# Supplementary material for: Solvent Controlled Generation of Spin Active Polarons in Two-Dimensional Material under UV Light Irradiation
Source: J Am Chem Soc. 2024 May 2;146(22):15010–8. doi: 10.1021/jacs.3c13296 (PMC11157526; doi:10.1021/jacs.3c13296)
Supplement: Supplementary file 1 — ja3c13296_si_001.zip [file ja3c13296_si_001.zip]

Archive with 119 entries (110 files):
- Data_archive/DFT-periodic-model/
- Data_archive/DFT-periodic-model/FG3x3_acetone._band-decomposition.dat
- Data_archive/DFT-periodic-model/FG3x3_acetone.poscar
- Data_archive/DFT-periodic-model/FG3x3_acetone_BSEamplitudes.dat
- Data_archive/DFT-periodic-model/FG6x6_acetone.poscar
- Data_archive/DFT-periodic-model/FGradical6x6_acetone.poscar
- Data_archive/DFT-periodic-model/OUTCAR_6x6FGradical_acetone
- Data_archive/DFT-periodic-model/OUTCAR_6x6FGradical_acetone_polaron
- Data_archive/DFT-periodic-model/OUTCAR_FG3x3_acetone_QPGW0
- Data_archive/DFT-periodic-model/OUTCAR_TDDFT_6x6FGradical_acetone
- Data_archive/EPR-raw-data/
- Data_archive/EPR-raw-data/Data-Figure-4a.txt
- Data_archive/EPR-raw-data/Data-Figure-4b.txt
- Data_archive/EPR-raw-data/Data-Figure-4c.txt
- Data_archive/EPR-raw-data/Data-Figure-4d.txt
- Data_archive/EPR-raw-data/Data-Figure-4e.txt
- Data_archive/EPR-raw-data/Fig-S12-EPR-FG-small-flakes-90K-dark.txt
- Data_archive/EPR-raw-data/Fig-S12-EPR-FG-small-flakes-90K-light.txt
- Data_archive/EPR-raw-data/Fig-S13-EPR-sequential-small-flakes-90K.0.2d.txt
- Data_archive/EPR-raw-data/Figure-1a-GF-powder-dark-90K.txt
- Data_archive/EPR-raw-data/Figure-1a-GF-powder-light-90K.txt
- Data_archive/EPR-raw-data/Figure-1b-GF-Acetone -dark-90K.txt
- Data_archive/EPR-raw-data/Figure-1b-GF-Acetone-light-90K.txt
- Data_archive/EPR-raw-data/Figure-1b-GF-Benzene-dark-90K.txt
- Data_archive/EPR-raw-data/Figure-1b-GF-Benzene--light-90K.txt
- Data_archive/EPR-raw-data/Figure-1b-GF-Hexane-dark-90K.txt
- Data_archive/EPR-raw-data/Figure-1b-GF-Hexane-light-90K.txt
- Data_archive/EPR-raw-data/Figure-2a-RAW-data.txt
- Data_archive/EPR-raw-data/Figure-2b-RAW-data.txt
- Data_archive/Finite-size-models-xyz-coordinates/
- Data_archive/Finite-size-models-xyz-coordinates/ovalene-allF-ACE.txt
- Data_archive/Finite-size-models-xyz-coordinates/ovalene-allF-ACE-expl.txt
- Data_archive/Finite-size-models-xyz-coordinates/ovalene-allF-BEN.txt
- Data_archive/Finite-size-models-xyz-coordinates/ovalene-allF-BEN-expl.txt
- Data_archive/Finite-size-models-xyz-coordinates/ovalene-allF-CHX.txt
- Data_archive/Finite-size-models-xyz-coordinates/ovalene-allF-CHX-expl.txt
- Data_archive/Finite-size-models-xyz-coordinates/ovalene-allF-gas.txt
- Data_archive/Finite-size-models-xyz-coordinates/ovalene-allF-rad-ACE.txt
- Data_archive/Finite-size-models-xyz-coordinates/ovalene-allF-rad-ACE-anion.txt
- Data_archive/Finite-size-models-xyz-coordinates/ovalene-allF-rad-ACE-expl.txt
- Data_archive/Finite-size-models-xyz-coordinates/ovalene-allF-rad-BEN.txt
- Data_archive/Finite-size-models-xyz-coordinates/ovalene-allF-rad-BEN-expl.txt
- Data_archive/Finite-size-models-xyz-coordinates/ovalene-allF-rad-CHX.txt
- Data_archive/Finite-size-models-xyz-coordinates/ovalene-allF-rad-CHX-expl.txt
- Data_archive/FTIR/
- Data_archive/FTIR/FG.SPA
- Data_archive/FTIR/small FG.SPA
- Data_archive/SEM/
- Data_archive/SEM/SEM FG size/
- Data_archive/SEM/SEM FG size/GF_ac_im001.jpg
- Data_archive/SEM/SEM FG size/GF_ac_im002.jpg
- Data_archive/SEM/SEM FG size/GF_ac_im003.jpg
- Data_archive/SEM/SEM FG size/GF_ac_im004.jpg
- Data_archive/SEM/SEM FG size/GF_ac_im005.jpg
- Data_archive/SEM/SEM FG size/GF_ac_im006.jpg
- Data_archive/SEM/SEM FG size/GF_ac_im007.jpg
- Data_archive/SEM/SEM FG size/GF_ac_im009.jpg
- Data_archive/SEM/SEM FG size/GF_ac_im010.jpg
- Data_archive/SEM/SEM FG size/GF_ac_im011.jpg
- Data_archive/SEM/SEM FG size/GF_ac_im012.jpg
- Data_archive/SEM/SEM FG size/GF_ac_im013.jpg
- Data_archive/SEM/SEM FG size/GF_ac_im014.jpg
- Data_archive/SEM/SEM FG size/GF_ac_im015.jpg
- Data_archive/SEM/SEM FG size/GF_ac_im016.jpg
- Data_archive/SEM/SEM FG size/GF_ac_im018.jpg
- Data_archive/SEM/SEM FG size/GF_ac_im019.jpg
- Data_archive/SEM/SEM FG size/GF_ac_im020.jpg
- Data_archive/SEM/SEM FG size/GF_ac_im021.jpg
- Data_archive/SEM/SEM FG size/GF_ac_im022.jpg
- Data_archive/SEM/SEM FG size/GF_ac_im023.jpg
- Data_archive/SEM/SEM FG size/GF_ac_im024.jpg
- Data_archive/SEM/SEM FG size/GF_ac_im025.jpg
- Data_archive/SEM/SEM FG size/GF_ac_im026.jpg
- Data_archive/SEM/SEM FG size/GF_ac_im027.jpg
- Data_archive/SEM/SEM FG size/GF_ac_im028.jpg
- Data_archive/SEM/SEM FG size/GF_ac_im029.jpg
- Data_archive/SEM/SEM FG size/GF_ac_im030.jpg
- Data_archive/SEM/SEM small FG size/
- Data_archive/SEM/SEM small FG size/GF_ac_son_im001.jpg
- Data_archive/SEM/SEM small FG size/GF_ac_son_im003.jpg
- Data_archive/SEM/SEM small FG size/GF_ac_son_im004.jpg
- Data_archive/SEM/SEM small FG size/GF_ac_son_im006.jpg
- Data_archive/SEM/SEM small FG size/GF_ac_son_im007.jpg
- Data_archive/SEM/SEM small FG size/GF_ac_son_im008.jpg
- Data_archive/SEM/SEM small FG size/GF_ac_son_im010.jpg
- Data_archive/SEM/SEM small FG size/GF_ac_son_im011.jpg
- Data_archive/SEM/SEM small FG size/GF_ac_son_im012.jpg
- Data_archive/SEM/SEM small FG size/GF_ac_son_im013.jpg
- Data_archive/SEM/SEM small FG size/GF_ac_son_im014.jpg
- Data_archive/SEM/SEM small FG size/GF_ac_son_im015.jpg
- Data_archive/SEM/SEM small FG size/GF_ac_son_im016.jpg
- Data_archive/SEM/SEM small FG size/GF_ac_son_im017.jpg
- Data_archive/SEM/SEM small FG size/GF_ac_son_im018.jpg
- Data_archive/SEM/SEM small FG size/GF_ac_son_im019.jpg
- Data_archive/SEM/SEM small FG size/GF_ac_son_im020.jpg
- Data_archive/SEM/SEM small FG size/GF_ac_son_im021.jpg
- Data_archive/SEM/SEM small FG size/GF_ac_son_im022.jpg
- Data_archive/SEM/SEM small FG size/GF_ac_son_im023.jpg
- Data_archive/SEM/SEM small FG size/GF_ac_son_im024.jpg
- Data_archive/SEM/SEM small FG size/GF_ac_son_im025.jpg
- Data_archive/SEM/SEM small FG size/GF_ac_son_im026.jpg
- Data_archive/SEM/SEM small FG size/GF_ac_son_im027.jpg
- Data_archive/SEM/SEM small FG size/GF_ac_son_im028.jpg
- Data_archive/SEM/SEM small FG size/GF_ac_son_im029.jpg
- Data_archive/SEM/SEM small FG size/GF_ac_son_im030.jpg
- Data_archive/SEM/SEM small FG size/GF_ac_son_im031.jpg
- Data_archive/SEM/SEM small FG size/GF_ac_son_im032.jpg
- Data_archive/SEM/SEM small FG size/GF_ac_son_im033.jpg
- Data_archive/SEM/SEM small FG size/GF_ac_son_im034.jpg
- Data_archive/SEM/SEM small FG size/GF_ac_son_im035.jpg
- Data_archive/SEM/SEM small FG size/GF_ac_son_im036.jpg
- Data_archive/SEM/SEM small FG size/GF_ac_son_im038.jpg
- Data_archive/SEM/SEM small FG size/GF_ac_son_im039.jpg
- Data_archive/SEM/SEM small FG size/GF_ac_son_im040.jpg
- Data_archive/XPS/
- Data_archive/XPS/FG.spe
- Data_archive/XPS/small FG.spe
- Data_archive/XRD/
- Data_archive/XRD/FG.xy
