# Supplementary material for: Solvent Controlled Generation of Spin Active Polarons in Two-Dimensional Material under UV Light Irradiation
Source: J Am Chem Soc. 2024 May 2;146(22):15010–8. doi: 10.1021/jacs.3c13296 (PMC11157526; doi:10.1021/jacs.3c13296)
Supplement: Supplementary file 1 — ja3c13296_si_001.zip [file ja3c13296_si_001.zip › Data_archive/DFT-periodic-model/FG3x3_acetone._band-decomposition.dat]

PROCAR lm decomposed
# of k-points:    5         # of bands:  136         # of ions:   46

 k-point     1 :    0.00000000 0.00000000 0.00000000     weight = 0.11111111

band     1 # energy  -27.99622979 # occ.  2.00000000
 
ion      s     py     pz     px    dxy    dyz    dz2    dxz  x2-y2    tot
    1  0.008  0.000  0.001  0.000  0.000  0.000  0.000  0.000  0.000  0.009
    2  0.009  0.000  0.001  0.000  0.000  0.000  0.000  0.000  0.000  0.010
    3  0.009  0.000  0.001  0.000  0.000  0.000  0.000  0.000  0.000  0.010
    4  0.008  0.000  0.001  0.000  0.000  0.000  0.000  0.000  0.000  0.009
    5  0.008  0.000  0.001  0.000  0.000  0.000  0.000  0.000  0.000  0.009
    6  0.007  0.000  0.001  0.000  0.000  0.000  0.000  0.000  0.000  0.008
    7  0.008  0.000  0.001  0.000  0.000  0.000  0.000  0.000  0.000  0.009
    8  0.010  0.000  0.001  0.000  0.000  0.000  0.000  0.000  0.000  0.011
    9  0.009  0.000  0.001  0.000  0.000  0.000  0.000  0.000  0.000  0.010
   10  0.008  0.000  0.001  0.000  0.000  0.000  0.000  0.000  0.000  0.009
   11  0.008  0.000  0.001  0.000  0.000  0.000  0.000  0.000  0.000  0.009
   12  0.008  0.000  0.001  0.000  0.000  0.000  0.000  0.000  0.000  0.010
   13  0.009  0.000  0.001  0.000  0.000  0.000  0.000  0.000  0.000  0.010
   14  0.009  0.000  0.001  0.000  0.000  0.000  0.000  0.000  0.000  0.010
   15  0.008  0.000  0.001  0.000  0.000  0.000  0.000  0.000  0.000  0.010
   16  0.009  0.000  0.001  0.000  0.000  0.000  0.000  0.000  0.000  0.010
   17  0.008  0.000  0.001  0.000  0.000  0.000  0.000  0.000  0.000  0.009
   18  0.009  0.000  0.001  0.000  0.000  0.000  0.000  0.000  0.000  0.010
   19  0.037  0.000  0.002  0.000  0.000  0.000  0.000  0.000  0.000  0.039
   20  0.043  0.000  0.002  0.000  0.000  0.000  0.000  0.000  0.000  0.045
   21  0.040  0.000  0.002  0.000  0.000  0.000  0.000  0.000  0.000  0.042
   22  0.038  0.000  0.002  0.000  0.000  0.000  0.000  0.000  0.000  0.040
   23  0.038  0.000  0.002  0.000  0.000  0.000  0.000  0.000  0.000  0.040
   24  0.033  0.000  0.002  0.000  0.000  0.000  0.000  0.000  0.000  0.034
   25  0.037  0.000  0.002  0.000  0.000  0.000  0.000  0.000  0.000  0.039
   26  0.049  0.000  0.002  0.000  0.000  0.000  0.000  0.000  0.000  0.051
   27  0.040  0.000  0.002  0.000  0.000  0.000  0.000  0.000  0.000  0.042
   28  0.036  0.000  0.002  0.000  0.000  0.000  0.000  0.000  0.000  0.038
   29  0.035  0.000  0.002  0.000  0.000  0.000  0.000  0.000  0.000  0.037
   30  0.039  0.000  0.002  0.000  0.000  0.000  0.000  0.000  0.000  0.041
   31  0.040  0.000  0.002  0.000  0.000  0.000  0.000  0.000  0.000  0.042
   32  0.043  0.000  0.002  0.000  0.000  0.000  0.000  0.000  0.000  0.045
   33  0.039  0.000  0.002  0.000  0.000  0.000  0.000  0.000  0.000  0.041
   34  0.042  0.000  0.002  0.000  0.000  0.000  0.000  0.000  0.000  0.044
   35  0.037  0.000  0.002  0.000  0.000  0.000  0.000  0.000  0.000  0.039
   36  0.041  0.000  0.002  0.000  0.000  0.000  0.000  0.000  0.000  0.043
   37  0.000  0.000  0.000  0.000  0.000  0.000  0.000  0.000  0.000  0.000
   38  0.000  0.000  0.000  0.000  0.000  0.000  0.000  0.000  0.000  0.000
   39  0.000  0.000  0.000  0.000  0.000  0.000  0.000  0.000  0.000  0.000
   40  0.000  0.000  0.000  0.000  0.000  0.000  0.000  0.000  0.000  0.000
   41  0.000  0.000  0.000  0.000  0.000  0.000  0.000  0.000  0.000  0.000
   42  0.000  0.000  0.000  0.000  0.000  0.000  0.000  0.000  0.000  0.000
   43  0.000  0.000  0.000  0.000  0.000  0.000  0.000  0.000  0.000  0.000
   44  0.000  0.000  0.000  0.000  0.000  0.000  0.000  0.000  0.000  0.000
   45  0.000  0.000  0.000  0.000  0.000  0.000  0.000  0.000  0.000  0.000
   46  0.000  0.000  0.000  0.000  0.000  0.000  0.000  0.000  0.000  0.000
tot    0.859  0.000  0.049  0.000  0.000  0.000  0.007  0.000  0.000  0.915
 
band     2 # energy  -27.50578319 # occ.  2.00000000
 
ion      s     py     pz     px    dxy    dyz    dz2    dxz  x2-y2    tot
    1  0.002  0.000  0.003  0.000  0.000  0.000  0.000  0.000  0.000  0.005
    2  0.002  0.000  0.003  0.000  0.000  0.000  0.000  0.000  0.000  0.006
    3  0.002  0.000  0.003  0.000  0.000  0.000  0.000  0.000  0.000  0.005
    4  0.001  0.000  0.003  0.000  0.000  0.000  0.000  0.000  0.000  0.004
    5  0.002  0.000  0.003  0.000  0.000  0.000  0.000  0.000  0.000  0.005
    6  0.001  0.000  0.002  0.000  0.000  0.000  0.000  0.000  0.000  0.003
    7  0.002  0.000  0.003  0.000  0.000  0.000  0.000  0.000  0.000  0.005
    8  0.003  0.000  0.004  0.000  0.000  0.000  0.000  0.000  0.000  0.007
    9  0.002  0.000  0.003  0.000  0.000  0.000  0.000  0.000  0.000  0.005
   10  0.001  0.000  0.002  0.000  0.000  0.000  0.000  0.000  0.000  0.004
   11  0.002  0.000  0.003  0.000  0.000  0.000  0.000  0.000  0.000  0.005
   12  0.002  0.000  0.003  0.000  0.000  0.000  0.000  0.000  0.000  0.005
   13  0.002  0.000  0.003  0.000  0.000  0.000  0.000  0.000  0.000  0.005
   14  0.002  0.000  0.003  0.000  0.000  0.000  0.000  0.000  0.000  0.006
   15  0.002  0.000  0.003  0.000  0.000  0.000  0.000  0.000  0.000  0.005
   16  0.002  0.000  0.003  0.000  0.000  0.000  0.000  0.000  0.000  0.005
   17  0.002  0.000  0.003  0.000  0.000  0.000  0.000  0.000  0.000  0.005
   18  0.002  0.000  0.003  0.000  0.000  0.000  0.000  0.000  0.000  0.005
   19  0.045  0.000  0.002  0.000  0.000  0.000  0.000  0.000  0.000  0.047
   20  0.049  0.000  0.002  0.000  0.000  0.000  0.000  0.000  0.000  0.051
   21  0.046  0.000  0.002  0.000  0.000  0.000  0.000  0.000  0.000  0.048
   22  0.037  0.000  0.001  0.000  0.000  0.000  0.000  0.000  0.000  0.039
   23  0.047  0.000  0.002  0.000  0.000  0.000  0.000  0.000  0.000  0.048
   24  0.027  0.000  0.001  0.000  0.000  0.000  0.000  0.000  0.000  0.028
   25  0.046  0.000  0.002  0.000  0.000  0.000  0.000  0.000  0.000  0.047
   26  0.064  0.000  0.002  0.000  0.000  0.000  0.000  0.000  0.000  0.066
   27  0.045  0.000  0.002  0.000  0.000  0.000  0.000  0.000  0.000  0.047
   28  0.034  0.000  0.001  0.000  0.000  0.000  0.000  0.000  0.000  0.035
   29  0.045  0.000  0.002  0.000  0.000  0.000  0.000  0.000  0.000  0.047
   30  0.040  0.000  0.002  0.000  0.000  0.000  0.000  0.000  0.000  0.042
   31  0.045  0.000  0.002  0.000  0.000  0.000  0.000  0.000  0.000  0.046
   32  0.049  0.000  0.002  0.000  0.000  0.000  0.000  0.000  0.000  0.051
   33  0.044  0.000  0.002  0.000  0.000  0.000  0.000  0.000  0.000  0.046
   34  0.044  0.000  0.002  0.000  0.000  0.000  0.000  0.000  0.000  0.046
   35  0.046  0.000  0.002  0.000  0.000  0.000  0.000  0.000  0.000  0.048
   36  0.044  0.000  0.002  0.000  0.000  0.000  0.000  0.000  0.000  0.046
   37  0.000  0.000  0.000  0.000  0.000  0.000  0.000  0.000  0.000  0.000
   38  0.000  0.000  0.000  0.000  0.000  0.000  0.000  0.000  0.000  0.000
   39  0.000  0.000  0.000  0.000  0.000  0.000  0.000  0.000  0.000  0.000
   40  0.000  0.000  0.000  0.000  0.000  0.000  0.000  0.000  0.000  0.000
   41  0.000  0.000  0.000  0.000  0.000  0.000  0.000  0.000  0.000  0.000
   42  0.000  0.000  0.000  0.000  0.000  0.000  0.000  0.000  0.000  0.000
   43  0.000  0.000  0.000  0.000  0.000  0.000  0.000  0.000  0.000  0.000
   44  0.000  0.000  0.000  0.000  0.000  0.000  0.000  0.000  0.000  0.000
   45  0.000  0.000  0.000  0.000  0.000  0.000  0.000  0.000  0.000  0.000
   46  0.000  0.000  0.000  0.000  0.000  0.000  0.000  0.000  0.000  0.000
tot    0.830  0.000  0.082  0.000  0.000  0.000  0.007  0.000  0.000  0.919
 
band     3 # energy  -27.26315431 # occ.  2.00000000
 
ion      s     py     pz     px    dxy    dyz    dz2    dxz  x2-y2    tot
    1  0.000  0.000  0.000  0.000  0.000  0.000  0.000  0.000  0.000  0.000
    2  0.000  0.000  0.000  0.000  0.000  0.000  0.000  0.000  0.000  0.001
    3  0.009  0.000  0.002  0.000  0.000  0.000  0.001  0.000  0.000  0.012
    4  0.000  0.000  0.000  0.000  0.000  0.000  0.000  0.000  0.000  0.000
    5  0.005  0.000  0.001  0.000  0.000  0.000  0.000  0.000  0.000  0.007
    6  0.001  0.000  0.000  0.000  0.000  0.000  0.000  0.000  0.000  0.002
    7  0.000  0.000  0.000  0.000  0.000  0.000  0.000  0.000  0.000  0.000
    8  0.037  0.000  0.009  0.000  0.000  0.000  0.003  0.000  0.000  0.049
    9  0.008  0.000  0.002  0.000  0.000  0.000  0.000  0.000  0.000  0.010
   10  0.000  0.000  0.000  0.000  0.000  0.000  0.000  0.000  0.000  0.000
   11  0.000  0.000  0.000  0.000  0.000  0.000  0.000  0.000  0.000  0.000
   12  0.000  0.000  0.000  0.000  0.000  0.000  0.000  0.000  0.000  0.000
   13  0.010  0.000  0.002  0.000  0.000  0.000  0.001  0.000  0.000  0.013
   14  0.000  0.000  0.000  0.000  0.000  0.000  0.000  0.000  0.000  0.001
   15  0.008  0.000  0.002  0.000  0.000  0.000  0.001  0.000  0.000  0.011
   16  0.022  0.000  0.005  0.000  0.000  0.000  0.001  0.000  0.000  0.029
   17  0.005  0.000  0.001  0.000  0.000  0.000  0.000  0.000  0.000  0.006
   18  0.000  0.000  0.000  0.000  0.000  0.000  0.000  0.000  0.000  0.000
   19  0.001  0.000  0.000  0.000  0.000  0.000  0.000  0.000  0.000  0.001
   20  0.004  0.000  0.000  0.000  0.000  0.000  0.000  0.000  0.000  0.004
   21  0.061  0.000  0.003  0.000  0.000  0.000  0.000  0.000  0.000  0.064
   22  0.000  0.000  0.000  0.000  0.000  0.000  0.000  0.000  0.000  0.000
   23  0.033  0.000  0.001  0.000  0.000  0.000  0.000  0.000  0.000  0.035
   24  0.011  0.000  0.000  0.000  0.000  0.000  0.000  0.000  0.000  0.011
   25  0.002  0.000  0.000  0.000  0.000  0.000  0.000  0.000  0.000  0.002
   26  0.287  0.000  0.012  0.000  0.000  0.000  0.001  0.000  0.000  0.299
   27  0.054  0.000  0.002  0.000  0.000  0.000  0.000  0.000  0.000  0.056
   28  0.000  0.000  0.000  0.000  0.000  0.000  0.000  0.000  0.000  0.000
   29  0.000  0.000  0.000  0.000  0.000  0.000  0.000  0.000  0.000  0.000
   30  0.000  0.000  0.000  0.000  0.000  0.000  0.000  0.000  0.000  0.000
   31  0.068  0.000  0.003  0.000  0.000  0.000  0.000  0.000  0.000  0.071
   32  0.003  0.000  0.000  0.000  0.000  0.000  0.000  0.000  0.000  0.003
   33  0.056  0.000  0.002  0.000  0.000  0.000  0.000  0.000  0.000  0.059
   34  0.164  0.000  0.007  0.000  0.000  0.000  0.001  0.000  0.000  0.171
   35  0.032  0.000  0.001  0.000  0.000  0.000  0.000  0.000  0.000  0.033
   36  0.000  0.000  0.000  0.000  0.000  0.000  0.000  0.000  0.000  0.000
   37  0.000  0.000  0.000  0.000  0.000  0.000  0.000  0.000  0.000  0.000
   38  0.000  0.000  0.000  0.000  0.000  0.000  0.000  0.000  0.000  0.000
   39  0.000  0.000  0.000  0.000  0.000  0.000  0.000  0.000  0.000  0.000
   40  0.000  0.000  0.000  0.000  0.000  0.000  0.000  0.000  0.000  0.000
   41  0.000  0.000  0.000  0.000  0.000  0.000  0.000  0.000  0.000  0.000
   42  0.000  0.000  0.000  0.000  0.000  0.000  0.000  0.000  0.000  0.000
   43  0.000  0.000  0.000  0.000  0.000  0.000  0.000  0.000  0.000  0.000
   44  0.000  0.000  0.000  0.000  0.000  0.000  0.000  0.000  0.000  0.000
   45  0.000  0.000  0.000  0.000  0.000  0.000  0.000  0.000  0.000  0.000
   46  0.000  0.000  0.000  0.000  0.000  0.000  0.000  0.000  0.000  0.000
tot    0.883  0.001  0.057  0.001  0.000  0.000  0.009  0.000  0.000  0.953
 
band     4 # energy  -27.24686186 # occ.  2.00000000
 
ion      s     py     pz     px    dxy    dyz    dz2    dxz  x2-y2    tot
    1  0.004  0.000  0.001  0.000  0.000  0.000  0.000  0.000  0.000  0.005
    2  0.031  0.000  0.007  0.000  0.000  0.000  0.002  0.000  0.000  0.040
    3  0.012  0.000  0.003  0.000  0.000  0.000  0.001  0.000  0.000  0.016
    4  0.000  0.000  0.000  0.000  0.000  0.000  0.000  0.000  0.000  0.000
    5  0.006  0.000  0.001  0.000  0.000  0.000  0.000  0.000  0.000  0.007
    6  0.000  0.000  0.000  0.000  0.000  0.000  0.000  0.000  0.000  0.000
    7  0.005  0.000  0.001  0.000  0.000  0.000  0.000  0.000  0.000  0.006
    8  0.000  0.000  0.000  0.000  0.000  0.000  0.000  0.000  0.000  0.001
    9  0.013  0.000  0.003  0.000  0.000  0.000  0.001  0.000  0.000  0.017
   10  0.001  0.000  0.000  0.000  0.000  0.000  0.000  0.000  0.000  0.001
   11  0.000  0.000  0.000  0.000  0.000  0.000  0.000  0.000  0.000  0.000
   12  0.002  0.000  0.000  0.000  0.000  0.000  0.000  0.000  0.000  0.003
   13  0.009  0.000  0.002  0.000  0.000  0.000  0.001  0.000  0.000  0.011
   14  0.001  0.000  0.000  0.000  0.000  0.000  0.000  0.000  0.000  0.001
   15  0.000  0.000  0.000  0.000  0.000  0.000  0.000  0.000  0.000  0.000
   16  0.000  0.000  0.000  0.000  0.000  0.000  0.000  0.000  0.000  0.000
   17  0.002  0.000  0.001  0.000  0.000  0.000  0.000  0.000  0.000  0.003
   18  0.023  0.000  0.006  0.000  0.000  0.000  0.002  0.000  0.000  0.030
   19  0.026  0.000  0.001  0.000  0.000  0.000  0.000  0.000  0.000  0.027
   20  0.226  0.000  0.010  0.000  0.000  0.000  0.001  0.000  0.000  0.236
   21  0.084  0.000  0.004  0.000  0.000  0.000  0.000  0.000  0.000  0.088
   22  0.001  0.000  0.000  0.000  0.000  0.000  0.000  0.000  0.000  0.001
   23  0.037  0.000  0.002  0.000  0.000  0.000  0.000  0.000  0.000  0.039
   24  0.001  0.000  0.000  0.000  0.000  0.000  0.000  0.000  0.000  0.001
   25  0.032  0.000  0.001  0.000  0.000  0.000  0.000  0.000  0.000  0.033
   26  0.002  0.000  0.000  0.000  0.000  0.000  0.000  0.000  0.000  0.002
   27  0.093  0.000  0.004  0.000  0.000  0.000  0.000  0.000  0.000  0.097
   28  0.004  0.000  0.000  0.000  0.000  0.000  0.000  0.000  0.000  0.004
   29  0.002  0.000  0.000  0.000  0.000  0.000  0.000  0.000  0.000  0.002
   30  0.014  0.000  0.001  0.000  0.000  0.000  0.000  0.000  0.000  0.015
   31  0.060  0.000  0.003  0.000  0.000  0.000  0.000  0.000  0.000  0.063
   32  0.004  0.000  0.000  0.000  0.000  0.000  0.000  0.000  0.000  0.004
   33  0.000  0.000  0.000  0.000  0.000  0.000  0.000  0.000  0.000  0.000
   34  0.001  0.000  0.000  0.000  0.000  0.000  0.000  0.000  0.000  0.001
   35  0.017  0.000  0.001  0.000  0.000  0.000  0.000  0.000  0.000  0.018
   36  0.170  0.000  0.007  0.000  0.000  0.000  0.001  0.000  0.000  0.178
   37  0.000  0.000  0.000  0.000  0.000  0.000  0.000  0.000  0.000  0.000
   38  0.000  0.000  0.000  0.000  0.000  0.000  0.000  0.000  0.000  0.000
   39  0.000  0.000  0.000  0.000  0.000  0.000  0.000  0.000  0.000  0.000
   40  0.000  0.000  0.000  0.000  0.000  0.000  0.000  0.000  0.000  0.000
   41  0.000  0.000  0.000  0.000  0.000  0.000  0.000  0.000  0.000  0.000
   42  0.000  0.000  0.000  0.000  0.000  0.000  0.000  0.000  0.000  0.000
   43  0.000  0.000  0.000  0.000  0.000  0.000  0.000  0.000  0.000  0.000
   44  0.000  0.000  0.000  0.000  0.000  0.000  0.000  0.000  0.000  0.000
   45  0.000  0.000  0.000  0.000  0.000  0.000  0.000  0.000  0.000  0.000
   46  0.000  0.000  0.000  0.000  0.000  0.000  0.000  0.000  0.000  0.000
tot    0.883  0.001  0.057  0.002  0.000  0.000  0.009  0.000  0.000  0.953
 
band     5 # energy  -27.24223801 # occ.  2.00000000
 
ion      s     py     pz     px    dxy    dyz    dz2    dxz  x2-y2    tot
    1  0.011  0.000  0.002  0.000  0.000  0.000  0.001  0.000  0.000  0.014
    2  0.002  0.000  0.001  0.000  0.000  0.000  0.000  0.000  0.000  0.003
    3  0.006  0.000  0.001  0.000  0.000  0.000  0.000  0.000  0.000  0.008
    4  0.005  0.000  0.001  0.000  0.000  0.000  0.000  0.000  0.000  0.007
    5  0.003  0.000  0.001  0.000  0.000  0.000  0.000  0.000  0.000  0.003
    6  0.000  0.000  0.000  0.000  0.000  0.000  0.000  0.000  0.000  0.000
    7  0.006  0.000  0.001  0.000  0.000  0.000  0.000  0.000  0.000  0.007
    8  0.000  0.000  0.000  0.000  0.000  0.000  0.000  0.000  0.000  0.000
    9  0.005  0.000  0.001  0.000  0.000  0.000  0.000  0.000  0.000  0.006
   10  0.001  0.000  0.000  0.000  0.000  0.000  0.000  0.000  0.000  0.001
   11  0.001  0.000  0.000  0.000  0.000  0.000  0.000  0.000  0.000  0.001
   12  0.013  0.000  0.003  0.000  0.000  0.000  0.001  0.000  0.000  0.017
   13  0.003  0.000  0.001  0.000  0.000  0.000  0.000  0.000  0.000  0.003
   14  0.036  0.000  0.009  0.000  0.000  0.000  0.002  0.000  0.000  0.047
   15  0.017  0.000  0.004  0.000  0.000  0.000  0.001  0.000  0.000  0.022
   16  0.000  0.000  0.000  0.000  0.000  0.000  0.000  0.000  0.000  0.000
   17  0.001  0.000  0.000  0.000  0.000  0.000  0.000  0.000  0.000  0.002
   18  0.000  0.000  0.000  0.000  0.000  0.000  0.000  0.000  0.000  0.000
   19  0.072  0.000  0.003  0.000  0.000  0.000  0.000  0.000  0.000  0.076
   20  0.017  0.000  0.001  0.000  0.000  0.000  0.000  0.000  0.000  0.018
   21  0.042  0.000  0.002  0.000  0.000  0.000  0.000  0.000  0.000  0.044
   22  0.037  0.000  0.002  0.000  0.000  0.000  0.000  0.000  0.000  0.038
   23  0.018  0.000  0.001  0.000  0.000  0.000  0.000  0.000  0.000  0.019
   24  0.000  0.000  0.000  0.000  0.000  0.000  0.000  0.000  0.000  0.000
   25  0.038  0.000  0.002  0.000  0.000  0.000  0.000  0.000  0.000  0.040
   26  0.000  0.000  0.000  0.000  0.000  0.000  0.000  0.000  0.000  0.000
   27  0.032  0.000  0.001  0.000  0.000  0.000  0.000  0.000  0.000  0.033
   28  0.006  0.000  0.000  0.000  0.000  0.000  0.000  0.000  0.000  0.006
   29  0.004  0.000  0.000  0.000  0.000  0.000  0.000  0.000  0.000  0.004
   30  0.094  0.000  0.004  0.000  0.000  0.000  0.000  0.000  0.000  0.098
   31  0.018  0.000  0.001  0.000  0.000  0.000  0.000  0.000  0.000  0.018
   32  0.268  0.000  0.011  0.000  0.000  0.000  0.001  0.000  0.000  0.280
   33  0.118  0.000  0.005  0.000  0.000  0.000  0.000  0.000  0.000  0.123
   34  0.001  0.000  0.000  0.000  0.000  0.000  0.000  0.000  0.000  0.001
   35  0.009  0.000  0.000  0.000  0.000  0.000  0.000  0.000  0.000  0.010
   36  0.000  0.000  0.000  0.000  0.000  0.000  0.000  0.000  0.000  0.000
   37  0.000  0.000  0.000  0.000  0.000  0.000  0.000  0.000  0.000  0.000
   38  0.000  0.000  0.000  0.000  0.000  0.000  0.000  0.000  0.000  0.000
   39  0.000  0.000  0.000  0.000  0.000  0.000  0.000  0.000  0.000  0.000
   40  0.000  0.000  0.000  0.000  0.000  0.000  0.000  0.000  0.000  0.000
   41  0.000  0.000  0.000  0.000  0.000  0.000  0.000  0.000  0.000  0.000
   42  0.000  0.000  0.000  0.000  0.000  0.000  0.000  0.000  0.000  0.000
   43  0.000  0.000  0.000  0.000  0.000  0.000  0.000  0.000  0.000  0.000
   44  0.000  0.000  0.000  0.000  0.000  0.000  0.000  0.000  0.000  0.000
   45  0.000  0.000  0.000  0.000  0.000  0.000  0.000  0.000  0.000  0.000
   46  0.000  0.000  0.000  0.000  0.000  0.000  0.000  0.000  0.000  0.000
tot    0.883  0.002  0.057  0.001  0.000  0.000  0.009  0.000  0.000  0.953
 
band     6 # energy  -27.22470512 # occ.  2.00000000
 
ion      s     py     pz     px    dxy    dyz    dz2    dxz  x2-y2    tot
    1  0.000  0.000  0.000  0.000  0.000  0.000  0.000  0.000  0.000  0.000
    2  0.000  0.000  0.000  0.000  0.000  0.000  0.000  0.000  0.000  0.001
    3  0.000  0.000  0.000  0.000  0.000  0.000  0.000  0.000  0.000  0.000
    4  0.028  0.000  0.006  0.000  0.000  0.000  0.002  0.000  0.000  0.036
    5  0.016  0.000  0.003  0.000  0.000  0.000  0.001  0.000  0.000  0.021
    6  0.000  0.000  0.000  0.000  0.000  0.000  0.000  0.000  0.000  0.000
    7  0.011  0.000  0.002  0.000  0.000  0.000  0.001  0.000  0.000  0.014
    8  0.000  0.000  0.000  0.000  0.000  0.000  0.000  0.000  0.000  0.000
    9  0.008  0.000  0.002  0.000  0.000  0.000  0.000  0.000  0.000  0.010
   10  0.001  0.000  0.000  0.000  0.000  0.000  0.000  0.000  0.000  0.001
   11  0.005  0.000  0.001  0.000  0.000  0.000  0.000  0.000  0.000  0.006
   12  0.023  0.000  0.005  0.000  0.000  0.000  0.001  0.000  0.000  0.029
   13  0.004  0.000  0.001  0.000  0.000  0.000  0.000  0.000  0.000  0.005
   14  0.000  0.000  0.000  0.000  0.000  0.000  0.000  0.000  0.000  0.001
   15  0.000  0.000  0.000  0.000  0.000  0.000  0.000  0.000  0.000  0.001
   16  0.000  0.000  0.000  0.000  0.000  0.000  0.000  0.000  0.000  0.000
   17  0.010  0.000  0.002  0.000  0.000  0.000  0.001  0.000  0.000  0.014
   18  0.002  0.000  0.001  0.000  0.000  0.000  0.000  0.000  0.000  0.003
   19  0.002  0.000  0.000  0.000  0.000  0.000  0.000  0.000  0.000  0.002
   20  0.002  0.000  0.000  0.000  0.000  0.000  0.000  0.000  0.000  0.002
   21  0.000  0.000  0.000  0.000  0.000  0.000  0.000  0.000  0.000  0.000
   22  0.196  0.000  0.008  0.000  0.000  0.000  0.001  0.000  0.000  0.205
   23  0.113  0.000  0.005  0.000  0.000  0.000  0.000  0.000  0.000  0.118
   24  0.000  0.000  0.000  0.000  0.000  0.000  0.000  0.000  0.000  0.000
   25  0.079  0.000  0.003  0.000  0.000  0.000  0.000  0.000  0.000  0.082
   26  0.000  0.000  0.000  0.000  0.000  0.000  0.000  0.000  0.000  0.000
   27  0.056  0.000  0.002  0.000  0.000  0.000  0.000  0.000  0.000  0.058
   28  0.006  0.000  0.000  0.000  0.000  0.000  0.000  0.000  0.000  0.006
   29  0.032  0.000  0.001  0.000  0.000  0.000  0.000  0.000  0.000  0.033
   30  0.158  0.000  0.007  0.000  0.000  0.000  0.000  0.000  0.000  0.166
   31  0.030  0.000  0.001  0.000  0.000  0.000  0.000  0.000  0.000  0.031
   32  0.004  0.000  0.000  0.000  0.000  0.000  0.000  0.000  0.000  0.004
   33  0.003  0.000  0.000  0.000  0.000  0.000  0.000  0.000  0.000  0.003
   34  0.001  0.000  0.000  0.000  0.000  0.000  0.000  0.000  0.000  0.001
   35  0.075  0.000  0.003  0.000  0.000  0.000  0.000  0.000  0.000  0.078
   36  0.018  0.000  0.001  0.000  0.000  0.000  0.000  0.000  0.000  0.019
   37  0.000  0.000  0.000  0.000  0.000  0.000  0.000  0.000  0.000  0.000
   38  0.000  0.000  0.000  0.000  0.000  0.000  0.000  0.000  0.000  0.000
   39  0.000  0.000  0.000  0.000  0.000  0.000  0.000  0.000  0.000  0.000
   40  0.000  0.000  0.000  0.000  0.000  0.000  0.000  0.000  0.000  0.000
   41  0.000  0.000  0.000  0.000  0.000  0.000  0.000  0.000  0.000  0.000
   42  0.000  0.000  0.000  0.000  0.000  0.000  0.000  0.000  0.000  0.000
   43  0.000  0.000  0.000  0.000  0.000  0.000  0.000  0.000  0.000  0.000
   44  0.000  0.000  0.000  0.000  0.000  0.000  0.000  0.000  0.000  0.000
   45  0.000  0.000  0.000  0.000  0.000  0.000  0.000  0.000  0.000  0.000
   46  0.000  0.000  0.000  0.000  0.000  0.000  0.000  0.000  0.000  0.000
tot    0.883  0.002  0.057  0.001  0.000  0.000  0.009  0.000  0.000  0.953
 
band     7 # energy  -27.21818143 # occ.  2.00000000
 
ion      s     py     pz     px    dxy    dyz    dz2    dxz  x2-y2    tot
    1  0.013  0.000  0.003  0.000  0.000  0.000  0.001  0.000  0.000  0.017
    2  0.005  0.000  0.001  0.000  0.000  0.000  0.000  0.000  0.000  0.007
    3  0.001  0.000  0.000  0.000  0.000  0.000  0.000  0.000  0.000  0.001
    4  0.002  0.000  0.000  0.000  0.000  0.000  0.000  0.000  0.000  0.003
    5  0.000  0.000  0.000  0.000  0.000  0.000  0.000  0.000  0.000  0.001
    6  0.002  0.000  0.000  0.000  0.000  0.000  0.000  0.000  0.000  0.002
    7  0.005  0.000  0.001  0.000  0.000  0.000  0.000  0.000  0.000  0.006
    8  0.000  0.000  0.000  0.000  0.000  0.000  0.000  0.000  0.000  0.000
    9  0.000  0.000  0.000  0.000  0.000  0.000  0.000  0.000  0.000  0.000
   10  0.030  0.000  0.006  0.000  0.000  0.000  0.002  0.000  0.000  0.038
   11  0.009  0.000  0.002  0.000  0.000  0.000  0.001  0.000  0.000  0.012
   12  0.000  0.000  0.000  0.000  0.000  0.000  0.000  0.000  0.000  0.000
   13  0.005  0.000  0.001  0.000  0.000  0.000  0.000  0.000  0.000  0.006
   14  0.001  0.000  0.000  0.000  0.000  0.000  0.000  0.000  0.000  0.002
   15  0.009  0.000  0.002  0.000  0.000  0.000  0.001  0.000  0.000  0.012
   16  0.002  0.000  0.001  0.000  0.000  0.000  0.000  0.000  0.000  0.003
   17  0.014  0.000  0.003  0.000  0.000  0.000  0.001  0.000  0.000  0.017
   18  0.012  0.000  0.003  0.000  0.000  0.000  0.001  0.000  0.000  0.015
   19  0.094  0.000  0.004  0.000  0.000  0.000  0.000  0.000  0.000  0.098
   20  0.040  0.000  0.002  0.000  0.000  0.000  0.000  0.000  0.000  0.042
   21  0.006  0.000  0.000  0.000  0.000  0.000  0.000  0.000  0.000  0.006
   22  0.015  0.000  0.001  0.000  0.000  0.000  0.000  0.000  0.000  0.016
   23  0.004  0.000  0.000  0.000  0.000  0.000  0.000  0.000  0.000  0.004
   24  0.010  0.000  0.000  0.000  0.000  0.000  0.000  0.000  0.000  0.011
   25  0.033  0.000  0.001  0.000  0.000  0.000  0.000  0.000  0.000  0.035
   26  0.001  0.000  0.000  0.000  0.000  0.000  0.000  0.000  0.000  0.001
   27  0.000  0.000  0.000  0.000  0.000  0.000  0.000  0.000  0.000  0.000
   28  0.206  0.000  0.009  0.000  0.000  0.000  0.001  0.000  0.000  0.215
   29  0.061  0.000  0.003  0.000  0.000  0.000  0.000  0.000  0.000  0.064
   30  0.000  0.000  0.000  0.000  0.000  0.000  0.000  0.000  0.000  0.000
   31  0.036  0.000  0.002  0.000  0.000  0.000  0.000  0.000  0.000  0.037
   32  0.009  0.000  0.000  0.000  0.000  0.000  0.000  0.000  0.000  0.009
   33  0.064  0.000  0.003  0.000  0.000  0.000  0.000  0.000  0.000  0.067
   34  0.015  0.000  0.001  0.000  0.000  0.000  0.000  0.000  0.000  0.016
   35  0.094  0.000  0.004  0.000  0.000  0.000  0.000  0.000  0.000  0.099
   36  0.085  0.000  0.004  0.000  0.000  0.000  0.000  0.000  0.000  0.088
   37  0.000  0.000  0.000  0.000  0.000  0.000  0.000  0.000  0.000  0.000
   38  0.000  0.000  0.000  0.000  0.000  0.000  0.000  0.000  0.000  0.000
   39  0.000  0.000  0.000  0.000  0.000  0.000  0.000  0.000  0.000  0.000
   40  0.000  0.000  0.000  0.000  0.000  0.000  0.000  0.000  0.000  0.000
   41  0.000  0.000  0.000  0.000  0.000  0.000  0.000  0.000  0.000  0.000
   42  0.000  0.000  0.000  0.000  0.000  0.000  0.000  0.000  0.000  0.000
   43  0.000  0.000  0.000  0.000  0.000  0.000  0.000  0.000  0.000  0.000
   44  0.000  0.000  0.000  0.000  0.000  0.000  0.000  0.000  0.000  0.000
   45  0.000  0.000  0.000  0.000  0.000  0.000  0.000  0.000  0.000  0.000
   46  0.000  0.000  0.000  0.000  0.000  0.000  0.000  0.000  0.000  0.000
tot    0.883  0.001  0.057  0.002  0.000  0.000  0.009  0.000  0.000  0.953
 
band     8 # energy  -27.20880385 # occ.  2.00000000
 
ion      s     py     pz     px    dxy    dyz    dz2    dxz  x2-y2    tot
    1  0.007  0.000  0.002  0.000  0.000  0.000  0.000  0.000  0.000  0.010
    2  0.000  0.000  0.000  0.000  0.000  0.000  0.000  0.000  0.000  0.000
    3  0.006  0.000  0.002  0.000  0.000  0.000  0.000  0.000  0.000  0.008
    4  0.001  0.000  0.000  0.000  0.000  0.000  0.000  0.000  0.000  0.002
    5  0.005  0.000  0.001  0.000  0.000  0.000  0.000  0.000  0.000  0.007
    6  0.030  0.000  0.006  0.000  0.000  0.000  0.002  0.000  0.000  0.037
    7  0.009  0.000  0.002  0.000  0.000  0.000  0.001  0.000  0.000  0.012
    8  0.004  0.000  0.001  0.000  0.000  0.000  0.000  0.000  0.000  0.005
    9  0.001  0.000  0.000  0.000  0.000  0.000  0.000  0.000  0.000  0.002
   10  0.003  0.000  0.001  0.000  0.000  0.000  0.000  0.000  0.000  0.004
   11  0.021  0.000  0.005  0.000  0.000  0.000  0.001  0.000  0.000  0.028
   12  0.000  0.000  0.000  0.000  0.000  0.000  0.000  0.000  0.000  0.000
   13  0.005  0.000  0.001  0.000  0.000  0.000  0.000  0.000  0.000  0.007
   14  0.000  0.000  0.000  0.000  0.000  0.000  0.000  0.000  0.000  0.000
   15  0.000  0.000  0.000  0.000  0.000  0.000  0.000  0.000  0.000  0.001
   16  0.014  0.000  0.003  0.000  0.000  0.000  0.001  0.000  0.000  0.018
   17  0.002  0.000  0.001  0.000  0.000  0.000  0.000  0.000  0.000  0.003
   18  0.001  0.000  0.000  0.000  0.000  0.000  0.000  0.000  0.000  0.001
   19  0.052  0.000  0.002  0.000  0.000  0.000  0.000  0.000  0.000  0.055
   20  0.000  0.000  0.000  0.000  0.000  0.000  0.000  0.000  0.000  0.000
   21  0.047  0.000  0.002  0.000  0.000  0.000  0.000  0.000  0.000  0.049
   22  0.009  0.000  0.000  0.000  0.000  0.000  0.000  0.000  0.000  0.009
   23  0.037  0.000  0.002  0.000  0.000  0.000  0.000  0.000  0.000  0.039
   24  0.194  0.000  0.009  0.000  0.000  0.000  0.001  0.000  0.000  0.203
   25  0.064  0.000  0.003  0.000  0.000  0.000  0.000  0.000  0.000  0.067
   26  0.024  0.000  0.001  0.000  0.000  0.000  0.000  0.000  0.000  0.025
   27  0.012  0.000  0.000  0.000  0.000  0.000  0.000  0.000  0.000  0.012
   28  0.021  0.000  0.001  0.000  0.000  0.000  0.000  0.000  0.000  0.022
   29  0.152  0.000  0.006  0.000  0.000  0.000  0.000  0.000  0.000  0.159
   30  0.000  0.000  0.000  0.000  0.000  0.000  0.000  0.000  0.000  0.000
   31  0.039  0.000  0.002  0.000  0.000  0.000  0.000  0.000  0.000  0.041
   32  0.000  0.000  0.000  0.000  0.000  0.000  0.000  0.000  0.000  0.000
   33  0.004  0.000  0.000  0.000  0.000  0.000  0.000  0.000  0.000  0.004
   34  0.101  0.000  0.004  0.000  0.000  0.000  0.000  0.000  0.000  0.106
   35  0.015  0.000  0.001  0.000  0.000  0.000  0.000  0.000  0.000  0.016
   36  0.003  0.000  0.000  0.000  0.000  0.000  0.000  0.000  0.000  0.003
   37  0.000  0.000  0.000  0.000  0.000  0.000  0.000  0.000  0.000  0.000
   38  0.000  0.000  0.000  0.000  0.000  0.000  0.000  0.000  0.000  0.000
   39  0.000  0.000  0.000  0.000  0.000  0.000  0.000  0.000  0.000  0.000
   40  0.000  0.000  0.000  0.000  0.000  0.000  0.000  0.000  0.000  0.000
   41  0.000  0.000  0.000  0.000  0.000  0.000  0.000  0.000  0.000  0.000
   42  0.000  0.000  0.000  0.000  0.000  0.000  0.000  0.000  0.000  0.000
   43  0.000  0.000  0.000  0.000  0.000  0.000  0.000  0.000  0.000  0.000
   44  0.000  0.000  0.000  0.000  0.000  0.000  0.000  0.000  0.000  0.000
   45  0.000  0.000  0.000  0.000  0.000  0.000  0.000  0.000  0.000  0.000
   46  0.000  0.000  0.000  0.000  0.000  0.000  0.000  0.000  0.000  0.000
tot    0.883  0.002  0.057  0.001  0.000  0.000  0.009  0.000  0.000  0.953
 
band     9 # energy  -27.00203900 # occ.  2.00000000
 
ion      s     py     pz     px    dxy    dyz    dz2    dxz  x2-y2    tot
    1  0.000  0.000  0.000  0.000  0.000  0.000  0.000  0.000  0.000  0.000
    2  0.000  0.000  0.000  0.000  0.000  0.000  0.000  0.000  0.000  0.001
    3  0.006  0.000  0.006  0.000  0.000  0.000  0.001  0.000  0.000  0.013
    4  0.000  0.000  0.000  0.000  0.000  0.000  0.000  0.000  0.000  0.000
    5  0.003  0.000  0.003  0.000  0.000  0.000  0.000  0.000  0.000  0.006
    6  0.000  0.000  0.000  0.000  0.000  0.000  0.000  0.000  0.000  0.001
    7  0.000  0.000  0.000  0.000  0.000  0.000  0.000  0.000  0.000  0.001
    8  0.011  0.000  0.013  0.000  0.000  0.000  0.002  0.000  0.000  0.026
    9  0.005  0.000  0.004  0.000  0.000  0.000  0.001  0.000  0.000  0.010
   10  0.000  0.000  0.000  0.000  0.000  0.000  0.000  0.000  0.000  0.000
   11  0.000  0.000  0.000  0.000  0.000  0.000  0.000  0.000  0.000  0.000
   12  0.000  0.000  0.000  0.000  0.000  0.000  0.000  0.000  0.000  0.000
   13  0.006  0.000  0.006  0.000  0.000  0.000  0.001  0.000  0.000  0.013
   14  0.000  0.000  0.000  0.000  0.000  0.000  0.000  0.000  0.000  0.001
   15  0.006  0.000  0.005  0.000  0.000  0.000  0.001  0.000  0.000  0.011
   16  0.004  0.000  0.006  0.000  0.000  0.000  0.001  0.000  0.000  0.010
   17  0.003  0.000  0.003  0.000  0.000  0.000  0.000  0.000  0.000  0.006
   18  0.000  0.000  0.000  0.000  0.000  0.000  0.000  0.000  0.000  0.000
   19  0.003  0.000  0.000  0.000  0.000  0.000  0.000  0.000  0.000  0.003
   20  0.007  0.000  0.000  0.000  0.000  0.000  0.000  0.000  0.000  0.007
   21  0.105  0.000  0.004  0.000  0.000  0.000  0.000  0.000  0.000  0.110
   22  0.000  0.000  0.000  0.000  0.000  0.000  0.000  0.000  0.000  0.000
   23  0.052  0.000  0.002  0.000  0.000  0.000  0.000  0.000  0.000  0.054
   24  0.006  0.000  0.000  0.000  0.000  0.000  0.000  0.000  0.000  0.006
   25  0.006  0.000  0.000  0.000  0.000  0.000  0.000  0.000  0.000  0.006
   26  0.223  0.000  0.008  0.000  0.000  0.000  0.001  0.000  0.000  0.231
   27  0.078  0.000  0.003  0.000  0.000  0.000  0.000  0.000  0.000  0.081
   28  0.000  0.000  0.000  0.000  0.000  0.000  0.000  0.000  0.000  0.000
   29  0.000  0.000  0.000  0.000  0.000  0.000  0.000  0.000  0.000  0.000
   30  0.000  0.000  0.000  0.000  0.000  0.000  0.000  0.000  0.000  0.000
   31  0.104  0.000  0.004  0.000  0.000  0.000  0.000  0.000  0.000  0.108
   32  0.004  0.000  0.000  0.000  0.000  0.000  0.000  0.000  0.000  0.004
   33  0.089  0.000  0.003  0.000  0.000  0.000  0.000  0.000  0.000  0.093
   34  0.091  0.000  0.003  0.000  0.000  0.000  0.000  0.000  0.000  0.095
   35  0.051  0.000  0.002  0.000  0.000  0.000  0.000  0.000  0.000  0.053
   36  0.000  0.000  0.000  0.000  0.000  0.000  0.000  0.000  0.000  0.000
   37  0.000  0.000  0.000  0.000  0.000  0.000  0.000  0.000  0.000  0.000
   38  0.000  0.000  0.000  0.000  0.000  0.000  0.000  0.000  0.000  0.000
   39  0.000  0.000  0.000  0.000  0.000  0.000  0.000  0.000  0.000  0.000
   40  0.000  0.000  0.000  0.000  0.000  0.000  0.000  0.000  0.000  0.000
   41  0.000  0.000  0.000  0.000  0.000  0.000  0.000  0.000  0.000  0.000
   42  0.000  0.000  0.000  0.000  0.000  0.000  0.000  0.000  0.000  0.000
   43  0.000  0.000  0.000  0.000  0.000  0.000  0.000  0.000  0.000  0.000
   44  0.000  0.000  0.000  0.000  0.000  0.000  0.000  0.000  0.000  0.000
   45  0.000  0.000  0.000  0.000  0.000  0.000  0.000  0.000  0.000  0.000
   46  0.000  0.000  0.000  0.000  0.000  0.000  0.000  0.000  0.000  0.000
tot    0.867  0.000  0.076  0.000  0.000  0.000  0.009  0.000  0.000  0.954
 
band    10 # energy  -26.98863525 # occ.  2.00000000
 
ion      s     py     pz     px    dxy    dyz    dz2    dxz  x2-y2    tot
    1  0.002  0.000  0.002  0.000  0.000  0.000  0.000  0.000  0.000  0.003
    2  0.010  0.000  0.011  0.000  0.000  0.000  0.002  0.000  0.000  0.023
    3  0.006  0.000  0.005  0.000  0.000  0.000  0.001  0.000  0.000  0.012
    4  0.000  0.000  0.000  0.000  0.000  0.000  0.000  0.000  0.000  0.000
    5  0.004  0.000  0.003  0.000  0.000  0.000  0.001  0.000  0.000  0.007
    6  0.000  0.000  0.000  0.000  0.000  0.000  0.000  0.000  0.000  0.000
    7  0.002  0.000  0.002  0.000  0.000  0.000  0.000  0.000  0.000  0.005
    8  0.000  0.000  0.000  0.000  0.000  0.000  0.000  0.000  0.000  0.000
    9  0.007  0.000  0.007  0.000  0.000  0.000  0.001  0.000  0.000  0.015
   10  0.000  0.000  0.000  0.000  0.000  0.000  0.000  0.000  0.000  0.000
   11  0.000  0.000  0.000  0.000  0.000  0.000  0.000  0.000  0.000  0.000
   12  0.001  0.000  0.001  0.000  0.000  0.000  0.000  0.000  0.000  0.003
   13  0.004  0.000  0.004  0.000  0.000  0.000  0.001  0.000  0.000  0.008
   14  0.000  0.000  0.000  0.000  0.000  0.000  0.000  0.000  0.000  0.001
   15  0.000  0.000  0.000  0.000  0.000  0.000  0.000  0.000  0.000  0.000
   16  0.000  0.000  0.000  0.000  0.000  0.000  0.000  0.000  0.000  0.000
   17  0.002  0.000  0.001  0.000  0.000  0.000  0.000  0.000  0.000  0.003
   18  0.008  0.000  0.008  0.000  0.000  0.000  0.001  0.000  0.000  0.017
   19  0.029  0.000  0.001  0.000  0.000  0.000  0.000  0.000  0.000  0.030
   20  0.194  0.000  0.007  0.000  0.000  0.000  0.001  0.000  0.000  0.202
   21  0.097  0.000  0.004  0.000  0.000  0.000  0.000  0.000  0.000  0.101
   22  0.002  0.000  0.000  0.000  0.000  0.000  0.000  0.000  0.000  0.002
   23  0.060  0.000  0.002  0.000  0.000  0.000  0.000  0.000  0.000  0.063
   24  0.001  0.000  0.000  0.000  0.000  0.000  0.000  0.000  0.000  0.001
   25  0.039  0.000  0.001  0.000  0.000  0.000  0.000  0.000  0.000  0.040
   26  0.003  0.000  0.000  0.000  0.000  0.000  0.000  0.000  0.000  0.003
   27  0.120  0.000  0.004  0.000  0.000  0.000  0.000  0.000  0.000  0.124
   28  0.002  0.000  0.000  0.000  0.000  0.000  0.000  0.000  0.000  0.002
   29  0.003  0.000  0.000  0.000  0.000  0.000  0.000  0.000  0.000  0.003
   30  0.023  0.000  0.001  0.000  0.000  0.000  0.000  0.000  0.000  0.024
   31  0.070  0.000  0.003  0.000  0.000  0.000  0.000  0.000  0.000  0.073
   32  0.006  0.000  0.000  0.000  0.000  0.000  0.000  0.000  0.000  0.006
   33  0.001  0.000  0.000  0.000  0.000  0.000  0.000  0.000  0.000  0.001
   34  0.001  0.000  0.000  0.000  0.000  0.000  0.000  0.000  0.000  0.002
   35  0.027  0.000  0.001  0.000  0.000  0.000  0.000  0.000  0.000  0.028
   36  0.143  0.000  0.005  0.000  0.000  0.000  0.000  0.000  0.000  0.149
   37  0.000  0.000  0.000  0.000  0.000  0.000  0.000  0.000  0.000  0.000
   38  0.000  0.000  0.000  0.000  0.000  0.000  0.000  0.000  0.000  0.000
   39  0.000  0.000  0.000  0.000  0.000  0.000  0.000  0.000  0.000  0.000
   40  0.000  0.000  0.000  0.000  0.000  0.000  0.000  0.000  0.000  0.000
   41  0.000  0.000  0.000  0.000  0.000  0.000  0.000  0.000  0.000  0.000
   42  0.000  0.000  0.000  0.000  0.000  0.000  0.000  0.000  0.000  0.000
   43  0.000  0.000  0.000  0.000  0.000  0.000  0.000  0.000  0.000  0.000
   44  0.000  0.000  0.000  0.000  0.000  0.000  0.000  0.000  0.000  0.000
   45  0.000  0.000  0.000  0.000  0.000  0.000  0.000  0.000  0.000  0.000
   46  0.000  0.000  0.000  0.000  0.000  0.000  0.000  0.000  0.000  0.000
tot    0.867  0.000  0.077  0.000  0.000  0.000  0.009  0.000  0.000  0.954
 
band    11 # energy  -26.98404743 # occ.  2.00000000
 
ion      s     py     pz     px    dxy    dyz    dz2    dxz  x2-y2    tot
    1  0.005  0.000  0.005  0.000  0.000  0.000  0.001  0.000  0.000  0.011
    2  0.001  0.000  0.001  0.000  0.000  0.000  0.000  0.000  0.000  0.003
    3  0.003  0.000  0.002  0.000  0.000  0.000  0.000  0.000  0.000  0.005
    4  0.001  0.000  0.002  0.000  0.000  0.000  0.000  0.000  0.000  0.003
    5  0.001  0.000  0.001  0.000  0.000  0.000  0.000  0.000  0.000  0.002
    6  0.000  0.000  0.000  0.000  0.000  0.000  0.000  0.000  0.000  0.000
    7  0.003  0.000  0.003  0.000  0.000  0.000  0.000  0.000  0.000  0.006
    8  0.000  0.000  0.000  0.000  0.000  0.000  0.000  0.000  0.000  0.000
    9  0.003  0.000  0.003  0.000  0.000  0.000  0.000  0.000  0.000  0.006
   10  0.000  0.000  0.001  0.000  0.000  0.000  0.000  0.000  0.000  0.001
   11  0.000  0.000  0.000  0.000  0.000  0.000  0.000  0.000  0.000  0.001
   12  0.004  0.000  0.004  0.000  0.000  0.000  0.001  0.000  0.000  0.008
   13  0.001  0.000  0.001  0.000  0.000  0.000  0.000  0.000  0.000  0.002
   14  0.013  0.000  0.014  0.000  0.000  0.000  0.002  0.000  0.000  0.029
   15  0.009  0.000  0.008  0.000  0.000  0.000  0.001  0.000  0.000  0.018
   16  0.000  0.000  0.000  0.000  0.000  0.000  0.000  0.000  0.000  0.000
   17  0.001  0.000  0.001  0.000  0.000  0.000  0.000  0.000  0.000  0.002
   18  0.000  0.000  0.000  0.000  0.000  0.000  0.000  0.000  0.000  0.000
   19  0.093  0.000  0.003  0.000  0.000  0.000  0.000  0.000  0.000  0.097
   20  0.022  0.000  0.001  0.000  0.000  0.000  0.000  0.000  0.000  0.023
   21  0.044  0.000  0.002  0.000  0.000  0.000  0.000  0.000  0.000  0.046
   22  0.030  0.000  0.001  0.000  0.000  0.000  0.000  0.000  0.000  0.031
   23  0.019  0.000  0.001  0.000  0.000  0.000  0.000  0.000  0.000  0.020
   24  0.000  0.000  0.000  0.000  0.000  0.000  0.000  0.000  0.000  0.000
   25  0.054  0.000  0.002  0.000  0.000  0.000  0.000  0.000  0.000  0.056
   26  0.000  0.000  0.000  0.000  0.000  0.000  0.000  0.000  0.000  0.000
   27  0.048  0.000  0.002  0.000  0.000  0.000  0.000  0.000  0.000  0.050
   28  0.009  0.000  0.000  0.000  0.000  0.000  0.000  0.000  0.000  0.009
   29  0.006  0.000  0.000  0.000  0.000  0.000  0.000  0.000  0.000  0.006
   30  0.068  0.000  0.003  0.000  0.000  0.000  0.000  0.000  0.000  0.071
   31  0.017  0.000  0.001  0.000  0.000  0.000  0.000  0.000  0.000  0.018
   32  0.246  0.000  0.009  0.000  0.000  0.000  0.001  0.000  0.000  0.255
   33  0.151  0.000  0.006  0.000  0.000  0.000  0.000  0.000  0.000  0.157
   34  0.001  0.000  0.000  0.000  0.000  0.000  0.000  0.000  0.000  0.001
   35  0.013  0.000  0.001  0.000  0.000  0.000  0.000  0.000  0.000  0.014
   36  0.000  0.000  0.000  0.000  0.000  0.000  0.000  0.000  0.000  0.000
   37  0.000  0.000  0.000  0.000  0.000  0.000  0.000  0.000  0.000  0.000
   38  0.000  0.000  0.000  0.000  0.000  0.000  0.000  0.000  0.000  0.000
   39  0.000  0.000  0.000  0.000  0.000  0.000  0.000  0.000  0.000  0.000
   40  0.000  0.000  0.000  0.000  0.000  0.000  0.000  0.000  0.000  0.000
   41  0.000  0.000  0.000  0.000  0.000  0.000  0.000  0.000  0.000  0.000
   42  0.000  0.000  0.000  0.000  0.000  0.000  0.000  0.000  0.000  0.000
   43  0.000  0.000  0.000  0.000  0.000  0.000  0.000  0.000  0.000  0.000
   44  0.000  0.000  0.000  0.000  0.000  0.000  0.000  0.000  0.000  0.000
   45  0.000  0.000  0.000  0.000  0.000  0.000  0.000  0.000  0.000  0.000
   46  0.000  0.000  0.000  0.000  0.000  0.000  0.000  0.000  0.000  0.000
tot    0.867  0.000  0.077  0.000  0.000  0.000  0.009  0.000  0.000  0.954
 
band    12 # energy  -26.96667541 # occ.  2.00000000
 
ion      s     py     pz     px    dxy    dyz    dz2    dxz  x2-y2    tot
    1  0.000  0.000  0.000  0.000  0.000  0.000  0.000  0.000  0.000  0.001
    2  0.000  0.000  0.000  0.000  0.000  0.000  0.000  0.000  0.000  0.000
    3  0.000  0.000  0.000  0.000  0.000  0.000  0.000  0.000  0.000  0.000
    4  0.011  0.000  0.011  0.000  0.000  0.000  0.002  0.000  0.000  0.025
    5  0.007  0.000  0.007  0.000  0.000  0.000  0.001  0.000  0.000  0.014
    6  0.000  0.000  0.000  0.000  0.000  0.000  0.000  0.000  0.000  0.000
    7  0.005  0.000  0.005  0.000  0.000  0.000  0.001  0.000  0.000  0.010
    8  0.000  0.000  0.000  0.000  0.000  0.000  0.000  0.000  0.000  0.000
    9  0.002  0.000  0.003  0.000  0.000  0.000  0.000  0.000  0.000  0.006
   10  0.000  0.000  0.000  0.000  0.000  0.000  0.000  0.000  0.000  0.001
   11  0.002  0.000  0.002  0.000  0.000  0.000  0.000  0.000  0.000  0.005
   12  0.010  0.000  0.010  0.000  0.000  0.000  0.002  0.000  0.000  0.021
   13  0.002  0.000  0.002  0.000  0.000  0.000  0.000  0.000  0.000  0.004
   14  0.000  0.000  0.000  0.000  0.000  0.000  0.000  0.000  0.000  0.001
   15  0.000  0.000  0.000  0.000  0.000  0.000  0.000  0.000  0.000  0.000
   16  0.000  0.000  0.000  0.000  0.000  0.000  0.000  0.000  0.000  0.000
   17  0.004  0.000  0.004  0.000  0.000  0.000  0.001  0.000  0.000  0.009
   18  0.001  0.000  0.001  0.000  0.000  0.000  0.000  0.000  0.000  0.002
   19  0.006  0.000  0.000  0.000  0.000  0.000  0.000  0.000  0.000  0.006
   20  0.001  0.000  0.000  0.000  0.000  0.000  0.000  0.000  0.000  0.001
   21  0.002  0.000  0.000  0.000  0.000  0.000  0.000  0.000  0.000  0.002
   22  0.202  0.000  0.008  0.000  0.000  0.000  0.001  0.000  0.000  0.210
   23  0.120  0.000  0.004  0.000  0.000  0.000  0.000  0.000  0.000  0.125
   24  0.000  0.000  0.000  0.000  0.000  0.000  0.000  0.000  0.000  0.000
   25  0.085  0.000  0.003  0.000  0.000  0.000  0.000  0.000  0.000  0.089
   26  0.000  0.000  0.000  0.000  0.000  0.000  0.000  0.000  0.000  0.000
   27  0.048  0.000  0.002  0.000  0.000  0.000  0.000  0.000  0.000  0.050
   28  0.007  0.000  0.000  0.000  0.000  0.000  0.000  0.000  0.000  0.007
   29  0.038  0.000  0.001  0.000  0.000  0.000  0.000  0.000  0.000  0.040
   30  0.176  0.000  0.007  0.000  0.000  0.000  0.000  0.000  0.000  0.183
   31  0.031  0.000  0.001  0.000  0.000  0.000  0.000  0.000  0.000  0.033
   32  0.005  0.000  0.000  0.000  0.000  0.000  0.000  0.000  0.000  0.005
   33  0.002  0.000  0.000  0.000  0.000  0.000  0.000  0.000  0.000  0.002
   34  0.001  0.000  0.000  0.000  0.000  0.000  0.000  0.000  0.000  0.001
   35  0.077  0.000  0.003  0.000  0.000  0.000  0.000  0.000  0.000  0.080
   36  0.020  0.000  0.001  0.000  0.000  0.000  0.000  0.000  0.000  0.021
   37  0.000  0.000  0.000  0.000  0.000  0.000  0.000  0.000  0.000  0.000
   38  0.000  0.000  0.000  0.000  0.000  0.000  0.000  0.000  0.000  0.000
   39  0.000  0.000  0.000  0.000  0.000  0.000  0.000  0.000  0.000  0.000
   40  0.000  0.000  0.000  0.000  0.000  0.000  0.000  0.000  0.000  0.000
   41  0.000  0.000  0.000  0.000  0.000  0.000  0.000  0.000  0.000  0.000
   42  0.000  0.000  0.000  0.000  0.000  0.000  0.000  0.000  0.000  0.000
   43  0.000  0.000  0.000  0.000  0.000  0.000  0.000  0.000  0.000  0.000
   44  0.000  0.000  0.000  0.000  0.000  0.000  0.000  0.000  0.000  0.000
   45  0.000  0.000  0.000  0.000  0.000  0.000  0.000  0.000  0.000  0.000
   46  0.000  0.000  0.000  0.000  0.000  0.000  0.000  0.000  0.000  0.000
tot    0.867  0.000  0.077  0.000  0.000  0.000  0.009  0.000  0.000  0.954
 
band    13 # energy  -26.96089753 # occ.  2.00000000
 
ion      s     py     pz     px    dxy    dyz    dz2    dxz  x2-y2    tot
    1  0.006  0.000  0.006  0.000  0.000  0.000  0.001  0.000  0.000  0.014
    2  0.003  0.000  0.003  0.000  0.000  0.000  0.000  0.000  0.000  0.006
    3  0.000  0.000  0.000  0.000  0.000  0.000  0.000  0.000  0.000  0.000
    4  0.001  0.000  0.001  0.000  0.000  0.000  0.000  0.000  0.000  0.002
    5  0.000  0.000  0.000  0.000  0.000  0.000  0.000  0.000  0.000  0.000
    6  0.001  0.000  0.001  0.000  0.000  0.000  0.000  0.000  0.000  0.003
    7  0.002  0.000  0.002  0.000  0.000  0.000  0.000  0.000  0.000  0.005
    8  0.000  0.000  0.000  0.000  0.000  0.000  0.000  0.000  0.000  0.001
    9  0.000  0.000  0.000  0.000  0.000  0.000  0.000  0.000  0.000  0.000
   10  0.010  0.000  0.010  0.000  0.000  0.000  0.001  0.000  0.000  0.021
   11  0.002  0.000  0.003  0.000  0.000  0.000  0.000  0.000  0.000  0.005
   12  0.000  0.000  0.000  0.000  0.000  0.000  0.000  0.000  0.000  0.000
   13  0.002  0.000  0.002  0.000  0.000  0.000  0.000  0.000  0.000  0.004
   14  0.000  0.000  0.000  0.000  0.000  0.000  0.000  0.000  0.000  0.001
   15  0.003  0.000  0.003  0.000  0.000  0.000  0.000  0.000  0.000  0.007
   16  0.003  0.000  0.002  0.000  0.000  0.000  0.000  0.000  0.000  0.006
   17  0.006  0.000  0.006  0.000  0.000  0.000  0.001  0.000  0.000  0.013
   18  0.006  0.000  0.006  0.000  0.000  0.000  0.001  0.000  0.000  0.013
   19  0.115  0.000  0.004  0.000  0.000  0.000  0.000  0.000  0.000  0.120
   20  0.049  0.000  0.002  0.000  0.000  0.000  0.000  0.000  0.000  0.051
   21  0.004  0.000  0.000  0.000  0.000  0.000  0.000  0.000  0.000  0.004
   22  0.012  0.000  0.000  0.000  0.000  0.000  0.000  0.000  0.000  0.013
   23  0.000  0.000  0.000  0.000  0.000  0.000  0.000  0.000  0.000  0.000
   24  0.022  0.000  0.001  0.000  0.000  0.000  0.000  0.000  0.000  0.023
   25  0.039  0.000  0.001  0.000  0.000  0.000  0.000  0.000  0.000  0.041
   26  0.006  0.000  0.000  0.000  0.000  0.000  0.000  0.000  0.000  0.006
   27  0.000  0.000  0.000  0.000  0.000  0.000  0.000  0.000  0.000  0.000
   28  0.173  0.000  0.007  0.000  0.000  0.000  0.000  0.000  0.000  0.180
   29  0.045  0.000  0.002  0.000  0.000  0.000  0.000  0.000  0.000  0.046
   30  0.000  0.000  0.000  0.000  0.000  0.000  0.000  0.000  0.000  0.000
   31  0.031  0.000  0.001  0.000  0.000  0.000  0.000  0.000  0.000  0.033
   32  0.008  0.000  0.000  0.000  0.000  0.000  0.000  0.000  0.000  0.008
   33  0.055  0.000  0.002  0.000  0.000  0.000  0.000  0.000  0.000  0.057
   34  0.045  0.000  0.002  0.000  0.000  0.000  0.000  0.000  0.000  0.047
   35  0.113  0.000  0.004  0.000  0.000  0.000  0.000  0.000  0.000  0.117
   36  0.104  0.000  0.004  0.000  0.000  0.000  0.000  0.000  0.000  0.108
   37  0.000  0.000  0.000  0.000  0.000  0.000  0.000  0.000  0.000  0.000
   38  0.000  0.000  0.000  0.000  0.000  0.000  0.000  0.000  0.000  0.000
   39  0.000  0.000  0.000  0.000  0.000  0.000  0.000  0.000  0.000  0.000
   40  0.000  0.000  0.000  0.000  0.000  0.000  0.000  0.000  0.000  0.000
   41  0.000  0.000  0.000  0.000  0.000  0.000  0.000  0.000  0.000  0.000
   42  0.000  0.000  0.000  0.000  0.000  0.000  0.000  0.000  0.000  0.000
   43  0.000  0.000  0.000  0.000  0.000  0.000  0.000  0.000  0.000  0.000
   44  0.000  0.000  0.000  0.000  0.000  0.000  0.000  0.000  0.000  0.000
   45  0.000  0.000  0.000  0.000  0.000  0.000  0.000  0.000  0.000  0.000
   46  0.000  0.000  0.000  0.000  0.000  0.000  0.000  0.000  0.000  0.000
tot    0.867  0.000  0.077  0.000  0.000  0.000  0.009  0.000  0.000  0.954
 
band    14 # energy  -26.95202264 # occ.  2.00000000
 
ion      s     py     pz     px    dxy    dyz    dz2    dxz  x2-y2    tot
    1  0.001  0.000  0.002  0.000  0.000  0.000  0.000  0.000  0.000  0.003
    2  0.000  0.000  0.000  0.000  0.000  0.000  0.000  0.000  0.000  0.000
    3  0.003  0.000  0.003  0.000  0.000  0.000  0.000  0.000  0.000  0.006
    4  0.001  0.000  0.001  0.000  0.000  0.000  0.000  0.000  0.000  0.002
    5  0.002  0.000  0.002  0.000  0.000  0.000  0.000  0.000  0.000  0.004
    6  0.011  0.000  0.011  0.000  0.000  0.000  0.002  0.000  0.000  0.023
    7  0.003  0.000  0.003  0.000  0.000  0.000  0.000  0.000  0.000  0.006
    8  0.002  0.000  0.002  0.000  0.000  0.000  0.000  0.000  0.000  0.004
    9  0.000  0.000  0.000  0.000  0.000  0.000  0.000  0.000  0.000  0.001
   10  0.003  0.000  0.003  0.000  0.000  0.000  0.000  0.000  0.000  0.007
   11  0.008  0.000  0.010  0.000  0.000  0.000  0.001  0.000  0.000  0.019
   12  0.000  0.000  0.000  0.000  0.000  0.000  0.000  0.000  0.000  0.000
   13  0.002  0.000  0.002  0.000  0.000  0.000  0.000  0.000  0.000  0.005
   14  0.000  0.000  0.000  0.000  0.000  0.000  0.000  0.000  0.000  0.000
   15  0.000  0.000  0.000  0.000  0.000  0.000  0.000  0.000  0.000  0.000
   16  0.009  0.000  0.008  0.000  0.000  0.000  0.001  0.000  0.000  0.018
   17  0.000  0.000  0.000  0.000  0.000  0.000  0.000  0.000  0.000  0.000
   18  0.000  0.000  0.001  0.000  0.000  0.000  0.000  0.000  0.000  0.001
   19  0.029  0.000  0.001  0.000  0.000  0.000  0.000  0.000  0.000  0.030
   20  0.002  0.000  0.000  0.000  0.000  0.000  0.000  0.000  0.000  0.002
   21  0.050  0.000  0.002  0.000  0.000  0.000  0.000  0.000  0.000  0.052
   22  0.013  0.000  0.001  0.000  0.000  0.000  0.000  0.000  0.000  0.014
   23  0.034  0.000  0.001  0.000  0.000  0.000  0.000  0.000  0.000  0.035
   24  0.186  0.000  0.007  0.000  0.000  0.000  0.001  0.000  0.000  0.194
   25  0.052  0.000  0.002  0.000  0.000  0.000  0.000  0.000  0.000  0.054
   26  0.036  0.000  0.001  0.000  0.000  0.000  0.000  0.000  0.000  0.037
   27  0.006  0.000  0.000  0.000  0.000  0.000  0.000  0.000  0.000  0.006
   28  0.053  0.000  0.002  0.000  0.000  0.000  0.000  0.000  0.000  0.055
   29  0.164  0.000  0.006  0.000  0.000  0.000  0.000  0.000  0.000  0.171
   30  0.001  0.000  0.000  0.000  0.000  0.000  0.000  0.000  0.000  0.001
   31  0.039  0.000  0.001  0.000  0.000  0.000  0.000  0.000  0.000  0.041
   32  0.000  0.000  0.000  0.000  0.000  0.000  0.000  0.000  0.000  0.000
   33  0.000  0.000  0.000  0.000  0.000  0.000  0.000  0.000  0.000  0.000
   34  0.145  0.000  0.005  0.000  0.000  0.000  0.000  0.000  0.000  0.151
   35  0.003  0.000  0.000  0.000  0.000  0.000  0.000  0.000  0.000  0.003
   36  0.008  0.000  0.000  0.000  0.000  0.000  0.000  0.000  0.000  0.009
   37  0.000  0.000  0.000  0.000  0.000  0.000  0.000  0.000  0.000  0.000
   38  0.000  0.000  0.000  0.000  0.000  0.000  0.000  0.000  0.000  0.000
   39  0.000  0.000  0.000  0.000  0.000  0.000  0.000  0.000  0.000  0.000
   40  0.000  0.000  0.000  0.000  0.000  0.000  0.000  0.000  0.000  0.000
   41  0.000  0.000  0.000  0.000  0.000  0.000  0.000  0.000  0.000  0.000
   42  0.000  0.000  0.000  0.000  0.000  0.000  0.000  0.000  0.000  0.000
   43  0.000  0.000  0.000  0.000  0.000  0.000  0.000  0.000  0.000  0.000
   44  0.000  0.000  0.000  0.000  0.000  0.000  0.000  0.000  0.000  0.000
   45  0.000  0.000  0.000  0.000  0.000  0.000  0.000  0.000  0.000  0.000
   46  0.000  0.000  0.000  0.000  0.000  0.000  0.000  0.000  0.000  0.000
tot    0.867  0.000  0.077  0.000  0.000  0.000  0.009  0.000  0.000  0.955
 
band    15 # energy  -26.75819752 # occ.  2.00000000
 
ion      s     py     pz     px    dxy    dyz    dz2    dxz  x2-y2    tot
    1  0.000  0.000  0.000  0.000  0.000  0.000  0.000  0.000  0.000  0.000
    2  0.007  0.000  0.004  0.000  0.000  0.000  0.001  0.000  0.000  0.011
    3  0.000  0.000  0.000  0.000  0.000  0.000  0.000  0.000  0.000  0.000
    4  0.015  0.000  0.008  0.000  0.000  0.000  0.002  0.000  0.000  0.025
    5  0.000  0.000  0.000  0.000  0.000  0.000  0.000  0.000  0.000  0.000
    6  0.001  0.000  0.000  0.000  0.000  0.000  0.000  0.000  0.000  0.002
    7  0.000  0.000  0.000  0.000  0.000  0.000  0.000  0.000  0.000  0.000
    8  0.000  0.000  0.000  0.000  0.000  0.000  0.000  0.000  0.000  0.000
    9  0.000  0.000  0.000  0.000  0.000  0.000  0.000  0.000  0.000  0.000
   10  0.012  0.000  0.006  0.000  0.000  0.000  0.001  0.000  0.000  0.019
   11  0.000  0.000  0.000  0.000  0.000  0.000  0.000  0.000  0.000  0.000
   12  0.013  0.000  0.007  0.000  0.000  0.000  0.002  0.000  0.000  0.022
   13  0.000  0.000  0.000  0.000  0.000  0.000  0.000  0.000  0.000  0.000
   14  0.011  0.000  0.006  0.000  0.000  0.000  0.001  0.000  0.000  0.018
   15  0.000  0.000  0.000  0.000  0.000  0.000  0.000  0.000  0.000  0.000
   16  0.000  0.000  0.000  0.000  0.000  0.000  0.000  0.000  0.000  0.001
   17  0.000  0.000  0.000  0.000  0.000  0.000  0.000  0.000  0.000  0.000
   18  0.008  0.000  0.004  0.000  0.000  0.000  0.001  0.000  0.000  0.013
   19  0.000  0.000  0.000  0.000  0.000  0.000  0.000  0.000  0.000  0.000
   20  0.083  0.000  0.003  0.000  0.000  0.000  0.000  0.000  0.000  0.087
   21  0.000  0.000  0.000  0.000  0.000  0.000  0.000  0.000  0.000  0.000
   22  0.185  0.000  0.007  0.000  0.000  0.000  0.001  0.000  0.000  0.193
   23  0.000  0.000  0.000  0.000  0.000  0.000  0.000  0.000  0.000  0.000
   24  0.011  0.000  0.000  0.000  0.000  0.000  0.000  0.000  0.000  0.011
   25  0.000  0.000  0.000  0.000  0.000  0.000  0.000  0.000  0.000  0.000
   26  0.004  0.000  0.000  0.000  0.000  0.000  0.000  0.000  0.000  0.004
   27  0.001  0.000  0.000  0.000  0.000  0.000  0.000  0.000  0.000  0.001
   28  0.141  0.000  0.006  0.000  0.000  0.000  0.000  0.000  0.000  0.147
   29  0.000  0.000  0.000  0.000  0.000  0.000  0.000  0.000  0.000  0.000
   30  0.164  0.000  0.006  0.000  0.000  0.000  0.001  0.000  0.000  0.171
   31  0.000  0.000  0.000  0.000  0.000  0.000  0.000  0.000  0.000  0.000
   32  0.135  0.000  0.005  0.000  0.000  0.000  0.000  0.000  0.000  0.140
   33  0.001  0.000  0.000  0.000  0.000  0.000  0.000  0.000  0.000  0.001
   34  0.005  0.000  0.000  0.000  0.000  0.000  0.000  0.000  0.000  0.005
   35  0.000  0.000  0.000  0.000  0.000  0.000  0.000  0.000  0.000  0.000
   36  0.095  0.000  0.004  0.000  0.000  0.000  0.000  0.000  0.000  0.099
   37  0.000  0.000  0.000  0.000  0.000  0.000  0.000  0.000  0.000  0.000
   38  0.000  0.000  0.000  0.000  0.000  0.000  0.000  0.000  0.000  0.000
   39  0.000  0.000  0.000  0.000  0.000  0.000  0.000  0.000  0.000  0.000
   40  0.000  0.000  0.000  0.000  0.000  0.000  0.000  0.000  0.000  0.000
   41  0.000  0.000  0.000  0.000  0.000  0.000  0.000  0.000  0.000  0.000
   42  0.000  0.000  0.000  0.000  0.000  0.000  0.000  0.000  0.000  0.000
   43  0.000  0.000  0.000  0.000  0.000  0.000  0.000  0.000  0.000  0.000
   44  0.000  0.000  0.000  0.000  0.000  0.000  0.000  0.000  0.000  0.000
   45  0.000  0.000  0.000  0.000  0.000  0.000  0.000  0.000  0.000  0.000
   46  0.000  0.000  0.000  0.000  0.000  0.000  0.000  0.000  0.000  0.000
tot    0.892  0.001  0.069  0.001  0.000  0.000  0.010  0.000  0.000  0.973
 
band    16 # energy  -26.75126281 # occ.  2.00000000
 
ion      s     py     pz     px    dxy    dyz    dz2    dxz  x2-y2    tot
    1  0.000  0.000  0.000  0.000  0.000  0.000  0.000  0.000  0.000  0.001
    2  0.005  0.000  0.003  0.000  0.000  0.000  0.001  0.000  0.000  0.008
    3  0.000  0.000  0.000  0.000  0.000  0.000  0.000  0.000  0.000  0.000
    4  0.002  0.000  0.001  0.000  0.000  0.000  0.000  0.000  0.000  0.003
    5  0.000  0.000  0.000  0.000  0.000  0.000  0.000  0.000  0.000  0.001
    6  0.024  0.000  0.013  0.000  0.000  0.000  0.003  0.000  0.000  0.040
    7  0.000  0.000  0.000  0.000  0.000  0.000  0.000  0.000  0.000  0.000
    8  0.008  0.000  0.004  0.000  0.000  0.000  0.001  0.000  0.000  0.014
    9  0.000  0.000  0.000  0.000  0.000  0.000  0.000  0.000  0.000  0.000
   10  0.008  0.000  0.004  0.000  0.000  0.000  0.001  0.000  0.000  0.013
   11  0.000  0.000  0.000  0.000  0.000  0.000  0.000  0.000  0.000  0.000
   12  0.002  0.000  0.001  0.000  0.000  0.000  0.000  0.000  0.000  0.003
   13  0.000  0.000  0.000  0.000  0.000  0.000  0.000  0.000  0.000  0.000
   14  0.001  0.000  0.001  0.000  0.000  0.000  0.000  0.000  0.000  0.002
   15  0.000  0.000  0.000  0.000  0.000  0.000  0.000  0.000  0.000  0.001
   16  0.011  0.000  0.006  0.000  0.000  0.000  0.001  0.000  0.000  0.019
   17  0.000  0.000  0.000  0.000  0.000  0.000  0.000  0.000  0.000  0.000
   18  0.005  0.000  0.003  0.000  0.000  0.000  0.001  0.000  0.000  0.009
   19  0.006  0.000  0.000  0.000  0.000  0.000  0.000  0.000  0.000  0.006
   20  0.058  0.000  0.002  0.000  0.000  0.000  0.000  0.000  0.000  0.060
   21  0.000  0.000  0.000  0.000  0.000  0.000  0.000  0.000  0.000  0.000
   22  0.022  0.000  0.001  0.000  0.000  0.000  0.000  0.000  0.000  0.023
   23  0.003  0.000  0.000  0.000  0.000  0.000  0.000  0.000  0.000  0.003
   24  0.291  0.000  0.012  0.000  0.000  0.000  0.001  0.000  0.000  0.303
   25  0.000  0.000  0.000  0.000  0.000  0.000  0.000  0.000  0.000  0.000
   26  0.102  0.000  0.004  0.000  0.000  0.000  0.000  0.000  0.000  0.106
   27  0.000  0.000  0.000  0.000  0.000  0.000  0.000  0.000  0.000  0.000
   28  0.096  0.000  0.004  0.000  0.000  0.000  0.000  0.000  0.000  0.100
   29  0.001  0.000  0.000  0.000  0.000  0.000  0.000  0.000  0.000  0.001
   30  0.019  0.000  0.001  0.000  0.000  0.000  0.000  0.000  0.000  0.020
   31  0.000  0.000  0.000  0.000  0.000  0.000  0.000  0.000  0.000  0.000
   32  0.016  0.000  0.001  0.000  0.000  0.000  0.000  0.000  0.000  0.016
   33  0.006  0.000  0.000  0.000  0.000  0.000  0.000  0.000  0.000  0.006
   34  0.139  0.000  0.005  0.000  0.000  0.000  0.000  0.000  0.000  0.145
   35  0.000  0.000  0.000  0.000  0.000  0.000  0.000  0.000  0.000  0.001
   36  0.066  0.000  0.003  0.000  0.000  0.000  0.000  0.000  0.000  0.068
   37  0.000  0.000  0.000  0.000  0.000  0.000  0.000  0.000  0.000  0.000
   38  0.000  0.000  0.000  0.000  0.000  0.000  0.000  0.000  0.000  0.000
   39  0.000  0.000  0.000  0.000  0.000  0.000  0.000  0.000  0.000  0.000
   40  0.000  0.000  0.000  0.000  0.000  0.000  0.000  0.000  0.000  0.000
   41  0.000  0.000  0.000  0.000  0.000  0.000  0.000  0.000  0.000  0.000
   42  0.000  0.000  0.000  0.000  0.000  0.000  0.000  0.000  0.000  0.000
   43  0.000  0.000  0.000  0.000  0.000  0.000  0.000  0.000  0.000  0.000
   44  0.000  0.000  0.000  0.000  0.000  0.000  0.000  0.000  0.000  0.000
   45  0.000  0.000  0.000  0.000  0.000  0.000  0.000  0.000  0.000  0.000
   46  0.000  0.000  0.000  0.000  0.000  0.000  0.000  0.000  0.000  0.000
tot    0.891  0.001  0.069  0.001  0.000  0.000  0.010  0.000  0.000  0.972
 
band    17 # energy  -26.75044802 # occ.  2.00000000
 
ion      s     py     pz     px    dxy    dyz    dz2    dxz  x2-y2    tot
    1  0.011  0.000  0.006  0.000  0.000  0.000  0.001  0.000  0.000  0.018
    2  0.000  0.000  0.000  0.000  0.000  0.000  0.000  0.000  0.000  0.000
    3  0.000  0.000  0.000  0.000  0.000  0.000  0.000  0.000  0.000  0.000
    4  0.000  0.000  0.000  0.000  0.000  0.000  0.000  0.000  0.000  0.000
    5  0.011  0.000  0.006  0.000  0.000  0.000  0.001  0.000  0.000  0.019
    6  0.000  0.000  0.000  0.000  0.000  0.000  0.000  0.000  0.000  0.001
    7  0.012  0.000  0.007  0.000  0.000  0.000  0.001  0.000  0.000  0.020
    8  0.000  0.000  0.000  0.000  0.000  0.000  0.000  0.000  0.000  0.000
    9  0.010  0.000  0.005  0.000  0.000  0.000  0.001  0.000  0.000  0.016
   10  0.000  0.000  0.000  0.000  0.000  0.000  0.000  0.000  0.000  0.001
   11  0.000  0.000  0.000  0.000  0.000  0.000  0.000  0.000  0.000  0.000
   12  0.000  0.000  0.000  0.000  0.000  0.000  0.000  0.000  0.000  0.000
   13  0.000  0.000  0.000  0.000  0.000  0.000  0.000  0.000  0.000  0.000
   14  0.000  0.000  0.000  0.000  0.000  0.000  0.000  0.000  0.000  0.000
   15  0.010  0.000  0.005  0.000  0.000  0.000  0.001  0.000  0.000  0.017
   16  0.000  0.000  0.000  0.000  0.000  0.000  0.000  0.000  0.000  0.000
   17  0.011  0.000  0.006  0.000  0.000  0.000  0.001  0.000  0.000  0.019
   18  0.000  0.000  0.000  0.000  0.000  0.000  0.000  0.000  0.000  0.000
   19  0.136  0.000  0.005  0.000  0.000  0.000  0.000  0.000  0.000  0.142
   20  0.001  0.000  0.000  0.000  0.000  0.000  0.000  0.000  0.000  0.001
   21  0.000  0.000  0.000  0.000  0.000  0.000  0.000  0.000  0.000  0.000
   22  0.000  0.000  0.000  0.000  0.000  0.000  0.000  0.000  0.000  0.000
   23  0.140  0.000  0.005  0.000  0.000  0.000  0.000  0.000  0.000  0.146
   24  0.003  0.000  0.000  0.000  0.000  0.000  0.000  0.000  0.000  0.004
   25  0.149  0.000  0.006  0.000  0.000  0.000  0.000  0.000  0.000  0.156
   26  0.001  0.000  0.000  0.000  0.000  0.000  0.000  0.000  0.000  0.001
   27  0.123  0.000  0.005  0.000  0.000  0.000  0.000  0.000  0.000  0.128
   28  0.003  0.000  0.000  0.000  0.000  0.000  0.000  0.000  0.000  0.003
   29  0.000  0.000  0.000  0.000  0.000  0.000  0.000  0.000  0.000  0.000
   30  0.000  0.000  0.000  0.000  0.000  0.000  0.000  0.000  0.000  0.000
   31  0.000  0.000  0.000  0.000  0.000  0.000  0.000  0.000  0.000  0.000
   32  0.000  0.000  0.000  0.000  0.000  0.000  0.000  0.000  0.000  0.000
   33  0.127  0.000  0.005  0.000  0.000  0.000  0.000  0.000  0.000  0.132
   34  0.002  0.000  0.000  0.000  0.000  0.000  0.000  0.000  0.000  0.002
   35  0.139  0.000  0.005  0.000  0.000  0.000  0.000  0.000  0.000  0.145
   36  0.002  0.000  0.000  0.000  0.000  0.000  0.000  0.000  0.000  0.002
   37  0.000  0.000  0.000  0.000  0.000  0.000  0.000  0.000  0.000  0.000
   38  0.000  0.000  0.000  0.000  0.000  0.000  0.000  0.000  0.000  0.000
   39  0.000  0.000  0.000  0.000  0.000  0.000  0.000  0.000  0.000  0.000
   40  0.000  0.000  0.000  0.000  0.000  0.000  0.000  0.000  0.000  0.000
   41  0.000  0.000  0.000  0.000  0.000  0.000  0.000  0.000  0.000  0.000
   42  0.000  0.000  0.000  0.000  0.000  0.000  0.000  0.000  0.000  0.000
   43  0.000  0.000  0.000  0.000  0.000  0.000  0.000  0.000  0.000  0.000
   44  0.000  0.000  0.000  0.000  0.000  0.000  0.000  0.000  0.000  0.000
   45  0.000  0.000  0.000  0.000  0.000  0.000  0.000  0.000  0.000  0.000
   46  0.000  0.000  0.000  0.000  0.000  0.000  0.000  0.000  0.000  0.000
tot    0.892  0.001  0.068  0.001  0.000  0.000  0.010  0.000  0.000  0.972
 
band    18 # energy  -26.74998547 # occ.  2.00000000
 
ion      s     py     pz     px    dxy    dyz    dz2    dxz  x2-y2    tot
    1  0.004  0.000  0.002  0.000  0.000  0.000  0.000  0.000  0.000  0.007
    2  0.000  0.000  0.000  0.000  0.000  0.000  0.000  0.000  0.000  0.000
    3  0.014  0.000  0.007  0.000  0.000  0.000  0.002  0.000  0.000  0.023
    4  0.000  0.000  0.000  0.000  0.000  0.000  0.000  0.000  0.000  0.000
    5  0.003  0.000  0.002  0.000  0.000  0.000  0.000  0.000  0.000  0.006
    6  0.000  0.000  0.000  0.000  0.000  0.000  0.000  0.000  0.000  0.000
    7  0.004  0.000  0.002  0.000  0.000  0.000  0.000  0.000  0.000  0.006
    8  0.000  0.000  0.000  0.000  0.000  0.000  0.000  0.000  0.000  0.000
    9  0.004  0.000  0.002  0.000  0.000  0.000  0.000  0.000  0.000  0.006
   10  0.000  0.000  0.000  0.000  0.000  0.000  0.000  0.000  0.000  0.000
   11  0.017  0.000  0.009  0.000  0.000  0.000  0.002  0.000  0.000  0.028
   12  0.000  0.000  0.000  0.000  0.000  0.000  0.000  0.000  0.000  0.000
   13  0.014  0.000  0.007  0.000  0.000  0.000  0.002  0.000  0.000  0.023
   14  0.000  0.000  0.000  0.000  0.000  0.000  0.000  0.000  0.000  0.000
   15  0.003  0.000  0.002  0.000  0.000  0.000  0.000  0.000  0.000  0.005
   16  0.000  0.000  0.000  0.000  0.000  0.000  0.000  0.000  0.000  0.000
   17  0.004  0.000  0.002  0.000  0.000  0.000  0.000  0.000  0.000  0.007
   18  0.000  0.000  0.000  0.000  0.000  0.000  0.000  0.000  0.000  0.000
   19  0.052  0.000  0.002  0.000  0.000  0.000  0.000  0.000  0.000  0.054
   20  0.000  0.000  0.000  0.000  0.000  0.000  0.000  0.000  0.000  0.000
   21  0.170  0.000  0.007  0.000  0.000  0.000  0.001  0.000  0.000  0.177
   22  0.000  0.000  0.000  0.000  0.000  0.000  0.000  0.000  0.000  0.000
   23  0.043  0.000  0.002  0.000  0.000  0.000  0.000  0.000  0.000  0.045
   24  0.000  0.000  0.000  0.000  0.000  0.000  0.000  0.000  0.000  0.000
   25  0.045  0.000  0.002  0.000  0.000  0.000  0.000  0.000  0.000  0.047
   26  0.000  0.000  0.000  0.000  0.000  0.000  0.000  0.000  0.000  0.000
   27  0.045  0.000  0.002  0.000  0.000  0.000  0.000  0.000  0.000  0.047
   28  0.000  0.000  0.000  0.000  0.000  0.000  0.000  0.000  0.000  0.000
   29  0.210  0.000  0.008  0.000  0.000  0.000  0.001  0.000  0.000  0.219
   30  0.000  0.000  0.000  0.000  0.000  0.000  0.000  0.000  0.000  0.000
   31  0.170  0.000  0.007  0.000  0.000  0.000  0.001  0.000  0.000  0.178
   32  0.000  0.000  0.000  0.000  0.000  0.000  0.000  0.000  0.000  0.000
   33  0.039  0.000  0.002  0.000  0.000  0.000  0.000  0.000  0.000  0.041
   34  0.000  0.000  0.000  0.000  0.000  0.000  0.000  0.000  0.000  0.000
   35  0.050  0.000  0.002  0.000  0.000  0.000  0.000  0.000  0.000  0.053
   36  0.000  0.000  0.000  0.000  0.000  0.000  0.000  0.000  0.000  0.000
   37  0.000  0.000  0.000  0.000  0.000  0.000  0.000  0.000  0.000  0.000
   38  0.000  0.000  0.000  0.000  0.000  0.000  0.000  0.000  0.000  0.000
   39  0.000  0.000  0.000  0.000  0.000  0.000  0.000  0.000  0.000  0.000
   40  0.000  0.000  0.000  0.000  0.000  0.000  0.000  0.000  0.000  0.000
   41  0.000  0.000  0.000  0.000  0.000  0.000  0.000  0.000  0.000  0.000
   42  0.000  0.000  0.000  0.000  0.000  0.000  0.000  0.000  0.000  0.000
   43  0.000  0.000  0.000  0.000  0.000  0.000  0.000  0.000  0.000  0.000
   44  0.000  0.000  0.000  0.000  0.000  0.000  0.000  0.000  0.000  0.000
   45  0.000  0.000  0.000  0.000  0.000  0.000  0.000  0.000  0.000  0.000
   46  0.000  0.000  0.000  0.000  0.000  0.000  0.000  0.000  0.000  0.000
tot    0.892  0.001  0.068  0.001  0.000  0.000  0.010  0.000  0.000  0.972
 
band    19 # energy  -20.48193553 # occ.  2.00000000
 
ion      s     py     pz     px    dxy    dyz    dz2    dxz  x2-y2    tot
    1  0.000  0.000  0.000  0.000  0.000  0.000  0.000  0.000  0.000  0.000
    2  0.000  0.000  0.000  0.000  0.000  0.000  0.000  0.000  0.000  0.000
    3  0.000  0.000  0.000  0.000  0.000  0.000  0.000  0.000  0.000  0.000
    4  0.000  0.000  0.000  0.000  0.000  0.000  0.000  0.000  0.000  0.000
    5  0.000  0.000  0.000  0.000  0.000  0.000  0.000  0.000  0.000  0.000
    6  0.000  0.000  0.000  0.000  0.000  0.000  0.000  0.000  0.000  0.000
    7  0.000  0.000  0.000  0.000  0.000  0.000  0.000  0.000  0.000  0.000
    8  0.000  0.000  0.000  0.000  0.000  0.000  0.000  0.000  0.000  0.000
    9  0.000  0.000  0.000  0.000  0.000  0.000  0.000  0.000  0.000  0.000
   10  0.000  0.000  0.000  0.000  0.000  0.000  0.000  0.000  0.000  0.000
   11  0.000  0.000  0.000  0.000  0.000  0.000  0.000  0.000  0.000  0.000
   12  0.000  0.000  0.000  0.000  0.000  0.000  0.000  0.000  0.000  0.000
   13  0.000  0.000  0.000  0.000  0.000  0.000  0.000  0.000  0.000  0.000
   14  0.000  0.000  0.000  0.000  0.000  0.000  0.000  0.000  0.000  0.000
   15  0.000  0.000  0.000  0.000  0.000  0.000  0.000  0.000  0.000  0.000
   16  0.000  0.000  0.000  0.000  0.000  0.000  0.000  0.000  0.000  0.000
   17  0.000  0.000  0.000  0.000  0.000  0.000  0.000  0.000  0.000  0.000
   18  0.000  0.000  0.000  0.000  0.000  0.000  0.000  0.000  0.000  0.000
   19  0.000  0.000  0.000  0.000  0.000  0.000  0.000  0.000  0.000  0.000
   20  0.000  0.000  0.000  0.000  0.000  0.000  0.000  0.000  0.000  0.000
   21  0.000  0.000  0.000  0.000  0.000  0.000  0.000  0.000  0.000  0.000
   22  0.000  0.000  0.000  0.000  0.000  0.000  0.000  0.000  0.000  0.000
   23  0.000  0.000  0.000  0.000  0.000  0.000  0.000  0.000  0.000  0.000
   24  0.000  0.000  0.000  0.000  0.000  0.000  0.000  0.000  0.000  0.000
   25  0.000  0.000  0.000  0.000  0.000  0.000  0.000  0.000  0.000  0.000
   26  0.000  0.000  0.000  0.000  0.000  0.000  0.000  0.000  0.000  0.000
   27  0.000  0.000  0.000  0.000  0.000  0.000  0.000  0.000  0.000  0.000
   28  0.000  0.000  0.000  0.000  0.000  0.000  0.000  0.000  0.000  0.000
   29  0.000  0.000  0.000  0.000  0.000  0.000  0.000  0.000  0.000  0.000
   30  0.000  0.000  0.000  0.000  0.000  0.000  0.000  0.000  0.000  0.000
   31  0.000  0.000  0.000  0.000  0.000  0.000  0.000  0.000  0.000  0.000
   32  0.000  0.000  0.000  0.000  0.000  0.000  0.000  0.000  0.000  0.000
   33  0.000  0.000  0.000  0.000  0.000  0.000  0.000  0.000  0.000  0.000
   34  0.000  0.000  0.000  0.000  0.000  0.000  0.000  0.000  0.000  0.000
   35  0.000  0.000  0.000  0.000  0.000  0.000  0.000  0.000  0.000  0.000
   36  0.000  0.000  0.000  0.000  0.000  0.000  0.000  0.000  0.000  0.000
   37  0.006  0.000  0.000  0.002  0.000  0.000  0.000  0.000  0.000  0.008
   38  0.204  0.029  0.003  0.049  0.009  0.001  0.004  0.001  0.001  0.301
   39  0.006  0.002  0.000  0.000  0.000  0.000  0.000  0.000  0.000  0.008
   40  0.000  0.000  0.000  0.000  0.000  0.000  0.000  0.000  0.000  0.000
   41  0.000  0.000  0.000  0.000  0.000  0.000  0.000  0.000  0.000  0.000
   42  0.000  0.000  0.000  0.000  0.000  0.000  0.000  0.000  0.000  0.000
   43  0.000  0.000  0.000  0.000  0.000  0.000  0.000  0.000  0.000  0.000
   44  0.000  0.000  0.000  0.000  0.000  0.000  0.000  0.000  0.000  0.000
   45  0.000  0.000  0.000  0.000  0.000  0.000  0.000  0.000  0.000  0.000
   46  0.625  0.029  0.003  0.049  0.005  0.000  0.001  0.001  0.000  0.714
tot    0.842  0.059  0.006  0.100  0.015  0.001  0.006  0.002  0.001  1.032
 
band    20 # energy  -18.76078379 # occ.  2.00000000
 
ion      s     py     pz     px    dxy    dyz    dz2    dxz  x2-y2    tot
    1  0.030  0.000  0.002  0.000  0.000  0.000  0.000  0.000  0.000  0.032
    2  0.031  0.000  0.002  0.000  0.000  0.000  0.000  0.000  0.000  0.033
    3  0.031  0.000  0.002  0.000  0.000  0.000  0.000  0.000  0.000  0.033
    4  0.030  0.000  0.002  0.000  0.000  0.000  0.000  0.000  0.000  0.032
    5  0.030  0.000  0.002  0.000  0.000  0.000  0.000  0.000  0.000  0.032
    6  0.028  0.000  0.002  0.000  0.000  0.000  0.000  0.000  0.000  0.031
    7  0.030  0.000  0.002  0.000  0.000  0.000  0.000  0.000  0.000  0.032
    8  0.032  0.000  0.002  0.000  0.000  0.000  0.000  0.000  0.000  0.034
    9  0.031  0.000  0.002  0.000  0.000  0.000  0.000  0.000  0.000  0.033
   10  0.029  0.000  0.002  0.000  0.000  0.000  0.000  0.000  0.000  0.031
   11  0.029  0.000  0.002  0.000  0.000  0.000  0.000  0.000  0.000  0.031
   12  0.030  0.000  0.002  0.000  0.000  0.000  0.000  0.000  0.000  0.032
   13  0.031  0.000  0.002  0.000  0.000  0.000  0.000  0.000  0.000  0.033
   14  0.031  0.000  0.002  0.000  0.000  0.000  0.000  0.000  0.000  0.033
   15  0.031  0.000  0.002  0.000  0.000  0.000  0.000  0.000  0.000  0.033
   16  0.030  0.000  0.002  0.000  0.000  0.000  0.000  0.000  0.000  0.033
   17  0.030  0.000  0.002  0.000  0.000  0.000  0.000  0.000  0.000  0.032
   18  0.030  0.000  0.002  0.000  0.000  0.000  0.000  0.000  0.000  0.033
   19  0.009  0.000  0.002  0.000  0.000  0.000  0.000  0.000  0.000  0.011
   20  0.010  0.000  0.002  0.000  0.000  0.000  0.000  0.000  0.000  0.012
   21  0.010  0.000  0.002  0.000  0.000  0.000  0.000  0.000  0.000  0.012
   22  0.009  0.000  0.002  0.000  0.000  0.000  0.000  0.000  0.000  0.011
   23  0.009  0.000  0.002  0.000  0.000  0.000  0.000  0.000  0.000  0.011
   24  0.009  0.000  0.002  0.000  0.000  0.000  0.000  0.000  0.000  0.011
   25  0.009  0.000  0.002  0.000  0.000  0.000  0.000  0.000  0.000  0.011
   26  0.010  0.000  0.002  0.000  0.000  0.000  0.000  0.000  0.000  0.012
   27  0.010  0.000  0.002  0.000  0.000  0.000  0.000  0.000  0.000  0.012
   28  0.009  0.000  0.002  0.000  0.000  0.000  0.000  0.000  0.000  0.011
   29  0.009  0.000  0.002  0.000  0.000  0.000  0.000  0.000  0.000  0.011
   30  0.009  0.000  0.002  0.000  0.000  0.000  0.000  0.000  0.000  0.011
   31  0.010  0.000  0.002  0.000  0.000  0.000  0.000  0.000  0.000  0.012
   32  0.010  0.000  0.002  0.000  0.000  0.000  0.000  0.000  0.000  0.012
   33  0.010  0.000  0.002  0.000  0.000  0.000  0.000  0.000  0.000  0.012
   34  0.009  0.000  0.002  0.000  0.000  0.000  0.000  0.000  0.000  0.012
   35  0.009  0.000  0.002  0.000  0.000  0.000  0.000  0.000  0.000  0.011
   36  0.009  0.000  0.002  0.000  0.000  0.000  0.000  0.000  0.000  0.012
   37  0.000  0.000  0.000  0.000  0.000  0.000  0.000  0.000  0.000  0.000
   38  0.000  0.000  0.000  0.000  0.000  0.000  0.000  0.000  0.000  0.000
   39  0.000  0.000  0.000  0.000  0.000  0.000  0.000  0.000  0.000  0.000
   40  0.000  0.000  0.000  0.000  0.000  0.000  0.000  0.000  0.000  0.000
   41  0.000  0.000  0.000  0.000  0.000  0.000  0.000  0.000  0.000  0.000
   42  0.000  0.000  0.000  0.000  0.000  0.000  0.000  0.000  0.000  0.000
   43  0.000  0.000  0.000  0.000  0.000  0.000  0.000  0.000  0.000  0.000
   44  0.000  0.000  0.000  0.000  0.000  0.000  0.000  0.000  0.000  0.000
   45  0.000  0.000  0.000  0.000  0.000  0.000  0.000  0.000  0.000  0.000
   46  0.000  0.000  0.000  0.000  0.000  0.000  0.000  0.000  0.000  0.000
tot    0.713  0.000  0.068  0.000  0.000  0.000  0.011  0.000  0.000  0.791
 
band    21 # energy  -17.04186655 # occ.  2.00000000
 
ion      s     py     pz     px    dxy    dyz    dz2    dxz  x2-y2    tot
    1  0.000  0.001  0.000  0.001  0.000  0.000  0.000  0.000  0.000  0.003
    2  0.003  0.004  0.000  0.004  0.000  0.000  0.000  0.000  0.000  0.012
    3  0.062  0.001  0.004  0.001  0.000  0.000  0.000  0.000  0.000  0.068
    4  0.000  0.001  0.000  0.005  0.000  0.000  0.000  0.000  0.000  0.006
    5  0.027  0.003  0.002  0.000  0.000  0.000  0.000  0.000  0.000  0.032
    6  0.006  0.000  0.000  0.000  0.000  0.000  0.000  0.000  0.000  0.007
    7  0.001  0.002  0.000  0.000  0.000  0.000  0.000  0.000  0.000  0.003
    8  0.143  0.000  0.008  0.000  0.000  0.000  0.001  0.000  0.000  0.152
    9  0.031  0.003  0.002  0.007  0.000  0.000  0.000  0.000  0.000  0.044
   10  0.000  0.005  0.000  0.000  0.000  0.000  0.000  0.000  0.000  0.006
   11  0.000  0.000  0.000  0.001  0.000  0.000  0.000  0.000  0.000  0.002
   12  0.001  0.004  0.000  0.002  0.000  0.000  0.000  0.000  0.000  0.008
   13  0.060  0.002  0.003  0.005  0.000  0.000  0.000  0.000  0.000  0.071
   14  0.002  0.008  0.000  0.001  0.000  0.000  0.000  0.000  0.000  0.011
   15  0.036  0.010  0.002  0.000  0.000  0.000  0.000  0.000  0.000  0.049
   16  0.088  0.000  0.005  0.000  0.000  0.000  0.001  0.000  0.000  0.094
   17  0.026  0.000  0.002  0.003  0.000  0.000  0.000  0.000  0.000  0.031
   18  0.002  0.000  0.000  0.006  0.000  0.000  0.000  0.000  0.000  0.009
   19  0.000  0.000  0.000  0.000  0.000  0.000  0.000  0.000  0.000  0.000
   20  0.001  0.000  0.000  0.000  0.000  0.000  0.000  0.000  0.000  0.002
   21  0.014  0.000  0.005  0.000  0.000  0.000  0.000  0.000  0.000  0.020
   22  0.000  0.000  0.000  0.000  0.000  0.000  0.000  0.000  0.000  0.001
   23  0.006  0.000  0.002  0.000  0.000  0.000  0.000  0.000  0.000  0.009
   24  0.001  0.000  0.000  0.000  0.000  0.000  0.000  0.000  0.000  0.002
   25  0.000  0.000  0.000  0.000  0.000  0.000  0.000  0.000  0.000  0.001
   26  0.033  0.000  0.013  0.000  0.000  0.000  0.001  0.000  0.000  0.046
   27  0.007  0.000  0.003  0.001  0.000  0.000  0.000  0.000  0.000  0.011
   28  0.000  0.000  0.000  0.000  0.000  0.000  0.000  0.000  0.000  0.001
   29  0.000  0.000  0.000  0.000  0.000  0.000  0.000  0.000  0.000  0.000
   30  0.000  0.000  0.000  0.000  0.000  0.000  0.000  0.000  0.000  0.001
   31  0.014  0.000  0.005  0.000  0.000  0.000  0.000  0.000  0.000  0.020
   32  0.000  0.001  0.000  0.000  0.000  0.000  0.000  0.000  0.000  0.001
   33  0.008  0.001  0.003  0.000  0.000  0.000  0.000  0.000  0.000  0.013
   34  0.021  0.000  0.008  0.000  0.000  0.000  0.000  0.000  0.000  0.029
   35  0.006  0.000  0.002  0.000  0.000  0.000  0.000  0.000  0.000  0.009
   36  0.000  0.000  0.000  0.001  0.000  0.000  0.000  0.000  0.000  0.001
   37  0.000  0.000  0.000  0.000  0.000  0.000  0.000  0.000  0.000  0.000
   38  0.000  0.000  0.000  0.000  0.000  0.000  0.000  0.000  0.000  0.000
   39  0.000  0.000  0.000  0.000  0.000  0.000  0.000  0.000  0.000  0.000
   40  0.000  0.000  0.000  0.000  0.000  0.000  0.000  0.000  0.000  0.000
   41  0.000  0.000  0.000  0.000  0.000  0.000  0.000  0.000  0.000  0.000
   42  0.000  0.000  0.000  0.000  0.000  0.000  0.000  0.000  0.000  0.000
   43  0.000  0.000  0.000  0.000  0.000  0.000  0.000  0.000  0.000  0.000
   44  0.000  0.000  0.000  0.000  0.000  0.000  0.000  0.000  0.000  0.000
   45  0.000  0.000  0.000  0.000  0.000  0.000  0.000  0.000  0.000  0.000
   46  0.000  0.000  0.000  0.000  0.000  0.000  0.000  0.000  0.000  0.000
tot    0.602  0.050  0.070  0.041  0.001  0.001  0.006  0.001  0.001  0.772
 
band    22 # energy  -17.03189938 # occ.  2.00000000
 
ion      s     py     pz     px    dxy    dyz    dz2    dxz  x2-y2    tot
    1  0.024  0.006  0.001  0.000  0.000  0.000  0.000  0.000  0.000  0.032
    2  0.128  0.000  0.007  0.000  0.000  0.000  0.001  0.000  0.000  0.136
    3  0.041  0.001  0.002  0.005  0.000  0.000  0.000  0.000  0.000  0.050
    4  0.004  0.002  0.000  0.007  0.000  0.000  0.000  0.000  0.000  0.013
    5  0.023  0.001  0.001  0.008  0.000  0.000  0.000  0.000  0.000  0.034
    6  0.001  0.004  0.000  0.000  0.000  0.000  0.000  0.000  0.000  0.005
    7  0.026  0.001  0.001  0.006  0.000  0.000  0.000  0.000  0.000  0.035
    8  0.004  0.001  0.000  0.007  0.000  0.000  0.000  0.000  0.000  0.013
    9  0.082  0.003  0.005  0.000  0.000  0.000  0.001  0.000  0.000  0.090
   10  0.002  0.001  0.000  0.000  0.000  0.000  0.000  0.000  0.000  0.003
   11  0.001  0.000  0.000  0.000  0.000  0.000  0.000  0.000  0.000  0.002
   12  0.006  0.001  0.000  0.006  0.000  0.000  0.000  0.000  0.000  0.014
   13  0.030  0.000  0.002  0.008  0.000  0.000  0.000  0.000  0.000  0.040
   14  0.000  0.005  0.000  0.000  0.000  0.000  0.000  0.000  0.000  0.005
   15  0.000  0.000  0.000  0.000  0.000  0.000  0.000  0.000  0.000  0.000
   16  0.002  0.001  0.000  0.007  0.000  0.000  0.000  0.000  0.000  0.010
   17  0.017  0.001  0.001  0.000  0.000  0.000  0.000  0.000  0.000  0.019
   18  0.098  0.000  0.006  0.000  0.000  0.000  0.001  0.000  0.000  0.104
   19  0.006  0.001  0.002  0.000  0.000  0.000  0.000  0.000  0.000  0.009
   20  0.030  0.000  0.011  0.000  0.000  0.000  0.000  0.000  0.000  0.041
   21  0.009  0.000  0.004  0.000  0.000  0.000  0.000  0.000  0.000  0.014
   22  0.001  0.000  0.000  0.001  0.000  0.000  0.000  0.000  0.000  0.002
   23  0.005  0.000  0.002  0.001  0.000  0.000  0.000  0.000  0.000  0.009
   24  0.000  0.000  0.000  0.000  0.000  0.000  0.000  0.000  0.000  0.001
   25  0.006  0.000  0.002  0.001  0.000  0.000  0.000  0.000  0.000  0.009
   26  0.001  0.000  0.000  0.001  0.000  0.000  0.000  0.000  0.000  0.002
   27  0.019  0.000  0.007  0.000  0.000  0.000  0.000  0.000  0.000  0.027
   28  0.001  0.000  0.000  0.000  0.000  0.000  0.000  0.000  0.000  0.001
   29  0.000  0.000  0.000  0.000  0.000  0.000  0.000  0.000  0.000  0.000
   30  0.001  0.000  0.001  0.001  0.000  0.000  0.000  0.000  0.000  0.003
   31  0.007  0.000  0.003  0.001  0.000  0.000  0.000  0.000  0.000  0.011
   32  0.000  0.000  0.000  0.000  0.000  0.000  0.000  0.000  0.000  0.001
   33  0.000  0.000  0.000  0.000  0.000  0.000  0.000  0.000  0.000  0.000
   34  0.000  0.000  0.000  0.001  0.000  0.000  0.000  0.000  0.000  0.001
   35  0.004  0.000  0.001  0.000  0.000  0.000  0.000  0.000  0.000  0.005
   36  0.022  0.000  0.008  0.000  0.000  0.000  0.000  0.000  0.000  0.031
   37  0.000  0.000  0.000  0.000  0.000  0.000  0.000  0.000  0.000  0.000
   38  0.000  0.000  0.000  0.000  0.000  0.000  0.000  0.000  0.000  0.000
   39  0.000  0.000  0.000  0.000  0.000  0.000  0.000  0.000  0.000  0.000
   40  0.000  0.000  0.000  0.000  0.000  0.000  0.000  0.000  0.000  0.000
   41  0.000  0.000  0.000  0.000  0.000  0.000  0.000  0.000  0.000  0.000
   42  0.000  0.000  0.000  0.000  0.000  0.000  0.000  0.000  0.000  0.000
   43  0.000  0.000  0.000  0.000  0.000  0.000  0.000  0.000  0.000  0.000
   44  0.000  0.000  0.000  0.000  0.000  0.000  0.000  0.000  0.000  0.000
   45  0.000  0.000  0.000  0.000  0.000  0.000  0.000  0.000  0.000  0.000
   46  0.000  0.000  0.000  0.000  0.000  0.000  0.000  0.000  0.000  0.000
tot    0.602  0.031  0.070  0.060  0.001  0.000  0.006  0.001  0.001  0.772
 
band    23 # energy  -17.02896232 # occ.  2.00000000
 
ion      s     py     pz     px    dxy    dyz    dz2    dxz  x2-y2    tot
    1  0.043  0.002  0.002  0.006  0.000  0.000  0.000  0.000  0.000  0.054
    2  0.003  0.003  0.000  0.003  0.000  0.000  0.000  0.000  0.000  0.009
    3  0.032  0.010  0.002  0.000  0.000  0.000  0.000  0.000  0.000  0.044
    4  0.021  0.000  0.001  0.000  0.000  0.000  0.000  0.000  0.000  0.022
    5  0.023  0.000  0.001  0.000  0.000  0.000  0.000  0.000  0.000  0.024
    6  0.000  0.001  0.000  0.004  0.000  0.000  0.000  0.000  0.000  0.005
    7  0.020  0.002  0.001  0.003  0.000  0.000  0.000  0.000  0.000  0.026
    8  0.001  0.009  0.000  0.000  0.000  0.000  0.000  0.000  0.000  0.011
    9  0.015  0.000  0.001  0.000  0.000  0.000  0.000  0.000  0.000  0.017
   10  0.006  0.001  0.000  0.006  0.000  0.000  0.000  0.000  0.000  0.014
   11  0.004  0.000  0.000  0.000  0.000  0.000  0.000  0.000  0.000  0.005
   12  0.060  0.000  0.004  0.000  0.000  0.000  0.000  0.000  0.000  0.064
   13  0.014  0.006  0.001  0.000  0.000  0.000  0.000  0.000  0.000  0.021
   14  0.152  0.000  0.008  0.000  0.000  0.000  0.001  0.000  0.000  0.162
   15  0.085  0.002  0.005  0.004  0.000  0.000  0.001  0.000  0.000  0.096
   16  0.001  0.005  0.000  0.002  0.000  0.000  0.000  0.000  0.000  0.008
   17  0.008  0.003  0.000  0.004  0.000  0.000  0.000  0.000  0.000  0.015
   18  0.001  0.007  0.000  0.001  0.000  0.000  0.000  0.000  0.000  0.008
   19  0.010  0.000  0.004  0.001  0.000  0.000  0.000  0.000  0.000  0.015
   20  0.001  0.000  0.000  0.000  0.000  0.000  0.000  0.000  0.000  0.002
   21  0.007  0.001  0.003  0.000  0.000  0.000  0.000  0.000  0.000  0.011
   22  0.005  0.000  0.002  0.000  0.000  0.000  0.000  0.000  0.000  0.007
   23  0.005  0.000  0.002  0.000  0.000  0.000  0.000  0.000  0.000  0.007
   24  0.000  0.000  0.000  0.000  0.000  0.000  0.000  0.000  0.000  0.000
   25  0.005  0.000  0.002  0.000  0.000  0.000  0.000  0.000  0.000  0.007
   26  0.000  0.001  0.000  0.000  0.000  0.000  0.000  0.000  0.000  0.001
   27  0.003  0.000  0.001  0.000  0.000  0.000  0.000  0.000  0.000  0.005
   28  0.001  0.000  0.001  0.001  0.000  0.000  0.000  0.000  0.000  0.003
   29  0.001  0.000  0.000  0.000  0.000  0.000  0.000  0.000  0.000  0.001
   30  0.014  0.000  0.005  0.000  0.000  0.000  0.000  0.000  0.000  0.019
   31  0.003  0.001  0.001  0.000  0.000  0.000  0.000  0.000  0.000  0.005
   32  0.035  0.000  0.013  0.000  0.000  0.000  0.001  0.000  0.000  0.049
   33  0.020  0.000  0.007  0.000  0.000  0.000  0.000  0.000  0.000  0.028
   34  0.000  0.000  0.000  0.000  0.000  0.000  0.000  0.000  0.000  0.001
   35  0.002  0.000  0.001  0.000  0.000  0.000  0.000  0.000  0.000  0.003
   36  0.000  0.001  0.000  0.000  0.000  0.000  0.000  0.000  0.000  0.001
   37  0.000  0.000  0.000  0.000  0.000  0.000  0.000  0.000  0.000  0.000
   38  0.000  0.000  0.000  0.000  0.000  0.000  0.000  0.000  0.000  0.000
   39  0.000  0.000  0.000  0.000  0.000  0.000  0.000  0.000  0.000  0.000
   40  0.000  0.000  0.000  0.000  0.000  0.000  0.000  0.000  0.000  0.000
   41  0.000  0.000  0.000  0.000  0.000  0.000  0.000  0.000  0.000  0.000
   42  0.000  0.000  0.000  0.000  0.000  0.000  0.000  0.000  0.000  0.000
   43  0.000  0.000  0.000  0.000  0.000  0.000  0.000  0.000  0.000  0.000
   44  0.000  0.000  0.000  0.000  0.000  0.000  0.000  0.000  0.000  0.000
   45  0.000  0.000  0.000  0.000  0.000  0.000  0.000  0.000  0.000  0.000
   46  0.000  0.000  0.000  0.000  0.000  0.000  0.000  0.000  0.000  0.000
tot    0.602  0.055  0.070  0.036  0.001  0.001  0.006  0.001  0.001  0.772
 
band    24 # energy  -17.01564938 # occ.  2.00000000
 
ion      s     py     pz     px    dxy    dyz    dz2    dxz  x2-y2    tot
    1  0.000  0.002  0.000  0.001  0.000  0.000  0.000  0.000  0.000  0.003
    2  0.004  0.004  0.000  0.004  0.000  0.000  0.000  0.000  0.000  0.013
    3  0.001  0.001  0.000  0.000  0.000  0.000  0.000  0.000  0.000  0.003
    4  0.130  0.000  0.008  0.000  0.000  0.000  0.001  0.000  0.000  0.139
    5  0.068  0.002  0.004  0.004  0.000  0.000  0.001  0.000  0.000  0.079
    6  0.003  0.009  0.000  0.000  0.000  0.000  0.000  0.000  0.000  0.012
    7  0.070  0.000  0.004  0.002  0.000  0.000  0.001  0.000  0.000  0.077
    8  0.000  0.001  0.000  0.004  0.000  0.000  0.000  0.000  0.000  0.005
    9  0.029  0.003  0.002  0.006  0.000  0.000  0.000  0.000  0.000  0.040
   10  0.001  0.006  0.000  0.000  0.000  0.000  0.000  0.000  0.000  0.007
   11  0.025  0.011  0.001  0.000  0.000  0.000  0.000  0.000  0.000  0.037
   12  0.094  0.000  0.005  0.000  0.000  0.000  0.001  0.000  0.000  0.100
   13  0.018  0.004  0.001  0.000  0.000  0.000  0.000  0.000  0.000  0.024
   14  0.003  0.000  0.000  0.000  0.000  0.000  0.000  0.000  0.000  0.004
   15  0.000  0.001  0.000  0.001  0.000  0.000  0.000  0.000  0.000  0.001
   16  0.001  0.005  0.000  0.002  0.000  0.000  0.000  0.000  0.000  0.009
   17  0.034  0.000  0.002  0.003  0.000  0.000  0.000  0.000  0.000  0.040
   18  0.008  0.000  0.000  0.006  0.000  0.000  0.000  0.000  0.000  0.014
   19  0.000  0.000  0.000  0.000  0.000  0.000  0.000  0.000  0.000  0.000
   20  0.001  0.000  0.000  0.000  0.000  0.000  0.000  0.000  0.000  0.002
   21  0.000  0.000  0.000  0.000  0.000  0.000  0.000  0.000  0.000  0.000
   22  0.030  0.000  0.011  0.000  0.000  0.000  0.000  0.000  0.000  0.042
   23  0.016  0.000  0.006  0.000  0.000  0.000  0.000  0.000  0.000  0.023
   24  0.001  0.001  0.000  0.000  0.000  0.000  0.000  0.000  0.000  0.002
   25  0.016  0.000  0.006  0.000  0.000  0.000  0.000  0.000  0.000  0.023
   26  0.000  0.000  0.000  0.000  0.000  0.000  0.000  0.000  0.000  0.001
   27  0.007  0.000  0.003  0.001  0.000  0.000  0.000  0.000  0.000  0.010
   28  0.000  0.000  0.000  0.000  0.000  0.000  0.000  0.000  0.000  0.001
   29  0.006  0.001  0.002  0.000  0.000  0.000  0.000  0.000  0.000  0.009
   30  0.022  0.000  0.008  0.000  0.000  0.000  0.000  0.000  0.000  0.031
   31  0.004  0.000  0.002  0.000  0.000  0.000  0.000  0.000  0.000  0.006
   32  0.001  0.000  0.000  0.000  0.000  0.000  0.000  0.000  0.000  0.001
   33  0.000  0.000  0.000  0.000  0.000  0.000  0.000  0.000  0.000  0.000
   34  0.000  0.001  0.000  0.000  0.000  0.000  0.000  0.000  0.000  0.001
   35  0.008  0.000  0.003  0.000  0.000  0.000  0.000  0.000  0.000  0.011
   36  0.002  0.000  0.001  0.001  0.000  0.000  0.000  0.000  0.000  0.003
   37  0.000  0.000  0.000  0.000  0.000  0.000  0.000  0.000  0.000  0.000
   38  0.000  0.000  0.000  0.000  0.000  0.000  0.000  0.000  0.000  0.000
   39  0.000  0.000  0.000  0.000  0.000  0.000  0.000  0.000  0.000  0.000
   40  0.000  0.000  0.000  0.000  0.000  0.000  0.000  0.000  0.000  0.000
   41  0.000  0.000  0.000  0.000  0.000  0.000  0.000  0.000  0.000  0.000
   42  0.000  0.000  0.000  0.000  0.000  0.000  0.000  0.000  0.000  0.000
   43  0.000  0.000  0.000  0.000  0.000  0.000  0.000  0.000  0.000  0.000
   44  0.000  0.000  0.000  0.000  0.000  0.000  0.000  0.000  0.000  0.000
   45  0.000  0.000  0.000  0.000  0.000  0.000  0.000  0.000  0.000  0.000
   46  0.000  0.000  0.000  0.000  0.000  0.000  0.000  0.000  0.000  0.000
tot    0.602  0.055  0.070  0.036  0.001  0.001  0.006  0.001  0.001  0.772
 
band    25 # energy  -17.01020481 # occ.  2.00000000
 
ion      s     py     pz     px    dxy    dyz    dz2    dxz  x2-y2    tot
    1  0.076  0.000  0.004  0.000  0.000  0.000  0.001  0.000  0.000  0.081
    2  0.022  0.001  0.001  0.000  0.000  0.000  0.000  0.000  0.000  0.024
    3  0.002  0.000  0.000  0.006  0.000  0.000  0.000  0.000  0.000  0.008
    4  0.001  0.001  0.000  0.002  0.000  0.000  0.000  0.000  0.000  0.005
    5  0.005  0.002  0.000  0.001  0.000  0.000  0.000  0.000  0.000  0.008
    6  0.020  0.000  0.001  0.008  0.000  0.000  0.000  0.000  0.000  0.030
    7  0.017  0.000  0.001  0.003  0.000  0.000  0.000  0.000  0.000  0.021
    8  0.001  0.003  0.000  0.002  0.000  0.000  0.000  0.000  0.000  0.007
    9  0.000  0.003  0.000  0.000  0.000  0.000  0.000  0.000  0.000  0.003
   10  0.132  0.000  0.008  0.000  0.000  0.000  0.001  0.000  0.000  0.141
   11  0.021  0.001  0.001  0.010  0.000  0.000  0.000  0.000  0.000  0.033
   12  0.001  0.002  0.000  0.004  0.000  0.000  0.000  0.000  0.000  0.008
   13  0.011  0.001  0.001  0.001  0.000  0.000  0.000  0.000  0.000  0.013
   14  0.005  0.000  0.000  0.011  0.000  0.000  0.000  0.000  0.000  0.017
   15  0.040  0.001  0.002  0.008  0.000  0.000  0.000  0.000  0.000  0.052
   16  0.012  0.003  0.001  0.002  0.000  0.000  0.000  0.000  0.000  0.018
   17  0.075  0.004  0.004  0.000  0.000  0.000  0.001  0.000  0.000  0.084
   18  0.048  0.002  0.003  0.000  0.000  0.000  0.000  0.000  0.000  0.053
   19  0.017  0.000  0.006  0.000  0.000  0.000  0.000  0.000  0.000  0.024
   20  0.005  0.000  0.002  0.000  0.000  0.000  0.000  0.000  0.000  0.007
   21  0.000  0.000  0.000  0.000  0.000  0.000  0.000  0.000  0.000  0.001
   22  0.000  0.000  0.000  0.000  0.000  0.000  0.000  0.000  0.000  0.001
   23  0.001  0.000  0.000  0.000  0.000  0.000  0.000  0.000  0.000  0.002
   24  0.005  0.000  0.002  0.001  0.000  0.000  0.000  0.000  0.000  0.007
   25  0.004  0.000  0.001  0.000  0.000  0.000  0.000  0.000  0.000  0.006
   26  0.000  0.000  0.000  0.000  0.000  0.000  0.000  0.000  0.000  0.001
   27  0.000  0.000  0.000  0.000  0.000  0.000  0.000  0.000  0.000  0.000
   28  0.031  0.000  0.011  0.000  0.000  0.000  0.000  0.000  0.000  0.043
   29  0.005  0.000  0.002  0.001  0.000  0.000  0.000  0.000  0.000  0.008
   30  0.000  0.000  0.000  0.000  0.000  0.000  0.000  0.000  0.000  0.001
   31  0.002  0.000  0.001  0.000  0.000  0.000  0.000  0.000  0.000  0.003
   32  0.001  0.000  0.000  0.001  0.000  0.000  0.000  0.000  0.000  0.003
   33  0.009  0.000  0.003  0.001  0.000  0.000  0.000  0.000  0.000  0.014
   34  0.003  0.000  0.001  0.000  0.000  0.000  0.000  0.000  0.000  0.004
   35  0.017  0.000  0.007  0.000  0.000  0.000  0.000  0.000  0.000  0.025
   36  0.011  0.000  0.004  0.000  0.000  0.000  0.000  0.000  0.000  0.016
   37  0.000  0.000  0.000  0.000  0.000  0.000  0.000  0.000  0.000  0.000
   38  0.000  0.000  0.000  0.000  0.000  0.000  0.000  0.000  0.000  0.000
   39  0.000  0.000  0.000  0.000  0.000  0.000  0.000  0.000  0.000  0.000
   40  0.000  0.000  0.000  0.000  0.000  0.000  0.000  0.000  0.000  0.000
   41  0.000  0.000  0.000  0.000  0.000  0.000  0.000  0.000  0.000  0.000
   42  0.000  0.000  0.000  0.000  0.000  0.000  0.000  0.000  0.000  0.000
   43  0.000  0.000  0.000  0.000  0.000  0.000  0.000  0.000  0.000  0.000
   44  0.000  0.000  0.000  0.000  0.000  0.000  0.000  0.000  0.000  0.000
   45  0.000  0.000  0.000  0.000  0.000  0.000  0.000  0.000  0.000  0.000
   46  0.000  0.000  0.000  0.000  0.000  0.000  0.000  0.000  0.000  0.000
tot    0.602  0.027  0.070  0.064  0.001  0.000  0.006  0.001  0.001  0.772
 
band    26 # energy  -17.00353395 # occ.  2.00000000
 
ion      s     py     pz     px    dxy    dyz    dz2    dxz  x2-y2    tot
    1  0.020  0.002  0.001  0.006  0.000  0.000  0.000  0.000  0.000  0.029
    2  0.003  0.001  0.000  0.003  0.000  0.000  0.000  0.000  0.000  0.008
    3  0.025  0.001  0.001  0.002  0.000  0.000  0.000  0.000  0.000  0.030
    4  0.005  0.010  0.000  0.000  0.000  0.000  0.000  0.000  0.000  0.016
    5  0.018  0.006  0.001  0.001  0.000  0.000  0.000  0.000  0.000  0.025
    6  0.131  0.000  0.008  0.002  0.000  0.000  0.001  0.000  0.000  0.141
    7  0.030  0.008  0.002  0.000  0.000  0.000  0.000  0.000  0.000  0.040
    8  0.014  0.001  0.001  0.001  0.000  0.000  0.000  0.000  0.000  0.016
    9  0.006  0.001  0.000  0.000  0.000  0.000  0.000  0.000  0.000  0.007
   10  0.021  0.001  0.001  0.007  0.000  0.000  0.000  0.000  0.000  0.031
   11  0.113  0.002  0.006  0.001  0.000  0.000  0.001  0.000  0.000  0.124
   12  0.001  0.006  0.000  0.002  0.000  0.000  0.000  0.000  0.000  0.009
   13  0.031  0.000  0.002  0.000  0.000  0.000  0.000  0.000  0.000  0.033
   14  0.001  0.001  0.000  0.002  0.000  0.000  0.000  0.000  0.000  0.004
   15  0.001  0.000  0.000  0.002  0.000  0.000  0.000  0.000  0.000  0.003
   16  0.059  0.000  0.003  0.000  0.000  0.000  0.000  0.000  0.000  0.063
   17  0.003  0.005  0.000  0.004  0.000  0.000  0.000  0.000  0.000  0.013
   18  0.007  0.005  0.000  0.001  0.000  0.000  0.000  0.000  0.000  0.014
   19  0.004  0.000  0.002  0.001  0.000  0.000  0.000  0.000  0.000  0.007
   20  0.001  0.000  0.000  0.000  0.000  0.000  0.000  0.000  0.000  0.001
   21  0.006  0.000  0.002  0.000  0.000  0.000  0.000  0.000  0.000  0.009
   22  0.001  0.001  0.000  0.000  0.000  0.000  0.000  0.000  0.000  0.003
   23  0.004  0.000  0.002  0.000  0.000  0.000  0.000  0.000  0.000  0.006
   24  0.031  0.000  0.011  0.000  0.000  0.000  0.000  0.000  0.000  0.043
   25  0.007  0.001  0.003  0.000  0.000  0.000  0.000  0.000  0.000  0.010
   26  0.003  0.000  0.001  0.000  0.000  0.000  0.000  0.000  0.000  0.005
   27  0.001  0.000  0.000  0.000  0.000  0.000  0.000  0.000  0.000  0.002
   28  0.005  0.000  0.002  0.001  0.000  0.000  0.000  0.000  0.000  0.008
   29  0.026  0.000  0.010  0.000  0.000  0.000  0.000  0.000  0.000  0.037
   30  0.000  0.001  0.000  0.000  0.000  0.000  0.000  0.000  0.000  0.001
   31  0.007  0.000  0.003  0.000  0.000  0.000  0.000  0.000  0.000  0.010
   32  0.000  0.000  0.000  0.000  0.000  0.000  0.000  0.000  0.000  0.001
   33  0.000  0.000  0.000  0.000  0.000  0.000  0.000  0.000  0.000  0.001
   34  0.013  0.000  0.005  0.000  0.000  0.000  0.000  0.000  0.000  0.019
   35  0.001  0.000  0.000  0.000  0.000  0.000  0.000  0.000  0.000  0.002
   36  0.002  0.000  0.001  0.000  0.000  0.000  0.000  0.000  0.000  0.003
   37  0.000  0.000  0.000  0.000  0.000  0.000  0.000  0.000  0.000  0.000
   38  0.000  0.000  0.000  0.000  0.000  0.000  0.000  0.000  0.000  0.000
   39  0.000  0.000  0.000  0.000  0.000  0.000  0.000  0.000  0.000  0.000
   40  0.000  0.000  0.000  0.000  0.000  0.000  0.000  0.000  0.000  0.000
   41  0.000  0.000  0.000  0.000  0.000  0.000  0.000  0.000  0.000  0.000
   42  0.000  0.000  0.000  0.000  0.000  0.000  0.000  0.000  0.000  0.000
   43  0.000  0.000  0.000  0.000  0.000  0.000  0.000  0.000  0.000  0.000
   44  0.000  0.000  0.000  0.000  0.000  0.000  0.000  0.000  0.000  0.000
   45  0.000  0.000  0.000  0.000  0.000  0.000  0.000  0.000  0.000  0.000
   46  0.000  0.000  0.000  0.000  0.000  0.000  0.000  0.000  0.000  0.000
tot    0.602  0.055  0.070  0.036  0.001  0.001  0.006  0.001  0.001  0.772
 
band    27 # energy  -13.99714645 # occ.  2.00000000
 
ion      s     py     pz     px    dxy    dyz    dz2    dxz  x2-y2    tot
    1  0.074  0.000  0.002  0.000  0.000  0.000  0.000  0.000  0.000  0.076
    2  0.000  0.015  0.000  0.005  0.000  0.000  0.000  0.000  0.001  0.020
    3  0.000  0.000  0.000  0.000  0.000  0.000  0.000  0.000  0.000  0.000
    4  0.000  0.000  0.000  0.019  0.001  0.000  0.000  0.000  0.000  0.020
    5  0.071  0.000  0.002  0.000  0.000  0.000  0.000  0.000  0.000  0.073
    6  0.000  0.014  0.000  0.005  0.000  0.000  0.000  0.000  0.001  0.020
    7  0.071  0.000  0.002  0.000  0.000  0.000  0.000  0.000  0.000  0.073
    8  0.000  0.015  0.000  0.005  0.000  0.000  0.000  0.000  0.001  0.021
    9  0.074  0.000  0.002  0.000  0.000  0.000  0.000  0.000  0.000  0.076
   10  0.000  0.015  0.000  0.005  0.000  0.000  0.000  0.000  0.001  0.020
   11  0.000  0.000  0.000  0.000  0.000  0.000  0.000  0.000  0.000  0.000
   12  0.000  0.000  0.000  0.019  0.001  0.000  0.000  0.000  0.000  0.020
   13  0.000  0.000  0.000  0.000  0.000  0.000  0.000  0.000  0.000  0.000
   14  0.000  0.000  0.000  0.020  0.001  0.000  0.000  0.000  0.000  0.021
   15  0.071  0.000  0.002  0.000  0.000  0.000  0.000  0.000  0.000  0.074
   16  0.000  0.014  0.000  0.005  0.000  0.000  0.000  0.000  0.001  0.021
   17  0.074  0.000  0.002  0.000  0.000  0.000  0.000  0.000  0.000  0.076
   18  0.000  0.015  0.000  0.005  0.000  0.000  0.000  0.000  0.001  0.020
   19  0.009  0.000  0.014  0.000  0.000  0.000  0.000  0.000  0.000  0.024
   20  0.000  0.003  0.000  0.001  0.000  0.000  0.000  0.000  0.000  0.004
   21  0.000  0.000  0.000  0.000  0.000  0.000  0.000  0.000  0.000  0.000
   22  0.000  0.000  0.000  0.003  0.000  0.000  0.000  0.000  0.000  0.004
   23  0.009  0.000  0.013  0.000  0.000  0.000  0.000  0.000  0.000  0.023
   24  0.000  0.002  0.000  0.001  0.000  0.000  0.000  0.000  0.000  0.004
   25  0.009  0.000  0.013  0.000  0.000  0.000  0.000  0.000  0.000  0.023
   26  0.000  0.003  0.000  0.001  0.000  0.000  0.000  0.000  0.000  0.004
   27  0.009  0.000  0.014  0.000  0.000  0.000  0.000  0.000  0.000  0.024
   28  0.000  0.003  0.000  0.001  0.000  0.000  0.000  0.000  0.000  0.004
   29  0.000  0.000  0.000  0.000  0.000  0.000  0.000  0.000  0.000  0.000
   30  0.000  0.000  0.000  0.003  0.000  0.000  0.000  0.000  0.000  0.004
   31  0.000  0.000  0.000  0.000  0.000  0.000  0.000  0.000  0.000  0.000
   32  0.000  0.000  0.000  0.003  0.000  0.000  0.000  0.000  0.000  0.004
   33  0.009  0.000  0.014  0.000  0.000  0.000  0.000  0.000  0.000  0.023
   34  0.000  0.002  0.000  0.001  0.000  0.000  0.000  0.000  0.000  0.004
   35  0.009  0.000  0.014  0.000  0.000  0.000  0.000  0.000  0.000  0.024
   36  0.000  0.003  0.000  0.001  0.000  0.000  0.000  0.000  0.000  0.004
   37  0.000  0.000  0.000  0.000  0.000  0.000  0.000  0.000  0.000  0.000
   38  0.000  0.000  0.000  0.000  0.000  0.000  0.000  0.000  0.000  0.000
   39  0.000  0.000  0.000  0.000  0.000  0.000  0.000  0.000  0.000  0.000
   40  0.000  0.000  0.000  0.000  0.000  0.000  0.000  0.000  0.000  0.000
   41  0.000  0.000  0.000  0.000  0.000  0.000  0.000  0.000  0.000  0.000
   42  0.000  0.000  0.000  0.000  0.000  0.000  0.000  0.000  0.000  0.000
   43  0.000  0.000  0.000  0.000  0.000  0.000  0.000  0.000  0.000  0.000
   44  0.000  0.000  0.000  0.000  0.000  0.000  0.000  0.000  0.000  0.000
   45  0.000  0.000  0.000  0.000  0.000  0.000  0.000  0.000  0.000  0.000
   46  0.000  0.000  0.000  0.000  0.000  0.000  0.000  0.000  0.000  0.000
tot    0.491  0.103  0.096  0.103  0.004  0.001  0.003  0.001  0.004  0.806
 
band    28 # energy  -13.99613361 # occ.  2.00000000
 
ion      s     py     pz     px    dxy    dyz    dz2    dxz  x2-y2    tot
    1  0.023  0.000  0.001  0.000  0.000  0.000  0.000  0.000  0.000  0.024
    2  0.000  0.005  0.000  0.015  0.001  0.000  0.000  0.000  0.000  0.021
    3  0.096  0.000  0.003  0.000  0.000  0.000  0.000  0.000  0.000  0.099
    4  0.000  0.019  0.000  0.000  0.000  0.000  0.000  0.000  0.001  0.020
    5  0.025  0.000  0.001  0.000  0.000  0.000  0.000  0.000  0.000  0.026
    6  0.000  0.005  0.000  0.014  0.001  0.000  0.000  0.000  0.000  0.020
    7  0.025  0.000  0.001  0.000  0.000  0.000  0.000  0.000  0.000  0.026
    8  0.000  0.005  0.000  0.015  0.001  0.000  0.000  0.000  0.000  0.021
    9  0.023  0.000  0.001  0.000  0.000  0.000  0.000  0.000  0.000  0.024
   10  0.000  0.005  0.000  0.015  0.001  0.000  0.000  0.000  0.000  0.020
   11  0.096  0.000  0.003  0.000  0.000  0.000  0.000  0.000  0.000  0.099
   12  0.000  0.019  0.000  0.000  0.000  0.000  0.000  0.000  0.001  0.020
   13  0.097  0.000  0.003  0.000  0.000  0.000  0.000  0.000  0.000  0.100
   14  0.000  0.020  0.000  0.000  0.000  0.000  0.000  0.000  0.001  0.021
   15  0.026  0.000  0.001  0.000  0.000  0.000  0.000  0.000  0.000  0.026
   16  0.000  0.005  0.000  0.014  0.001  0.000  0.000  0.000  0.000  0.020
   17  0.023  0.000  0.001  0.000  0.000  0.000  0.000  0.000  0.000  0.024
   18  0.000  0.005  0.000  0.015  0.001  0.000  0.000  0.000  0.000  0.021
   19  0.003  0.000  0.004  0.000  0.000  0.000  0.000  0.000  0.000  0.007
   20  0.000  0.001  0.000  0.003  0.000  0.000  0.000  0.000  0.000  0.004
   21  0.012  0.000  0.018  0.000  0.000  0.000  0.001  0.000  0.000  0.031
   22  0.000  0.003  0.000  0.000  0.000  0.000  0.000  0.000  0.000  0.004
   23  0.003  0.000  0.005  0.000  0.000  0.000  0.000  0.000  0.000  0.008
   24  0.000  0.001  0.000  0.002  0.000  0.000  0.000  0.000  0.000  0.003
   25  0.003  0.000  0.005  0.000  0.000  0.000  0.000  0.000  0.000  0.008
   26  0.000  0.001  0.000  0.003  0.000  0.000  0.000  0.000  0.000  0.004
   27  0.003  0.000  0.004  0.000  0.000  0.000  0.000  0.000  0.000  0.007
   28  0.000  0.001  0.000  0.003  0.000  0.000  0.000  0.000  0.000  0.004
   29  0.012  0.000  0.018  0.000  0.000  0.000  0.001  0.000  0.000  0.031
   30  0.000  0.003  0.000  0.000  0.000  0.000  0.000  0.000  0.000  0.004
   31  0.012  0.000  0.018  0.000  0.000  0.000  0.001  0.000  0.000  0.031
   32  0.000  0.003  0.000  0.000  0.000  0.000  0.000  0.000  0.000  0.004
   33  0.003  0.000  0.005  0.000  0.000  0.000  0.000  0.000  0.000  0.008
   34  0.000  0.001  0.000  0.002  0.000  0.000  0.000  0.000  0.000  0.004
   35  0.003  0.000  0.004  0.000  0.000  0.000  0.000  0.000  0.000  0.007
   36  0.000  0.001  0.000  0.003  0.000  0.000  0.000  0.000  0.000  0.004
   37  0.000  0.000  0.000  0.000  0.000  0.000  0.000  0.000  0.000  0.000
   38  0.000  0.000  0.000  0.000  0.000  0.000  0.000  0.000  0.000  0.000
   39  0.000  0.000  0.000  0.000  0.000  0.000  0.000  0.000  0.000  0.000
   40  0.000  0.000  0.000  0.000  0.000  0.000  0.000  0.000  0.000  0.000
   41  0.000  0.000  0.000  0.000  0.000  0.000  0.000  0.000  0.000  0.000
   42  0.000  0.000  0.000  0.000  0.000  0.000  0.000  0.000  0.000  0.000
   43  0.000  0.000  0.000  0.000  0.000  0.000  0.000  0.000  0.000  0.000
   44  0.000  0.000  0.000  0.000  0.000  0.000  0.000  0.000  0.000  0.000
   45  0.000  0.000  0.000  0.000  0.000  0.000  0.000  0.000  0.000  0.000
   46  0.000  0.000  0.000  0.000  0.000  0.000  0.000  0.000  0.000  0.000
tot    0.491  0.103  0.096  0.103  0.004  0.001  0.003  0.001  0.004  0.806
 
band    29 # energy  -13.99253182 # occ.  2.00000000
 
ion      s     py     pz     px    dxy    dyz    dz2    dxz  x2-y2    tot
    1  0.000  0.001  0.000  0.019  0.001  0.000  0.000  0.000  0.000  0.020
    2  0.003  0.000  0.000  0.000  0.000  0.000  0.000  0.000  0.000  0.003
    3  0.000  0.011  0.000  0.008  0.000  0.000  0.000  0.000  0.000  0.020
    4  0.056  0.000  0.002  0.000  0.000  0.000  0.000  0.000  0.000  0.058
    5  0.000  0.017  0.000  0.002  0.000  0.000  0.000  0.000  0.001  0.020
    6  0.085  0.000  0.003  0.000  0.000  0.000  0.000  0.000  0.000  0.088
    7  0.000  0.017  0.000  0.002  0.000  0.000  0.000  0.000  0.001  0.021
    8  0.086  0.000  0.002  0.000  0.000  0.000  0.000  0.000  0.000  0.088
    9  0.000  0.001  0.000  0.019  0.001  0.000  0.000  0.000  0.000  0.021
   10  0.003  0.000  0.000  0.000  0.000  0.000  0.000  0.000  0.000  0.003
   11  0.000  0.011  0.000  0.008  0.000  0.000  0.000  0.000  0.000  0.020
   12  0.056  0.000  0.002  0.000  0.000  0.000  0.000  0.000  0.000  0.058
   13  0.000  0.011  0.000  0.008  0.000  0.000  0.000  0.000  0.000  0.021
   14  0.056  0.000  0.002  0.000  0.000  0.000  0.000  0.000  0.000  0.058
   15  0.000  0.017  0.000  0.002  0.000  0.000  0.000  0.000  0.001  0.020
   16  0.086  0.000  0.003  0.000  0.000  0.000  0.000  0.000  0.000  0.088
   17  0.000  0.001  0.000  0.019  0.001  0.000  0.000  0.000  0.000  0.020
   18  0.003  0.000  0.000  0.000  0.000  0.000  0.000  0.000  0.000  0.003
   19  0.000  0.000  0.000  0.003  0.000  0.000  0.000  0.000  0.000  0.004
   20  0.000  0.000  0.001  0.000  0.000  0.000  0.000  0.000  0.000  0.001
   21  0.000  0.002  0.000  0.001  0.000  0.000  0.000  0.000  0.000  0.004
   22  0.007  0.000  0.011  0.000  0.000  0.000  0.000  0.000  0.000  0.018
   23  0.000  0.003  0.000  0.000  0.000  0.000  0.000  0.000  0.000  0.004
   24  0.011  0.000  0.015  0.000  0.000  0.000  0.001  0.000  0.000  0.027
   25  0.000  0.003  0.000  0.000  0.000  0.000  0.000  0.000  0.000  0.004
   26  0.011  0.000  0.017  0.000  0.000  0.000  0.001  0.000  0.000  0.029
   27  0.000  0.000  0.000  0.003  0.000  0.000  0.000  0.000  0.000  0.004
   28  0.000  0.000  0.001  0.000  0.000  0.000  0.000  0.000  0.000  0.001
   29  0.000  0.002  0.000  0.001  0.000  0.000  0.000  0.000  0.000  0.004
   30  0.007  0.000  0.011  0.000  0.000  0.000  0.000  0.000  0.000  0.018
   31  0.000  0.002  0.000  0.001  0.000  0.000  0.000  0.000  0.000  0.004
   32  0.007  0.000  0.011  0.000  0.000  0.000  0.000  0.000  0.000  0.018
   33  0.000  0.003  0.000  0.000  0.000  0.000  0.000  0.000  0.000  0.004
   34  0.011  0.000  0.017  0.000  0.000  0.000  0.001  0.000  0.000  0.028
   35  0.000  0.000  0.000  0.003  0.000  0.000  0.000  0.000  0.000  0.004
   36  0.000  0.000  0.001  0.000  0.000  0.000  0.000  0.000  0.000  0.001
   37  0.000  0.000  0.000  0.000  0.000  0.000  0.000  0.000  0.000  0.000
   38  0.000  0.000  0.000  0.000  0.000  0.000  0.000  0.000  0.000  0.000
   39  0.000  0.000  0.000  0.000  0.000  0.000  0.000  0.000  0.000  0.000
   40  0.000  0.000  0.000  0.000  0.000  0.000  0.000  0.000  0.000  0.000
   41  0.000  0.000  0.000  0.000  0.000  0.000  0.000  0.000  0.000  0.000
   42  0.000  0.000  0.000  0.000  0.000  0.000  0.000  0.000  0.000  0.000
   43  0.000  0.000  0.000  0.000  0.000  0.000  0.000  0.000  0.000  0.000
   44  0.000  0.000  0.000  0.000  0.000  0.000  0.000  0.000  0.000  0.000
   45  0.000  0.000  0.000  0.000  0.000  0.000  0.000  0.000  0.000  0.000
   46  0.000  0.000  0.000  0.000  0.000  0.000  0.000  0.000  0.000  0.000
tot    0.491  0.103  0.096  0.103  0.004  0.001  0.003  0.001  0.004  0.806
 
band    30 # energy  -13.99067750 # occ.  2.00000000
 
ion      s     py     pz     px    dxy    dyz    dz2    dxz  x2-y2    tot
    1  0.000  0.019  0.000  0.001  0.000  0.000  0.000  0.000  0.001  0.020
    2  0.093  0.000  0.003  0.000  0.000  0.000  0.000  0.000  0.000  0.096
    3  0.000  0.008  0.000  0.011  0.000  0.000  0.000  0.000  0.000  0.021
    4  0.040  0.000  0.001  0.000  0.000  0.000  0.000  0.000  0.000  0.042
    5  0.000  0.002  0.000  0.017  0.001  0.000  0.000  0.000  0.000  0.021
    6  0.011  0.000  0.000  0.000  0.000  0.000  0.000  0.000  0.000  0.011
    7  0.000  0.002  0.000  0.017  0.001  0.000  0.000  0.000  0.000  0.020
    8  0.011  0.000  0.000  0.000  0.000  0.000  0.000  0.000  0.000  0.011
    9  0.000  0.019  0.000  0.001  0.000  0.000  0.000  0.000  0.001  0.020
   10  0.093  0.000  0.003  0.000  0.000  0.000  0.000  0.000  0.000  0.096
   11  0.000  0.008  0.000  0.011  0.000  0.000  0.000  0.000  0.000  0.020
   12  0.041  0.000  0.001  0.000  0.000  0.000  0.000  0.000  0.000  0.042
   13  0.000  0.008  0.000  0.011  0.000  0.000  0.000  0.000  0.000  0.021
   14  0.041  0.000  0.001  0.000  0.000  0.000  0.000  0.000  0.000  0.042
   15  0.000  0.002  0.000  0.017  0.001  0.000  0.000  0.000  0.000  0.020
   16  0.011  0.000  0.000  0.000  0.000  0.000  0.000  0.000  0.000  0.011
   17  0.000  0.019  0.000  0.001  0.000  0.000  0.000  0.000  0.001  0.020
   18  0.093  0.000  0.003  0.000  0.000  0.000  0.000  0.000  0.000  0.096
   19  0.000  0.003  0.000  0.000  0.000  0.000  0.000  0.000  0.000  0.004
   20  0.012  0.000  0.018  0.000  0.000  0.000  0.001  0.000  0.000  0.031
   21  0.000  0.001  0.000  0.002  0.000  0.000  0.000  0.000  0.000  0.004
   22  0.005  0.000  0.008  0.000  0.000  0.000  0.000  0.000  0.000  0.013
   23  0.000  0.000  0.000  0.003  0.000  0.000  0.000  0.000  0.000  0.004
   24  0.001  0.000  0.002  0.000  0.000  0.000  0.000  0.000  0.000  0.003
   25  0.000  0.000  0.000  0.003  0.000  0.000  0.000  0.000  0.000  0.004
   26  0.001  0.000  0.002  0.000  0.000  0.000  0.000  0.000  0.000  0.004
   27  0.000  0.003  0.000  0.000  0.000  0.000  0.000  0.000  0.000  0.004
   28  0.012  0.000  0.017  0.000  0.000  0.000  0.001  0.000  0.000  0.030
   29  0.000  0.001  0.000  0.002  0.000  0.000  0.000  0.000  0.000  0.004
   30  0.005  0.000  0.008  0.000  0.000  0.000  0.000  0.000  0.000  0.013
   31  0.000  0.001  0.000  0.002  0.000  0.000  0.000  0.000  0.000  0.004
   32  0.005  0.000  0.008  0.000  0.000  0.000  0.000  0.000  0.000  0.013
   33  0.000  0.000  0.000  0.003  0.000  0.000  0.000  0.000  0.000  0.004
   34  0.001  0.000  0.002  0.000  0.000  0.000  0.000  0.000  0.000  0.004
   35  0.000  0.003  0.000  0.000  0.000  0.000  0.000  0.000  0.000  0.004
   36  0.012  0.000  0.018  0.000  0.000  0.000  0.001  0.000  0.000  0.030
   37  0.000  0.000  0.000  0.000  0.000  0.000  0.000  0.000  0.000  0.000
   38  0.000  0.000  0.000  0.000  0.000  0.000  0.000  0.000  0.000  0.000
   39  0.000  0.000  0.000  0.000  0.000  0.000  0.000  0.000  0.000  0.000
   40  0.000  0.000  0.000  0.000  0.000  0.000  0.000  0.000  0.000  0.000
   41  0.000  0.000  0.000  0.000  0.000  0.000  0.000  0.000  0.000  0.000
   42  0.000  0.000  0.000  0.000  0.000  0.000  0.000  0.000  0.000  0.000
   43  0.000  0.000  0.000  0.000  0.000  0.000  0.000  0.000  0.000  0.000
   44  0.000  0.000  0.000  0.000  0.000  0.000  0.000  0.000  0.000  0.000
   45  0.000  0.000  0.000  0.000  0.000  0.000  0.000  0.000  0.000  0.000
   46  0.000  0.000  0.000  0.000  0.000  0.000  0.000  0.000  0.000  0.000
tot    0.491  0.103  0.096  0.103  0.004  0.001  0.003  0.001  0.004  0.806
 
band    31 # energy  -13.69122647 # occ.  2.00000000
 
ion      s     py     pz     px    dxy    dyz    dz2    dxz  x2-y2    tot
    1  0.000  0.000  0.000  0.000  0.000  0.000  0.000  0.000  0.000  0.000
    2  0.000  0.000  0.000  0.000  0.000  0.000  0.000  0.000  0.000  0.000
    3  0.000  0.000  0.000  0.000  0.000  0.000  0.000  0.000  0.000  0.000
    4  0.000  0.000  0.000  0.000  0.000  0.000  0.000  0.000  0.000  0.000
    5  0.000  0.000  0.000  0.000  0.000  0.000  0.000  0.000  0.000  0.000
    6  0.000  0.000  0.000  0.000  0.000  0.000  0.000  0.000  0.000  0.000
    7  0.000  0.000  0.000  0.000  0.000  0.000  0.000  0.000  0.000  0.000
    8  0.000  0.000  0.000  0.000  0.000  0.000  0.000  0.000  0.000  0.000
    9  0.000  0.000  0.000  0.000  0.000  0.000  0.000  0.000  0.000  0.000
   10  0.000  0.000  0.000  0.000  0.000  0.000  0.000  0.000  0.000  0.000
   11  0.000  0.000  0.000  0.000  0.000  0.000  0.000  0.000  0.000  0.000
   12  0.000  0.000  0.000  0.000  0.000  0.000  0.000  0.000  0.000  0.000
   13  0.000  0.000  0.000  0.000  0.000  0.000  0.000  0.000  0.000  0.000
   14  0.000  0.000  0.000  0.000  0.000  0.000  0.000  0.000  0.000  0.000
   15  0.000  0.000  0.000  0.000  0.000  0.000  0.000  0.000  0.000  0.000
   16  0.000  0.000  0.000  0.000  0.000  0.000  0.000  0.000  0.000  0.000
   17  0.000  0.000  0.000  0.000  0.000  0.000  0.000  0.000  0.000  0.000
   18  0.000  0.000  0.000  0.000  0.000  0.000  0.000  0.000  0.000  0.000
   19  0.000  0.000  0.000  0.000  0.000  0.000  0.000  0.000  0.000  0.000
   20  0.000  0.000  0.000  0.000  0.000  0.000  0.000  0.000  0.000  0.000
   21  0.000  0.000  0.000  0.000  0.000  0.000  0.000  0.000  0.000  0.000
   22  0.000  0.000  0.000  0.000  0.000  0.000  0.000  0.000  0.000  0.000
   23  0.000  0.000  0.000  0.000  0.000  0.000  0.000  0.000  0.000  0.000
   24  0.000  0.000  0.000  0.000  0.000  0.000  0.000  0.000  0.000  0.000
   25  0.000  0.000  0.000  0.000  0.000  0.000  0.000  0.000  0.000  0.000
   26  0.000  0.000  0.000  0.000  0.000  0.000  0.000  0.000  0.000  0.000
   27  0.000  0.000  0.000  0.000  0.000  0.000  0.000  0.000  0.000  0.000
   28  0.000  0.000  0.000  0.000  0.000  0.000  0.000  0.000  0.000  0.000
   29  0.000  0.000  0.000  0.000  0.000  0.000  0.000  0.000  0.000  0.000
   30  0.000  0.000  0.000  0.000  0.000  0.000  0.000  0.000  0.000  0.000
   31  0.000  0.000  0.000  0.000  0.000  0.000  0.000  0.000  0.000  0.000
   32  0.000  0.000  0.000  0.000  0.000  0.000  0.000  0.000  0.000  0.000
   33  0.000  0.000  0.000  0.000  0.000  0.000  0.000  0.000  0.000  0.000
   34  0.000  0.000  0.000  0.000  0.000  0.000  0.000  0.000  0.000  0.000
   35  0.000  0.000  0.000  0.000  0.000  0.000  0.000  0.000  0.000  0.000
   36  0.000  0.000  0.000  0.000  0.000  0.000  0.000  0.000  0.000  0.000
   37  0.201  0.004  0.000  0.003  0.000  0.000  0.000  0.000  0.000  0.208
   38  0.104  0.024  0.003  0.042  0.003  0.000  0.000  0.000  0.000  0.176
   39  0.199  0.005  0.000  0.002  0.000  0.000  0.000  0.000  0.000  0.205
   40  0.024  0.000  0.002  0.000  0.000  0.000  0.000  0.000  0.000  0.026
   41  0.023  0.000  0.001  0.001  0.000  0.000  0.000  0.000  0.000  0.025
   42  0.015  0.002  0.000  0.000  0.000  0.000  0.000  0.000  0.000  0.017
   43  0.015  0.000  0.000  0.001  0.000  0.000  0.000  0.000  0.000  0.017
   44  0.023  0.001  0.001  0.001  0.000  0.000  0.000  0.000  0.000  0.026
   45  0.022  0.000  0.002  0.000  0.000  0.000  0.000  0.000  0.000  0.025
   46  0.065  0.000  0.000  0.000  0.000  0.000  0.000  0.000  0.000  0.065
tot    0.691  0.036  0.010  0.051  0.003  0.000  0.001  0.000  0.000  0.792
 
band    32 # energy  -12.12613233 # occ.  2.00000000
 
ion      s     py     pz     px    dxy    dyz    dz2    dxz  x2-y2    tot
    1  0.000  0.000  0.000  0.000  0.000  0.000  0.000  0.000  0.000  0.000
    2  0.001  0.000  0.000  0.000  0.000  0.000  0.000  0.000  0.000  0.001
    3  0.000  0.000  0.000  0.000  0.000  0.000  0.000  0.000  0.000  0.000
    4  0.001  0.000  0.000  0.000  0.000  0.000  0.000  0.000  0.000  0.001
    5  0.001  0.000  0.000  0.000  0.000  0.000  0.000  0.000  0.000  0.001
    6  0.000  0.000  0.000  0.000  0.000  0.000  0.000  0.000  0.000  0.000
    7  0.000  0.000  0.000  0.000  0.000  0.000  0.000  0.000  0.000  0.000
    8  0.000  0.000  0.000  0.000  0.000  0.000  0.000  0.000  0.000  0.001
    9  0.001  0.000  0.000  0.000  0.000  0.000  0.000  0.000  0.000  0.001
   10  0.000  0.000  0.000  0.000  0.000  0.000  0.000  0.000  0.000  0.001
   11  0.000  0.000  0.000  0.000  0.000  0.000  0.000  0.000  0.000  0.001
   12  0.000  0.000  0.000  0.000  0.000  0.000  0.000  0.000  0.000  0.000
   13  0.000  0.000  0.000  0.000  0.000  0.000  0.000  0.000  0.000  0.000
   14  0.001  0.000  0.000  0.000  0.000  0.000  0.000  0.000  0.000  0.001
   15  0.001  0.000  0.000  0.000  0.000  0.000  0.000  0.000  0.000  0.001
   16  0.000  0.000  0.000  0.000  0.000  0.000  0.000  0.000  0.000  0.000
   17  0.001  0.000  0.000  0.000  0.000  0.000  0.000  0.000  0.000  0.001
   18  0.000  0.000  0.000  0.000  0.000  0.000  0.000  0.000  0.000  0.000
   19  0.000  0.000  0.000  0.000  0.000  0.000  0.000  0.000  0.000  0.000
   20  0.000  0.000  0.001  0.000  0.000  0.000  0.000  0.000  0.000  0.001
   21  0.000  0.000  0.000  0.000  0.000  0.000  0.000  0.000  0.000  0.000
   22  0.000  0.000  0.002  0.000  0.000  0.000  0.000  0.000  0.000  0.002
   23  0.000  0.000  0.001  0.000  0.000  0.000  0.000  0.000  0.000  0.001
   24  0.000  0.000  0.000  0.000  0.000  0.000  0.000  0.000  0.000  0.000
   25  0.000  0.000  0.000  0.000  0.000  0.000  0.000  0.000  0.000  0.000
   26  0.000  0.000  0.000  0.000  0.000  0.000  0.000  0.000  0.000  0.000
   27  0.000  0.000  0.001  0.000  0.000  0.000  0.000  0.000  0.000  0.001
   28  0.000  0.000  0.000  0.000  0.000  0.000  0.000  0.000  0.000  0.001
   29  0.000  0.000  0.000  0.000  0.000  0.000  0.000  0.000  0.000  0.000
   30  0.000  0.000  0.000  0.000  0.000  0.000  0.000  0.000  0.000  0.000
   31  0.000  0.000  0.000  0.000  0.000  0.000  0.000  0.000  0.000  0.000
   32  0.000  0.000  0.001  0.000  0.000  0.000  0.000  0.000  0.000  0.001
   33  0.000  0.000  0.000  0.000  0.000  0.000  0.000  0.000  0.000  0.000
   34  0.000  0.000  0.000  0.000  0.000  0.000  0.000  0.000  0.000  0.000
   35  0.000  0.000  0.000  0.000  0.000  0.000  0.000  0.000  0.000  0.000
   36  0.000  0.000  0.000  0.000  0.000  0.000  0.000  0.000  0.000  0.000
   37  0.245  0.000  0.000  0.000  0.000  0.000  0.000  0.000  0.000  0.246
   38  0.000  0.042  0.000  0.024  0.000  0.000  0.000  0.000  0.002  0.068
   39  0.247  0.000  0.000  0.000  0.000  0.000  0.000  0.000  0.000  0.247
   40  0.032  0.000  0.003  0.000  0.000  0.000  0.000  0.000  0.000  0.035
   41  0.032  0.001  0.001  0.001  0.000  0.000  0.000  0.000  0.000  0.035
   42  0.036  0.004  0.000  0.000  0.000  0.000  0.000  0.000  0.000  0.040
   43  0.037  0.000  0.001  0.003  0.000  0.000  0.000  0.000  0.000  0.041
   44  0.030  0.001  0.001  0.002  0.000  0.000  0.000  0.000  0.000  0.033
   45  0.034  0.000  0.003  0.000  0.000  0.000  0.000  0.000  0.000  0.037
   46  0.000  0.005  0.000  0.003  0.000  0.000  0.000  0.000  0.001  0.008
tot    0.699  0.056  0.015  0.035  0.000  0.000  0.000  0.000  0.003  0.808
 
band    33 # energy  -11.82034938 # occ.  2.00000000
 
ion      s     py     pz     px    dxy    dyz    dz2    dxz  x2-y2    tot
    1  0.005  0.000  0.000  0.001  0.000  0.000  0.000  0.000  0.000  0.006
    2  0.004  0.015  0.000  0.004  0.001  0.000  0.000  0.000  0.000  0.023
    3  0.040  0.010  0.000  0.009  0.000  0.000  0.000  0.000  0.000  0.059
    4  0.000  0.000  0.000  0.011  0.000  0.000  0.000  0.000  0.001  0.012
    5  0.022  0.026  0.000  0.001  0.000  0.000  0.000  0.000  0.000  0.049
    6  0.004  0.001  0.000  0.000  0.000  0.000  0.000  0.000  0.000  0.005
    7  0.000  0.001  0.000  0.001  0.000  0.000  0.000  0.000  0.000  0.003
    8  0.073  0.000  0.001  0.002  0.000  0.000  0.000  0.000  0.000  0.076
    9  0.004  0.011  0.000  0.014  0.001  0.000  0.000  0.000  0.000  0.030
   10  0.000  0.013  0.000  0.004  0.000  0.000  0.000  0.000  0.000  0.018
   11  0.007  0.000  0.000  0.000  0.000  0.000  0.000  0.000  0.000  0.007
   12  0.000  0.019  0.000  0.002  0.000  0.000  0.000  0.000  0.000  0.021
   13  0.016  0.004  0.000  0.008  0.000  0.000  0.000  0.000  0.000  0.028
   14  0.000  0.026  0.000  0.004  0.000  0.000  0.000  0.000  0.001  0.031
   15  0.017  0.013  0.000  0.000  0.000  0.000  0.000  0.000  0.001  0.031
   16  0.042  0.001  0.000  0.000  0.000  0.000  0.000  0.000  0.000  0.043
   17  0.017  0.007  0.000  0.016  0.000  0.000  0.000  0.000  0.000  0.040
   18  0.004  0.000  0.000  0.022  0.000  0.000  0.000  0.000  0.000  0.026
   19  0.001  0.000  0.004  0.000  0.000  0.000  0.000  0.000  0.000  0.004
   20  0.000  0.005  0.002  0.001  0.000  0.000  0.000  0.000  0.000  0.009
   21  0.005  0.003  0.027  0.003  0.000  0.000  0.001  0.000  0.000  0.038
   22  0.000  0.000  0.000  0.004  0.000  0.000  0.000  0.000  0.000  0.004
   23  0.002  0.008  0.014  0.000  0.000  0.000  0.000  0.000  0.000  0.026
   24  0.000  0.000  0.003  0.000  0.000  0.000  0.000  0.000  0.000  0.003
   25  0.000  0.000  0.000  0.000  0.000  0.000  0.000  0.000  0.000  0.001
   26  0.009  0.000  0.055  0.001  0.000  0.000  0.001  0.000  0.000  0.066
   27  0.001  0.003  0.003  0.004  0.000  0.000  0.000  0.000  0.000  0.012
   28  0.000  0.004  0.000  0.001  0.000  0.000  0.000  0.000  0.000  0.006
   29  0.001  0.000  0.005  0.000  0.000  0.000  0.000  0.000  0.000  0.006
   30  0.000  0.006  0.000  0.001  0.000  0.000  0.000  0.000  0.000  0.007
   31  0.002  0.001  0.011  0.002  0.000  0.000  0.000  0.000  0.000  0.018
   32  0.000  0.008  0.000  0.001  0.000  0.000  0.000  0.000  0.000  0.010
   33  0.002  0.004  0.012  0.000  0.000  0.000  0.000  0.000  0.000  0.019
   34  0.005  0.000  0.028  0.000  0.000  0.000  0.001  0.000  0.000  0.034
   35  0.002  0.002  0.011  0.005  0.000  0.000  0.000  0.000  0.000  0.021
   36  0.000  0.000  0.003  0.007  0.000  0.000  0.000  0.000  0.000  0.010
   37  0.001  0.000  0.000  0.000  0.000  0.000  0.000  0.000  0.000  0.001
   38  0.000  0.000  0.000  0.000  0.000  0.000  0.000  0.000  0.000  0.000
   39  0.000  0.000  0.000  0.000  0.000  0.000  0.000  0.000  0.000  0.000
   40  0.000  0.000  0.000  0.000  0.000  0.000  0.000  0.000  0.000  0.000
   41  0.000  0.000  0.000  0.000  0.000  0.000  0.000  0.000  0.000  0.000
   42  0.000  0.000  0.000  0.000  0.000  0.000  0.000  0.000  0.000  0.000
   43  0.000  0.000  0.000  0.000  0.000  0.000  0.000  0.000  0.000  0.000
   44  0.000  0.000  0.000  0.000  0.000  0.000  0.000  0.000  0.000  0.000
   45  0.000  0.000  0.000  0.000  0.000  0.000  0.000  0.000  0.000  0.000
   46  0.000  0.000  0.000  0.000  0.000  0.000  0.000  0.000  0.000  0.000
tot    0.285  0.192  0.179  0.131  0.003  0.002  0.006  0.002  0.004  0.804
 
band    34 # energy  -11.81385225 # occ.  2.00000000
 
ion      s     py     pz     px    dxy    dyz    dz2    dxz  x2-y2    tot
    1  0.000  0.017  0.000  0.003  0.000  0.000  0.000  0.000  0.000  0.022
    2  0.035  0.002  0.000  0.002  0.000  0.000  0.000  0.000  0.000  0.040
    3  0.031  0.000  0.000  0.020  0.000  0.000  0.000  0.000  0.000  0.051
    4  0.005  0.000  0.000  0.024  0.000  0.000  0.000  0.000  0.000  0.030
    5  0.016  0.000  0.000  0.013  0.001  0.000  0.000  0.000  0.000  0.031
    6  0.001  0.002  0.000  0.002  0.000  0.000  0.000  0.000  0.000  0.005
    7  0.007  0.001  0.000  0.029  0.000  0.000  0.000  0.000  0.000  0.038
    8  0.004  0.001  0.000  0.032  0.000  0.000  0.000  0.000  0.000  0.038
    9  0.030  0.013  0.000  0.000  0.000  0.000  0.000  0.000  0.000  0.043
   10  0.003  0.008  0.000  0.002  0.000  0.000  0.000  0.000  0.000  0.013
   11  0.003  0.001  0.000  0.000  0.000  0.000  0.000  0.000  0.000  0.004
   12  0.017  0.005  0.000  0.005  0.001  0.000  0.000  0.000  0.000  0.027
   13  0.014  0.001  0.000  0.016  0.001  0.000  0.000  0.000  0.000  0.033
   14  0.004  0.009  0.000  0.007  0.000  0.000  0.000  0.000  0.000  0.020
   15  0.002  0.000  0.000  0.005  0.000  0.000  0.000  0.000  0.000  0.008
   16  0.001  0.008  0.000  0.014  0.001  0.000  0.000  0.000  0.000  0.024
   17  0.023  0.001  0.000  0.001  0.000  0.000  0.000  0.000  0.000  0.026
   18  0.057  0.001  0.000  0.000  0.000  0.000  0.000  0.000  0.000  0.059
   19  0.000  0.005  0.000  0.001  0.000  0.000  0.000  0.000  0.000  0.007
   20  0.004  0.001  0.025  0.001  0.000  0.000  0.001  0.000  0.000  0.031
   21  0.004  0.000  0.021  0.006  0.000  0.000  0.001  0.000  0.000  0.032
   22  0.001  0.000  0.003  0.008  0.000  0.000  0.000  0.000  0.000  0.012
   23  0.002  0.000  0.011  0.004  0.000  0.000  0.000  0.000  0.000  0.017
   24  0.000  0.001  0.001  0.001  0.000  0.000  0.000  0.000  0.000  0.002
   25  0.001  0.000  0.005  0.009  0.000  0.000  0.000  0.000  0.000  0.016
   26  0.001  0.000  0.003  0.010  0.000  0.000  0.000  0.000  0.000  0.015
   27  0.004  0.004  0.021  0.000  0.000  0.000  0.001  0.000  0.000  0.029
   28  0.000  0.003  0.002  0.001  0.000  0.000  0.000  0.000  0.000  0.005
   29  0.000  0.000  0.002  0.000  0.000  0.000  0.000  0.000  0.000  0.002
   30  0.002  0.001  0.011  0.002  0.000  0.000  0.000  0.000  0.000  0.017
   31  0.002  0.000  0.009  0.005  0.000  0.000  0.000  0.000  0.000  0.017
   32  0.001  0.003  0.003  0.002  0.000  0.000  0.000  0.000  0.000  0.008
   33  0.000  0.000  0.001  0.002  0.000  0.000  0.000  0.000  0.000  0.004
   34  0.000  0.002  0.001  0.005  0.000  0.000  0.000  0.000  0.000  0.008
   35  0.003  0.000  0.016  0.000  0.000  0.000  0.000  0.000  0.000  0.019
   36  0.006  0.000  0.039  0.000  0.000  0.000  0.001  0.000  0.000  0.047
   37  0.000  0.000  0.000  0.000  0.000  0.000  0.000  0.000  0.000  0.000
   38  0.000  0.000  0.000  0.000  0.000  0.000  0.000  0.000  0.000  0.000
   39  0.001  0.000  0.000  0.000  0.000  0.000  0.000  0.000  0.000  0.001
   40  0.000  0.000  0.000  0.000  0.000  0.000  0.000  0.000  0.000  0.000
   41  0.000  0.000  0.000  0.000  0.000  0.000  0.000  0.000  0.000  0.000
   42  0.000  0.000  0.000  0.000  0.000  0.000  0.000  0.000  0.000  0.000
   43  0.000  0.000  0.000  0.000  0.000  0.000  0.000  0.000  0.000  0.000
   44  0.000  0.000  0.000  0.000  0.000  0.000  0.000  0.000  0.000  0.000
   45  0.000  0.000  0.000  0.000  0.000  0.000  0.000  0.000  0.000  0.000
   46  0.000  0.000  0.000  0.000  0.000  0.000  0.000  0.000  0.000  0.000
tot    0.285  0.093  0.175  0.233  0.005  0.001  0.005  0.003  0.002  0.802
 
band    35 # energy  -11.80814152 # occ.  2.00000000
 
ion      s     py     pz     px    dxy    dyz    dz2    dxz  x2-y2    tot
    1  0.015  0.005  0.000  0.015  0.000  0.000  0.000  0.000  0.000  0.035
    2  0.015  0.005  0.000  0.018  0.000  0.000  0.000  0.000  0.000  0.038
    3  0.011  0.033  0.000  0.005  0.000  0.000  0.000  0.000  0.001  0.050
    4  0.005  0.001  0.000  0.002  0.000  0.000  0.000  0.000  0.000  0.008
    5  0.012  0.002  0.000  0.007  0.000  0.000  0.000  0.000  0.000  0.022
    6  0.000  0.013  0.000  0.007  0.000  0.000  0.000  0.000  0.000  0.020
    7  0.009  0.002  0.000  0.000  0.000  0.000  0.000  0.000  0.000  0.011
    8  0.001  0.034  0.000  0.002  0.000  0.000  0.000  0.000  0.001  0.037
    9  0.030  0.000  0.000  0.006  0.000  0.000  0.000  0.000  0.000  0.037
   10  0.005  0.003  0.000  0.009  0.000  0.000  0.000  0.000  0.000  0.018
   11  0.003  0.011  0.000  0.003  0.000  0.000  0.000  0.000  0.000  0.017
   12  0.034  0.000  0.000  0.006  0.000  0.000  0.000  0.000  0.000  0.040
   13  0.002  0.002  0.000  0.000  0.000  0.000  0.000  0.000  0.001  0.005
   14  0.063  0.003  0.000  0.000  0.000  0.000  0.000  0.000  0.000  0.067
   15  0.041  0.015  0.000  0.005  0.000  0.000  0.000  0.000  0.000  0.061
   16  0.001  0.002  0.000  0.004  0.000  0.000  0.000  0.000  0.001  0.007
   17  0.003  0.006  0.000  0.006  0.000  0.000  0.000  0.000  0.000  0.016
   18  0.003  0.016  0.000  0.000  0.000  0.000  0.000  0.000  0.000  0.019
   19  0.002  0.001  0.010  0.005  0.000  0.000  0.000  0.000  0.000  0.018
   20  0.002  0.001  0.010  0.006  0.000  0.000  0.000  0.000  0.000  0.019
   21  0.001  0.010  0.008  0.002  0.000  0.000  0.000  0.000  0.000  0.021
   22  0.001  0.000  0.003  0.001  0.000  0.000  0.000  0.000  0.000  0.005
   23  0.001  0.001  0.008  0.002  0.000  0.000  0.000  0.000  0.000  0.013
   24  0.000  0.004  0.000  0.002  0.000  0.000  0.000  0.000  0.000  0.007
   25  0.001  0.001  0.006  0.000  0.000  0.000  0.000  0.000  0.000  0.008
   26  0.000  0.011  0.000  0.001  0.000  0.000  0.000  0.000  0.000  0.012
   27  0.003  0.000  0.020  0.002  0.000  0.000  0.001  0.000  0.000  0.026
   28  0.001  0.001  0.003  0.003  0.000  0.000  0.000  0.000  0.000  0.008
   29  0.000  0.003  0.002  0.001  0.000  0.000  0.000  0.000  0.000  0.007
   30  0.004  0.000  0.023  0.002  0.000  0.000  0.001  0.000  0.000  0.029
   31  0.000  0.001  0.001  0.000  0.000  0.000  0.000  0.000  0.000  0.003
   32  0.008  0.001  0.044  0.000  0.000  0.000  0.001  0.000  0.000  0.054
   33  0.005  0.005  0.028  0.002  0.000  0.000  0.001  0.000  0.000  0.040
   34  0.000  0.001  0.001  0.001  0.000  0.000  0.000  0.000  0.000  0.002
   35  0.000  0.002  0.002  0.002  0.000  0.000  0.000  0.000  0.000  0.006
   36  0.000  0.005  0.002  0.000  0.000  0.000  0.000  0.000  0.000  0.007
   37  0.003  0.000  0.000  0.000  0.000  0.000  0.000  0.000  0.000  0.003
   38  0.000  0.000  0.000  0.000  0.000  0.000  0.000  0.000  0.000  0.001
   39  0.003  0.000  0.000  0.000  0.000  0.000  0.000  0.000  0.000  0.003
   40  0.000  0.000  0.000  0.000  0.000  0.000  0.000  0.000  0.000  0.000
   41  0.000  0.000  0.000  0.000  0.000  0.000  0.000  0.000  0.000  0.000
   42  0.000  0.000  0.000  0.000  0.000  0.000  0.000  0.000  0.000  0.000
   43  0.000  0.000  0.000  0.000  0.000  0.000  0.000  0.000  0.000  0.000
   44  0.000  0.000  0.000  0.000  0.000  0.000  0.000  0.000  0.000  0.000
   45  0.000  0.000  0.000  0.000  0.000  0.000  0.000  0.000  0.000  0.000
   46  0.000  0.000  0.000  0.000  0.000  0.000  0.000  0.000  0.000  0.000
tot    0.287  0.201  0.172  0.125  0.003  0.002  0.005  0.001  0.004  0.802
 
band    36 # energy  -11.79701378 # occ.  2.00000000
 
ion      s     py     pz     px    dxy    dyz    dz2    dxz  x2-y2    tot
    1  0.000  0.001  0.000  0.000  0.000  0.000  0.000  0.000  0.000  0.002
    2  0.009  0.014  0.000  0.003  0.001  0.000  0.000  0.000  0.000  0.027
    3  0.000  0.000  0.000  0.004  0.000  0.000  0.000  0.000  0.000  0.005
    4  0.073  0.000  0.000  0.002  0.000  0.000  0.000  0.000  0.000  0.076
    5  0.019  0.005  0.000  0.012  0.000  0.000  0.000  0.000  0.000  0.037
    6  0.000  0.021  0.000  0.007  0.000  0.000  0.000  0.000  0.001  0.030
    7  0.046  0.006  0.000  0.003  0.000  0.000  0.000  0.000  0.000  0.056
    8  0.000  0.000  0.000  0.009  0.000  0.000  0.000  0.000  0.000  0.010
    9  0.005  0.014  0.000  0.015  0.001  0.000  0.000  0.000  0.000  0.035
   10  0.001  0.009  0.000  0.007  0.000  0.000  0.000  0.000  0.000  0.018
   11  0.024  0.015  0.000  0.001  0.000  0.000  0.000  0.000  0.001  0.041
   12  0.025  0.001  0.000  0.004  0.000  0.000  0.000  0.000  0.000  0.030
   13  0.019  0.021  0.000  0.000  0.000  0.000  0.000  0.000  0.000  0.040
   14  0.013  0.001  0.000  0.000  0.000  0.000  0.000  0.000  0.000  0.014
   15  0.005  0.000  0.000  0.001  0.000  0.000  0.000  0.000  0.000  0.007
   16  0.001  0.023  0.000  0.000  0.000  0.000  0.000  0.000  0.000  0.024
   17  0.008  0.010  0.000  0.015  0.000  0.000  0.000  0.000  0.000  0.034
   18  0.004  0.002  0.000  0.020  0.000  0.000  0.000  0.000  0.000  0.026
   19  0.000  0.000  0.000  0.000  0.000  0.000  0.000  0.000  0.000  0.001
   20  0.001  0.004  0.007  0.001  0.000  0.000  0.000  0.000  0.000  0.014
   21  0.000  0.000  0.000  0.001  0.000  0.000  0.000  0.000  0.000  0.002
   22  0.008  0.000  0.048  0.001  0.000  0.000  0.001  0.000  0.000  0.058
   23  0.002  0.002  0.012  0.004  0.000  0.000  0.000  0.000  0.000  0.021
   24  0.000  0.007  0.000  0.002  0.000  0.000  0.000  0.000  0.000  0.009
   25  0.005  0.002  0.032  0.001  0.000  0.000  0.001  0.000  0.000  0.041
   26  0.000  0.000  0.000  0.003  0.000  0.000  0.000  0.000  0.000  0.003
   27  0.001  0.004  0.003  0.005  0.000  0.000  0.000  0.000  0.000  0.013
   28  0.000  0.003  0.001  0.002  0.000  0.000  0.000  0.000  0.000  0.006
   29  0.003  0.005  0.016  0.000  0.000  0.000  0.000  0.000  0.000  0.024
   30  0.003  0.000  0.017  0.001  0.000  0.000  0.000  0.000  0.000  0.022
   31  0.002  0.007  0.013  0.000  0.000  0.000  0.000  0.000  0.000  0.022
   32  0.001  0.000  0.009  0.000  0.000  0.000  0.000  0.000  0.000  0.011
   33  0.000  0.000  0.004  0.000  0.000  0.000  0.000  0.000  0.000  0.005
   34  0.000  0.007  0.000  0.000  0.000  0.000  0.000  0.000  0.000  0.008
   35  0.001  0.003  0.006  0.005  0.000  0.000  0.000  0.000  0.000  0.015
   36  0.000  0.001  0.003  0.006  0.000  0.000  0.000  0.000  0.000  0.010
   37  0.001  0.000  0.000  0.000  0.000  0.000  0.000  0.000  0.000  0.001
   38  0.000  0.000  0.000  0.000  0.000  0.000  0.000  0.000  0.000  0.000
   39  0.001  0.000  0.000  0.000  0.000  0.000  0.000  0.000  0.000  0.001
   40  0.000  0.000  0.000  0.000  0.000  0.000  0.000  0.000  0.000  0.000
   41  0.000  0.000  0.000  0.000  0.000  0.000  0.000  0.000  0.000  0.000
   42  0.000  0.000  0.000  0.000  0.000  0.000  0.000  0.000  0.000  0.000
   43  0.000  0.000  0.000  0.000  0.000  0.000  0.000  0.000  0.000  0.000
   44  0.000  0.000  0.000  0.000  0.000  0.000  0.000  0.000  0.000  0.000
   45  0.000  0.000  0.000  0.000  0.000  0.000  0.000  0.000  0.000  0.000
   46  0.000  0.000  0.000  0.000  0.000  0.000  0.000  0.000  0.000  0.000
tot    0.285  0.191  0.172  0.137  0.003  0.002  0.005  0.002  0.004  0.801
 
band    37 # energy  -11.79302383 # occ.  2.00000000
 
ion      s     py     pz     px    dxy    dyz    dz2    dxz  x2-y2    tot
    1  0.064  0.000  0.000  0.003  0.000  0.000  0.000  0.000  0.000  0.068
    2  0.012  0.001  0.000  0.001  0.000  0.000  0.000  0.000  0.000  0.015
    3  0.000  0.003  0.000  0.004  0.001  0.000  0.000  0.000  0.000  0.008
    4  0.001  0.000  0.000  0.000  0.001  0.000  0.000  0.000  0.000  0.002
    5  0.005  0.008  0.000  0.006  0.000  0.000  0.000  0.000  0.000  0.020
    6  0.031  0.000  0.000  0.011  0.000  0.000  0.000  0.000  0.000  0.044
    7  0.003  0.014  0.000  0.004  0.000  0.000  0.000  0.000  0.000  0.022
    8  0.002  0.005  0.000  0.000  0.000  0.000  0.000  0.000  0.000  0.007
    9  0.008  0.002  0.000  0.003  0.000  0.000  0.000  0.000  0.000  0.014
   10  0.044  0.007  0.000  0.004  0.000  0.000  0.000  0.000  0.000  0.056
   11  0.000  0.000  0.000  0.035  0.001  0.000  0.000  0.000  0.000  0.036
   12  0.008  0.001  0.000  0.027  0.000  0.000  0.000  0.000  0.000  0.035
   13  0.000  0.003  0.000  0.017  0.000  0.000  0.000  0.000  0.000  0.020
   14  0.003  0.000  0.000  0.029  0.001  0.000  0.000  0.000  0.000  0.033
   15  0.017  0.000  0.000  0.017  0.000  0.000  0.000  0.000  0.000  0.036
   16  0.017  0.005  0.000  0.016  0.000  0.000  0.000  0.000  0.000  0.039
   17  0.026  0.006  0.000  0.000  0.000  0.000  0.000  0.000  0.000  0.032
   18  0.009  0.017  0.000  0.000  0.000  0.000  0.000  0.000  0.000  0.026
   19  0.007  0.000  0.043  0.001  0.000  0.000  0.001  0.000  0.000  0.053
   20  0.001  0.000  0.008  0.000  0.000  0.000  0.000  0.000  0.000  0.011
   21  0.000  0.001  0.000  0.001  0.000  0.000  0.000  0.000  0.000  0.003
   22  0.000  0.000  0.001  0.000  0.000  0.000  0.000  0.000  0.000  0.001
   23  0.001  0.002  0.004  0.002  0.000  0.000  0.000  0.000  0.000  0.009
   24  0.004  0.000  0.019  0.004  0.000  0.000  0.001  0.000  0.000  0.027
   25  0.000  0.004  0.002  0.001  0.000  0.000  0.000  0.000  0.000  0.009
   26  0.000  0.002  0.001  0.000  0.000  0.000  0.000  0.000  0.000  0.003
   27  0.001  0.001  0.006  0.001  0.000  0.000  0.000  0.000  0.000  0.009
   28  0.005  0.002  0.029  0.001  0.000  0.000  0.001  0.000  0.000  0.038
   29  0.000  0.000  0.000  0.011  0.000  0.000  0.000  0.000  0.000  0.012
   30  0.001  0.000  0.005  0.008  0.000  0.000  0.000  0.000  0.000  0.015
   31  0.000  0.001  0.000  0.005  0.000  0.000  0.000  0.000  0.000  0.007
   32  0.000  0.000  0.002  0.009  0.000  0.000  0.000  0.000  0.000  0.012
   33  0.002  0.000  0.012  0.005  0.000  0.000  0.000  0.000  0.000  0.020
   34  0.002  0.002  0.012  0.005  0.000  0.000  0.000  0.000  0.000  0.021
   35  0.003  0.002  0.018  0.000  0.000  0.000  0.000  0.000  0.000  0.024
   36  0.001  0.005  0.006  0.000  0.000  0.000  0.000  0.000  0.000  0.013
   37  0.001  0.000  0.000  0.000  0.000  0.000  0.000  0.000  0.000  0.001
   38  0.000  0.000  0.000  0.000  0.000  0.000  0.000  0.000  0.000  0.000
   39  0.001  0.000  0.000  0.000  0.000  0.000  0.000  0.000  0.000  0.001
   40  0.000  0.000  0.000  0.000  0.000  0.000  0.000  0.000  0.000  0.000
   41  0.000  0.000  0.000  0.000  0.000  0.000  0.000  0.000  0.000  0.000
   42  0.000  0.000  0.000  0.000  0.000  0.000  0.000  0.000  0.000  0.000
   43  0.000  0.000  0.000  0.000  0.000  0.000  0.000  0.000  0.000  0.000
   44  0.000  0.000  0.000  0.000  0.000  0.000  0.000  0.000  0.000  0.000
   45  0.000  0.000  0.000  0.000  0.000  0.000  0.000  0.000  0.000  0.000
   46  0.000  0.000  0.000  0.000  0.000  0.000  0.000  0.000  0.000  0.000
tot    0.284  0.095  0.170  0.235  0.005  0.001  0.005  0.003  0.002  0.801
 
band    38 # energy  -11.78947892 # occ.  2.00000000
 
ion      s     py     pz     px    dxy    dyz    dz2    dxz  x2-y2    tot
    1  0.000  0.017  0.000  0.018  0.000  0.000  0.000  0.000  0.000  0.035
    2  0.008  0.003  0.000  0.014  0.000  0.000  0.000  0.000  0.000  0.026
    3  0.002  0.000  0.000  0.001  0.000  0.000  0.000  0.000  0.000  0.002
    4  0.000  0.039  0.000  0.000  0.000  0.000  0.000  0.000  0.000  0.041
    5  0.010  0.000  0.000  0.006  0.000  0.000  0.000  0.000  0.000  0.017
    6  0.047  0.000  0.000  0.010  0.000  0.000  0.000  0.000  0.000  0.058
    7  0.018  0.016  0.000  0.001  0.000  0.000  0.000  0.000  0.000  0.036
    8  0.005  0.004  0.000  0.000  0.000  0.000  0.000  0.000  0.000  0.010
    9  0.007  0.000  0.000  0.006  0.000  0.000  0.000  0.000  0.000  0.013
   10  0.031  0.002  0.000  0.013  0.000  0.000  0.000  0.000  0.000  0.046
   11  0.047  0.011  0.000  0.001  0.000  0.000  0.000  0.000  0.000  0.060
   12  0.001  0.013  0.000  0.001  0.000  0.000  0.000  0.000  0.001  0.017
   13  0.034  0.009  0.000  0.000  0.000  0.000  0.000  0.000  0.000  0.044
   14  0.002  0.006  0.000  0.000  0.000  0.000  0.000  0.000  0.000  0.008
   15  0.002  0.013  0.000  0.011  0.000  0.000  0.000  0.000  0.000  0.027
   16  0.024  0.003  0.000  0.008  0.000  0.000  0.000  0.000  0.000  0.035
   17  0.005  0.013  0.000  0.003  0.000  0.000  0.000  0.000  0.001  0.022
   18  0.009  0.008  0.000  0.000  0.000  0.000  0.000  0.000  0.000  0.017
   19  0.000  0.005  0.000  0.006  0.000  0.000  0.000  0.000  0.000  0.011
   20  0.001  0.001  0.007  0.004  0.000  0.000  0.000  0.000  0.000  0.013
   21  0.000  0.000  0.001  0.000  0.000  0.000  0.000  0.000  0.000  0.002
   22  0.000  0.013  0.000  0.000  0.000  0.000  0.000  0.000  0.000  0.013
   23  0.001  0.000  0.008  0.002  0.000  0.000  0.000  0.000  0.000  0.011
   24  0.005  0.000  0.028  0.003  0.000  0.000  0.001  0.000  0.000  0.037
   25  0.002  0.005  0.012  0.000  0.000  0.000  0.000  0.000  0.000  0.019
   26  0.001  0.001  0.004  0.000  0.000  0.000  0.000  0.000  0.000  0.007
   27  0.001  0.000  0.005  0.002  0.000  0.000  0.000  0.000  0.000  0.008
   28  0.003  0.001  0.019  0.004  0.000  0.000  0.000  0.000  0.000  0.027
   29  0.005  0.003  0.030  0.000  0.000  0.000  0.001  0.000  0.000  0.040
   30  0.000  0.004  0.001  0.000  0.000  0.000  0.000  0.000  0.000  0.005
   31  0.004  0.003  0.025  0.000  0.000  0.000  0.001  0.000  0.000  0.033
   32  0.000  0.002  0.002  0.000  0.000  0.000  0.000  0.000  0.000  0.004
   33  0.000  0.004  0.002  0.003  0.000  0.000  0.000  0.000  0.000  0.010
   34  0.003  0.001  0.018  0.002  0.000  0.000  0.000  0.000  0.000  0.024
   35  0.001  0.004  0.003  0.001  0.000  0.000  0.000  0.000  0.000  0.009
   36  0.001  0.002  0.007  0.000  0.000  0.000  0.000  0.000  0.000  0.011
   37  0.000  0.000  0.000  0.000  0.000  0.000  0.000  0.000  0.000  0.000
   38  0.000  0.000  0.000  0.000  0.000  0.000  0.000  0.000  0.000  0.000
   39  0.001  0.000  0.000  0.000  0.000  0.000  0.000  0.000  0.000  0.001
   40  0.000  0.000  0.000  0.000  0.000  0.000  0.000  0.000  0.000  0.000
   41  0.000  0.000  0.000  0.000  0.000  0.000  0.000  0.000  0.000  0.000
   42  0.000  0.000  0.000  0.000  0.000  0.000  0.000  0.000  0.000  0.000
   43  0.000  0.000  0.000  0.000  0.000  0.000  0.000  0.000  0.000  0.000
   44  0.000  0.000  0.000  0.000  0.000  0.000  0.000  0.000  0.000  0.000
   45  0.000  0.000  0.000  0.000  0.000  0.000  0.000  0.000  0.000  0.000
   46  0.000  0.000  0.000  0.000  0.000  0.000  0.000  0.000  0.000  0.000
tot    0.284  0.209  0.171  0.120  0.003  0.002  0.005  0.001  0.005  0.801
 
band    39 # energy  -11.67052240 # occ.  2.00000000
 
ion      s     py     pz     px    dxy    dyz    dz2    dxz  x2-y2    tot
    1  0.000  0.020  0.000  0.008  0.000  0.000  0.000  0.000  0.000  0.028
    2  0.000  0.020  0.000  0.006  0.000  0.000  0.000  0.000  0.000  0.027
    3  0.000  0.000  0.000  0.025  0.000  0.000  0.000  0.000  0.000  0.025
    4  0.000  0.000  0.000  0.027  0.000  0.000  0.000  0.000  0.000  0.027
    5  0.000  0.021  0.000  0.005  0.000  0.000  0.000  0.000  0.000  0.026
    6  0.000  0.023  0.000  0.007  0.000  0.000  0.000  0.000  0.000  0.030
    7  0.000  0.021  0.000  0.006  0.000  0.000  0.000  0.000  0.000  0.028
    8  0.000  0.018  0.000  0.006  0.000  0.000  0.000  0.000  0.000  0.024
    9  0.000  0.021  0.000  0.007  0.000  0.000  0.000  0.000  0.000  0.029
   10  0.000  0.018  0.000  0.007  0.000  0.000  0.000  0.000  0.000  0.025
   11  0.000  0.000  0.000  0.028  0.000  0.000  0.000  0.000  0.000  0.029
   12  0.000  0.000  0.000  0.024  0.000  0.000  0.000  0.000  0.000  0.024
   13  0.000  0.000  0.000  0.026  0.000  0.000  0.000  0.000  0.000  0.026
   14  0.000  0.000  0.000  0.028  0.000  0.000  0.000  0.000  0.000  0.028
   15  0.000  0.019  0.000  0.007  0.000  0.000  0.000  0.000  0.000  0.026
   16  0.000  0.020  0.000  0.006  0.000  0.000  0.000  0.000  0.000  0.026
   17  0.000  0.017  0.000  0.006  0.000  0.000  0.000  0.000  0.000  0.023
   18  0.000  0.020  0.000  0.008  0.000  0.000  0.000  0.000  0.000  0.028
   19  0.000  0.006  0.000  0.002  0.000  0.000  0.000  0.000  0.000  0.008
   20  0.000  0.006  0.000  0.002  0.000  0.000  0.000  0.000  0.000  0.008
   21  0.000  0.000  0.000  0.007  0.000  0.000  0.000  0.000  0.000  0.007
   22  0.000  0.000  0.000  0.008  0.000  0.000  0.000  0.000  0.000  0.008
   23  0.000  0.006  0.000  0.002  0.000  0.000  0.000  0.000  0.000  0.008
   24  0.000  0.006  0.000  0.002  0.000  0.000  0.000  0.000  0.000  0.009
   25  0.000  0.006  0.000  0.002  0.000  0.000  0.000  0.000  0.000  0.008
   26  0.000  0.005  0.000  0.002  0.000  0.000  0.000  0.000  0.000  0.007
   27  0.000  0.006  0.000  0.002  0.000  0.000  0.000  0.000  0.000  0.009
   28  0.000  0.005  0.000  0.002  0.000  0.000  0.000  0.000  0.000  0.008
   29  0.000  0.000  0.000  0.008  0.000  0.000  0.000  0.000  0.000  0.008
   30  0.000  0.000  0.000  0.007  0.000  0.000  0.000  0.000  0.000  0.007
   31  0.000  0.000  0.000  0.007  0.000  0.000  0.000  0.000  0.000  0.008
   32  0.000  0.000  0.000  0.008  0.000  0.000  0.000  0.000  0.000  0.008
   33  0.000  0.005  0.000  0.002  0.000  0.000  0.000  0.000  0.000  0.008
   34  0.000  0.006  0.000  0.002  0.000  0.000  0.000  0.000  0.000  0.008
   35  0.000  0.005  0.000  0.002  0.000  0.000  0.000  0.000  0.000  0.007
   36  0.000  0.006  0.000  0.002  0.000  0.000  0.000  0.000  0.000  0.008
   37  0.000  0.000  0.000  0.000  0.000  0.000  0.000  0.000  0.000  0.000
   38  0.000  0.000  0.000  0.000  0.000  0.000  0.000  0.000  0.000  0.000
   39  0.000  0.000  0.000  0.000  0.000  0.000  0.000  0.000  0.000  0.000
   40  0.000  0.000  0.000  0.000  0.000  0.000  0.000  0.000  0.000  0.000
   41  0.000  0.000  0.000  0.000  0.000  0.000  0.000  0.000  0.000  0.000
   42  0.000  0.000  0.000  0.000  0.000  0.000  0.000  0.000  0.000  0.000
   43  0.000  0.000  0.000  0.000  0.000  0.000  0.000  0.000  0.000  0.000
   44  0.000  0.000  0.000  0.000  0.000  0.000  0.000  0.000  0.000  0.000
   45  0.000  0.000  0.000  0.000  0.000  0.000  0.000  0.000  0.000  0.000
   46  0.000  0.000  0.000  0.000  0.000  0.000  0.000  0.000  0.000  0.000
tot    0.001  0.307  0.001  0.307  0.000  0.004  0.000  0.004  0.000  0.623
 
band    40 # energy  -11.66941645 # occ.  2.00000000
 
ion      s     py     pz     px    dxy    dyz    dz2    dxz  x2-y2    tot
    1  0.000  0.007  0.000  0.021  0.000  0.000  0.000  0.000  0.000  0.028
    2  0.000  0.008  0.000  0.019  0.000  0.000  0.000  0.000  0.000  0.027
    3  0.000  0.022  0.000  0.000  0.000  0.000  0.000  0.000  0.000  0.022
    4  0.000  0.027  0.000  0.000  0.000  0.000  0.000  0.000  0.000  0.027
    5  0.000  0.006  0.000  0.016  0.000  0.000  0.000  0.000  0.000  0.022
    6  0.000  0.007  0.000  0.024  0.000  0.000  0.000  0.000  0.000  0.031
    7  0.000  0.007  0.000  0.023  0.000  0.000  0.000  0.000  0.000  0.030
    8  0.000  0.005  0.000  0.017  0.000  0.000  0.000  0.000  0.000  0.022
    9  0.000  0.006  0.000  0.016  0.000  0.000  0.000  0.000  0.000  0.023
   10  0.000  0.008  0.000  0.022  0.000  0.000  0.000  0.000  0.000  0.030
   11  0.000  0.030  0.000  0.000  0.000  0.000  0.000  0.000  0.000  0.030
   12  0.000  0.030  0.000  0.000  0.000  0.000  0.000  0.000  0.000  0.030
   13  0.000  0.028  0.000  0.000  0.000  0.000  0.000  0.000  0.000  0.028
   14  0.000  0.023  0.000  0.000  0.000  0.000  0.000  0.000  0.000  0.023
   15  0.000  0.006  0.000  0.022  0.000  0.000  0.000  0.000  0.000  0.028
   16  0.000  0.006  0.000  0.020  0.000  0.000  0.000  0.000  0.000  0.027
   17  0.000  0.008  0.000  0.021  0.000  0.000  0.000  0.000  0.000  0.029
   18  0.000  0.005  0.000  0.017  0.000  0.000  0.000  0.000  0.000  0.023
   19  0.000  0.002  0.000  0.006  0.000  0.000  0.000  0.000  0.000  0.009
   20  0.000  0.002  0.000  0.006  0.000  0.000  0.000  0.000  0.000  0.008
   21  0.000  0.006  0.000  0.000  0.000  0.000  0.000  0.000  0.000  0.006
   22  0.000  0.008  0.000  0.000  0.000  0.000  0.000  0.000  0.000  0.008
   23  0.000  0.002  0.000  0.004  0.000  0.000  0.000  0.000  0.000  0.006
   24  0.000  0.002  0.000  0.007  0.000  0.000  0.000  0.000  0.000  0.009
   25  0.000  0.002  0.000  0.007  0.000  0.000  0.000  0.000  0.000  0.009
   26  0.000  0.001  0.000  0.005  0.000  0.000  0.000  0.000  0.000  0.007
   27  0.000  0.002  0.000  0.005  0.000  0.000  0.000  0.000  0.000  0.007
   28  0.000  0.002  0.000  0.006  0.000  0.000  0.000  0.000  0.000  0.009
   29  0.000  0.009  0.000  0.000  0.000  0.000  0.000  0.000  0.000  0.009
   30  0.000  0.008  0.000  0.000  0.000  0.000  0.000  0.000  0.000  0.009
   31  0.000  0.008  0.000  0.000  0.000  0.000  0.000  0.000  0.000  0.008
   32  0.000  0.007  0.000  0.000  0.000  0.000  0.000  0.000  0.000  0.007
   33  0.000  0.002  0.000  0.006  0.000  0.000  0.000  0.000  0.000  0.008
   34  0.000  0.002  0.000  0.006  0.000  0.000  0.000  0.000  0.000  0.008
   35  0.000  0.002  0.000  0.006  0.000  0.000  0.000  0.000  0.000  0.008
   36  0.000  0.002  0.000  0.005  0.000  0.000  0.000  0.000  0.000  0.007
   37  0.000  0.000  0.000  0.000  0.000  0.000  0.000  0.000  0.000  0.000
   38  0.000  0.000  0.000  0.000  0.000  0.000  0.000  0.000  0.000  0.000
   39  0.000  0.000  0.000  0.000  0.000  0.000  0.000  0.000  0.000  0.000
   40  0.000  0.000  0.000  0.000  0.000  0.000  0.000  0.000  0.000  0.000
   41  0.000  0.000  0.000  0.000  0.000  0.000  0.000  0.000  0.000  0.000
   42  0.000  0.000  0.000  0.000  0.000  0.000  0.000  0.000  0.000  0.000
   43  0.000  0.000  0.000  0.000  0.000  0.000  0.000  0.000  0.000  0.000
   44  0.000  0.000  0.000  0.000  0.000  0.000  0.000  0.000  0.000  0.000
   45  0.000  0.000  0.000  0.000  0.000  0.000  0.000  0.000  0.000  0.000
   46  0.000  0.000  0.000  0.000  0.000  0.000  0.000  0.000  0.000  0.000
tot    0.003  0.306  0.002  0.306  0.000  0.004  0.000  0.004  0.000  0.624
 
band    41 # energy  -11.41277416 # occ.  2.00000000
 
ion      s     py     pz     px    dxy    dyz    dz2    dxz  x2-y2    tot
    1  0.004  0.000  0.009  0.000  0.000  0.000  0.000  0.000  0.000  0.013
    2  0.004  0.000  0.010  0.000  0.000  0.000  0.000  0.000  0.000  0.014
    3  0.005  0.000  0.010  0.000  0.000  0.000  0.000  0.000  0.000  0.015
    4  0.005  0.000  0.009  0.000  0.000  0.000  0.000  0.000  0.000  0.014
    5  0.005  0.000  0.009  0.000  0.000  0.000  0.000  0.000  0.000  0.014
    6  0.007  0.000  0.008  0.000  0.000  0.000  0.000  0.000  0.000  0.015
    7  0.005  0.000  0.009  0.000  0.000  0.000  0.000  0.000  0.000  0.014
    8  0.003  0.000  0.010  0.000  0.000  0.000  0.000  0.000  0.000  0.014
    9  0.004  0.000  0.009  0.000  0.000  0.000  0.000  0.000  0.000  0.014
   10  0.006  0.000  0.008  0.000  0.000  0.000  0.000  0.000  0.000  0.014
   11  0.006  0.000  0.008  0.000  0.000  0.000  0.000  0.000  0.000  0.015
   12  0.005  0.000  0.009  0.000  0.000  0.000  0.000  0.000  0.000  0.014
   13  0.003  0.000  0.009  0.000  0.000  0.000  0.000  0.000  0.000  0.012
   14  0.004  0.000  0.010  0.000  0.000  0.000  0.000  0.000  0.000  0.014
   15  0.004  0.000  0.009  0.000  0.000  0.000  0.000  0.000  0.000  0.013
   16  0.004  0.000  0.009  0.000  0.000  0.000  0.000  0.000  0.000  0.014
   17  0.006  0.000  0.009  0.000  0.000  0.000  0.000  0.000  0.000  0.015
   18  0.004  0.000  0.009  0.000  0.000  0.000  0.000  0.000  0.000  0.014
   19  0.005  0.000  0.028  0.000  0.000  0.000  0.000  0.000  0.000  0.033
   20  0.005  0.000  0.029  0.000  0.000  0.000  0.000  0.000  0.000  0.034
   21  0.005  0.000  0.031  0.000  0.000  0.000  0.001  0.000  0.000  0.036
   22  0.005  0.000  0.029  0.000  0.000  0.000  0.000  0.000  0.000  0.034
   23  0.005  0.000  0.030  0.000  0.000  0.000  0.000  0.000  0.000  0.035
   24  0.005  0.000  0.029  0.000  0.000  0.000  0.001  0.000  0.000  0.034
   25  0.005  0.000  0.029  0.000  0.000  0.000  0.000  0.000  0.000  0.034
   26  0.005  0.000  0.030  0.000  0.000  0.000  0.000  0.000  0.000  0.035
   27  0.005  0.000  0.028  0.000  0.000  0.000  0.000  0.000  0.000  0.033
   28  0.005  0.000  0.029  0.000  0.000  0.000  0.000  0.000  0.000  0.034
   29  0.005  0.000  0.030  0.000  0.000  0.000  0.001  0.000  0.000  0.035
   30  0.005  0.000  0.029  0.000  0.000  0.000  0.000  0.000  0.000  0.034
   31  0.004  0.000  0.026  0.000  0.000  0.000  0.000  0.000  0.000  0.031
   32  0.005  0.000  0.029  0.000  0.000  0.000  0.000  0.000  0.000  0.034
   33  0.005  0.000  0.027  0.000  0.000  0.000  0.000  0.000  0.000  0.032
   34  0.005  0.000  0.029  0.000  0.000  0.000  0.000  0.000  0.000  0.034
   35  0.005  0.000  0.030  0.000  0.000  0.000  0.001  0.000  0.000  0.036
   36  0.005  0.000  0.029  0.000  0.000  0.000  0.000  0.000  0.000  0.034
   37  0.000  0.000  0.000  0.000  0.000  0.000  0.000  0.000  0.000  0.000
   38  0.000  0.000  0.000  0.000  0.000  0.000  0.000  0.000  0.000  0.000
   39  0.000  0.000  0.000  0.000  0.000  0.000  0.000  0.000  0.000  0.000
   40  0.000  0.000  0.000  0.000  0.000  0.000  0.000  0.000  0.000  0.000
   41  0.000  0.000  0.000  0.000  0.000  0.000  0.000  0.000  0.000  0.000
   42  0.000  0.000  0.000  0.000  0.000  0.000  0.000  0.000  0.000  0.000
   43  0.000  0.000  0.000  0.000  0.000  0.000  0.000  0.000  0.000  0.000
   44  0.000  0.000  0.000  0.000  0.000  0.000  0.000  0.000  0.000  0.000
   45  0.000  0.000  0.000  0.000  0.000  0.000  0.000  0.000  0.000  0.000
   46  0.000  0.000  0.000  0.000  0.000  0.000  0.000  0.000  0.000  0.000
tot    0.171  0.001  0.682  0.001  0.000  0.000  0.009  0.000  0.000  0.863
 
band    42 # energy  -10.39075822 # occ.  2.00000000
 
ion      s     py     pz     px    dxy    dyz    dz2    dxz  x2-y2    tot
    1  0.001  0.000  0.003  0.000  0.000  0.000  0.000  0.000  0.000  0.005
    2  0.000  0.007  0.000  0.000  0.000  0.000  0.000  0.000  0.000  0.008
    3  0.000  0.001  0.010  0.003  0.000  0.000  0.000  0.000  0.000  0.015
    4  0.000  0.001  0.000  0.005  0.000  0.000  0.000  0.000  0.000  0.007
    5  0.000  0.006  0.006  0.000  0.000  0.000  0.000  0.000  0.000  0.012
    6  0.000  0.000  0.003  0.000  0.000  0.000  0.000  0.000  0.000  0.003
    7  0.001  0.000  0.003  0.000  0.000  0.000  0.000  0.000  0.000  0.005
    8  0.002  0.000  0.057  0.000  0.000  0.000  0.000  0.000  0.000  0.059
    9  0.001  0.003  0.017  0.006  0.000  0.000  0.000  0.000  0.000  0.028
   10  0.000  0.002  0.000  0.004  0.000  0.000  0.000  0.000  0.000  0.007
   11  0.001  0.000  0.002  0.000  0.000  0.000  0.000  0.000  0.000  0.003
   12  0.000  0.007  0.000  0.000  0.000  0.000  0.000  0.000  0.000  0.007
   13  0.001  0.002  0.019  0.007  0.000  0.000  0.000  0.000  0.000  0.030
   14  0.000  0.003  0.000  0.004  0.000  0.000  0.000  0.000  0.000  0.008
   15  0.001  0.009  0.017  0.000  0.000  0.000  0.000  0.000  0.000  0.027
   16  0.004  0.000  0.030  0.000  0.000  0.000  0.000  0.000  0.000  0.034
   17  0.000  0.002  0.006  0.004  0.000  0.000  0.000  0.000  0.000  0.012
   18  0.000  0.001  0.000  0.006  0.000  0.000  0.000  0.000  0.000  0.007
   19  0.001  0.000  0.011  0.000  0.000  0.000  0.000  0.000  0.000  0.012
   20  0.000  0.007  0.000  0.000  0.000  0.000  0.000  0.000  0.000  0.007
   21  0.003  0.001  0.019  0.003  0.000  0.000  0.000  0.000  0.000  0.027
   22  0.000  0.001  0.000  0.004  0.000  0.000  0.000  0.000  0.000  0.006
   23  0.002  0.005  0.011  0.000  0.000  0.000  0.000  0.000  0.000  0.018
   24  0.001  0.000  0.003  0.000  0.000  0.000  0.000  0.000  0.000  0.004
   25  0.001  0.000  0.011  0.000  0.000  0.000  0.000  0.000  0.000  0.012
   26  0.018  0.000  0.126  0.000  0.000  0.000  0.001  0.000  0.000  0.145
   27  0.006  0.003  0.041  0.005  0.000  0.000  0.000  0.000  0.000  0.056
   28  0.000  0.002  0.000  0.003  0.000  0.000  0.000  0.000  0.000  0.006
   29  0.001  0.000  0.007  0.000  0.000  0.000  0.000  0.000  0.000  0.008
   30  0.000  0.006  0.000  0.000  0.000  0.000  0.000  0.000  0.000  0.006
   31  0.006  0.002  0.045  0.006  0.000  0.000  0.001  0.000  0.000  0.060
   32  0.000  0.002  0.001  0.004  0.000  0.000  0.000  0.000  0.000  0.007
   33  0.006  0.008  0.039  0.000  0.000  0.000  0.000  0.000  0.000  0.053
   34  0.010  0.000  0.081  0.000  0.000  0.000  0.001  0.000  0.000  0.092
   35  0.002  0.001  0.011  0.004  0.000  0.000  0.000  0.000  0.000  0.019
   36  0.000  0.001  0.000  0.005  0.000  0.000  0.000  0.000  0.000  0.006
   37  0.000  0.000  0.000  0.000  0.000  0.000  0.000  0.000  0.000  0.000
   38  0.000  0.000  0.000  0.000  0.000  0.000  0.000  0.000  0.000  0.000
   39  0.000  0.000  0.000  0.000  0.000  0.000  0.000  0.000  0.000  0.000
   40  0.000  0.000  0.000  0.000  0.000  0.000  0.000  0.000  0.000  0.000
   41  0.000  0.000  0.000  0.000  0.000  0.000  0.000  0.000  0.000  0.000
   42  0.000  0.000  0.000  0.000  0.000  0.000  0.000  0.000  0.000  0.000
   43  0.000  0.000  0.000  0.000  0.000  0.000  0.000  0.000  0.000  0.000
   44  0.000  0.000  0.000  0.000  0.000  0.000  0.000  0.000  0.000  0.000
   45  0.000  0.000  0.000  0.000  0.000  0.000  0.000  0.000  0.000  0.000
   46  0.000  0.000  0.000  0.000  0.000  0.000  0.000  0.000  0.000  0.000
tot    0.070  0.085  0.578  0.076  0.001  0.002  0.006  0.001  0.001  0.820
 
band    43 # energy  -10.37499138 # occ.  2.00000000
 
ion      s     py     pz     px    dxy    dyz    dz2    dxz  x2-y2    tot
    1  0.001  0.008  0.002  0.002  0.000  0.000  0.000  0.000  0.000  0.013
    2  0.003  0.000  0.036  0.002  0.000  0.000  0.000  0.000  0.000  0.041
    3  0.001  0.000  0.027  0.005  0.000  0.000  0.000  0.000  0.000  0.033
    4  0.001  0.000  0.001  0.005  0.000  0.000  0.000  0.000  0.000  0.008
    5  0.001  0.001  0.014  0.002  0.000  0.000  0.000  0.000  0.000  0.018
    6  0.000  0.001  0.000  0.000  0.000  0.000  0.000  0.000  0.000  0.001
    7  0.000  0.001  0.001  0.009  0.000  0.000  0.000  0.000  0.000  0.011
    8  0.000  0.002  0.000  0.008  0.000  0.000  0.000  0.000  0.000  0.010
    9  0.001  0.007  0.009  0.000  0.000  0.000  0.000  0.000  0.000  0.017
   10  0.001  0.001  0.000  0.001  0.000  0.000  0.000  0.000  0.000  0.004
   11  0.000  0.000  0.000  0.000  0.000  0.000  0.000  0.000  0.000  0.001
   12  0.000  0.004  0.007  0.001  0.000  0.000  0.000  0.000  0.000  0.011
   13  0.003  0.000  0.023  0.004  0.000  0.000  0.000  0.000  0.000  0.030
   14  0.001  0.003  0.014  0.002  0.000  0.000  0.000  0.000  0.000  0.021
   15  0.001  0.000  0.006  0.003  0.000  0.000  0.000  0.000  0.000  0.010
   16  0.000  0.005  0.000  0.005  0.000  0.000  0.000  0.000  0.000  0.011
   17  0.000  0.000  0.003  0.001  0.000  0.000  0.000  0.000  0.000  0.004
   18  0.001  0.001  0.028  0.000  0.000  0.000  0.000  0.000  0.000  0.030
   19  0.001  0.007  0.007  0.002  0.000  0.000  0.000  0.000  0.000  0.016
   20  0.012  0.000  0.091  0.002  0.000  0.000  0.001  0.000  0.000  0.106
   21  0.009  0.000  0.058  0.004  0.000  0.000  0.001  0.000  0.000  0.072
   22  0.001  0.000  0.005  0.005  0.000  0.000  0.000  0.000  0.000  0.011
   23  0.005  0.001  0.032  0.001  0.000  0.000  0.000  0.000  0.000  0.040
   24  0.000  0.000  0.000  0.000  0.000  0.000  0.000  0.000  0.000  0.001
   25  0.000  0.001  0.002  0.008  0.000  0.000  0.000  0.000  0.000  0.011
   26  0.000  0.002  0.000  0.007  0.000  0.000  0.000  0.000  0.000  0.010
   27  0.003  0.006  0.021  0.000  0.000  0.000  0.000  0.000  0.000  0.031
   28  0.000  0.001  0.004  0.001  0.000  0.000  0.000  0.000  0.000  0.006
   29  0.000  0.000  0.000  0.000  0.000  0.000  0.000  0.000  0.000  0.000
   30  0.002  0.003  0.013  0.001  0.000  0.000  0.000  0.000  0.000  0.019
   31  0.008  0.000  0.061  0.003  0.000  0.000  0.001  0.000  0.000  0.073
   32  0.005  0.003  0.034  0.002  0.000  0.000  0.000  0.000  0.000  0.045
   33  0.002  0.000  0.017  0.003  0.000  0.000  0.000  0.000  0.000  0.022
   34  0.000  0.004  0.000  0.005  0.000  0.000  0.000  0.000  0.000  0.009
   35  0.001  0.000  0.005  0.001  0.000  0.000  0.000  0.000  0.000  0.006
   36  0.009  0.001  0.058  0.000  0.000  0.000  0.001  0.000  0.000  0.069
   37  0.000  0.000  0.000  0.000  0.000  0.000  0.000  0.000  0.000  0.000
   38  0.000  0.000  0.000  0.000  0.000  0.000  0.000  0.000  0.000  0.000
   39  0.000  0.000  0.000  0.000  0.000  0.000  0.000  0.000  0.000  0.000
   40  0.000  0.000  0.000  0.000  0.000  0.000  0.000  0.000  0.000  0.000
   41  0.000  0.000  0.000  0.000  0.000  0.000  0.000  0.000  0.000  0.000
   42  0.000  0.000  0.000  0.000  0.000  0.000  0.000  0.000  0.000  0.000
   43  0.000  0.000  0.000  0.000  0.000  0.000  0.000  0.000  0.000  0.000
   44  0.000  0.000  0.000  0.000  0.000  0.000  0.000  0.000  0.000  0.000
   45  0.000  0.000  0.000  0.000  0.000  0.000  0.000  0.000  0.000  0.000
   46  0.000  0.000  0.000  0.000  0.000  0.000  0.000  0.000  0.000  0.000
tot    0.072  0.064  0.582  0.094  0.001  0.001  0.006  0.002  0.001  0.822
 
band    44 # energy  -10.36706106 # occ.  2.00000000
 
ion      s     py     pz     px    dxy    dyz    dz2    dxz  x2-y2    tot
    1  0.002  0.000  0.029  0.005  0.000  0.000  0.000  0.000  0.000  0.036
    2  0.001  0.000  0.014  0.005  0.000  0.000  0.000  0.000  0.000  0.020
    3  0.000  0.011  0.003  0.002  0.000  0.000  0.000  0.000  0.000  0.016
    4  0.002  0.000  0.004  0.002  0.000  0.000  0.000  0.000  0.000  0.008
    5  0.001  0.000  0.001  0.003  0.000  0.000  0.000  0.000  0.000  0.006
    6  0.000  0.008  0.000  0.005  0.000  0.000  0.000  0.000  0.000  0.013
    7  0.002  0.002  0.023  0.000  0.000  0.000  0.000  0.000  0.000  0.027
    8  0.000  0.004  0.000  0.000  0.000  0.000  0.000  0.000  0.000  0.005
    9  0.000  0.001  0.007  0.001  0.000  0.000  0.000  0.000  0.000  0.009
   10  0.000  0.003  0.000  0.002  0.000  0.000  0.000  0.000  0.000  0.006
   11  0.000  0.001  0.001  0.000  0.000  0.000  0.000  0.000  0.000  0.002
   12  0.000  0.002  0.018  0.000  0.000  0.000  0.000  0.000  0.000  0.020
   13  0.000  0.005  0.001  0.001  0.000  0.000  0.000  0.000  0.000  0.008
   14  0.003  0.001  0.043  0.000  0.000  0.000  0.000  0.000  0.000  0.048
   15  0.000  0.002  0.013  0.004  0.000  0.000  0.000  0.000  0.000  0.020
   16  0.000  0.001  0.000  0.003  0.000  0.000  0.000  0.000  0.000  0.003
   17  0.002  0.001  0.008  0.002  0.000  0.000  0.000  0.000  0.000  0.014
   18  0.000  0.004  0.009  0.001  0.000  0.000  0.000  0.000  0.000  0.015
   19  0.010  0.000  0.066  0.005  0.000  0.000  0.001  0.000  0.000  0.082
   20  0.004  0.000  0.034  0.005  0.000  0.000  0.000  0.000  0.000  0.044
   21  0.001  0.010  0.006  0.001  0.000  0.000  0.000  0.000  0.000  0.019
   22  0.002  0.000  0.016  0.001  0.000  0.000  0.000  0.000  0.000  0.019
   23  0.001  0.000  0.006  0.003  0.000  0.000  0.000  0.000  0.000  0.010
   24  0.000  0.007  0.000  0.004  0.000  0.000  0.000  0.000  0.000  0.011
   25  0.008  0.002  0.056  0.000  0.000  0.000  0.001  0.000  0.000  0.067
   26  0.000  0.004  0.000  0.000  0.000  0.000  0.000  0.000  0.000  0.004
   27  0.002  0.001  0.011  0.001  0.000  0.000  0.000  0.000  0.000  0.015
   28  0.000  0.003  0.001  0.002  0.000  0.000  0.000  0.000  0.000  0.006
   29  0.000  0.001  0.001  0.000  0.000  0.000  0.000  0.000  0.000  0.003
   30  0.006  0.001  0.034  0.000  0.000  0.000  0.000  0.000  0.000  0.042
   31  0.000  0.004  0.002  0.001  0.000  0.000  0.000  0.000  0.000  0.008
   32  0.014  0.001  0.103  0.000  0.000  0.000  0.001  0.000  0.000  0.120
   33  0.004  0.002  0.026  0.004  0.000  0.000  0.000  0.000  0.000  0.036
   34  0.000  0.001  0.000  0.002  0.000  0.000  0.000  0.000  0.000  0.003
   35  0.003  0.001  0.026  0.002  0.000  0.000  0.000  0.000  0.000  0.032
   36  0.003  0.004  0.019  0.001  0.000  0.000  0.000  0.000  0.000  0.027
   37  0.000  0.000  0.000  0.000  0.000  0.000  0.000  0.000  0.000  0.000
   38  0.000  0.000  0.000  0.000  0.000  0.000  0.000  0.000  0.000  0.000
   39  0.000  0.000  0.000  0.000  0.000  0.000  0.000  0.000  0.000  0.000
   40  0.000  0.000  0.000  0.000  0.000  0.000  0.000  0.000  0.000  0.000
   41  0.000  0.000  0.000  0.000  0.000  0.000  0.000  0.000  0.000  0.000
   42  0.000  0.000  0.000  0.000  0.000  0.000  0.000  0.000  0.000  0.000
   43  0.000  0.000  0.000  0.000  0.000  0.000  0.000  0.000  0.000  0.000
   44  0.000  0.000  0.000  0.000  0.000  0.000  0.000  0.000  0.000  0.000
   45  0.000  0.000  0.000  0.000  0.000  0.000  0.000  0.000  0.000  0.000
   46  0.000  0.000  0.000  0.000  0.000  0.000  0.000  0.000  0.000  0.000
tot    0.072  0.090  0.581  0.068  0.001  0.002  0.006  0.001  0.001  0.822
 
band    45 # energy  -10.35291461 # occ.  2.00000000
 
ion      s     py     pz     px    dxy    dyz    dz2    dxz  x2-y2    tot
    1  0.001  0.001  0.001  0.000  0.000  0.000  0.000  0.000  0.000  0.002
    2  0.000  0.006  0.001  0.000  0.000  0.000  0.000  0.000  0.000  0.007
    3  0.000  0.000  0.000  0.000  0.000  0.000  0.000  0.000  0.000  0.001
    4  0.002  0.001  0.046  0.000  0.000  0.000  0.000  0.000  0.000  0.049
    5  0.001  0.002  0.024  0.003  0.000  0.000  0.000  0.000  0.000  0.031
    6  0.000  0.001  0.000  0.002  0.000  0.000  0.000  0.000  0.000  0.003
    7  0.000  0.001  0.005  0.005  0.000  0.000  0.000  0.000  0.000  0.011
    8  0.000  0.003  0.000  0.006  0.000  0.000  0.000  0.000  0.000  0.009
    9  0.002  0.001  0.022  0.006  0.000  0.000  0.000  0.000  0.000  0.031
   10  0.000  0.002  0.004  0.004  0.000  0.000  0.000  0.000  0.000  0.011
   11  0.001  0.010  0.008  0.000  0.000  0.000  0.000  0.000  0.000  0.019
   12  0.004  0.000  0.030  0.000  0.000  0.000  0.000  0.000  0.000  0.035
   13  0.000  0.006  0.005  0.000  0.000  0.000  0.000  0.000  0.000  0.012
   14  0.000  0.000  0.002  0.000  0.000  0.000  0.000  0.000  0.000  0.003
   15  0.002  0.000  0.007  0.000  0.000  0.000  0.000  0.000  0.000  0.010
   16  0.000  0.008  0.000  0.001  0.000  0.000  0.000  0.000  0.000  0.010
   17  0.000  0.000  0.015  0.004  0.000  0.000  0.000  0.000  0.000  0.020
   18  0.000  0.001  0.002  0.006  0.000  0.000  0.000  0.000  0.000  0.009
   19  0.000  0.001  0.003  0.000  0.000  0.000  0.000  0.000  0.000  0.004
   20  0.000  0.006  0.001  0.000  0.000  0.000  0.000  0.000  0.000  0.007
   21  0.000  0.000  0.002  0.000  0.000  0.000  0.000  0.000  0.000  0.003
   22  0.016  0.000  0.102  0.000  0.000  0.000  0.001  0.000  0.000  0.120
   23  0.008  0.002  0.055  0.003  0.000  0.000  0.001  0.000  0.000  0.069
   24  0.000  0.001  0.000  0.002  0.000  0.000  0.000  0.000  0.000  0.003
   25  0.002  0.001  0.008  0.005  0.000  0.000  0.000  0.000  0.000  0.015
   26  0.000  0.003  0.000  0.005  0.000  0.000  0.000  0.000  0.000  0.008
   27  0.008  0.001  0.056  0.005  0.000  0.000  0.001  0.000  0.000  0.071
   28  0.001  0.002  0.009  0.004  0.000  0.000  0.000  0.000  0.000  0.016
   29  0.003  0.008  0.020  0.000  0.000  0.000  0.000  0.000  0.000  0.032
   30  0.010  0.000  0.083  0.000  0.000  0.000  0.001  0.000  0.000  0.095
   31  0.002  0.006  0.010  0.000  0.000  0.000  0.000  0.000  0.000  0.018
   32  0.001  0.000  0.002  0.000  0.000  0.000  0.000  0.000  0.000  0.003
   33  0.003  0.000  0.022  0.000  0.000  0.000  0.000  0.000  0.000  0.026
   34  0.000  0.007  0.000  0.001  0.000  0.000  0.000  0.000  0.000  0.008
   35  0.005  0.000  0.031  0.004  0.000  0.000  0.000  0.000  0.000  0.040
   36  0.001  0.001  0.005  0.005  0.000  0.000  0.000  0.000  0.000  0.012
   37  0.000  0.000  0.000  0.000  0.000  0.000  0.000  0.000  0.000  0.000
   38  0.000  0.000  0.000  0.000  0.000  0.000  0.000  0.000  0.000  0.000
   39  0.000  0.000  0.000  0.000  0.000  0.000  0.000  0.000  0.000  0.000
   40  0.000  0.000  0.000  0.000  0.000  0.000  0.000  0.000  0.000  0.000
   41  0.000  0.000  0.000  0.000  0.000  0.000  0.000  0.000  0.000  0.000
   42  0.000  0.000  0.000  0.000  0.000  0.000  0.000  0.000  0.000  0.000
   43  0.000  0.000  0.000  0.000  0.000  0.000  0.000  0.000  0.000  0.000
   44  0.000  0.000  0.000  0.000  0.000  0.000  0.000  0.000  0.000  0.000
   45  0.000  0.000  0.000  0.000  0.000  0.000  0.000  0.000  0.000  0.000
   46  0.000  0.000  0.000  0.000  0.000  0.000  0.000  0.000  0.000  0.000
tot    0.073  0.082  0.585  0.073  0.001  0.002  0.006  0.001  0.001  0.824
 
band    46 # energy  -10.34369024 # occ.  2.00000000
 
ion      s     py     pz     px    dxy    dyz    dz2    dxz  x2-y2    tot
    1  0.000  0.003  0.007  0.000  0.000  0.000  0.000  0.000  0.000  0.010
    2  0.000  0.000  0.009  0.000  0.000  0.000  0.000  0.000  0.000  0.010
    3  0.001  0.000  0.005  0.001  0.000  0.000  0.000  0.000  0.000  0.009
    4  0.000  0.005  0.004  0.000  0.000  0.000  0.000  0.000  0.000  0.010
    5  0.000  0.001  0.000  0.005  0.000  0.000  0.000  0.000  0.000  0.006
    6  0.000  0.003  0.000  0.007  0.000  0.000  0.000  0.000  0.000  0.011
    7  0.001  0.001  0.010  0.000  0.000  0.000  0.000  0.000  0.000  0.012
    8  0.000  0.005  0.000  0.000  0.000  0.000  0.000  0.000  0.000  0.006
    9  0.001  0.002  0.001  0.001  0.000  0.000  0.000  0.000  0.000  0.005
   10  0.003  0.000  0.050  0.000  0.000  0.000  0.000  0.000  0.000  0.053
   11  0.002  0.000  0.027  0.007  0.000  0.000  0.000  0.000  0.000  0.035
   12  0.000  0.001  0.002  0.006  0.000  0.000  0.000  0.000  0.000  0.010
   13  0.000  0.000  0.008  0.002  0.000  0.000  0.000  0.000  0.000  0.011
   14  0.000  0.001  0.000  0.005  0.000  0.000  0.000  0.000  0.000  0.007
   15  0.001  0.002  0.014  0.007  0.000  0.000  0.000  0.000  0.000  0.024
   16  0.000  0.000  0.000  0.005  0.000  0.000  0.000  0.000  0.000  0.005
   17  0.001  0.009  0.015  0.001  0.000  0.000  0.000  0.000  0.000  0.026
   18  0.004  0.000  0.019  0.001  0.000  0.000  0.000  0.000  0.000  0.024
   19  0.002  0.003  0.014  0.000  0.000  0.000  0.000  0.000  0.000  0.019
   20  0.003  0.000  0.014  0.000  0.000  0.000  0.000  0.000  0.000  0.018
   21  0.002  0.000  0.017  0.001  0.000  0.000  0.000  0.000  0.000  0.021
   22  0.001  0.005  0.010  0.000  0.000  0.000  0.000  0.000  0.000  0.017
   23  0.000  0.001  0.000  0.005  0.000  0.000  0.000  0.000  0.000  0.006
   24  0.000  0.003  0.000  0.006  0.000  0.000  0.000  0.000  0.000  0.010
   25  0.003  0.000  0.027  0.000  0.000  0.000  0.000  0.000  0.000  0.031
   26  0.000  0.005  0.000  0.000  0.000  0.000  0.000  0.000  0.000  0.005
   27  0.000  0.002  0.005  0.000  0.000  0.000  0.000  0.000  0.000  0.008
   28  0.017  0.000  0.115  0.000  0.000  0.000  0.001  0.000  0.000  0.134
   29  0.009  0.000  0.063  0.006  0.000  0.000  0.001  0.000  0.000  0.079
   30  0.001  0.001  0.006  0.006  0.000  0.000  0.000  0.000  0.000  0.014
   31  0.003  0.000  0.015  0.002  0.000  0.000  0.000  0.000  0.000  0.020
   32  0.000  0.002  0.000  0.004  0.000  0.000  0.000  0.000  0.000  0.006
   33  0.005  0.002  0.032  0.006  0.000  0.000  0.000  0.000  0.000  0.044
   34  0.000  0.000  0.001  0.004  0.000  0.000  0.000  0.000  0.000  0.006
   35  0.005  0.008  0.037  0.001  0.000  0.000  0.000  0.000  0.000  0.051
   36  0.006  0.000  0.056  0.001  0.000  0.000  0.001  0.000  0.000  0.064
   37  0.000  0.000  0.000  0.000  0.000  0.000  0.000  0.000  0.000  0.000
   38  0.000  0.000  0.000  0.000  0.000  0.000  0.000  0.000  0.000  0.000
   39  0.000  0.000  0.000  0.000  0.000  0.000  0.000  0.000  0.000  0.000
   40  0.000  0.000  0.000  0.000  0.000  0.000  0.000  0.000  0.000  0.000
   41  0.000  0.000  0.000  0.000  0.000  0.000  0.000  0.000  0.000  0.000
   42  0.000  0.000  0.000  0.000  0.000  0.000  0.000  0.000  0.000  0.000
   43  0.000  0.000  0.000  0.000  0.000  0.000  0.000  0.000  0.000  0.000
   44  0.000  0.000  0.000  0.000  0.000  0.000  0.000  0.000  0.000  0.000
   45  0.000  0.000  0.000  0.000  0.000  0.000  0.000  0.000  0.000  0.000
   46  0.000  0.000  0.000  0.000  0.000  0.000  0.000  0.000  0.000  0.000
tot    0.073  0.066  0.585  0.089  0.001  0.001  0.006  0.002  0.001  0.824
 
band    47 # energy  -10.33527134 # occ.  2.00000000
 
ion      s     py     pz     px    dxy    dyz    dz2    dxz  x2-y2    tot
    1  0.001  0.003  0.016  0.005  0.000  0.000  0.000  0.000  0.000  0.025
    2  0.000  0.000  0.000  0.006  0.000  0.000  0.000  0.000  0.000  0.007
    3  0.002  0.001  0.012  0.003  0.000  0.000  0.000  0.000  0.000  0.018
    4  0.000  0.007  0.000  0.001  0.000  0.000  0.000  0.000  0.000  0.008
    5  0.001  0.004  0.012  0.000  0.000  0.000  0.000  0.000  0.000  0.018
    6  0.005  0.000  0.049  0.000  0.000  0.000  0.000  0.000  0.000  0.055
    7  0.001  0.008  0.016  0.000  0.000  0.000  0.000  0.000  0.000  0.025
    8  0.002  0.000  0.005  0.000  0.000  0.000  0.000  0.000  0.000  0.008
    9  0.000  0.000  0.000  0.001  0.000  0.000  0.000  0.000  0.000  0.002
   10  0.000  0.005  0.000  0.002  0.000  0.000  0.000  0.000  0.000  0.008
   11  0.001  0.002  0.021  0.005  0.000  0.000  0.000  0.000  0.000  0.029
   12  0.000  0.000  0.000  0.006  0.000  0.000  0.000  0.000  0.000  0.006
   13  0.000  0.000  0.001  0.000  0.000  0.000  0.000  0.000  0.000  0.002
   14  0.000  0.005  0.000  0.002  0.000  0.000  0.000  0.000  0.000  0.007
   15  0.000  0.001  0.000  0.000  0.000  0.000  0.000  0.000  0.000  0.002
   16  0.000  0.000  0.029  0.000  0.000  0.000  0.000  0.000  0.000  0.029
   17  0.001  0.002  0.010  0.003  0.000  0.000  0.000  0.000  0.000  0.017
   18  0.000  0.006  0.000  0.001  0.000  0.000  0.000  0.000  0.000  0.007
   19  0.005  0.002  0.037  0.005  0.000  0.000  0.000  0.000  0.000  0.050
   20  0.000  0.000  0.000  0.006  0.000  0.000  0.000  0.000  0.000  0.006
   21  0.004  0.001  0.032  0.003  0.000  0.000  0.000  0.000  0.000  0.041
   22  0.000  0.006  0.000  0.001  0.000  0.000  0.000  0.000  0.000  0.008
   23  0.004  0.003  0.032  0.000  0.000  0.000  0.000  0.000  0.000  0.040
   24  0.018  0.000  0.122  0.000  0.000  0.000  0.002  0.000  0.000  0.142
   25  0.005  0.007  0.035  0.000  0.000  0.000  0.000  0.000  0.000  0.048
   26  0.002  0.000  0.020  0.000  0.000  0.000  0.000  0.000  0.000  0.023
   27  0.000  0.000  0.000  0.001  0.000  0.000  0.000  0.000  0.000  0.001
   28  0.000  0.005  0.001  0.002  0.000  0.000  0.000  0.000  0.000  0.008
   29  0.007  0.002  0.048  0.004  0.000  0.000  0.001  0.000  0.000  0.062
   30  0.000  0.000  0.000  0.005  0.000  0.000  0.000  0.000  0.000  0.006
   31  0.000  0.000  0.001  0.001  0.000  0.000  0.000  0.000  0.000  0.002
   32  0.000  0.005  0.000  0.002  0.000  0.000  0.000  0.000  0.000  0.007
   33  0.000  0.001  0.000  0.000  0.000  0.000  0.000  0.000  0.000  0.002
   34  0.009  0.000  0.057  0.000  0.000  0.000  0.001  0.000  0.000  0.067
   35  0.003  0.001  0.028  0.002  0.000  0.000  0.000  0.000  0.000  0.035
   36  0.000  0.005  0.000  0.001  0.000  0.000  0.000  0.000  0.000  0.007
   37  0.000  0.000  0.000  0.000  0.000  0.000  0.000  0.000  0.000  0.000
   38  0.000  0.000  0.000  0.000  0.000  0.000  0.000  0.000  0.000  0.000
   39  0.000  0.000  0.000  0.000  0.000  0.000  0.000  0.000  0.000  0.000
   40  0.000  0.000  0.000  0.000  0.000  0.000  0.000  0.000  0.000  0.000
   41  0.000  0.000  0.000  0.000  0.000  0.000  0.000  0.000  0.000  0.000
   42  0.000  0.000  0.000  0.000  0.000  0.000  0.000  0.000  0.000  0.000
   43  0.000  0.000  0.000  0.000  0.000  0.000  0.000  0.000  0.000  0.000
   44  0.000  0.000  0.000  0.000  0.000  0.000  0.000  0.000  0.000  0.000
   45  0.000  0.000  0.000  0.000  0.000  0.000  0.000  0.000  0.000  0.000
   46  0.000  0.000  0.000  0.000  0.000  0.000  0.000  0.000  0.000  0.000
tot    0.074  0.083  0.587  0.070  0.001  0.002  0.006  0.001  0.001  0.825
 
band    48 # energy   -9.45800881 # occ.  2.00000000
 
ion      s     py     pz     px    dxy    dyz    dz2    dxz  x2-y2    tot
    1  0.000  0.000  0.002  0.005  0.000  0.000  0.000  0.000  0.000  0.007
    2  0.000  0.000  0.002  0.000  0.000  0.000  0.000  0.000  0.000  0.002
    3  0.000  0.003  0.000  0.002  0.000  0.000  0.000  0.000  0.000  0.005
    4  0.001  0.000  0.020  0.000  0.000  0.000  0.000  0.000  0.000  0.021
    5  0.000  0.004  0.000  0.000  0.000  0.000  0.000  0.000  0.000  0.005
    6  0.001  0.000  0.033  0.000  0.000  0.000  0.001  0.000  0.000  0.035
    7  0.000  0.005  0.000  0.000  0.000  0.000  0.000  0.000  0.000  0.005
    8  0.001  0.000  0.037  0.000  0.000  0.000  0.001  0.000  0.000  0.039
    9  0.000  0.000  0.000  0.005  0.000  0.000  0.000  0.000  0.000  0.006
   10  0.000  0.000  0.002  0.000  0.000  0.000  0.000  0.000  0.000  0.002
   11  0.000  0.003  0.000  0.002  0.000  0.000  0.000  0.000  0.000  0.005
   12  0.001  0.000  0.020  0.000  0.000  0.000  0.000  0.000  0.000  0.021
   13  0.000  0.003  0.001  0.003  0.000  0.000  0.000  0.000  0.000  0.006
   14  0.001  0.000  0.020  0.000  0.000  0.000  0.000  0.000  0.000  0.021
   15  0.000  0.005  0.000  0.000  0.000  0.000  0.000  0.000  0.000  0.006
   16  0.001  0.000  0.035  0.000  0.000  0.000  0.001  0.000  0.000  0.037
   17  0.000  0.000  0.000  0.004  0.000  0.000  0.000  0.000  0.000  0.005
   18  0.000  0.000  0.002  0.000  0.000  0.000  0.000  0.000  0.000  0.002
   19  0.000  0.001  0.005  0.010  0.000  0.000  0.000  0.000  0.000  0.016
   20  0.000  0.000  0.006  0.000  0.000  0.000  0.000  0.000  0.000  0.007
   21  0.000  0.006  0.000  0.005  0.000  0.000  0.000  0.000  0.000  0.011
   22  0.005  0.000  0.054  0.000  0.000  0.000  0.001  0.000  0.000  0.060
   23  0.000  0.010  0.001  0.001  0.000  0.000  0.000  0.000  0.000  0.012
   24  0.009  0.000  0.088  0.000  0.000  0.000  0.001  0.000  0.000  0.097
   25  0.000  0.009  0.000  0.001  0.000  0.000  0.000  0.000  0.000  0.011
   26  0.008  0.000  0.102  0.000  0.000  0.000  0.001  0.000  0.000  0.111
   27  0.000  0.001  0.000  0.011  0.000  0.000  0.000  0.000  0.000  0.013
   28  0.000  0.000  0.005  0.000  0.000  0.000  0.000  0.000  0.000  0.006
   29  0.000  0.005  0.000  0.005  0.000  0.000  0.000  0.000  0.000  0.010
   30  0.005  0.000  0.054  0.000  0.000  0.000  0.001  0.000  0.000  0.059
   31  0.000  0.006  0.002  0.006  0.000  0.000  0.000  0.000  0.000  0.014
   32  0.004  0.000  0.056  0.000  0.000  0.000  0.001  0.000  0.000  0.061
   33  0.000  0.011  0.001  0.001  0.000  0.000  0.000  0.000  0.000  0.014
   34  0.008  0.000  0.099  0.000  0.000  0.000  0.001  0.000  0.000  0.108
   35  0.000  0.001  0.000  0.010  0.000  0.000  0.000  0.000  0.000  0.011
   36  0.000  0.001  0.006  0.000  0.000  0.000  0.000  0.000  0.000  0.007
   37  0.000  0.000  0.000  0.000  0.000  0.000  0.000  0.000  0.000  0.000
   38  0.000  0.000  0.000  0.000  0.000  0.000  0.000  0.000  0.000  0.000
   39  0.000  0.000  0.000  0.000  0.000  0.000  0.000  0.000  0.000  0.000
   40  0.000  0.000  0.000  0.000  0.000  0.000  0.000  0.000  0.000  0.000
   41  0.000  0.000  0.000  0.000  0.000  0.000  0.000  0.000  0.000  0.000
   42  0.000  0.000  0.000  0.000  0.000  0.000  0.000  0.000  0.000  0.000
   43  0.000  0.000  0.000  0.000  0.000  0.000  0.000  0.000  0.000  0.000
   44  0.000  0.000  0.000  0.000  0.000  0.000  0.000  0.000  0.000  0.000
   45  0.000  0.000  0.000  0.000  0.000  0.000  0.000  0.000  0.000  0.000
   46  0.000  0.000  0.000  0.000  0.000  0.000  0.000  0.000  0.000  0.000
tot    0.045  0.074  0.655  0.074  0.001  0.002  0.009  0.002  0.001  0.862
 
band    49 # energy   -9.45526975 # occ.  2.00000000
 
ion      s     py     pz     px    dxy    dyz    dz2    dxz  x2-y2    tot
    1  0.000  0.000  0.014  0.000  0.000  0.000  0.000  0.000  0.000  0.016
    2  0.000  0.002  0.003  0.003  0.000  0.000  0.000  0.000  0.000  0.008
    3  0.000  0.000  0.004  0.000  0.000  0.000  0.000  0.000  0.000  0.005
    4  0.000  0.001  0.002  0.004  0.000  0.000  0.000  0.000  0.000  0.007
    5  0.001  0.000  0.034  0.000  0.000  0.000  0.001  0.000  0.000  0.036
    6  0.000  0.004  0.000  0.000  0.000  0.000  0.000  0.000  0.000  0.005
    7  0.001  0.000  0.032  0.000  0.000  0.000  0.001  0.000  0.000  0.035
    8  0.000  0.005  0.000  0.000  0.000  0.000  0.000  0.000  0.000  0.005
    9  0.000  0.000  0.016  0.000  0.000  0.000  0.000  0.000  0.000  0.017
   10  0.000  0.002  0.002  0.003  0.000  0.000  0.000  0.000  0.000  0.007
   11  0.000  0.000  0.004  0.000  0.000  0.000  0.000  0.000  0.000  0.004
   12  0.000  0.000  0.002  0.004  0.000  0.000  0.000  0.000  0.000  0.007
   13  0.000  0.000  0.004  0.000  0.000  0.000  0.000  0.000  0.000  0.005
   14  0.000  0.001  0.003  0.004  0.000  0.000  0.000  0.000  0.000  0.008
   15  0.001  0.000  0.037  0.000  0.000  0.000  0.001  0.000  0.000  0.039
   16  0.000  0.005  0.000  0.000  0.000  0.000  0.000  0.000  0.000  0.005
   17  0.000  0.000  0.014  0.000  0.000  0.000  0.000  0.000  0.000  0.015
   18  0.000  0.002  0.003  0.003  0.000  0.000  0.000  0.000  0.000  0.008
   19  0.003  0.001  0.039  0.000  0.000  0.000  0.000  0.000  0.000  0.044
   20  0.001  0.004  0.009  0.006  0.000  0.000  0.000  0.000  0.000  0.020
   21  0.001  0.001  0.012  0.000  0.000  0.000  0.000  0.000  0.000  0.014
   22  0.001  0.001  0.006  0.009  0.000  0.000  0.000  0.000  0.000  0.017
   23  0.008  0.000  0.092  0.001  0.000  0.000  0.001  0.000  0.000  0.102
   24  0.000  0.009  0.000  0.000  0.000  0.000  0.000  0.000  0.000  0.009
   25  0.007  0.000  0.089  0.001  0.000  0.000  0.001  0.000  0.000  0.099
   26  0.000  0.012  0.000  0.000  0.000  0.000  0.000  0.000  0.000  0.012
   27  0.003  0.001  0.043  0.000  0.000  0.000  0.000  0.000  0.000  0.048
   28  0.001  0.004  0.006  0.006  0.000  0.000  0.000  0.000  0.000  0.017
   29  0.001  0.001  0.010  0.000  0.000  0.000  0.000  0.000  0.000  0.012
   30  0.001  0.001  0.006  0.009  0.000  0.000  0.000  0.000  0.000  0.017
   31  0.001  0.001  0.012  0.000  0.000  0.000  0.000  0.000  0.000  0.014
   32  0.001  0.001  0.008  0.010  0.000  0.000  0.000  0.000  0.000  0.020
   33  0.008  0.000  0.102  0.001  0.000  0.000  0.001  0.000  0.000  0.112
   34  0.000  0.010  0.000  0.000  0.000  0.000  0.000  0.000  0.000  0.011
   35  0.003  0.001  0.038  0.000  0.000  0.000  0.000  0.000  0.000  0.043
   36  0.001  0.004  0.008  0.006  0.000  0.000  0.000  0.000  0.000  0.019
   37  0.000  0.000  0.000  0.000  0.000  0.000  0.000  0.000  0.000  0.000
   38  0.000  0.000  0.000  0.000  0.000  0.000  0.000  0.000  0.000  0.000
   39  0.000  0.000  0.000  0.000  0.000  0.000  0.000  0.000  0.000  0.000
   40  0.000  0.000  0.000  0.000  0.000  0.000  0.000  0.000  0.000  0.000
   41  0.000  0.000  0.000  0.000  0.000  0.000  0.000  0.000  0.000  0.000
   42  0.000  0.000  0.000  0.000  0.000  0.000  0.000  0.000  0.000  0.000
   43  0.000  0.000  0.000  0.000  0.000  0.000  0.000  0.000  0.000  0.000
   44  0.000  0.000  0.000  0.000  0.000  0.000  0.000  0.000  0.000  0.000
   45  0.000  0.000  0.000  0.000  0.000  0.000  0.000  0.000  0.000  0.000
   46  0.000  0.000  0.000  0.000  0.000  0.000  0.000  0.000  0.000  0.000
tot    0.045  0.074  0.655  0.074  0.001  0.002  0.009  0.002  0.001  0.862
 
band    50 # energy   -9.45480982 # occ.  2.00000000
 
ion      s     py     pz     px    dxy    dyz    dz2    dxz  x2-y2    tot
    1  0.001  0.000  0.023  0.000  0.000  0.000  0.000  0.000  0.000  0.024
    2  0.000  0.003  0.001  0.002  0.000  0.000  0.000  0.000  0.000  0.006
    3  0.001  0.000  0.033  0.000  0.000  0.000  0.001  0.000  0.000  0.035
    4  0.000  0.004  0.000  0.001  0.000  0.000  0.000  0.000  0.000  0.006
    5  0.000  0.000  0.001  0.000  0.000  0.000  0.000  0.000  0.000  0.001
    6  0.000  0.000  0.001  0.005  0.000  0.000  0.000  0.000  0.000  0.006
    7  0.000  0.000  0.001  0.000  0.000  0.000  0.000  0.000  0.000  0.001
    8  0.000  0.000  0.001  0.005  0.000  0.000  0.000  0.000  0.000  0.006
    9  0.001  0.000  0.024  0.000  0.000  0.000  0.001  0.000  0.000  0.025
   10  0.000  0.003  0.001  0.002  0.000  0.000  0.000  0.000  0.000  0.006
   11  0.001  0.000  0.031  0.000  0.000  0.000  0.001  0.000  0.000  0.033
   12  0.000  0.004  0.000  0.001  0.000  0.000  0.000  0.000  0.000  0.005
   13  0.001  0.000  0.032  0.000  0.000  0.000  0.001  0.000  0.000  0.034
   14  0.000  0.004  0.000  0.001  0.000  0.000  0.000  0.000  0.000  0.005
   15  0.000  0.000  0.001  0.000  0.000  0.000  0.000  0.000  0.000  0.001
   16  0.000  0.000  0.000  0.005  0.000  0.000  0.000  0.000  0.000  0.006
   17  0.001  0.000  0.024  0.000  0.000  0.000  0.001  0.000  0.000  0.025
   18  0.000  0.003  0.001  0.002  0.000  0.000  0.000  0.000  0.000  0.007
   19  0.005  0.000  0.062  0.000  0.000  0.000  0.001  0.000  0.000  0.068
   20  0.000  0.007  0.003  0.004  0.000  0.000  0.000  0.000  0.000  0.015
   21  0.007  0.000  0.090  0.000  0.000  0.000  0.001  0.000  0.000  0.098
   22  0.000  0.009  0.001  0.002  0.000  0.000  0.000  0.000  0.000  0.012
   23  0.000  0.000  0.002  0.000  0.000  0.000  0.000  0.000  0.000  0.003
   24  0.000  0.000  0.002  0.010  0.000  0.000  0.000  0.000  0.000  0.012
   25  0.000  0.000  0.001  0.000  0.000  0.000  0.000  0.000  0.000  0.002
   26  0.000  0.000  0.002  0.012  0.000  0.000  0.000  0.000  0.000  0.014
   27  0.005  0.000  0.067  0.000  0.000  0.000  0.001  0.000  0.000  0.073
   28  0.000  0.007  0.002  0.004  0.000  0.000  0.000  0.000  0.000  0.013
   29  0.007  0.000  0.086  0.000  0.000  0.000  0.001  0.000  0.000  0.094
   30  0.000  0.009  0.000  0.002  0.000  0.000  0.000  0.000  0.000  0.011
   31  0.007  0.000  0.090  0.000  0.000  0.000  0.001  0.000  0.000  0.099
   32  0.000  0.010  0.000  0.001  0.000  0.000  0.000  0.000  0.000  0.012
   33  0.000  0.000  0.003  0.000  0.000  0.000  0.000  0.000  0.000  0.003
   34  0.000  0.000  0.001  0.011  0.000  0.000  0.000  0.000  0.000  0.013
   35  0.005  0.000  0.065  0.000  0.000  0.000  0.001  0.000  0.000  0.072
   36  0.000  0.007  0.004  0.004  0.000  0.000  0.000  0.000  0.000  0.015
   37  0.000  0.000  0.000  0.000  0.000  0.000  0.000  0.000  0.000  0.000
   38  0.000  0.000  0.000  0.000  0.000  0.000  0.000  0.000  0.000  0.000
   39  0.000  0.000  0.000  0.000  0.000  0.000  0.000  0.000  0.000  0.000
   40  0.000  0.000  0.000  0.000  0.000  0.000  0.000  0.000  0.000  0.000
   41  0.000  0.000  0.000  0.000  0.000  0.000  0.000  0.000  0.000  0.000
   42  0.000  0.000  0.000  0.000  0.000  0.000  0.000  0.000  0.000  0.000
   43  0.000  0.000  0.000  0.000  0.000  0.000  0.000  0.000  0.000  0.000
   44  0.000  0.000  0.000  0.000  0.000  0.000  0.000  0.000  0.000  0.000
   45  0.000  0.000  0.000  0.000  0.000  0.000  0.000  0.000  0.000  0.000
   46  0.000  0.000  0.000  0.000  0.000  0.000  0.000  0.000  0.000  0.000
tot    0.045  0.074  0.655  0.074  0.001  0.002  0.009  0.002  0.001  0.862
 
band    51 # energy   -9.45302912 # occ.  2.00000000
 
ion      s     py     pz     px    dxy    dyz    dz2    dxz  x2-y2    tot
    1  0.000  0.004  0.000  0.000  0.000  0.000  0.000  0.000  0.000  0.005
    2  0.001  0.000  0.033  0.001  0.000  0.000  0.001  0.000  0.000  0.036
    3  0.000  0.002  0.002  0.002  0.000  0.000  0.000  0.000  0.000  0.007
    4  0.001  0.000  0.016  0.000  0.000  0.000  0.000  0.000  0.000  0.017
    5  0.000  0.000  0.004  0.004  0.000  0.000  0.000  0.000  0.000  0.009
    6  0.000  0.001  0.003  0.000  0.000  0.000  0.000  0.000  0.000  0.004
    7  0.000  0.000  0.006  0.004  0.000  0.000  0.000  0.000  0.000  0.011
    8  0.000  0.000  0.003  0.000  0.000  0.000  0.000  0.000  0.000  0.004
    9  0.000  0.004  0.000  0.000  0.000  0.000  0.000  0.000  0.000  0.005
   10  0.001  0.000  0.032  0.000  0.000  0.000  0.001  0.000  0.000  0.034
   11  0.000  0.002  0.002  0.002  0.000  0.000  0.000  0.000  0.000  0.007
   12  0.000  0.000  0.017  0.000  0.000  0.000  0.000  0.000  0.000  0.018
   13  0.000  0.002  0.003  0.003  0.000  0.000  0.000  0.000  0.000  0.008
   14  0.000  0.000  0.016  0.000  0.000  0.000  0.000  0.000  0.000  0.018
   15  0.000  0.000  0.002  0.004  0.000  0.000  0.000  0.000  0.000  0.007
   16  0.000  0.000  0.003  0.000  0.000  0.000  0.000  0.000  0.000  0.004
   17  0.000  0.004  0.000  0.000  0.000  0.000  0.000  0.000  0.000  0.005
   18  0.001  0.000  0.033  0.000  0.000  0.000  0.001  0.000  0.000  0.035
   19  0.000  0.010  0.000  0.001  0.000  0.000  0.000  0.000  0.000  0.011
   20  0.007  0.000  0.093  0.002  0.000  0.000  0.001  0.000  0.000  0.103
   21  0.000  0.005  0.006  0.006  0.000  0.000  0.000  0.000  0.000  0.017
   22  0.004  0.001  0.043  0.000  0.000  0.000  0.000  0.000  0.000  0.048
   23  0.001  0.001  0.011  0.009  0.000  0.000  0.000  0.000  0.000  0.022
   24  0.001  0.001  0.007  0.000  0.000  0.000  0.000  0.000  0.000  0.009
   25  0.001  0.001  0.015  0.009  0.000  0.000  0.000  0.000  0.000  0.027
   26  0.001  0.001  0.009  0.000  0.000  0.000  0.000  0.000  0.000  0.010
   27  0.000  0.010  0.000  0.000  0.000  0.000  0.000  0.000  0.000  0.011
   28  0.008  0.000  0.087  0.001  0.000  0.000  0.001  0.000  0.000  0.097
   29  0.001  0.004  0.007  0.005  0.000  0.000  0.000  0.000  0.000  0.017
   30  0.004  0.001  0.045  0.001  0.000  0.000  0.001  0.000  0.000  0.051
   31  0.001  0.005  0.007  0.006  0.000  0.000  0.000  0.000  0.000  0.018
   32  0.004  0.001  0.045  0.000  0.000  0.000  0.000  0.000  0.000  0.050
   33  0.001  0.001  0.006  0.009  0.000  0.000  0.000  0.000  0.000  0.016
   34  0.001  0.001  0.008  0.000  0.000  0.000  0.000  0.000  0.000  0.010
   35  0.000  0.009  0.001  0.001  0.000  0.000  0.000  0.000  0.000  0.011
   36  0.007  0.000  0.089  0.001  0.000  0.000  0.001  0.000  0.000  0.099
   37  0.000  0.000  0.000  0.000  0.000  0.000  0.000  0.000  0.000  0.000
   38  0.000  0.000  0.000  0.000  0.000  0.000  0.000  0.000  0.000  0.000
   39  0.000  0.000  0.000  0.000  0.000  0.000  0.000  0.000  0.000  0.000
   40  0.000  0.000  0.000  0.000  0.000  0.000  0.000  0.000  0.000  0.000
   41  0.000  0.000  0.000  0.000  0.000  0.000  0.000  0.000  0.000  0.000
   42  0.000  0.000  0.000  0.000  0.000  0.000  0.000  0.000  0.000  0.000
   43  0.000  0.000  0.000  0.000  0.000  0.000  0.000  0.000  0.000  0.000
   44  0.000  0.000  0.000  0.000  0.000  0.000  0.000  0.000  0.000  0.000
   45  0.000  0.000  0.000  0.000  0.000  0.000  0.000  0.000  0.000  0.000
   46  0.000  0.000  0.000  0.000  0.000  0.000  0.000  0.000  0.000  0.000
tot    0.045  0.074  0.655  0.074  0.001  0.002  0.009  0.002  0.001  0.863
 
band    52 # energy   -9.02704055 # occ.  2.00000000
 
ion      s     py     pz     px    dxy    dyz    dz2    dxz  x2-y2    tot
    1  0.000  0.000  0.002  0.000  0.000  0.000  0.000  0.000  0.000  0.003
    2  0.000  0.003  0.000  0.000  0.000  0.000  0.000  0.000  0.000  0.004
    3  0.000  0.001  0.009  0.003  0.000  0.000  0.001  0.000  0.000  0.014
    4  0.000  0.001  0.000  0.002  0.000  0.000  0.000  0.000  0.000  0.003
    5  0.000  0.004  0.006  0.000  0.000  0.000  0.001  0.000  0.000  0.012
    6  0.001  0.000  0.000  0.000  0.000  0.000  0.000  0.000  0.000  0.002
    7  0.000  0.000  0.002  0.000  0.000  0.000  0.000  0.000  0.000  0.003
    8  0.000  0.000  0.035  0.000  0.000  0.000  0.003  0.000  0.000  0.038
    9  0.000  0.001  0.017  0.001  0.000  0.000  0.001  0.000  0.000  0.020
   10  0.000  0.000  0.000  0.002  0.000  0.000  0.000  0.000  0.000  0.003
   11  0.000  0.000  0.001  0.000  0.000  0.000  0.000  0.000  0.000  0.001
   12  0.000  0.003  0.000  0.000  0.000  0.000  0.000  0.000  0.000  0.004
   13  0.000  0.000  0.017  0.001  0.000  0.000  0.001  0.000  0.000  0.019
   14  0.000  0.001  0.000  0.003  0.000  0.000  0.000  0.000  0.000  0.004
   15  0.000  0.001  0.017  0.000  0.000  0.000  0.001  0.000  0.000  0.020
   16  0.000  0.000  0.035  0.000  0.000  0.000  0.001  0.000  0.000  0.036
   17  0.000  0.001  0.006  0.003  0.000  0.000  0.001  0.000  0.000  0.011
   18  0.000  0.001  0.000  0.002  0.000  0.000  0.000  0.000  0.000  0.004
   19  0.000  0.000  0.003  0.000  0.000  0.000  0.000  0.000  0.000  0.003
   20  0.000  0.015  0.000  0.000  0.000  0.000  0.000  0.000  0.000  0.015
   21  0.001  0.004  0.033  0.011  0.000  0.000  0.000  0.000  0.000  0.048
   22  0.000  0.002  0.001  0.010  0.000  0.000  0.000  0.000  0.000  0.013
   23  0.001  0.016  0.026  0.000  0.000  0.000  0.000  0.000  0.000  0.042
   24  0.000  0.000  0.006  0.000  0.000  0.000  0.000  0.000  0.000  0.006
   25  0.000  0.000  0.003  0.000  0.000  0.000  0.000  0.000  0.000  0.003
   26  0.003  0.000  0.123  0.000  0.000  0.000  0.001  0.000  0.000  0.128
   27  0.002  0.003  0.051  0.007  0.000  0.000  0.001  0.000  0.000  0.064
   28  0.000  0.004  0.001  0.008  0.000  0.000  0.000  0.000  0.000  0.013
   29  0.000  0.000  0.000  0.000  0.000  0.000  0.000  0.000  0.000  0.000
   30  0.000  0.013  0.000  0.000  0.000  0.000  0.000  0.000  0.000  0.013
   31  0.002  0.003  0.048  0.009  0.000  0.000  0.000  0.000  0.000  0.062
   32  0.000  0.005  0.000  0.010  0.000  0.000  0.000  0.000  0.000  0.015
   33  0.002  0.010  0.053  0.000  0.000  0.000  0.001  0.000  0.000  0.066
   34  0.004  0.000  0.092  0.000  0.000  0.000  0.001  0.000  0.000  0.098
   35  0.001  0.005  0.024  0.011  0.000  0.000  0.000  0.000  0.000  0.041
   36  0.000  0.003  0.000  0.010  0.000  0.000  0.000  0.000  0.000  0.014
   37  0.000  0.000  0.000  0.000  0.000  0.000  0.000  0.000  0.000  0.000
   38  0.000  0.000  0.000  0.000  0.000  0.000  0.000  0.000  0.000  0.000
   39  0.000  0.000  0.000  0.000  0.000  0.000  0.000  0.000  0.000  0.000
   40  0.000  0.000  0.000  0.000  0.000  0.000  0.000  0.000  0.000  0.000
   41  0.000  0.000  0.000  0.000  0.000  0.000  0.000  0.000  0.000  0.000
   42  0.000  0.000  0.000  0.000  0.000  0.000  0.000  0.000  0.000  0.000
   43  0.000  0.000  0.000  0.000  0.000  0.000  0.000  0.000  0.000  0.000
   44  0.000  0.000  0.000  0.000  0.000  0.000  0.000  0.000  0.000  0.000
   45  0.000  0.000  0.000  0.000  0.000  0.000  0.000  0.000  0.000  0.000
   46  0.000  0.000  0.000  0.000  0.000  0.000  0.000  0.000  0.000  0.000
tot    0.020  0.102  0.611  0.093  0.000  0.003  0.014  0.003  0.000  0.846
 
band    53 # energy   -9.01477763 # occ.  2.00000000
 
ion      s     py     pz     px    dxy    dyz    dz2    dxz  x2-y2    tot
    1  0.000  0.002  0.002  0.001  0.000  0.000  0.000  0.000  0.000  0.006
    2  0.000  0.000  0.028  0.001  0.000  0.000  0.001  0.000  0.000  0.031
    3  0.000  0.000  0.023  0.002  0.000  0.000  0.002  0.000  0.000  0.028
    4  0.000  0.000  0.000  0.001  0.000  0.000  0.000  0.000  0.000  0.003
    5  0.000  0.001  0.007  0.000  0.000  0.000  0.000  0.000  0.000  0.008
    6  0.000  0.000  0.000  0.001  0.000  0.000  0.000  0.000  0.000  0.002
    7  0.000  0.000  0.000  0.004  0.000  0.000  0.000  0.000  0.000  0.005
    8  0.000  0.001  0.000  0.004  0.000  0.000  0.000  0.000  0.000  0.006
    9  0.000  0.003  0.009  0.000  0.000  0.000  0.001  0.000  0.000  0.014
   10  0.001  0.001  0.001  0.000  0.000  0.000  0.000  0.000  0.000  0.002
   11  0.001  0.000  0.000  0.000  0.000  0.000  0.000  0.000  0.000  0.001
   12  0.000  0.002  0.009  0.000  0.000  0.000  0.001  0.000  0.000  0.012
   13  0.000  0.000  0.023  0.001  0.000  0.000  0.001  0.000  0.000  0.025
   14  0.000  0.001  0.014  0.002  0.000  0.000  0.001  0.000  0.000  0.017
   15  0.000  0.000  0.006  0.003  0.000  0.000  0.000  0.000  0.000  0.009
   16  0.000  0.001  0.000  0.001  0.000  0.000  0.000  0.000  0.000  0.003
   17  0.000  0.000  0.002  0.000  0.000  0.000  0.000  0.000  0.000  0.003
   18  0.001  0.000  0.020  0.001  0.000  0.000  0.002  0.000  0.000  0.023
   19  0.000  0.012  0.005  0.005  0.000  0.000  0.000  0.000  0.000  0.023
   20  0.003  0.000  0.079  0.006  0.000  0.000  0.001  0.000  0.000  0.089
   21  0.002  0.000  0.084  0.008  0.000  0.000  0.001  0.000  0.000  0.095
   22  0.000  0.000  0.000  0.008  0.000  0.000  0.000  0.000  0.000  0.008
   23  0.001  0.003  0.024  0.002  0.000  0.000  0.000  0.000  0.000  0.030
   24  0.000  0.000  0.001  0.002  0.000  0.000  0.000  0.000  0.000  0.003
   25  0.000  0.001  0.001  0.018  0.000  0.000  0.000  0.000  0.000  0.021
   26  0.000  0.005  0.000  0.019  0.000  0.000  0.000  0.000  0.000  0.026
   27  0.001  0.013  0.029  0.001  0.000  0.000  0.000  0.000  0.000  0.044
   28  0.000  0.003  0.000  0.001  0.000  0.000  0.000  0.000  0.000  0.004
   29  0.000  0.000  0.000  0.000  0.000  0.000  0.000  0.000  0.000  0.001
   30  0.001  0.008  0.033  0.000  0.000  0.000  0.000  0.000  0.000  0.043
   31  0.003  0.000  0.065  0.006  0.000  0.000  0.001  0.000  0.000  0.074
   32  0.002  0.006  0.039  0.006  0.000  0.000  0.000  0.000  0.000  0.053
   33  0.001  0.000  0.016  0.008  0.000  0.000  0.000  0.000  0.000  0.025
   34  0.000  0.006  0.000  0.008  0.000  0.000  0.000  0.000  0.000  0.015
   35  0.000  0.000  0.009  0.002  0.000  0.000  0.000  0.000  0.000  0.012
   36  0.002  0.001  0.075  0.002  0.000  0.000  0.001  0.000  0.000  0.082
   37  0.000  0.000  0.000  0.000  0.000  0.000  0.000  0.000  0.000  0.000
   38  0.000  0.000  0.000  0.000  0.000  0.000  0.000  0.000  0.000  0.000
   39  0.000  0.000  0.000  0.000  0.000  0.000  0.000  0.000  0.000  0.000
   40  0.000  0.000  0.000  0.000  0.000  0.000  0.000  0.000  0.000  0.000
   41  0.000  0.000  0.000  0.000  0.000  0.000  0.000  0.000  0.000  0.000
   42  0.000  0.000  0.000  0.000  0.000  0.000  0.000  0.000  0.000  0.000
   43  0.000  0.000  0.000  0.000  0.000  0.000  0.000  0.000  0.000  0.000
   44  0.000  0.000  0.000  0.000  0.000  0.000  0.000  0.000  0.000  0.000
   45  0.000  0.000  0.000  0.000  0.000  0.000  0.000  0.000  0.000  0.000
   46  0.000  0.000  0.000  0.000  0.000  0.000  0.000  0.000  0.000  0.000
tot    0.020  0.073  0.608  0.125  0.000  0.002  0.014  0.003  0.000  0.846
 
band    54 # energy   -9.00395362 # occ.  2.00000000
 
ion      s     py     pz     px    dxy    dyz    dz2    dxz  x2-y2    tot
    1  0.000  0.000  0.024  0.001  0.000  0.000  0.001  0.000  0.000  0.027
    2  0.000  0.000  0.012  0.002  0.000  0.000  0.001  0.000  0.000  0.015
    3  0.000  0.003  0.001  0.001  0.000  0.000  0.000  0.000  0.000  0.006
    4  0.000  0.000  0.020  0.001  0.000  0.000  0.001  0.000  0.000  0.021
    5  0.001  0.000  0.000  0.002  0.000  0.000  0.000  0.000  0.000  0.004
    6  0.000  0.004  0.000  0.002  0.000  0.000  0.000  0.000  0.000  0.006
    7  0.000  0.000  0.015  0.001  0.000  0.000  0.001  0.000  0.000  0.016
    8  0.000  0.002  0.000  0.000  0.000  0.000  0.000  0.000  0.000  0.002
    9  0.000  0.000  0.014  0.002  0.000  0.000  0.001  0.000  0.000  0.018
   10  0.000  0.001  0.006  0.001  0.000  0.000  0.000  0.000  0.000  0.009
   11  0.000  0.004  0.001  0.001  0.000  0.000  0.000  0.000  0.000  0.006
   12  0.001  0.001  0.002  0.000  0.000  0.000  0.000  0.000  0.000  0.005
   13  0.000  0.000  0.000  0.000  0.000  0.000  0.000  0.000  0.000  0.000
   14  0.000  0.001  0.030  0.000  0.000  0.000  0.002  0.000  0.000  0.033
   15  0.000  0.001  0.017  0.000  0.000  0.000  0.001  0.000  0.000  0.021
   16  0.000  0.000  0.000  0.001  0.000  0.000  0.000  0.000  0.000  0.001
   17  0.001  0.001  0.001  0.000  0.000  0.000  0.000  0.000  0.000  0.002
   18  0.000  0.002  0.002  0.000  0.000  0.000  0.000  0.000  0.000  0.006
   19  0.003  0.001  0.069  0.007  0.000  0.000  0.001  0.000  0.000  0.081
   20  0.001  0.001  0.039  0.008  0.000  0.000  0.000  0.000  0.000  0.050
   21  0.000  0.019  0.004  0.003  0.000  0.000  0.000  0.000  0.000  0.026
   22  0.003  0.000  0.049  0.003  0.000  0.000  0.000  0.000  0.000  0.055
   23  0.000  0.001  0.004  0.010  0.000  0.000  0.000  0.000  0.000  0.015
   24  0.000  0.013  0.000  0.009  0.000  0.000  0.000  0.000  0.000  0.022
   25  0.002  0.002  0.038  0.002  0.000  0.000  0.000  0.000  0.000  0.045
   26  0.000  0.013  0.000  0.002  0.000  0.000  0.000  0.000  0.000  0.016
   27  0.001  0.000  0.053  0.007  0.000  0.000  0.001  0.000  0.000  0.062
   28  0.001  0.003  0.015  0.006  0.000  0.000  0.000  0.000  0.000  0.025
   29  0.000  0.015  0.003  0.002  0.000  0.000  0.000  0.000  0.000  0.020
   30  0.000  0.002  0.015  0.002  0.000  0.000  0.000  0.000  0.000  0.020
   31  0.000  0.000  0.000  0.000  0.000  0.000  0.000  0.000  0.000  0.001
   32  0.003  0.004  0.100  0.000  0.000  0.000  0.001  0.000  0.000  0.108
   33  0.002  0.006  0.061  0.002  0.000  0.000  0.001  0.000  0.000  0.071
   34  0.000  0.000  0.000  0.002  0.000  0.000  0.000  0.000  0.000  0.002
   35  0.000  0.004  0.000  0.000  0.000  0.000  0.000  0.000  0.000  0.004
   36  0.000  0.010  0.012  0.000  0.000  0.000  0.000  0.000  0.000  0.022
   37  0.000  0.000  0.000  0.000  0.000  0.000  0.000  0.000  0.000  0.000
   38  0.000  0.000  0.000  0.000  0.000  0.000  0.000  0.000  0.000  0.000
   39  0.000  0.000  0.000  0.000  0.000  0.000  0.000  0.000  0.000  0.000
   40  0.000  0.000  0.000  0.000  0.000  0.000  0.000  0.000  0.000  0.000
   41  0.000  0.000  0.000  0.000  0.000  0.000  0.000  0.000  0.000  0.000
   42  0.000  0.000  0.000  0.000  0.000  0.000  0.000  0.000  0.000  0.000
   43  0.000  0.000  0.000  0.000  0.000  0.000  0.000  0.000  0.000  0.000
   44  0.000  0.000  0.000  0.000  0.000  0.000  0.000  0.000  0.000  0.000
   45  0.000  0.000  0.000  0.000  0.000  0.000  0.000  0.000  0.000  0.000
   46  0.000  0.000  0.000  0.000  0.000  0.000  0.000  0.000  0.000  0.000
tot    0.021  0.118  0.608  0.080  0.000  0.003  0.014  0.002  0.000  0.846
 
band    55 # energy   -8.99231565 # occ.  2.00000000
 
ion      s     py     pz     px    dxy    dyz    dz2    dxz  x2-y2    tot
    1  0.000  0.000  0.001  0.001  0.000  0.000  0.000  0.000  0.000  0.003
    2  0.000  0.002  0.002  0.000  0.000  0.000  0.000  0.000  0.000  0.004
    3  0.000  0.001  0.000  0.000  0.000  0.000  0.000  0.000  0.000  0.002
    4  0.001  0.001  0.022  0.000  0.000  0.000  0.002  0.000  0.000  0.026
    5  0.000  0.001  0.027  0.000  0.000  0.000  0.001  0.000  0.000  0.029
    6  0.000  0.001  0.000  0.000  0.000  0.000  0.000  0.000  0.000  0.001
    7  0.001  0.001  0.013  0.001  0.000  0.000  0.001  0.000  0.000  0.016
    8  0.000  0.002  0.000  0.001  0.000  0.000  0.000  0.000  0.000  0.003
    9  0.000  0.001  0.008  0.000  0.000  0.000  0.000  0.000  0.000  0.010
   10  0.000  0.001  0.004  0.001  0.000  0.000  0.000  0.000  0.000  0.007
   11  0.000  0.001  0.002  0.000  0.000  0.000  0.000  0.000  0.000  0.004
   12  0.000  0.000  0.033  0.000  0.000  0.000  0.002  0.000  0.000  0.035
   13  0.000  0.005  0.001  0.000  0.000  0.001  0.000  0.000  0.000  0.007
   14  0.001  0.000  0.002  0.001  0.000  0.000  0.000  0.000  0.000  0.003
   15  0.000  0.000  0.002  0.001  0.000  0.000  0.000  0.000  0.000  0.004
   16  0.000  0.004  0.000  0.001  0.000  0.001  0.000  0.000  0.000  0.006
   17  0.000  0.000  0.017  0.002  0.000  0.000  0.001  0.000  0.000  0.021
   18  0.000  0.000  0.010  0.002  0.000  0.000  0.001  0.000  0.000  0.013
   19  0.000  0.002  0.009  0.002  0.000  0.000  0.000  0.000  0.000  0.013
   20  0.000  0.009  0.003  0.002  0.000  0.000  0.000  0.000  0.000  0.014
   21  0.000  0.003  0.000  0.001  0.000  0.000  0.000  0.000  0.000  0.004
   22  0.002  0.003  0.085  0.001  0.000  0.000  0.001  0.000  0.000  0.092
   23  0.003  0.004  0.081  0.000  0.000  0.000  0.001  0.000  0.000  0.089
   24  0.000  0.006  0.001  0.000  0.000  0.000  0.000  0.000  0.000  0.007
   25  0.001  0.004  0.050  0.005  0.000  0.000  0.001  0.000  0.000  0.061
   26  0.000  0.004  0.000  0.005  0.000  0.000  0.000  0.000  0.000  0.010
   27  0.001  0.005  0.019  0.004  0.000  0.000  0.000  0.000  0.000  0.030
   28  0.000  0.005  0.016  0.004  0.000  0.000  0.000  0.000  0.000  0.025
   29  0.000  0.010  0.007  0.000  0.000  0.000  0.000  0.000  0.000  0.018
   30  0.004  0.002  0.096  0.000  0.000  0.000  0.001  0.000  0.000  0.104
   31  0.000  0.022  0.005  0.002  0.000  0.000  0.000  0.000  0.000  0.030
   32  0.000  0.000  0.001  0.002  0.000  0.000  0.000  0.000  0.000  0.004
   33  0.000  0.000  0.003  0.004  0.000  0.000  0.000  0.000  0.000  0.007
   34  0.000  0.021  0.001  0.004  0.000  0.000  0.000  0.000  0.000  0.026
   35  0.002  0.001  0.057  0.011  0.000  0.000  0.001  0.000  0.000  0.071
   36  0.001  0.001  0.030  0.011  0.000  0.000  0.000  0.000  0.000  0.044
   37  0.000  0.000  0.000  0.000  0.000  0.000  0.000  0.000  0.000  0.000
   38  0.000  0.000  0.000  0.000  0.000  0.000  0.000  0.000  0.000  0.000
   39  0.000  0.000  0.000  0.000  0.000  0.000  0.000  0.000  0.000  0.000
   40  0.000  0.000  0.000  0.000  0.000  0.000  0.000  0.000  0.000  0.000
   41  0.000  0.000  0.000  0.000  0.000  0.000  0.000  0.000  0.000  0.000
   42  0.000  0.000  0.000  0.000  0.000  0.000  0.000  0.000  0.000  0.000
   43  0.000  0.000  0.000  0.000  0.000  0.000  0.000  0.000  0.000  0.000
   44  0.000  0.000  0.000  0.000  0.000  0.000  0.000  0.000  0.000  0.000
   45  0.000  0.000  0.000  0.000  0.000  0.000  0.000  0.000  0.000  0.000
   46  0.000  0.000  0.000  0.000  0.000  0.000  0.000  0.000  0.000  0.000
tot    0.020  0.124  0.608  0.074  0.000  0.003  0.014  0.002  0.000  0.847
 
band    56 # energy   -8.97921157 # occ.  2.00000000
 
ion      s     py     pz     px    dxy    dyz    dz2    dxz  x2-y2    tot
    1  0.000  0.001  0.009  0.000  0.000  0.000  0.001  0.000  0.000  0.012
    2  0.001  0.000  0.005  0.000  0.000  0.000  0.001  0.000  0.000  0.006
    3  0.000  0.000  0.007  0.000  0.000  0.000  0.000  0.000  0.000  0.007
    4  0.000  0.002  0.007  0.001  0.000  0.000  0.000  0.000  0.000  0.011
    5  0.000  0.000  0.000  0.003  0.000  0.000  0.000  0.000  0.000  0.005
    6  0.000  0.002  0.001  0.003  0.000  0.000  0.000  0.000  0.000  0.006
    7  0.000  0.000  0.010  0.000  0.000  0.000  0.000  0.000  0.000  0.011
    8  0.000  0.000  0.000  0.000  0.000  0.000  0.000  0.000  0.000  0.001
    9  0.000  0.000  0.001  0.000  0.000  0.000  0.000  0.000  0.000  0.002
   10  0.000  0.000  0.042  0.001  0.000  0.000  0.002  0.000  0.000  0.045
   11  0.000  0.000  0.024  0.003  0.000  0.000  0.001  0.000  0.000  0.029
   12  0.000  0.000  0.003  0.003  0.000  0.000  0.000  0.000  0.000  0.006
   13  0.001  0.000  0.004  0.002  0.000  0.000  0.001  0.000  0.000  0.007
   14  0.000  0.001  0.002  0.001  0.000  0.000  0.000  0.000  0.000  0.004
   15  0.000  0.001  0.004  0.002  0.000  0.000  0.000  0.000  0.000  0.008
   16  0.000  0.000  0.001  0.003  0.000  0.000  0.000  0.000  0.000  0.005
   17  0.000  0.004  0.012  0.001  0.000  0.000  0.001  0.000  0.000  0.018
   18  0.000  0.000  0.014  0.000  0.000  0.000  0.000  0.000  0.000  0.016
   19  0.001  0.004  0.034  0.000  0.000  0.000  0.000  0.000  0.000  0.040
   20  0.000  0.001  0.025  0.000  0.000  0.000  0.000  0.000  0.000  0.027
   21  0.001  0.000  0.014  0.001  0.000  0.000  0.000  0.000  0.000  0.016
   22  0.001  0.009  0.023  0.001  0.000  0.000  0.000  0.000  0.000  0.034
   23  0.000  0.001  0.000  0.014  0.000  0.000  0.000  0.000  0.000  0.016
   24  0.000  0.006  0.003  0.015  0.000  0.000  0.000  0.000  0.000  0.025
   25  0.001  0.000  0.029  0.000  0.000  0.000  0.000  0.000  0.000  0.031
   26  0.000  0.004  0.001  0.000  0.000  0.000  0.000  0.000  0.000  0.005
   27  0.000  0.003  0.001  0.002  0.000  0.000  0.000  0.000  0.000  0.006
   28  0.005  0.000  0.133  0.002  0.000  0.000  0.001  0.000  0.000  0.142
   29  0.003  0.000  0.076  0.014  0.000  0.000  0.001  0.000  0.000  0.094
   30  0.000  0.001  0.006  0.014  0.000  0.000  0.000  0.000  0.000  0.021
   31  0.000  0.000  0.022  0.005  0.000  0.000  0.000  0.000  0.000  0.028
   32  0.000  0.003  0.009  0.006  0.000  0.000  0.000  0.000  0.000  0.018
   33  0.000  0.003  0.017  0.014  0.000  0.000  0.000  0.000  0.000  0.035
   34  0.000  0.000  0.002  0.013  0.000  0.000  0.000  0.000  0.000  0.016
   35  0.001  0.017  0.036  0.002  0.000  0.000  0.000  0.000  0.000  0.057
   36  0.002  0.002  0.032  0.002  0.000  0.000  0.000  0.000  0.000  0.038
   37  0.000  0.000  0.000  0.000  0.000  0.000  0.000  0.000  0.000  0.000
   38  0.000  0.000  0.000  0.000  0.000  0.000  0.000  0.000  0.000  0.000
   39  0.000  0.000  0.000  0.000  0.000  0.000  0.000  0.000  0.000  0.000
   40  0.000  0.000  0.000  0.000  0.000  0.000  0.000  0.000  0.000  0.000
   41  0.000  0.000  0.000  0.000  0.000  0.000  0.000  0.000  0.000  0.000
   42  0.000  0.000  0.000  0.000  0.000  0.000  0.000  0.000  0.000  0.000
   43  0.000  0.000  0.000  0.000  0.000  0.000  0.000  0.000  0.000  0.000
   44  0.000  0.000  0.000  0.000  0.000  0.000  0.000  0.000  0.000  0.000
   45  0.000  0.000  0.000  0.000  0.000  0.000  0.000  0.000  0.000  0.000
   46  0.000  0.000  0.000  0.000  0.000  0.000  0.000  0.000  0.000  0.000
tot    0.020  0.068  0.608  0.130  0.001  0.002  0.014  0.004  0.000  0.846
 
band    57 # energy   -8.97110587 # occ.  2.00000000
 
ion      s     py     pz     px    dxy    dyz    dz2    dxz  x2-y2    tot
    1  0.000  0.002  0.009  0.003  0.000  0.000  0.001  0.000  0.000  0.015
    2  0.000  0.000  0.000  0.003  0.000  0.000  0.000  0.000  0.000  0.003
    3  0.000  0.000  0.009  0.000  0.000  0.000  0.000  0.000  0.000  0.010
    4  0.000  0.002  0.000  0.001  0.000  0.000  0.000  0.000  0.000  0.004
    5  0.000  0.000  0.008  0.000  0.000  0.000  0.000  0.000  0.000  0.009
    6  0.000  0.000  0.053  0.000  0.000  0.000  0.003  0.000  0.000  0.056
    7  0.000  0.004  0.009  0.000  0.000  0.001  0.001  0.000  0.000  0.015
    8  0.001  0.000  0.008  0.000  0.000  0.000  0.000  0.000  0.000  0.009
    9  0.000  0.000  0.000  0.001  0.000  0.000  0.000  0.000  0.000  0.003
   10  0.000  0.003  0.000  0.001  0.000  0.000  0.000  0.000  0.000  0.004
   11  0.000  0.001  0.021  0.003  0.000  0.000  0.001  0.000  0.000  0.026
   12  0.000  0.000  0.002  0.002  0.000  0.000  0.000  0.000  0.000  0.004
   13  0.000  0.000  0.003  0.001  0.000  0.000  0.000  0.000  0.000  0.005
   14  0.000  0.002  0.000  0.000  0.000  0.000  0.000  0.000  0.000  0.003
   15  0.000  0.002  0.000  0.000  0.000  0.000  0.000  0.000  0.000  0.003
   16  0.001  0.000  0.012  0.000  0.000  0.000  0.001  0.000  0.000  0.015
   17  0.000  0.000  0.010  0.000  0.000  0.000  0.000  0.000  0.000  0.011
   18  0.000  0.001  0.001  0.001  0.000  0.000  0.000  0.000  0.000  0.003
   19  0.001  0.008  0.033  0.014  0.000  0.000  0.000  0.000  0.000  0.056
   20  0.000  0.000  0.000  0.012  0.000  0.000  0.000  0.000  0.000  0.012
   21  0.001  0.001  0.021  0.002  0.000  0.000  0.000  0.000  0.000  0.025
   22  0.000  0.013  0.001  0.003  0.000  0.000  0.000  0.000  0.000  0.017
   23  0.001  0.003  0.022  0.001  0.000  0.000  0.000  0.000  0.000  0.026
   24  0.007  0.000  0.161  0.001  0.000  0.000  0.002  0.000  0.000  0.171
   25  0.001  0.022  0.031  0.000  0.000  0.000  0.000  0.000  0.000  0.055
   26  0.001  0.000  0.014  0.000  0.000  0.000  0.000  0.000  0.000  0.016
   27  0.000  0.001  0.003  0.005  0.000  0.000  0.000  0.000  0.000  0.009
   28  0.000  0.011  0.000  0.006  0.000  0.000  0.000  0.000  0.000  0.017
   29  0.002  0.004  0.067  0.013  0.000  0.000  0.001  0.000  0.000  0.087
   30  0.000  0.000  0.005  0.011  0.000  0.000  0.000  0.000  0.000  0.016
   31  0.000  0.000  0.015  0.002  0.000  0.000  0.000  0.000  0.000  0.018
   32  0.000  0.009  0.000  0.003  0.000  0.000  0.000  0.000  0.000  0.012
   33  0.000  0.006  0.004  0.000  0.000  0.000  0.000  0.000  0.000  0.010
   34  0.001  0.000  0.055  0.000  0.000  0.000  0.001  0.000  0.000  0.056
   35  0.001  0.002  0.027  0.001  0.000  0.000  0.000  0.000  0.000  0.031
   36  0.000  0.010  0.003  0.001  0.000  0.000  0.000  0.000  0.000  0.014
   37  0.000  0.000  0.000  0.000  0.000  0.000  0.000  0.000  0.000  0.000
   38  0.000  0.000  0.000  0.000  0.000  0.000  0.000  0.000  0.000  0.000
   39  0.000  0.000  0.000  0.000  0.000  0.000  0.000  0.000  0.000  0.000
   40  0.000  0.000  0.000  0.000  0.000  0.000  0.000  0.000  0.000  0.000
   41  0.000  0.000  0.000  0.000  0.000  0.000  0.000  0.000  0.000  0.000
   42  0.000  0.000  0.000  0.000  0.000  0.000  0.000  0.000  0.000  0.000
   43  0.000  0.000  0.000  0.000  0.000  0.000  0.000  0.000  0.000  0.000
   44  0.000  0.000  0.000  0.000  0.000  0.000  0.000  0.000  0.000  0.000
   45  0.000  0.000  0.000  0.000  0.000  0.000  0.000  0.000  0.000  0.000
   46  0.000  0.000  0.000  0.000  0.000  0.000  0.000  0.000  0.000  0.000
tot    0.021  0.109  0.607  0.091  0.000  0.003  0.014  0.002  0.000  0.847
 
band    58 # energy   -8.40170161 # occ.  2.00000000
 
ion      s     py     pz     px    dxy    dyz    dz2    dxz  x2-y2    tot
    1  0.000  0.000  0.011  0.000  0.000  0.000  0.001  0.000  0.000  0.012
    2  0.001  0.000  0.009  0.000  0.000  0.000  0.001  0.000  0.000  0.011
    3  0.000  0.000  0.010  0.000  0.000  0.000  0.001  0.000  0.000  0.011
    4  0.000  0.000  0.010  0.000  0.000  0.000  0.001  0.000  0.000  0.012
    5  0.000  0.000  0.010  0.000  0.000  0.000  0.001  0.000  0.000  0.012
    6  0.000  0.000  0.012  0.000  0.000  0.000  0.001  0.000  0.000  0.014
    7  0.000  0.000  0.011  0.000  0.000  0.000  0.001  0.000  0.000  0.013
    8  0.001  0.000  0.008  0.000  0.000  0.000  0.001  0.000  0.000  0.010
    9  0.000  0.000  0.009  0.000  0.000  0.000  0.001  0.000  0.000  0.011
   10  0.000  0.000  0.011  0.000  0.000  0.000  0.001  0.000  0.000  0.013
   11  0.000  0.000  0.012  0.000  0.000  0.000  0.001  0.000  0.000  0.013
   12  0.000  0.000  0.010  0.000  0.000  0.000  0.001  0.000  0.000  0.012
   13  0.000  0.000  0.010  0.000  0.000  0.000  0.001  0.000  0.000  0.011
   14  0.001  0.000  0.009  0.000  0.000  0.000  0.001  0.000  0.000  0.011
   15  0.000  0.000  0.009  0.000  0.000  0.000  0.001  0.000  0.000  0.011
   16  0.001  0.000  0.010  0.000  0.000  0.000  0.001  0.000  0.000  0.012
   17  0.000  0.000  0.011  0.000  0.000  0.000  0.001  0.000  0.000  0.012
   18  0.000  0.000  0.010  0.000  0.000  0.000  0.001  0.000  0.000  0.012
   19  0.001  0.000  0.038  0.000  0.000  0.000  0.000  0.000  0.000  0.039
   20  0.000  0.000  0.033  0.000  0.000  0.000  0.000  0.000  0.000  0.034
   21  0.000  0.000  0.035  0.000  0.000  0.000  0.000  0.000  0.000  0.036
   22  0.001  0.000  0.037  0.000  0.000  0.000  0.000  0.000  0.000  0.038
   23  0.001  0.000  0.037  0.000  0.000  0.000  0.000  0.000  0.000  0.038
   24  0.001  0.000  0.044  0.000  0.000  0.000  0.000  0.000  0.000  0.045
   25  0.001  0.000  0.038  0.000  0.000  0.000  0.000  0.000  0.000  0.039
   26  0.000  0.000  0.029  0.000  0.000  0.000  0.000  0.000  0.000  0.029
   27  0.000  0.000  0.033  0.000  0.000  0.000  0.000  0.000  0.000  0.034
   28  0.001  0.000  0.040  0.000  0.000  0.000  0.000  0.000  0.000  0.041
   29  0.001  0.000  0.041  0.000  0.000  0.000  0.000  0.000  0.000  0.042
   30  0.001  0.000  0.037  0.000  0.000  0.000  0.000  0.000  0.000  0.038
   31  0.001  0.000  0.034  0.000  0.000  0.000  0.000  0.000  0.000  0.035
   32  0.000  0.000  0.033  0.000  0.000  0.000  0.000  0.000  0.000  0.034
   33  0.000  0.000  0.034  0.000  0.000  0.000  0.000  0.000  0.000  0.034
   34  0.001  0.000  0.036  0.000  0.000  0.000  0.000  0.000  0.000  0.037
   35  0.001  0.000  0.039  0.000  0.000  0.000  0.000  0.000  0.000  0.039
   36  0.000  0.000  0.036  0.000  0.000  0.000  0.000  0.000  0.000  0.036
   37  0.000  0.000  0.000  0.001  0.000  0.000  0.000  0.000  0.000  0.001
   38  0.002  0.000  0.000  0.000  0.000  0.000  0.000  0.000  0.000  0.003
   39  0.000  0.001  0.000  0.000  0.000  0.000  0.000  0.000  0.000  0.001
   40  0.000  0.000  0.000  0.000  0.000  0.000  0.000  0.000  0.000  0.000
   41  0.001  0.000  0.000  0.000  0.000  0.000  0.000  0.000  0.000  0.001
   42  0.000  0.000  0.000  0.000  0.000  0.000  0.000  0.000  0.000  0.000
   43  0.000  0.000  0.000  0.000  0.000  0.000  0.000  0.000  0.000  0.000
   44  0.000  0.000  0.000  0.000  0.000  0.000  0.000  0.000  0.000  0.000
   45  0.000  0.000  0.000  0.000  0.000  0.000  0.000  0.000  0.000  0.000
   46  0.000  0.000  0.001  0.000  0.000  0.000  0.000  0.000  0.000  0.002
tot    0.022  0.002  0.834  0.002  0.000  0.000  0.027  0.000  0.000  0.887
 
band    59 # energy   -7.96240088 # occ.  2.00000000
 
ion      s     py     pz     px    dxy    dyz    dz2    dxz  x2-y2    tot
    1  0.000  0.003  0.000  0.012  0.000  0.000  0.000  0.000  0.000  0.015
    2  0.000  0.026  0.000  0.001  0.000  0.000  0.000  0.000  0.000  0.028
    3  0.000  0.032  0.000  0.001  0.000  0.000  0.000  0.000  0.000  0.034
    4  0.000  0.004  0.000  0.005  0.000  0.000  0.000  0.000  0.000  0.009
    5  0.000  0.000  0.000  0.007  0.000  0.000  0.000  0.000  0.000  0.007
    6  0.000  0.002  0.000  0.003  0.000  0.000  0.000  0.000  0.000  0.006
    7  0.000  0.004  0.000  0.026  0.000  0.000  0.000  0.000  0.000  0.030
    8  0.000  0.007  0.000  0.059  0.001  0.000  0.000  0.000  0.000  0.066
    9  0.000  0.029  0.000  0.039  0.000  0.000  0.000  0.000  0.000  0.069
   10  0.000  0.020  0.000  0.000  0.000  0.000  0.000  0.000  0.000  0.020
   11  0.000  0.001  0.000  0.007  0.000  0.000  0.000  0.000  0.000  0.008
   12  0.000  0.017  0.000  0.013  0.000  0.000  0.000  0.000  0.000  0.030
   13  0.000  0.023  0.000  0.014  0.000  0.000  0.000  0.000  0.000  0.038
   14  0.000  0.037  0.000  0.002  0.000  0.000  0.000  0.000  0.000  0.039
   15  0.000  0.006  0.000  0.007  0.000  0.000  0.000  0.000  0.000  0.013
   16  0.000  0.001  0.000  0.033  0.000  0.000  0.000  0.000  0.000  0.034
   17  0.000  0.014  0.000  0.007  0.000  0.000  0.000  0.000  0.000  0.022
   18  0.000  0.000  0.000  0.004  0.000  0.000  0.000  0.000  0.000  0.004
   19  0.000  0.002  0.000  0.008  0.000  0.000  0.000  0.000  0.000  0.010
   20  0.000  0.018  0.000  0.001  0.000  0.000  0.000  0.000  0.000  0.019
   21  0.000  0.022  0.000  0.001  0.000  0.000  0.000  0.000  0.000  0.023
   22  0.000  0.003  0.000  0.003  0.000  0.000  0.000  0.000  0.000  0.006
   23  0.000  0.000  0.000  0.005  0.000  0.000  0.000  0.000  0.000  0.005
   24  0.000  0.001  0.000  0.002  0.000  0.000  0.000  0.000  0.000  0.004
   25  0.000  0.002  0.000  0.017  0.000  0.000  0.000  0.000  0.000  0.020
   26  0.000  0.005  0.000  0.042  0.000  0.000  0.000  0.001  0.000  0.047
   27  0.000  0.019  0.000  0.026  0.000  0.000  0.000  0.000  0.000  0.046
   28  0.000  0.013  0.000  0.000  0.000  0.000  0.000  0.000  0.000  0.013
   29  0.000  0.000  0.000  0.005  0.000  0.000  0.000  0.000  0.000  0.005
   30  0.000  0.011  0.000  0.009  0.000  0.000  0.000  0.000  0.000  0.020
   31  0.000  0.016  0.000  0.009  0.000  0.000  0.000  0.000  0.000  0.025
   32  0.000  0.025  0.000  0.001  0.000  0.000  0.000  0.000  0.000  0.027
   33  0.000  0.004  0.000  0.005  0.000  0.000  0.000  0.000  0.000  0.009
   34  0.000  0.001  0.000  0.023  0.000  0.000  0.000  0.000  0.000  0.024
   35  0.000  0.009  0.000  0.005  0.000  0.000  0.000  0.000  0.000  0.014
   36  0.000  0.000  0.000  0.002  0.000  0.000  0.000  0.000  0.000  0.003
   37  0.000  0.000  0.000  0.000  0.000  0.000  0.000  0.000  0.000  0.000
   38  0.000  0.000  0.000  0.000  0.000  0.000  0.000  0.000  0.000  0.000
   39  0.000  0.000  0.000  0.000  0.000  0.000  0.000  0.000  0.000  0.000
   40  0.000  0.000  0.000  0.000  0.000  0.000  0.000  0.000  0.000  0.000
   41  0.000  0.000  0.000  0.000  0.000  0.000  0.000  0.000  0.000  0.000
   42  0.000  0.000  0.000  0.000  0.000  0.000  0.000  0.000  0.000  0.000
   43  0.000  0.000  0.000  0.000  0.000  0.000  0.000  0.000  0.000  0.000
   44  0.000  0.000  0.000  0.000  0.000  0.000  0.000  0.000  0.000  0.000
   45  0.000  0.000  0.000  0.000  0.000  0.000  0.000  0.000  0.000  0.000
   46  0.000  0.000  0.000  0.000  0.000  0.000  0.000  0.000  0.000  0.000
tot    0.000  0.376  0.000  0.405  0.003  0.003  0.000  0.003  0.003  0.793
 
band    60 # energy   -7.95964358 # occ.  2.00000000
 
ion      s     py     pz     px    dxy    dyz    dz2    dxz  x2-y2    tot
    1  0.000  0.031  0.000  0.004  0.000  0.000  0.000  0.000  0.000  0.036
    2  0.000  0.021  0.000  0.018  0.000  0.000  0.000  0.000  0.000  0.039
    3  0.000  0.001  0.000  0.036  0.001  0.000  0.000  0.000  0.000  0.037
    4  0.000  0.003  0.000  0.025  0.000  0.000  0.000  0.000  0.000  0.028
    5  0.000  0.023  0.000  0.006  0.000  0.000  0.000  0.000  0.001  0.030
    6  0.000  0.001  0.000  0.000  0.000  0.000  0.000  0.000  0.000  0.002
    7  0.000  0.006  0.000  0.000  0.000  0.000  0.000  0.000  0.000  0.006
    8  0.000  0.047  0.000  0.007  0.000  0.000  0.000  0.000  0.001  0.056
    9  0.000  0.015  0.000  0.001  0.000  0.000  0.000  0.000  0.000  0.016
   10  0.000  0.001  0.000  0.004  0.000  0.000  0.000  0.000  0.000  0.005
   11  0.000  0.003  0.000  0.001  0.000  0.000  0.000  0.000  0.000  0.004
   12  0.000  0.002  0.000  0.000  0.000  0.000  0.000  0.000  0.000  0.002
   13  0.000  0.001  0.000  0.044  0.000  0.000  0.000  0.000  0.000  0.046
   14  0.000  0.000  0.000  0.028  0.000  0.000  0.000  0.000  0.000  0.029
   15  0.000  0.053  0.000  0.004  0.000  0.000  0.000  0.000  0.000  0.057
   16  0.000  0.033  0.000  0.010  0.000  0.000  0.000  0.000  0.000  0.043
   17  0.000  0.003  0.000  0.001  0.000  0.000  0.000  0.000  0.000  0.004
   18  0.000  0.027  0.000  0.005  0.000  0.000  0.000  0.000  0.000  0.033
   19  0.000  0.021  0.000  0.003  0.000  0.000  0.000  0.000  0.000  0.024
   20  0.000  0.015  0.000  0.013  0.000  0.000  0.000  0.000  0.000  0.028
   21  0.000  0.000  0.000  0.023  0.000  0.000  0.000  0.000  0.000  0.024
   22  0.000  0.002  0.000  0.017  0.000  0.000  0.000  0.000  0.000  0.019
   23  0.000  0.015  0.000  0.004  0.000  0.000  0.000  0.000  0.000  0.019
   24  0.000  0.001  0.000  0.000  0.000  0.000  0.000  0.000  0.000  0.001
   25  0.000  0.004  0.000  0.000  0.000  0.000  0.000  0.000  0.000  0.005
   26  0.000  0.034  0.000  0.005  0.000  0.001  0.000  0.000  0.000  0.039
   27  0.000  0.010  0.000  0.001  0.000  0.000  0.000  0.000  0.000  0.010
   28  0.000  0.000  0.000  0.003  0.000  0.000  0.000  0.000  0.000  0.003
   29  0.000  0.002  0.000  0.000  0.000  0.000  0.000  0.000  0.000  0.002
   30  0.000  0.001  0.000  0.000  0.000  0.000  0.000  0.000  0.000  0.001
   31  0.000  0.001  0.000  0.030  0.000  0.000  0.000  0.001  0.000  0.031
   32  0.000  0.000  0.000  0.019  0.000  0.000  0.000  0.000  0.000  0.020
   33  0.000  0.036  0.000  0.002  0.000  0.001  0.000  0.000  0.000  0.039
   34  0.000  0.023  0.000  0.007  0.000  0.000  0.000  0.000  0.000  0.030
   35  0.000  0.002  0.000  0.001  0.000  0.000  0.000  0.000  0.000  0.003
   36  0.000  0.019  0.000  0.003  0.000  0.000  0.000  0.000  0.000  0.022
   37  0.000  0.000  0.000  0.000  0.000  0.000  0.000  0.000  0.000  0.000
   38  0.000  0.000  0.000  0.000  0.000  0.000  0.000  0.000  0.000  0.000
   39  0.000  0.000  0.000  0.000  0.000  0.000  0.000  0.000  0.000  0.000
   40  0.000  0.000  0.000  0.000  0.000  0.000  0.000  0.000  0.000  0.000
   41  0.000  0.000  0.000  0.000  0.000  0.000  0.000  0.000  0.000  0.000
   42  0.000  0.000  0.000  0.000  0.000  0.000  0.000  0.000  0.000  0.000
   43  0.000  0.000  0.000  0.000  0.000  0.000  0.000  0.000  0.000  0.000
   44  0.000  0.000  0.000  0.000  0.000  0.000  0.000  0.000  0.000  0.000
   45  0.000  0.000  0.000  0.000  0.000  0.000  0.000  0.000  0.000  0.000
   46  0.000  0.000  0.000  0.000  0.000  0.000  0.000  0.000  0.000  0.000
tot    0.000  0.455  0.000  0.326  0.003  0.004  0.000  0.003  0.004  0.793
 
band    61 # energy   -7.95208068 # occ.  2.00000000
 
ion      s     py     pz     px    dxy    dyz    dz2    dxz  x2-y2    tot
    1  0.000  0.009  0.000  0.007  0.000  0.000  0.000  0.000  0.000  0.017
    2  0.000  0.000  0.000  0.036  0.000  0.000  0.000  0.000  0.000  0.036
    3  0.000  0.032  0.000  0.005  0.000  0.000  0.000  0.000  0.000  0.038
    4  0.000  0.004  0.000  0.010  0.000  0.000  0.000  0.000  0.000  0.015
    5  0.000  0.015  0.000  0.046  0.000  0.000  0.000  0.000  0.000  0.062
    6  0.000  0.006  0.000  0.000  0.000  0.000  0.000  0.000  0.000  0.006
    7  0.000  0.003  0.000  0.012  0.001  0.000  0.000  0.000  0.000  0.016
    8  0.000  0.002  0.000  0.001  0.000  0.000  0.000  0.000  0.000  0.003
    9  0.000  0.001  0.000  0.009  0.000  0.000  0.000  0.000  0.000  0.009
   10  0.000  0.013  0.000  0.001  0.000  0.000  0.000  0.000  0.000  0.014
   11  0.000  0.001  0.000  0.000  0.000  0.000  0.000  0.000  0.000  0.002
   12  0.000  0.015  0.000  0.029  0.000  0.000  0.000  0.000  0.000  0.045
   13  0.000  0.022  0.000  0.008  0.000  0.000  0.000  0.000  0.000  0.030
   14  0.000  0.036  0.000  0.005  0.000  0.000  0.000  0.000  0.000  0.041
   15  0.000  0.004  0.000  0.011  0.000  0.000  0.000  0.000  0.000  0.015
   16  0.000  0.015  0.000  0.002  0.000  0.000  0.000  0.000  0.000  0.017
   17  0.000  0.015  0.000  0.032  0.000  0.000  0.000  0.000  0.000  0.047
   18  0.000  0.013  0.000  0.047  0.001  0.000  0.000  0.000  0.000  0.060
   19  0.000  0.006  0.000  0.005  0.000  0.000  0.000  0.000  0.000  0.011
   20  0.000  0.000  0.000  0.025  0.000  0.000  0.000  0.000  0.000  0.026
   21  0.000  0.021  0.000  0.003  0.000  0.000  0.000  0.000  0.000  0.025
   22  0.000  0.003  0.000  0.007  0.000  0.000  0.000  0.000  0.000  0.010
   23  0.000  0.010  0.000  0.031  0.000  0.000  0.000  0.001  0.000  0.042
   24  0.000  0.004  0.000  0.000  0.000  0.000  0.000  0.000  0.000  0.004
   25  0.000  0.002  0.000  0.008  0.000  0.000  0.000  0.000  0.000  0.010
   26  0.000  0.001  0.000  0.001  0.000  0.000  0.000  0.000  0.000  0.002
   27  0.000  0.001  0.000  0.006  0.000  0.000  0.000  0.000  0.000  0.007
   28  0.000  0.008  0.000  0.000  0.000  0.000  0.000  0.000  0.000  0.009
   29  0.000  0.001  0.000  0.000  0.000  0.000  0.000  0.000  0.000  0.001
   30  0.000  0.010  0.000  0.020  0.000  0.000  0.000  0.000  0.000  0.030
   31  0.000  0.015  0.000  0.005  0.000  0.000  0.000  0.000  0.000  0.020
   32  0.000  0.025  0.000  0.003  0.000  0.000  0.000  0.000  0.000  0.029
   33  0.000  0.003  0.000  0.008  0.000  0.000  0.000  0.000  0.000  0.011
   34  0.000  0.010  0.000  0.001  0.000  0.000  0.000  0.000  0.000  0.011
   35  0.000  0.010  0.000  0.022  0.000  0.000  0.000  0.000  0.000  0.032
   36  0.000  0.009  0.000  0.032  0.000  0.000  0.000  0.001  0.000  0.041
   37  0.000  0.000  0.000  0.000  0.000  0.000  0.000  0.000  0.000  0.000
   38  0.000  0.000  0.000  0.000  0.000  0.000  0.000  0.000  0.000  0.000
   39  0.000  0.000  0.000  0.000  0.000  0.000  0.000  0.000  0.000  0.000
   40  0.000  0.000  0.000  0.000  0.000  0.000  0.000  0.000  0.000  0.000
   41  0.000  0.000  0.000  0.000  0.000  0.000  0.000  0.000  0.000  0.000
   42  0.000  0.000  0.000  0.000  0.000  0.000  0.000  0.000  0.000  0.000
   43  0.000  0.000  0.000  0.000  0.000  0.000  0.000  0.000  0.000  0.000
   44  0.000  0.000  0.000  0.000  0.000  0.000  0.000  0.000  0.000  0.000
   45  0.000  0.000  0.000  0.000  0.000  0.000  0.000  0.000  0.000  0.000
   46  0.000  0.000  0.000  0.000  0.000  0.000  0.000  0.000  0.000  0.000
tot    0.000  0.342  0.000  0.438  0.003  0.003  0.000  0.004  0.003  0.793
 
band    62 # energy   -7.94582455 # occ.  2.00000000
 
ion      s     py     pz     px    dxy    dyz    dz2    dxz  x2-y2    tot
    1  0.000  0.006  0.000  0.025  0.000  0.000  0.000  0.000  0.000  0.032
    2  0.000  0.017  0.000  0.019  0.001  0.000  0.000  0.000  0.000  0.037
    3  0.000  0.006  0.000  0.003  0.000  0.000  0.000  0.000  0.000  0.009
    4  0.000  0.033  0.000  0.022  0.000  0.000  0.000  0.000  0.000  0.056
    5  0.000  0.000  0.000  0.000  0.000  0.000  0.000  0.000  0.000  0.001
    6  0.000  0.013  0.000  0.001  0.000  0.000  0.000  0.000  0.000  0.015
    7  0.000  0.016  0.000  0.030  0.000  0.000  0.000  0.000  0.000  0.046
    8  0.000  0.015  0.000  0.001  0.000  0.000  0.000  0.000  0.000  0.016
    9  0.000  0.016  0.000  0.027  0.000  0.000  0.000  0.000  0.000  0.044
   10  0.000  0.005  0.000  0.051  0.000  0.000  0.000  0.000  0.000  0.057
   11  0.000  0.037  0.000  0.006  0.000  0.000  0.000  0.000  0.000  0.043
   12  0.000  0.020  0.000  0.000  0.000  0.000  0.000  0.000  0.000  0.020
   13  0.000  0.013  0.000  0.001  0.000  0.000  0.000  0.000  0.000  0.014
   14  0.000  0.002  0.000  0.022  0.000  0.000  0.000  0.000  0.000  0.024
   15  0.000  0.012  0.000  0.033  0.001  0.000  0.000  0.000  0.000  0.046
   16  0.000  0.000  0.000  0.000  0.000  0.000  0.000  0.000  0.000  0.000
   17  0.000  0.003  0.000  0.000  0.000  0.000  0.000  0.000  0.000  0.003
   18  0.000  0.004  0.000  0.008  0.000  0.000  0.000  0.000  0.000  0.011
   19  0.000  0.004  0.000  0.017  0.000  0.000  0.000  0.000  0.000  0.022
   20  0.000  0.012  0.000  0.013  0.000  0.000  0.000  0.000  0.000  0.025
   21  0.000  0.004  0.000  0.002  0.000  0.000  0.000  0.000  0.000  0.006
   22  0.000  0.022  0.000  0.015  0.000  0.000  0.000  0.000  0.000  0.037
   23  0.000  0.000  0.000  0.000  0.000  0.000  0.000  0.000  0.000  0.000
   24  0.000  0.008  0.000  0.001  0.000  0.000  0.000  0.000  0.000  0.010
   25  0.000  0.011  0.000  0.020  0.000  0.000  0.000  0.000  0.000  0.031
   26  0.000  0.011  0.000  0.001  0.000  0.000  0.000  0.000  0.000  0.012
   27  0.000  0.011  0.000  0.018  0.000  0.000  0.000  0.000  0.000  0.029
   28  0.000  0.004  0.000  0.033  0.000  0.000  0.000  0.001  0.000  0.037
   29  0.000  0.025  0.000  0.004  0.000  0.000  0.000  0.000  0.000  0.030
   30  0.000  0.014  0.000  0.000  0.000  0.000  0.000  0.000  0.000  0.014
   31  0.000  0.008  0.000  0.000  0.000  0.000  0.000  0.000  0.000  0.009
   32  0.000  0.001  0.000  0.015  0.000  0.000  0.000  0.000  0.000  0.016
   33  0.000  0.008  0.000  0.022  0.000  0.000  0.000  0.000  0.000  0.031
   34  0.000  0.000  0.000  0.000  0.000  0.000  0.000  0.000  0.000  0.000
   35  0.000  0.002  0.000  0.000  0.000  0.000  0.000  0.000  0.000  0.002
   36  0.000  0.002  0.000  0.006  0.000  0.000  0.000  0.000  0.000  0.008
   37  0.000  0.000  0.000  0.000  0.000  0.000  0.000  0.000  0.000  0.000
   38  0.000  0.000  0.000  0.000  0.000  0.000  0.000  0.000  0.000  0.000
   39  0.000  0.000  0.000  0.000  0.000  0.000  0.000  0.000  0.000  0.000
   40  0.000  0.000  0.000  0.000  0.000  0.000  0.000  0.000  0.000  0.000
   41  0.000  0.000  0.000  0.000  0.000  0.000  0.000  0.000  0.000  0.000
   42  0.000  0.000  0.000  0.000  0.000  0.000  0.000  0.000  0.000  0.000
   43  0.000  0.000  0.000  0.000  0.000  0.000  0.000  0.000  0.000  0.000
   44  0.000  0.000  0.000  0.000  0.000  0.000  0.000  0.000  0.000  0.000
   45  0.000  0.000  0.000  0.000  0.000  0.000  0.000  0.000  0.000  0.000
   46  0.000  0.000  0.000  0.000  0.000  0.000  0.000  0.000  0.000  0.000
tot    0.000  0.367  0.000  0.413  0.003  0.003  0.000  0.003  0.003  0.793
 
band    63 # energy   -7.93833753 # occ.  2.00000000
 
ion      s     py     pz     px    dxy    dyz    dz2    dxz  x2-y2    tot
    1  0.000  0.008  0.000  0.002  0.000  0.000  0.000  0.000  0.000  0.010
    2  0.000  0.005  0.000  0.000  0.000  0.000  0.000  0.000  0.000  0.006
    3  0.000  0.001  0.000  0.009  0.000  0.000  0.000  0.000  0.000  0.010
    4  0.000  0.003  0.000  0.013  0.000  0.000  0.000  0.000  0.000  0.016
    5  0.000  0.038  0.000  0.004  0.000  0.000  0.000  0.000  0.000  0.042
    6  0.000  0.056  0.000  0.001  0.000  0.000  0.000  0.000  0.000  0.057
    7  0.000  0.049  0.000  0.008  0.000  0.000  0.000  0.000  0.001  0.058
    8  0.000  0.005  0.000  0.002  0.000  0.000  0.000  0.000  0.000  0.007
    9  0.000  0.011  0.000  0.001  0.000  0.000  0.000  0.000  0.000  0.013
   10  0.000  0.038  0.000  0.013  0.000  0.000  0.000  0.000  0.000  0.052
   11  0.000  0.004  0.000  0.040  0.000  0.000  0.000  0.000  0.000  0.045
   12  0.000  0.008  0.000  0.030  0.000  0.000  0.000  0.000  0.000  0.038
   13  0.000  0.008  0.000  0.010  0.000  0.000  0.000  0.000  0.000  0.019
   14  0.000  0.002  0.000  0.003  0.000  0.000  0.000  0.000  0.000  0.005
   15  0.000  0.001  0.000  0.001  0.000  0.000  0.000  0.000  0.000  0.001
   16  0.000  0.027  0.000  0.000  0.000  0.000  0.000  0.000  0.001  0.028
   17  0.000  0.039  0.000  0.000  0.000  0.000  0.000  0.000  0.000  0.039
   18  0.000  0.015  0.000  0.014  0.000  0.000  0.000  0.000  0.000  0.028
   19  0.000  0.005  0.000  0.001  0.000  0.000  0.000  0.000  0.000  0.006
   20  0.000  0.004  0.000  0.000  0.000  0.000  0.000  0.000  0.000  0.004
   21  0.000  0.000  0.000  0.007  0.000  0.000  0.000  0.000  0.000  0.007
   22  0.000  0.002  0.000  0.009  0.000  0.000  0.000  0.000  0.000  0.011
   23  0.000  0.026  0.000  0.003  0.000  0.000  0.000  0.000  0.000  0.029
   24  0.000  0.035  0.000  0.001  0.000  0.001  0.000  0.000  0.000  0.036
   25  0.000  0.033  0.000  0.005  0.000  0.001  0.000  0.000  0.000  0.039
   26  0.000  0.004  0.000  0.001  0.000  0.000  0.000  0.000  0.000  0.005
   27  0.000  0.008  0.000  0.001  0.000  0.000  0.000  0.000  0.000  0.009
   28  0.000  0.024  0.000  0.008  0.000  0.000  0.000  0.000  0.000  0.033
   29  0.000  0.003  0.000  0.028  0.000  0.000  0.000  0.000  0.000  0.031
   30  0.000  0.006  0.000  0.020  0.000  0.000  0.000  0.000  0.000  0.026
   31  0.000  0.005  0.000  0.006  0.000  0.000  0.000  0.000  0.000  0.012
   32  0.000  0.001  0.000  0.003  0.000  0.000  0.000  0.000  0.000  0.004
   33  0.000  0.000  0.000  0.000  0.000  0.000  0.000  0.000  0.000  0.001
   34  0.000  0.019  0.000  0.000  0.000  0.000  0.000  0.000  0.000  0.019
   35  0.000  0.027  0.000  0.000  0.000  0.000  0.000  0.000  0.000  0.027
   36  0.000  0.011  0.000  0.010  0.000  0.000  0.000  0.000  0.000  0.021
   37  0.000  0.000  0.000  0.000  0.000  0.000  0.000  0.000  0.000  0.000
   38  0.000  0.000  0.000  0.000  0.000  0.000  0.000  0.000  0.000  0.000
   39  0.000  0.000  0.000  0.000  0.000  0.000  0.000  0.000  0.000  0.000
   40  0.000  0.000  0.000  0.000  0.000  0.000  0.000  0.000  0.000  0.000
   41  0.000  0.000  0.000  0.000  0.000  0.000  0.000  0.000  0.000  0.000
   42  0.000  0.000  0.000  0.000  0.000  0.000  0.000  0.000  0.000  0.000
   43  0.000  0.000  0.000  0.000  0.000  0.000  0.000  0.000  0.000  0.000
   44  0.000  0.000  0.000  0.000  0.000  0.000  0.000  0.000  0.000  0.000
   45  0.000  0.000  0.000  0.000  0.000  0.000  0.000  0.000  0.000  0.000
   46  0.000  0.000  0.000  0.000  0.000  0.000  0.000  0.000  0.000  0.000
tot    0.000  0.528  0.000  0.252  0.002  0.004  0.000  0.002  0.004  0.793
 
band    64 # energy   -7.93518213 # occ.  2.00000000
 
ion      s     py     pz     px    dxy    dyz    dz2    dxz  x2-y2    tot
    1  0.000  0.020  0.000  0.027  0.001  0.000  0.000  0.000  0.000  0.048
    2  0.000  0.009  0.000  0.003  0.000  0.000  0.000  0.000  0.000  0.012
    3  0.000  0.007  0.000  0.024  0.000  0.000  0.000  0.000  0.000  0.031
    4  0.000  0.030  0.000  0.003  0.000  0.000  0.000  0.000  0.000  0.034
    5  0.000  0.001  0.000  0.015  0.000  0.000  0.000  0.000  0.000  0.016
    6  0.000  0.000  0.000  0.072  0.000  0.000  0.000  0.000  0.000  0.073
    7  0.000  0.000  0.000  0.001  0.000  0.000  0.000  0.000  0.000  0.001
    8  0.000  0.001  0.000  0.008  0.000  0.000  0.000  0.000  0.000  0.009
    9  0.000  0.005  0.000  0.001  0.000  0.000  0.000  0.000  0.000  0.006
   10  0.000  0.002  0.000  0.008  0.000  0.000  0.000  0.000  0.000  0.011
   11  0.000  0.033  0.000  0.024  0.000  0.000  0.000  0.000  0.000  0.058
   12  0.000  0.016  0.000  0.006  0.000  0.000  0.000  0.000  0.000  0.022
   13  0.000  0.010  0.000  0.000  0.000  0.000  0.000  0.000  0.000  0.010
   14  0.000  0.002  0.000  0.017  0.000  0.000  0.000  0.000  0.000  0.020
   15  0.000  0.001  0.000  0.023  0.000  0.000  0.000  0.000  0.000  0.024
   16  0.000  0.001  0.000  0.033  0.001  0.000  0.000  0.000  0.000  0.035
   17  0.000  0.005  0.000  0.037  0.000  0.000  0.000  0.000  0.000  0.042
   18  0.000  0.019  0.000  0.002  0.000  0.000  0.000  0.000  0.000  0.021
   19  0.000  0.014  0.000  0.017  0.000  0.000  0.000  0.000  0.000  0.032
   20  0.000  0.007  0.000  0.002  0.000  0.000  0.000  0.000  0.000  0.008
   21  0.000  0.005  0.000  0.016  0.000  0.000  0.000  0.000  0.000  0.021
   22  0.000  0.020  0.000  0.002  0.000  0.000  0.000  0.000  0.000  0.023
   23  0.000  0.000  0.000  0.010  0.000  0.000  0.000  0.000  0.000  0.011
   24  0.000  0.000  0.000  0.046  0.000  0.000  0.000  0.001  0.000  0.047
   25  0.000  0.000  0.000  0.001  0.000  0.000  0.000  0.000  0.000  0.001
   26  0.000  0.001  0.000  0.006  0.000  0.000  0.000  0.000  0.000  0.007
   27  0.000  0.003  0.000  0.001  0.000  0.000  0.000  0.000  0.000  0.004
   28  0.000  0.001  0.000  0.006  0.000  0.000  0.000  0.000  0.000  0.007
   29  0.000  0.022  0.000  0.016  0.000  0.000  0.000  0.000  0.000  0.040
   30  0.000  0.011  0.000  0.004  0.000  0.000  0.000  0.000  0.000  0.015
   31  0.000  0.006  0.000  0.000  0.000  0.000  0.000  0.000  0.000  0.006
   32  0.000  0.002  0.000  0.012  0.000  0.000  0.000  0.000  0.000  0.014
   33  0.000  0.001  0.000  0.015  0.000  0.000  0.000  0.000  0.000  0.016
   34  0.000  0.001  0.000  0.022  0.000  0.000  0.000  0.000  0.000  0.023
   35  0.000  0.003  0.000  0.025  0.000  0.000  0.000  0.000  0.000  0.029
   36  0.000  0.013  0.000  0.001  0.000  0.000  0.000  0.000  0.000  0.014
   37  0.000  0.000  0.000  0.000  0.000  0.000  0.000  0.000  0.000  0.000
   38  0.000  0.000  0.000  0.000  0.000  0.000  0.000  0.000  0.000  0.000
   39  0.000  0.000  0.000  0.000  0.000  0.000  0.000  0.000  0.000  0.000
   40  0.000  0.000  0.000  0.000  0.000  0.000  0.000  0.000  0.000  0.000
   41  0.000  0.000  0.000  0.000  0.000  0.000  0.000  0.000  0.000  0.000
   42  0.000  0.000  0.000  0.000  0.000  0.000  0.000  0.000  0.000  0.000
   43  0.000  0.000  0.000  0.000  0.000  0.000  0.000  0.000  0.000  0.000
   44  0.000  0.000  0.000  0.000  0.000  0.000  0.000  0.000  0.000  0.000
   45  0.000  0.000  0.000  0.000  0.000  0.000  0.000  0.000  0.000  0.000
   46  0.000  0.000  0.000  0.000  0.000  0.000  0.000  0.000  0.000  0.000
tot    0.000  0.273  0.000  0.508  0.004  0.002  0.000  0.004  0.002  0.793
 
band    65 # energy   -7.67878150 # occ.  2.00000000
 
ion      s     py     pz     px    dxy    dyz    dz2    dxz  x2-y2    tot
    1  0.000  0.000  0.000  0.000  0.000  0.000  0.000  0.000  0.000  0.000
    2  0.000  0.000  0.000  0.000  0.000  0.000  0.000  0.000  0.000  0.000
    3  0.000  0.000  0.000  0.000  0.000  0.000  0.000  0.000  0.000  0.000
    4  0.000  0.000  0.000  0.000  0.000  0.000  0.000  0.000  0.000  0.000
    5  0.000  0.000  0.000  0.000  0.000  0.000  0.000  0.000  0.000  0.000
    6  0.000  0.000  0.000  0.000  0.000  0.000  0.000  0.000  0.000  0.000
    7  0.000  0.000  0.000  0.000  0.000  0.000  0.000  0.000  0.000  0.000
    8  0.000  0.000  0.000  0.000  0.000  0.000  0.000  0.000  0.000  0.000
    9  0.000  0.000  0.000  0.000  0.000  0.000  0.000  0.000  0.000  0.000
   10  0.000  0.000  0.000  0.000  0.000  0.000  0.000  0.000  0.000  0.000
   11  0.000  0.000  0.000  0.000  0.000  0.000  0.000  0.000  0.000  0.000
   12  0.000  0.000  0.000  0.000  0.000  0.000  0.000  0.000  0.000  0.000
   13  0.000  0.000  0.000  0.000  0.000  0.000  0.000  0.000  0.000  0.000
   14  0.000  0.000  0.000  0.000  0.000  0.000  0.000  0.000  0.000  0.000
   15  0.000  0.000  0.000  0.000  0.000  0.000  0.000  0.000  0.000  0.000
   16  0.000  0.000  0.000  0.000  0.000  0.000  0.000  0.000  0.000  0.000
   17  0.000  0.000  0.000  0.000  0.000  0.000  0.000  0.000  0.000  0.000
   18  0.000  0.000  0.000  0.000  0.000  0.000  0.000  0.000  0.000  0.000
   19  0.000  0.000  0.000  0.000  0.000  0.000  0.000  0.000  0.000  0.000
   20  0.000  0.000  0.001  0.000  0.000  0.000  0.000  0.000  0.000  0.001
   21  0.000  0.000  0.000  0.000  0.000  0.000  0.000  0.000  0.000  0.000
   22  0.000  0.000  0.001  0.000  0.000  0.000  0.000  0.000  0.000  0.001
   23  0.000  0.000  0.000  0.000  0.000  0.000  0.000  0.000  0.000  0.001
   24  0.000  0.000  0.001  0.000  0.000  0.000  0.000  0.000  0.000  0.001
   25  0.000  0.000  0.000  0.000  0.000  0.000  0.000  0.000  0.000  0.000
   26  0.000  0.000  0.000  0.001  0.000  0.000  0.000  0.000  0.000  0.001
   27  0.000  0.000  0.000  0.000  0.000  0.000  0.000  0.000  0.000  0.001
   28  0.000  0.000  0.000  0.000  0.000  0.000  0.000  0.000  0.000  0.001
   29  0.000  0.000  0.000  0.000  0.000  0.000  0.000  0.000  0.000  0.001
   30  0.000  0.000  0.000  0.000  0.000  0.000  0.000  0.000  0.000  0.000
   31  0.000  0.000  0.000  0.000  0.000  0.000  0.000  0.000  0.000  0.000
   32  0.000  0.000  0.001  0.000  0.000  0.000  0.000  0.000  0.000  0.001
   33  0.000  0.000  0.000  0.000  0.000  0.000  0.000  0.000  0.000  0.001
   34  0.000  0.000  0.000  0.000  0.000  0.000  0.000  0.000  0.000  0.000
   35  0.000  0.000  0.000  0.000  0.000  0.000  0.000  0.000  0.000  0.000
   36  0.000  0.000  0.000  0.000  0.000  0.000  0.000  0.000  0.000  0.001
   37  0.031  0.018  0.002  0.070  0.002  0.000  0.001  0.000  0.001  0.125
   38  0.206  0.004  0.000  0.008  0.000  0.000  0.000  0.000  0.000  0.218
   39  0.031  0.087  0.000  0.003  0.000  0.000  0.001  0.000  0.002  0.125
   40  0.022  0.001  0.001  0.000  0.000  0.000  0.000  0.000  0.000  0.024
   41  0.022  0.001  0.001  0.000  0.000  0.000  0.000  0.000  0.000  0.024
   42  0.031  0.002  0.000  0.000  0.000  0.000  0.000  0.000  0.000  0.033
   43  0.030  0.000  0.000  0.002  0.000  0.000  0.000  0.000  0.000  0.032
   44  0.022  0.000  0.000  0.001  0.000  0.000  0.000  0.000  0.000  0.024
   45  0.023  0.000  0.002  0.000  0.000  0.000  0.000  0.000  0.000  0.025
   46  0.067  0.026  0.002  0.044  0.001  0.000  0.000  0.000  0.000  0.141
tot    0.485  0.141  0.018  0.132  0.003  0.000  0.002  0.000  0.004  0.785
 
band    66 # energy   -7.32445452 # occ.  2.00000000
 
ion      s     py     pz     px    dxy    dyz    dz2    dxz  x2-y2    tot
    1  0.000  0.000  0.000  0.001  0.000  0.000  0.000  0.001  0.000  0.002
    2  0.000  0.000  0.000  0.001  0.000  0.000  0.000  0.001  0.000  0.002
    3  0.000  0.001  0.000  0.001  0.000  0.000  0.000  0.000  0.000  0.002
    4  0.000  0.001  0.000  0.001  0.000  0.000  0.000  0.000  0.000  0.002
    5  0.000  0.001  0.000  0.000  0.000  0.001  0.000  0.000  0.000  0.002
    6  0.000  0.001  0.000  0.000  0.000  0.001  0.000  0.000  0.000  0.002
    7  0.000  0.001  0.000  0.000  0.000  0.001  0.000  0.000  0.000  0.002
    8  0.000  0.001  0.000  0.000  0.000  0.001  0.000  0.000  0.000  0.002
    9  0.000  0.000  0.000  0.001  0.000  0.000  0.000  0.001  0.000  0.002
   10  0.000  0.000  0.000  0.001  0.000  0.000  0.000  0.001  0.000  0.002
   11  0.000  0.001  0.000  0.000  0.000  0.000  0.000  0.000  0.000  0.002
   12  0.000  0.001  0.000  0.001  0.000  0.000  0.000  0.000  0.000  0.002
   13  0.000  0.001  0.000  0.001  0.000  0.000  0.000  0.000  0.000  0.002
   14  0.000  0.001  0.000  0.000  0.000  0.000  0.000  0.000  0.000  0.002
   15  0.000  0.001  0.000  0.000  0.000  0.001  0.000  0.000  0.000  0.002
   16  0.000  0.001  0.000  0.000  0.000  0.001  0.000  0.000  0.000  0.002
   17  0.000  0.000  0.000  0.001  0.000  0.000  0.000  0.001  0.000  0.002
   18  0.000  0.000  0.000  0.001  0.000  0.000  0.000  0.001  0.000  0.002
   19  0.000  0.002  0.000  0.038  0.000  0.000  0.000  0.000  0.000  0.040
   20  0.000  0.002  0.000  0.040  0.000  0.000  0.000  0.000  0.000  0.042
   21  0.000  0.023  0.000  0.020  0.000  0.000  0.000  0.000  0.000  0.043
   22  0.000  0.021  0.000  0.018  0.000  0.000  0.000  0.000  0.000  0.039
   23  0.000  0.037  0.000  0.004  0.000  0.000  0.000  0.000  0.000  0.041
   24  0.000  0.033  0.000  0.003  0.000  0.000  0.000  0.000  0.000  0.037
   25  0.000  0.035  0.000  0.004  0.000  0.000  0.000  0.000  0.000  0.039
   26  0.000  0.041  0.000  0.004  0.000  0.000  0.000  0.000  0.000  0.046
   27  0.000  0.002  0.000  0.040  0.000  0.000  0.000  0.000  0.000  0.042
   28  0.000  0.002  0.000  0.036  0.000  0.000  0.000  0.000  0.000  0.038
   29  0.000  0.020  0.000  0.017  0.000  0.000  0.000  0.000  0.000  0.037
   30  0.000  0.021  0.000  0.019  0.000  0.000  0.000  0.000  0.000  0.040
   31  0.000  0.022  0.000  0.019  0.000  0.000  0.000  0.000  0.000  0.042
   32  0.000  0.024  0.000  0.018  0.000  0.000  0.000  0.000  0.000  0.042
   33  0.000  0.038  0.000  0.003  0.000  0.000  0.000  0.000  0.000  0.042
   34  0.000  0.036  0.000  0.003  0.000  0.000  0.000  0.000  0.000  0.040
   35  0.000  0.002  0.000  0.037  0.000  0.000  0.000  0.000  0.000  0.040
   36  0.000  0.002  0.000  0.038  0.000  0.000  0.000  0.000  0.000  0.040
   37  0.000  0.000  0.000  0.000  0.000  0.000  0.000  0.000  0.000  0.000
   38  0.000  0.000  0.000  0.000  0.000  0.000  0.000  0.000  0.000  0.000
   39  0.000  0.000  0.000  0.000  0.000  0.000  0.000  0.000  0.000  0.000
   40  0.000  0.000  0.000  0.000  0.000  0.000  0.000  0.000  0.000  0.000
   41  0.000  0.000  0.000  0.000  0.000  0.000  0.000  0.000  0.000  0.000
   42  0.000  0.000  0.000  0.000  0.000  0.000  0.000  0.000  0.000  0.000
   43  0.000  0.000  0.000  0.000  0.000  0.000  0.000  0.000  0.000  0.000
   44  0.000  0.000  0.000  0.000  0.000  0.000  0.000  0.000  0.000  0.000
   45  0.000  0.000  0.000  0.000  0.000  0.000  0.000  0.000  0.000  0.000
   46  0.000  0.000  0.000  0.000  0.000  0.000  0.000  0.000  0.000  0.000
tot    0.000  0.374  0.000  0.372  0.000  0.008  0.000  0.008  0.000  0.763
 
band    67 # energy   -7.32200759 # occ.  2.00000000
 
ion      s     py     pz     px    dxy    dyz    dz2    dxz  x2-y2    tot
    1  0.000  0.001  0.000  0.000  0.000  0.001  0.000  0.000  0.000  0.002
    2  0.000  0.001  0.000  0.000  0.000  0.001  0.000  0.000  0.000  0.002
    3  0.000  0.001  0.000  0.001  0.000  0.000  0.000  0.000  0.000  0.002
    4  0.000  0.001  0.000  0.001  0.000  0.000  0.000  0.000  0.000  0.002
    5  0.000  0.000  0.000  0.001  0.000  0.000  0.000  0.001  0.000  0.002
    6  0.000  0.000  0.000  0.001  0.000  0.000  0.000  0.001  0.000  0.002
    7  0.000  0.000  0.000  0.001  0.000  0.000  0.000  0.001  0.000  0.002
    8  0.000  0.000  0.000  0.001  0.000  0.000  0.000  0.001  0.000  0.002
    9  0.000  0.001  0.000  0.000  0.000  0.001  0.000  0.000  0.000  0.002
   10  0.000  0.001  0.000  0.000  0.000  0.001  0.000  0.000  0.000  0.002
   11  0.000  0.000  0.000  0.000  0.000  0.000  0.000  0.000  0.000  0.001
   12  0.000  0.000  0.000  0.001  0.000  0.000  0.000  0.000  0.000  0.002
   13  0.000  0.001  0.000  0.001  0.000  0.000  0.000  0.000  0.000  0.002
   14  0.000  0.001  0.000  0.001  0.000  0.000  0.000  0.000  0.000  0.002
   15  0.000  0.000  0.000  0.001  0.000  0.000  0.000  0.001  0.000  0.002
   16  0.000  0.000  0.000  0.001  0.000  0.000  0.000  0.001  0.000  0.002
   17  0.000  0.001  0.000  0.000  0.000  0.001  0.000  0.000  0.000  0.002
   18  0.000  0.001  0.000  0.000  0.000  0.001  0.000  0.000  0.000  0.002
   19  0.000  0.037  0.000  0.002  0.000  0.000  0.000  0.000  0.000  0.039
   20  0.000  0.038  0.000  0.002  0.000  0.000  0.000  0.000  0.000  0.040
   21  0.000  0.019  0.000  0.023  0.000  0.000  0.000  0.000  0.000  0.042
   22  0.000  0.018  0.000  0.021  0.000  0.000  0.000  0.000  0.000  0.039
   23  0.000  0.004  0.000  0.037  0.000  0.000  0.000  0.000  0.000  0.041
   24  0.000  0.003  0.000  0.033  0.000  0.000  0.000  0.000  0.000  0.036
   25  0.000  0.003  0.000  0.036  0.000  0.000  0.000  0.000  0.000  0.040
   26  0.000  0.004  0.000  0.040  0.000  0.000  0.000  0.000  0.000  0.044
   27  0.000  0.040  0.000  0.002  0.000  0.000  0.000  0.000  0.000  0.043
   28  0.000  0.037  0.000  0.002  0.000  0.000  0.000  0.000  0.000  0.039
   29  0.000  0.017  0.000  0.019  0.000  0.000  0.000  0.000  0.000  0.036
   30  0.000  0.017  0.000  0.022  0.000  0.000  0.000  0.000  0.000  0.040
   31  0.000  0.020  0.000  0.023  0.000  0.000  0.000  0.000  0.000  0.043
   32  0.000  0.020  0.000  0.021  0.000  0.000  0.000  0.000  0.000  0.041
   33  0.000  0.004  0.000  0.037  0.000  0.000  0.000  0.000  0.000  0.041
   34  0.000  0.004  0.000  0.037  0.000  0.000  0.000  0.000  0.000  0.041
   35  0.000  0.037  0.000  0.002  0.000  0.000  0.000  0.000  0.000  0.039
   36  0.000  0.039  0.000  0.002  0.000  0.000  0.000  0.000  0.000  0.041
   37  0.000  0.000  0.000  0.000  0.000  0.000  0.000  0.000  0.000  0.001
   38  0.001  0.000  0.000  0.000  0.000  0.000  0.000  0.000  0.000  0.001
   39  0.000  0.001  0.000  0.000  0.000  0.000  0.000  0.000  0.000  0.001
   40  0.000  0.000  0.000  0.000  0.000  0.000  0.000  0.000  0.000  0.000
   41  0.000  0.000  0.000  0.000  0.000  0.000  0.000  0.000  0.000  0.000
   42  0.000  0.000  0.000  0.000  0.000  0.000  0.000  0.000  0.000  0.000
   43  0.000  0.000  0.000  0.000  0.000  0.000  0.000  0.000  0.000  0.000
   44  0.000  0.000  0.000  0.000  0.000  0.000  0.000  0.000  0.000  0.000
   45  0.000  0.000  0.000  0.000  0.000  0.000  0.000  0.000  0.000  0.000
   46  0.000  0.000  0.000  0.000  0.000  0.000  0.000  0.000  0.000  0.001
tot    0.003  0.371  0.000  0.372  0.000  0.008  0.000  0.008  0.000  0.763
 
band    68 # energy   -6.59208454 # occ.  2.00000000
 
ion      s     py     pz     px    dxy    dyz    dz2    dxz  x2-y2    tot
    1  0.000  0.000  0.000  0.000  0.000  0.000  0.000  0.000  0.000  0.002
    2  0.005  0.000  0.008  0.000  0.000  0.000  0.001  0.000  0.000  0.015
    3  0.008  0.000  0.013  0.000  0.000  0.000  0.002  0.000  0.000  0.023
    4  0.000  0.000  0.000  0.000  0.000  0.000  0.000  0.000  0.000  0.001
    5  0.000  0.000  0.001  0.000  0.000  0.000  0.000  0.000  0.000  0.002
    6  0.000  0.000  0.001  0.001  0.000  0.000  0.000  0.000  0.000  0.002
    7  0.000  0.000  0.000  0.000  0.000  0.000  0.000  0.001  0.000  0.001
    8  0.000  0.000  0.000  0.000  0.000  0.000  0.000  0.001  0.000  0.001
    9  0.001  0.000  0.001  0.000  0.000  0.000  0.000  0.000  0.000  0.003
   10  0.000  0.000  0.000  0.000  0.000  0.000  0.000  0.000  0.000  0.001
   11  0.000  0.000  0.000  0.000  0.000  0.000  0.000  0.000  0.000  0.000
   12  0.002  0.000  0.004  0.000  0.000  0.000  0.001  0.000  0.000  0.008
   13  0.008  0.000  0.011  0.000  0.000  0.000  0.001  0.000  0.000  0.021
   14  0.005  0.000  0.007  0.000  0.000  0.000  0.001  0.000  0.000  0.013
   15  0.001  0.000  0.001  0.000  0.000  0.000  0.000  0.000  0.000  0.002
   16  0.001  0.000  0.001  0.000  0.000  0.000  0.000  0.000  0.000  0.003
   17  0.000  0.000  0.001  0.000  0.000  0.000  0.000  0.000  0.000  0.002
   18  0.003  0.000  0.005  0.000  0.000  0.000  0.001  0.000  0.000  0.009
   19  0.000  0.033  0.000  0.024  0.000  0.000  0.000  0.000  0.000  0.058
   20  0.000  0.001  0.022  0.041  0.000  0.000  0.000  0.000  0.000  0.064
   21  0.002  0.002  0.038  0.010  0.000  0.000  0.000  0.000  0.000  0.051
   22  0.000  0.000  0.001  0.007  0.000  0.000  0.000  0.000  0.000  0.008
   23  0.000  0.024  0.002  0.007  0.000  0.000  0.000  0.000  0.000  0.033
   24  0.000  0.000  0.001  0.000  0.000  0.000  0.000  0.000  0.000  0.001
   25  0.000  0.004  0.000  0.057  0.000  0.000  0.000  0.000  0.000  0.061
   26  0.000  0.018  0.001  0.060  0.000  0.000  0.000  0.000  0.000  0.078
   27  0.000  0.041  0.004  0.000  0.000  0.000  0.000  0.000  0.000  0.045
   28  0.000  0.003  0.001  0.002  0.000  0.000  0.000  0.000  0.000  0.006
   29  0.001  0.000  0.001  0.000  0.000  0.000  0.000  0.000  0.000  0.002
   30  0.001  0.027  0.013  0.001  0.000  0.000  0.000  0.000  0.000  0.042
   31  0.000  0.001  0.029  0.006  0.000  0.000  0.000  0.000  0.000  0.038
   32  0.000  0.038  0.019  0.007  0.000  0.000  0.000  0.000  0.000  0.064
   33  0.000  0.007  0.003  0.029  0.000  0.000  0.000  0.000  0.000  0.039
   34  0.000  0.016  0.004  0.043  0.000  0.000  0.000  0.000  0.000  0.064
   35  0.000  0.000  0.002  0.029  0.000  0.000  0.000  0.000  0.000  0.031
   36  0.001  0.010  0.015  0.014  0.000  0.000  0.000  0.000  0.000  0.040
   37  0.000  0.000  0.000  0.000  0.000  0.000  0.000  0.000  0.000  0.000
   38  0.000  0.000  0.000  0.000  0.000  0.000  0.000  0.000  0.000  0.000
   39  0.000  0.000  0.000  0.000  0.000  0.000  0.000  0.000  0.000  0.000
   40  0.000  0.000  0.000  0.000  0.000  0.000  0.000  0.000  0.000  0.000
   41  0.000  0.000  0.000  0.000  0.000  0.000  0.000  0.000  0.000  0.000
   42  0.000  0.000  0.000  0.000  0.000  0.000  0.000  0.000  0.000  0.000
   43  0.000  0.000  0.000  0.000  0.000  0.000  0.000  0.000  0.000  0.000
   44  0.000  0.000  0.000  0.000  0.000  0.000  0.000  0.000  0.000  0.000
   45  0.000  0.000  0.000  0.000  0.000  0.000  0.000  0.000  0.000  0.000
   46  0.000  0.000  0.000  0.000  0.000  0.000  0.000  0.000  0.000  0.000
tot    0.041  0.226  0.209  0.341  0.001  0.003  0.007  0.004  0.001  0.832
 
band    69 # energy   -6.58443765 # occ.  2.00000000
 
ion      s     py     pz     px    dxy    dyz    dz2    dxz  x2-y2    tot
    1  0.002  0.000  0.002  0.000  0.000  0.000  0.000  0.000  0.000  0.004
    2  0.000  0.000  0.001  0.000  0.000  0.001  0.000  0.000  0.000  0.002
    3  0.001  0.000  0.002  0.000  0.000  0.000  0.000  0.000  0.000  0.003
    4  0.002  0.000  0.003  0.000  0.000  0.000  0.000  0.000  0.000  0.007
    5  0.000  0.000  0.000  0.000  0.000  0.001  0.000  0.000  0.000  0.001
    6  0.000  0.000  0.001  0.000  0.000  0.000  0.000  0.000  0.000  0.001
    7  0.001  0.000  0.001  0.000  0.000  0.000  0.000  0.000  0.000  0.002
    8  0.008  0.000  0.011  0.000  0.000  0.000  0.001  0.000  0.000  0.021
    9  0.010  0.000  0.014  0.000  0.000  0.000  0.002  0.000  0.000  0.026
   10  0.000  0.000  0.001  0.000  0.000  0.000  0.000  0.000  0.000  0.001
   11  0.000  0.000  0.000  0.000  0.000  0.000  0.000  0.000  0.000  0.001
   12  0.002  0.000  0.002  0.000  0.000  0.000  0.000  0.000  0.000  0.005
   13  0.001  0.000  0.001  0.000  0.000  0.000  0.000  0.000  0.000  0.004
   14  0.000  0.000  0.000  0.000  0.000  0.000  0.000  0.000  0.000  0.001
   15  0.001  0.000  0.002  0.000  0.000  0.001  0.000  0.000  0.000  0.004
   16  0.005  0.000  0.007  0.000  0.000  0.000  0.001  0.000  0.000  0.014
   17  0.003  0.000  0.005  0.000  0.000  0.000  0.001  0.000  0.000  0.009
   18  0.000  0.001  0.000  0.000  0.000  0.000  0.000  0.000  0.000  0.001
   19  0.000  0.001  0.005  0.000  0.000  0.000  0.000  0.000  0.000  0.006
   20  0.000  0.090  0.002  0.000  0.000  0.000  0.000  0.000  0.000  0.092
   21  0.000  0.003  0.004  0.037  0.000  0.000  0.000  0.000  0.000  0.044
   22  0.000  0.010  0.010  0.037  0.000  0.000  0.000  0.000  0.000  0.057
   23  0.000  0.043  0.000  0.011  0.000  0.000  0.000  0.000  0.000  0.055
   24  0.001  0.000  0.002  0.003  0.000  0.000  0.000  0.000  0.000  0.006
   25  0.000  0.000  0.003  0.012  0.000  0.000  0.000  0.000  0.000  0.015
   26  0.001  0.004  0.033  0.021  0.000  0.000  0.000  0.000  0.000  0.060
   27  0.001  0.010  0.040  0.008  0.000  0.000  0.000  0.000  0.000  0.060
   28  0.000  0.023  0.001  0.003  0.000  0.000  0.000  0.000  0.000  0.028
   29  0.000  0.023  0.000  0.000  0.000  0.000  0.000  0.000  0.000  0.023
   30  0.000  0.030  0.006  0.004  0.000  0.000  0.000  0.000  0.000  0.040
   31  0.000  0.033  0.004  0.032  0.000  0.000  0.000  0.000  0.000  0.069
   32  0.000  0.004  0.001  0.023  0.000  0.000  0.000  0.000  0.000  0.027
   33  0.000  0.059  0.005  0.001  0.000  0.000  0.000  0.000  0.000  0.065
   34  0.000  0.009  0.019  0.002  0.000  0.000  0.000  0.000  0.000  0.031
   35  0.001  0.008  0.016  0.002  0.000  0.000  0.000  0.000  0.000  0.028
   36  0.000  0.011  0.000  0.007  0.000  0.000  0.000  0.000  0.000  0.018
   37  0.000  0.000  0.000  0.000  0.000  0.000  0.000  0.000  0.000  0.000
   38  0.000  0.000  0.000  0.000  0.000  0.000  0.000  0.000  0.000  0.000
   39  0.000  0.000  0.000  0.000  0.000  0.000  0.000  0.000  0.000  0.000
   40  0.000  0.000  0.000  0.000  0.000  0.000  0.000  0.000  0.000  0.000
   41  0.000  0.000  0.000  0.000  0.000  0.000  0.000  0.000  0.000  0.000
   42  0.000  0.000  0.000  0.000  0.000  0.000  0.000  0.000  0.000  0.000
   43  0.000  0.000  0.000  0.000  0.000  0.000  0.000  0.000  0.000  0.000
   44  0.000  0.000  0.000  0.000  0.000  0.000  0.000  0.000  0.000  0.000
   45  0.000  0.000  0.000  0.000  0.000  0.000  0.000  0.000  0.000  0.000
   46  0.000  0.000  0.000  0.000  0.000  0.000  0.000  0.000  0.000  0.000
tot    0.041  0.364  0.205  0.206  0.001  0.005  0.007  0.003  0.001  0.832
 
band    70 # energy   -6.58157718 # occ.  2.00000000
 
ion      s     py     pz     px    dxy    dyz    dz2    dxz  x2-y2    tot
    1  0.000  0.000  0.000  0.000  0.000  0.000  0.000  0.000  0.000  0.001
    2  0.000  0.000  0.001  0.000  0.000  0.000  0.000  0.000  0.000  0.002
    3  0.000  0.000  0.000  0.000  0.000  0.000  0.000  0.000  0.000  0.001
    4  0.004  0.000  0.007  0.000  0.000  0.000  0.001  0.000  0.000  0.012
    5  0.005  0.000  0.008  0.000  0.000  0.000  0.001  0.000  0.000  0.014
    6  0.000  0.000  0.000  0.000  0.000  0.000  0.000  0.000  0.000  0.000
    7  0.001  0.000  0.001  0.000  0.000  0.000  0.000  0.000  0.000  0.002
    8  0.002  0.000  0.003  0.000  0.000  0.001  0.000  0.000  0.000  0.006
    9  0.001  0.000  0.002  0.000  0.000  0.000  0.000  0.001  0.000  0.004
   10  0.004  0.000  0.007  0.000  0.000  0.000  0.001  0.001  0.000  0.013
   11  0.000  0.000  0.000  0.000  0.000  0.001  0.000  0.000  0.000  0.001
   12  0.001  0.000  0.001  0.000  0.000  0.000  0.000  0.000  0.000  0.003
   13  0.000  0.000  0.000  0.000  0.000  0.000  0.000  0.000  0.000  0.002
   14  0.001  0.000  0.002  0.000  0.000  0.000  0.000  0.000  0.000  0.005
   15  0.010  0.000  0.015  0.000  0.000  0.000  0.002  0.000  0.000  0.027
   16  0.002  0.000  0.002  0.000  0.000  0.000  0.000  0.000  0.000  0.005
   17  0.001  0.000  0.002  0.000  0.000  0.000  0.000  0.000  0.000  0.004
   18  0.002  0.000  0.003  0.000  0.000  0.000  0.000  0.000  0.000  0.006
   19  0.000  0.019  0.000  0.007  0.000  0.000  0.000  0.000  0.000  0.026
   20  0.001  0.002  0.004  0.000  0.000  0.000  0.000  0.000  0.000  0.006
   21  0.000  0.024  0.001  0.001  0.000  0.000  0.000  0.000  0.000  0.026
   22  0.000  0.014  0.020  0.004  0.000  0.000  0.000  0.000  0.000  0.039
   23  0.002  0.003  0.025  0.001  0.000  0.000  0.000  0.000  0.000  0.031
   24  0.000  0.002  0.000  0.001  0.000  0.000  0.000  0.000  0.000  0.003
   25  0.000  0.000  0.001  0.015  0.000  0.000  0.000  0.000  0.000  0.016
   26  0.000  0.066  0.008  0.010  0.000  0.000  0.000  0.000  0.000  0.084
   27  0.000  0.001  0.005  0.048  0.000  0.000  0.000  0.000  0.000  0.055
   28  0.001  0.001  0.022  0.038  0.000  0.000  0.000  0.000  0.000  0.062
   29  0.000  0.051  0.000  0.020  0.000  0.000  0.000  0.000  0.000  0.071
   30  0.000  0.002  0.003  0.009  0.000  0.000  0.000  0.000  0.000  0.014
   31  0.000  0.005  0.001  0.028  0.000  0.000  0.000  0.000  0.000  0.034
   32  0.001  0.018  0.007  0.039  0.000  0.000  0.000  0.000  0.000  0.066
   33  0.001  0.000  0.040  0.003  0.000  0.000  0.000  0.000  0.000  0.044
   34  0.000  0.036  0.006  0.009  0.000  0.000  0.000  0.000  0.000  0.051
   35  0.000  0.028  0.004  0.020  0.000  0.000  0.000  0.000  0.000  0.053
   36  0.000  0.005  0.008  0.031  0.000  0.000  0.000  0.000  0.000  0.044
   37  0.000  0.000  0.000  0.000  0.000  0.000  0.000  0.000  0.000  0.000
   38  0.000  0.000  0.000  0.000  0.000  0.000  0.000  0.000  0.000  0.000
   39  0.000  0.000  0.000  0.000  0.000  0.000  0.000  0.000  0.000  0.000
   40  0.000  0.000  0.000  0.000  0.000  0.000  0.000  0.000  0.000  0.000
   41  0.000  0.000  0.000  0.000  0.000  0.000  0.000  0.000  0.000  0.000
   42  0.000  0.000  0.000  0.000  0.000  0.000  0.000  0.000  0.000  0.000
   43  0.000  0.000  0.000  0.000  0.000  0.000  0.000  0.000  0.000  0.000
   44  0.000  0.000  0.000  0.000  0.000  0.000  0.000  0.000  0.000  0.000
   45  0.000  0.000  0.000  0.000  0.000  0.000  0.000  0.000  0.000  0.000
   46  0.000  0.000  0.000  0.000  0.000  0.000  0.000  0.000  0.000  0.000
tot    0.041  0.278  0.209  0.288  0.001  0.003  0.007  0.004  0.001  0.832
 
band    71 # energy   -6.56893375 # occ.  2.00000000
 
ion      s     py     pz     px    dxy    dyz    dz2    dxz  x2-y2    tot
    1  0.003  0.000  0.004  0.000  0.000  0.000  0.001  0.000  0.000  0.008
    2  0.006  0.000  0.008  0.000  0.000  0.000  0.001  0.000  0.000  0.015
    3  0.000  0.000  0.000  0.000  0.000  0.001  0.000  0.000  0.000  0.001
    4  0.000  0.000  0.000  0.000  0.000  0.000  0.000  0.000  0.000  0.001
    5  0.005  0.000  0.006  0.000  0.000  0.000  0.001  0.000  0.000  0.012
    6  0.001  0.000  0.001  0.000  0.000  0.001  0.000  0.000  0.000  0.003
    7  0.007  0.000  0.012  0.000  0.000  0.000  0.002  0.000  0.000  0.021
    8  0.000  0.000  0.000  0.000  0.000  0.000  0.000  0.000  0.000  0.001
    9  0.001  0.000  0.001  0.000  0.000  0.000  0.000  0.000  0.000  0.003
   10  0.000  0.000  0.000  0.000  0.000  0.000  0.000  0.000  0.000  0.001
   11  0.000  0.001  0.000  0.000  0.000  0.000  0.000  0.000  0.000  0.001
   12  0.004  0.000  0.007  0.000  0.000  0.000  0.001  0.000  0.000  0.012
   13  0.000  0.000  0.000  0.000  0.000  0.001  0.000  0.000  0.000  0.001
   14  0.004  0.000  0.006  0.000  0.000  0.000  0.001  0.000  0.000  0.011
   15  0.001  0.000  0.001  0.000  0.000  0.000  0.000  0.000  0.000  0.003
   16  0.000  0.000  0.001  0.000  0.000  0.000  0.000  0.000  0.000  0.002
   17  0.001  0.000  0.001  0.000  0.000  0.000  0.000  0.000  0.000  0.003
   18  0.003  0.000  0.005  0.000  0.000  0.000  0.001  0.000  0.000  0.009
   19  0.000  0.010  0.012  0.033  0.000  0.000  0.000  0.000  0.000  0.055
   20  0.000  0.003  0.021  0.036  0.000  0.000  0.000  0.000  0.000  0.060
   21  0.000  0.048  0.000  0.034  0.000  0.000  0.000  0.000  0.000  0.082
   22  0.000  0.001  0.000  0.031  0.000  0.000  0.000  0.000  0.000  0.033
   23  0.000  0.000  0.016  0.011  0.000  0.000  0.000  0.000  0.000  0.027
   24  0.000  0.057  0.003  0.012  0.000  0.000  0.000  0.000  0.000  0.072
   25  0.001  0.013  0.036  0.000  0.000  0.000  0.000  0.000  0.000  0.051
   26  0.000  0.013  0.000  0.002  0.000  0.000  0.000  0.000  0.000  0.015
   27  0.000  0.028  0.003  0.000  0.000  0.000  0.000  0.000  0.000  0.032
   28  0.000  0.007  0.000  0.005  0.000  0.000  0.000  0.000  0.000  0.012
   29  0.000  0.001  0.000  0.007  0.000  0.000  0.000  0.000  0.000  0.007
   30  0.001  0.022  0.020  0.014  0.000  0.000  0.000  0.000  0.000  0.056
   31  0.000  0.049  0.000  0.011  0.000  0.000  0.000  0.000  0.000  0.060
   32  0.000  0.004  0.015  0.003  0.000  0.000  0.000  0.000  0.000  0.022
   33  0.001  0.003  0.005  0.010  0.000  0.000  0.000  0.000  0.000  0.019
   34  0.000  0.035  0.002  0.005  0.000  0.000  0.000  0.000  0.000  0.042
   35  0.000  0.010  0.003  0.026  0.000  0.000  0.000  0.000  0.000  0.039
   36  0.001  0.005  0.015  0.021  0.000  0.000  0.000  0.000  0.000  0.041
   37  0.000  0.000  0.000  0.000  0.000  0.000  0.000  0.000  0.000  0.000
   38  0.000  0.000  0.000  0.000  0.000  0.000  0.000  0.000  0.000  0.000
   39  0.000  0.000  0.000  0.000  0.000  0.000  0.000  0.000  0.000  0.000
   40  0.000  0.000  0.000  0.000  0.000  0.000  0.000  0.000  0.000  0.000
   41  0.000  0.000  0.000  0.000  0.000  0.000  0.000  0.000  0.000  0.000
   42  0.000  0.000  0.000  0.000  0.000  0.000  0.000  0.000  0.000  0.000
   43  0.000  0.000  0.000  0.000  0.000  0.000  0.000  0.000  0.000  0.000
   44  0.000  0.000  0.000  0.000  0.000  0.000  0.000  0.000  0.000  0.000
   45  0.000  0.000  0.000  0.000  0.000  0.000  0.000  0.000  0.000  0.000
   46  0.000  0.000  0.000  0.000  0.000  0.000  0.000  0.000  0.000  0.000
tot    0.041  0.311  0.205  0.260  0.001  0.004  0.007  0.003  0.001  0.832
 
band    72 # energy   -6.56657756 # occ.  2.00000000
 
ion      s     py     pz     px    dxy    dyz    dz2    dxz  x2-y2    tot
    1  0.006  0.000  0.010  0.000  0.000  0.000  0.001  0.000  0.000  0.017
    2  0.000  0.000  0.000  0.000  0.000  0.000  0.000  0.000  0.000  0.000
    3  0.001  0.000  0.001  0.000  0.000  0.000  0.000  0.000  0.000  0.002
    4  0.000  0.000  0.000  0.000  0.000  0.000  0.000  0.000  0.000  0.001
    5  0.002  0.000  0.002  0.000  0.000  0.000  0.000  0.000  0.000  0.005
    6  0.009  0.000  0.016  0.000  0.000  0.000  0.002  0.000  0.000  0.028
    7  0.002  0.000  0.003  0.000  0.000  0.001  0.000  0.000  0.000  0.006
    8  0.002  0.000  0.002  0.000  0.000  0.000  0.000  0.000  0.000  0.004
    9  0.000  0.000  0.000  0.000  0.000  0.000  0.000  0.000  0.000  0.000
   10  0.000  0.000  0.000  0.000  0.000  0.001  0.000  0.000  0.000  0.002
   11  0.002  0.000  0.003  0.000  0.000  0.000  0.000  0.001  0.000  0.006
   12  0.000  0.000  0.001  0.000  0.000  0.000  0.000  0.001  0.000  0.002
   13  0.000  0.000  0.001  0.000  0.000  0.000  0.000  0.000  0.000  0.002
   14  0.001  0.000  0.002  0.000  0.000  0.000  0.000  0.000  0.000  0.004
   15  0.000  0.000  0.000  0.000  0.000  0.000  0.000  0.000  0.000  0.001
   16  0.003  0.000  0.006  0.000  0.000  0.000  0.001  0.000  0.000  0.011
   17  0.006  0.000  0.008  0.000  0.000  0.000  0.001  0.000  0.000  0.014
   18  0.000  0.000  0.000  0.000  0.000  0.001  0.000  0.000  0.000  0.002
   19  0.001  0.013  0.029  0.015  0.000  0.000  0.000  0.000  0.000  0.058
   20  0.000  0.001  0.000  0.021  0.000  0.000  0.000  0.000  0.000  0.021
   21  0.000  0.024  0.002  0.016  0.000  0.000  0.000  0.000  0.000  0.042
   22  0.000  0.025  0.000  0.006  0.000  0.000  0.000  0.000  0.000  0.031
   23  0.000  0.022  0.006  0.003  0.000  0.000  0.000  0.000  0.000  0.031
   24  0.001  0.002  0.045  0.004  0.000  0.000  0.000  0.000  0.000  0.051
   25  0.000  0.067  0.008  0.003  0.000  0.000  0.000  0.000  0.000  0.079
   26  0.000  0.001  0.004  0.001  0.000  0.000  0.000  0.000  0.000  0.007
   27  0.000  0.005  0.000  0.005  0.000  0.000  0.000  0.000  0.000  0.011
   28  0.000  0.043  0.001  0.006  0.000  0.000  0.000  0.000  0.000  0.050
   29  0.000  0.012  0.009  0.052  0.000  0.000  0.000  0.000  0.000  0.073
   30  0.000  0.000  0.003  0.047  0.000  0.000  0.000  0.000  0.000  0.050
   31  0.000  0.001  0.002  0.010  0.000  0.000  0.000  0.000  0.000  0.013
   32  0.000  0.021  0.005  0.027  0.000  0.000  0.000  0.000  0.000  0.053
   33  0.000  0.012  0.000  0.009  0.000  0.000  0.000  0.000  0.000  0.021
   34  0.001  0.001  0.020  0.010  0.000  0.000  0.000  0.000  0.000  0.032
   35  0.000  0.005  0.021  0.008  0.000  0.000  0.000  0.000  0.000  0.034
   36  0.000  0.064  0.001  0.001  0.000  0.000  0.000  0.000  0.000  0.066
   37  0.000  0.000  0.000  0.000  0.000  0.000  0.000  0.000  0.000  0.000
   38  0.000  0.000  0.000  0.000  0.000  0.000  0.000  0.000  0.000  0.001
   39  0.000  0.000  0.000  0.000  0.000  0.000  0.000  0.000  0.000  0.000
   40  0.000  0.000  0.000  0.000  0.000  0.000  0.000  0.000  0.000  0.000
   41  0.000  0.000  0.000  0.000  0.000  0.000  0.000  0.000  0.000  0.000
   42  0.000  0.000  0.000  0.000  0.000  0.000  0.000  0.000  0.000  0.000
   43  0.000  0.000  0.000  0.000  0.000  0.000  0.000  0.000  0.000  0.000
   44  0.000  0.000  0.000  0.000  0.000  0.000  0.000  0.000  0.000  0.000
   45  0.000  0.000  0.000  0.000  0.000  0.000  0.000  0.000  0.000  0.000
   46  0.000  0.000  0.000  0.000  0.000  0.000  0.000  0.000  0.000  0.000
tot    0.041  0.320  0.211  0.244  0.001  0.004  0.007  0.003  0.001  0.832
 
band    73 # energy   -6.55894663 # occ.  2.00000000
 
ion      s     py     pz     px    dxy    dyz    dz2    dxz  x2-y2    tot
    1  0.001  0.000  0.002  0.000  0.000  0.000  0.000  0.000  0.000  0.004
    2  0.000  0.000  0.001  0.000  0.000  0.000  0.000  0.000  0.000  0.002
    3  0.003  0.000  0.003  0.000  0.000  0.000  0.000  0.000  0.000  0.007
    4  0.005  0.000  0.007  0.000  0.000  0.000  0.001  0.000  0.000  0.014
    5  0.000  0.000  0.000  0.000  0.000  0.000  0.000  0.001  0.000  0.002
    6  0.000  0.000  0.001  0.000  0.000  0.000  0.000  0.001  0.000  0.002
    7  0.000  0.000  0.001  0.000  0.000  0.000  0.000  0.000  0.000  0.002
    8  0.001  0.000  0.001  0.000  0.000  0.000  0.000  0.000  0.000  0.003
    9  0.000  0.000  0.000  0.000  0.000  0.000  0.000  0.000  0.000  0.001
   10  0.006  0.000  0.009  0.000  0.000  0.000  0.001  0.000  0.000  0.016
   11  0.009  0.000  0.013  0.000  0.000  0.000  0.002  0.000  0.000  0.024
   12  0.002  0.000  0.002  0.000  0.000  0.000  0.000  0.000  0.000  0.005
   13  0.003  0.000  0.005  0.000  0.000  0.000  0.001  0.000  0.000  0.009
   14  0.001  0.000  0.001  0.000  0.000  0.000  0.000  0.000  0.000  0.003
   15  0.000  0.000  0.000  0.000  0.000  0.000  0.000  0.000  0.000  0.001
   16  0.000  0.000  0.000  0.000  0.000  0.000  0.000  0.000  0.000  0.001
   17  0.001  0.000  0.002  0.000  0.000  0.000  0.000  0.000  0.000  0.004
   18  0.004  0.000  0.005  0.000  0.000  0.000  0.001  0.000  0.000  0.010
   19  0.000  0.015  0.005  0.010  0.000  0.000  0.000  0.000  0.000  0.030
   20  0.001  0.010  0.002  0.002  0.000  0.000  0.000  0.000  0.000  0.015
   21  0.000  0.002  0.008  0.002  0.000  0.000  0.000  0.000  0.000  0.012
   22  0.001  0.040  0.020  0.001  0.000  0.000  0.000  0.000  0.000  0.062
   23  0.000  0.000  0.001  0.065  0.000  0.000  0.000  0.000  0.000  0.067
   24  0.000  0.012  0.002  0.059  0.000  0.000  0.000  0.000  0.000  0.073
   25  0.000  0.015  0.002  0.002  0.000  0.000  0.000  0.000  0.000  0.019
   26  0.000  0.008  0.003  0.016  0.000  0.000  0.000  0.000  0.000  0.027
   27  0.000  0.009  0.000  0.038  0.000  0.000  0.000  0.000  0.000  0.047
   28  0.001  0.001  0.026  0.032  0.000  0.000  0.000  0.000  0.000  0.060
   29  0.001  0.003  0.039  0.014  0.000  0.000  0.000  0.000  0.000  0.057
   30  0.000  0.019  0.006  0.010  0.000  0.000  0.000  0.000  0.000  0.035
   31  0.001  0.000  0.016  0.003  0.000  0.000  0.000  0.000  0.000  0.021
   32  0.000  0.006  0.004  0.008  0.000  0.000  0.000  0.000  0.000  0.019
   33  0.000  0.014  0.000  0.044  0.000  0.000  0.000  0.000  0.000  0.059
   34  0.000  0.004  0.000  0.026  0.000  0.000  0.000  0.000  0.000  0.030
   35  0.000  0.045  0.004  0.011  0.000  0.000  0.000  0.000  0.000  0.061
   36  0.000  0.000  0.013  0.020  0.000  0.000  0.000  0.000  0.000  0.033
   37  0.000  0.000  0.000  0.000  0.000  0.000  0.000  0.000  0.000  0.000
   38  0.000  0.000  0.000  0.000  0.000  0.000  0.000  0.000  0.000  0.000
   39  0.000  0.000  0.000  0.000  0.000  0.000  0.000  0.000  0.000  0.000
   40  0.000  0.000  0.000  0.000  0.000  0.000  0.000  0.000  0.000  0.000
   41  0.000  0.000  0.000  0.000  0.000  0.000  0.000  0.000  0.000  0.000
   42  0.000  0.000  0.000  0.000  0.000  0.000  0.000  0.000  0.000  0.000
   43  0.000  0.000  0.000  0.000  0.000  0.000  0.000  0.000  0.000  0.000
   44  0.000  0.000  0.000  0.000  0.000  0.000  0.000  0.000  0.000  0.000
   45  0.000  0.000  0.000  0.000  0.000  0.000  0.000  0.000  0.000  0.000
   46  0.000  0.000  0.000  0.000  0.000  0.000  0.000  0.000  0.000  0.000
tot    0.041  0.204  0.207  0.364  0.001  0.003  0.007  0.005  0.001  0.832
 
band    74 # energy   -6.47174289 # occ.  2.00000000
 
ion      s     py     pz     px    dxy    dyz    dz2    dxz  x2-y2    tot
    1  0.000  0.015  0.000  0.003  0.000  0.000  0.000  0.000  0.000  0.018
    2  0.000  0.015  0.000  0.002  0.000  0.000  0.000  0.000  0.000  0.018
    3  0.000  0.014  0.000  0.002  0.000  0.000  0.000  0.000  0.001  0.017
    4  0.000  0.015  0.000  0.002  0.000  0.000  0.000  0.000  0.000  0.018
    5  0.000  0.015  0.000  0.003  0.000  0.000  0.000  0.000  0.000  0.018
    6  0.000  0.016  0.000  0.003  0.000  0.000  0.000  0.000  0.000  0.019
    7  0.000  0.016  0.000  0.002  0.000  0.000  0.000  0.000  0.001  0.019
    8  0.000  0.014  0.000  0.002  0.000  0.000  0.000  0.000  0.000  0.017
    9  0.000  0.014  0.000  0.002  0.000  0.000  0.000  0.000  0.000  0.017
   10  0.000  0.015  0.000  0.003  0.000  0.000  0.000  0.000  0.000  0.018
   11  0.000  0.015  0.000  0.003  0.000  0.000  0.000  0.000  0.000  0.018
   12  0.000  0.015  0.000  0.002  0.000  0.000  0.000  0.000  0.001  0.018
   13  0.000  0.015  0.000  0.002  0.000  0.000  0.000  0.000  0.000  0.018
   14  0.000  0.014  0.000  0.002  0.000  0.000  0.000  0.000  0.000  0.018
   15  0.000  0.014  0.000  0.002  0.000  0.000  0.000  0.000  0.000  0.016
   16  0.000  0.015  0.000  0.002  0.000  0.000  0.000  0.000  0.001  0.018
   17  0.000  0.015  0.000  0.002  0.000  0.000  0.000  0.000  0.001  0.018
   18  0.000  0.015  0.000  0.002  0.000  0.000  0.000  0.000  0.000  0.018
   19  0.000  0.027  0.000  0.004  0.000  0.000  0.000  0.000  0.000  0.031
   20  0.000  0.022  0.000  0.006  0.000  0.000  0.000  0.000  0.000  0.028
   21  0.000  0.015  0.000  0.003  0.000  0.000  0.000  0.000  0.000  0.018
   22  0.000  0.023  0.000  0.005  0.000  0.000  0.000  0.000  0.000  0.028
   23  0.000  0.029  0.000  0.004  0.000  0.000  0.000  0.000  0.000  0.033
   24  0.000  0.032  0.000  0.004  0.000  0.000  0.000  0.000  0.000  0.037
   25  0.000  0.019  0.000  0.003  0.000  0.000  0.000  0.000  0.000  0.023
   26  0.000  0.022  0.000  0.005  0.000  0.000  0.000  0.000  0.000  0.027
   27  0.000  0.030  0.000  0.003  0.000  0.000  0.000  0.000  0.000  0.033
   28  0.000  0.032  0.000  0.004  0.000  0.000  0.000  0.000  0.000  0.036
   29  0.000  0.027  0.000  0.004  0.000  0.000  0.000  0.000  0.000  0.031
   30  0.000  0.021  0.000  0.004  0.000  0.000  0.000  0.000  0.000  0.025
   31  0.000  0.035  0.000  0.005  0.000  0.000  0.000  0.000  0.000  0.040
   32  0.000  0.032  0.000  0.004  0.000  0.000  0.000  0.000  0.000  0.037
   33  0.000  0.027  0.000  0.005  0.000  0.000  0.000  0.000  0.000  0.033
   34  0.000  0.021  0.000  0.003  0.000  0.000  0.000  0.000  0.000  0.025
   35  0.000  0.018  0.000  0.005  0.000  0.000  0.000  0.000  0.000  0.024
   36  0.000  0.021  0.000  0.003  0.000  0.000  0.000  0.000  0.000  0.024
   37  0.000  0.000  0.000  0.000  0.000  0.000  0.000  0.000  0.000  0.000
   38  0.000  0.000  0.000  0.000  0.000  0.000  0.000  0.000  0.000  0.000
   39  0.000  0.000  0.000  0.000  0.000  0.000  0.000  0.000  0.000  0.000
   40  0.000  0.000  0.000  0.000  0.000  0.000  0.000  0.000  0.000  0.000
   41  0.000  0.000  0.000  0.000  0.000  0.000  0.000  0.000  0.000  0.000
   42  0.000  0.000  0.000  0.000  0.000  0.000  0.000  0.000  0.000  0.000
   43  0.000  0.000  0.000  0.000  0.000  0.000  0.000  0.000  0.000  0.000
   44  0.000  0.000  0.000  0.000  0.000  0.000  0.000  0.000  0.000  0.000
   45  0.000  0.000  0.000  0.000  0.000  0.000  0.000  0.000  0.000  0.000
   46  0.000  0.000  0.000  0.000  0.000  0.000  0.000  0.000  0.000  0.000
tot    0.000  0.720  0.002  0.118  0.001  0.004  0.000  0.001  0.008  0.855
 
band    75 # energy   -6.46992491 # occ.  2.00000000
 
ion      s     py     pz     px    dxy    dyz    dz2    dxz  x2-y2    tot
    1  0.000  0.002  0.000  0.015  0.000  0.000  0.000  0.000  0.000  0.018
    2  0.000  0.002  0.000  0.015  0.000  0.000  0.000  0.000  0.000  0.018
    3  0.000  0.002  0.000  0.015  0.000  0.000  0.000  0.000  0.000  0.018
    4  0.000  0.002  0.000  0.015  0.000  0.000  0.000  0.000  0.000  0.018
    5  0.000  0.002  0.000  0.015  0.001  0.000  0.000  0.000  0.000  0.017
    6  0.000  0.002  0.000  0.015  0.000  0.000  0.000  0.000  0.000  0.019
    7  0.000  0.003  0.000  0.014  0.000  0.000  0.000  0.000  0.000  0.017
    8  0.000  0.002  0.000  0.014  0.001  0.000  0.000  0.000  0.000  0.017
    9  0.000  0.003  0.000  0.015  0.000  0.000  0.000  0.000  0.000  0.018
   10  0.000  0.002  0.000  0.016  0.000  0.000  0.000  0.000  0.000  0.019
   11  0.000  0.002  0.000  0.016  0.001  0.000  0.000  0.000  0.000  0.019
   12  0.000  0.002  0.000  0.015  0.000  0.000  0.000  0.000  0.000  0.018
   13  0.000  0.002  0.000  0.014  0.000  0.000  0.000  0.000  0.000  0.017
   14  0.000  0.002  0.000  0.015  0.001  0.000  0.000  0.000  0.000  0.018
   15  0.000  0.002  0.000  0.016  0.000  0.000  0.000  0.000  0.000  0.019
   16  0.000  0.002  0.000  0.015  0.000  0.000  0.000  0.000  0.000  0.018
   17  0.000  0.003  0.000  0.014  0.000  0.000  0.000  0.000  0.000  0.018
   18  0.000  0.002  0.000  0.014  0.000  0.000  0.000  0.000  0.000  0.017
   19  0.000  0.006  0.000  0.032  0.000  0.000  0.000  0.000  0.000  0.039
   20  0.000  0.002  0.000  0.020  0.000  0.000  0.000  0.000  0.000  0.022
   21  0.000  0.002  0.000  0.020  0.000  0.000  0.000  0.000  0.000  0.022
   22  0.000  0.004  0.000  0.030  0.000  0.000  0.000  0.000  0.000  0.034
   23  0.000  0.004  0.000  0.018  0.000  0.000  0.000  0.000  0.000  0.022
   24  0.000  0.005  0.000  0.028  0.000  0.000  0.000  0.000  0.000  0.034
   25  0.000  0.005  0.000  0.032  0.000  0.000  0.000  0.000  0.000  0.037
   26  0.000  0.002  0.000  0.019  0.000  0.000  0.000  0.000  0.000  0.021
   27  0.000  0.005  0.000  0.022  0.000  0.000  0.000  0.000  0.000  0.027
   28  0.000  0.006  0.000  0.028  0.000  0.000  0.000  0.000  0.000  0.034
   29  0.000  0.003  0.000  0.021  0.000  0.000  0.000  0.000  0.000  0.025
   30  0.000  0.004  0.000  0.028  0.000  0.000  0.000  0.000  0.000  0.033
   31  0.000  0.007  0.000  0.035  0.000  0.000  0.000  0.000  0.000  0.042
   32  0.000  0.004  0.000  0.017  0.000  0.000  0.000  0.000  0.000  0.021
   33  0.000  0.003  0.000  0.026  0.000  0.000  0.000  0.000  0.000  0.029
   34  0.000  0.005  0.000  0.029  0.000  0.000  0.000  0.000  0.000  0.034
   35  0.000  0.002  0.000  0.021  0.000  0.000  0.000  0.000  0.000  0.023
   36  0.000  0.005  0.000  0.027  0.000  0.000  0.000  0.000  0.000  0.033
   37  0.000  0.000  0.000  0.000  0.000  0.000  0.000  0.000  0.000  0.000
   38  0.000  0.000  0.000  0.000  0.000  0.000  0.000  0.000  0.000  0.000
   39  0.000  0.000  0.000  0.000  0.000  0.000  0.000  0.000  0.000  0.000
   40  0.000  0.000  0.000  0.000  0.000  0.000  0.000  0.000  0.000  0.000
   41  0.000  0.000  0.000  0.000  0.000  0.000  0.000  0.000  0.000  0.000
   42  0.000  0.000  0.000  0.000  0.000  0.000  0.000  0.000  0.000  0.000
   43  0.000  0.000  0.000  0.000  0.000  0.000  0.000  0.000  0.000  0.000
   44  0.000  0.000  0.000  0.000  0.000  0.000  0.000  0.000  0.000  0.000
   45  0.000  0.000  0.000  0.000  0.000  0.000  0.000  0.000  0.000  0.000
   46  0.000  0.000  0.000  0.000  0.000  0.000  0.000  0.000  0.000  0.000
tot    0.001  0.117  0.003  0.720  0.008  0.001  0.000  0.004  0.001  0.855
 
band    76 # energy   -5.96573376 # occ.  2.00000000
 
ion      s     py     pz     px    dxy    dyz    dz2    dxz  x2-y2    tot
    1  0.001  0.001  0.001  0.001  0.000  0.000  0.000  0.000  0.000  0.004
    2  0.003  0.000  0.003  0.000  0.000  0.000  0.000  0.000  0.000  0.006
    3  0.000  0.002  0.000  0.000  0.000  0.001  0.000  0.000  0.000  0.003
    4  0.008  0.000  0.008  0.000  0.000  0.000  0.001  0.000  0.000  0.017
    5  0.001  0.000  0.001  0.001  0.000  0.000  0.000  0.000  0.000  0.005
    6  0.002  0.000  0.002  0.000  0.000  0.000  0.000  0.000  0.000  0.004
    7  0.001  0.000  0.001  0.002  0.000  0.000  0.000  0.000  0.000  0.005
    8  0.002  0.000  0.002  0.000  0.000  0.000  0.000  0.000  0.000  0.004
    9  0.001  0.000  0.001  0.001  0.000  0.000  0.000  0.000  0.000  0.004
   10  0.002  0.000  0.002  0.000  0.000  0.000  0.000  0.000  0.000  0.005
   11  0.000  0.001  0.000  0.000  0.000  0.001  0.000  0.000  0.000  0.002
   12  0.008  0.000  0.008  0.000  0.000  0.000  0.001  0.000  0.000  0.017
   13  0.000  0.002  0.000  0.000  0.000  0.001  0.000  0.000  0.000  0.003
   14  0.009  0.000  0.008  0.000  0.000  0.000  0.001  0.000  0.000  0.019
   15  0.001  0.001  0.001  0.001  0.000  0.000  0.000  0.001  0.000  0.005
   16  0.002  0.000  0.002  0.000  0.000  0.000  0.000  0.000  0.000  0.004
   17  0.001  0.000  0.001  0.001  0.000  0.000  0.000  0.000  0.000  0.003
   18  0.002  0.000  0.002  0.000  0.000  0.000  0.000  0.000  0.000  0.005
   19  0.000  0.019  0.001  0.040  0.000  0.000  0.000  0.000  0.000  0.060
   20  0.000  0.006  0.004  0.006  0.000  0.000  0.000  0.000  0.000  0.016
   21  0.000  0.068  0.000  0.000  0.000  0.000  0.000  0.000  0.000  0.069
   22  0.000  0.001  0.013  0.007  0.000  0.000  0.000  0.000  0.000  0.021
   23  0.000  0.011  0.002  0.044  0.000  0.000  0.000  0.000  0.000  0.058
   24  0.000  0.006  0.003  0.000  0.000  0.000  0.000  0.000  0.000  0.009
   25  0.000  0.014  0.002  0.046  0.000  0.000  0.000  0.000  0.000  0.062
   26  0.000  0.013  0.003  0.001  0.000  0.000  0.000  0.000  0.000  0.016
   27  0.000  0.022  0.001  0.043  0.000  0.000  0.000  0.000  0.000  0.066
   28  0.000  0.004  0.004  0.003  0.000  0.000  0.000  0.000  0.000  0.011
   29  0.000  0.052  0.000  0.000  0.000  0.000  0.000  0.000  0.000  0.052
   30  0.000  0.000  0.014  0.008  0.000  0.000  0.000  0.000  0.000  0.023
   31  0.000  0.063  0.000  0.000  0.000  0.000  0.000  0.000  0.000  0.064
   32  0.000  0.001  0.014  0.010  0.000  0.000  0.000  0.000  0.000  0.026
   33  0.000  0.013  0.002  0.052  0.000  0.000  0.000  0.000  0.000  0.067
   34  0.000  0.009  0.003  0.001  0.000  0.000  0.000  0.000  0.000  0.013
   35  0.000  0.012  0.001  0.042  0.000  0.000  0.000  0.000  0.000  0.056
   36  0.000  0.004  0.004  0.006  0.000  0.000  0.000  0.000  0.000  0.014
   37  0.000  0.000  0.000  0.001  0.000  0.000  0.000  0.000  0.000  0.002
   38  0.000  0.001  0.000  0.001  0.000  0.000  0.000  0.000  0.000  0.002
   39  0.000  0.001  0.000  0.001  0.000  0.000  0.000  0.000  0.000  0.002
   40  0.000  0.000  0.000  0.000  0.000  0.000  0.000  0.000  0.000  0.000
   41  0.001  0.000  0.000  0.000  0.000  0.000  0.000  0.000  0.000  0.001
   42  0.000  0.000  0.000  0.000  0.000  0.000  0.000  0.000  0.000  0.000
   43  0.000  0.000  0.000  0.000  0.000  0.000  0.000  0.000  0.000  0.000
   44  0.001  0.000  0.000  0.000  0.000  0.000  0.000  0.000  0.000  0.001
   45  0.000  0.000  0.000  0.000  0.000  0.000  0.000  0.000  0.000  0.000
   46  0.000  0.002  0.000  0.000  0.000  0.000  0.000  0.000  0.000  0.002
tot    0.046  0.331  0.116  0.323  0.001  0.003  0.004  0.003  0.001  0.829
 
band    77 # energy   -5.96397969 # occ.  2.00000000
 
ion      s     py     pz     px    dxy    dyz    dz2    dxz  x2-y2    tot
    1  0.003  0.001  0.003  0.000  0.000  0.000  0.000  0.000  0.000  0.007
    2  0.004  0.001  0.004  0.000  0.000  0.000  0.000  0.000  0.000  0.009
    3  0.000  0.000  0.000  0.002  0.000  0.000  0.000  0.001  0.000  0.003
    4  0.001  0.000  0.001  0.001  0.000  0.000  0.000  0.000  0.000  0.003
    5  0.001  0.001  0.001  0.000  0.000  0.001  0.000  0.000  0.000  0.004
    6  0.006  0.000  0.006  0.000  0.000  0.000  0.001  0.000  0.000  0.014
    7  0.001  0.001  0.001  0.000  0.000  0.000  0.000  0.000  0.000  0.004
    8  0.006  0.000  0.006  0.001  0.000  0.000  0.001  0.000  0.000  0.014
    9  0.003  0.001  0.003  0.001  0.000  0.000  0.000  0.000  0.000  0.009
   10  0.003  0.000  0.003  0.000  0.000  0.000  0.000  0.000  0.000  0.007
   11  0.000  0.000  0.000  0.001  0.000  0.000  0.000  0.000  0.000  0.002
   12  0.000  0.000  0.000  0.000  0.000  0.000  0.000  0.000  0.000  0.001
   13  0.000  0.000  0.000  0.001  0.000  0.000  0.000  0.000  0.000  0.003
   14  0.000  0.000  0.000  0.001  0.000  0.000  0.000  0.000  0.000  0.002
   15  0.001  0.001  0.001  0.000  0.000  0.000  0.000  0.000  0.000  0.004
   16  0.007  0.000  0.007  0.000  0.000  0.000  0.001  0.000  0.000  0.015
   17  0.002  0.001  0.002  0.001  0.000  0.000  0.000  0.000  0.000  0.007
   18  0.003  0.000  0.003  0.000  0.000  0.000  0.000  0.000  0.000  0.007
   19  0.000  0.027  0.005  0.027  0.000  0.000  0.000  0.000  0.000  0.059
   20  0.000  0.020  0.006  0.000  0.000  0.000  0.000  0.000  0.000  0.027
   21  0.000  0.002  0.001  0.056  0.000  0.000  0.000  0.000  0.000  0.059
   22  0.000  0.002  0.001  0.015  0.000  0.000  0.000  0.000  0.000  0.019
   23  0.000  0.054  0.002  0.001  0.000  0.000  0.000  0.000  0.000  0.057
   24  0.000  0.005  0.012  0.009  0.000  0.000  0.000  0.000  0.000  0.025
   25  0.000  0.041  0.002  0.005  0.000  0.000  0.000  0.000  0.000  0.047
   26  0.000  0.011  0.010  0.016  0.000  0.000  0.000  0.000  0.000  0.038
   27  0.000  0.027  0.005  0.025  0.000  0.000  0.000  0.000  0.000  0.057
   28  0.000  0.015  0.006  0.000  0.000  0.000  0.000  0.000  0.000  0.021
   29  0.000  0.005  0.001  0.041  0.000  0.000  0.000  0.000  0.000  0.046
   30  0.000  0.003  0.001  0.015  0.000  0.000  0.000  0.000  0.000  0.019
   31  0.000  0.003  0.001  0.045  0.000  0.000  0.000  0.000  0.000  0.049
   32  0.000  0.003  0.001  0.021  0.000  0.000  0.000  0.000  0.000  0.024
   33  0.000  0.047  0.002  0.005  0.000  0.000  0.000  0.000  0.000  0.053
   34  0.000  0.008  0.011  0.012  0.000  0.000  0.000  0.000  0.000  0.031
   35  0.000  0.021  0.004  0.024  0.000  0.000  0.000  0.000  0.000  0.049
   36  0.000  0.023  0.006  0.001  0.000  0.000  0.000  0.000  0.000  0.029
   37  0.000  0.000  0.000  0.000  0.000  0.000  0.000  0.000  0.000  0.001
   38  0.000  0.001  0.000  0.000  0.000  0.000  0.000  0.000  0.000  0.001
   39  0.000  0.000  0.000  0.000  0.000  0.000  0.000  0.000  0.000  0.001
   40  0.000  0.000  0.000  0.000  0.000  0.000  0.000  0.000  0.000  0.000
   41  0.000  0.000  0.000  0.000  0.000  0.000  0.000  0.000  0.000  0.000
   42  0.000  0.000  0.000  0.000  0.000  0.000  0.000  0.000  0.000  0.000
   43  0.000  0.000  0.000  0.000  0.000  0.000  0.000  0.000  0.000  0.000
   44  0.000  0.000  0.000  0.000  0.000  0.000  0.000  0.000  0.000  0.000
   45  0.000  0.000  0.000  0.000  0.000  0.000  0.000  0.000  0.000  0.000
   46  0.000  0.000  0.000  0.001  0.000  0.000  0.000  0.000  0.000  0.001
tot    0.045  0.326  0.118  0.329  0.001  0.003  0.004  0.003  0.001  0.830
 
band    78 # energy   -5.96108772 # occ.  2.00000000
 
ion      s     py     pz     px    dxy    dyz    dz2    dxz  x2-y2    tot
    1  0.000  0.000  0.000  0.000  0.000  0.000  0.000  0.000  0.000  0.000
    2  0.001  0.000  0.000  0.002  0.000  0.000  0.000  0.001  0.000  0.004
    3  0.006  0.000  0.006  0.000  0.000  0.000  0.001  0.000  0.000  0.013
    4  0.000  0.001  0.000  0.000  0.000  0.001  0.000  0.000  0.000  0.003
    5  0.006  0.000  0.006  0.000  0.000  0.000  0.001  0.000  0.000  0.013
    6  0.000  0.001  0.000  0.000  0.000  0.000  0.000  0.000  0.000  0.002
    7  0.006  0.000  0.006  0.000  0.000  0.000  0.001  0.000  0.000  0.014
    8  0.000  0.002  0.000  0.001  0.000  0.001  0.000  0.000  0.000  0.004
    9  0.000  0.000  0.000  0.000  0.000  0.000  0.000  0.000  0.000  0.000
   10  0.002  0.000  0.001  0.001  0.000  0.000  0.000  0.001  0.000  0.005
   11  0.006  0.000  0.006  0.000  0.000  0.000  0.001  0.000  0.000  0.012
   12  0.001  0.001  0.001  0.000  0.000  0.000  0.000  0.000  0.000  0.005
   13  0.007  0.000  0.007  0.000  0.000  0.000  0.001  0.000  0.000  0.015
   14  0.001  0.002  0.001  0.001  0.000  0.000  0.000  0.000  0.000  0.005
   15  0.007  0.000  0.007  0.000  0.000  0.000  0.001  0.000  0.000  0.015
   16  0.000  0.001  0.000  0.000  0.000  0.000  0.000  0.000  0.000  0.003
   17  0.000  0.000  0.000  0.000  0.000  0.000  0.000  0.000  0.000  0.001
   18  0.000  0.000  0.000  0.002  0.000  0.000  0.000  0.001  0.000  0.004
   19  0.000  0.002  0.000  0.002  0.000  0.000  0.000  0.000  0.000  0.004
   20  0.000  0.000  0.001  0.069  0.000  0.000  0.000  0.000  0.000  0.070
   21  0.000  0.002  0.011  0.002  0.000  0.000  0.000  0.000  0.000  0.015
   22  0.000  0.048  0.001  0.013  0.000  0.000  0.000  0.000  0.000  0.063
   23  0.000  0.000  0.011  0.003  0.000  0.000  0.000  0.000  0.000  0.014
   24  0.000  0.037  0.000  0.012  0.000  0.000  0.000  0.000  0.000  0.049
   25  0.000  0.000  0.011  0.010  0.000  0.000  0.000  0.000  0.000  0.022
   26  0.000  0.059  0.000  0.019  0.000  0.000  0.000  0.000  0.000  0.079
   27  0.000  0.003  0.000  0.001  0.000  0.000  0.000  0.000  0.000  0.003
   28  0.000  0.000  0.002  0.055  0.000  0.000  0.000  0.000  0.000  0.057
   29  0.000  0.007  0.011  0.002  0.000  0.000  0.000  0.000  0.000  0.021
   30  0.000  0.042  0.002  0.017  0.000  0.000  0.000  0.000  0.000  0.061
   31  0.000  0.006  0.011  0.002  0.000  0.000  0.000  0.000  0.000  0.018
   32  0.000  0.047  0.001  0.017  0.000  0.000  0.000  0.000  0.000  0.066
   33  0.000  0.000  0.011  0.008  0.000  0.000  0.000  0.000  0.000  0.019
   34  0.000  0.047  0.000  0.014  0.000  0.000  0.000  0.000  0.000  0.061
   35  0.000  0.016  0.000  0.002  0.000  0.000  0.000  0.000  0.000  0.019
   36  0.000  0.000  0.001  0.061  0.000  0.000  0.000  0.000  0.000  0.062
   37  0.000  0.000  0.002  0.000  0.000  0.000  0.000  0.000  0.000  0.002
   38  0.000  0.001  0.001  0.000  0.000  0.000  0.000  0.000  0.000  0.002
   39  0.000  0.001  0.001  0.000  0.000  0.000  0.000  0.000  0.000  0.001
   40  0.001  0.000  0.000  0.000  0.000  0.000  0.000  0.000  0.000  0.002
   41  0.000  0.000  0.000  0.000  0.000  0.000  0.000  0.000  0.000  0.000
   42  0.000  0.000  0.000  0.000  0.000  0.000  0.000  0.000  0.000  0.000
   43  0.000  0.000  0.000  0.000  0.000  0.000  0.000  0.000  0.000  0.000
   44  0.001  0.000  0.000  0.000  0.000  0.000  0.000  0.000  0.000  0.001
   45  0.000  0.000  0.000  0.000  0.000  0.000  0.000  0.000  0.000  0.000
   46  0.000  0.000  0.000  0.001  0.000  0.000  0.000  0.000  0.000  0.001
tot    0.047  0.329  0.120  0.321  0.001  0.003  0.004  0.003  0.001  0.829
 
band    79 # energy   -5.96079361 # occ.  2.00000000
 
ion      s     py     pz     px    dxy    dyz    dz2    dxz  x2-y2    tot
    1  0.006  0.001  0.006  0.000  0.000  0.000  0.001  0.000  0.000  0.014
    2  0.003  0.002  0.003  0.000  0.000  0.001  0.000  0.000  0.000  0.008
    3  0.003  0.000  0.003  0.000  0.000  0.000  0.000  0.000  0.000  0.006
    4  0.001  0.000  0.000  0.001  0.000  0.000  0.000  0.000  0.000  0.003
    5  0.001  0.000  0.001  0.000  0.000  0.000  0.000  0.000  0.000  0.003
    6  0.002  0.000  0.002  0.001  0.000  0.000  0.000  0.000  0.000  0.005
    7  0.001  0.000  0.001  0.000  0.000  0.000  0.000  0.000  0.000  0.003
    8  0.002  0.000  0.001  0.002  0.000  0.000  0.000  0.001  0.000  0.006
    9  0.007  0.001  0.007  0.000  0.000  0.000  0.001  0.000  0.000  0.016
   10  0.003  0.001  0.003  0.000  0.000  0.000  0.000  0.000  0.000  0.007
   11  0.002  0.000  0.002  0.001  0.000  0.000  0.000  0.000  0.000  0.006
   12  0.000  0.001  0.000  0.001  0.000  0.000  0.000  0.000  0.000  0.002
   13  0.003  0.000  0.003  0.001  0.000  0.000  0.000  0.000  0.000  0.007
   14  0.000  0.001  0.000  0.001  0.000  0.000  0.000  0.000  0.000  0.002
   15  0.001  0.000  0.001  0.000  0.000  0.000  0.000  0.000  0.000  0.002
   16  0.001  0.000  0.001  0.001  0.000  0.000  0.000  0.000  0.000  0.004
   17  0.006  0.000  0.006  0.000  0.000  0.000  0.001  0.000  0.000  0.013
   18  0.004  0.001  0.003  0.000  0.000  0.000  0.000  0.000  0.000  0.009
   19  0.000  0.023  0.010  0.001  0.000  0.000  0.000  0.000  0.000  0.035
   20  0.000  0.050  0.005  0.001  0.000  0.000  0.000  0.000  0.000  0.056
   21  0.000  0.001  0.004  0.016  0.000  0.000  0.000  0.000  0.000  0.021
   22  0.000  0.019  0.001  0.025  0.000  0.000  0.000  0.000  0.000  0.044
   23  0.000  0.006  0.001  0.022  0.000  0.000  0.000  0.000  0.000  0.030
   24  0.000  0.004  0.003  0.030  0.000  0.000  0.000  0.000  0.000  0.038
   25  0.000  0.017  0.002  0.007  0.000  0.000  0.000  0.000  0.000  0.026
   26  0.000  0.006  0.002  0.050  0.000  0.000  0.000  0.000  0.000  0.059
   27  0.000  0.021  0.011  0.001  0.000  0.000  0.000  0.000  0.000  0.034
   28  0.000  0.039  0.005  0.002  0.000  0.000  0.000  0.000  0.000  0.046
   29  0.000  0.002  0.004  0.024  0.000  0.000  0.000  0.000  0.000  0.031
   30  0.000  0.016  0.000  0.032  0.000  0.000  0.000  0.000  0.000  0.048
   31  0.000  0.001  0.004  0.024  0.000  0.000  0.000  0.000  0.000  0.030
   32  0.000  0.022  0.000  0.027  0.000  0.000  0.000  0.000  0.000  0.049
   33  0.000  0.011  0.001  0.009  0.000  0.000  0.000  0.000  0.000  0.021
   34  0.000  0.007  0.002  0.044  0.000  0.000  0.000  0.000  0.000  0.053
   35  0.000  0.020  0.011  0.002  0.000  0.000  0.000  0.000  0.000  0.034
   36  0.000  0.047  0.006  0.001  0.000  0.000  0.000  0.000  0.000  0.054
   37  0.000  0.000  0.000  0.000  0.000  0.000  0.000  0.000  0.000  0.001
   38  0.000  0.000  0.001  0.000  0.000  0.000  0.000  0.000  0.000  0.001
   39  0.000  0.000  0.001  0.000  0.000  0.000  0.000  0.000  0.000  0.001
   40  0.000  0.000  0.000  0.000  0.000  0.000  0.000  0.000  0.000  0.000
   41  0.000  0.000  0.000  0.000  0.000  0.000  0.000  0.000  0.000  0.000
   42  0.000  0.000  0.000  0.000  0.000  0.000  0.000  0.000  0.000  0.000
   43  0.000  0.000  0.000  0.000  0.000  0.000  0.000  0.000  0.000  0.000
   44  0.000  0.000  0.000  0.000  0.000  0.000  0.000  0.000  0.000  0.000
   45  0.001  0.000  0.000  0.000  0.000  0.000  0.000  0.000  0.000  0.001
   46  0.000  0.000  0.000  0.000  0.000  0.000  0.000  0.000  0.000  0.000
tot    0.046  0.322  0.120  0.329  0.001  0.003  0.004  0.003  0.001  0.830
 
band    80 # energy   -5.88322092 # occ.  2.00000000
 
ion      s     py     pz     px    dxy    dyz    dz2    dxz  x2-y2    tot
    1  0.000  0.000  0.000  0.000  0.000  0.000  0.000  0.000  0.000  0.001
    2  0.000  0.001  0.000  0.000  0.000  0.000  0.000  0.000  0.000  0.001
    3  0.000  0.000  0.000  0.001  0.000  0.000  0.000  0.000  0.000  0.001
    4  0.000  0.000  0.000  0.001  0.000  0.000  0.000  0.000  0.000  0.002
    5  0.000  0.000  0.000  0.000  0.000  0.000  0.000  0.000  0.000  0.001
    6  0.000  0.000  0.000  0.000  0.000  0.000  0.000  0.000  0.000  0.001
    7  0.000  0.000  0.000  0.000  0.000  0.000  0.000  0.000  0.000  0.001
    8  0.001  0.000  0.000  0.000  0.000  0.000  0.000  0.000  0.000  0.002
    9  0.000  0.000  0.000  0.000  0.000  0.000  0.000  0.000  0.000  0.001
   10  0.000  0.001  0.000  0.000  0.000  0.000  0.000  0.000  0.000  0.002
   11  0.001  0.000  0.001  0.000  0.000  0.000  0.000  0.000  0.000  0.002
   12  0.000  0.000  0.000  0.000  0.000  0.000  0.000  0.000  0.000  0.001
   13  0.000  0.000  0.000  0.001  0.000  0.000  0.000  0.000  0.000  0.001
   14  0.000  0.000  0.000  0.000  0.000  0.000  0.000  0.000  0.000  0.001
   15  0.000  0.000  0.000  0.000  0.000  0.000  0.000  0.000  0.000  0.001
   16  0.001  0.000  0.001  0.000  0.000  0.000  0.000  0.000  0.000  0.002
   17  0.001  0.001  0.000  0.000  0.000  0.000  0.000  0.000  0.000  0.002
   18  0.000  0.000  0.000  0.000  0.000  0.000  0.000  0.000  0.000  0.001
   19  0.000  0.004  0.000  0.000  0.000  0.000  0.000  0.000  0.000  0.004
   20  0.000  0.003  0.000  0.001  0.000  0.000  0.000  0.000  0.000  0.005
   21  0.000  0.002  0.000  0.005  0.000  0.000  0.000  0.000  0.000  0.007
   22  0.000  0.003  0.001  0.004  0.000  0.000  0.000  0.000  0.000  0.008
   23  0.000  0.005  0.000  0.001  0.000  0.000  0.000  0.000  0.000  0.006
   24  0.000  0.001  0.000  0.004  0.000  0.000  0.000  0.000  0.000  0.005
   25  0.000  0.001  0.000  0.003  0.000  0.000  0.000  0.000  0.000  0.005
   26  0.001  0.000  0.001  0.000  0.000  0.000  0.000  0.000  0.000  0.002
   27  0.000  0.000  0.000  0.001  0.000  0.000  0.000  0.000  0.000  0.001
   28  0.000  0.007  0.000  0.000  0.000  0.000  0.000  0.000  0.000  0.008
   29  0.000  0.000  0.001  0.000  0.000  0.000  0.000  0.000  0.000  0.001
   30  0.000  0.004  0.000  0.000  0.000  0.000  0.000  0.000  0.000  0.004
   31  0.000  0.002  0.001  0.005  0.000  0.000  0.000  0.000  0.000  0.008
   32  0.000  0.000  0.000  0.004  0.000  0.000  0.000  0.000  0.000  0.005
   33  0.000  0.000  0.000  0.000  0.000  0.000  0.000  0.000  0.000  0.001
   34  0.000  0.000  0.001  0.002  0.000  0.000  0.000  0.000  0.000  0.003
   35  0.000  0.007  0.000  0.000  0.000  0.000  0.000  0.000  0.000  0.008
   36  0.000  0.002  0.000  0.002  0.000  0.000  0.000  0.000  0.000  0.004
   37  0.000  0.001  0.091  0.007  0.000  0.001  0.000  0.000  0.000  0.100
   38  0.000  0.002  0.097  0.003  0.000  0.000  0.000  0.000  0.000  0.102
   39  0.000  0.000  0.096  0.003  0.000  0.000  0.001  0.000  0.000  0.101
   40  0.035  0.000  0.000  0.001  0.000  0.000  0.000  0.000  0.000  0.037
   41  0.048  0.000  0.000  0.002  0.000  0.000  0.000  0.000  0.000  0.050
   42  0.000  0.000  0.001  0.000  0.000  0.000  0.000  0.000  0.000  0.001
   43  0.003  0.000  0.000  0.000  0.000  0.000  0.000  0.000  0.000  0.004
   44  0.025  0.001  0.000  0.001  0.000  0.000  0.000  0.000  0.000  0.027
   45  0.056  0.001  0.002  0.000  0.000  0.000  0.000  0.000  0.000  0.058
   46  0.000  0.001  0.070  0.001  0.000  0.001  0.000  0.002  0.000  0.075
tot    0.177  0.053  0.369  0.055  0.000  0.002  0.002  0.002  0.000  0.661
 
band    81 # energy   -5.78240645 # occ.  2.00000000
 
ion      s     py     pz     px    dxy    dyz    dz2    dxz  x2-y2    tot
    1  0.000  0.000  0.000  0.000  0.000  0.000  0.000  0.000  0.000  0.001
    2  0.000  0.000  0.000  0.000  0.000  0.000  0.000  0.000  0.000  0.000
    3  0.000  0.000  0.000  0.000  0.000  0.000  0.000  0.000  0.000  0.000
    4  0.000  0.000  0.001  0.000  0.000  0.000  0.000  0.000  0.000  0.001
    5  0.000  0.000  0.000  0.000  0.000  0.000  0.000  0.000  0.000  0.000
    6  0.000  0.000  0.000  0.000  0.000  0.000  0.000  0.000  0.000  0.000
    7  0.000  0.000  0.000  0.000  0.000  0.000  0.000  0.000  0.000  0.000
    8  0.000  0.000  0.000  0.000  0.000  0.000  0.000  0.000  0.000  0.000
    9  0.000  0.000  0.000  0.000  0.000  0.000  0.000  0.000  0.000  0.000
   10  0.000  0.000  0.001  0.000  0.000  0.000  0.000  0.000  0.000  0.001
   11  0.000  0.000  0.000  0.000  0.000  0.000  0.000  0.000  0.000  0.000
   12  0.000  0.000  0.000  0.000  0.000  0.000  0.000  0.000  0.000  0.000
   13  0.000  0.000  0.000  0.000  0.000  0.000  0.000  0.000  0.000  0.000
   14  0.000  0.000  0.000  0.000  0.000  0.000  0.000  0.000  0.000  0.000
   15  0.000  0.000  0.000  0.000  0.000  0.000  0.000  0.000  0.000  0.000
   16  0.000  0.000  0.000  0.000  0.000  0.000  0.000  0.000  0.000  0.000
   17  0.000  0.000  0.000  0.000  0.000  0.000  0.000  0.000  0.000  0.000
   18  0.000  0.000  0.000  0.000  0.000  0.000  0.000  0.000  0.000  0.001
   19  0.000  0.001  0.000  0.000  0.000  0.000  0.000  0.000  0.000  0.001
   20  0.000  0.000  0.000  0.000  0.000  0.000  0.000  0.000  0.000  0.000
   21  0.000  0.000  0.000  0.000  0.000  0.000  0.000  0.000  0.000  0.000
   22  0.000  0.000  0.001  0.000  0.000  0.000  0.000  0.000  0.000  0.001
   23  0.000  0.000  0.000  0.005  0.000  0.000  0.000  0.000  0.000  0.005
   24  0.000  0.001  0.000  0.001  0.000  0.000  0.000  0.000  0.000  0.002
   25  0.000  0.000  0.000  0.000  0.000  0.000  0.000  0.000  0.000  0.000
   26  0.000  0.000  0.000  0.000  0.000  0.000  0.000  0.000  0.000  0.000
   27  0.000  0.000  0.000  0.000  0.000  0.000  0.000  0.000  0.000  0.000
   28  0.000  0.000  0.002  0.000  0.000  0.000  0.000  0.000  0.000  0.002
   29  0.000  0.003  0.000  0.001  0.000  0.000  0.000  0.000  0.000  0.003
   30  0.000  0.000  0.000  0.000  0.000  0.000  0.000  0.000  0.000  0.000
   31  0.000  0.000  0.000  0.001  0.000  0.000  0.000  0.000  0.000  0.001
   32  0.000  0.003  0.000  0.001  0.000  0.000  0.000  0.000  0.000  0.004
   33  0.000  0.002  0.000  0.002  0.000  0.000  0.000  0.000  0.000  0.004
   34  0.000  0.001  0.000  0.000  0.000  0.000  0.000  0.000  0.000  0.002
   35  0.000  0.006  0.000  0.001  0.000  0.000  0.000  0.000  0.000  0.007
   36  0.000  0.001  0.000  0.001  0.000  0.000  0.000  0.000  0.000  0.001
   37  0.002  0.012  0.009  0.105  0.000  0.000  0.002  0.000  0.000  0.130
   38  0.000  0.115  0.000  0.057  0.000  0.000  0.000  0.000  0.000  0.173
   39  0.002  0.089  0.002  0.026  0.000  0.000  0.001  0.000  0.001  0.121
   40  0.041  0.000  0.002  0.000  0.000  0.000  0.000  0.000  0.000  0.043
   41  0.028  0.000  0.002  0.000  0.000  0.000  0.000  0.000  0.000  0.030
   42  0.005  0.000  0.000  0.001  0.000  0.000  0.000  0.000  0.000  0.007
   43  0.001  0.001  0.000  0.000  0.000  0.000  0.000  0.000  0.000  0.002
   44  0.046  0.000  0.001  0.001  0.000  0.000  0.000  0.000  0.000  0.049
   45  0.016  0.000  0.001  0.000  0.000  0.000  0.000  0.000  0.000  0.017
   46  0.000  0.063  0.000  0.047  0.000  0.000  0.000  0.000  0.004  0.115
tot    0.144  0.301  0.023  0.251  0.001  0.000  0.002  0.001  0.006  0.730
 
band    82 # energy   -5.67239777 # occ.  2.00000000
 
ion      s     py     pz     px    dxy    dyz    dz2    dxz  x2-y2    tot
    1  0.000  0.000  0.000  0.000  0.000  0.001  0.000  0.000  0.000  0.001
    2  0.000  0.002  0.000  0.000  0.000  0.001  0.000  0.000  0.000  0.004
    3  0.000  0.000  0.000  0.000  0.000  0.000  0.000  0.000  0.000  0.001
    4  0.001  0.001  0.000  0.000  0.000  0.000  0.000  0.000  0.000  0.002
    5  0.001  0.002  0.000  0.000  0.000  0.000  0.000  0.000  0.000  0.003
    6  0.000  0.000  0.000  0.000  0.000  0.000  0.000  0.000  0.000  0.000
    7  0.000  0.000  0.000  0.000  0.000  0.000  0.000  0.000  0.000  0.001
    8  0.000  0.000  0.000  0.000  0.000  0.002  0.000  0.000  0.000  0.002
    9  0.000  0.001  0.000  0.003  0.000  0.001  0.000  0.000  0.000  0.005
   10  0.001  0.000  0.000  0.001  0.000  0.000  0.000  0.000  0.000  0.002
   11  0.000  0.000  0.000  0.000  0.000  0.000  0.000  0.000  0.000  0.001
   12  0.000  0.000  0.000  0.002  0.000  0.000  0.000  0.000  0.000  0.002
   13  0.000  0.000  0.000  0.001  0.000  0.000  0.000  0.000  0.000  0.001
   14  0.000  0.001  0.000  0.002  0.000  0.000  0.000  0.000  0.000  0.004
   15  0.000  0.005  0.000  0.000  0.000  0.001  0.000  0.000  0.000  0.006
   16  0.000  0.000  0.000  0.000  0.000  0.001  0.000  0.000  0.000  0.001
   17  0.000  0.000  0.000  0.001  0.000  0.000  0.000  0.000  0.000  0.002
   18  0.000  0.001  0.000  0.001  0.000  0.000  0.000  0.000  0.000  0.002
   19  0.000  0.061  0.000  0.001  0.000  0.000  0.000  0.000  0.000  0.062
   20  0.000  0.052  0.000  0.001  0.000  0.000  0.000  0.000  0.000  0.054
   21  0.000  0.029  0.000  0.020  0.000  0.000  0.000  0.000  0.000  0.049
   22  0.000  0.007  0.000  0.002  0.000  0.000  0.000  0.000  0.000  0.009
   23  0.000  0.021  0.000  0.004  0.000  0.000  0.000  0.000  0.000  0.025
   24  0.000  0.004  0.000  0.001  0.000  0.000  0.000  0.000  0.000  0.006
   25  0.000  0.020  0.000  0.024  0.000  0.000  0.000  0.000  0.000  0.044
   26  0.000  0.133  0.000  0.021  0.000  0.000  0.000  0.000  0.000  0.154
   27  0.000  0.057  0.000  0.015  0.000  0.000  0.000  0.000  0.000  0.072
   28  0.000  0.001  0.000  0.004  0.000  0.000  0.000  0.000  0.000  0.005
   29  0.000  0.024  0.000  0.007  0.000  0.000  0.000  0.000  0.000  0.031
   30  0.000  0.000  0.000  0.009  0.000  0.000  0.000  0.000  0.000  0.009
   31  0.000  0.001  0.000  0.002  0.000  0.000  0.000  0.000  0.000  0.003
   32  0.000  0.011  0.000  0.036  0.000  0.000  0.000  0.000  0.000  0.048
   33  0.000  0.089  0.000  0.014  0.000  0.000  0.000  0.000  0.000  0.104
   34  0.000  0.089  0.000  0.010  0.000  0.000  0.000  0.000  0.000  0.099
   35  0.000  0.002  0.000  0.018  0.000  0.000  0.000  0.000  0.000  0.020
   36  0.000  0.023  0.000  0.000  0.000  0.000  0.000  0.000  0.000  0.023
   37  0.000  0.000  0.000  0.000  0.000  0.000  0.000  0.000  0.000  0.000
   38  0.000  0.000  0.000  0.000  0.000  0.000  0.000  0.000  0.000  0.000
   39  0.000  0.000  0.000  0.000  0.000  0.000  0.000  0.000  0.000  0.000
   40  0.000  0.000  0.000  0.000  0.000  0.000  0.000  0.000  0.000  0.000
   41  0.000  0.000  0.000  0.000  0.000  0.000  0.000  0.000  0.000  0.000
   42  0.000  0.000  0.000  0.000  0.000  0.000  0.000  0.000  0.000  0.000
   43  0.000  0.000  0.000  0.000  0.000  0.000  0.000  0.000  0.000  0.000
   44  0.000  0.000  0.000  0.000  0.000  0.000  0.000  0.000  0.000  0.000
   45  0.000  0.000  0.000  0.000  0.000  0.000  0.000  0.000  0.000  0.000
   46  0.000  0.000  0.000  0.000  0.000  0.000  0.000  0.000  0.000  0.000
tot    0.004  0.641  0.003  0.200  0.000  0.009  0.000  0.003  0.000  0.860
 
band    83 # energy   -5.66756343 # occ.  2.00000000
 
ion      s     py     pz     px    dxy    dyz    dz2    dxz  x2-y2    tot
    1  0.000  0.000  0.000  0.001  0.000  0.000  0.000  0.000  0.000  0.002
    2  0.000  0.000  0.000  0.000  0.000  0.000  0.000  0.000  0.000  0.002
    3  0.000  0.000  0.000  0.002  0.000  0.000  0.000  0.000  0.000  0.003
    4  0.000  0.000  0.000  0.003  0.000  0.000  0.000  0.000  0.000  0.003
    5  0.000  0.000  0.000  0.000  0.000  0.000  0.000  0.001  0.000  0.001
    6  0.000  0.000  0.000  0.000  0.000  0.000  0.000  0.000  0.000  0.001
    7  0.000  0.000  0.000  0.000  0.000  0.000  0.000  0.001  0.000  0.001
    8  0.000  0.000  0.000  0.001  0.000  0.000  0.000  0.002  0.000  0.003
    9  0.000  0.001  0.000  0.002  0.000  0.000  0.000  0.000  0.000  0.004
   10  0.000  0.002  0.000  0.000  0.000  0.000  0.000  0.000  0.000  0.002
   11  0.000  0.000  0.000  0.000  0.000  0.000  0.000  0.000  0.000  0.001
   12  0.000  0.001  0.000  0.001  0.000  0.000  0.000  0.000  0.000  0.003
   13  0.000  0.001  0.000  0.003  0.000  0.000  0.000  0.001  0.000  0.006
   14  0.000  0.001  0.000  0.000  0.000  0.000  0.000  0.000  0.000  0.001
   15  0.000  0.001  0.000  0.000  0.000  0.000  0.000  0.000  0.000  0.001
   16  0.000  0.000  0.000  0.001  0.000  0.000  0.000  0.001  0.000  0.002
   17  0.000  0.000  0.000  0.000  0.000  0.000  0.000  0.000  0.000  0.002
   18  0.000  0.001  0.000  0.001  0.000  0.000  0.000  0.000  0.000  0.003
   19  0.000  0.021  0.000  0.016  0.000  0.000  0.000  0.000  0.000  0.037
   20  0.000  0.002  0.000  0.035  0.000  0.000  0.000  0.000  0.000  0.038
   21  0.000  0.012  0.000  0.015  0.000  0.000  0.000  0.000  0.000  0.027
   22  0.000  0.003  0.000  0.025  0.000  0.000  0.000  0.000  0.000  0.028
   23  0.000  0.006  0.000  0.046  0.000  0.000  0.000  0.000  0.000  0.052
   24  0.000  0.000  0.000  0.004  0.000  0.000  0.000  0.000  0.000  0.005
   25  0.000  0.000  0.000  0.049  0.000  0.000  0.000  0.000  0.000  0.049
   26  0.000  0.013  0.000  0.130  0.000  0.000  0.000  0.000  0.000  0.143
   27  0.000  0.000  0.000  0.040  0.000  0.000  0.000  0.000  0.000  0.041
   28  0.000  0.010  0.000  0.002  0.000  0.000  0.000  0.000  0.000  0.012
   29  0.000  0.001  0.000  0.034  0.000  0.000  0.000  0.000  0.000  0.036
   30  0.000  0.010  0.000  0.003  0.000  0.000  0.000  0.000  0.000  0.013
   31  0.000  0.018  0.000  0.096  0.000  0.000  0.000  0.000  0.000  0.114
   32  0.000  0.014  0.000  0.009  0.000  0.000  0.000  0.000  0.000  0.024
   33  0.000  0.007  0.000  0.002  0.000  0.000  0.000  0.000  0.000  0.009
   34  0.000  0.011  0.000  0.089  0.000  0.000  0.000  0.000  0.000  0.101
   35  0.000  0.031  0.000  0.005  0.000  0.000  0.000  0.000  0.000  0.037
   36  0.000  0.007  0.000  0.029  0.000  0.000  0.000  0.000  0.000  0.036
   37  0.000  0.002  0.001  0.000  0.000  0.000  0.000  0.000  0.000  0.003
   38  0.000  0.001  0.001  0.001  0.000  0.000  0.000  0.000  0.000  0.002
   39  0.000  0.000  0.001  0.002  0.000  0.000  0.000  0.000  0.000  0.002
   40  0.001  0.000  0.000  0.000  0.000  0.000  0.000  0.000  0.000  0.001
   41  0.000  0.000  0.000  0.000  0.000  0.000  0.000  0.000  0.000  0.000
   42  0.001  0.000  0.000  0.000  0.000  0.000  0.000  0.000  0.000  0.002
   43  0.002  0.000  0.000  0.000  0.000  0.000  0.000  0.000  0.000  0.002
   44  0.000  0.000  0.000  0.000  0.000  0.000  0.000  0.000  0.000  0.000
   45  0.000  0.000  0.000  0.000  0.000  0.000  0.000  0.000  0.000  0.000
   46  0.001  0.001  0.000  0.003  0.000  0.000  0.000  0.000  0.000  0.006
tot    0.009  0.180  0.005  0.652  0.000  0.002  0.000  0.009  0.000  0.858
 
band    84 # energy   -5.66546219 # occ.  2.00000000
 
ion      s     py     pz     px    dxy    dyz    dz2    dxz  x2-y2    tot
    1  0.000  0.000  0.000  0.006  0.000  0.000  0.000  0.001  0.000  0.007
    2  0.002  0.000  0.001  0.007  0.000  0.000  0.000  0.001  0.000  0.011
    3  0.007  0.001  0.004  0.000  0.000  0.000  0.000  0.000  0.000  0.011
    4  0.000  0.004  0.000  0.000  0.000  0.000  0.000  0.000  0.000  0.005
    5  0.000  0.002  0.000  0.000  0.000  0.000  0.000  0.000  0.000  0.003
    6  0.004  0.000  0.002  0.001  0.000  0.000  0.000  0.000  0.000  0.007
    7  0.002  0.003  0.001  0.004  0.000  0.000  0.000  0.000  0.000  0.010
    8  0.000  0.000  0.000  0.002  0.000  0.000  0.000  0.000  0.000  0.003
    9  0.001  0.001  0.001  0.001  0.000  0.000  0.000  0.000  0.000  0.003
   10  0.001  0.000  0.000  0.002  0.000  0.000  0.000  0.000  0.000  0.004
   11  0.003  0.001  0.002  0.000  0.000  0.000  0.000  0.000  0.000  0.006
   12  0.003  0.000  0.002  0.001  0.000  0.000  0.000  0.000  0.000  0.006
   13  0.000  0.003  0.000  0.001  0.000  0.000  0.000  0.000  0.000  0.005
   14  0.003  0.007  0.001  0.001  0.000  0.000  0.000  0.000  0.000  0.011
   15  0.000  0.000  0.000  0.003  0.000  0.000  0.000  0.001  0.000  0.004
   16  0.003  0.000  0.001  0.004  0.000  0.000  0.000  0.000  0.000  0.009
   17  0.000  0.001  0.000  0.003  0.000  0.000  0.000  0.001  0.000  0.005
   18  0.000  0.000  0.000  0.001  0.000  0.000  0.000  0.000  0.000  0.002
   19  0.000  0.000  0.000  0.066  0.000  0.000  0.000  0.000  0.000  0.067
   20  0.000  0.000  0.001  0.073  0.000  0.000  0.000  0.000  0.000  0.074
   21  0.000  0.003  0.003  0.000  0.000  0.000  0.000  0.000  0.000  0.005
   22  0.000  0.013  0.000  0.000  0.000  0.000  0.000  0.000  0.000  0.013
   23  0.000  0.003  0.000  0.004  0.000  0.000  0.000  0.000  0.000  0.006
   24  0.000  0.000  0.001  0.001  0.000  0.000  0.000  0.000  0.000  0.003
   25  0.000  0.012  0.001  0.021  0.000  0.000  0.000  0.000  0.000  0.034
   26  0.000  0.002  0.001  0.024  0.000  0.000  0.000  0.000  0.000  0.027
   27  0.000  0.002  0.000  0.009  0.000  0.000  0.000  0.000  0.000  0.011
   28  0.000  0.003  0.000  0.005  0.000  0.000  0.000  0.000  0.000  0.008
   29  0.000  0.005  0.000  0.004  0.000  0.000  0.000  0.000  0.000  0.010
   30  0.000  0.002  0.001  0.001  0.000  0.000  0.000  0.000  0.000  0.004
   31  0.000  0.002  0.001  0.004  0.000  0.000  0.000  0.000  0.000  0.007
   32  0.000  0.008  0.001  0.002  0.000  0.000  0.000  0.000  0.000  0.011
   33  0.000  0.004  0.000  0.046  0.000  0.000  0.000  0.000  0.000  0.050
   34  0.000  0.005  0.000  0.033  0.000  0.000  0.000  0.000  0.000  0.039
   35  0.000  0.000  0.000  0.041  0.000  0.000  0.000  0.000  0.000  0.041
   36  0.000  0.005  0.000  0.027  0.000  0.000  0.000  0.000  0.000  0.032
   37  0.001  0.030  0.000  0.000  0.000  0.000  0.000  0.000  0.000  0.030
   38  0.001  0.007  0.001  0.021  0.000  0.000  0.000  0.000  0.000  0.029
   39  0.000  0.000  0.001  0.034  0.000  0.000  0.000  0.000  0.000  0.036
   40  0.001  0.000  0.000  0.000  0.000  0.000  0.000  0.000  0.000  0.001
   41  0.001  0.000  0.000  0.000  0.000  0.000  0.000  0.000  0.000  0.001
   42  0.021  0.001  0.000  0.000  0.000  0.000  0.000  0.000  0.000  0.022
   43  0.023  0.000  0.000  0.001  0.000  0.000  0.000  0.000  0.000  0.024
   44  0.007  0.000  0.000  0.000  0.000  0.000  0.000  0.000  0.000  0.008
   45  0.001  0.000  0.000  0.000  0.000  0.000  0.000  0.000  0.000  0.001
   46  0.018  0.026  0.003  0.032  0.001  0.000  0.000  0.000  0.000  0.080
tot    0.107  0.156  0.033  0.483  0.002  0.001  0.001  0.005  0.001  0.789
 
band    85 # energy   -5.65664219 # occ.  2.00000000
 
ion      s     py     pz     px    dxy    dyz    dz2    dxz  x2-y2    tot
    1  0.000  0.000  0.000  0.001  0.000  0.000  0.000  0.000  0.000  0.002
    2  0.001  0.000  0.000  0.001  0.000  0.000  0.000  0.000  0.000  0.004
    3  0.000  0.005  0.000  0.001  0.000  0.000  0.000  0.000  0.000  0.006
    4  0.000  0.001  0.000  0.001  0.000  0.000  0.000  0.000  0.000  0.002
    5  0.000  0.001  0.000  0.001  0.000  0.000  0.000  0.001  0.000  0.003
    6  0.000  0.002  0.000  0.000  0.000  0.000  0.000  0.000  0.000  0.003
    7  0.000  0.000  0.000  0.000  0.000  0.000  0.000  0.000  0.000  0.001
    8  0.000  0.001  0.000  0.000  0.000  0.000  0.000  0.000  0.000  0.002
    9  0.001  0.000  0.000  0.000  0.000  0.000  0.000  0.000  0.000  0.002
   10  0.001  0.001  0.000  0.000  0.000  0.000  0.000  0.000  0.000  0.003
   11  0.000  0.001  0.000  0.000  0.000  0.000  0.000  0.000  0.000  0.001
   12  0.000  0.002  0.000  0.001  0.000  0.001  0.000  0.000  0.000  0.003
   13  0.000  0.001  0.000  0.001  0.000  0.001  0.000  0.000  0.000  0.003
   14  0.000  0.000  0.000  0.000  0.000  0.002  0.000  0.000  0.000  0.002
   15  0.000  0.001  0.000  0.002  0.000  0.000  0.000  0.000  0.000  0.003
   16  0.000  0.000  0.000  0.000  0.000  0.000  0.000  0.000  0.000  0.001
   17  0.000  0.000  0.000  0.002  0.000  0.001  0.000  0.000  0.000  0.003
   18  0.000  0.001  0.000  0.003  0.000  0.000  0.000  0.001  0.000  0.005
   19  0.000  0.003  0.000  0.010  0.000  0.000  0.000  0.000  0.000  0.013
   20  0.000  0.020  0.000  0.039  0.000  0.000  0.000  0.000  0.000  0.059
   21  0.000  0.035  0.000  0.004  0.000  0.000  0.000  0.000  0.000  0.039
   22  0.000  0.013  0.000  0.010  0.000  0.000  0.000  0.000  0.000  0.023
   23  0.000  0.021  0.000  0.053  0.000  0.000  0.000  0.000  0.000  0.074
   24  0.000  0.004  0.000  0.001  0.000  0.000  0.000  0.000  0.000  0.006
   25  0.000  0.027  0.000  0.006  0.000  0.000  0.000  0.000  0.000  0.033
   26  0.000  0.003  0.000  0.001  0.000  0.000  0.000  0.000  0.000  0.004
   27  0.000  0.024  0.000  0.005  0.000  0.000  0.000  0.000  0.000  0.029
   28  0.000  0.014  0.000  0.003  0.000  0.000  0.000  0.000  0.000  0.018
   29  0.000  0.013  0.000  0.002  0.000  0.000  0.000  0.000  0.000  0.015
   30  0.000  0.052  0.000  0.013  0.000  0.000  0.000  0.000  0.000  0.065
   31  0.000  0.082  0.000  0.011  0.000  0.000  0.000  0.000  0.000  0.093
   32  0.000  0.126  0.000  0.001  0.000  0.000  0.000  0.000  0.000  0.127
   33  0.000  0.002  0.000  0.023  0.000  0.000  0.000  0.000  0.000  0.026
   34  0.000  0.022  0.000  0.004  0.000  0.000  0.000  0.000  0.000  0.026
   35  0.000  0.039  0.000  0.031  0.000  0.000  0.000  0.000  0.000  0.070
   36  0.000  0.000  0.000  0.059  0.000  0.000  0.000  0.000  0.000  0.060
   37  0.000  0.002  0.000  0.001  0.000  0.000  0.000  0.000  0.000  0.003
   38  0.000  0.000  0.000  0.004  0.000  0.000  0.000  0.000  0.000  0.004
   39  0.000  0.000  0.001  0.004  0.000  0.000  0.000  0.000  0.000  0.005
   40  0.000  0.000  0.000  0.000  0.000  0.000  0.000  0.000  0.000  0.000
   41  0.000  0.000  0.000  0.000  0.000  0.000  0.000  0.000  0.000  0.000
   42  0.002  0.000  0.000  0.000  0.000  0.000  0.000  0.000  0.000  0.002
   43  0.003  0.000  0.000  0.000  0.000  0.000  0.000  0.000  0.000  0.003
   44  0.001  0.000  0.000  0.000  0.000  0.000  0.000  0.000  0.000  0.001
   45  0.001  0.000  0.000  0.000  0.000  0.000  0.000  0.000  0.000  0.001
   46  0.002  0.005  0.000  0.002  0.000  0.000  0.000  0.000  0.000  0.008
tot    0.014  0.523  0.006  0.299  0.000  0.007  0.000  0.004  0.000  0.854
 
band    86 # energy   -5.64871271 # occ.  2.00000000
 
ion      s     py     pz     px    dxy    dyz    dz2    dxz  x2-y2    tot
    1  0.000  0.006  0.000  0.001  0.000  0.000  0.000  0.000  0.000  0.008
    2  0.000  0.000  0.000  0.002  0.000  0.001  0.000  0.000  0.000  0.003
    3  0.001  0.000  0.000  0.000  0.000  0.001  0.000  0.000  0.000  0.002
    4  0.004  0.004  0.002  0.000  0.000  0.000  0.000  0.000  0.000  0.011
    5  0.003  0.001  0.002  0.002  0.000  0.000  0.000  0.000  0.000  0.008
    6  0.000  0.000  0.000  0.001  0.000  0.000  0.000  0.000  0.000  0.001
    7  0.000  0.000  0.000  0.002  0.000  0.000  0.000  0.000  0.000  0.003
    8  0.000  0.002  0.000  0.001  0.000  0.000  0.000  0.000  0.000  0.003
    9  0.001  0.003  0.001  0.003  0.000  0.000  0.000  0.000  0.000  0.007
   10  0.001  0.000  0.001  0.004  0.000  0.000  0.000  0.000  0.000  0.006
   11  0.000  0.000  0.000  0.000  0.000  0.002  0.000  0.000  0.000  0.003
   12  0.000  0.002  0.000  0.000  0.000  0.000  0.000  0.000  0.000  0.003
   13  0.000  0.000  0.000  0.000  0.000  0.001  0.000  0.000  0.000  0.001
   14  0.002  0.000  0.001  0.000  0.000  0.000  0.000  0.000  0.000  0.004
   15  0.001  0.001  0.001  0.000  0.000  0.000  0.000  0.000  0.000  0.003
   16  0.000  0.004  0.000  0.000  0.000  0.000  0.000  0.000  0.000  0.004
   17  0.001  0.001  0.001  0.000  0.000  0.000  0.000  0.000  0.000  0.003
   18  0.001  0.000  0.000  0.001  0.000  0.001  0.000  0.000  0.000  0.003
   19  0.000  0.021  0.000  0.002  0.000  0.000  0.000  0.000  0.000  0.023
   20  0.000  0.075  0.000  0.010  0.000  0.000  0.000  0.000  0.000  0.086
   21  0.000  0.049  0.000  0.000  0.000  0.000  0.000  0.000  0.000  0.050
   22  0.000  0.038  0.002  0.005  0.000  0.000  0.000  0.000  0.000  0.045
   23  0.000  0.022  0.001  0.010  0.000  0.000  0.000  0.000  0.000  0.033
   24  0.000  0.006  0.000  0.001  0.000  0.000  0.000  0.000  0.000  0.007
   25  0.000  0.008  0.000  0.032  0.000  0.000  0.000  0.000  0.000  0.040
   26  0.000  0.030  0.000  0.000  0.000  0.000  0.000  0.000  0.000  0.030
   27  0.000  0.003  0.000  0.000  0.000  0.000  0.000  0.000  0.000  0.003
   28  0.000  0.000  0.000  0.005  0.000  0.000  0.000  0.000  0.000  0.006
   29  0.000  0.176  0.000  0.006  0.000  0.000  0.000  0.000  0.000  0.182
   30  0.000  0.012  0.000  0.021  0.000  0.000  0.000  0.000  0.000  0.034
   31  0.000  0.039  0.000  0.005  0.000  0.000  0.000  0.000  0.000  0.045
   32  0.000  0.011  0.000  0.031  0.000  0.000  0.000  0.000  0.000  0.043
   33  0.000  0.002  0.000  0.005  0.000  0.000  0.000  0.000  0.000  0.008
   34  0.000  0.014  0.000  0.003  0.000  0.000  0.000  0.000  0.000  0.017
   35  0.000  0.003  0.000  0.002  0.000  0.000  0.000  0.000  0.000  0.005
   36  0.000  0.106  0.000  0.005  0.000  0.000  0.000  0.000  0.000  0.111
   37  0.000  0.000  0.000  0.000  0.000  0.000  0.000  0.000  0.000  0.001
   38  0.000  0.000  0.000  0.000  0.000  0.000  0.000  0.000  0.000  0.000
   39  0.000  0.000  0.000  0.000  0.000  0.000  0.000  0.000  0.000  0.000
   40  0.000  0.000  0.000  0.000  0.000  0.000  0.000  0.000  0.000  0.000
   41  0.000  0.000  0.000  0.000  0.000  0.000  0.000  0.000  0.000  0.000
   42  0.000  0.000  0.000  0.000  0.000  0.000  0.000  0.000  0.000  0.000
   43  0.000  0.000  0.000  0.000  0.000  0.000  0.000  0.000  0.000  0.000
   44  0.000  0.000  0.000  0.000  0.000  0.000  0.000  0.000  0.000  0.000
   45  0.000  0.000  0.000  0.000  0.000  0.000  0.000  0.000  0.000  0.000
   46  0.000  0.000  0.000  0.000  0.000  0.000  0.000  0.000  0.000  0.000
tot    0.017  0.642  0.015  0.160  0.000  0.009  0.000  0.002  0.001  0.846
 
band    87 # energy   -5.63741986 # occ.  2.00000000
 
ion      s     py     pz     px    dxy    dyz    dz2    dxz  x2-y2    tot
    1  0.001  0.000  0.000  0.001  0.000  0.000  0.000  0.000  0.000  0.003
    2  0.001  0.000  0.001  0.000  0.000  0.000  0.000  0.000  0.000  0.003
    3  0.001  0.000  0.001  0.001  0.000  0.000  0.000  0.001  0.000  0.004
    4  0.000  0.000  0.000  0.000  0.000  0.000  0.000  0.000  0.000  0.001
    5  0.000  0.000  0.000  0.000  0.000  0.000  0.000  0.000  0.000  0.001
    6  0.002  0.001  0.001  0.003  0.000  0.000  0.000  0.001  0.000  0.008
    7  0.001  0.002  0.001  0.004  0.000  0.000  0.000  0.000  0.000  0.007
    8  0.002  0.001  0.001  0.000  0.000  0.000  0.000  0.000  0.000  0.004
    9  0.000  0.003  0.000  0.001  0.000  0.000  0.000  0.000  0.000  0.004
   10  0.002  0.001  0.001  0.004  0.000  0.000  0.000  0.000  0.000  0.007
   11  0.000  0.000  0.000  0.000  0.000  0.000  0.000  0.002  0.000  0.003
   12  0.000  0.001  0.000  0.000  0.000  0.000  0.000  0.001  0.000  0.003
   13  0.001  0.000  0.001  0.001  0.000  0.000  0.000  0.000  0.000  0.003
   14  0.000  0.000  0.000  0.000  0.000  0.000  0.000  0.001  0.000  0.002
   15  0.001  0.001  0.001  0.004  0.000  0.000  0.000  0.000  0.000  0.008
   16  0.000  0.000  0.000  0.005  0.000  0.000  0.000  0.000  0.000  0.006
   17  0.001  0.001  0.001  0.000  0.000  0.000  0.000  0.001  0.000  0.004
   18  0.000  0.001  0.000  0.002  0.000  0.000  0.000  0.000  0.000  0.003
   19  0.000  0.001  0.000  0.008  0.000  0.000  0.000  0.000  0.000  0.009
   20  0.000  0.025  0.000  0.009  0.000  0.000  0.000  0.000  0.000  0.034
   21  0.000  0.006  0.000  0.072  0.000  0.000  0.000  0.000  0.000  0.078
   22  0.000  0.005  0.000  0.001  0.000  0.000  0.000  0.000  0.000  0.006
   23  0.000  0.014  0.000  0.001  0.000  0.000  0.000  0.000  0.000  0.015
   24  0.000  0.009  0.000  0.051  0.000  0.000  0.000  0.000  0.000  0.061
   25  0.000  0.005  0.000  0.007  0.000  0.000  0.000  0.000  0.000  0.013
   26  0.000  0.001  0.001  0.019  0.000  0.000  0.000  0.000  0.000  0.020
   27  0.000  0.000  0.000  0.025  0.000  0.000  0.000  0.000  0.000  0.026
   28  0.000  0.000  0.001  0.010  0.000  0.000  0.000  0.000  0.000  0.012
   29  0.000  0.005  0.000  0.152  0.000  0.000  0.000  0.000  0.000  0.157
   30  0.000  0.002  0.000  0.113  0.000  0.000  0.000  0.000  0.000  0.115
   31  0.000  0.000  0.000  0.012  0.000  0.000  0.000  0.000  0.000  0.013
   32  0.000  0.022  0.000  0.076  0.000  0.000  0.000  0.000  0.000  0.098
   33  0.000  0.001  0.000  0.003  0.000  0.000  0.000  0.000  0.000  0.005
   34  0.000  0.009  0.000  0.011  0.000  0.000  0.000  0.000  0.000  0.020
   35  0.000  0.001  0.000  0.074  0.000  0.000  0.000  0.000  0.000  0.075
   36  0.000  0.013  0.000  0.001  0.000  0.000  0.000  0.000  0.000  0.013
   37  0.000  0.000  0.000  0.000  0.000  0.000  0.000  0.000  0.000  0.001
   38  0.000  0.000  0.000  0.001  0.000  0.000  0.000  0.000  0.000  0.001
   39  0.000  0.000  0.000  0.001  0.000  0.000  0.000  0.000  0.000  0.001
   40  0.000  0.000  0.000  0.000  0.000  0.000  0.000  0.000  0.000  0.000
   41  0.000  0.000  0.000  0.000  0.000  0.000  0.000  0.000  0.000  0.000
   42  0.000  0.000  0.000  0.000  0.000  0.000  0.000  0.000  0.000  0.000
   43  0.000  0.000  0.000  0.000  0.000  0.000  0.000  0.000  0.000  0.000
   44  0.000  0.000  0.000  0.000  0.000  0.000  0.000  0.000  0.000  0.000
   45  0.000  0.000  0.000  0.000  0.000  0.000  0.000  0.000  0.000  0.000
   46  0.000  0.000  0.001  0.000  0.000  0.000  0.000  0.000  0.000  0.002
tot    0.015  0.134  0.014  0.671  0.001  0.002  0.000  0.009  0.000  0.847
 
band    88 # energy   -5.63244075 # occ.  2.00000000
 
ion      s     py     pz     px    dxy    dyz    dz2    dxz  x2-y2    tot
    1  0.001  0.000  0.000  0.000  0.000  0.000  0.000  0.001  0.000  0.002
    2  0.002  0.002  0.001  0.000  0.000  0.000  0.000  0.000  0.000  0.005
    3  0.000  0.002  0.000  0.002  0.000  0.000  0.000  0.000  0.000  0.004
    4  0.001  0.000  0.001  0.000  0.000  0.000  0.000  0.002  0.000  0.003
    5  0.000  0.001  0.000  0.003  0.000  0.000  0.000  0.000  0.000  0.005
    6  0.000  0.005  0.000  0.002  0.000  0.000  0.000  0.000  0.000  0.007
    7  0.001  0.000  0.000  0.000  0.000  0.001  0.000  0.000  0.000  0.003
    8  0.000  0.005  0.000  0.002  0.000  0.000  0.000  0.000  0.000  0.008
    9  0.003  0.002  0.002  0.000  0.000  0.000  0.000  0.001  0.000  0.007
   10  0.001  0.001  0.000  0.000  0.000  0.001  0.000  0.001  0.000  0.003
   11  0.000  0.002  0.000  0.001  0.000  0.000  0.000  0.000  0.000  0.002
   12  0.000  0.000  0.000  0.000  0.000  0.000  0.000  0.000  0.000  0.001
   13  0.000  0.000  0.000  0.000  0.000  0.000  0.000  0.000  0.000  0.000
   14  0.001  0.001  0.001  0.001  0.000  0.000  0.000  0.000  0.000  0.004
   15  0.001  0.000  0.001  0.001  0.000  0.000  0.000  0.001  0.000  0.005
   16  0.000  0.000  0.000  0.000  0.000  0.000  0.000  0.000  0.000  0.001
   17  0.000  0.003  0.000  0.000  0.000  0.000  0.000  0.000  0.000  0.003
   18  0.000  0.000  0.000  0.000  0.000  0.000  0.000  0.000  0.000  0.001
   19  0.000  0.002  0.000  0.085  0.000  0.000  0.000  0.000  0.000  0.088
   20  0.000  0.001  0.001  0.025  0.000  0.000  0.000  0.000  0.000  0.027
   21  0.000  0.007  0.000  0.003  0.000  0.000  0.000  0.000  0.000  0.010
   22  0.000  0.004  0.000  0.123  0.000  0.000  0.000  0.000  0.000  0.128
   23  0.000  0.008  0.000  0.006  0.000  0.000  0.000  0.000  0.000  0.014
   24  0.000  0.019  0.000  0.008  0.000  0.000  0.000  0.000  0.000  0.027
   25  0.000  0.067  0.000  0.024  0.000  0.000  0.000  0.000  0.000  0.091
   26  0.000  0.000  0.000  0.000  0.000  0.000  0.000  0.000  0.000  0.001
   27  0.000  0.008  0.001  0.060  0.000  0.000  0.000  0.000  0.000  0.069
   28  0.000  0.050  0.000  0.053  0.000  0.000  0.000  0.000  0.000  0.103
   29  0.000  0.004  0.000  0.001  0.000  0.000  0.000  0.000  0.000  0.005
   30  0.000  0.000  0.000  0.029  0.000  0.000  0.000  0.000  0.000  0.029
   31  0.000  0.000  0.000  0.001  0.000  0.000  0.000  0.000  0.000  0.001
   32  0.000  0.008  0.000  0.019  0.000  0.000  0.000  0.000  0.000  0.028
   33  0.000  0.034  0.001  0.053  0.000  0.000  0.000  0.000  0.000  0.087
   34  0.000  0.006  0.000  0.006  0.000  0.000  0.000  0.000  0.000  0.012
   35  0.000  0.023  0.000  0.006  0.000  0.000  0.000  0.000  0.000  0.029
   36  0.000  0.027  0.000  0.006  0.000  0.000  0.000  0.000  0.000  0.033
   37  0.000  0.000  0.001  0.000  0.000  0.000  0.000  0.000  0.000  0.001
   38  0.000  0.000  0.000  0.000  0.000  0.000  0.000  0.000  0.000  0.001
   39  0.000  0.000  0.000  0.000  0.000  0.000  0.000  0.000  0.000  0.000
   40  0.001  0.000  0.000  0.000  0.000  0.000  0.000  0.000  0.000  0.001
   41  0.000  0.000  0.000  0.000  0.000  0.000  0.000  0.000  0.000  0.000
   42  0.000  0.000  0.000  0.000  0.000  0.000  0.000  0.000  0.000  0.000
   43  0.000  0.000  0.000  0.000  0.000  0.000  0.000  0.000  0.000  0.000
   44  0.000  0.000  0.000  0.000  0.000  0.000  0.000  0.000  0.000  0.000
   45  0.000  0.000  0.000  0.000  0.000  0.000  0.000  0.000  0.000  0.000
   46  0.000  0.000  0.000  0.001  0.000  0.000  0.000  0.000  0.000  0.001
tot    0.013  0.292  0.011  0.521  0.000  0.004  0.000  0.007  0.001  0.850
 
band    89 # energy   -5.62998132 # occ.  2.00000000
 
ion      s     py     pz     px    dxy    dyz    dz2    dxz  x2-y2    tot
    1  0.000  0.006  0.000  0.001  0.000  0.001  0.000  0.000  0.000  0.008
    2  0.001  0.004  0.000  0.000  0.000  0.000  0.000  0.000  0.000  0.006
    3  0.004  0.000  0.002  0.000  0.000  0.000  0.000  0.000  0.000  0.007
    4  0.000  0.001  0.000  0.000  0.000  0.001  0.000  0.000  0.000  0.003
    5  0.002  0.003  0.001  0.003  0.000  0.001  0.000  0.000  0.000  0.010
    6  0.001  0.000  0.000  0.003  0.000  0.000  0.000  0.000  0.000  0.004
    7  0.000  0.000  0.000  0.003  0.000  0.000  0.000  0.000  0.000  0.004
    8  0.004  0.006  0.002  0.004  0.000  0.000  0.000  0.000  0.000  0.016
    9  0.001  0.003  0.000  0.001  0.000  0.001  0.000  0.000  0.000  0.005
   10  0.003  0.000  0.001  0.001  0.000  0.000  0.000  0.000  0.000  0.005
   11  0.001  0.004  0.001  0.000  0.000  0.000  0.000  0.000  0.000  0.006
   12  0.001  0.005  0.000  0.000  0.000  0.002  0.000  0.000  0.000  0.009
   13  0.009  0.003  0.005  0.000  0.000  0.000  0.000  0.000  0.000  0.018
   14  0.002  0.001  0.001  0.000  0.000  0.000  0.000  0.000  0.000  0.005
   15  0.000  0.005  0.000  0.000  0.000  0.001  0.000  0.000  0.000  0.007
   16  0.001  0.006  0.001  0.000  0.000  0.000  0.000  0.000  0.000  0.007
   17  0.001  0.001  0.001  0.003  0.000  0.000  0.000  0.000  0.000  0.006
   18  0.006  0.004  0.004  0.002  0.000  0.000  0.000  0.000  0.000  0.016
   19  0.000  0.093  0.000  0.001  0.000  0.000  0.000  0.000  0.000  0.093
   20  0.000  0.002  0.001  0.009  0.000  0.000  0.000  0.000  0.000  0.012
   21  0.001  0.001  0.001  0.000  0.000  0.000  0.000  0.000  0.000  0.003
   22  0.000  0.098  0.000  0.003  0.000  0.000  0.000  0.000  0.000  0.101
   23  0.000  0.062  0.001  0.000  0.000  0.000  0.000  0.000  0.000  0.063
   24  0.000  0.001  0.000  0.002  0.000  0.000  0.000  0.000  0.000  0.003
   25  0.000  0.001  0.000  0.002  0.000  0.000  0.000  0.000  0.000  0.003
   26  0.000  0.010  0.001  0.002  0.000  0.000  0.000  0.000  0.000  0.014
   27  0.000  0.056  0.000  0.001  0.000  0.000  0.000  0.000  0.000  0.057
   28  0.000  0.000  0.000  0.000  0.000  0.000  0.000  0.000  0.000  0.001
   29  0.000  0.004  0.001  0.006  0.000  0.000  0.000  0.000  0.000  0.012
   30  0.000  0.151  0.000  0.002  0.000  0.000  0.000  0.000  0.000  0.153
   31  0.000  0.000  0.003  0.005  0.000  0.000  0.000  0.000  0.000  0.009
   32  0.000  0.005  0.001  0.006  0.000  0.000  0.000  0.000  0.000  0.012
   33  0.000  0.081  0.000  0.001  0.000  0.000  0.000  0.000  0.000  0.082
   34  0.000  0.007  0.001  0.006  0.000  0.000  0.000  0.000  0.000  0.013
   35  0.000  0.005  0.000  0.000  0.000  0.000  0.000  0.000  0.000  0.006
   36  0.000  0.004  0.002  0.009  0.000  0.000  0.000  0.000  0.000  0.016
   37  0.000  0.002  0.000  0.000  0.000  0.000  0.000  0.000  0.000  0.003
   38  0.000  0.001  0.000  0.002  0.000  0.000  0.000  0.000  0.000  0.004
   39  0.000  0.000  0.001  0.003  0.000  0.000  0.000  0.000  0.000  0.004
   40  0.000  0.000  0.000  0.000  0.000  0.000  0.000  0.000  0.000  0.000
   41  0.000  0.000  0.000  0.000  0.000  0.000  0.000  0.000  0.000  0.000
   42  0.002  0.000  0.000  0.000  0.000  0.000  0.000  0.000  0.000  0.002
   43  0.002  0.000  0.000  0.000  0.000  0.000  0.000  0.000  0.000  0.003
   44  0.000  0.000  0.000  0.000  0.000  0.000  0.000  0.000  0.000  0.000
   45  0.000  0.000  0.000  0.000  0.000  0.000  0.000  0.000  0.000  0.000
   46  0.002  0.003  0.000  0.004  0.000  0.000  0.000  0.000  0.000  0.009
tot    0.046  0.640  0.034  0.085  0.001  0.008  0.001  0.001  0.002  0.818
 
band    90 # energy   -5.62458765 # occ.  2.00000000
 
ion      s     py     pz     px    dxy    dyz    dz2    dxz  x2-y2    tot
    1  0.000  0.000  0.000  0.000  0.000  0.000  0.000  0.000  0.000  0.001
    2  0.001  0.000  0.001  0.000  0.000  0.000  0.000  0.000  0.000  0.002
    3  0.001  0.002  0.000  0.000  0.000  0.000  0.000  0.000  0.000  0.004
    4  0.004  0.001  0.002  0.000  0.000  0.000  0.000  0.000  0.000  0.007
    5  0.003  0.001  0.002  0.001  0.000  0.000  0.000  0.000  0.000  0.008
    6  0.000  0.001  0.000  0.001  0.000  0.000  0.000  0.000  0.000  0.003
    7  0.000  0.000  0.000  0.001  0.000  0.000  0.000  0.001  0.000  0.002
    8  0.002  0.002  0.001  0.005  0.000  0.000  0.000  0.000  0.000  0.010
    9  0.001  0.000  0.000  0.005  0.000  0.000  0.000  0.001  0.000  0.007
   10  0.001  0.000  0.001  0.001  0.000  0.001  0.000  0.001  0.000  0.005
   11  0.001  0.006  0.000  0.003  0.000  0.000  0.000  0.000  0.000  0.010
   12  0.001  0.002  0.001  0.003  0.000  0.000  0.000  0.000  0.000  0.007
   13  0.002  0.001  0.001  0.002  0.000  0.000  0.000  0.000  0.000  0.007
   14  0.001  0.002  0.000  0.001  0.000  0.000  0.000  0.000  0.000  0.005
   15  0.003  0.000  0.001  0.000  0.000  0.000  0.000  0.000  0.000  0.005
   16  0.001  0.004  0.000  0.001  0.000  0.000  0.000  0.000  0.000  0.007
   17  0.001  0.000  0.001  0.002  0.000  0.001  0.000  0.000  0.000  0.004
   18  0.000  0.001  0.000  0.003  0.000  0.000  0.000  0.001  0.000  0.005
   19  0.000  0.010  0.000  0.000  0.000  0.000  0.000  0.000  0.000  0.010
   20  0.000  0.005  0.000  0.004  0.000  0.000  0.000  0.000  0.000  0.009
   21  0.000  0.004  0.000  0.009  0.000  0.000  0.000  0.000  0.000  0.013
   22  0.000  0.014  0.001  0.012  0.000  0.000  0.000  0.000  0.000  0.027
   23  0.000  0.032  0.001  0.028  0.000  0.000  0.000  0.000  0.000  0.062
   24  0.000  0.032  0.000  0.006  0.000  0.000  0.000  0.000  0.000  0.038
   25  0.000  0.035  0.000  0.053  0.000  0.000  0.000  0.000  0.000  0.088
   26  0.000  0.010  0.001  0.005  0.000  0.000  0.000  0.000  0.000  0.016
   27  0.000  0.018  0.000  0.059  0.000  0.000  0.000  0.000  0.000  0.076
   28  0.000  0.043  0.000  0.092  0.000  0.000  0.000  0.000  0.000  0.135
   29  0.000  0.000  0.001  0.013  0.000  0.000  0.000  0.000  0.000  0.014
   30  0.000  0.001  0.001  0.001  0.000  0.000  0.000  0.000  0.000  0.004
   31  0.000  0.001  0.001  0.000  0.000  0.000  0.000  0.000  0.000  0.002
   32  0.000  0.014  0.000  0.000  0.000  0.000  0.000  0.000  0.000  0.015
   33  0.000  0.001  0.001  0.005  0.000  0.000  0.000  0.000  0.000  0.007
   34  0.000  0.006  0.000  0.000  0.000  0.000  0.000  0.000  0.000  0.006
   35  0.000  0.055  0.000  0.028  0.000  0.000  0.000  0.000  0.000  0.083
   36  0.000  0.008  0.000  0.090  0.000  0.000  0.000  0.000  0.000  0.098
   37  0.000  0.004  0.000  0.000  0.000  0.000  0.000  0.000  0.000  0.005
   38  0.000  0.002  0.000  0.002  0.000  0.000  0.000  0.000  0.000  0.004
   39  0.000  0.001  0.000  0.002  0.000  0.000  0.000  0.000  0.000  0.003
   40  0.001  0.000  0.000  0.000  0.000  0.000  0.000  0.000  0.000  0.001
   41  0.000  0.000  0.000  0.000  0.000  0.000  0.000  0.000  0.000  0.000
   42  0.003  0.000  0.000  0.000  0.000  0.000  0.000  0.000  0.000  0.003
   43  0.002  0.000  0.000  0.000  0.000  0.000  0.000  0.000  0.000  0.002
   44  0.000  0.000  0.000  0.000  0.000  0.000  0.000  0.000  0.000  0.000
   45  0.000  0.000  0.000  0.000  0.000  0.000  0.000  0.000  0.000  0.000
   46  0.002  0.002  0.001  0.006  0.000  0.000  0.000  0.000  0.000  0.010
tot    0.032  0.321  0.022  0.445  0.001  0.004  0.001  0.006  0.001  0.833
 
band    91 # energy   -5.60855624 # occ.  2.00000000
 
ion      s     py     pz     px    dxy    dyz    dz2    dxz  x2-y2    tot
    1  0.013  0.000  0.007  0.000  0.000  0.000  0.000  0.000  0.000  0.021
    2  0.000  0.002  0.000  0.000  0.000  0.000  0.000  0.000  0.000  0.002
    3  0.000  0.004  0.000  0.002  0.000  0.000  0.000  0.000  0.000  0.007
    4  0.002  0.000  0.001  0.000  0.000  0.000  0.000  0.000  0.000  0.003
    5  0.000  0.001  0.000  0.005  0.000  0.000  0.000  0.001  0.000  0.008
    6  0.005  0.000  0.003  0.003  0.000  0.000  0.000  0.002  0.000  0.013
    7  0.001  0.003  0.001  0.000  0.000  0.000  0.000  0.000  0.000  0.005
    8  0.000  0.000  0.000  0.000  0.000  0.000  0.000  0.000  0.000  0.001
    9  0.002  0.000  0.001  0.000  0.000  0.000  0.000  0.000  0.000  0.003
   10  0.004  0.001  0.002  0.000  0.000  0.000  0.000  0.000  0.000  0.009
   11  0.001  0.002  0.000  0.009  0.000  0.000  0.000  0.000  0.000  0.013
   12  0.000  0.001  0.000  0.007  0.000  0.000  0.000  0.000  0.000  0.009
   13  0.000  0.000  0.000  0.006  0.000  0.000  0.000  0.000  0.000  0.006
   14  0.004  0.001  0.002  0.009  0.000  0.000  0.000  0.000  0.000  0.016
   15  0.000  0.001  0.000  0.005  0.000  0.000  0.000  0.001  0.000  0.007
   16  0.002  0.000  0.001  0.003  0.000  0.000  0.000  0.001  0.000  0.007
   17  0.004  0.001  0.002  0.000  0.000  0.000  0.000  0.000  0.000  0.008
   18  0.003  0.010  0.002  0.001  0.000  0.001  0.000  0.000  0.000  0.017
   19  0.001  0.004  0.004  0.013  0.000  0.000  0.000  0.000  0.000  0.022
   20  0.000  0.000  0.000  0.004  0.000  0.000  0.000  0.000  0.000  0.005
   21  0.000  0.025  0.000  0.004  0.000  0.000  0.000  0.000  0.000  0.029
   22  0.000  0.001  0.001  0.001  0.000  0.000  0.000  0.000  0.000  0.002
   23  0.000  0.008  0.000  0.075  0.000  0.000  0.000  0.000  0.000  0.083
   24  0.000  0.000  0.002  0.121  0.000  0.000  0.000  0.000  0.000  0.123
   25  0.000  0.029  0.000  0.002  0.000  0.000  0.000  0.000  0.000  0.031
   26  0.000  0.000  0.000  0.016  0.000  0.000  0.000  0.000  0.000  0.016
   27  0.001  0.014  0.000  0.000  0.000  0.000  0.000  0.000  0.000  0.015
   28  0.000  0.019  0.001  0.002  0.000  0.000  0.000  0.000  0.000  0.023
   29  0.000  0.002  0.000  0.014  0.000  0.000  0.000  0.000  0.000  0.017
   30  0.000  0.000  0.000  0.023  0.000  0.000  0.000  0.000  0.000  0.023
   31  0.000  0.006  0.000  0.023  0.000  0.000  0.000  0.000  0.000  0.029
   32  0.000  0.005  0.001  0.022  0.000  0.000  0.000  0.000  0.000  0.028
   33  0.000  0.004  0.000  0.059  0.000  0.000  0.000  0.000  0.000  0.063
   34  0.000  0.000  0.000  0.063  0.000  0.000  0.000  0.000  0.000  0.064
   35  0.000  0.009  0.002  0.017  0.000  0.000  0.000  0.000  0.000  0.028
   36  0.000  0.038  0.001  0.000  0.000  0.000  0.000  0.000  0.000  0.040
   37  0.000  0.002  0.000  0.000  0.000  0.000  0.000  0.000  0.000  0.003
   38  0.000  0.002  0.000  0.001  0.000  0.000  0.000  0.000  0.000  0.003
   39  0.000  0.001  0.000  0.001  0.000  0.000  0.000  0.000  0.000  0.002
   40  0.001  0.000  0.000  0.000  0.000  0.000  0.000  0.000  0.000  0.001
   41  0.000  0.000  0.000  0.000  0.000  0.000  0.000  0.000  0.000  0.000
   42  0.001  0.000  0.000  0.000  0.000  0.000  0.000  0.000  0.000  0.001
   43  0.001  0.000  0.000  0.000  0.000  0.000  0.000  0.000  0.000  0.001
   44  0.000  0.000  0.000  0.000  0.000  0.000  0.000  0.000  0.000  0.000
   45  0.000  0.000  0.000  0.000  0.000  0.000  0.000  0.000  0.000  0.000
   46  0.001  0.001  0.000  0.004  0.000  0.000  0.000  0.000  0.000  0.006
tot    0.048  0.199  0.039  0.514  0.002  0.003  0.001  0.007  0.001  0.813
 
band    92 # energy   -5.60467195 # occ.  2.00000000
 
ion      s     py     pz     px    dxy    dyz    dz2    dxz  x2-y2    tot
    1  0.001  0.001  0.001  0.001  0.000  0.000  0.000  0.000  0.000  0.005
    2  0.007  0.000  0.004  0.005  0.000  0.000  0.000  0.000  0.000  0.016
    3  0.000  0.001  0.000  0.008  0.000  0.000  0.000  0.001  0.000  0.011
    4  0.002  0.000  0.001  0.009  0.000  0.000  0.000  0.000  0.000  0.012
    5  0.005  0.000  0.003  0.000  0.000  0.000  0.000  0.000  0.000  0.009
    6  0.000  0.005  0.000  0.000  0.000  0.002  0.000  0.000  0.000  0.008
    7  0.010  0.003  0.006  0.001  0.000  0.000  0.000  0.000  0.000  0.020
    8  0.002  0.000  0.001  0.000  0.000  0.000  0.000  0.000  0.000  0.004
    9  0.002  0.004  0.001  0.001  0.000  0.001  0.000  0.000  0.000  0.010
   10  0.001  0.001  0.000  0.001  0.000  0.000  0.000  0.000  0.000  0.003
   11  0.002  0.000  0.001  0.002  0.000  0.000  0.000  0.000  0.000  0.005
   12  0.003  0.000  0.002  0.005  0.000  0.000  0.000  0.000  0.000  0.012
   13  0.001  0.003  0.000  0.002  0.000  0.000  0.000  0.000  0.000  0.007
   14  0.000  0.001  0.000  0.002  0.000  0.000  0.000  0.000  0.000  0.004
   15  0.000  0.004  0.000  0.000  0.000  0.000  0.000  0.000  0.000  0.005
   16  0.002  0.004  0.001  0.000  0.000  0.001  0.000  0.000  0.000  0.009
   17  0.000  0.001  0.000  0.008  0.000  0.000  0.000  0.000  0.000  0.010
   18  0.003  0.000  0.002  0.006  0.000  0.000  0.000  0.000  0.000  0.011
   19  0.000  0.005  0.001  0.000  0.000  0.000  0.000  0.000  0.000  0.006
   20  0.000  0.000  0.002  0.002  0.000  0.000  0.000  0.000  0.000  0.005
   21  0.000  0.026  0.000  0.075  0.000  0.000  0.000  0.000  0.000  0.101
   22  0.000  0.000  0.000  0.026  0.000  0.000  0.000  0.000  0.000  0.027
   23  0.000  0.011  0.002  0.000  0.000  0.000  0.000  0.000  0.000  0.013
   24  0.000  0.140  0.000  0.001  0.000  0.000  0.000  0.000  0.000  0.142
   25  0.001  0.000  0.003  0.000  0.000  0.000  0.000  0.000  0.000  0.004
   26  0.000  0.012  0.000  0.001  0.000  0.000  0.000  0.000  0.000  0.014
   27  0.000  0.043  0.001  0.018  0.000  0.000  0.000  0.000  0.000  0.062
   28  0.000  0.003  0.001  0.018  0.000  0.000  0.000  0.000  0.000  0.022
   29  0.000  0.001  0.001  0.004  0.000  0.000  0.000  0.000  0.000  0.006
   30  0.000  0.001  0.001  0.026  0.000  0.000  0.000  0.000  0.000  0.028
   31  0.000  0.021  0.000  0.029  0.000  0.000  0.000  0.000  0.000  0.050
   32  0.000  0.000  0.000  0.007  0.000  0.000  0.000  0.000  0.000  0.008
   33  0.000  0.010  0.000  0.000  0.000  0.000  0.000  0.000  0.000  0.011
   34  0.000  0.065  0.001  0.000  0.000  0.000  0.000  0.000  0.000  0.066
   35  0.000  0.037  0.000  0.021  0.000  0.000  0.000  0.000  0.000  0.058
   36  0.000  0.000  0.001  0.017  0.000  0.000  0.000  0.000  0.000  0.018
   37  0.000  0.000  0.001  0.001  0.000  0.000  0.000  0.000  0.000  0.003
   38  0.000  0.001  0.000  0.002  0.000  0.000  0.000  0.000  0.000  0.003
   39  0.000  0.001  0.000  0.001  0.000  0.000  0.000  0.000  0.000  0.002
   40  0.001  0.000  0.000  0.000  0.000  0.000  0.000  0.000  0.000  0.001
   41  0.000  0.000  0.000  0.000  0.000  0.000  0.000  0.000  0.000  0.000
   42  0.000  0.000  0.000  0.000  0.000  0.000  0.000  0.000  0.000  0.000
   43  0.000  0.000  0.000  0.000  0.000  0.000  0.000  0.000  0.000  0.000
   44  0.001  0.000  0.000  0.000  0.000  0.000  0.000  0.000  0.000  0.001
   45  0.000  0.000  0.000  0.000  0.000  0.000  0.000  0.000  0.000  0.000
   46  0.000  0.002  0.001  0.000  0.000  0.000  0.000  0.000  0.000  0.003
tot    0.047  0.409  0.041  0.302  0.002  0.005  0.001  0.004  0.001  0.812
 
band    93 # energy   -5.59245767 # occ.  2.00000000
 
ion      s     py     pz     px    dxy    dyz    dz2    dxz  x2-y2    tot
    1  0.000  0.003  0.000  0.001  0.000  0.000  0.000  0.000  0.000  0.004
    2  0.000  0.007  0.000  0.000  0.000  0.001  0.000  0.000  0.000  0.008
    3  0.000  0.004  0.000  0.002  0.000  0.001  0.000  0.001  0.000  0.008
    4  0.001  0.000  0.001  0.004  0.000  0.000  0.000  0.000  0.000  0.007
    5  0.002  0.005  0.001  0.001  0.000  0.000  0.000  0.000  0.000  0.009
    6  0.000  0.003  0.000  0.000  0.000  0.000  0.000  0.000  0.000  0.003
    7  0.002  0.001  0.001  0.004  0.000  0.000  0.000  0.000  0.000  0.008
    8  0.005  0.002  0.003  0.003  0.000  0.000  0.000  0.000  0.000  0.014
    9  0.003  0.002  0.002  0.001  0.000  0.000  0.000  0.000  0.000  0.008
   10  0.000  0.008  0.000  0.001  0.000  0.001  0.000  0.000  0.000  0.011
   11  0.001  0.000  0.001  0.000  0.000  0.000  0.000  0.000  0.000  0.002
   12  0.006  0.002  0.003  0.000  0.000  0.000  0.000  0.000  0.000  0.011
   13  0.000  0.006  0.000  0.003  0.000  0.001  0.000  0.000  0.000  0.011
   14  0.001  0.003  0.001  0.002  0.000  0.000  0.000  0.000  0.000  0.009
   15  0.006  0.001  0.003  0.001  0.000  0.000  0.000  0.000  0.000  0.011
   16  0.005  0.000  0.002  0.003  0.000  0.000  0.000  0.000  0.000  0.010
   17  0.007  0.006  0.004  0.000  0.000  0.000  0.000  0.000  0.000  0.017
   18  0.000  0.000  0.000  0.000  0.000  0.000  0.000  0.000  0.000  0.001
   19  0.000  0.004  0.000  0.002  0.000  0.000  0.000  0.000  0.000  0.006
   20  0.000  0.051  0.000  0.007  0.000  0.000  0.000  0.000  0.000  0.059
   21  0.000  0.063  0.000  0.038  0.000  0.000  0.000  0.000  0.000  0.101
   22  0.000  0.000  0.001  0.030  0.000  0.000  0.000  0.000  0.000  0.031
   23  0.000  0.015  0.000  0.008  0.000  0.000  0.000  0.000  0.000  0.024
   24  0.000  0.022  0.000  0.006  0.000  0.000  0.000  0.000  0.000  0.028
   25  0.000  0.010  0.001  0.013  0.000  0.000  0.000  0.000  0.000  0.025
   26  0.000  0.008  0.002  0.011  0.000  0.000  0.000  0.000  0.000  0.021
   27  0.000  0.003  0.001  0.002  0.000  0.000  0.000  0.000  0.000  0.007
   28  0.000  0.084  0.000  0.007  0.000  0.000  0.000  0.000  0.000  0.091
   29  0.000  0.000  0.000  0.000  0.000  0.000  0.000  0.000  0.000  0.001
   30  0.000  0.011  0.002  0.002  0.000  0.000  0.000  0.000  0.000  0.016
   31  0.000  0.043  0.000  0.031  0.000  0.000  0.000  0.000  0.000  0.074
   32  0.000  0.003  0.001  0.021  0.000  0.000  0.000  0.000  0.000  0.026
   33  0.000  0.003  0.002  0.001  0.000  0.000  0.000  0.000  0.000  0.006
   34  0.000  0.007  0.002  0.001  0.000  0.000  0.000  0.000  0.000  0.010
   35  0.000  0.021  0.002  0.000  0.000  0.000  0.000  0.000  0.000  0.025
   36  0.000  0.007  0.000  0.002  0.000  0.000  0.000  0.000  0.000  0.009
   37  0.000  0.003  0.010  0.001  0.000  0.000  0.000  0.000  0.000  0.014
   38  0.000  0.000  0.012  0.001  0.000  0.000  0.000  0.000  0.000  0.013
   39  0.000  0.000  0.012  0.002  0.000  0.000  0.000  0.000  0.000  0.015
   40  0.005  0.000  0.000  0.000  0.000  0.000  0.000  0.000  0.000  0.006
   41  0.003  0.000  0.000  0.000  0.000  0.000  0.000  0.000  0.000  0.004
   42  0.003  0.000  0.000  0.000  0.000  0.000  0.000  0.000  0.000  0.003
   43  0.006  0.000  0.000  0.000  0.000  0.000  0.000  0.000  0.000  0.006
   44  0.001  0.000  0.000  0.000  0.000  0.000  0.000  0.000  0.000  0.001
   45  0.007  0.000  0.000  0.000  0.000  0.000  0.000  0.000  0.000  0.007
   46  0.002  0.005  0.004  0.006  0.000  0.000  0.000  0.000  0.000  0.018
tot    0.070  0.416  0.077  0.221  0.001  0.005  0.001  0.003  0.002  0.797
 
band    94 # energy   -5.55307964 # occ.  2.00000000
 
ion      s     py     pz     px    dxy    dyz    dz2    dxz  x2-y2    tot
    1  0.000  0.001  0.000  0.005  0.000  0.000  0.000  0.000  0.000  0.007
    2  0.000  0.000  0.000  0.003  0.000  0.000  0.000  0.000  0.000  0.004
    3  0.002  0.000  0.001  0.000  0.000  0.000  0.000  0.000  0.000  0.003
    4  0.001  0.007  0.000  0.000  0.000  0.001  0.000  0.000  0.000  0.009
    5  0.000  0.001  0.000  0.002  0.000  0.000  0.000  0.000  0.000  0.004
    6  0.004  0.000  0.003  0.003  0.000  0.000  0.000  0.000  0.000  0.010
    7  0.000  0.004  0.000  0.000  0.000  0.000  0.000  0.000  0.000  0.005
    8  0.000  0.000  0.000  0.000  0.000  0.000  0.000  0.000  0.000  0.001
    9  0.000  0.000  0.000  0.002  0.000  0.000  0.000  0.000  0.000  0.003
   10  0.002  0.001  0.001  0.004  0.000  0.000  0.000  0.001  0.000  0.009
   11  0.010  0.000  0.006  0.000  0.000  0.000  0.000  0.000  0.000  0.016
   12  0.000  0.001  0.000  0.000  0.000  0.000  0.000  0.000  0.000  0.001
   13  0.001  0.000  0.000  0.000  0.000  0.000  0.000  0.000  0.000  0.002
   14  0.001  0.001  0.001  0.000  0.000  0.000  0.000  0.000  0.000  0.004
   15  0.000  0.001  0.000  0.003  0.000  0.000  0.000  0.000  0.000  0.004
   16  0.002  0.000  0.001  0.001  0.000  0.000  0.000  0.000  0.000  0.004
   17  0.000  0.003  0.000  0.000  0.000  0.000  0.000  0.000  0.000  0.004
   18  0.001  0.000  0.000  0.000  0.000  0.000  0.000  0.000  0.000  0.001
   19  0.000  0.007  0.000  0.023  0.000  0.000  0.000  0.000  0.000  0.030
   20  0.000  0.000  0.000  0.020  0.000  0.000  0.000  0.000  0.000  0.020
   21  0.000  0.001  0.001  0.001  0.000  0.000  0.000  0.000  0.000  0.003
   22  0.000  0.042  0.000  0.001  0.000  0.000  0.000  0.000  0.000  0.043
   23  0.000  0.006  0.000  0.019  0.000  0.000  0.000  0.000  0.000  0.024
   24  0.000  0.002  0.002  0.035  0.000  0.000  0.000  0.000  0.000  0.040
   25  0.000  0.022  0.000  0.000  0.000  0.000  0.000  0.000  0.000  0.022
   26  0.000  0.000  0.000  0.001  0.000  0.000  0.000  0.000  0.000  0.001
   27  0.000  0.001  0.000  0.013  0.000  0.000  0.000  0.000  0.000  0.014
   28  0.000  0.010  0.001  0.035  0.000  0.000  0.000  0.000  0.000  0.045
   29  0.000  0.004  0.004  0.002  0.000  0.000  0.000  0.000  0.000  0.011
   30  0.000  0.000  0.000  0.001  0.000  0.000  0.000  0.000  0.000  0.002
   31  0.000  0.002  0.000  0.000  0.000  0.000  0.000  0.000  0.000  0.003
   32  0.000  0.010  0.000  0.000  0.000  0.000  0.000  0.000  0.000  0.011
   33  0.000  0.003  0.000  0.014  0.000  0.000  0.000  0.000  0.000  0.018
   34  0.000  0.000  0.000  0.012  0.000  0.000  0.000  0.000  0.000  0.013
   35  0.000  0.016  0.000  0.000  0.000  0.000  0.000  0.000  0.000  0.016
   36  0.000  0.001  0.000  0.000  0.000  0.000  0.000  0.000  0.000  0.001
   37  0.001  0.054  0.000  0.000  0.000  0.000  0.000  0.000  0.000  0.056
   38  0.002  0.014  0.000  0.028  0.000  0.000  0.000  0.000  0.000  0.045
   39  0.000  0.001  0.000  0.052  0.000  0.000  0.000  0.000  0.000  0.055
   40  0.001  0.000  0.000  0.000  0.000  0.000  0.000  0.000  0.000  0.002
   41  0.005  0.000  0.000  0.000  0.000  0.000  0.000  0.000  0.000  0.006
   42  0.038  0.002  0.000  0.000  0.000  0.000  0.000  0.000  0.000  0.040
   43  0.032  0.000  0.000  0.001  0.000  0.000  0.000  0.000  0.000  0.033
   44  0.013  0.001  0.000  0.000  0.000  0.000  0.000  0.000  0.000  0.013
   45  0.000  0.000  0.000  0.000  0.000  0.000  0.000  0.000  0.000  0.001
   46  0.031  0.035  0.004  0.056  0.001  0.000  0.000  0.000  0.000  0.127
tot    0.148  0.255  0.030  0.340  0.002  0.002  0.001  0.003  0.001  0.783
 
band    95 # energy   -5.31265578 # occ.  2.00000000
 
ion      s     py     pz     px    dxy    dyz    dz2    dxz  x2-y2    tot
    1  0.000  0.007  0.000  0.001  0.000  0.001  0.000  0.000  0.000  0.008
    2  0.000  0.008  0.000  0.000  0.000  0.000  0.000  0.000  0.000  0.008
    3  0.000  0.001  0.000  0.006  0.000  0.000  0.000  0.001  0.000  0.007
    4  0.000  0.000  0.000  0.007  0.000  0.000  0.000  0.001  0.000  0.008
    5  0.000  0.004  0.000  0.004  0.000  0.000  0.000  0.000  0.000  0.008
    6  0.000  0.003  0.000  0.004  0.000  0.000  0.000  0.000  0.000  0.008
    7  0.000  0.004  0.000  0.004  0.000  0.000  0.000  0.000  0.000  0.008
    8  0.000  0.003  0.000  0.004  0.000  0.000  0.000  0.000  0.000  0.008
    9  0.000  0.007  0.000  0.001  0.000  0.001  0.000  0.000  0.000  0.008
   10  0.000  0.006  0.000  0.000  0.000  0.001  0.000  0.000  0.000  0.007
   11  0.000  0.001  0.000  0.007  0.000  0.000  0.000  0.000  0.000  0.008
   12  0.000  0.001  0.000  0.005  0.000  0.000  0.000  0.001  0.000  0.006
   13  0.000  0.001  0.000  0.006  0.000  0.000  0.000  0.001  0.000  0.008
   14  0.000  0.001  0.000  0.007  0.000  0.000  0.000  0.001  0.000  0.008
   15  0.000  0.003  0.000  0.005  0.000  0.000  0.000  0.000  0.000  0.008
   16  0.000  0.003  0.000  0.004  0.000  0.000  0.000  0.000  0.000  0.008
   17  0.000  0.006  0.000  0.000  0.000  0.000  0.000  0.000  0.000  0.007
   18  0.000  0.007  0.000  0.001  0.000  0.001  0.000  0.000  0.000  0.008
   19  0.000  0.038  0.000  0.002  0.000  0.000  0.000  0.000  0.000  0.041
   20  0.000  0.029  0.000  0.001  0.000  0.000  0.000  0.000  0.000  0.030
   21  0.000  0.002  0.000  0.037  0.000  0.000  0.000  0.000  0.000  0.040
   22  0.000  0.003  0.000  0.040  0.000  0.000  0.000  0.000  0.000  0.043
   23  0.000  0.019  0.000  0.013  0.000  0.000  0.000  0.000  0.000  0.032
   24  0.000  0.026  0.000  0.024  0.000  0.000  0.000  0.000  0.000  0.050
   25  0.000  0.011  0.000  0.017  0.000  0.000  0.000  0.000  0.000  0.029
   26  0.000  0.014  0.000  0.012  0.000  0.000  0.000  0.000  0.000  0.027
   27  0.000  0.043  0.000  0.002  0.000  0.000  0.000  0.000  0.000  0.044
   28  0.000  0.038  0.000  0.001  0.000  0.000  0.000  0.000  0.000  0.038
   29  0.000  0.002  0.000  0.032  0.000  0.000  0.000  0.000  0.000  0.034
   30  0.000  0.005  0.000  0.035  0.000  0.000  0.000  0.000  0.000  0.040
   31  0.000  0.003  0.000  0.042  0.000  0.000  0.000  0.000  0.000  0.045
   32  0.000  0.003  0.000  0.035  0.000  0.000  0.000  0.000  0.000  0.039
   33  0.000  0.015  0.000  0.020  0.000  0.000  0.000  0.000  0.000  0.035
   34  0.000  0.017  0.000  0.015  0.000  0.000  0.000  0.000  0.000  0.032
   35  0.000  0.028  0.000  0.000  0.000  0.000  0.000  0.000  0.000  0.028
   36  0.000  0.030  0.000  0.002  0.000  0.000  0.000  0.000  0.000  0.032
   37  0.000  0.000  0.000  0.000  0.000  0.000  0.000  0.000  0.000  0.000
   38  0.000  0.000  0.000  0.000  0.000  0.000  0.000  0.000  0.000  0.000
   39  0.000  0.000  0.000  0.000  0.000  0.000  0.000  0.000  0.000  0.000
   40  0.000  0.000  0.000  0.000  0.000  0.000  0.000  0.000  0.000  0.000
   41  0.000  0.000  0.000  0.000  0.000  0.000  0.000  0.000  0.000  0.000
   42  0.000  0.000  0.000  0.000  0.000  0.000  0.000  0.000  0.000  0.000
   43  0.000  0.000  0.000  0.000  0.000  0.000  0.000  0.000  0.000  0.000
   44  0.000  0.000  0.000  0.000  0.000  0.000  0.000  0.000  0.000  0.000
   45  0.000  0.000  0.000  0.000  0.000  0.000  0.000  0.000  0.000  0.000
   46  0.000  0.000  0.000  0.000  0.000  0.000  0.000  0.000  0.000  0.000
tot    0.001  0.393  0.000  0.395  0.000  0.005  0.000  0.005  0.000  0.800
 
band    96 # energy   -5.31158516 # occ.  2.00000000
 
ion      s     py     pz     px    dxy    dyz    dz2    dxz  x2-y2    tot
    1  0.000  0.000  0.000  0.008  0.000  0.000  0.000  0.001  0.000  0.009
    2  0.000  0.001  0.000  0.006  0.000  0.000  0.000  0.000  0.000  0.008
    3  0.000  0.005  0.000  0.000  0.000  0.000  0.000  0.000  0.000  0.006
    4  0.000  0.006  0.000  0.001  0.000  0.001  0.000  0.000  0.000  0.008
    5  0.000  0.004  0.000  0.002  0.000  0.000  0.000  0.000  0.000  0.006
    6  0.000  0.004  0.000  0.004  0.000  0.000  0.000  0.000  0.000  0.009
    7  0.000  0.004  0.000  0.004  0.000  0.000  0.000  0.000  0.000  0.009
    8  0.000  0.003  0.000  0.003  0.000  0.000  0.000  0.000  0.000  0.006
    9  0.000  0.000  0.000  0.006  0.000  0.000  0.000  0.000  0.000  0.007
   10  0.000  0.001  0.000  0.008  0.000  0.000  0.000  0.001  0.000  0.009
   11  0.000  0.008  0.000  0.001  0.000  0.001  0.000  0.000  0.000  0.009
   12  0.000  0.008  0.000  0.000  0.000  0.001  0.000  0.000  0.000  0.009
   13  0.000  0.007  0.000  0.001  0.000  0.001  0.000  0.000  0.000  0.008
   14  0.000  0.005  0.000  0.001  0.000  0.000  0.000  0.000  0.000  0.007
   15  0.000  0.003  0.000  0.004  0.000  0.000  0.000  0.000  0.000  0.008
   16  0.000  0.004  0.000  0.003  0.000  0.000  0.000  0.000  0.000  0.008
   17  0.000  0.001  0.000  0.007  0.000  0.000  0.000  0.001  0.000  0.008
   18  0.000  0.000  0.000  0.007  0.000  0.000  0.000  0.000  0.000  0.007
   19  0.000  0.001  0.000  0.034  0.000  0.000  0.000  0.000  0.000  0.035
   20  0.000  0.002  0.000  0.028  0.000  0.000  0.000  0.000  0.000  0.030
   21  0.000  0.024  0.000  0.003  0.000  0.000  0.000  0.000  0.000  0.027
   22  0.000  0.037  0.000  0.005  0.000  0.000  0.000  0.000  0.000  0.042
   23  0.000  0.022  0.000  0.012  0.000  0.000  0.000  0.000  0.000  0.034
   24  0.000  0.026  0.000  0.027  0.000  0.000  0.000  0.000  0.000  0.053
   25  0.000  0.020  0.000  0.025  0.000  0.000  0.000  0.000  0.000  0.045
   26  0.000  0.013  0.000  0.013  0.000  0.000  0.000  0.000  0.000  0.025
   27  0.000  0.002  0.000  0.028  0.000  0.000  0.000  0.000  0.000  0.030
   28  0.000  0.002  0.000  0.043  0.000  0.000  0.000  0.000  0.000  0.045
   29  0.000  0.034  0.000  0.004  0.000  0.000  0.000  0.000  0.000  0.038
   30  0.000  0.037  0.000  0.003  0.000  0.000  0.000  0.000  0.000  0.040
   31  0.000  0.037  0.000  0.004  0.000  0.000  0.000  0.000  0.000  0.041
   32  0.000  0.029  0.000  0.003  0.000  0.000  0.000  0.000  0.000  0.032
   33  0.000  0.018  0.000  0.019  0.000  0.000  0.000  0.000  0.000  0.037
   34  0.000  0.017  0.000  0.017  0.000  0.000  0.000  0.000  0.000  0.034
   35  0.000  0.004  0.000  0.035  0.000  0.000  0.000  0.000  0.000  0.039
   36  0.000  0.001  0.000  0.029  0.000  0.000  0.000  0.000  0.000  0.030
   37  0.000  0.000  0.000  0.000  0.000  0.000  0.000  0.000  0.000  0.000
   38  0.000  0.000  0.000  0.000  0.000  0.000  0.000  0.000  0.000  0.000
   39  0.000  0.000  0.000  0.000  0.000  0.000  0.000  0.000  0.000  0.000
   40  0.000  0.000  0.000  0.000  0.000  0.000  0.000  0.000  0.000  0.000
   41  0.000  0.000  0.000  0.000  0.000  0.000  0.000  0.000  0.000  0.000
   42  0.000  0.000  0.000  0.000  0.000  0.000  0.000  0.000  0.000  0.000
   43  0.000  0.000  0.000  0.000  0.000  0.000  0.000  0.000  0.000  0.000
   44  0.000  0.000  0.000  0.000  0.000  0.000  0.000  0.000  0.000  0.000
   45  0.000  0.000  0.000  0.000  0.000  0.000  0.000  0.000  0.000  0.000
   46  0.000  0.000  0.000  0.000  0.000  0.000  0.000  0.000  0.000  0.000
tot    0.001  0.391  0.001  0.396  0.000  0.005  0.000  0.005  0.000  0.800
 
band    97 # energy   -5.28610157 # occ.  2.00000000
 
ion      s     py     pz     px    dxy    dyz    dz2    dxz  x2-y2    tot
    1  0.000  0.002  0.000  0.000  0.000  0.000  0.000  0.000  0.000  0.002
    2  0.000  0.002  0.000  0.000  0.000  0.000  0.000  0.000  0.000  0.002
    3  0.000  0.002  0.000  0.000  0.000  0.000  0.000  0.000  0.000  0.002
    4  0.000  0.002  0.000  0.000  0.000  0.000  0.000  0.000  0.000  0.003
    5  0.000  0.002  0.000  0.000  0.000  0.000  0.000  0.000  0.000  0.002
    6  0.000  0.002  0.000  0.000  0.000  0.001  0.000  0.000  0.000  0.003
    7  0.000  0.002  0.000  0.000  0.000  0.001  0.000  0.000  0.000  0.003
    8  0.000  0.002  0.000  0.000  0.000  0.000  0.000  0.000  0.000  0.002
    9  0.000  0.002  0.000  0.000  0.000  0.000  0.000  0.000  0.000  0.002
   10  0.000  0.001  0.000  0.000  0.000  0.001  0.000  0.000  0.000  0.002
   11  0.000  0.002  0.000  0.000  0.000  0.001  0.000  0.000  0.000  0.002
   12  0.000  0.002  0.000  0.000  0.000  0.000  0.000  0.000  0.000  0.003
   13  0.000  0.001  0.000  0.000  0.000  0.001  0.000  0.000  0.000  0.002
   14  0.000  0.001  0.000  0.000  0.000  0.000  0.000  0.000  0.000  0.002
   15  0.000  0.002  0.000  0.000  0.000  0.000  0.000  0.000  0.000  0.002
   16  0.000  0.002  0.000  0.000  0.000  0.000  0.000  0.000  0.000  0.002
   17  0.000  0.002  0.000  0.000  0.000  0.000  0.000  0.000  0.000  0.003
   18  0.000  0.002  0.000  0.000  0.000  0.000  0.000  0.000  0.000  0.002
   19  0.000  0.047  0.000  0.000  0.000  0.000  0.000  0.000  0.000  0.048
   20  0.000  0.042  0.000  0.000  0.000  0.000  0.000  0.000  0.000  0.042
   21  0.000  0.035  0.000  0.000  0.000  0.000  0.000  0.000  0.000  0.035
   22  0.000  0.049  0.000  0.000  0.000  0.000  0.000  0.000  0.000  0.049
   23  0.000  0.047  0.000  0.000  0.000  0.000  0.000  0.000  0.000  0.047
   24  0.000  0.061  0.000  0.000  0.000  0.000  0.000  0.000  0.000  0.061
   25  0.000  0.053  0.000  0.000  0.000  0.000  0.000  0.000  0.000  0.053
   26  0.000  0.034  0.000  0.000  0.000  0.000  0.000  0.000  0.000  0.034
   27  0.000  0.042  0.000  0.000  0.000  0.000  0.000  0.000  0.000  0.043
   28  0.000  0.058  0.000  0.000  0.000  0.000  0.000  0.000  0.000  0.059
   29  0.000  0.055  0.000  0.000  0.000  0.000  0.000  0.000  0.000  0.056
   30  0.000  0.043  0.000  0.000  0.000  0.000  0.000  0.000  0.000  0.043
   31  0.000  0.057  0.000  0.000  0.000  0.000  0.000  0.000  0.000  0.057
   32  0.000  0.040  0.000  0.000  0.000  0.000  0.000  0.000  0.000  0.040
   33  0.000  0.042  0.000  0.000  0.000  0.000  0.000  0.000  0.000  0.042
   34  0.000  0.044  0.000  0.000  0.000  0.000  0.000  0.000  0.000  0.044
   35  0.000  0.042  0.000  0.000  0.000  0.000  0.000  0.000  0.000  0.042
   36  0.000  0.046  0.000  0.000  0.000  0.000  0.000  0.000  0.000  0.047
   37  0.000  0.000  0.000  0.000  0.000  0.000  0.000  0.000  0.000  0.000
   38  0.000  0.000  0.000  0.000  0.000  0.000  0.000  0.000  0.000  0.000
   39  0.000  0.000  0.000  0.000  0.000  0.000  0.000  0.000  0.000  0.000
   40  0.000  0.000  0.000  0.000  0.000  0.000  0.000  0.000  0.000  0.000
   41  0.000  0.000  0.000  0.000  0.000  0.000  0.000  0.000  0.000  0.000
   42  0.000  0.000  0.000  0.000  0.000  0.000  0.000  0.000  0.000  0.000
   43  0.000  0.000  0.000  0.000  0.000  0.000  0.000  0.000  0.000  0.000
   44  0.000  0.000  0.000  0.000  0.000  0.000  0.000  0.000  0.000  0.000
   45  0.000  0.000  0.000  0.000  0.000  0.000  0.000  0.000  0.000  0.000
   46  0.000  0.000  0.000  0.000  0.000  0.000  0.000  0.000  0.000  0.000
tot    0.000  0.870  0.000  0.001  0.000  0.010  0.000  0.000  0.001  0.883
 
band    98 # energy   -5.28393718 # occ.  2.00000000
 
ion      s     py     pz     px    dxy    dyz    dz2    dxz  x2-y2    tot
    1  0.000  0.000  0.000  0.001  0.000  0.000  0.000  0.001  0.000  0.002
    2  0.000  0.000  0.000  0.001  0.000  0.000  0.000  0.000  0.000  0.002
    3  0.000  0.000  0.000  0.002  0.000  0.000  0.000  0.000  0.000  0.003
    4  0.000  0.000  0.000  0.002  0.000  0.000  0.000  0.000  0.000  0.002
    5  0.000  0.000  0.000  0.002  0.000  0.000  0.000  0.000  0.000  0.002
    6  0.000  0.000  0.000  0.002  0.000  0.000  0.000  0.001  0.000  0.003
    7  0.000  0.000  0.000  0.001  0.000  0.000  0.000  0.000  0.000  0.002
    8  0.000  0.000  0.000  0.002  0.000  0.000  0.000  0.000  0.000  0.002
    9  0.000  0.000  0.000  0.002  0.000  0.000  0.000  0.000  0.000  0.002
   10  0.000  0.000  0.000  0.002  0.000  0.000  0.000  0.001  0.000  0.002
   11  0.000  0.000  0.000  0.002  0.000  0.000  0.000  0.000  0.000  0.003
   12  0.000  0.000  0.000  0.002  0.000  0.000  0.000  0.000  0.000  0.002
   13  0.000  0.000  0.000  0.002  0.000  0.000  0.000  0.000  0.000  0.002
   14  0.000  0.000  0.000  0.003  0.000  0.000  0.000  0.000  0.000  0.003
   15  0.000  0.000  0.000  0.002  0.000  0.000  0.000  0.001  0.000  0.002
   16  0.000  0.000  0.000  0.001  0.000  0.000  0.000  0.000  0.000  0.002
   17  0.000  0.000  0.000  0.002  0.000  0.000  0.000  0.000  0.000  0.002
   18  0.000  0.000  0.000  0.001  0.000  0.000  0.000  0.000  0.000  0.002
   19  0.000  0.000  0.000  0.060  0.000  0.000  0.000  0.000  0.000  0.061
   20  0.000  0.000  0.000  0.043  0.000  0.000  0.000  0.000  0.000  0.043
   21  0.000  0.000  0.000  0.033  0.000  0.000  0.000  0.000  0.000  0.033
   22  0.000  0.000  0.000  0.045  0.000  0.000  0.000  0.000  0.000  0.045
   23  0.000  0.000  0.000  0.042  0.000  0.000  0.000  0.000  0.000  0.042
   24  0.000  0.000  0.000  0.062  0.000  0.000  0.000  0.000  0.000  0.062
   25  0.000  0.000  0.000  0.049  0.000  0.000  0.000  0.000  0.000  0.049
   26  0.000  0.000  0.000  0.036  0.000  0.000  0.000  0.000  0.000  0.036
   27  0.000  0.000  0.000  0.043  0.000  0.000  0.000  0.000  0.000  0.044
   28  0.000  0.000  0.000  0.059  0.000  0.000  0.000  0.000  0.000  0.060
   29  0.000  0.000  0.000  0.051  0.000  0.000  0.000  0.000  0.000  0.051
   30  0.000  0.000  0.000  0.042  0.000  0.000  0.000  0.000  0.000  0.042
   31  0.000  0.000  0.000  0.045  0.000  0.000  0.000  0.000  0.000  0.045
   32  0.000  0.000  0.000  0.038  0.000  0.000  0.000  0.000  0.000  0.038
   33  0.000  0.000  0.000  0.052  0.000  0.000  0.000  0.000  0.000  0.052
   34  0.000  0.000  0.000  0.046  0.000  0.000  0.000  0.000  0.000  0.046
   35  0.000  0.000  0.000  0.045  0.000  0.000  0.000  0.000  0.000  0.045
   36  0.000  0.000  0.000  0.046  0.000  0.000  0.000  0.000  0.000  0.046
   37  0.000  0.000  0.000  0.000  0.000  0.000  0.000  0.000  0.000  0.000
   38  0.000  0.000  0.000  0.000  0.000  0.000  0.000  0.000  0.000  0.000
   39  0.000  0.000  0.000  0.000  0.000  0.000  0.000  0.000  0.000  0.000
   40  0.000  0.000  0.000  0.000  0.000  0.000  0.000  0.000  0.000  0.000
   41  0.000  0.000  0.000  0.000  0.000  0.000  0.000  0.000  0.000  0.000
   42  0.000  0.000  0.000  0.000  0.000  0.000  0.000  0.000  0.000  0.000
   43  0.000  0.000  0.000  0.000  0.000  0.000  0.000  0.000  0.000  0.000
   44  0.000  0.000  0.000  0.000  0.000  0.000  0.000  0.000  0.000  0.000
   45  0.000  0.000  0.000  0.000  0.000  0.000  0.000  0.000  0.000  0.000
   46  0.000  0.000  0.000  0.000  0.000  0.000  0.000  0.000  0.000  0.000
tot    0.000  0.002  0.000  0.870  0.001  0.000  0.000  0.010  0.000  0.883
 
band    99 # energy   -4.33089128 # occ.  2.00000000
 
ion      s     py     pz     px    dxy    dyz    dz2    dxz  x2-y2    tot
    1  0.000  0.000  0.000  0.000  0.000  0.000  0.000  0.000  0.000  0.000
    2  0.000  0.000  0.000  0.000  0.000  0.000  0.000  0.000  0.000  0.000
    3  0.000  0.000  0.000  0.000  0.000  0.000  0.000  0.000  0.000  0.000
    4  0.000  0.000  0.000  0.000  0.000  0.000  0.000  0.000  0.000  0.000
    5  0.000  0.000  0.000  0.000  0.000  0.000  0.000  0.000  0.000  0.000
    6  0.000  0.000  0.000  0.000  0.000  0.000  0.000  0.000  0.000  0.000
    7  0.000  0.000  0.000  0.000  0.000  0.000  0.000  0.000  0.000  0.000
    8  0.000  0.000  0.000  0.000  0.000  0.000  0.000  0.000  0.000  0.000
    9  0.000  0.000  0.000  0.000  0.000  0.000  0.000  0.000  0.000  0.000
   10  0.000  0.000  0.000  0.000  0.000  0.000  0.000  0.000  0.000  0.000
   11  0.000  0.000  0.000  0.000  0.000  0.000  0.000  0.000  0.000  0.000
   12  0.000  0.000  0.000  0.000  0.000  0.000  0.000  0.000  0.000  0.000
   13  0.000  0.000  0.000  0.000  0.000  0.000  0.000  0.000  0.000  0.000
   14  0.000  0.000  0.000  0.000  0.000  0.000  0.000  0.000  0.000  0.000
   15  0.000  0.000  0.000  0.000  0.000  0.000  0.000  0.000  0.000  0.000
   16  0.000  0.000  0.000  0.000  0.000  0.000  0.000  0.000  0.000  0.000
   17  0.000  0.000  0.000  0.000  0.000  0.000  0.000  0.000  0.000  0.000
   18  0.000  0.000  0.000  0.000  0.000  0.000  0.000  0.000  0.000  0.000
   19  0.000  0.000  0.000  0.000  0.000  0.000  0.000  0.000  0.000  0.000
   20  0.000  0.001  0.000  0.000  0.000  0.000  0.000  0.000  0.000  0.001
   21  0.000  0.000  0.000  0.000  0.000  0.000  0.000  0.000  0.000  0.000
   22  0.000  0.000  0.000  0.000  0.000  0.000  0.000  0.000  0.000  0.001
   23  0.000  0.000  0.000  0.000  0.000  0.000  0.000  0.000  0.000  0.000
   24  0.000  0.000  0.000  0.000  0.000  0.000  0.000  0.000  0.000  0.000
   25  0.000  0.000  0.000  0.000  0.000  0.000  0.000  0.000  0.000  0.000
   26  0.000  0.001  0.000  0.001  0.000  0.000  0.000  0.000  0.000  0.002
   27  0.000  0.000  0.000  0.000  0.000  0.000  0.000  0.000  0.000  0.000
   28  0.000  0.000  0.000  0.000  0.000  0.000  0.000  0.000  0.000  0.000
   29  0.000  0.000  0.000  0.000  0.000  0.000  0.000  0.000  0.000  0.000
   30  0.000  0.000  0.000  0.000  0.000  0.000  0.000  0.000  0.000  0.000
   31  0.000  0.000  0.000  0.000  0.000  0.000  0.000  0.000  0.000  0.000
   32  0.000  0.000  0.000  0.000  0.000  0.000  0.000  0.000  0.000  0.001
   33  0.000  0.000  0.000  0.000  0.000  0.000  0.000  0.000  0.000  0.000
   34  0.000  0.000  0.000  0.000  0.000  0.000  0.000  0.000  0.000  0.000
   35  0.000  0.000  0.000  0.000  0.000  0.000  0.000  0.000  0.000  0.000
   36  0.000  0.000  0.000  0.000  0.000  0.000  0.000  0.000  0.000  0.000
   37  0.000  0.000  0.164  0.008  0.000  0.001  0.000  0.002  0.000  0.176
   38  0.000  0.000  0.000  0.000  0.000  0.002  0.000  0.001  0.000  0.003
   39  0.000  0.003  0.161  0.005  0.000  0.001  0.002  0.000  0.000  0.172
   40  0.085  0.001  0.001  0.001  0.000  0.000  0.000  0.000  0.000  0.088
   41  0.087  0.001  0.000  0.002  0.000  0.000  0.000  0.000  0.000  0.091
   42  0.000  0.000  0.002  0.000  0.000  0.000  0.000  0.000  0.000  0.002
   43  0.010  0.000  0.001  0.001  0.000  0.000  0.000  0.000  0.000  0.012
   44  0.054  0.001  0.000  0.002  0.000  0.000  0.000  0.000  0.000  0.056
   45  0.106  0.001  0.003  0.000  0.000  0.000  0.000  0.000  0.000  0.109
   46  0.000  0.000  0.000  0.000  0.000  0.000  0.000  0.000  0.000  0.000
tot    0.343  0.010  0.333  0.022  0.000  0.003  0.002  0.003  0.000  0.718
 
band   100 # energy   -4.10274376 # occ.  2.00000000
 
ion      s     py     pz     px    dxy    dyz    dz2    dxz  x2-y2    tot
    1  0.000  0.000  0.000  0.000  0.000  0.000  0.000  0.000  0.000  0.000
    2  0.000  0.000  0.000  0.000  0.000  0.000  0.000  0.000  0.000  0.000
    3  0.000  0.000  0.000  0.000  0.000  0.000  0.000  0.000  0.000  0.000
    4  0.000  0.000  0.000  0.000  0.000  0.000  0.000  0.000  0.000  0.000
    5  0.000  0.000  0.000  0.000  0.000  0.000  0.000  0.000  0.000  0.000
    6  0.000  0.000  0.000  0.000  0.000  0.000  0.000  0.000  0.000  0.000
    7  0.000  0.000  0.000  0.000  0.000  0.000  0.000  0.000  0.000  0.000
    8  0.000  0.000  0.000  0.000  0.000  0.000  0.000  0.000  0.000  0.000
    9  0.000  0.000  0.000  0.000  0.000  0.000  0.000  0.000  0.000  0.000
   10  0.000  0.000  0.000  0.000  0.000  0.000  0.000  0.000  0.000  0.000
   11  0.000  0.000  0.000  0.000  0.000  0.000  0.000  0.000  0.000  0.000
   12  0.000  0.000  0.000  0.000  0.000  0.000  0.000  0.000  0.000  0.000
   13  0.000  0.000  0.000  0.000  0.000  0.000  0.000  0.000  0.000  0.000
   14  0.000  0.000  0.000  0.000  0.000  0.000  0.000  0.000  0.000  0.000
   15  0.000  0.000  0.000  0.000  0.000  0.000  0.000  0.000  0.000  0.000
   16  0.000  0.000  0.000  0.000  0.000  0.000  0.000  0.000  0.000  0.000
   17  0.000  0.000  0.000  0.000  0.000  0.000  0.000  0.000  0.000  0.000
   18  0.000  0.000  0.000  0.000  0.000  0.000  0.000  0.000  0.000  0.000
   19  0.000  0.000  0.000  0.000  0.000  0.000  0.000  0.000  0.000  0.000
   20  0.000  0.000  0.000  0.000  0.000  0.000  0.000  0.000  0.000  0.000
   21  0.000  0.000  0.000  0.000  0.000  0.000  0.000  0.000  0.000  0.000
   22  0.000  0.000  0.000  0.000  0.000  0.000  0.000  0.000  0.000  0.000
   23  0.000  0.000  0.000  0.000  0.000  0.000  0.000  0.000  0.000  0.000
   24  0.000  0.000  0.000  0.000  0.000  0.000  0.000  0.000  0.000  0.000
   25  0.000  0.000  0.000  0.000  0.000  0.000  0.000  0.000  0.000  0.000
   26  0.000  0.000  0.000  0.000  0.000  0.000  0.000  0.000  0.000  0.000
   27  0.000  0.000  0.000  0.000  0.000  0.000  0.000  0.000  0.000  0.000
   28  0.000  0.000  0.000  0.000  0.000  0.000  0.000  0.000  0.000  0.000
   29  0.000  0.000  0.000  0.000  0.000  0.000  0.000  0.000  0.000  0.000
   30  0.000  0.000  0.000  0.000  0.000  0.000  0.000  0.000  0.000  0.000
   31  0.000  0.000  0.000  0.000  0.000  0.000  0.000  0.000  0.000  0.000
   32  0.000  0.000  0.000  0.000  0.000  0.000  0.000  0.000  0.000  0.000
   33  0.000  0.000  0.000  0.000  0.000  0.000  0.000  0.000  0.000  0.000
   34  0.000  0.000  0.000  0.000  0.000  0.000  0.000  0.000  0.000  0.000
   35  0.000  0.000  0.000  0.000  0.000  0.000  0.000  0.000  0.000  0.000
   36  0.000  0.000  0.000  0.000  0.000  0.000  0.000  0.000  0.000  0.000
   37  0.001  0.031  0.003  0.058  0.001  0.000  0.001  0.000  0.000  0.096
   38  0.000  0.042  0.004  0.073  0.010  0.000  0.000  0.000  0.001  0.131
   39  0.001  0.036  0.005  0.056  0.002  0.000  0.000  0.001  0.000  0.100
   40  0.025  0.000  0.001  0.000  0.000  0.000  0.000  0.000  0.000  0.026
   41  0.024  0.000  0.001  0.000  0.000  0.000  0.000  0.000  0.000  0.025
   42  0.033  0.001  0.000  0.000  0.000  0.000  0.000  0.000  0.000  0.035
   43  0.033  0.001  0.000  0.000  0.000  0.000  0.000  0.000  0.000  0.034
   44  0.043  0.000  0.001  0.000  0.000  0.000  0.000  0.000  0.000  0.045
   45  0.011  0.000  0.000  0.001  0.000  0.000  0.000  0.000  0.000  0.012
   46  0.021  0.100  0.011  0.171  0.004  0.000  0.001  0.000  0.000  0.308
tot    0.192  0.211  0.029  0.361  0.016  0.001  0.003  0.001  0.002  0.815
 
band   101 # energy   -3.70975137 # occ.  2.00000000
 
ion      s     py     pz     px    dxy    dyz    dz2    dxz  x2-y2    tot
    1  0.000  0.000  0.000  0.000  0.000  0.000  0.000  0.000  0.000  0.000
    2  0.000  0.000  0.000  0.000  0.000  0.000  0.000  0.000  0.000  0.000
    3  0.000  0.000  0.000  0.000  0.000  0.000  0.000  0.000  0.000  0.000
    4  0.000  0.000  0.000  0.000  0.000  0.000  0.000  0.000  0.000  0.000
    5  0.000  0.000  0.000  0.000  0.000  0.000  0.000  0.000  0.000  0.000
    6  0.000  0.000  0.000  0.000  0.000  0.000  0.000  0.000  0.000  0.000
    7  0.000  0.000  0.000  0.000  0.000  0.000  0.000  0.000  0.000  0.000
    8  0.000  0.000  0.000  0.000  0.000  0.000  0.000  0.000  0.000  0.000
    9  0.000  0.000  0.000  0.000  0.000  0.000  0.000  0.000  0.000  0.000
   10  0.000  0.000  0.000  0.000  0.000  0.000  0.000  0.000  0.000  0.000
   11  0.000  0.000  0.000  0.000  0.000  0.000  0.000  0.000  0.000  0.000
   12  0.000  0.000  0.000  0.000  0.000  0.000  0.000  0.000  0.000  0.000
   13  0.000  0.000  0.000  0.000  0.000  0.000  0.000  0.000  0.000  0.000
   14  0.000  0.000  0.000  0.000  0.000  0.000  0.000  0.000  0.000  0.000
   15  0.000  0.000  0.000  0.000  0.000  0.000  0.000  0.000  0.000  0.000
   16  0.000  0.000  0.000  0.000  0.000  0.000  0.000  0.000  0.000  0.000
   17  0.000  0.000  0.000  0.000  0.000  0.000  0.000  0.000  0.000  0.000
   18  0.000  0.000  0.000  0.000  0.000  0.000  0.000  0.000  0.000  0.000
   19  0.000  0.000  0.000  0.000  0.000  0.000  0.000  0.000  0.000  0.000
   20  0.000  0.000  0.000  0.000  0.000  0.000  0.000  0.000  0.000  0.000
   21  0.000  0.000  0.000  0.000  0.000  0.000  0.000  0.000  0.000  0.000
   22  0.000  0.000  0.000  0.000  0.000  0.000  0.000  0.000  0.000  0.000
   23  0.000  0.000  0.000  0.000  0.000  0.000  0.000  0.000  0.000  0.000
   24  0.000  0.000  0.000  0.000  0.000  0.000  0.000  0.000  0.000  0.000
   25  0.000  0.000  0.000  0.000  0.000  0.000  0.000  0.000  0.000  0.000
   26  0.000  0.000  0.000  0.000  0.000  0.000  0.000  0.000  0.000  0.000
   27  0.000  0.000  0.000  0.000  0.000  0.000  0.000  0.000  0.000  0.000
   28  0.000  0.000  0.000  0.000  0.000  0.000  0.000  0.000  0.000  0.000
   29  0.000  0.000  0.000  0.000  0.000  0.000  0.000  0.000  0.000  0.000
   30  0.000  0.000  0.000  0.000  0.000  0.000  0.000  0.000  0.000  0.000
   31  0.000  0.000  0.000  0.000  0.000  0.000  0.000  0.000  0.000  0.000
   32  0.000  0.000  0.000  0.000  0.000  0.000  0.000  0.000  0.000  0.000
   33  0.000  0.000  0.000  0.000  0.000  0.000  0.000  0.000  0.000  0.000
   34  0.000  0.000  0.000  0.000  0.000  0.000  0.000  0.000  0.000  0.000
   35  0.000  0.000  0.000  0.000  0.000  0.000  0.000  0.000  0.000  0.000
   36  0.000  0.000  0.000  0.000  0.000  0.000  0.000  0.000  0.000  0.000
   37  0.000  0.164  0.000  0.004  0.000  0.000  0.001  0.000  0.004  0.173
   38  0.000  0.046  0.000  0.025  0.000  0.000  0.000  0.000  0.001  0.072
   39  0.001  0.031  0.001  0.135  0.002  0.000  0.000  0.001  0.002  0.173
   40  0.010  0.001  0.001  0.000  0.000  0.000  0.000  0.000  0.000  0.012
   41  0.010  0.001  0.000  0.001  0.000  0.000  0.000  0.000  0.000  0.012
   42  0.129  0.004  0.000  0.000  0.000  0.000  0.000  0.000  0.000  0.133
   43  0.118  0.000  0.001  0.002  0.000  0.000  0.000  0.000  0.000  0.121
   44  0.030  0.001  0.001  0.000  0.000  0.000  0.000  0.000  0.000  0.032
   45  0.000  0.000  0.000  0.001  0.000  0.000  0.000  0.000  0.000  0.002
   46  0.000  0.017  0.000  0.011  0.000  0.000  0.000  0.000  0.001  0.029
tot    0.299  0.265  0.004  0.181  0.002  0.000  0.001  0.002  0.008  0.761
 
band   102 # energy   -3.43852899 # occ.  2.00000000
 
ion      s     py     pz     px    dxy    dyz    dz2    dxz  x2-y2    tot
    1  0.000  0.022  0.000  0.000  0.000  0.001  0.000  0.000  0.000  0.023
    2  0.000  0.026  0.000  0.002  0.000  0.001  0.000  0.000  0.000  0.029
    3  0.000  0.005  0.000  0.008  0.000  0.000  0.000  0.000  0.000  0.014
    4  0.000  0.003  0.000  0.003  0.000  0.000  0.000  0.000  0.000  0.006
    5  0.000  0.013  0.000  0.000  0.000  0.001  0.000  0.000  0.001  0.015
    6  0.000  0.002  0.000  0.000  0.000  0.000  0.000  0.000  0.000  0.003
    7  0.000  0.006  0.000  0.006  0.000  0.000  0.000  0.000  0.000  0.012
    8  0.000  0.036  0.000  0.002  0.000  0.001  0.000  0.000  0.001  0.040
    9  0.000  0.021  0.000  0.006  0.000  0.001  0.000  0.000  0.000  0.029
   10  0.000  0.000  0.000  0.002  0.000  0.000  0.000  0.000  0.000  0.002
   11  0.000  0.002  0.000  0.000  0.000  0.000  0.000  0.000  0.000  0.002
   12  0.000  0.000  0.000  0.008  0.000  0.000  0.000  0.000  0.000  0.009
   13  0.000  0.001  0.000  0.006  0.000  0.000  0.000  0.000  0.000  0.007
   14  0.000  0.005  0.000  0.022  0.000  0.000  0.000  0.001  0.000  0.028
   15  0.000  0.038  0.000  0.005  0.000  0.002  0.000  0.000  0.000  0.045
   16  0.000  0.020  0.000  0.001  0.000  0.001  0.000  0.000  0.000  0.021
   17  0.000  0.000  0.000  0.008  0.000  0.000  0.000  0.000  0.000  0.009
   18  0.000  0.017  0.000  0.000  0.000  0.001  0.000  0.000  0.000  0.018
   19  0.000  0.044  0.000  0.000  0.000  0.000  0.000  0.000  0.000  0.044
   20  0.000  0.048  0.000  0.003  0.000  0.000  0.000  0.000  0.000  0.051
   21  0.000  0.010  0.000  0.015  0.000  0.000  0.000  0.000  0.000  0.025
   22  0.000  0.005  0.000  0.007  0.000  0.000  0.000  0.000  0.000  0.012
   23  0.000  0.024  0.000  0.000  0.000  0.000  0.000  0.000  0.000  0.024
   24  0.000  0.003  0.000  0.001  0.000  0.000  0.000  0.000  0.000  0.004
   25  0.000  0.012  0.000  0.012  0.000  0.000  0.000  0.000  0.000  0.025
   26  0.000  0.062  0.000  0.004  0.000  0.000  0.000  0.000  0.000  0.067
   27  0.000  0.039  0.000  0.012  0.000  0.000  0.000  0.000  0.000  0.051
   28  0.000  0.001  0.000  0.004  0.000  0.000  0.000  0.000  0.000  0.005
   29  0.000  0.003  0.000  0.000  0.000  0.000  0.000  0.000  0.000  0.003
   30  0.000  0.000  0.000  0.014  0.000  0.000  0.000  0.000  0.000  0.015
   31  0.000  0.001  0.000  0.012  0.000  0.000  0.000  0.000  0.000  0.013
   32  0.000  0.009  0.000  0.041  0.000  0.000  0.000  0.000  0.000  0.049
   33  0.000  0.073  0.000  0.009  0.000  0.000  0.000  0.000  0.000  0.082
   34  0.000  0.040  0.000  0.001  0.000  0.000  0.000  0.000  0.000  0.041
   35  0.000  0.000  0.000  0.015  0.000  0.000  0.000  0.000  0.000  0.015
   36  0.000  0.032  0.000  0.000  0.000  0.000  0.000  0.000  0.000  0.032
   37  0.000  0.000  0.000  0.000  0.000  0.000  0.000  0.000  0.000  0.000
   38  0.000  0.000  0.000  0.000  0.000  0.000  0.000  0.000  0.000  0.000
   39  0.000  0.000  0.000  0.000  0.000  0.000  0.000  0.000  0.000  0.000
   40  0.000  0.000  0.000  0.000  0.000  0.000  0.000  0.000  0.000  0.000
   41  0.000  0.000  0.000  0.000  0.000  0.000  0.000  0.000  0.000  0.000
   42  0.000  0.000  0.000  0.000  0.000  0.000  0.000  0.000  0.000  0.000
   43  0.000  0.000  0.000  0.000  0.000  0.000  0.000  0.000  0.000  0.000
   44  0.000  0.000  0.000  0.000  0.000  0.000  0.000  0.000  0.000  0.000
   45  0.000  0.000  0.000  0.000  0.000  0.000  0.000  0.000  0.000  0.000
   46  0.000  0.000  0.000  0.000  0.000  0.000  0.000  0.000  0.000  0.000
tot    0.000  0.623  0.000  0.232  0.001  0.009  0.000  0.004  0.004  0.873
 
band   103 # energy   -3.43469876 # occ.  2.00000000
 
ion      s     py     pz     px    dxy    dyz    dz2    dxz  x2-y2    tot
    1  0.000  0.001  0.000  0.008  0.000  0.000  0.000  0.000  0.000  0.009
    2  0.000  0.002  0.000  0.011  0.000  0.000  0.000  0.000  0.000  0.014
    3  0.000  0.007  0.000  0.013  0.000  0.000  0.000  0.001  0.000  0.022
    4  0.000  0.000  0.000  0.015  0.000  0.000  0.000  0.001  0.000  0.016
    5  0.000  0.002  0.000  0.012  0.000  0.000  0.000  0.001  0.000  0.014
    6  0.000  0.000  0.000  0.001  0.000  0.000  0.000  0.000  0.000  0.002
    7  0.000  0.000  0.000  0.016  0.000  0.000  0.000  0.001  0.000  0.017
    8  0.000  0.002  0.000  0.040  0.001  0.000  0.000  0.002  0.000  0.045
    9  0.000  0.003  0.000  0.023  0.000  0.000  0.000  0.001  0.000  0.028
   10  0.000  0.009  0.000  0.000  0.000  0.000  0.000  0.000  0.000  0.010
   11  0.000  0.000  0.000  0.005  0.000  0.000  0.000  0.000  0.000  0.005
   12  0.000  0.007  0.000  0.007  0.000  0.000  0.000  0.000  0.000  0.015
   13  0.000  0.009  0.000  0.034  0.000  0.000  0.000  0.001  0.000  0.045
   14  0.000  0.009  0.000  0.001  0.000  0.000  0.000  0.000  0.000  0.011
   15  0.000  0.002  0.000  0.000  0.000  0.000  0.000  0.000  0.000  0.003
   16  0.000  0.002  0.000  0.028  0.000  0.000  0.000  0.001  0.000  0.031
   17  0.000  0.009  0.000  0.004  0.000  0.000  0.000  0.000  0.000  0.014
   18  0.000  0.003  0.000  0.010  0.000  0.000  0.000  0.000  0.000  0.013
   19  0.000  0.002  0.000  0.016  0.000  0.000  0.000  0.000  0.000  0.018
   20  0.000  0.003  0.000  0.022  0.000  0.000  0.000  0.000  0.000  0.025
   21  0.000  0.013  0.000  0.023  0.000  0.000  0.000  0.000  0.000  0.036
   22  0.000  0.000  0.000  0.029  0.000  0.000  0.000  0.000  0.000  0.030
   23  0.000  0.003  0.000  0.024  0.000  0.000  0.000  0.000  0.000  0.027
   24  0.000  0.000  0.000  0.002  0.000  0.000  0.000  0.000  0.000  0.002
   25  0.000  0.000  0.000  0.029  0.000  0.000  0.000  0.000  0.000  0.029
   26  0.000  0.003  0.000  0.072  0.000  0.000  0.000  0.000  0.000  0.075
   27  0.000  0.006  0.000  0.044  0.000  0.000  0.000  0.000  0.000  0.050
   28  0.000  0.017  0.000  0.000  0.000  0.000  0.000  0.000  0.000  0.018
   29  0.000  0.000  0.000  0.011  0.000  0.000  0.000  0.000  0.000  0.011
   30  0.000  0.014  0.000  0.014  0.000  0.000  0.000  0.000  0.000  0.028
   31  0.000  0.017  0.000  0.065  0.000  0.000  0.000  0.000  0.000  0.082
   32  0.000  0.017  0.000  0.002  0.000  0.000  0.000  0.000  0.000  0.020
   33  0.000  0.004  0.000  0.000  0.000  0.000  0.000  0.000  0.000  0.005
   34  0.000  0.004  0.000  0.055  0.000  0.000  0.000  0.000  0.000  0.059
   35  0.000  0.017  0.000  0.007  0.000  0.000  0.000  0.000  0.000  0.023
   36  0.000  0.006  0.000  0.017  0.000  0.000  0.000  0.000  0.000  0.023
   37  0.000  0.000  0.000  0.000  0.000  0.000  0.000  0.000  0.000  0.000
   38  0.000  0.000  0.000  0.000  0.000  0.000  0.000  0.000  0.000  0.000
   39  0.000  0.000  0.000  0.000  0.000  0.000  0.000  0.000  0.000  0.000
   40  0.000  0.000  0.000  0.000  0.000  0.000  0.000  0.000  0.000  0.000
   41  0.000  0.000  0.000  0.000  0.000  0.000  0.000  0.000  0.000  0.000
   42  0.000  0.000  0.000  0.000  0.000  0.000  0.000  0.000  0.000  0.000
   43  0.000  0.000  0.000  0.000  0.000  0.000  0.000  0.000  0.000  0.000
   44  0.000  0.000  0.000  0.000  0.000  0.000  0.000  0.000  0.000  0.000
   45  0.000  0.000  0.000  0.000  0.000  0.000  0.000  0.000  0.000  0.000
   46  0.000  0.000  0.000  0.000  0.000  0.000  0.000  0.000  0.000  0.000
tot    0.000  0.196  0.000  0.659  0.004  0.003  0.000  0.010  0.001  0.873
 
band   104 # energy   -3.42439410 # occ.  2.00000000
 
ion      s     py     pz     px    dxy    dyz    dz2    dxz  x2-y2    tot
    1  0.000  0.002  0.000  0.007  0.000  0.000  0.000  0.000  0.000  0.010
    2  0.000  0.002  0.000  0.021  0.000  0.000  0.000  0.001  0.000  0.023
    3  0.000  0.028  0.000  0.003  0.000  0.001  0.000  0.000  0.001  0.033
    4  0.000  0.002  0.000  0.005  0.000  0.000  0.000  0.000  0.000  0.008
    5  0.000  0.009  0.000  0.023  0.000  0.000  0.000  0.001  0.000  0.034
    6  0.000  0.006  0.000  0.000  0.000  0.000  0.000  0.000  0.000  0.006
    7  0.000  0.004  0.000  0.003  0.000  0.000  0.000  0.000  0.000  0.007
    8  0.000  0.000  0.000  0.000  0.000  0.000  0.000  0.000  0.000  0.000
    9  0.000  0.003  0.000  0.002  0.000  0.000  0.000  0.000  0.000  0.005
   10  0.000  0.010  0.000  0.001  0.000  0.000  0.000  0.000  0.000  0.011
   11  0.000  0.000  0.000  0.000  0.000  0.000  0.000  0.000  0.000  0.001
   12  0.000  0.016  0.000  0.011  0.000  0.001  0.000  0.000  0.001  0.029
   13  0.000  0.022  0.000  0.004  0.000  0.001  0.000  0.000  0.000  0.027
   14  0.000  0.032  0.000  0.001  0.000  0.001  0.000  0.000  0.000  0.035
   15  0.000  0.001  0.000  0.010  0.000  0.000  0.000  0.000  0.000  0.011
   16  0.000  0.008  0.000  0.000  0.000  0.000  0.000  0.000  0.000  0.009
   17  0.000  0.010  0.000  0.016  0.000  0.000  0.000  0.001  0.000  0.028
   18  0.000  0.004  0.000  0.028  0.001  0.000  0.000  0.001  0.000  0.034
   19  0.000  0.004  0.000  0.013  0.000  0.000  0.000  0.000  0.000  0.017
   20  0.000  0.003  0.000  0.040  0.000  0.000  0.000  0.000  0.000  0.042
   21  0.000  0.052  0.000  0.006  0.000  0.000  0.000  0.000  0.000  0.058
   22  0.000  0.006  0.000  0.010  0.000  0.000  0.000  0.000  0.000  0.016
   23  0.000  0.017  0.000  0.043  0.000  0.000  0.000  0.000  0.000  0.060
   24  0.000  0.012  0.000  0.001  0.000  0.000  0.000  0.000  0.000  0.013
   25  0.000  0.007  0.000  0.005  0.000  0.000  0.000  0.000  0.000  0.012
   26  0.000  0.000  0.000  0.000  0.000  0.000  0.000  0.000  0.000  0.000
   27  0.000  0.007  0.000  0.004  0.000  0.000  0.000  0.000  0.000  0.011
   28  0.000  0.020  0.000  0.001  0.000  0.000  0.000  0.000  0.000  0.021
   29  0.000  0.000  0.000  0.000  0.000  0.000  0.000  0.000  0.000  0.000
   30  0.000  0.029  0.000  0.022  0.000  0.000  0.000  0.000  0.000  0.051
   31  0.000  0.042  0.000  0.008  0.000  0.000  0.000  0.000  0.000  0.050
   32  0.000  0.060  0.000  0.002  0.000  0.000  0.000  0.000  0.000  0.063
   33  0.000  0.002  0.000  0.020  0.000  0.000  0.000  0.000  0.000  0.021
   34  0.000  0.015  0.000  0.000  0.000  0.000  0.000  0.000  0.000  0.015
   35  0.000  0.020  0.000  0.031  0.000  0.000  0.000  0.000  0.000  0.051
   36  0.000  0.008  0.000  0.052  0.000  0.000  0.000  0.000  0.000  0.060
   37  0.000  0.000  0.000  0.000  0.000  0.000  0.000  0.000  0.000  0.000
   38  0.000  0.000  0.000  0.000  0.000  0.000  0.000  0.000  0.000  0.000
   39  0.000  0.000  0.000  0.000  0.000  0.000  0.000  0.000  0.000  0.000
   40  0.000  0.000  0.000  0.000  0.000  0.000  0.000  0.000  0.000  0.000
   41  0.000  0.000  0.000  0.000  0.000  0.000  0.000  0.000  0.000  0.000
   42  0.000  0.000  0.000  0.000  0.000  0.000  0.000  0.000  0.000  0.000
   43  0.000  0.000  0.000  0.000  0.000  0.000  0.000  0.000  0.000  0.000
   44  0.000  0.000  0.000  0.000  0.000  0.000  0.000  0.000  0.000  0.000
   45  0.000  0.000  0.000  0.000  0.000  0.000  0.000  0.000  0.000  0.000
   46  0.000  0.000  0.000  0.000  0.000  0.000  0.000  0.000  0.000  0.000
tot    0.000  0.464  0.000  0.391  0.002  0.007  0.000  0.006  0.003  0.873
 
band   105 # energy   -3.41257762 # occ.  2.00000000
 
ion      s     py     pz     px    dxy    dyz    dz2    dxz  x2-y2    tot
    1  0.000  0.010  0.000  0.008  0.000  0.000  0.000  0.000  0.000  0.019
    2  0.000  0.011  0.000  0.011  0.000  0.000  0.000  0.000  0.000  0.023
    3  0.000  0.007  0.000  0.000  0.000  0.000  0.000  0.000  0.000  0.007
    4  0.000  0.033  0.000  0.007  0.000  0.001  0.000  0.000  0.001  0.043
    5  0.000  0.000  0.000  0.001  0.000  0.000  0.000  0.000  0.000  0.001
    6  0.000  0.005  0.000  0.000  0.000  0.000  0.000  0.000  0.000  0.005
    7  0.000  0.006  0.000  0.018  0.000  0.000  0.000  0.001  0.000  0.026
    8  0.000  0.009  0.000  0.000  0.000  0.000  0.000  0.000  0.000  0.010
    9  0.000  0.010  0.000  0.016  0.000  0.000  0.000  0.001  0.000  0.027
   10  0.000  0.000  0.000  0.027  0.000  0.000  0.000  0.001  0.000  0.029
   11  0.000  0.036  0.000  0.002  0.000  0.001  0.000  0.000  0.000  0.040
   12  0.000  0.019  0.000  0.000  0.000  0.001  0.000  0.000  0.000  0.020
   13  0.000  0.012  0.000  0.001  0.000  0.000  0.000  0.000  0.001  0.014
   14  0.000  0.003  0.000  0.008  0.000  0.000  0.000  0.000  0.000  0.012
   15  0.000  0.008  0.000  0.011  0.000  0.000  0.000  0.000  0.000  0.020
   16  0.000  0.001  0.000  0.001  0.000  0.000  0.000  0.000  0.000  0.002
   17  0.000  0.000  0.000  0.001  0.000  0.000  0.000  0.000  0.000  0.002
   18  0.000  0.008  0.000  0.004  0.000  0.000  0.000  0.000  0.000  0.012
   19  0.000  0.020  0.000  0.015  0.000  0.000  0.000  0.000  0.000  0.035
   20  0.000  0.022  0.000  0.018  0.000  0.000  0.000  0.000  0.000  0.040
   21  0.000  0.014  0.000  0.001  0.000  0.000  0.000  0.000  0.000  0.015
   22  0.000  0.064  0.000  0.014  0.000  0.000  0.000  0.000  0.000  0.079
   23  0.000  0.000  0.000  0.002  0.000  0.000  0.000  0.000  0.000  0.002
   24  0.000  0.009  0.000  0.001  0.000  0.000  0.000  0.000  0.000  0.010
   25  0.000  0.012  0.000  0.035  0.000  0.000  0.000  0.000  0.000  0.048
   26  0.000  0.017  0.000  0.000  0.000  0.000  0.000  0.000  0.000  0.017
   27  0.000  0.017  0.000  0.029  0.000  0.000  0.000  0.000  0.000  0.046
   28  0.000  0.001  0.000  0.054  0.000  0.000  0.000  0.000  0.000  0.055
   29  0.000  0.069  0.000  0.004  0.000  0.000  0.000  0.000  0.000  0.073
   30  0.000  0.037  0.000  0.000  0.000  0.000  0.000  0.000  0.000  0.037
   31  0.000  0.021  0.000  0.001  0.000  0.000  0.000  0.000  0.000  0.022
   32  0.000  0.004  0.000  0.016  0.000  0.000  0.000  0.000  0.000  0.019
   33  0.000  0.015  0.000  0.019  0.000  0.000  0.000  0.000  0.000  0.035
   34  0.000  0.001  0.000  0.002  0.000  0.000  0.000  0.000  0.000  0.003
   35  0.000  0.000  0.000  0.002  0.000  0.000  0.000  0.000  0.000  0.002
   36  0.000  0.014  0.000  0.008  0.000  0.000  0.000  0.000  0.000  0.022
   37  0.000  0.000  0.000  0.000  0.000  0.000  0.000  0.000  0.000  0.000
   38  0.000  0.000  0.000  0.000  0.000  0.000  0.000  0.000  0.000  0.000
   39  0.000  0.000  0.000  0.000  0.000  0.000  0.000  0.000  0.000  0.000
   40  0.000  0.000  0.000  0.000  0.000  0.000  0.000  0.000  0.000  0.000
   41  0.000  0.000  0.000  0.000  0.000  0.000  0.000  0.000  0.000  0.000
   42  0.000  0.000  0.000  0.000  0.000  0.000  0.000  0.000  0.000  0.000
   43  0.000  0.000  0.000  0.000  0.000  0.000  0.000  0.000  0.000  0.000
   44  0.000  0.000  0.000  0.000  0.000  0.000  0.000  0.000  0.000  0.000
   45  0.000  0.000  0.000  0.000  0.000  0.000  0.000  0.000  0.000  0.000
   46  0.000  0.000  0.000  0.000  0.000  0.000  0.000  0.000  0.000  0.000
tot    0.000  0.516  0.000  0.339  0.002  0.008  0.000  0.005  0.003  0.873
 
band   106 # energy   -3.40247451 # occ.  2.00000000
 
ion      s     py     pz     px    dxy    dyz    dz2    dxz  x2-y2    tot
    1  0.000  0.010  0.000  0.023  0.000  0.000  0.000  0.001  0.000  0.035
    2  0.000  0.003  0.000  0.005  0.000  0.000  0.000  0.000  0.000  0.009
    3  0.000  0.002  0.000  0.019  0.000  0.000  0.000  0.001  0.000  0.022
    4  0.000  0.009  0.000  0.005  0.000  0.000  0.000  0.000  0.000  0.014
    5  0.000  0.000  0.000  0.010  0.000  0.000  0.000  0.000  0.000  0.011
    6  0.000  0.000  0.000  0.045  0.000  0.000  0.000  0.002  0.000  0.048
    7  0.000  0.000  0.000  0.004  0.000  0.000  0.000  0.000  0.000  0.004
    8  0.000  0.000  0.000  0.006  0.000  0.000  0.000  0.000  0.000  0.007
    9  0.000  0.002  0.000  0.000  0.000  0.000  0.000  0.000  0.000  0.002
   10  0.000  0.001  0.000  0.015  0.000  0.000  0.000  0.001  0.000  0.017
   11  0.000  0.009  0.000  0.022  0.000  0.000  0.000  0.001  0.000  0.033
   12  0.000  0.004  0.000  0.004  0.000  0.000  0.000  0.000  0.000  0.009
   13  0.000  0.002  0.000  0.000  0.000  0.000  0.000  0.000  0.000  0.003
   14  0.000  0.001  0.000  0.015  0.000  0.000  0.000  0.001  0.000  0.017
   15  0.000  0.000  0.000  0.022  0.000  0.000  0.000  0.001  0.000  0.023
   16  0.000  0.000  0.000  0.020  0.001  0.000  0.000  0.001  0.000  0.021
   17  0.000  0.003  0.000  0.020  0.000  0.000  0.000  0.001  0.000  0.024
   18  0.000  0.009  0.000  0.004  0.000  0.000  0.000  0.000  0.000  0.014
   19  0.000  0.018  0.000  0.042  0.000  0.000  0.000  0.000  0.000  0.060
   20  0.000  0.007  0.000  0.008  0.000  0.000  0.000  0.000  0.000  0.015
   21  0.000  0.004  0.000  0.037  0.000  0.000  0.000  0.000  0.000  0.041
   22  0.000  0.017  0.000  0.009  0.000  0.000  0.000  0.000  0.000  0.026
   23  0.000  0.000  0.000  0.017  0.000  0.000  0.000  0.000  0.000  0.017
   24  0.000  0.000  0.000  0.095  0.000  0.000  0.000  0.000  0.000  0.095
   25  0.000  0.000  0.000  0.007  0.000  0.000  0.000  0.000  0.000  0.008
   26  0.000  0.000  0.000  0.012  0.000  0.000  0.000  0.000  0.000  0.012
   27  0.000  0.003  0.000  0.000  0.000  0.000  0.000  0.000  0.000  0.003
   28  0.000  0.002  0.000  0.030  0.000  0.000  0.000  0.000  0.000  0.033
   29  0.000  0.017  0.000  0.039  0.000  0.000  0.000  0.000  0.000  0.057
   30  0.000  0.008  0.000  0.007  0.000  0.000  0.000  0.000  0.000  0.015
   31  0.000  0.004  0.000  0.000  0.000  0.000  0.000  0.000  0.000  0.004
   32  0.000  0.002  0.000  0.029  0.000  0.000  0.000  0.000  0.000  0.031
   33  0.000  0.000  0.000  0.042  0.000  0.000  0.000  0.000  0.000  0.042
   34  0.000  0.000  0.000  0.034  0.000  0.000  0.000  0.000  0.000  0.035
   35  0.000  0.005  0.000  0.039  0.000  0.000  0.000  0.000  0.000  0.044
   36  0.000  0.017  0.000  0.007  0.000  0.000  0.000  0.000  0.000  0.024
   37  0.000  0.000  0.000  0.000  0.000  0.000  0.000  0.000  0.000  0.000
   38  0.000  0.000  0.000  0.000  0.000  0.000  0.000  0.000  0.000  0.000
   39  0.000  0.000  0.000  0.000  0.000  0.000  0.000  0.000  0.000  0.000
   40  0.000  0.000  0.000  0.000  0.000  0.000  0.000  0.000  0.000  0.000
   41  0.000  0.000  0.000  0.000  0.000  0.000  0.000  0.000  0.000  0.000
   42  0.000  0.000  0.000  0.000  0.000  0.000  0.000  0.000  0.000  0.000
   43  0.000  0.000  0.000  0.000  0.000  0.000  0.000  0.000  0.000  0.000
   44  0.000  0.000  0.000  0.000  0.000  0.000  0.000  0.000  0.000  0.000
   45  0.000  0.000  0.000  0.000  0.000  0.000  0.000  0.000  0.000  0.000
   46  0.000  0.000  0.000  0.000  0.000  0.000  0.000  0.000  0.000  0.000
tot    0.000  0.159  0.000  0.696  0.004  0.002  0.000  0.011  0.001  0.873
 
band   107 # energy   -3.40072945 # occ.  2.00000000
 
ion      s     py     pz     px    dxy    dyz    dz2    dxz  x2-y2    tot
    1  0.000  0.004  0.000  0.003  0.000  0.000  0.000  0.000  0.000  0.007
    2  0.000  0.006  0.000  0.000  0.000  0.000  0.000  0.000  0.000  0.006
    3  0.000  0.000  0.000  0.006  0.000  0.000  0.000  0.000  0.000  0.006
    4  0.000  0.001  0.000  0.014  0.000  0.000  0.000  0.001  0.000  0.016
    5  0.000  0.025  0.000  0.004  0.000  0.001  0.000  0.000  0.000  0.031
    6  0.000  0.036  0.000  0.000  0.000  0.002  0.000  0.000  0.000  0.038
    7  0.000  0.033  0.000  0.003  0.000  0.001  0.000  0.000  0.001  0.038
    8  0.000  0.003  0.000  0.000  0.000  0.000  0.000  0.000  0.000  0.004
    9  0.000  0.010  0.000  0.003  0.000  0.000  0.000  0.000  0.000  0.013
   10  0.000  0.028  0.000  0.004  0.000  0.001  0.000  0.000  0.000  0.034
   11  0.000  0.002  0.000  0.020  0.000  0.000  0.000  0.001  0.000  0.023
   12  0.000  0.003  0.000  0.019  0.000  0.000  0.000  0.001  0.000  0.023
   13  0.000  0.003  0.000  0.004  0.000  0.000  0.000  0.000  0.000  0.008
   14  0.000  0.001  0.000  0.000  0.000  0.000  0.000  0.000  0.000  0.001
   15  0.000  0.000  0.000  0.000  0.000  0.000  0.000  0.000  0.000  0.001
   16  0.000  0.018  0.000  0.000  0.000  0.001  0.000  0.000  0.001  0.020
   17  0.000  0.028  0.000  0.000  0.000  0.001  0.000  0.000  0.000  0.029
   18  0.000  0.007  0.000  0.005  0.000  0.000  0.000  0.000  0.000  0.013
   19  0.000  0.006  0.000  0.006  0.000  0.000  0.000  0.000  0.000  0.012
   20  0.000  0.010  0.000  0.000  0.000  0.000  0.000  0.000  0.000  0.010
   21  0.000  0.000  0.000  0.012  0.000  0.000  0.000  0.000  0.000  0.012
   22  0.000  0.002  0.000  0.026  0.000  0.000  0.000  0.000  0.000  0.028
   23  0.000  0.048  0.000  0.008  0.000  0.000  0.000  0.000  0.000  0.056
   24  0.000  0.075  0.000  0.000  0.000  0.000  0.000  0.000  0.000  0.076
   25  0.000  0.059  0.000  0.005  0.000  0.000  0.000  0.000  0.000  0.065
   26  0.000  0.007  0.000  0.001  0.000  0.000  0.000  0.000  0.000  0.008
   27  0.000  0.020  0.000  0.005  0.000  0.000  0.000  0.000  0.000  0.025
   28  0.000  0.055  0.000  0.007  0.000  0.000  0.000  0.000  0.000  0.062
   29  0.000  0.003  0.000  0.038  0.000  0.000  0.000  0.000  0.000  0.041
   30  0.000  0.006  0.000  0.037  0.000  0.000  0.000  0.000  0.000  0.043
   31  0.000  0.005  0.000  0.007  0.000  0.000  0.000  0.000  0.000  0.013
   32  0.000  0.001  0.000  0.001  0.000  0.000  0.000  0.000  0.000  0.002
   33  0.000  0.001  0.000  0.000  0.000  0.000  0.000  0.000  0.000  0.001
   34  0.000  0.032  0.000  0.000  0.000  0.000  0.000  0.000  0.000  0.032
   35  0.000  0.051  0.000  0.000  0.000  0.000  0.000  0.000  0.000  0.051
   36  0.000  0.016  0.000  0.009  0.000  0.000  0.000  0.000  0.000  0.025
   37  0.000  0.000  0.000  0.000  0.000  0.000  0.000  0.000  0.000  0.000
   38  0.000  0.000  0.000  0.000  0.000  0.000  0.000  0.000  0.000  0.000
   39  0.000  0.000  0.000  0.000  0.000  0.000  0.000  0.000  0.000  0.000
   40  0.000  0.000  0.000  0.000  0.000  0.000  0.000  0.000  0.000  0.000
   41  0.000  0.000  0.000  0.000  0.000  0.000  0.000  0.000  0.000  0.000
   42  0.000  0.000  0.000  0.000  0.000  0.000  0.000  0.000  0.000  0.000
   43  0.000  0.000  0.000  0.000  0.000  0.000  0.000  0.000  0.000  0.000
   44  0.000  0.000  0.000  0.000  0.000  0.000  0.000  0.000  0.000  0.000
   45  0.000  0.000  0.000  0.000  0.000  0.000  0.000  0.000  0.000  0.000
   46  0.000  0.000  0.000  0.000  0.000  0.000  0.000  0.000  0.000  0.000
tot    0.000  0.607  0.000  0.248  0.001  0.009  0.000  0.004  0.003  0.873
 
band   108 # energy   -3.10111031 # occ.  2.00000000
 
ion      s     py     pz     px    dxy    dyz    dz2    dxz  x2-y2    tot
    1  0.000  0.000  0.000  0.000  0.000  0.000  0.000  0.000  0.000  0.000
    2  0.000  0.000  0.000  0.000  0.000  0.000  0.000  0.000  0.000  0.000
    3  0.000  0.000  0.000  0.000  0.000  0.000  0.000  0.000  0.000  0.000
    4  0.000  0.000  0.000  0.000  0.000  0.000  0.000  0.000  0.000  0.000
    5  0.000  0.000  0.000  0.000  0.000  0.000  0.000  0.000  0.000  0.000
    6  0.000  0.000  0.000  0.000  0.000  0.000  0.000  0.000  0.000  0.000
    7  0.000  0.000  0.000  0.000  0.000  0.000  0.000  0.000  0.000  0.000
    8  0.000  0.000  0.000  0.000  0.000  0.000  0.000  0.000  0.000  0.000
    9  0.000  0.000  0.000  0.000  0.000  0.000  0.000  0.000  0.000  0.000
   10  0.000  0.000  0.000  0.000  0.000  0.000  0.000  0.000  0.000  0.000
   11  0.000  0.000  0.000  0.000  0.000  0.000  0.000  0.000  0.000  0.000
   12  0.000  0.000  0.000  0.000  0.000  0.000  0.000  0.000  0.000  0.000
   13  0.000  0.000  0.000  0.000  0.000  0.000  0.000  0.000  0.000  0.000
   14  0.000  0.000  0.000  0.000  0.000  0.000  0.000  0.000  0.000  0.000
   15  0.000  0.000  0.000  0.000  0.000  0.000  0.000  0.000  0.000  0.000
   16  0.000  0.000  0.000  0.000  0.000  0.000  0.000  0.000  0.000  0.000
   17  0.000  0.000  0.000  0.000  0.000  0.000  0.000  0.000  0.000  0.000
   18  0.000  0.000  0.000  0.000  0.000  0.000  0.000  0.000  0.000  0.000
   19  0.000  0.000  0.000  0.000  0.000  0.000  0.000  0.000  0.000  0.000
   20  0.000  0.000  0.000  0.000  0.000  0.000  0.000  0.000  0.000  0.000
   21  0.000  0.000  0.000  0.000  0.000  0.000  0.000  0.000  0.000  0.000
   22  0.000  0.001  0.000  0.000  0.000  0.000  0.000  0.000  0.000  0.001
   23  0.000  0.000  0.000  0.000  0.000  0.000  0.000  0.000  0.000  0.000
   24  0.000  0.000  0.000  0.000  0.000  0.000  0.000  0.000  0.000  0.000
   25  0.000  0.000  0.000  0.000  0.000  0.000  0.000  0.000  0.000  0.000
   26  0.000  0.000  0.000  0.000  0.000  0.000  0.000  0.000  0.000  0.000
   27  0.000  0.000  0.000  0.000  0.000  0.000  0.000  0.000  0.000  0.000
   28  0.000  0.001  0.000  0.001  0.000  0.000  0.000  0.000  0.000  0.002
   29  0.000  0.000  0.000  0.000  0.000  0.000  0.000  0.000  0.000  0.000
   30  0.000  0.000  0.000  0.000  0.000  0.000  0.000  0.000  0.000  0.000
   31  0.000  0.000  0.000  0.000  0.000  0.000  0.000  0.000  0.000  0.000
   32  0.000  0.000  0.000  0.000  0.000  0.000  0.000  0.000  0.000  0.000
   33  0.000  0.000  0.000  0.000  0.000  0.000  0.000  0.000  0.000  0.000
   34  0.000  0.000  0.000  0.000  0.000  0.000  0.000  0.000  0.000  0.000
   35  0.000  0.000  0.000  0.000  0.000  0.000  0.000  0.000  0.000  0.000
   36  0.000  0.000  0.000  0.000  0.000  0.000  0.000  0.000  0.000  0.000
   37  0.000  0.001  0.037  0.001  0.000  0.000  0.000  0.002  0.000  0.041
   38  0.000  0.001  0.086  0.003  0.000  0.004  0.001  0.006  0.000  0.100
   39  0.000  0.001  0.040  0.000  0.000  0.002  0.001  0.000  0.000  0.044
   40  0.028  0.000  0.000  0.000  0.000  0.000  0.000  0.000  0.000  0.028
   41  0.029  0.000  0.000  0.000  0.000  0.000  0.000  0.000  0.000  0.030
   42  0.000  0.000  0.000  0.000  0.000  0.000  0.000  0.000  0.000  0.000
   43  0.004  0.000  0.000  0.000  0.000  0.000  0.000  0.000  0.000  0.004
   44  0.017  0.000  0.000  0.000  0.000  0.000  0.000  0.000  0.000  0.018
   45  0.037  0.000  0.001  0.000  0.000  0.000  0.000  0.000  0.000  0.038
[truncated: 2,118,587 more chars]
