# Supplementary material for: Solvent Controlled Generation of Spin Active Polarons in Two-Dimensional Material under UV Light Irradiation
Source: J Am Chem Soc. 2024 May 2;146(22):15010–8. doi: 10.1021/jacs.3c13296 (PMC11157526; doi:10.1021/jacs.3c13296)
Supplement: Supplementary file 1 — ja3c13296_si_001.zip [file ja3c13296_si_001.zip › Data_archive/DFT-periodic-model/FG3x3_acetone.poscar]

super cell                              
   1.00000000000000     
     3.8730000000000002    6.7082280000000001    0.0000000000000000
    -3.8730000000000002    6.7082280000000001    0.0000000000000000
     0.0000000000000000    0.0000000000000000   14.0000000000000000
   C    F    C    H    O 
    18    18     3     6     1
Direct
  0.0000964810481906  0.0000872413809117  0.1699449673007041
  0.2222286333246247  0.2223247234877491  0.2053139811292251
  0.0000434151100574  0.3334830490054134  0.1699405345633712
  0.2222729286951252  0.5557369265905232  0.2052506399844996
  0.0000247585720356  0.6668138271751304  0.1700568489999910
  0.2222365461560876  0.8889977223641443  0.2054046329549752
  0.3332972087917939  0.0001106082118380  0.1700655969990836
  0.5555574281363037  0.2224451042518974  0.2049637328166070
  0.3332399793345354  0.3335306728295118  0.1699468021359674
  0.5555548200750552  0.5557031274145990  0.2048368634322875
  0.3332485826415854  0.6669068583283305  0.1697402354603426
  0.5555246079022189  0.8890083443742909  0.2053141607161163
  0.6666901331656845  0.0000782194213032  0.1699430473014827
  0.8888542164165695  0.2223889100758225  0.2050409863819007
  0.6666863001837510  0.3335244817693218  0.1695110639119473
  0.8888392457017106  0.5557118359263586  0.2052922286974213
  0.6666626566216527  0.6668536243487045  0.1697474790326961
  0.8889139985761569  0.8890784848993719  0.2053752196985226
 -0.0000056994977568  0.9999684835534628  0.0718465844776976
  0.2221226144712442  0.2224934023296342  0.3033251871290760
  0.0001862593400949  0.3335532758801487  0.0718568021249941
  0.2224700079372152  0.5558195534918772  0.3031670318465389
  0.9998559558664220  0.6669311001063779  0.0719663425154936
  0.2222855004669835  0.8886786318847987  0.3032169106105689
  0.3333015511053017  0.0002423286786339  0.0719595053433248
  0.5556318031556648  0.2226688993906010  0.3030754692757177
  0.3331422077238289  0.3334421674002616  0.0718741797431303
  0.5556140798845065  0.5555728591451878  0.3026957046104827
  0.3327685868493325  0.6671303884351960  0.0716399532479939
  0.5556767896680828  0.8888263402886962  0.3032630955240200
  0.6668460478280938  0.9999207008975912  0.0718632187406129
  0.8884806359890531  0.2226798779410540  0.3030641899990572
  0.6668681610097914  0.3331080026070311  0.0714426355489620
  0.8886570846082857  0.5556832432154880  0.3032854551662987
  0.6669705338835096  0.6671141091265682  0.0716550466550021
  0.8888826207504712  0.8891944088796648  0.3033561235213754
  0.6588140319226929  0.3206313955992139  0.5303668937367674
  0.4385371792280103  0.4577730931509701  0.5132406683198469
  0.3065065990666150  0.3659713623392258  0.5203948760564151
  0.6825398189509064  0.2487791624873488  0.6013087095750083
  0.7213434434714403  0.1981384296602590  0.4773086042970477
  0.7390049951047659  0.4045749117042917  0.5265509768575118
  0.1575642647615342  0.4681825650742034  0.4908056277875061
  0.3732147699141188  0.2192268252410312  0.4844797666794977
  0.2904645516976703  0.3392119171351496  0.5968444313939147
  0.3691569219842097  0.6362900454562351  0.4963308188061465
 
  0.00000000E+00  0.00000000E+00  0.00000000E+00
  0.00000000E+00  0.00000000E+00  0.00000000E+00
  0.00000000E+00  0.00000000E+00  0.00000000E+00
  0.00000000E+00  0.00000000E+00  0.00000000E+00
  0.00000000E+00  0.00000000E+00  0.00000000E+00
  0.00000000E+00  0.00000000E+00  0.00000000E+00
  0.00000000E+00  0.00000000E+00  0.00000000E+00
  0.00000000E+00  0.00000000E+00  0.00000000E+00
  0.00000000E+00  0.00000000E+00  0.00000000E+00
  0.00000000E+00  0.00000000E+00  0.00000000E+00
  0.00000000E+00  0.00000000E+00  0.00000000E+00
  0.00000000E+00  0.00000000E+00  0.00000000E+00
  0.00000000E+00  0.00000000E+00  0.00000000E+00
  0.00000000E+00  0.00000000E+00  0.00000000E+00
  0.00000000E+00  0.00000000E+00  0.00000000E+00
  0.00000000E+00  0.00000000E+00  0.00000000E+00
  0.00000000E+00  0.00000000E+00  0.00000000E+00
  0.00000000E+00  0.00000000E+00  0.00000000E+00
  0.00000000E+00  0.00000000E+00  0.00000000E+00
  0.00000000E+00  0.00000000E+00  0.00000000E+00
  0.00000000E+00  0.00000000E+00  0.00000000E+00
  0.00000000E+00  0.00000000E+00  0.00000000E+00
  0.00000000E+00  0.00000000E+00  0.00000000E+00
  0.00000000E+00  0.00000000E+00  0.00000000E+00
  0.00000000E+00  0.00000000E+00  0.00000000E+00
  0.00000000E+00  0.00000000E+00  0.00000000E+00
  0.00000000E+00  0.00000000E+00  0.00000000E+00
  0.00000000E+00  0.00000000E+00  0.00000000E+00
  0.00000000E+00  0.00000000E+00  0.00000000E+00
  0.00000000E+00  0.00000000E+00  0.00000000E+00
  0.00000000E+00  0.00000000E+00  0.00000000E+00
  0.00000000E+00  0.00000000E+00  0.00000000E+00
  0.00000000E+00  0.00000000E+00  0.00000000E+00
  0.00000000E+00  0.00000000E+00  0.00000000E+00
  0.00000000E+00  0.00000000E+00  0.00000000E+00
  0.00000000E+00  0.00000000E+00  0.00000000E+00
  0.00000000E+00  0.00000000E+00  0.00000000E+00
  0.00000000E+00  0.00000000E+00  0.00000000E+00
  0.00000000E+00  0.00000000E+00  0.00000000E+00
  0.00000000E+00  0.00000000E+00  0.00000000E+00
  0.00000000E+00  0.00000000E+00  0.00000000E+00
  0.00000000E+00  0.00000000E+00  0.00000000E+00
  0.00000000E+00  0.00000000E+00  0.00000000E+00
  0.00000000E+00  0.00000000E+00  0.00000000E+00
  0.00000000E+00  0.00000000E+00  0.00000000E+00
  0.00000000E+00  0.00000000E+00  0.00000000E+00
