# Supplementary material for: Solvent Controlled Generation of Spin Active Polarons in Two-Dimensional Material under UV Light Irradiation
Source: J Am Chem Soc. 2024 May 2;146(22):15010–8. doi: 10.1021/jacs.3c13296 (PMC11157526; doi:10.1021/jacs.3c13296)
Supplement: Supplementary file 1 — ja3c13296_si_001.zip [file ja3c13296_si_001.zip › Data_archive/DFT-periodic-model/FG3x3_acetone_BSEamplitudes.dat]

              5184                10
     1BSE eigenvalue    4.19058798      IP-eigenvalue:    6.31964071
  0.00000  0.00000  0.00000    -8.6029558     3.1034363     0.0001687    88   112     -0.000019 +i*       0.000000
  0.00000  0.00000  0.00000    -8.4245294     3.1034363     0.0017588    89   112      0.000195 +i*       0.000000
  0.00000  0.00000  0.00000    -8.4139289     3.1034363     0.0002172    90   112     -0.000024 +i*      -0.000000
  0.00000  0.00000  0.00000    -8.3920093     3.1034363     0.0003260    91   112      0.000036 +i*      -0.000000
  0.00000  0.00000  0.00000    -8.3861919     3.1034363     0.0004707    92   112      0.000052 +i*      -0.000000
  0.00000  0.00000  0.00000    -8.3811733     3.1034363     0.0004697    93   112     -0.000052 +i*       0.000000
  0.00000  0.00000  0.00000    -8.3713218     3.1034363     0.0003388    94   112     -0.000038 +i*       0.000000
  0.00000  0.00000  0.00000    -8.1715635     3.1034363     0.0001256    95   112      0.000014 +i*      -0.000000
  0.00000  0.00000  0.00000    -8.1715635     3.1034363     0.0001416    96   112      0.000016 +i*       0.000000
  0.00000  0.00000  0.00000    -8.0776048     3.1034363     0.0000898    97   112     -0.000010 +i*      -0.000000
  0.00000  0.00000  0.00000    -8.0748397     3.1034363     0.0002303    98   112      0.000026 +i*      -0.000000
  0.00000  0.00000  0.00000    -7.6965952     3.1034363     0.0007612    99   112      0.000085 +i*      -0.000000
  0.00000  0.00000  0.00000    -7.3523449     3.1034363     0.0001507   100   112     -0.000017 +i*       0.000000
  0.00000  0.00000  0.00000    -7.0201237     3.1034363     0.0066453   101   112     -0.000738 +i*       0.000000
  0.00000  0.00000  0.00000    -6.0175844     3.1034363     0.0006495   102   112      0.000072 +i*       0.000000
  0.00000  0.00000  0.00000    -5.6288343     3.1034363     0.0001714   103   112     -0.000019 +i*       0.000000
  0.00000  0.00000  0.00000    -5.6288343     3.1034363     0.0000964   104   112      0.000011 +i*      -0.000000
  0.00000  0.00000  0.00000    -5.6174203     3.1034363     0.0001784   105   112      0.000020 +i*      -0.000000
  0.00000  0.00000  0.00000    -5.6053252     3.1034363     0.0001795   106   112     -0.000020 +i*      -0.000000
  0.00000  0.00000  0.00000    -5.5951258     3.1034363     0.0000261   107   112     -0.000003 +i*      -0.000000
  0.00000  0.00000  0.00000    -5.5951258     3.1034363     0.0000660   108   112     -0.000007 +i*      -0.000000
  0.00000  0.00000  0.00000    -3.9484181     3.1034363     0.0001302   109   112      0.000014 +i*      -0.000000
  0.00000  0.00000  0.00000    -3.9484181     3.1034363     0.0002545   110   112     -0.000028 +i*      -0.000000
  0.00000  0.00000  0.00000    -3.2162044     3.1034363     0.4281971   111   112      0.047577 +i*      -0.000001
  0.00000  0.00000  0.00000    -8.6029558     4.9366497     0.0002985    88   113      0.000033 +i*       0.000000
  0.00000  0.00000  0.00000    -8.4245294     4.9366497     0.0003888    89   113      0.000043 +i*       0.000000
  0.00000  0.00000  0.00000    -8.4139289     4.9366497     0.0000080    90   113      0.000001 +i*      -0.000000
  0.00000  0.00000  0.00000    -8.3920093     4.9366497     0.0005279    91   113      0.000059 +i*      -0.000000
  0.00000  0.00000  0.00000    -8.3861919     4.9366497     0.0001670    92   113      0.000019 +i*       0.000000
  0.00000  0.00000  0.00000    -8.3811733     4.9366497     0.0000136    93   113     -0.000002 +i*       0.000000
  0.00000  0.00000  0.00000    -8.3713218     4.9366497     0.0005844    94   113     -0.000065 +i*      -0.000000
  0.00000  0.00000  0.00000    -8.1715635     4.9366497     0.0002117    95   113     -0.000024 +i*       0.000000
  0.00000  0.00000  0.00000    -8.1715635     4.9366497     0.0000869    96   113     -0.000010 +i*      -0.000000
  0.00000  0.00000  0.00000    -8.0776048     4.9366497     0.0004740    97   113     -0.000053 +i*      -0.000000
  0.00000  0.00000  0.00000    -8.0748397     4.9366497     0.0017093    98   113      0.000190 +i*       0.000000
  0.00000  0.00000  0.00000    -7.6965952     4.9366497     0.0062873    99   113     -0.000699 +i*      -0.000000
  0.00000  0.00000  0.00000    -7.3523449     4.9366497     0.0010119   100   113     -0.000112 +i*       0.000000
  0.00000  0.00000  0.00000    -7.0201237     4.9366497     0.0138785   101   113      0.001542 +i*      -0.000000
  0.00000  0.00000  0.00000    -6.0175844     4.9366497     0.0011019   102   113     -0.000122 +i*      -0.000000
  0.00000  0.00000  0.00000    -5.6288343     4.9366497     0.0000821   103   113      0.000009 +i*      -0.000000
  0.00000  0.00000  0.00000    -5.6288343     4.9366497     0.0000222   104   113     -0.000002 +i*      -0.000000
  0.00000  0.00000  0.00000    -5.6174203     4.9366497     0.0001708   105   113     -0.000019 +i*      -0.000000
  0.00000  0.00000  0.00000    -5.6053252     4.9366497     0.0013969   106   113      0.000155 +i*       0.000000
  0.00000  0.00000  0.00000    -5.5951258     4.9366497     0.0002053   107   113     -0.000023 +i*      -0.000000
  0.00000  0.00000  0.00000    -5.5951258     4.9366497     0.0003590   108   113     -0.000040 +i*      -0.000000
  0.00000  0.00000  0.00000    -3.9484181     4.9366497     0.0011973   109   113     -0.000133 +i*       0.000000
  0.00000  0.00000  0.00000    -3.9484181     4.9366497     0.0018916   110   113      0.000210 +i*       0.000000
  0.00000  0.00000  0.00000    -3.2162044     4.9366497     0.6044860   111   113     -0.067165 +i*       0.000001
  0.00000  0.00000  0.00000    -8.6029558     5.1912836     0.0009763    88   114     -0.000108 +i*      -0.000000
  0.00000  0.00000  0.00000    -8.4245294     5.1912836     0.0007616    89   114     -0.000085 +i*      -0.000000
  0.00000  0.00000  0.00000    -8.4139289     5.1912836     0.0002097    90   114      0.000023 +i*       0.000000
  0.00000  0.00000  0.00000    -8.3920093     5.1912836     0.0004270    91   114     -0.000047 +i*      -0.000000
  0.00000  0.00000  0.00000    -8.3861919     5.1912836     0.0004188    92   114     -0.000047 +i*      -0.000000
  0.00000  0.00000  0.00000    -8.3811733     5.1912836     0.0005641    93   114      0.000063 +i*       0.000000
  0.00000  0.00000  0.00000    -8.3713218     5.1912836     0.0000722    94   114      0.000008 +i*      -0.000000
  0.00000  0.00000  0.00000    -8.1715635     5.1912836     0.0007998    95   114     -0.000089 +i*       0.000000
  0.00000  0.00000  0.00000    -8.1715635     5.1912836     0.0003594    96   114     -0.000040 +i*      -0.000000
  0.00000  0.00000  0.00000    -8.0776048     5.1912836     0.0000098    97   114      0.000001 +i*       0.000000
  0.00000  0.00000  0.00000    -8.0748397     5.1912836     0.0001127    98   114     -0.000013 +i*      -0.000000
  0.00000  0.00000  0.00000    -7.6965952     5.1912836     0.0021383    99   114     -0.000238 +i*      -0.000000
  0.00000  0.00000  0.00000    -7.3523449     5.1912836     0.0000519   100   114     -0.000006 +i*      -0.000000
  0.00000  0.00000  0.00000    -7.0201237     5.1912836     0.0060410   101   114     -0.000671 +i*       0.000000
  0.00000  0.00000  0.00000    -6.0175844     5.1912836     0.0000645   102   114     -0.000007 +i*       0.000000
  0.00000  0.00000  0.00000    -5.6288343     5.1912836     0.0003367   103   114     -0.000037 +i*      -0.000000
  0.00000  0.00000  0.00000    -5.6288343     5.1912836     0.0000363   104   114      0.000004 +i*       0.000000
  0.00000  0.00000  0.00000    -5.6174203     5.1912836     0.0000901   105   114      0.000010 +i*       0.000000
  0.00000  0.00000  0.00000    -5.6053252     5.1912836     0.0001794   106   114     -0.000020 +i*      -0.000000
  0.00000  0.00000  0.00000    -5.5951258     5.1912836     0.0006725   107   114      0.000075 +i*       0.000000
  0.00000  0.00000  0.00000    -5.5951258     5.1912836     0.0008700   108   114     -0.000097 +i*      -0.000000
  0.00000  0.00000  0.00000    -3.9484181     5.1912836     0.0007866   109   114     -0.000087 +i*       0.000000
  0.00000  0.00000  0.00000    -3.9484181     5.1912836     0.0009371   110   114      0.000104 +i*       0.000000
  0.00000  0.00000  0.00000    -3.2162044     5.1912836     0.2378069   111   114      0.026423 +i*      -0.000001
  0.00000  0.00000  0.00000    -8.6029558     5.1995879     0.0004276    88   115     -0.000048 +i*      -0.000000
  0.00000  0.00000  0.00000    -8.4245294     5.1995879     0.0004366    89   115     -0.000049 +i*      -0.000000
  0.00000  0.00000  0.00000    -8.4139289     5.1995879     0.0000892    90   115      0.000010 +i*       0.000000
  0.00000  0.00000  0.00000    -8.3920093     5.1995879     0.0002668    91   115     -0.000030 +i*      -0.000000
  0.00000  0.00000  0.00000    -8.3861919     5.1995879     0.0001808    92   115     -0.000020 +i*      -0.000000
  0.00000  0.00000  0.00000    -8.3811733     5.1995879     0.0000555    93   115      0.000006 +i*       0.000000
  0.00000  0.00000  0.00000    -8.3713218     5.1995879     0.0002508    94   115      0.000028 +i*       0.000000
  0.00000  0.00000  0.00000    -8.1715635     5.1995879     0.0000994    95   115      0.000011 +i*      -0.000000
  0.00000  0.00000  0.00000    -8.1715635     5.1995879     0.0001560    96   115      0.000017 +i*       0.000000
  0.00000  0.00000  0.00000    -8.0776048     5.1995879     0.0001046    97   115      0.000012 +i*       0.000000
  0.00000  0.00000  0.00000    -8.0748397     5.1995879     0.0001397    98   115     -0.000016 +i*      -0.000000
  0.00000  0.00000  0.00000    -7.6965952     5.1995879     0.0013275    99   115     -0.000147 +i*      -0.000000
  0.00000  0.00000  0.00000    -7.3523449     5.1995879     0.0000006   100   115     -0.000000 +i*      -0.000000
  0.00000  0.00000  0.00000    -7.0201237     5.1995879     0.0006621   101   115     -0.000074 +i*      -0.000000
  0.00000  0.00000  0.00000    -6.0175844     5.1995879     0.0001036   102   115     -0.000012 +i*      -0.000000
  0.00000  0.00000  0.00000    -5.6288343     5.1995879     0.0003108   103   115     -0.000035 +i*      -0.000000
  0.00000  0.00000  0.00000    -5.6288343     5.1995879     0.0000616   104   115      0.000007 +i*       0.000000
  0.00000  0.00000  0.00000    -5.6174203     5.1995879     0.0000985   105   115      0.000011 +i*       0.000000
  0.00000  0.00000  0.00000    -5.6053252     5.1995879     0.0010186   106   115     -0.000113 +i*      -0.000000
  0.00000  0.00000  0.00000    -5.5951258     5.1995879     0.0004034   107   115      0.000045 +i*       0.000000
  0.00000  0.00000  0.00000    -5.5951258     5.1995879     0.0002506   108   115      0.000028 +i*       0.000000
  0.00000  0.00000  0.00000    -3.9484181     5.1995879     0.0004245   109   115      0.000047 +i*      -0.000000
  0.00000  0.00000  0.00000    -3.9484181     5.1995879     0.0005000   110   115     -0.000056 +i*      -0.000000
  0.00000  0.00000  0.00000    -3.2162044     5.1995879     0.0644050   111   115      0.007156 +i*      -0.000000
  0.00000  0.00000  0.00000    -8.6029558     5.2058404     0.0002721    88   116      0.000030 +i*      -0.000000
  0.00000  0.00000  0.00000    -8.4245294     5.2058404     0.0001014    89   116     -0.000011 +i*       0.000000
  0.00000  0.00000  0.00000    -8.4139289     5.2058404     0.0000250    90   116     -0.000003 +i*       0.000000
  0.00000  0.00000  0.00000    -8.3920093     5.2058404     0.0006280    91   116     -0.000070 +i*       0.000000
  0.00000  0.00000  0.00000    -8.3861919     5.2058404     0.0005368    92   116     -0.000060 +i*       0.000000
  0.00000  0.00000  0.00000    -8.3811733     5.2058404     0.0002920    93   116     -0.000032 +i*       0.000000
  0.00000  0.00000  0.00000    -8.3713218     5.2058404     0.0001413    94   116     -0.000016 +i*       0.000000
  0.00000  0.00000  0.00000    -8.1715635     5.2058404     0.0004370    95   116     -0.000049 +i*       0.000000
  0.00000  0.00000  0.00000    -8.1715635     5.2058404     0.0004214    96   116      0.000047 +i*      -0.000000
  0.00000  0.00000  0.00000    -8.0776048     5.2058404     0.0004501    97   116     -0.000050 +i*       0.000000
  0.00000  0.00000  0.00000    -8.0748397     5.2058404     0.0000165    98   116      0.000002 +i*       0.000000
  0.00000  0.00000  0.00000    -7.6965952     5.2058404     0.0001520    99   116      0.000017 +i*      -0.000000
  0.00000  0.00000  0.00000    -7.3523449     5.2058404     0.0002391   100   116     -0.000027 +i*       0.000000
  0.00000  0.00000  0.00000    -7.0201237     5.2058404     0.0002455   101   116      0.000027 +i*      -0.000000
  0.00000  0.00000  0.00000    -6.0175844     5.2058404     0.0014894   102   116      0.000165 +i*      -0.000000
  0.00000  0.00000  0.00000    -5.6288343     5.2058404     0.0000809   103   116     -0.000009 +i*       0.000000
  0.00000  0.00000  0.00000    -5.6288343     5.2058404     0.0002054   104   116      0.000023 +i*      -0.000000
  0.00000  0.00000  0.00000    -5.6174203     5.2058404     0.0001677   105   116     -0.000019 +i*       0.000000
  0.00000  0.00000  0.00000    -5.6053252     5.2058404     0.0002097   106   116      0.000023 +i*      -0.000000
  0.00000  0.00000  0.00000    -5.5951258     5.2058404     0.0003022   107   116     -0.000034 +i*       0.000000
  0.00000  0.00000  0.00000    -5.5951258     5.2058404     0.0002544   108   116      0.000028 +i*      -0.000000
  0.00000  0.00000  0.00000    -3.9484181     5.2058404     0.0006102   109   116      0.000068 +i*       0.000000
  0.00000  0.00000  0.00000    -3.9484181     5.2058404     0.0010209   110   116      0.000113 +i*       0.000000
  0.00000  0.00000  0.00000    -3.2162044     5.2058404     0.0179086   111   116     -0.001990 +i*       0.000000
  0.00000  0.00000  0.00000    -8.6029558     5.2178216     0.0000463    88   117      0.000005 +i*      -0.000000
  0.00000  0.00000  0.00000    -8.4245294     5.2178216     0.0000101    89   117      0.000001 +i*      -0.000000
  0.00000  0.00000  0.00000    -8.4139289     5.2178216     0.0001049    90   117     -0.000012 +i*       0.000000
  0.00000  0.00000  0.00000    -8.3920093     5.2178216     0.0005857    91   117     -0.000065 +i*       0.000000
  0.00000  0.00000  0.00000    -8.3861919     5.2178216     0.0003854    92   117      0.000043 +i*      -0.000000
  0.00000  0.00000  0.00000    -8.3811733     5.2178216     0.0001387    93   117     -0.000015 +i*       0.000000
  0.00000  0.00000  0.00000    -8.3713218     5.2178216     0.0008446    94   117      0.000094 +i*      -0.000000
  0.00000  0.00000  0.00000    -8.1715635     5.2178216     0.0002916    95   117      0.000032 +i*      -0.000000
  0.00000  0.00000  0.00000    -8.1715635     5.2178216     0.0000633    96   117     -0.000007 +i*       0.000000
  0.00000  0.00000  0.00000    -8.0776048     5.2178216     0.0004016    97   117     -0.000045 +i*       0.000000
  0.00000  0.00000  0.00000    -8.0748397     5.2178216     0.0002237    98   117     -0.000025 +i*       0.000000
  0.00000  0.00000  0.00000    -7.6965952     5.2178216     0.0001280    99   117     -0.000014 +i*       0.000000
  0.00000  0.00000  0.00000    -7.3523449     5.2178216     0.0009190   100   117     -0.000102 +i*       0.000000
  0.00000  0.00000  0.00000    -7.0201237     5.2178216     0.0000477   101   117     -0.000005 +i*       0.000000
  0.00000  0.00000  0.00000    -6.0175844     5.2178216     0.0026696   102   117     -0.000297 +i*       0.000000
  0.00000  0.00000  0.00000    -5.6288343     5.2178216     0.0002018   103   117      0.000022 +i*      -0.000000
  0.00000  0.00000  0.00000    -5.6288343     5.2178216     0.0001835   104   117     -0.000020 +i*       0.000000
  0.00000  0.00000  0.00000    -5.6174203     5.2178216     0.0001665   105   117     -0.000018 +i*       0.000000
  0.00000  0.00000  0.00000    -5.6053252     5.2178216     0.0001346   106   117     -0.000015 +i*       0.000000
  0.00000  0.00000  0.00000    -5.5951258     5.2178216     0.0001817   107   117     -0.000020 +i*       0.000000
  0.00000  0.00000  0.00000    -5.5951258     5.2178216     0.0003003   108   117     -0.000033 +i*       0.000000
  0.00000  0.00000  0.00000    -3.9484181     5.2178216     0.0001752   109   117     -0.000019 +i*       0.000000
  0.00000  0.00000  0.00000    -3.9484181     5.2178216     0.0007752   110   117     -0.000086 +i*       0.000000
  0.00000  0.00000  0.00000    -3.2162044     5.2178216     0.0012959   111   117      0.000144 +i*      -0.000000
  0.00000  0.00000  0.00000    -8.6029558     5.2246146     0.0005496    88   118      0.000061 +i*       0.000000
  0.00000  0.00000  0.00000    -8.4245294     5.2246146     0.0004054    89   118     -0.000045 +i*      -0.000000
  0.00000  0.00000  0.00000    -8.4139289     5.2246146     0.0002036    90   118      0.000023 +i*       0.000000
  0.00000  0.00000  0.00000    -8.3920093     5.2246146     0.0000737    91   118      0.000008 +i*       0.000000
  0.00000  0.00000  0.00000    -8.3861919     5.2246146     0.0001491    92   118      0.000017 +i*       0.000000
  0.00000  0.00000  0.00000    -8.3811733     5.2246146     0.0001945    93   118      0.000022 +i*       0.000000
  0.00000  0.00000  0.00000    -8.3713218     5.2246146     0.0001074    94   118      0.000012 +i*       0.000000
  0.00000  0.00000  0.00000    -8.1715635     5.2246146     0.0000749    95   118      0.000008 +i*      -0.000000
  0.00000  0.00000  0.00000    -8.1715635     5.2246146     0.0002416    96   118     -0.000027 +i*      -0.000000
  0.00000  0.00000  0.00000    -8.0776048     5.2246146     0.0002502    97   118     -0.000028 +i*      -0.000000
  0.00000  0.00000  0.00000    -8.0748397     5.2246146     0.0009557    98   118      0.000106 +i*       0.000000
  0.00000  0.00000  0.00000    -7.6965952     5.2246146     0.0001841    99   118     -0.000020 +i*      -0.000000
  0.00000  0.00000  0.00000    -7.3523449     5.2246146     0.0001468   100   118      0.000016 +i*       0.000000
  0.00000  0.00000  0.00000    -7.0201237     5.2246146     0.0013572   101   118      0.000151 +i*       0.000000
  0.00000  0.00000  0.00000    -6.0175844     5.2246146     0.0014326   102   118     -0.000159 +i*      -0.000000
  0.00000  0.00000  0.00000    -5.6288343     5.2246146     0.0002456   103   118     -0.000027 +i*      -0.000000
  0.00000  0.00000  0.00000    -5.6288343     5.2246146     0.0004709   104   118     -0.000052 +i*      -0.000000
  0.00000  0.00000  0.00000    -5.6174203     5.2246146     0.0005805   105   118     -0.000064 +i*      -0.000000
  0.00000  0.00000  0.00000    -5.6053252     5.2246146     0.0011916   106   118      0.000132 +i*       0.000000
  0.00000  0.00000  0.00000    -5.5951258     5.2246146     0.0004302   107   118     -0.000048 +i*      -0.000000
  0.00000  0.00000  0.00000    -5.5951258     5.2246146     0.0003554   108   118      0.000039 +i*       0.000000
  0.00000  0.00000  0.00000    -3.9484181     5.2246146     0.0004420   109   118     -0.000049 +i*      -0.000000
  0.00000  0.00000  0.00000    -3.9484181     5.2246146     0.0002503   110   118     -0.000028 +i*      -0.000000
  0.00000  0.00000  0.00000    -3.2162044     5.2246146     0.0700439   111   118     -0.007783 +i*       0.000000
  0.00000  0.00000  0.00000    -8.6029558     5.2306222     0.0000476    88   119     -0.000005 +i*       0.000000
  0.00000  0.00000  0.00000    -8.4245294     5.2306222     0.0006903    89   119     -0.000077 +i*      -0.000000
  0.00000  0.00000  0.00000    -8.4139289     5.2306222     0.0000543    90   119     -0.000006 +i*       0.000000
  0.00000  0.00000  0.00000    -8.3920093     5.2306222     0.0001004    91   119     -0.000011 +i*      -0.000000
  0.00000  0.00000  0.00000    -8.3861919     5.2306222     0.0001403    92   119     -0.000016 +i*      -0.000000
  0.00000  0.00000  0.00000    -8.3811733     5.2306222     0.0001987    93   119      0.000022 +i*       0.000000
  0.00000  0.00000  0.00000    -8.3713218     5.2306222     0.0000890    94   119      0.000010 +i*       0.000000
  0.00000  0.00000  0.00000    -8.1715635     5.2306222     0.0002890    95   119     -0.000032 +i*       0.000000
  0.00000  0.00000  0.00000    -8.1715635     5.2306222     0.0001645    96   119     -0.000018 +i*      -0.000000
  0.00000  0.00000  0.00000    -8.0776048     5.2306222     0.0002024    97   119      0.000022 +i*       0.000000
  0.00000  0.00000  0.00000    -8.0748397     5.2306222     0.0002684    98   119     -0.000030 +i*      -0.000000
  0.00000  0.00000  0.00000    -7.6965952     5.2306222     0.0005775    99   119     -0.000064 +i*      -0.000000
  0.00000  0.00000  0.00000    -7.3523449     5.2306222     0.0000590   100   119     -0.000007 +i*      -0.000000
  0.00000  0.00000  0.00000    -7.0201237     5.2306222     0.0003766   101   119      0.000042 +i*       0.000000
  0.00000  0.00000  0.00000    -6.0175844     5.2306222     0.0001548   102   119     -0.000017 +i*      -0.000000
  0.00000  0.00000  0.00000    -5.6288343     5.2306222     0.0004226   103   119     -0.000047 +i*      -0.000000
  0.00000  0.00000  0.00000    -5.6288343     5.2306222     0.0000191   104   119     -0.000002 +i*      -0.000000
  0.00000  0.00000  0.00000    -5.6174203     5.2306222     0.0007615   105   119      0.000085 +i*       0.000000
  0.00000  0.00000  0.00000    -5.6053252     5.2306222     0.0001034   106   119     -0.000011 +i*      -0.000000
  0.00000  0.00000  0.00000    -5.5951258     5.2306222     0.0001030   107   119     -0.000011 +i*      -0.000000
  0.00000  0.00000  0.00000    -5.5951258     5.2306222     0.0002180   108   119      0.000024 +i*       0.000000
  0.00000  0.00000  0.00000    -3.9484181     5.2306222     0.0003407   109   119     -0.000038 +i*      -0.000000
  0.00000  0.00000  0.00000    -3.9484181     5.2306222     0.0003446   110   119      0.000038 +i*      -0.000000
  0.00000  0.00000  0.00000    -3.2162044     5.2306222     0.0059718   111   119     -0.000664 +i*       0.000000
  0.00000  0.00000  0.00000    -8.6029558     6.1289712     0.0011310    88   120      0.000126 +i*       0.000000
  0.00000  0.00000  0.00000    -8.4245294     6.1289712     0.0043087    89   120      0.000479 +i*       0.000000
  0.00000  0.00000  0.00000    -8.4139289     6.1289712     0.0004869    90   120     -0.000054 +i*      -0.000000
  0.00000  0.00000  0.00000    -8.3920093     6.1289712     0.0014741    91   120      0.000164 +i*      -0.000000
  0.00000  0.00000  0.00000    -8.3861919     6.1289712     0.0007099    92   120     -0.000079 +i*      -0.000000
  0.00000  0.00000  0.00000    -8.3811733     6.1289712     0.0014448    93   120      0.000161 +i*       0.000000
  0.00000  0.00000  0.00000    -8.3713218     6.1289712     0.0009232    94   120     -0.000103 +i*      -0.000000
  0.00000  0.00000  0.00000    -8.1715635     6.1289712     0.0008237    95   120     -0.000092 +i*      -0.000000
  0.00000  0.00000  0.00000    -8.1715635     6.1289712     0.0005454    96   120     -0.000061 +i*      -0.000000
  0.00000  0.00000  0.00000    -8.0776048     6.1289712     0.0021722    97   120     -0.000241 +i*      -0.000000
  0.00000  0.00000  0.00000    -8.0748397     6.1289712     0.0066303    98   120      0.000737 +i*       0.000000
  0.00000  0.00000  0.00000    -7.6965952     6.1289712     0.0081435    99   120      0.000905 +i*       0.000000
  0.00000  0.00000  0.00000    -7.3523449     6.1289712     0.0000952   100   120      0.000011 +i*      -0.000000
  0.00000  0.00000  0.00000    -7.0201237     6.1289712     0.0498011   101   120      0.005533 +i*       0.000000
  0.00000  0.00000  0.00000    -6.0175844     6.1289712     0.0001989   102   120     -0.000022 +i*      -0.000000
  0.00000  0.00000  0.00000    -5.6288343     6.1289712     0.0003354   103   120      0.000037 +i*      -0.000000
  0.00000  0.00000  0.00000    -5.6288343     6.1289712     0.0000837   104   120     -0.000009 +i*      -0.000000
  0.00000  0.00000  0.00000    -5.6174203     6.1289712     0.0007821   105   120     -0.000087 +i*      -0.000000
  0.00000  0.00000  0.00000    -5.6053252     6.1289712     0.0047882   106   120      0.000532 +i*       0.000000
  0.00000  0.00000  0.00000    -5.5951258     6.1289712     0.0004951   107   120     -0.000055 +i*      -0.000000
  0.00000  0.00000  0.00000    -5.5951258     6.1289712     0.0012288   108   120     -0.000137 +i*      -0.000000
  0.00000  0.00000  0.00000    -3.9484181     6.1289712     0.0040225   109   120     -0.000447 +i*       0.000000
  0.00000  0.00000  0.00000    -3.9484181     6.1289712     0.0061711   110   120      0.000686 +i*       0.000000
  0.00000  0.00000  0.00000    -3.2162044     6.1289712     1.7995150   111   120     -0.199946 +i*       0.000004
  0.00000  0.00000  0.00000    -8.6029558     6.2508684     0.0016567    88   121      0.000184 +i*       0.000000
  0.00000  0.00000  0.00000    -8.4245294     6.2508684     0.0032842    89   121      0.000365 +i*       0.000000
  0.00000  0.00000  0.00000    -8.4139289     6.2508684     0.0002705    90   121     -0.000030 +i*      -0.000000
  0.00000  0.00000  0.00000    -8.3920093     6.2508684     0.0019963    91   121      0.000222 +i*      -0.000000
  0.00000  0.00000  0.00000    -8.3861919     6.2508684     0.0006000    92   121     -0.000067 +i*       0.000000
  0.00000  0.00000  0.00000    -8.3811733     6.2508684     0.0015018    93   121      0.000167 +i*       0.000000
  0.00000  0.00000  0.00000    -8.3713218     6.2508684     0.0011831    94   121     -0.000131 +i*      -0.000000
  0.00000  0.00000  0.00000    -8.1715635     6.2508684     0.0010395    95   121     -0.000115 +i*       0.000000
  0.00000  0.00000  0.00000    -8.1715635     6.2508684     0.0006779    96   121     -0.000075 +i*      -0.000000
  0.00000  0.00000  0.00000    -8.0776048     6.2508684     0.0026160    97   121     -0.000291 +i*      -0.000000
  0.00000  0.00000  0.00000    -8.0748397     6.2508684     0.0081455    98   121      0.000905 +i*       0.000000
  0.00000  0.00000  0.00000    -7.6965952     6.2508684     0.0088978    99   121     -0.000989 +i*      -0.000000
  0.00000  0.00000  0.00000    -7.3523449     6.2508684     0.0021653   100   121     -0.000241 +i*       0.000000
  0.00000  0.00000  0.00000    -7.0201237     6.2508684     0.0637773   101   121      0.007086 +i*      -0.000000
  0.00000  0.00000  0.00000    -6.0175844     6.2508684     0.0004645   102   121     -0.000052 +i*      -0.000000
  0.00000  0.00000  0.00000    -5.6288343     6.2508684     0.0004965   103   121      0.000055 +i*      -0.000000
  0.00000  0.00000  0.00000    -5.6288343     6.2508684     0.0001020   104   121     -0.000011 +i*      -0.000000
  0.00000  0.00000  0.00000    -5.6174203     6.2508684     0.0010904   105   121     -0.000121 +i*      -0.000000
  0.00000  0.00000  0.00000    -5.6053252     6.2508684     0.0060908   106   121      0.000677 +i*       0.000000
  0.00000  0.00000  0.00000    -5.5951258     6.2508684     0.0006576   107   121     -0.000073 +i*      -0.000000
  0.00000  0.00000  0.00000    -5.5951258     6.2508684     0.0015425   108   121     -0.000171 +i*      -0.000000
  0.00000  0.00000  0.00000    -3.9484181     6.2508684     0.0048662   109   121     -0.000541 +i*       0.000000
  0.00000  0.00000  0.00000    -3.9484181     6.2508684     0.0075045   110   121      0.000834 +i*       0.000000
  0.00000  0.00000  0.00000    -3.2162044     6.2508684     2.2021685   111   121     -0.244685 +i*       0.000005
  0.00000  0.00000  0.00000    -8.6029558     7.5055198     0.0007727    88   122      0.000086 +i*       0.000000
  0.00000  0.00000  0.00000    -8.4245294     7.5055198     0.0007454    89   122      0.000083 +i*       0.000000
  0.00000  0.00000  0.00000    -8.4139289     7.5055198     0.0000157    90   122      0.000002 +i*      -0.000000
  0.00000  0.00000  0.00000    -8.3920093     7.5055198     0.0008730    91   122      0.000097 +i*      -0.000000
  0.00000  0.00000  0.00000    -8.3861919     7.5055198     0.0001382    92   122     -0.000015 +i*       0.000000
  0.00000  0.00000  0.00000    -8.3811733     7.5055198     0.0005413    93   122      0.000060 +i*       0.000000
  0.00000  0.00000  0.00000    -8.3713218     7.5055198     0.0002172    94   122     -0.000024 +i*      -0.000000
  0.00000  0.00000  0.00000    -8.1715635     7.5055198     0.0004170    95   122     -0.000046 +i*       0.000000
  0.00000  0.00000  0.00000    -8.1715635     7.5055198     0.0002917    96   122     -0.000032 +i*      -0.000000
  0.00000  0.00000  0.00000    -8.0776048     7.5055198     0.0009665    97   122     -0.000107 +i*      -0.000000
  0.00000  0.00000  0.00000    -8.0748397     7.5055198     0.0028703    98   122      0.000319 +i*       0.000000
  0.00000  0.00000  0.00000    -7.6965952     7.5055198     0.0106853    99   122     -0.001187 +i*      -0.000000
  0.00000  0.00000  0.00000    -7.3523449     7.5055198     0.0010885   100   122     -0.000121 +i*       0.000000
  0.00000  0.00000  0.00000    -7.0201237     7.5055198     0.0203086   101   122      0.002257 +i*      -0.000000
  0.00000  0.00000  0.00000    -6.0175844     7.5055198     0.0005318   102   122     -0.000059 +i*      -0.000000
  0.00000  0.00000  0.00000    -5.6288343     7.5055198     0.0002212   103   122      0.000025 +i*      -0.000000
  0.00000  0.00000  0.00000    -5.6288343     7.5055198     0.0000161   104   122     -0.000002 +i*      -0.000000
  0.00000  0.00000  0.00000    -5.6174203     7.5055198     0.0004137   105   122     -0.000046 +i*      -0.000000
  0.00000  0.00000  0.00000    -5.6053252     7.5055198     0.0021293   106   122      0.000237 +i*       0.000000
  0.00000  0.00000  0.00000    -5.5951258     7.5055198     0.0002457   107   122     -0.000027 +i*      -0.000000
  0.00000  0.00000  0.00000    -5.5951258     7.5055198     0.0005461   108   122     -0.000061 +i*      -0.000000
  0.00000  0.00000  0.00000    -3.9484181     7.5055198     0.0015429   109   122     -0.000171 +i*       0.000000
  0.00000  0.00000  0.00000    -3.9484181     7.5055198     0.0023979   110   122      0.000266 +i*       0.000000
  0.00000  0.00000  0.00000    -3.2162044     7.5055198     0.6910990   111   122     -0.076789 +i*       0.000001
  0.00000  0.00000  0.00000    -8.6029558     7.5887162     0.0000245    88   123     -0.000003 +i*      -0.000000
  0.00000  0.00000  0.00000    -8.4245294     7.5887162     0.0018864    89   123     -0.000210 +i*      -0.000000
  0.00000  0.00000  0.00000    -8.4139289     7.5887162     0.0001768    90   123      0.000020 +i*       0.000000
  0.00000  0.00000  0.00000    -8.3920093     7.5887162     0.0003899    91   123     -0.000043 +i*       0.000000
  0.00000  0.00000  0.00000    -8.3861919     7.5887162     0.0001234    92   123      0.000014 +i*      -0.000000
  0.00000  0.00000  0.00000    -8.3811733     7.5887162     0.0003971    93   123     -0.000044 +i*      -0.000000
  0.00000  0.00000  0.00000    -8.3713218     7.5887162     0.0000920    94   123      0.000010 +i*      -0.000000
  0.00000  0.00000  0.00000    -8.1715635     7.5887162     0.0000771    95   123      0.000009 +i*       0.000000
  0.00000  0.00000  0.00000    -8.1715635     7.5887162     0.0000938    96   123      0.000010 +i*       0.000000
  0.00000  0.00000  0.00000    -8.0776048     7.5887162     0.0004047    97   123      0.000045 +i*       0.000000
  0.00000  0.00000  0.00000    -8.0748397     7.5887162     0.0013535    98   123     -0.000150 +i*      -0.000000
  0.00000  0.00000  0.00000    -7.6965952     7.5887162     0.0087291    99   123     -0.000970 +i*      -0.000000
  0.00000  0.00000  0.00000    -7.3523449     7.5887162     0.0006810   100   123     -0.000076 +i*       0.000000
  0.00000  0.00000  0.00000    -7.0201237     7.5887162     0.0090526   101   123     -0.001006 +i*       0.000000
  0.00000  0.00000  0.00000    -6.0175844     7.5887162     0.0021751   102   123      0.000242 +i*       0.000000
  0.00000  0.00000  0.00000    -5.6288343     7.5887162     0.0000253   103   123      0.000003 +i*       0.000000
  0.00000  0.00000  0.00000    -5.6288343     7.5887162     0.0000166   104   123      0.000002 +i*       0.000000
  0.00000  0.00000  0.00000    -5.6174203     7.5887162     0.0000919   105   123     -0.000010 +i*      -0.000000
  0.00000  0.00000  0.00000    -5.6053252     7.5887162     0.0005703   106   123     -0.000063 +i*      -0.000000
  0.00000  0.00000  0.00000    -5.5951258     7.5887162     0.0000277   107   123      0.000003 +i*       0.000000
  0.00000  0.00000  0.00000    -5.5951258     7.5887162     0.0002323   108   123      0.000026 +i*       0.000000
  0.00000  0.00000  0.00000    -3.9484181     7.5887162     0.0004680   109   123      0.000052 +i*      -0.000000
  0.00000  0.00000  0.00000    -3.9484181     7.5887162     0.0007340   110   123     -0.000082 +i*      -0.000000
  0.00000  0.00000  0.00000    -3.2162044     7.5887162     0.1900922   111   123      0.021121 +i*      -0.000000
  0.00000  0.00000  0.00000    -8.6029558     7.7598842     0.0003561    88   124      0.000040 +i*       0.000000
  0.00000  0.00000  0.00000    -8.4245294     7.7598842     0.0001972    89   124     -0.000022 +i*      -0.000000
  0.00000  0.00000  0.00000    -8.4139289     7.7598842     0.0001818    90   124      0.000020 +i*       0.000000
  0.00000  0.00000  0.00000    -8.3920093     7.7598842     0.0003792    91   124      0.000042 +i*      -0.000000
  0.00000  0.00000  0.00000    -8.3861919     7.7598842     0.0003447    92   124     -0.000038 +i*       0.000000
  0.00000  0.00000  0.00000    -8.3811733     7.7598842     0.0001299    93   124     -0.000014 +i*      -0.000000
  0.00000  0.00000  0.00000    -8.3713218     7.7598842     0.0012038    94   124     -0.000134 +i*       0.000000
  0.00000  0.00000  0.00000    -8.1715635     7.7598842     0.0000100    95   124      0.000001 +i*       0.000000
  0.00000  0.00000  0.00000    -8.1715635     7.7598842     0.0000462    96   124      0.000005 +i*       0.000000
  0.00000  0.00000  0.00000    -8.0776048     7.7598842     0.0002273    97   124      0.000025 +i*      -0.000000
  0.00000  0.00000  0.00000    -8.0748397     7.7598842     0.0000982    98   124      0.000011 +i*       0.000000
  0.00000  0.00000  0.00000    -7.6965952     7.7598842     0.0000799    99   124      0.000009 +i*       0.000000
  0.00000  0.00000  0.00000    -7.3523449     7.7598842     0.0000287   100   124      0.000003 +i*       0.000000
  0.00000  0.00000  0.00000    -7.0201237     7.7598842     0.0000105   101   124      0.000001 +i*      -0.000000
  0.00000  0.00000  0.00000    -6.0175844     7.7598842     0.0000473   102   124      0.000005 +i*      -0.000000
  0.00000  0.00000  0.00000    -5.6288343     7.7598842     0.0004142   103   124      0.000046 +i*       0.000000
  0.00000  0.00000  0.00000    -5.6288343     7.7598842     0.0003778   104   124     -0.000042 +i*      -0.000000
  0.00000  0.00000  0.00000    -5.6174203     7.7598842     0.0008231   105   124      0.000091 +i*       0.000000
  0.00000  0.00000  0.00000    -5.6053252     7.7598842     0.0011413   106   124      0.000127 +i*       0.000000
  0.00000  0.00000  0.00000    -5.5951258     7.7598842     0.0007661   107   124      0.000085 +i*       0.000000
  0.00000  0.00000  0.00000    -5.5951258     7.7598842     0.0010364   108   124      0.000115 +i*       0.000000
  0.00000  0.00000  0.00000    -3.9484181     7.7598842     0.0000438   109   124     -0.000005 +i*       0.000000
  0.00000  0.00000  0.00000    -3.9484181     7.7598842     0.0000347   110   124      0.000004 +i*       0.000000
  0.00000  0.00000  0.00000    -3.2162044     7.7598842     0.0001146   111   124      0.000013 +i*       0.000000
  0.00000  0.00000  0.00000    -8.6029558     7.7598842     0.0005886    88   125     -0.000065 +i*       0.000000
  0.00000  0.00000  0.00000    -8.4245294     7.7598842     0.0005630    89   125      0.000063 +i*      -0.000000
  0.00000  0.00000  0.00000    -8.4139289     7.7598842     0.0000611    90   125     -0.000007 +i*       0.000000
  0.00000  0.00000  0.00000    -8.3920093     7.7598842     0.0001016    91   125      0.000011 +i*      -0.000000
  0.00000  0.00000  0.00000    -8.3861919     7.7598842     0.0007518    92   125     -0.000084 +i*       0.000000
  0.00000  0.00000  0.00000    -8.3811733     7.7598842     0.0003444    93   125      0.000038 +i*      -0.000000
  0.00000  0.00000  0.00000    -8.3713218     7.7598842     0.0007224    94   125     -0.000080 +i*       0.000000
  0.00000  0.00000  0.00000    -8.1715635     7.7598842     0.0000231    95   125     -0.000003 +i*       0.000000
  0.00000  0.00000  0.00000    -8.1715635     7.7598842     0.0000012    96   125      0.000000 +i*      -0.000000
  0.00000  0.00000  0.00000    -8.0776048     7.7598842     0.0000911    97   125      0.000010 +i*      -0.000000
  0.00000  0.00000  0.00000    -8.0748397     7.7598842     0.0002971    98   125     -0.000033 +i*       0.000000
  0.00000  0.00000  0.00000    -7.6965952     7.7598842     0.0000095    99   125     -0.000001 +i*      -0.000000
  0.00000  0.00000  0.00000    -7.3523449     7.7598842     0.0000182   100   125     -0.000002 +i*       0.000000
  0.00000  0.00000  0.00000    -7.0201237     7.7598842     0.0001062   101   125      0.000012 +i*      -0.000000
  0.00000  0.00000  0.00000    -6.0175844     7.7598842     0.0000330   102   125      0.000004 +i*      -0.000000
  0.00000  0.00000  0.00000    -5.6288343     7.7598842     0.0007973   103   125     -0.000089 +i*       0.000000
  0.00000  0.00000  0.00000    -5.6288343     7.7598842     0.0001462   104   125      0.000016 +i*      -0.000000
  0.00000  0.00000  0.00000    -5.6174203     7.7598842     0.0007674   105   125     -0.000085 +i*       0.000000
  0.00000  0.00000  0.00000    -5.6053252     7.7598842     0.0016039   106   125     -0.000178 +i*       0.000000
  0.00000  0.00000  0.00000    -5.5951258     7.7598842     0.0008611   107   125      0.000096 +i*      -0.000000
  0.00000  0.00000  0.00000    -5.5951258     7.7598842     0.0002899   108   125     -0.000032 +i*       0.000000
  0.00000  0.00000  0.00000    -3.9484181     7.7598842     0.0000341   109   125     -0.000004 +i*       0.000000
  0.00000  0.00000  0.00000    -3.9484181     7.7598842     0.0000312   110   125     -0.000003 +i*       0.000000
  0.00000  0.00000  0.00000    -3.2162044     7.7598842     0.0034191   111   125     -0.000380 +i*       0.000000
  0.00000  0.00000  0.00000    -8.6029558     7.9577137     0.0001661    88   126      0.000018 +i*       0.000000
  0.00000  0.00000  0.00000    -8.4245294     7.9577137     0.0015340    89   126      0.000170 +i*       0.000000
  0.00000  0.00000  0.00000    -8.4139289     7.9577137     0.0000424    90   126     -0.000005 +i*      -0.000000
  0.00000  0.00000  0.00000    -8.3920093     7.9577137     0.0000043    91   126     -0.000000 +i*       0.000000
  0.00000  0.00000  0.00000    -8.3861919     7.9577137     0.0002180    92   126     -0.000024 +i*      -0.000000
  0.00000  0.00000  0.00000    -8.3811733     7.9577137     0.0006262    93   126      0.000070 +i*       0.000000
  0.00000  0.00000  0.00000    -8.3713218     7.9577137     0.0001675    94   126      0.000019 +i*       0.000000
  0.00000  0.00000  0.00000    -8.1715635     7.9577137     0.0000804    95   126     -0.000009 +i*      -0.000000
  0.00000  0.00000  0.00000    -8.1715635     7.9577137     0.0000806    96   126     -0.000009 +i*      -0.000000
  0.00000  0.00000  0.00000    -8.0776048     7.9577137     0.0005809    97   126     -0.000065 +i*      -0.000000
  0.00000  0.00000  0.00000    -8.0748397     7.9577137     0.0012565    98   126      0.000140 +i*       0.000000
  0.00000  0.00000  0.00000    -7.6965952     7.9577137     0.0041831    99   126      0.000465 +i*       0.000000
  0.00000  0.00000  0.00000    -7.3523449     7.9577137     0.0003158   100   126      0.000035 +i*      -0.000000
  0.00000  0.00000  0.00000    -7.0201237     7.9577137     0.0064923   101   126      0.000721 +i*      -0.000000
  0.00000  0.00000  0.00000    -6.0175844     7.9577137     0.0070460   102   126      0.000783 +i*       0.000000
  0.00000  0.00000  0.00000    -5.6288343     7.9577137     0.0000021   103   126      0.000000 +i*       0.000000
  0.00000  0.00000  0.00000    -5.6288343     7.9577137     0.0000571   104   126      0.000006 +i*       0.000000
  0.00000  0.00000  0.00000    -5.6174203     7.9577137     0.0001306   105   126     -0.000015 +i*      -0.000000
  0.00000  0.00000  0.00000    -5.6053252     7.9577137     0.0005090   106   126      0.000057 +i*       0.000000
  0.00000  0.00000  0.00000    -5.5951258     7.9577137     0.0000261   107   126      0.000003 +i*       0.000000
  0.00000  0.00000  0.00000    -5.5951258     7.9577137     0.0000691   108   126     -0.000008 +i*       0.000000
  0.00000  0.00000  0.00000    -3.9484181     7.9577137     0.0004491   109   126     -0.000050 +i*       0.000000
  0.00000  0.00000  0.00000    -3.9484181     7.9577137     0.0005640   110   126      0.000063 +i*       0.000000
  0.00000  0.00000  0.00000    -3.2162044     7.9577137     0.1520158   111   126     -0.016891 +i*       0.000000
  0.00000  0.00000  0.00000    -8.6029558     8.0096498     0.0000982    88   127      0.000011 +i*       0.000000
  0.00000  0.00000  0.00000    -8.4245294     8.0096498     0.0007412    89   127     -0.000082 +i*      -0.000000
  0.00000  0.00000  0.00000    -8.4139289     8.0096498     0.0002919    90   127      0.000032 +i*       0.000000
  0.00000  0.00000  0.00000    -8.3920093     8.0096498     0.0001098    91   127     -0.000012 +i*       0.000000
  0.00000  0.00000  0.00000    -8.3861919     8.0096498     0.0002724    92   127      0.000030 +i*       0.000000
  0.00000  0.00000  0.00000    -8.3811733     8.0096498     0.0001420    93   127      0.000016 +i*       0.000000
  0.00000  0.00000  0.00000    -8.3713218     8.0096498     0.0001257    94   127      0.000014 +i*       0.000000
  0.00000  0.00000  0.00000    -8.1715635     8.0096498     0.0001111    95   127      0.000012 +i*      -0.000000
  0.00000  0.00000  0.00000    -8.1715635     8.0096498     0.0000164    96   127      0.000002 +i*       0.000000
  0.00000  0.00000  0.00000    -8.0776048     8.0096498     0.0002657    97   127     -0.000030 +i*      -0.000000
  0.00000  0.00000  0.00000    -8.0748397     8.0096498     0.0004076    98   127      0.000045 +i*       0.000000
  0.00000  0.00000  0.00000    -7.6965952     8.0096498     0.0006269    99   127     -0.000070 +i*      -0.000000
  0.00000  0.00000  0.00000    -7.3523449     8.0096498     0.0004643   100   127      0.000052 +i*      -0.000000
  0.00000  0.00000  0.00000    -7.0201237     8.0096498     0.0067546   101   127      0.000751 +i*      -0.000000
  0.00000  0.00000  0.00000    -6.0175844     8.0096498     0.0045698   102   127      0.000508 +i*       0.000000
  0.00000  0.00000  0.00000    -5.6288343     8.0096498     0.0001291   103   127     -0.000014 +i*      -0.000000
  0.00000  0.00000  0.00000    -5.6288343     8.0096498     0.0000165   104   127     -0.000002 +i*      -0.000000
  0.00000  0.00000  0.00000    -5.6174203     8.0096498     0.0000342   105   127      0.000004 +i*       0.000000
  0.00000  0.00000  0.00000    -5.6053252     8.0096498     0.0001080   106   127      0.000012 +i*       0.000000
  0.00000  0.00000  0.00000    -5.5951258     8.0096498     0.0000464   107   127     -0.000005 +i*      -0.000000
  0.00000  0.00000  0.00000    -5.5951258     8.0096498     0.0001472   108   127      0.000016 +i*       0.000000
  0.00000  0.00000  0.00000    -3.9484181     8.0096498     0.0000857   109   127     -0.000010 +i*      -0.000000
  0.00000  0.00000  0.00000    -3.9484181     8.0096498     0.0000753   110   127     -0.000008 +i*      -0.000000
  0.00000  0.00000  0.00000    -3.2162044     8.0096498     0.0064292   111   127      0.000714 +i*      -0.000000
  0.00000  0.00000  0.00000    -8.6029558     8.0672881     0.0001646    88   128     -0.000018 +i*      -0.000000
  0.00000  0.00000  0.00000    -8.4245294     8.0672881     0.0013087    89   128     -0.000145 +i*      -0.000000
  0.00000  0.00000  0.00000    -8.4139289     8.0672881     0.0002719    90   128      0.000030 +i*       0.000000
  0.00000  0.00000  0.00000    -8.3920093     8.0672881     0.0002633    91   128     -0.000029 +i*       0.000000
  0.00000  0.00000  0.00000    -8.3861919     8.0672881     0.0006580    92   128      0.000073 +i*       0.000000
  0.00000  0.00000  0.00000    -8.3811733     8.0672881     0.0002806    93   128     -0.000031 +i*       0.000000
  0.00000  0.00000  0.00000    -8.3713218     8.0672881     0.0001598    94   128     -0.000018 +i*      -0.000000
  0.00000  0.00000  0.00000    -8.1715635     8.0672881     0.0000115    95   128      0.000001 +i*       0.000000
  0.00000  0.00000  0.00000    -8.1715635     8.0672881     0.0000605    96   128      0.000007 +i*      -0.000000
  0.00000  0.00000  0.00000    -8.0776048     8.0672881     0.0004891    97   128      0.000054 +i*       0.000000
  0.00000  0.00000  0.00000    -8.0748397     8.0672881     0.0017284    98   128     -0.000192 +i*      -0.000000
  0.00000  0.00000  0.00000    -7.6965952     8.0672881     0.0067007    99   128     -0.000745 +i*      -0.000000
  0.00000  0.00000  0.00000    -7.3523449     8.0672881     0.0021373   100   128      0.000237 +i*      -0.000000
  0.00000  0.00000  0.00000    -7.0201237     8.0672881     0.0103967   101   128     -0.001155 +i*       0.000000
  0.00000  0.00000  0.00000    -6.0175844     8.0672881     0.0000703   102   128      0.000008 +i*       0.000000
  0.00000  0.00000  0.00000    -5.6288343     8.0672881     0.0001276   103   128      0.000014 +i*       0.000000
  0.00000  0.00000  0.00000    -5.6288343     8.0672881     0.0000607   104   128      0.000007 +i*       0.000000
  0.00000  0.00000  0.00000    -5.6174203     8.0672881     0.0000219   105   128     -0.000002 +i*       0.000000
  0.00000  0.00000  0.00000    -5.6053252     8.0672881     0.0007286   106   128     -0.000081 +i*      -0.000000
  0.00000  0.00000  0.00000    -5.5951258     8.0672881     0.0001696   107   128      0.000019 +i*       0.000000
  0.00000  0.00000  0.00000    -5.5951258     8.0672881     0.0001773   108   128      0.000020 +i*       0.000000
  0.00000  0.00000  0.00000    -3.9484181     8.0672881     0.0004091   109   128      0.000045 +i*      -0.000000
  0.00000  0.00000  0.00000    -3.9484181     8.0672881     0.0008410   110   128     -0.000093 +i*      -0.000000
  0.00000  0.00000  0.00000    -3.2162044     8.0672881     0.1426468   111   128      0.015850 +i*      -0.000000
  0.00000  0.00000  0.00000    -8.6029558     8.1005147     0.0001076    88   129      0.000012 +i*       0.000000
  0.00000  0.00000  0.00000    -8.4245294     8.1005147     0.0023247    89   129     -0.000258 +i*      -0.000000
  0.00000  0.00000  0.00000    -8.4139289     8.1005147     0.0002450    90   129      0.000027 +i*       0.000000
  0.00000  0.00000  0.00000    -8.3920093     8.1005147     0.0001453    91   129     -0.000016 +i*       0.000000
  0.00000  0.00000  0.00000    -8.3861919     8.1005147     0.0001793    92   129      0.000020 +i*       0.000000
  0.00000  0.00000  0.00000    -8.3811733     8.1005147     0.0003817    93   129     -0.000042 +i*      -0.000000
  0.00000  0.00000  0.00000    -8.3713218     8.1005147     0.0001750    94   129      0.000019 +i*      -0.000000
  0.00000  0.00000  0.00000    -8.1715635     8.1005147     0.0002430    95   129      0.000027 +i*      -0.000000
  0.00000  0.00000  0.00000    -8.1715635     8.1005147     0.0001395    96   129      0.000016 +i*       0.000000
  0.00000  0.00000  0.00000    -8.0776048     8.1005147     0.0004186    97   129      0.000047 +i*       0.000000
  0.00000  0.00000  0.00000    -8.0748397     8.1005147     0.0010629    98   129     -0.000118 +i*      -0.000000
  0.00000  0.00000  0.00000    -7.6965952     8.1005147     0.0088156    99   129     -0.000980 +i*      -0.000000
  0.00000  0.00000  0.00000    -7.3523449     8.1005147     0.0001258   100   129      0.000014 +i*      -0.000000
  0.00000  0.00000  0.00000    -7.0201237     8.1005147     0.0056987   101   129     -0.000633 +i*       0.000000
  0.00000  0.00000  0.00000    -6.0175844     8.1005147     0.0028428   102   129     -0.000316 +i*      -0.000000
  0.00000  0.00000  0.00000    -5.6288343     8.1005147     0.0000761   103   129     -0.000008 +i*       0.000000
  0.00000  0.00000  0.00000    -5.6288343     8.1005147     0.0000418   104   129     -0.000005 +i*       0.000000
  0.00000  0.00000  0.00000    -5.6174203     8.1005147     0.0000500   105   129     -0.000006 +i*      -0.000000
  0.00000  0.00000  0.00000    -5.6053252     8.1005147     0.0005765   106   129     -0.000064 +i*      -0.000000
  0.00000  0.00000  0.00000    -5.5951258     8.1005147     0.0000000   107   129     -0.000000 +i*       0.000000
  0.00000  0.00000  0.00000    -5.5951258     8.1005147     0.0002836   108   129      0.000032 +i*       0.000000
  0.00000  0.00000  0.00000    -3.9484181     8.1005147     0.0004392   109   129      0.000049 +i*      -0.000000
  0.00000  0.00000  0.00000    -3.9484181     8.1005147     0.0006047   110   129     -0.000067 +i*      -0.000000
  0.00000  0.00000  0.00000    -3.2162044     8.1005147     0.1435914   111   129      0.015955 +i*      -0.000000
  0.00000  0.00000  0.00000    -8.6029558     8.1608936     0.0000320    88   130      0.000004 +i*       0.000000
  0.00000  0.00000  0.00000    -8.4245294     8.1608936     0.0006201    89   130      0.000069 +i*       0.000000
  0.00000  0.00000  0.00000    -8.4139289     8.1608936     0.0002016    90   130      0.000022 +i*      -0.000000
  0.00000  0.00000  0.00000    -8.3920093     8.1608936     0.0000542    91   130      0.000006 +i*      -0.000000
  0.00000  0.00000  0.00000    -8.3861919     8.1608936     0.0000388    92   130     -0.000004 +i*       0.000000
  0.00000  0.00000  0.00000    -8.3811733     8.1608936     0.0005358    93   130      0.000060 +i*       0.000000
  0.00000  0.00000  0.00000    -8.3713218     8.1608936     0.0011876    94   130     -0.000132 +i*      -0.000000
  0.00000  0.00000  0.00000    -8.1715635     8.1608936     0.0001240    95   130     -0.000014 +i*       0.000000
  0.00000  0.00000  0.00000    -8.1715635     8.1608936     0.0000392    96   130      0.000004 +i*      -0.000000
  0.00000  0.00000  0.00000    -8.0776048     8.1608936     0.0001577    97   130      0.000018 +i*      -0.000000
  0.00000  0.00000  0.00000    -8.0748397     8.1608936     0.0006523    98   130      0.000072 +i*      -0.000000
  0.00000  0.00000  0.00000    -7.6965952     8.1608936     0.0017855    99   130      0.000198 +i*       0.000000
  0.00000  0.00000  0.00000    -7.3523449     8.1608936     0.0029373   100   130      0.000326 +i*      -0.000000
  0.00000  0.00000  0.00000    -7.0201237     8.1608936     0.0037432   101   130      0.000416 +i*      -0.000000
  0.00000  0.00000  0.00000    -6.0175844     8.1608936     0.0052974   102   130     -0.000589 +i*      -0.000000
  0.00000  0.00000  0.00000    -5.6288343     8.1608936     0.0000307   103   130     -0.000003 +i*      -0.000000
  0.00000  0.00000  0.00000    -5.6288343     8.1608936     0.0000503   104   130     -0.000006 +i*      -0.000000
  0.00000  0.00000  0.00000    -5.6174203     8.1608936     0.0001013   105   130      0.000011 +i*       0.000000
  0.00000  0.00000  0.00000    -5.6053252     8.1608936     0.0002803   106   130      0.000031 +i*       0.000000
  0.00000  0.00000  0.00000    -5.5951258     8.1608936     0.0000525   107   130      0.000006 +i*       0.000000
  0.00000  0.00000  0.00000    -5.5951258     8.1608936     0.0001172   108   130     -0.000013 +i*      -0.000000
  0.00000  0.00000  0.00000    -3.9484181     8.1608936     0.0003253   109   130     -0.000036 +i*      -0.000000
  0.00000  0.00000  0.00000    -3.9484181     8.1608936     0.0001525   110   130      0.000017 +i*      -0.000000
  0.00000  0.00000  0.00000    -3.2162044     8.1608936     0.0538754   111   130     -0.005986 +i*       0.000000
  0.00000  0.00000  0.00000    -8.6029558     8.2945132     0.0004053    88   131      0.000045 +i*       0.000000
  0.00000  0.00000  0.00000    -8.4245294     8.2945132     0.0008552    89   131      0.000095 +i*       0.000000
  0.00000  0.00000  0.00000    -8.4139289     8.2945132     0.0001240    90   131     -0.000014 +i*      -0.000000
  0.00000  0.00000  0.00000    -8.3920093     8.2945132     0.0001899    91   131      0.000021 +i*      -0.000000
  0.00000  0.00000  0.00000    -8.3861919     8.2945132     0.0004827    92   131     -0.000054 +i*      -0.000000
  0.00000  0.00000  0.00000    -8.3811733     8.2945132     0.0004947    93   131      0.000055 +i*       0.000000
  0.00000  0.00000  0.00000    -8.3713218     8.2945132     0.0000109    94   131     -0.000001 +i*       0.000000
  0.00000  0.00000  0.00000    -8.1715635     8.2945132     0.0002360    95   131     -0.000026 +i*       0.000000
  0.00000  0.00000  0.00000    -8.1715635     8.2945132     0.0001599    96   131     -0.000018 +i*      -0.000000
  0.00000  0.00000  0.00000    -8.0776048     8.2945132     0.0003843    97   131     -0.000043 +i*      -0.000000
  0.00000  0.00000  0.00000    -8.0748397     8.2945132     0.0010964    98   131      0.000122 +i*       0.000000
  0.00000  0.00000  0.00000    -7.6965952     8.2945132     0.0013420    99   131      0.000149 +i*       0.000000
  0.00000  0.00000  0.00000    -7.3523449     8.2945132     0.0005007   100   131     -0.000056 +i*       0.000000
  0.00000  0.00000  0.00000    -7.0201237     8.2945132     0.0064166   101   131      0.000713 +i*      -0.000000
  0.00000  0.00000  0.00000    -6.0175844     8.2945132     0.0014393   102   131     -0.000160 +i*      -0.000000
  0.00000  0.00000  0.00000    -5.6288343     8.2945132     0.0002735   103   131      0.000030 +i*       0.000000
  0.00000  0.00000  0.00000    -5.6288343     8.2945132     0.0001195   104   131     -0.000013 +i*       0.000000
  0.00000  0.00000  0.00000    -5.6174203     8.2945132     0.0006269   105   131     -0.000070 +i*      -0.000000
  0.00000  0.00000  0.00000    -5.6053252     8.2945132     0.0007034   106   131      0.000078 +i*       0.000000
  0.00000  0.00000  0.00000    -5.5951258     8.2945132     0.0002729   107   131     -0.000030 +i*      -0.000000
  0.00000  0.00000  0.00000    -5.5951258     8.2945132     0.0001185   108   131      0.000013 +i*      -0.000000
  0.00000  0.00000  0.00000    -3.9484181     8.2945132     0.0002604   109   131     -0.000029 +i*       0.000000
  0.00000  0.00000  0.00000    -3.9484181     8.2945132     0.0003416   110   131      0.000038 +i*       0.000000
  0.00000  0.00000  0.00000    -3.2162044     8.2945132     0.1767499   111   131     -0.019639 +i*       0.000000
  0.00000  0.00000  0.00000    -8.6029558     8.3471448     0.0002914    88   132      0.000032 +i*       0.000000
  0.00000  0.00000  0.00000    -8.4245294     8.3471448     0.0006220    89   132      0.000069 +i*       0.000000
  0.00000  0.00000  0.00000    -8.4139289     8.3471448     0.0000200    90   132     -0.000002 +i*      -0.000000
  0.00000  0.00000  0.00000    -8.3920093     8.3471448     0.0001720    91   132      0.000019 +i*      -0.000000
  0.00000  0.00000  0.00000    -8.3861919     8.3471448     0.0001272    92   132      0.000014 +i*       0.000000
  0.00000  0.00000  0.00000    -8.3811733     8.3471448     0.0000896    93   132      0.000010 +i*       0.000000
  0.00000  0.00000  0.00000    -8.3713218     8.3471448     0.0002979    94   132     -0.000033 +i*      -0.000000
  0.00000  0.00000  0.00000    -8.1715635     8.3471448     0.0002313    95   132      0.000026 +i*      -0.000000
  0.00000  0.00000  0.00000    -8.1715635     8.3471448     0.0002782    96   132      0.000031 +i*       0.000000
  0.00000  0.00000  0.00000    -8.0776048     8.3471448     0.0001361    97   132     -0.000015 +i*      -0.000000
  0.00000  0.00000  0.00000    -8.0748397     8.3471448     0.0004546    98   132      0.000051 +i*       0.000000
  0.00000  0.00000  0.00000    -7.6965952     8.3471448     0.0030163    99   132      0.000335 +i*       0.000000
  0.00000  0.00000  0.00000    -7.3523449     8.3471448     0.0007792   100   132     -0.000087 +i*       0.000000
  0.00000  0.00000  0.00000    -7.0201237     8.3471448     0.0038165   101   132      0.000424 +i*      -0.000000
  0.00000  0.00000  0.00000    -6.0175844     8.3471448     0.0039656   102   132      0.000441 +i*       0.000000
  0.00000  0.00000  0.00000    -5.6288343     8.3471448     0.0000857   103   132      0.000010 +i*       0.000000
  0.00000  0.00000  0.00000    -5.6288343     8.3471448     0.0000625   104   132      0.000007 +i*      -0.000000
  0.00000  0.00000  0.00000    -5.6174203     8.3471448     0.0001114   105   132      0.000012 +i*      -0.000000
  0.00000  0.00000  0.00000    -5.6053252     8.3471448     0.0002264   106   132      0.000025 +i*       0.000000
  0.00000  0.00000  0.00000    -5.5951258     8.3471448     0.0003666   107   132     -0.000041 +i*      -0.000000
  0.00000  0.00000  0.00000    -5.5951258     8.3471448     0.0003281   108   132      0.000036 +i*      -0.000000
  0.00000  0.00000  0.00000    -3.9484181     8.3471448     0.0000094   109   132     -0.000001 +i*       0.000000
  0.00000  0.00000  0.00000    -3.9484181     8.3471448     0.0000137   110   132      0.000002 +i*       0.000000
  0.00000  0.00000  0.00000    -3.2162044     8.3471448     0.0831874   111   132     -0.009243 +i*       0.000000
  0.00000  0.00000  0.00000    -8.6029558     8.3800064     0.0000141    88   133      0.000002 +i*       0.000000
  0.00000  0.00000  0.00000    -8.4245294     8.3800064     0.0003790    89   133      0.000042 +i*       0.000000
  0.00000  0.00000  0.00000    -8.4139289     8.3800064     0.0000503    90   133      0.000006 +i*      -0.000000
  0.00000  0.00000  0.00000    -8.3920093     8.3800064     0.0000861    91   133      0.000010 +i*      -0.000000
  0.00000  0.00000  0.00000    -8.3861919     8.3800064     0.0002488    92   133     -0.000028 +i*      -0.000000
  0.00000  0.00000  0.00000    -8.3811733     8.3800064     0.0003273    93   133     -0.000036 +i*      -0.000000
  0.00000  0.00000  0.00000    -8.3713218     8.3800064     0.0001502    94   133      0.000017 +i*       0.000000
  0.00000  0.00000  0.00000    -8.1715635     8.3800064     0.0004181    95   133      0.000046 +i*      -0.000000
  0.00000  0.00000  0.00000    -8.1715635     8.3800064     0.0002105    96   133     -0.000023 +i*       0.000000
  0.00000  0.00000  0.00000    -8.0776048     8.3800064     0.0005094    97   133     -0.000057 +i*      -0.000000
  0.00000  0.00000  0.00000    -8.0748397     8.3800064     0.0000899    98   133      0.000010 +i*       0.000000
  0.00000  0.00000  0.00000    -7.6965952     8.3800064     0.0021916    99   133      0.000244 +i*       0.000000
  0.00000  0.00000  0.00000    -7.3523449     8.3800064     0.0016466   100   133      0.000183 +i*      -0.000000
  0.00000  0.00000  0.00000    -7.0201237     8.3800064     0.0015869   101   133      0.000176 +i*      -0.000000
  0.00000  0.00000  0.00000    -6.0175844     8.3800064     0.0065981   102   133     -0.000733 +i*      -0.000000
  0.00000  0.00000  0.00000    -5.6288343     8.3800064     0.0001127   103   133      0.000013 +i*      -0.000000
  0.00000  0.00000  0.00000    -5.6288343     8.3800064     0.0002207   104   133     -0.000025 +i*      -0.000000
  0.00000  0.00000  0.00000    -5.6174203     8.3800064     0.0000915   105   133     -0.000010 +i*      -0.000000
  0.00000  0.00000  0.00000    -5.6053252     8.3800064     0.0001084   106   133      0.000012 +i*       0.000000
  0.00000  0.00000  0.00000    -5.5951258     8.3800064     0.0001259   107   133     -0.000014 +i*      -0.000000
  0.00000  0.00000  0.00000    -5.5951258     8.3800064     0.0001127   108   133     -0.000013 +i*      -0.000000
  0.00000  0.00000  0.00000    -3.9484181     8.3800064     0.0000012   109   133     -0.000000 +i*      -0.000000
  0.00000  0.00000  0.00000    -3.9484181     8.3800064     0.0001601   110   133     -0.000018 +i*      -0.000000
  0.00000  0.00000  0.00000    -3.2162044     8.3800064     0.0177496   111   133     -0.001972 +i*       0.000000
  0.00000  0.00000  0.00000    -8.6029558     8.4908095     0.0002181    88   134     -0.000024 +i*      -0.000000
  0.00000  0.00000  0.00000    -8.4245294     8.4908095     0.0025762    89   134     -0.000286 +i*      -0.000000
  0.00000  0.00000  0.00000    -8.4139289     8.4908095     0.0004768    90   134      0.000053 +i*       0.000000
  0.00000  0.00000  0.00000    -8.3920093     8.4908095     0.0000080    91   134     -0.000001 +i*      -0.000000
  0.00000  0.00000  0.00000    -8.3861919     8.4908095     0.0002613    92   134      0.000029 +i*       0.000000
  0.00000  0.00000  0.00000    -8.3811733     8.4908095     0.0004738    93   134     -0.000053 +i*      -0.000000
  0.00000  0.00000  0.00000    -8.3713218     8.4908095     0.0000683    94   134      0.000008 +i*      -0.000000
  0.00000  0.00000  0.00000    -8.1715635     8.4908095     0.0003003    95   134     -0.000033 +i*       0.000000
  0.00000  0.00000  0.00000    -8.1715635     8.4908095     0.0000694    96   134     -0.000008 +i*      -0.000000
  0.00000  0.00000  0.00000    -8.0776048     8.4908095     0.0000283    97   134     -0.000003 +i*       0.000000
  0.00000  0.00000  0.00000    -8.0748397     8.4908095     0.0006950    98   134     -0.000077 +i*      -0.000000
  0.00000  0.00000  0.00000    -7.6965952     8.4908095     0.0092726    99   134     -0.001030 +i*      -0.000000
  0.00000  0.00000  0.00000    -7.3523449     8.4908095     0.0002975   100   134      0.000033 +i*      -0.000000
  0.00000  0.00000  0.00000    -7.0201237     8.4908095     0.0008521   101   134      0.000095 +i*      -0.000000
  0.00000  0.00000  0.00000    -6.0175844     8.4908095     0.0004947   102   134      0.000055 +i*       0.000000
  0.00000  0.00000  0.00000    -5.6288343     8.4908095     0.0004155   103   134      0.000046 +i*       0.000000
  0.00000  0.00000  0.00000    -5.6288343     8.4908095     0.0001793   104   134      0.000020 +i*       0.000000
  0.00000  0.00000  0.00000    -5.6174203     8.4908095     0.0001727   105   134      0.000019 +i*       0.000000
  0.00000  0.00000  0.00000    -5.6053252     8.4908095     0.0001041   106   134     -0.000012 +i*      -0.000000
  0.00000  0.00000  0.00000    -5.5951258     8.4908095     0.0000001   107   134     -0.000000 +i*      -0.000000
  0.00000  0.00000  0.00000    -5.5951258     8.4908095     0.0002582   108   134     -0.000029 +i*      -0.000000
  0.00000  0.00000  0.00000    -3.9484181     8.4908095     0.0000414   109   134      0.000005 +i*       0.000000
  0.00000  0.00000  0.00000    -3.9484181     8.4908095     0.0000279   110   134     -0.000003 +i*       0.000000
  0.00000  0.00000  0.00000    -3.2162044     8.4908095     0.0059737   111   134      0.000664 +i*      -0.000000
  0.00000  0.00000  0.00000    -8.6029558     8.5951685     0.0000375    88   135     -0.000004 +i*       0.000000
  0.00000  0.00000  0.00000    -8.4245294     8.5951685     0.0000968    89   135      0.000011 +i*      -0.000000
  0.00000  0.00000  0.00000    -8.4139289     8.5951685     0.0004176    90   135      0.000046 +i*       0.000000
  0.00000  0.00000  0.00000    -8.3920093     8.5951685     0.0001844    91   135     -0.000020 +i*       0.000000
  0.00000  0.00000  0.00000    -8.3861919     8.5951685     0.0003931    92   135      0.000044 +i*       0.000000
  0.00000  0.00000  0.00000    -8.3811733     8.5951685     0.0002603    93   135      0.000029 +i*       0.000000
  0.00000  0.00000  0.00000    -8.3713218     8.5951685     0.0001756    94   135     -0.000020 +i*      -0.000000
  0.00000  0.00000  0.00000    -8.1715635     8.5951685     0.0000201    95   135     -0.000002 +i*      -0.000000
  0.00000  0.00000  0.00000    -8.1715635     8.5951685     0.0001332    96   135     -0.000015 +i*      -0.000000
  0.00000  0.00000  0.00000    -8.0776048     8.5951685     0.0002329    97   135     -0.000026 +i*      -0.000000
  0.00000  0.00000  0.00000    -8.0748397     8.5951685     0.0000338    98   135      0.000004 +i*       0.000000
  0.00000  0.00000  0.00000    -7.6965952     8.5951685     0.0004773    99   135     -0.000053 +i*      -0.000000
  0.00000  0.00000  0.00000    -7.3523449     8.5951685     0.0001904   100   135     -0.000021 +i*       0.000000
  0.00000  0.00000  0.00000    -7.0201237     8.5951685     0.0005582   101   135     -0.000062 +i*       0.000000
  0.00000  0.00000  0.00000    -6.0175844     8.5951685     0.0096600   102   135      0.001073 +i*       0.000000
  0.00000  0.00000  0.00000    -5.6288343     8.5951685     0.0000160   103   135     -0.000002 +i*       0.000000
  0.00000  0.00000  0.00000    -5.6288343     8.5951685     0.0000429   104   135      0.000005 +i*       0.000000
  0.00000  0.00000  0.00000    -5.6174203     8.5951685     0.0000755   105   135     -0.000008 +i*      -0.000000
  0.00000  0.00000  0.00000    -5.6053252     8.5951685     0.0000147   106   135     -0.000002 +i*       0.000000
  0.00000  0.00000  0.00000    -5.5951258     8.5951685     0.0002585   107   135      0.000029 +i*       0.000000
  0.00000  0.00000  0.00000    -5.5951258     8.5951685     0.0000965   108   135      0.000011 +i*       0.000000
  0.00000  0.00000  0.00000    -3.9484181     8.5951685     0.0001219   109   135     -0.000014 +i*      -0.000000
  0.00000  0.00000  0.00000    -3.9484181     8.5951685     0.0003624   110   135     -0.000040 +i*      -0.000000
  0.00000  0.00000  0.00000    -3.2162044     8.5951685     0.0021882   111   135     -0.000243 +i*       0.000000
  0.33333  0.00000  0.00000    -8.6961566     3.7802154     0.0005849    88   112      0.000057 +i*      -0.000032
  0.33333  0.00000  0.00000    -8.5430312     3.7802154     0.0006890    89   112      0.000024 +i*       0.000073
  0.33333  0.00000  0.00000    -8.5396066     3.7802154     0.0003825    90   112      0.000023 +i*      -0.000035
  0.33333  0.00000  0.00000    -8.4170904     3.7802154     0.0000678    91   112     -0.000003 +i*       0.000007
  0.33333  0.00000  0.00000    -8.3998258     3.7802154     0.0000118    92   112      0.000001 +i*      -0.000000
  0.33333  0.00000  0.00000    -8.2182806     3.7802154     0.0001459    93   112      0.000012 +i*      -0.000011
  0.33333  0.00000  0.00000    -7.7257393     3.7802154     0.0014584    94   112     -0.000095 +i*       0.000132
  0.33333  0.00000  0.00000    -7.5541978     3.7802154     0.0002406    95   112     -0.000010 +i*       0.000025
  0.33333  0.00000  0.00000    -7.5425787     3.7802154     0.0008863    96   112     -0.000084 +i*       0.000051
  0.33333  0.00000  0.00000    -7.4290916     3.7802154     0.0002856    97   112      0.000030 +i*      -0.000011
  0.33333  0.00000  0.00000    -7.4255316     3.7802154     0.0000638    98   112     -0.000004 +i*       0.000006
  0.33333  0.00000  0.00000    -7.3495481     3.7802154     0.0014679    99   112     -0.000010 +i*      -0.000163
  0.33333  0.00000  0.00000    -7.0764745     3.7802154     0.0045722   100   112      0.000052 +i*      -0.000505
  0.33333  0.00000  0.00000    -6.7981068     3.7802154     0.0007461   101   112      0.000082 +i*      -0.000012
  0.33333  0.00000  0.00000    -6.3446324     3.7802154     0.0001309   102   112     -0.000001 +i*       0.000014
  0.33333  0.00000  0.00000    -6.3425135     3.7802154     0.0002460   103   112      0.000019 +i*       0.000020
  0.33333  0.00000  0.00000    -6.0165254     3.7802154     0.0041545   104   112     -0.000360 +i*      -0.000289
  0.33333  0.00000  0.00000    -5.9166264     3.7802154     0.0002338   105   112      0.000011 +i*      -0.000024
  0.33333  0.00000  0.00000    -5.8727731     3.7802154     0.0005949   106   112     -0.000014 +i*       0.000065
  0.33333  0.00000  0.00000    -5.8695413     3.7802154     0.0007382   107   112     -0.000037 +i*      -0.000073
  0.33333  0.00000  0.00000    -5.0246448     3.7802154     0.0001651   108   112      0.000006 +i*       0.000017
  0.33333  0.00000  0.00000    -4.9474456     3.7802154     0.0005635   109   112      0.000063 +i*      -0.000001
  0.33333  0.00000  0.00000    -4.3211428     3.7802154     0.0001199   110   112     -0.000012 +i*       0.000006
  0.33333  0.00000  0.00000    -3.2417195     3.7802154     0.2250848   111   112     -0.004867 +i*       0.024531
  0.33333  0.00000  0.00000    -8.6961566     4.7760591     0.0003573    88   113      0.000035 +i*      -0.000018
  0.33333  0.00000  0.00000    -8.5430312     4.7760591     0.0001058    89   113     -0.000004 +i*       0.000011
  0.33333  0.00000  0.00000    -8.5396066     4.7760591     0.0004987    90   113      0.000027 +i*      -0.000048
  0.33333  0.00000  0.00000    -8.4170904     4.7760591     0.0005716    91   113     -0.000045 +i*       0.000045
  0.33333  0.00000  0.00000    -8.3998258     4.7760591     0.0001028    92   113     -0.000008 +i*      -0.000008
  0.33333  0.00000  0.00000    -8.2182806     4.7760591     0.0000124    93   113     -0.000001 +i*       0.000001
  0.33333  0.00000  0.00000    -7.7257393     4.7760591     0.0018020    94   113     -0.000195 +i*       0.000047
  0.33333  0.00000  0.00000    -7.5541978     4.7760591     0.0004288    95   113      0.000023 +i*       0.000042
  0.33333  0.00000  0.00000    -7.5425787     4.7760591     0.0003934    96   113     -0.000010 +i*       0.000043
  0.33333  0.00000  0.00000    -7.4290916     4.7760591     0.0002455    97   113      0.000006 +i*      -0.000027
  0.33333  0.00000  0.00000    -7.4255316     4.7760591     0.0000910    98   113      0.000007 +i*       0.000007
  0.33333  0.00000  0.00000    -7.3495481     4.7760591     0.0013851    99   113     -0.000110 +i*       0.000108
  0.33333  0.00000  0.00000    -7.0764745     4.7760591     0.0010462   100   113     -0.000052 +i*      -0.000104
  0.33333  0.00000  0.00000    -6.7981068     4.7760591     0.0002886   101   113     -0.000032 +i*       0.000006
  0.33333  0.00000  0.00000    -6.3446324     4.7760591     0.0003012   102   113     -0.000009 +i*      -0.000032
  0.33333  0.00000  0.00000    -6.3425135     4.7760591     0.0003241   103   113      0.000025 +i*      -0.000026
  0.33333  0.00000  0.00000    -6.0165254     4.7760591     0.0037931   104   113      0.000201 +i*       0.000371
  0.33333  0.00000  0.00000    -5.9166264     4.7760591     0.0001541   105   113     -0.000004 +i*       0.000017
  0.33333  0.00000  0.00000    -5.8727731     4.7760591     0.0006869   106   113      0.000050 +i*      -0.000057
  0.33333  0.00000  0.00000    -5.8695413     4.7760591     0.0010947   107   113      0.000087 +i*       0.000085
  0.33333  0.00000  0.00000    -5.0246448     4.7760591     0.0001133   108   113      0.000002 +i*      -0.000012
  0.33333  0.00000  0.00000    -4.9474456     4.7760591     0.0013648   109   113     -0.000077 +i*      -0.000131
  0.33333  0.00000  0.00000    -4.3211428     4.7760591     0.0000390   110   113     -0.000003 +i*      -0.000003
  0.33333  0.00000  0.00000    -3.2417195     4.7760591     0.0321685   111   113      0.001545 +i*       0.003223
  0.33333  0.00000  0.00000    -8.6961566     5.3044362     0.0002257    88   114     -0.000003 +i*      -0.000025
  0.33333  0.00000  0.00000    -8.5430312     5.3044362     0.0002561    89   114      0.000028 +i*      -0.000007
  0.33333  0.00000  0.00000    -8.5396066     5.3044362     0.0003598    90   114      0.000005 +i*       0.000040
  0.33333  0.00000  0.00000    -8.4170904     5.3044362     0.0003716    91   114      0.000031 +i*       0.000027
  0.33333  0.00000  0.00000    -8.3998258     5.3044362     0.0001503    92   114     -0.000003 +i*      -0.000016
  0.33333  0.00000  0.00000    -8.2182806     5.3044362     0.0001107    93   114      0.000011 +i*      -0.000006
  0.33333  0.00000  0.00000    -7.7257393     5.3044362     0.0020946    94   114     -0.000038 +i*       0.000230
  0.33333  0.00000  0.00000    -7.5541978     5.3044362     0.0002088    95   114     -0.000011 +i*       0.000021
  0.33333  0.00000  0.00000    -7.5425787     5.3044362     0.0005037    96   114      0.000007 +i*       0.000056
  0.33333  0.00000  0.00000    -7.4290916     5.3044362     0.0018399    97   114      0.000180 +i*      -0.000097
  0.33333  0.00000  0.00000    -7.4255316     5.3044362     0.0007345    98   114      0.000052 +i*       0.000063
  0.33333  0.00000  0.00000    -7.3495481     5.3044362     0.0013890    99   114      0.000012 +i*      -0.000154
  0.33333  0.00000  0.00000    -7.0764745     5.3044362     0.0099693   100   114      0.000592 +i*      -0.000936
  0.33333  0.00000  0.00000    -6.7981068     5.3044362     0.0009137   101   114     -0.000061 +i*      -0.000081
  0.33333  0.00000  0.00000    -6.3446324     5.3044362     0.0007025   102   114      0.000012 +i*      -0.000077
  0.33333  0.00000  0.00000    -6.3425135     5.3044362     0.0006372   103   114      0.000003 +i*       0.000071
  0.33333  0.00000  0.00000    -6.0165254     5.3044362     0.0035192   104   114      0.000057 +i*       0.000387
  0.33333  0.00000  0.00000    -5.9166264     5.3044362     0.0003739   105   114      0.000030 +i*       0.000029
  0.33333  0.00000  0.00000    -5.8727731     5.3044362     0.0004273   106   114     -0.000042 +i*      -0.000022
  0.33333  0.00000  0.00000    -5.8695413     5.3044362     0.0005322   107   114      0.000051 +i*       0.000030
  0.33333  0.00000  0.00000    -5.0246448     5.3044362     0.0004263   108   114     -0.000018 +i*       0.000044
  0.33333  0.00000  0.00000    -4.9474456     5.3044362     0.0004626   109   114      0.000015 +i*       0.000049
  0.33333  0.00000  0.00000    -4.3211428     5.3044362     0.0006111   110   114     -0.000031 +i*      -0.000061
  0.33333  0.00000  0.00000    -3.2417195     5.3044362     0.4368175   111   114     -0.028962 +i*       0.038947
  0.33333  0.00000  0.00000    -8.6961566     5.3202063     0.0001747    88   115     -0.000002 +i*       0.000019
  0.33333  0.00000  0.00000    -8.5430312     5.3202063     0.0004377    89   115      0.000041 +i*      -0.000025
  0.33333  0.00000  0.00000    -8.5396066     5.3202063     0.0002944    90   115      0.000018 +i*       0.000028
  0.33333  0.00000  0.00000    -8.4170904     5.3202063     0.0001489    91   115     -0.000015 +i*       0.000007
  0.33333  0.00000  0.00000    -8.3998258     5.3202063     0.0001228    92   115     -0.000010 +i*      -0.000009
  0.33333  0.00000  0.00000    -8.2182806     5.3202063     0.0001048    93   115      0.000009 +i*      -0.000008
  0.33333  0.00000  0.00000    -7.7257393     5.3202063     0.0019969    94   115      0.000010 +i*       0.000222
  0.33333  0.00000  0.00000    -7.5541978     5.3202063     0.0003997    95   115     -0.000039 +i*       0.000021
  0.33333  0.00000  0.00000    -7.5425787     5.3202063     0.0003764    96   115      0.000014 +i*       0.000040
  0.33333  0.00000  0.00000    -7.4290916     5.3202063     0.0018787    97   115      0.000174 +i*      -0.000116
  0.33333  0.00000  0.00000    -7.4255316     5.3202063     0.0006344    98   115      0.000069 +i*       0.000015
  0.33333  0.00000  0.00000    -7.3495481     5.3202063     0.0019245    99   115     -0.000005 +i*      -0.000214
  0.33333  0.00000  0.00000    -7.0764745     5.3202063     0.0076131   100   115      0.000138 +i*      -0.000835
  0.33333  0.00000  0.00000    -6.7981068     5.3202063     0.0015218   101   115     -0.000162 +i*      -0.000049
  0.33333  0.00000  0.00000    -6.3446324     5.3202063     0.0004714   102   115     -0.000037 +i*      -0.000037
  0.33333  0.00000  0.00000    -6.3425135     5.3202063     0.0006041   103   115      0.000018 +i*       0.000065
  0.33333  0.00000  0.00000    -6.0165254     5.3202063     0.0044235   104   115      0.000293 +i*       0.000395
  0.33333  0.00000  0.00000    -5.9166264     5.3202063     0.0004002   105   115      0.000040 +i*       0.000020
  0.33333  0.00000  0.00000    -5.8727731     5.3202063     0.0004416   106   115     -0.000045 +i*      -0.000020
  0.33333  0.00000  0.00000    -5.8695413     5.3202063     0.0007004   107   115      0.000073 +i*       0.000027
  0.33333  0.00000  0.00000    -5.0246448     5.3202063     0.0003458   108   115      0.000001 +i*       0.000038
  0.33333  0.00000  0.00000    -4.9474456     5.3202063     0.0006466   109   115      0.000040 +i*      -0.000060
  0.33333  0.00000  0.00000    -4.3211428     5.3202063     0.0004886   110   115     -0.000044 +i*      -0.000032
  0.33333  0.00000  0.00000    -3.2417195     5.3202063     0.3545134   111   115     -0.008135 +i*       0.038541
  0.33333  0.00000  0.00000    -8.6961566     5.7904393     0.0001374    88   116      0.000006 +i*       0.000014
  0.33333  0.00000  0.00000    -8.5430312     5.7904393     0.0004658    89   116     -0.000048 +i*      -0.000020
  0.33333  0.00000  0.00000    -8.5396066     5.7904393     0.0001971    90   116      0.000000 +i*      -0.000022
  0.33333  0.00000  0.00000    -8.4170904     5.7904393     0.0001605    91   116      0.000016 +i*      -0.000008
  0.33333  0.00000  0.00000    -8.3998258     5.7904393     0.0004421    92   116     -0.000036 +i*       0.000033
  0.33333  0.00000  0.00000    -8.2182806     5.7904393     0.0003491    93   116      0.000006 +i*       0.000038
  0.33333  0.00000  0.00000    -7.7257393     5.7904393     0.0021698    94   116     -0.000229 +i*      -0.000074
  0.33333  0.00000  0.00000    -7.5541978     5.7904393     0.0005245    95   116      0.000003 +i*       0.000058
  0.33333  0.00000  0.00000    -7.5425787     5.7904393     0.0003247    96   116     -0.000022 +i*       0.000029
  0.33333  0.00000  0.00000    -7.4290916     5.7904393     0.0011294    97   116     -0.000125 +i*       0.000015
  0.33333  0.00000  0.00000    -7.4255316     5.7904393     0.0009515    98   116     -0.000020 +i*      -0.000104
  0.33333  0.00000  0.00000    -7.3495481     5.7904393     0.0002695    99   116     -0.000027 +i*      -0.000014
  0.33333  0.00000  0.00000    -7.0764745     5.7904393     0.0069907   100   116     -0.000612 +i*       0.000479
  0.33333  0.00000  0.00000    -6.7981068     5.7904393     0.0008552   101   116     -0.000020 +i*       0.000093
  0.33333  0.00000  0.00000    -6.3446324     5.7904393     0.0009120   102   116     -0.000064 +i*       0.000079
  0.33333  0.00000  0.00000    -6.3425135     5.7904393     0.0010950   103   116      0.000050 +i*      -0.000111
  0.33333  0.00000  0.00000    -6.0165254     5.7904393     0.0018275   104   116     -0.000179 +i*       0.000096
  0.33333  0.00000  0.00000    -5.9166264     5.7904393     0.0009230   105   116     -0.000080 +i*      -0.000065
  0.33333  0.00000  0.00000    -5.8727731     5.7904393     0.0003395   106   116      0.000037 +i*       0.000007
  0.33333  0.00000  0.00000    -5.8695413     5.7904393     0.0007704   107   116     -0.000085 +i*       0.000007
  0.33333  0.00000  0.00000    -5.0246448     5.7904393     0.0006519   108   116      0.000071 +i*      -0.000015
  0.33333  0.00000  0.00000    -4.9474456     5.7904393     0.0005170   109   116     -0.000054 +i*      -0.000019
  0.33333  0.00000  0.00000    -4.3211428     5.7904393     0.0004728   110   116      0.000046 +i*       0.000025
  0.33333  0.00000  0.00000    -3.2417195     5.7904393     0.3347363   111   116      0.033231 +i*      -0.016704
  0.33333  0.00000  0.00000    -8.6961566     5.8072666     0.0006021    88   117     -0.000049 +i*      -0.000045
  0.33333  0.00000  0.00000    -8.5430312     5.8072666     0.0004354    89   117     -0.000008 +i*      -0.000048
  0.33333  0.00000  0.00000    -8.5396066     5.8072666     0.0002373    90   117      0.000026 +i*      -0.000002
  0.33333  0.00000  0.00000    -8.4170904     5.8072666     0.0001049    91   117     -0.000006 +i*       0.000010
  0.33333  0.00000  0.00000    -8.3998258     5.8072666     0.0005385    92   117      0.000033 +i*       0.000050
  0.33333  0.00000  0.00000    -8.2182806     5.8072666     0.0005116    93   117     -0.000048 +i*       0.000031
  0.33333  0.00000  0.00000    -7.7257393     5.8072666     0.0008417    94   117     -0.000094 +i*       0.000002
  0.33333  0.00000  0.00000    -7.5541978     5.8072666     0.0004178    95   117      0.000003 +i*       0.000046
  0.33333  0.00000  0.00000    -7.5425787     5.8072666     0.0001816    96   117     -0.000009 +i*       0.000018
  0.33333  0.00000  0.00000    -7.4290916     5.8072666     0.0003337    97   117     -0.000033 +i*      -0.000016
  0.33333  0.00000  0.00000    -7.4255316     5.8072666     0.0001474    98   117     -0.000008 +i*       0.000014
  0.33333  0.00000  0.00000    -7.3495481     5.8072666     0.0005611    99   117     -0.000039 +i*      -0.000048
  0.33333  0.00000  0.00000    -7.0764745     5.8072666     0.0020154   100   117     -0.000172 +i*       0.000144
  0.33333  0.00000  0.00000    -6.7981068     5.8072666     0.0003831   101   117      0.000008 +i*       0.000042
  0.33333  0.00000  0.00000    -6.3446324     5.8072666     0.0004120   102   117      0.000006 +i*      -0.000045
  0.33333  0.00000  0.00000    -6.3425135     5.8072666     0.0007845   103   117     -0.000061 +i*      -0.000063
  0.33333  0.00000  0.00000    -6.0165254     5.8072666     0.0008322   104   117     -0.000088 +i*      -0.000029
  0.33333  0.00000  0.00000    -5.9166264     5.8072666     0.0001901   105   117     -0.000020 +i*      -0.000007
  0.33333  0.00000  0.00000    -5.8727731     5.8072666     0.0001244   106   117     -0.000012 +i*      -0.000007
  0.33333  0.00000  0.00000    -5.8695413     5.8072666     0.0002257   107   117      0.000017 +i*       0.000018
  0.33333  0.00000  0.00000    -5.0246448     5.8072666     0.0005267   108   117      0.000005 +i*      -0.000058
  0.33333  0.00000  0.00000    -4.9474456     5.8072666     0.0002185   109   117     -0.000015 +i*      -0.000019
  0.33333  0.00000  0.00000    -4.3211428     5.8072666     0.0006344   110   117      0.000050 +i*       0.000050
  0.33333  0.00000  0.00000    -3.2417195     5.8072666     0.0499782   111   117      0.003543 +i*      -0.004276
  0.33333  0.00000  0.00000    -8.6961566     6.2180486     0.0021046    88   118     -0.000089 +i*      -0.000216
  0.33333  0.00000  0.00000    -8.5430312     6.2180486     0.0010980    89   118      0.000084 +i*      -0.000088
  0.33333  0.00000  0.00000    -8.5396066     6.2180486     0.0009756    90   118      0.000108 +i*       0.000004
  0.33333  0.00000  0.00000    -8.4170904     6.2180486     0.0008217    91   118      0.000035 +i*       0.000084
  0.33333  0.00000  0.00000    -8.3998258     6.2180486     0.0009079    92   118     -0.000068 +i*      -0.000075
  0.33333  0.00000  0.00000    -8.2182806     6.2180486     0.0006284    93   118      0.000045 +i*      -0.000053
  0.33333  0.00000  0.00000    -7.7257393     6.2180486     0.0035081    94   118      0.000351 +i*      -0.000170
  0.33333  0.00000  0.00000    -7.5541978     6.2180486     0.0026084    95   118     -0.000138 +i*      -0.000255
  0.33333  0.00000  0.00000    -7.5425787     6.2180486     0.0008968    96   118     -0.000098 +i*       0.000020
  0.33333  0.00000  0.00000    -7.4290916     6.2180486     0.0092128    97   118      0.000581 +i*      -0.000843
  0.33333  0.00000  0.00000    -7.4255316     6.2180486     0.0031442    98   118      0.000314 +i*       0.000154
  0.33333  0.00000  0.00000    -7.3495481     6.2180486     0.0032730    99   118      0.000188 +i*       0.000311
  0.33333  0.00000  0.00000    -7.0764745     6.2180486     0.0601334   100   118      0.000265 +i*      -0.006676
  0.33333  0.00000  0.00000    -6.7981068     6.2180486     0.0074242   101   118     -0.000708 +i*      -0.000424
  0.33333  0.00000  0.00000    -6.3446324     6.2180486     0.0023114   102   118     -0.000250 +i*      -0.000058
  0.33333  0.00000  0.00000    -6.3425135     6.2180486     0.0041756   103   118      0.000220 +i*       0.000408
  0.33333  0.00000  0.00000    -6.0165254     6.2180486     0.0070130   104   118     -0.000534 +i*      -0.000568
  0.33333  0.00000  0.00000    -5.9166264     6.2180486     0.0027516   105   118      0.000300 +i*      -0.000056
  0.33333  0.00000  0.00000    -5.8727731     6.2180486     0.0024775   106   118     -0.000273 +i*       0.000032
  0.33333  0.00000  0.00000    -5.8695413     6.2180486     0.0031775   107   118      0.000100 +i*      -0.000339
  0.33333  0.00000  0.00000    -5.0246448     6.2180486     0.0026307   108   118     -0.000001 +i*       0.000292
  0.33333  0.00000  0.00000    -4.9474456     6.2180486     0.0024765   109   118      0.000253 +i*      -0.000109
  0.33333  0.00000  0.00000    -4.3211428     6.2180486     0.0033707   110   118     -0.000289 +i*      -0.000238
  0.33333  0.00000  0.00000    -3.2417195     6.2180486     2.3868849   111   118     -0.051598 +i*       0.260142
  0.33333  0.00000  0.00000    -8.6961566     6.3662566     0.0004997    88   119      0.000010 +i*      -0.000055
  0.33333  0.00000  0.00000    -8.5430312     6.3662566     0.0003882    89   119      0.000043 +i*      -0.000003
  0.33333  0.00000  0.00000    -8.5396066     6.3662566     0.0004127    90   119      0.000041 +i*       0.000021
  0.33333  0.00000  0.00000    -8.4170904     6.3662566     0.0003822    91   119     -0.000021 +i*       0.000037
  0.33333  0.00000  0.00000    -8.3998258     6.3662566     0.0003132    92   119     -0.000021 +i*      -0.000028
  0.33333  0.00000  0.00000    -8.2182806     6.3662566     0.0001511    93   119      0.000016 +i*       0.000005
  0.33333  0.00000  0.00000    -7.7257393     6.3662566     0.0032783    94   119     -0.000263 +i*       0.000252
  0.33333  0.00000  0.00000    -7.5541978     6.3662566     0.0005901    95   119     -0.000058 +i*      -0.000031
  0.33333  0.00000  0.00000    -7.5425787     6.3662566     0.0010168    96   119     -0.000084 +i*       0.000076
  0.33333  0.00000  0.00000    -7.4290916     6.3662566     0.0031147    97   119      0.000309 +i*      -0.000156
  0.33333  0.00000  0.00000    -7.4255316     6.3662566     0.0011608    98   119      0.000109 +i*       0.000069
  0.33333  0.00000  0.00000    -7.3495481     6.3662566     0.0025062    99   119      0.000272 +i*      -0.000058
  0.33333  0.00000  0.00000    -7.0764745     6.3662566     0.0198646   100   119      0.000575 +i*      -0.002131
  0.33333  0.00000  0.00000    -6.7981068     6.3662566     0.0024750   101   119     -0.000217 +i*      -0.000169
  0.33333  0.00000  0.00000    -6.3446324     6.3662566     0.0011495   102   119     -0.000076 +i*      -0.000103
  0.33333  0.00000  0.00000    -6.3425135     6.3662566     0.0012575   103   119      0.000035 +i*       0.000135
  0.33333  0.00000  0.00000    -6.0165254     6.3662566     0.0044064   104   119      0.000342 +i*       0.000350
  0.33333  0.00000  0.00000    -5.9166264     6.3662566     0.0009320   105   119      0.000095 +i*       0.000041
  0.33333  0.00000  0.00000    -5.8727731     6.3662566     0.0007465   106   119     -0.000083 +i*      -0.000002
  0.33333  0.00000  0.00000    -5.8695413     6.3662566     0.0010210   107   119      0.000113 +i*       0.000010
  0.33333  0.00000  0.00000    -5.0246448     6.3662566     0.0009967   108   119     -0.000014 +i*       0.000110
  0.33333  0.00000  0.00000    -4.9474456     6.3662566     0.0009213   109   119      0.000088 +i*      -0.000052
  0.33333  0.00000  0.00000    -4.3211428     6.3662566     0.0008508   110   119     -0.000043 +i*      -0.000084
  0.33333  0.00000  0.00000    -3.2417195     6.3662566     0.7754859   111   119     -0.033034 +i*       0.079581
  0.33333  0.00000  0.00000    -8.6961566     6.3866416     0.0002741    88   120      0.000020 +i*      -0.000023
  0.33333  0.00000  0.00000    -8.5430312     6.3866416     0.0002168    89   120     -0.000019 +i*       0.000014
  0.33333  0.00000  0.00000    -8.5396066     6.3866416     0.0000592    90   120     -0.000006 +i*       0.000002
  0.33333  0.00000  0.00000    -8.4170904     6.3866416     0.0000403    91   120      0.000003 +i*      -0.000003
  0.33333  0.00000  0.00000    -8.3998258     6.3866416     0.0001885    92   120      0.000019 +i*      -0.000008
  0.33333  0.00000  0.00000    -8.2182806     6.3866416     0.0000465    93   120     -0.000001 +i*       0.000005
  0.33333  0.00000  0.00000    -7.7257393     6.3866416     0.0011883    94   120     -0.000018 +i*      -0.000131
  0.33333  0.00000  0.00000    -7.5541978     6.3866416     0.0002288    95   120     -0.000001 +i*      -0.000025
  0.33333  0.00000  0.00000    -7.5425787     6.3866416     0.0002973    96   120      0.000030 +i*      -0.000014
  0.33333  0.00000  0.00000    -7.4290916     6.3866416     0.0007465    97   120     -0.000030 +i*       0.000078
  0.33333  0.00000  0.00000    -7.4255316     6.3866416     0.0008332    98   120     -0.000091 +i*       0.000014
  0.33333  0.00000  0.00000    -7.3495481     6.3866416     0.0006816    99   120      0.000060 +i*       0.000046
  0.33333  0.00000  0.00000    -7.0764745     6.3866416     0.0019748   100   120      0.000013 +i*       0.000219
  0.33333  0.00000  0.00000    -6.7981068     6.3866416     0.0002527   101   120      0.000026 +i*       0.000011
  0.33333  0.00000  0.00000    -6.3446324     6.3866416     0.0003184   102   120      0.000030 +i*      -0.000019
  0.33333  0.00000  0.00000    -6.3425135     6.3866416     0.0002144   103   120     -0.000024 +i*      -0.000003
  0.33333  0.00000  0.00000    -6.0165254     6.3866416     0.0021447   104   120     -0.000151 +i*       0.000184
  0.33333  0.00000  0.00000    -5.9166264     6.3866416     0.0004359   105   120     -0.000020 +i*       0.000044
  0.33333  0.00000  0.00000    -5.8727731     6.3866416     0.0001354   106   120     -0.000015 +i*       0.000003
  0.33333  0.00000  0.00000    -5.8695413     6.3866416     0.0004810   107   120     -0.000007 +i*       0.000053
  0.33333  0.00000  0.00000    -5.0246448     6.3866416     0.0003539   108   120     -0.000021 +i*      -0.000033
  0.33333  0.00000  0.00000    -4.9474456     6.3866416     0.0001008   109   120      0.000001 +i*       0.000011
  0.33333  0.00000  0.00000    -4.3211428     6.3866416     0.0000480   110   120      0.000005 +i*      -0.000000
  0.33333  0.00000  0.00000    -3.2417195     6.3866416     0.0641425   111   120     -0.000916 +i*      -0.007068
  0.33333  0.00000  0.00000    -8.6961566     6.4098037     0.0008227    88   121     -0.000057 +i*      -0.000072
  0.33333  0.00000  0.00000    -8.5430312     6.4098037     0.0005938    89   121      0.000049 +i*      -0.000045
  0.33333  0.00000  0.00000    -8.5396066     6.4098037     0.0006277    90   121      0.000070 +i*       0.000002
  0.33333  0.00000  0.00000    -8.4170904     6.4098037     0.0006410    91   121      0.000061 +i*       0.000036
  0.33333  0.00000  0.00000    -8.3998258     6.4098037     0.0004396    92   121     -0.000043 +i*      -0.000023
  0.33333  0.00000  0.00000    -8.2182806     6.4098037     0.0005339    93   121      0.000019 +i*      -0.000056
  0.33333  0.00000  0.00000    -7.7257393     6.4098037     0.0025112    94   121     -0.000087 +i*       0.000265
  0.33333  0.00000  0.00000    -7.5541978     6.4098037     0.0016185    95   121     -0.000174 +i*      -0.000045
  0.33333  0.00000  0.00000    -7.5425787     6.4098037     0.0014006    96   121      0.000013 +i*       0.000155
  0.33333  0.00000  0.00000    -7.4290916     6.4098037     0.0053881    97   121      0.000215 +i*      -0.000559
  0.33333  0.00000  0.00000    -7.4255316     6.4098037     0.0014641    98   121      0.000161 +i*       0.000025
  0.33333  0.00000  0.00000    -7.3495481     6.4098037     0.0030366    99   121      0.000331 +i*      -0.000066
  0.33333  0.00000  0.00000    -7.0764745     6.4098037     0.0317037   100   121     -0.000783 +i*      -0.003434
  0.33333  0.00000  0.00000    -6.7981068     6.4098037     0.0039188   101   121     -0.000424 +i*      -0.000098
  0.33333  0.00000  0.00000    -6.3446324     6.4098037     0.0013415   102   121     -0.000142 +i*      -0.000045
  0.33333  0.00000  0.00000    -6.3425135     6.4098037     0.0021897   103   121      0.000172 +i*       0.000172
  0.33333  0.00000  0.00000    -6.0165254     6.4098037     0.0039762   104   121      0.000188 +i*       0.000400
  0.33333  0.00000  0.00000    -5.9166264     6.4098037     0.0013036   105   121      0.000135 +i*      -0.000052
  0.33333  0.00000  0.00000    -5.8727731     6.4098037     0.0010254   106   121     -0.000114 +i*       0.000008
  0.33333  0.00000  0.00000    -5.8695413     6.4098037     0.0012826   107   121      0.000062 +i*      -0.000128
  0.33333  0.00000  0.00000    -5.0246448     6.4098037     0.0012685   108   121      0.000054 +i*       0.000130
  0.33333  0.00000  0.00000    -4.9474456     6.4098037     0.0012047   109   121      0.000105 +i*      -0.000083
  0.33333  0.00000  0.00000    -4.3211428     6.4098037     0.0021626   110   121     -0.000223 +i*      -0.000089
  0.33333  0.00000  0.00000    -3.2417195     6.4098037     1.2514646   111   121      0.012734 +i*       0.138467
  0.33333  0.00000  0.00000    -8.6961566     6.6128621     0.0004357    88   122     -0.000037 +i*      -0.000032
  0.33333  0.00000  0.00000    -8.5430312     6.6128621     0.0003883    89   122      0.000042 +i*       0.000010
  0.33333  0.00000  0.00000    -8.5396066     6.6128621     0.0003149    90   122      0.000034 +i*      -0.000009
  0.33333  0.00000  0.00000    -8.4170904     6.6128621     0.0003291    91   122      0.000033 +i*       0.000016
  0.33333  0.00000  0.00000    -8.3998258     6.6128621     0.0002282    92   122     -0.000022 +i*      -0.000012
  0.33333  0.00000  0.00000    -8.2182806     6.6128621     0.0001973    93   122      0.000004 +i*      -0.000022
  0.33333  0.00000  0.00000    -7.7257393     6.6128621     0.0059134    94   122     -0.000489 +i*       0.000439
  0.33333  0.00000  0.00000    -7.5541978     6.6128621     0.0008228    95   122     -0.000027 +i*       0.000087
  0.33333  0.00000  0.00000    -7.5425787     6.6128621     0.0018642    96   122      0.000028 +i*       0.000205
  0.33333  0.00000  0.00000    -7.4290916     6.6128621     0.0024649    97   122      0.000098 +i*      -0.000256
  0.33333  0.00000  0.00000    -7.4255316     6.6128621     0.0010966    98   122      0.000122 +i*       0.000008
  0.33333  0.00000  0.00000    -7.3495481     6.6128621     0.0010829    99   122     -0.000056 +i*      -0.000107
  0.33333  0.00000  0.00000    -7.0764745     6.6128621     0.0131204   100   122     -0.000615 +i*      -0.001322
  0.33333  0.00000  0.00000    -6.7981068     6.6128621     0.0021437   101   122     -0.000238 +i*      -0.000014
  0.33333  0.00000  0.00000    -6.3446324     6.6128621     0.0004035   102   122     -0.000034 +i*      -0.000030
  0.33333  0.00000  0.00000    -6.3425135     6.6128621     0.0011249   103   122      0.000107 +i*       0.000065
  0.33333  0.00000  0.00000    -6.0165254     6.6128621     0.0048568   104   122     -0.000143 +i*       0.000520
  0.33333  0.00000  0.00000    -5.9166264     6.6128621     0.0004117   105   122      0.000034 +i*      -0.000030
  0.33333  0.00000  0.00000    -5.8727731     6.6128621     0.0005189   106   122     -0.000050 +i*       0.000028
  0.33333  0.00000  0.00000    -5.8695413     6.6128621     0.0001256   107   122     -0.000011 +i*      -0.000009
  0.33333  0.00000  0.00000    -5.0246448     6.6128621     0.0005392   108   122      0.000031 +i*       0.000051
  0.33333  0.00000  0.00000    -4.9474456     6.6128621     0.0005198   109   122      0.000023 +i*      -0.000053
  0.33333  0.00000  0.00000    -4.3211428     6.6128621     0.0008346   110   122     -0.000093 +i*      -0.000001
  0.33333  0.00000  0.00000    -3.2417195     6.6128621     0.5186482   111   122      0.022789 +i*       0.052930
  0.33333  0.00000  0.00000    -8.6961566     7.2271459     0.0002730    88   123     -0.000027 +i*      -0.000014
  0.33333  0.00000  0.00000    -8.5430312     7.2271459     0.0003031    89   123     -0.000013 +i*      -0.000031
  0.33333  0.00000  0.00000    -8.5396066     7.2271459     0.0001671    90   123      0.000018 +i*      -0.000004
  0.33333  0.00000  0.00000    -8.4170904     7.2271459     0.0002998    91   123      0.000012 +i*       0.000031
  0.33333  0.00000  0.00000    -8.3998258     7.2271459     0.0000928    92   123     -0.000010 +i*      -0.000003
  0.33333  0.00000  0.00000    -8.2182806     7.2271459     0.0000648    93   123      0.000000 +i*      -0.000007
  0.33333  0.00000  0.00000    -7.7257393     7.2271459     0.0019225    94   123      0.000181 +i*      -0.000113
  0.33333  0.00000  0.00000    -7.5541978     7.2271459     0.0004782    95   123     -0.000021 +i*      -0.000049
  0.33333  0.00000  0.00000    -7.5425787     7.2271459     0.0004064    96   123     -0.000040 +i*       0.000020
  0.33333  0.00000  0.00000    -7.4290916     7.2271459     0.0013139    97   123      0.000007 +i*      -0.000146
  0.33333  0.00000  0.00000    -7.4255316     7.2271459     0.0005511    98   123      0.000058 +i*      -0.000020
  0.33333  0.00000  0.00000    -7.3495481     7.2271459     0.0002771    99   123     -0.000030 +i*      -0.000005
  0.33333  0.00000  0.00000    -7.0764745     7.2271459     0.0071314   100   123     -0.000378 +i*      -0.000696
  0.33333  0.00000  0.00000    -6.7981068     7.2271459     0.0007288   101   123     -0.000081 +i*      -0.000007
  0.33333  0.00000  0.00000    -6.3446324     7.2271459     0.0004844   102   123     -0.000021 +i*      -0.000049
  0.33333  0.00000  0.00000    -6.3425135     7.2271459     0.0003313   103   123      0.000030 +i*       0.000021
  0.33333  0.00000  0.00000    -6.0165254     7.2271459     0.0056503   104   123      0.000418 +i*       0.000468
  0.33333  0.00000  0.00000    -5.9166264     7.2271459     0.0002665   105   123      0.000025 +i*       0.000016
  0.33333  0.00000  0.00000    -5.8727731     7.2271459     0.0002489   106   123     -0.000027 +i*      -0.000005
  0.33333  0.00000  0.00000    -5.8695413     7.2271459     0.0006875   107   123      0.000074 +i*       0.000020
  0.33333  0.00000  0.00000    -5.0246448     7.2271459     0.0002975   108   123      0.000016 +i*       0.000029
  0.33333  0.00000  0.00000    -4.9474456     7.2271459     0.0001358   109   123     -0.000015 +i*      -0.000004
  0.33333  0.00000  0.00000    -4.3211428     7.2271459     0.0003504   110   123     -0.000037 +i*      -0.000011
  0.33333  0.00000  0.00000    -3.2417195     7.2271459     0.2449287   111   123      0.005207 +i*       0.026712
  0.33333  0.00000  0.00000    -8.6961566     7.4844253     0.0000949    88   124     -0.000007 +i*      -0.000008
  0.33333  0.00000  0.00000    -8.5430312     7.4844253     0.0003698    89   124      0.000033 +i*       0.000024
  0.33333  0.00000  0.00000    -8.5396066     7.4844253     0.0001347    90   124      0.000001 +i*      -0.000015
  0.33333  0.00000  0.00000    -8.4170904     7.4844253     0.0002611    91   124      0.000029 +i*      -0.000003
  0.33333  0.00000  0.00000    -8.3998258     7.4844253     0.0001154    92   124     -0.000013 +i*      -0.000002
  0.33333  0.00000  0.00000    -8.2182806     7.4844253     0.0000725    93   124      0.000001 +i*      -0.000008
  0.33333  0.00000  0.00000    -7.7257393     7.4844253     0.0077176    94   124     -0.000698 +i*       0.000497
  0.33333  0.00000  0.00000    -7.5541978     7.4844253     0.0009968    95   124      0.000038 +i*       0.000104
  0.33333  0.00000  0.00000    -7.5425787     7.4844253     0.0017452    96   124      0.000049 +i*       0.000188
  0.33333  0.00000  0.00000    -7.4290916     7.4844253     0.0006498    97   124     -0.000041 +i*      -0.000059
  0.33333  0.00000  0.00000    -7.4255316     7.4844253     0.0005442    98   124      0.000032 +i*      -0.000051
  0.33333  0.00000  0.00000    -7.3495481     7.4844253     0.0012477    99   124     -0.000139 +i*       0.000002
  0.33333  0.00000  0.00000    -7.0764745     7.4844253     0.0069499   100   124     -0.000760 +i*       0.000137
  0.33333  0.00000  0.00000    -6.7981068     7.4844253     0.0010185   101   124     -0.000089 +i*       0.000070
  0.33333  0.00000  0.00000    -6.3446324     7.4844253     0.0001366   102   124     -0.000002 +i*      -0.000015
  0.33333  0.00000  0.00000    -6.3425135     7.4844253     0.0001485   103   124      0.000016 +i*       0.000003
  0.33333  0.00000  0.00000    -6.0165254     7.4844253     0.0034493   104   124      0.000229 +i*       0.000307
  0.33333  0.00000  0.00000    -5.9166264     7.4844253     0.0000447   105   124      0.000005 +i*      -0.000001
  0.33333  0.00000  0.00000    -5.8727731     7.4844253     0.0001239   106   124     -0.000011 +i*       0.000009
  0.33333  0.00000  0.00000    -5.8695413     7.4844253     0.0002908   107   124      0.000006 +i*       0.000032
  0.33333  0.00000  0.00000    -5.0246448     7.4844253     0.0001810   108   124      0.000019 +i*       0.000006
  0.33333  0.00000  0.00000    -4.9474456     7.4844253     0.0001814   109   124      0.000010 +i*       0.000018
  0.33333  0.00000  0.00000    -4.3211428     7.4844253     0.0002761   110   124     -0.000025 +i*       0.000017
  0.33333  0.00000  0.00000    -3.2417195     7.4844253     0.1342458   111   124      0.012257 +i*       0.008500
  0.33333  0.00000  0.00000    -8.6961566     7.5218051     0.0004258    88   125      0.000037 +i*      -0.000029
  0.33333  0.00000  0.00000    -8.5430312     7.5218051     0.0004516    89   125      0.000024 +i*       0.000044
  0.33333  0.00000  0.00000    -8.5396066     7.5218051     0.0001836    90   125      0.000020 +i*      -0.000003
  0.33333  0.00000  0.00000    -8.4170904     7.5218051     0.0002372    91   125      0.000014 +i*       0.000022
  0.33333  0.00000  0.00000    -8.3998258     7.5218051     0.0001107    92   125     -0.000001 +i*      -0.000012
  0.33333  0.00000  0.00000    -8.2182806     7.5218051     0.0000843    93   125      0.000009 +i*      -0.000003
  0.33333  0.00000  0.00000    -7.7257393     7.5218051     0.0060632    94   125     -0.000518 +i*       0.000430
  0.33333  0.00000  0.00000    -7.5541978     7.5218051     0.0005947    95   125      0.000066 +i*      -0.000006
  0.33333  0.00000  0.00000    -7.5425787     7.5218051     0.0011524    96   125      0.000023 +i*       0.000126
  0.33333  0.00000  0.00000    -7.4290916     7.5218051     0.0011859    97   125      0.000131 +i*       0.000015
  0.33333  0.00000  0.00000    -7.4255316     7.5218051     0.0002852    98   125      0.000032 +i*      -0.000001
  0.33333  0.00000  0.00000    -7.3495481     7.5218051     0.0020153    99   125     -0.000038 +i*       0.000221
  0.33333  0.00000  0.00000    -7.0764745     7.5218051     0.0069077   100   125      0.000747 +i*      -0.000174
  0.33333  0.00000  0.00000    -6.7981068     7.5218051     0.0005785   101   125     -0.000049 +i*      -0.000041
  0.33333  0.00000  0.00000    -6.3446324     7.5218051     0.0004183   102   125      0.000009 +i*      -0.000046
  0.33333  0.00000  0.00000    -6.3425135     7.5218051     0.0003132   103   125     -0.000024 +i*       0.000025
  0.33333  0.00000  0.00000    -6.0165254     7.5218051     0.0025129   104   125      0.000184 +i*       0.000210
  0.33333  0.00000  0.00000    -5.9166264     7.5218051     0.0003777   105   125      0.000021 +i*       0.000036
  0.33333  0.00000  0.00000    -5.8727731     7.5218051     0.0004491   106   125     -0.000023 +i*      -0.000044
  0.33333  0.00000  0.00000    -5.8695413     7.5218051     0.0003927   107   125      0.000040 +i*       0.000018
  0.33333  0.00000  0.00000    -5.0246448     7.5218051     0.0002424   108   125     -0.000024 +i*       0.000011
  0.33333  0.00000  0.00000    -4.9474456     7.5218051     0.0003146   109   125      0.000002 +i*       0.000035
  0.33333  0.00000  0.00000    -4.3211428     7.5218051     0.0003313   110   125     -0.000000 +i*      -0.000037
  0.33333  0.00000  0.00000    -3.2417195     7.5218051     0.2040902   111   125     -0.019710 +i*       0.011214
  0.33333  0.00000  0.00000    -8.6961566     7.7007582     0.0006687    88   126      0.000036 +i*       0.000065
  0.33333  0.00000  0.00000    -8.5430312     7.7007582     0.0003463    89   126      0.000024 +i*       0.000030
  0.33333  0.00000  0.00000    -8.5396066     7.7007582     0.0002816    90   126     -0.000020 +i*       0.000024
  0.33333  0.00000  0.00000    -8.4170904     7.7007582     0.0001134    91   126      0.000003 +i*      -0.000012
  0.33333  0.00000  0.00000    -8.3998258     7.7007582     0.0001916    92   126      0.000014 +i*       0.000016
  0.33333  0.00000  0.00000    -8.2182806     7.7007582     0.0000756    93   126     -0.000004 +i*       0.000008
  0.33333  0.00000  0.00000    -7.7257393     7.7007582     0.0029593    94   126     -0.000101 +i*       0.000313
  0.33333  0.00000  0.00000    -7.5541978     7.7007582     0.0008685    95   126      0.000020 +i*       0.000094
  0.33333  0.00000  0.00000    -7.5425787     7.7007582     0.0003781    96   126      0.000035 +i*      -0.000024
  0.33333  0.00000  0.00000    -7.4290916     7.7007582     0.0015805    97   126     -0.000042 +i*       0.000170
  0.33333  0.00000  0.00000    -7.4255316     7.7007582     0.0001928    98   126     -0.000016 +i*      -0.000014
  0.33333  0.00000  0.00000    -7.3495481     7.7007582     0.0044370    99   126     -0.000032 +i*      -0.000492
  0.33333  0.00000  0.00000    -7.0764745     7.7007582     0.0111245   100   126      0.000163 +i*       0.001225
  0.33333  0.00000  0.00000    -6.7981068     7.7007582     0.0008095   101   126      0.000090 +i*       0.000009
  0.33333  0.00000  0.00000    -6.3446324     7.7007582     0.0007597   102   126      0.000056 +i*       0.000063
  0.33333  0.00000  0.00000    -6.3425135     7.7007582     0.0010342   103   126     -0.000026 +i*      -0.000112
  0.33333  0.00000  0.00000    -6.0165254     7.7007582     0.0002743   104   126      0.000014 +i*      -0.000027
  0.33333  0.00000  0.00000    -5.9166264     7.7007582     0.0004003   105   126     -0.000044 +i*       0.000006
  0.33333  0.00000  0.00000    -5.8727731     7.7007582     0.0008241   106   126      0.000091 +i*       0.000013
  0.33333  0.00000  0.00000    -5.8695413     7.7007582     0.0004112   107   126     -0.000045 +i*       0.000005
  0.33333  0.00000  0.00000    -5.0246448     7.7007582     0.0004418   108   126      0.000001 +i*      -0.000049
  0.33333  0.00000  0.00000    -4.9474456     7.7007582     0.0005427   109   126     -0.000034 +i*       0.000050
  0.33333  0.00000  0.00000    -4.3211428     7.7007582     0.0004886   110   126      0.000043 +i*       0.000034
  0.33333  0.00000  0.00000    -3.2417195     7.7007582     0.3292690   111   126      0.006291 +i*      -0.036041
  0.33333  0.00000  0.00000    -8.6961566     7.9513393     0.0005528    88   127      0.000027 +i*       0.000055
  0.33333  0.00000  0.00000    -8.5430312     7.9513393     0.0002023    89   127      0.000004 +i*      -0.000022
  0.33333  0.00000  0.00000    -8.5396066     7.9513393     0.0003043    90   127     -0.000007 +i*       0.000033
  0.33333  0.00000  0.00000    -8.4170904     7.9513393     0.0000920    91   127     -0.000009 +i*      -0.000005
  0.33333  0.00000  0.00000    -8.3998258     7.9513393     0.0001620    92   127      0.000014 +i*       0.000011
  0.33333  0.00000  0.00000    -8.2182806     7.9513393     0.0000609    93   127     -0.000006 +i*       0.000004
  0.33333  0.00000  0.00000    -7.7257393     7.9513393     0.0035846    94   127      0.000369 +i*       0.000149
  0.33333  0.00000  0.00000    -7.5541978     7.9513393     0.0004055    95   127      0.000014 +i*       0.000043
  0.33333  0.00000  0.00000    -7.5425787     7.9513393     0.0005320    96   127     -0.000021 +i*      -0.000055
  0.33333  0.00000  0.00000    -7.4290916     7.9513393     0.0009957    97   127     -0.000018 +i*       0.000109
  0.33333  0.00000  0.00000    -7.4255316     7.9513393     0.0002476    98   127     -0.000023 +i*      -0.000015
  0.33333  0.00000  0.00000    -7.3495481     7.9513393     0.0034323    99   127     -0.000026 +i*      -0.000380
  0.33333  0.00000  0.00000    -7.0764745     7.9513393     0.0073009   100   127      0.000081 +i*       0.000807
  0.33333  0.00000  0.00000    -6.7981068     7.9513393     0.0019948   101   127      0.000178 +i*       0.000132
  0.33333  0.00000  0.00000    -6.3446324     7.9513393     0.0004802   102   127      0.000053 +i*       0.000007
  0.33333  0.00000  0.00000    -6.3425135     7.9513393     0.0004006   103   127     -0.000044 +i*       0.000005
  0.33333  0.00000  0.00000    -6.0165254     7.9513393     0.0008220   104   127     -0.000053 +i*      -0.000074
  0.33333  0.00000  0.00000    -5.9166264     7.9513393     0.0002929   105   127     -0.000032 +i*      -0.000002
  0.33333  0.00000  0.00000    -5.8727731     7.9513393     0.0003399   106   127     -0.000033 +i*      -0.000018
  0.33333  0.00000  0.00000    -5.8695413     7.9513393     0.0004927   107   127      0.000001 +i*       0.000055
  0.33333  0.00000  0.00000    -5.0246448     7.9513393     0.0003171   108   127      0.000001 +i*      -0.000035
  0.33333  0.00000  0.00000    -4.9474456     7.9513393     0.0004380   109   127     -0.000045 +i*       0.000019
  0.33333  0.00000  0.00000    -4.3211428     7.9513393     0.0002774   110   127      0.000025 +i*       0.000018
  0.33333  0.00000  0.00000    -3.2417195     7.9513393     0.2240070   111   127      0.003420 +i*      -0.024654
  0.33333  0.00000  0.00000    -8.6961566     8.1653209     0.0000861    88   128      0.000001 +i*       0.000009
  0.33333  0.00000  0.00000    -8.5430312     8.1653209     0.0002044    89   128     -0.000012 +i*      -0.000019
  0.33333  0.00000  0.00000    -8.5396066     8.1653209     0.0002432    90   128     -0.000022 +i*      -0.000016
  0.33333  0.00000  0.00000    -8.4170904     8.1653209     0.0001639    91   128      0.000014 +i*      -0.000011
  0.33333  0.00000  0.00000    -8.3998258     8.1653209     0.0000996    92   128     -0.000007 +i*       0.000009
  0.33333  0.00000  0.00000    -8.2182806     8.1653209     0.0000286    93   128     -0.000000 +i*       0.000003
  0.33333  0.00000  0.00000    -7.7257393     8.1653209     0.0022740    94   128      0.000182 +i*      -0.000175
  0.33333  0.00000  0.00000    -7.5541978     8.1653209     0.0003812    95   128     -0.000015 +i*      -0.000040
  0.33333  0.00000  0.00000    -7.5425787     8.1653209     0.0002088    96   128     -0.000009 +i*      -0.000021
  0.33333  0.00000  0.00000    -7.4290916     8.1653209     0.0007453    97   128     -0.000079 +i*      -0.000026
  0.33333  0.00000  0.00000    -7.4255316     8.1653209     0.0003753    98   128     -0.000015 +i*      -0.000039
  0.33333  0.00000  0.00000    -7.3495481     8.1653209     0.0018307    99   128     -0.000199 +i*      -0.000043
  0.33333  0.00000  0.00000    -7.0764745     8.1653209     0.0031966   100   128     -0.000353 +i*       0.000038
  0.33333  0.00000  0.00000    -6.7981068     8.1653209     0.0003670   101   128      0.000036 +i*       0.000018
  0.33333  0.00000  0.00000    -6.3446324     8.1653209     0.0002533   102   128      0.000018 +i*      -0.000021
  0.33333  0.00000  0.00000    -6.3425135     8.1653209     0.0004374   103   128     -0.000018 +i*      -0.000045
  0.33333  0.00000  0.00000    -6.0165254     8.1653209     0.0028555   104   128      0.000108 +i*       0.000298
  0.33333  0.00000  0.00000    -5.9166264     8.1653209     0.0002652   105   128     -0.000025 +i*       0.000015
  0.33333  0.00000  0.00000    -5.8727731     8.1653209     0.0001880   106   128      0.000016 +i*       0.000013
  0.33333  0.00000  0.00000    -5.8695413     8.1653209     0.0005944   107   128      0.000006 +i*       0.000066
  0.33333  0.00000  0.00000    -5.0246448     8.1653209     0.0001586   108   128      0.000016 +i*      -0.000008
  0.33333  0.00000  0.00000    -4.9474456     8.1653209     0.0004825   109   128      0.000044 +i*       0.000030
  0.33333  0.00000  0.00000    -4.3211428     8.1653209     0.0001423   110   128      0.000016 +i*       0.000002
  0.33333  0.00000  0.00000    -3.2417195     8.1653209     0.0775693   111   128      0.003304 +i*      -0.007960
  0.33333  0.00000  0.00000    -8.6961566     8.4021080     0.0002195    88   129      0.000022 +i*      -0.000011
  0.33333  0.00000  0.00000    -8.5430312     8.4021080     0.0000674    89   129      0.000006 +i*      -0.000004
  0.33333  0.00000  0.00000    -8.5396066     8.4021080     0.0001599    90   129      0.000016 +i*      -0.000008
  0.33333  0.00000  0.00000    -8.4170904     8.4021080     0.0001238    91   129     -0.000002 +i*      -0.000014
  0.33333  0.00000  0.00000    -8.3998258     8.4021080     0.0001772    92   129      0.000019 +i*       0.000006
  0.33333  0.00000  0.00000    -8.2182806     8.4021080     0.0001851    93   129      0.000006 +i*       0.000020
  0.33333  0.00000  0.00000    -7.7257393     8.4021080     0.0032616    94   129     -0.000327 +i*       0.000156
  0.33333  0.00000  0.00000    -7.5541978     8.4021080     0.0001835    95   129      0.000020 +i*      -0.000005
  0.33333  0.00000  0.00000    -7.5425787     8.4021080     0.0001396    96   129     -0.000010 +i*       0.000012
  0.33333  0.00000  0.00000    -7.4290916     8.4021080     0.0017661    97   129      0.000028 +i*       0.000194
  0.33333  0.00000  0.00000    -7.4255316     8.4021080     0.0006256    98   129     -0.000066 +i*       0.000020
  0.33333  0.00000  0.00000    -7.3495481     8.4021080     0.0013527    99   129      0.000146 +i*       0.000034
  0.33333  0.00000  0.00000    -7.0764745     8.4021080     0.0058563   100   129      0.000521 +i*       0.000390
  0.33333  0.00000  0.00000    -6.7981068     8.4021080     0.0003733   101   129      0.000029 +i*      -0.000029
  0.33333  0.00000  0.00000    -6.3446324     8.4021080     0.0005212   102   129      0.000054 +i*      -0.000021
  0.33333  0.00000  0.00000    -6.3425135     8.4021080     0.0003507   103   129     -0.000022 +i*      -0.000032
  0.33333  0.00000  0.00000    -6.0165254     8.4021080     0.0039815   104   129     -0.000415 +i*       0.000153
  0.33333  0.00000  0.00000    -5.9166264     8.4021080     0.0003294   105   129     -0.000036 +i*      -0.000003
  0.33333  0.00000  0.00000    -5.8727731     8.4021080     0.0000948   106   129      0.000006 +i*       0.000009
  0.33333  0.00000  0.00000    -5.8695413     8.4021080     0.0007302   107   129     -0.000071 +i*       0.000040
  0.33333  0.00000  0.00000    -5.0246448     8.4021080     0.0003203   108   129     -0.000011 +i*      -0.000034
  0.33333  0.00000  0.00000    -4.9474456     8.4021080     0.0003058   109   129      0.000029 +i*       0.000018
  0.33333  0.00000  0.00000    -4.3211428     8.4021080     0.0003887   110   129      0.000039 +i*       0.000019
  0.33333  0.00000  0.00000    -3.2417195     8.4021080     0.1005107   111   129     -0.007430 +i*      -0.008338
  0.33333  0.00000  0.00000    -8.6961566     8.4499667     0.0000734    88   130     -0.000004 +i*       0.000007
  0.33333  0.00000  0.00000    -8.5430312     8.4499667     0.0005629    89   130      0.000053 +i*       0.000033
  0.33333  0.00000  0.00000    -8.5396066     8.4499667     0.0001899    90   130     -0.000011 +i*       0.000018
  0.33333  0.00000  0.00000    -8.4170904     8.4499667     0.0001260    91   130      0.000010 +i*      -0.000010
  0.33333  0.00000  0.00000    -8.3998258     8.4499667     0.0001740    92   130     -0.000019 +i*      -0.000002
  0.33333  0.00000  0.00000    -8.2182806     8.4499667     0.0000923    93   130      0.000010 +i*      -0.000002
  0.33333  0.00000  0.00000    -7.7257393     8.4499667     0.0061934    94   130     -0.000320 +i*       0.000609
  0.33333  0.00000  0.00000    -7.5541978     8.4499667     0.0004410    95   130     -0.000029 +i*       0.000040
  0.33333  0.00000  0.00000    -7.5425787     8.4499667     0.0007856    96   130      0.000046 +i*       0.000074
  0.33333  0.00000  0.00000    -7.4290916     8.4499667     0.0006776    97   130      0.000074 +i*       0.000014
  0.33333  0.00000  0.00000    -7.4255316     8.4499667     0.0004645    98   130     -0.000034 +i*       0.000039
  0.33333  0.00000  0.00000    -7.3495481     8.4499667     0.0027737    99   130      0.000272 +i*      -0.000146
  0.33333  0.00000  0.00000    -7.0764745     8.4499667     0.0021079   100   130      0.000226 +i*       0.000062
  0.33333  0.00000  0.00000    -6.7981068     8.4499667     0.0005272   101   130      0.000057 +i*       0.000012
  0.33333  0.00000  0.00000    -6.3446324     8.4499667     0.0004079   102   130     -0.000007 +i*      -0.000045
  0.33333  0.00000  0.00000    -6.3425135     8.4499667     0.0006157   103   130     -0.000004 +i*       0.000068
  0.33333  0.00000  0.00000    -6.0165254     8.4499667     0.0023454   104   130      0.000066 +i*       0.000252
  0.33333  0.00000  0.00000    -5.9166264     8.4499667     0.0001111   105   130      0.000002 +i*       0.000012
  0.33333  0.00000  0.00000    -5.8727731     8.4499667     0.0000335   106   130     -0.000003 +i*       0.000003
  0.33333  0.00000  0.00000    -5.8695413     8.4499667     0.0004495   107   130      0.000019 +i*       0.000046
  0.33333  0.00000  0.00000    -5.0246448     8.4499667     0.0002571   108   130      0.000005 +i*       0.000028
  0.33333  0.00000  0.00000    -4.9474456     8.4499667     0.0003094   109   130      0.000032 +i*      -0.000012
  0.33333  0.00000  0.00000    -4.3211428     8.4499667     0.0001102   110   130     -0.000001 +i*      -0.000012
  0.33333  0.00000  0.00000    -3.2417195     8.4499667     0.0269678   111   130     -0.002107 +i*       0.002130
  0.33333  0.00000  0.00000    -8.6961566     8.4949911     0.0000639    88   131     -0.000007 +i*      -0.000003
  0.33333  0.00000  0.00000    -8.5430312     8.4949911     0.0002711    89   131     -0.000027 +i*      -0.000012
  0.33333  0.00000  0.00000    -8.5396066     8.4949911     0.0003076    90   131     -0.000015 +i*       0.000031
  0.33333  0.00000  0.00000    -8.4170904     8.4949911     0.0000445    91   131      0.000003 +i*      -0.000004
  0.33333  0.00000  0.00000    -8.3998258     8.4949911     0.0001612    92   131      0.000004 +i*       0.000017
  0.33333  0.00000  0.00000    -8.2182806     8.4949911     0.0000941    93   131      0.000010 +i*      -0.000001
  0.33333  0.00000  0.00000    -7.7257393     8.4949911     0.0017437    94   131      0.000169 +i*       0.000095
  0.33333  0.00000  0.00000    -7.5541978     8.4949911     0.0003881    95   131      0.000018 +i*      -0.000039
  0.33333  0.00000  0.00000    -7.5425787     8.4949911     0.0003234    96   131      0.000030 +i*       0.000019
  0.33333  0.00000  0.00000    -7.4290916     8.4949911     0.0002410    97   131     -0.000006 +i*      -0.000026
  0.33333  0.00000  0.00000    -7.4255316     8.4949911     0.0001422    98   131      0.000010 +i*      -0.000012
  0.33333  0.00000  0.00000    -7.3495481     8.4949911     0.0002300    99   131     -0.000014 +i*      -0.000021
  0.33333  0.00000  0.00000    -7.0764745     8.4949911     0.0007881   100   131     -0.000054 +i*      -0.000069
  0.33333  0.00000  0.00000    -6.7981068     8.4949911     0.0000413   101   131      0.000002 +i*       0.000004
  0.33333  0.00000  0.00000    -6.3446324     8.4949911     0.0006069   102   131      0.000066 +i*      -0.000011
  0.33333  0.00000  0.00000    -6.3425135     8.4949911     0.0000865   103   131     -0.000001 +i*       0.000010
  0.33333  0.00000  0.00000    -6.0165254     8.4949911     0.0012174   104   131      0.000110 +i*      -0.000079
  0.33333  0.00000  0.00000    -5.9166264     8.4949911     0.0000193   105   131      0.000002 +i*      -0.000001
  0.33333  0.00000  0.00000    -5.8727731     8.4949911     0.0003061   106   131     -0.000031 +i*      -0.000014
  0.33333  0.00000  0.00000    -5.8695413     8.4949911     0.0005301   107   131      0.000028 +i*      -0.000052
  0.33333  0.00000  0.00000    -5.0246448     8.4949911     0.0001842   108   131      0.000016 +i*      -0.000013
  0.33333  0.00000  0.00000    -4.9474456     8.4949911     0.0000434   109   131     -0.000001 +i*       0.000005
  0.33333  0.00000  0.00000    -4.3211428     8.4949911     0.0002141   110   131     -0.000007 +i*      -0.000023
  0.33333  0.00000  0.00000    -3.2417195     8.4949911     0.0359471   111   131      0.003780 +i*       0.001290
  0.33333  0.00000  0.00000    -8.6961566     8.5162505     0.0001252    88   132     -0.000008 +i*      -0.000011
  0.33333  0.00000  0.00000    -8.5430312     8.5162505     0.0004863    89   132     -0.000052 +i*      -0.000015
  0.33333  0.00000  0.00000    -8.5396066     8.5162505     0.0003525    90   132      0.000027 +i*      -0.000028
  0.33333  0.00000  0.00000    -8.4170904     8.5162505     0.0001797    91   132     -0.000003 +i*       0.000020
  0.33333  0.00000  0.00000    -8.3998258     8.5162505     0.0000698    92   132     -0.000008 +i*      -0.000001
  0.33333  0.00000  0.00000    -8.2182806     8.5162505     0.0000995    93   132      0.000011 +i*       0.000001
  0.33333  0.00000  0.00000    -7.7257393     8.5162505     0.0025984    94   132      0.000186 +i*      -0.000221
  0.33333  0.00000  0.00000    -7.5541978     8.5162505     0.0006257    95   132      0.000031 +i*      -0.000062
  0.33333  0.00000  0.00000    -7.5425787     8.5162505     0.0003519    96   132     -0.000029 +i*      -0.000026
  0.33333  0.00000  0.00000    -7.4290916     8.5162505     0.0002321    97   132     -0.000018 +i*      -0.000018
  0.33333  0.00000  0.00000    -7.4255316     8.5162505     0.0002044    98   132      0.000011 +i*      -0.000020
  0.33333  0.00000  0.00000    -7.3495481     8.5162505     0.0017145    99   132     -0.000147 +i*       0.000121
  0.33333  0.00000  0.00000    -7.0764745     8.5162505     0.0016018   100   132     -0.000135 +i*      -0.000115
  0.33333  0.00000  0.00000    -6.7981068     8.5162505     0.0005508   101   132     -0.000060 +i*       0.000011
  0.33333  0.00000  0.00000    -6.3446324     8.5162505     0.0002395   102   132      0.000011 +i*       0.000024
  0.33333  0.00000  0.00000    -6.3425135     8.5162505     0.0003740   103   132      0.000005 +i*       0.000041
  0.33333  0.00000  0.00000    -6.0165254     8.5162505     0.0011151   104   132     -0.000115 +i*       0.000046
  0.33333  0.00000  0.00000    -5.9166264     8.5162505     0.0001000   105   132      0.000002 +i*       0.000011
  0.33333  0.00000  0.00000    -5.8727731     8.5162505     0.0001372   106   132      0.000012 +i*      -0.000009
  0.33333  0.00000  0.00000    -5.8695413     8.5162505     0.0000817   107   132      0.000005 +i*       0.000008
  0.33333  0.00000  0.00000    -5.0246448     8.5162505     0.0000735   108   132      0.000004 +i*      -0.000007
  0.33333  0.00000  0.00000    -4.9474456     8.5162505     0.0002072   109   132     -0.000023 +i*       0.000002
  0.33333  0.00000  0.00000    -4.3211428     8.5162505     0.0000793   110   132      0.000002 +i*      -0.000009
  0.33333  0.00000  0.00000    -3.2417195     8.5162505     0.0311738   111   132      0.001753 +i*       0.002988
  0.33333  0.00000  0.00000    -8.6961566     8.6478304     0.0000249    88   133      0.000002 +i*       0.000002
  0.33333  0.00000  0.00000    -8.5430312     8.6478304     0.0004203    89   133     -0.000047 +i*       0.000003
  0.33333  0.00000  0.00000    -8.5396066     8.6478304     0.0002642    90   133      0.000023 +i*      -0.000018
  0.33333  0.00000  0.00000    -8.4170904     8.6478304     0.0000502    91   133     -0.000004 +i*      -0.000004
  0.33333  0.00000  0.00000    -8.3998258     8.6478304     0.0005746    92   133      0.000060 +i*       0.000021
  0.33333  0.00000  0.00000    -8.2182806     8.6478304     0.0000122    93   133     -0.000001 +i*       0.000001
  0.33333  0.00000  0.00000    -7.7257393     8.6478304     0.0002999    94   133      0.000017 +i*      -0.000029
  0.33333  0.00000  0.00000    -7.5541978     8.6478304     0.0002386    95   133      0.000000 +i*       0.000027
  0.33333  0.00000  0.00000    -7.5425787     8.6478304     0.0004883    96   133      0.000013 +i*       0.000053
  0.33333  0.00000  0.00000    -7.4290916     8.6478304     0.0001406    97   133     -0.000016 +i*      -0.000001
  0.33333  0.00000  0.00000    -7.4255316     8.6478304     0.0001823    98   133     -0.000019 +i*       0.000006
  0.33333  0.00000  0.00000    -7.3495481     8.6478304     0.0001254    99   133     -0.000002 +i*      -0.000014
  0.33333  0.00000  0.00000    -7.0764745     8.6478304     0.0004763   100   133     -0.000033 +i*      -0.000041
  0.33333  0.00000  0.00000    -6.7981068     8.6478304     0.0000388   101   133     -0.000001 +i*       0.000004
  0.33333  0.00000  0.00000    -6.3446324     8.6478304     0.0001694   102   133      0.000019 +i*       0.000000
  0.33333  0.00000  0.00000    -6.3425135     8.6478304     0.0003986   103   133     -0.000043 +i*      -0.000012
  0.33333  0.00000  0.00000    -6.0165254     8.6478304     0.0001479   104   133      0.000015 +i*      -0.000007
  0.33333  0.00000  0.00000    -5.9166264     8.6478304     0.0012087   105   133     -0.000113 +i*      -0.000072
  0.33333  0.00000  0.00000    -5.8727731     8.6478304     0.0004525   106   133      0.000014 +i*      -0.000048
  0.33333  0.00000  0.00000    -5.8695413     8.6478304     0.0003611   107   133     -0.000040 +i*       0.000005
  0.33333  0.00000  0.00000    -5.0246448     8.6478304     0.0017800   108   133     -0.000120 +i*      -0.000157
  0.33333  0.00000  0.00000    -4.9474456     8.6478304     0.0000659   109   133      0.000007 +i*      -0.000003
  0.33333  0.00000  0.00000    -4.3211428     8.6478304     0.0000283   110   133      0.000001 +i*       0.000003
  0.33333  0.00000  0.00000    -3.2417195     8.6478304     0.0069038   111   133      0.000573 +i*       0.000510
  0.33333  0.00000  0.00000    -8.6961566     8.7151197     0.0001913    88   134      0.000008 +i*       0.000020
  0.33333  0.00000  0.00000    -8.5430312     8.7151197     0.0006182    89   134      0.000043 +i*       0.000054
  0.33333  0.00000  0.00000    -8.5396066     8.7151197     0.0003656    90   134     -0.000019 +i*      -0.000036
  0.33333  0.00000  0.00000    -8.4170904     8.7151197     0.0002952    91   134     -0.000031 +i*       0.000011
  0.33333  0.00000  0.00000    -8.3998258     8.7151197     0.0001507    92   134     -0.000014 +i*       0.000010
  0.33333  0.00000  0.00000    -8.2182806     8.7151197     0.0000584    93   134      0.000005 +i*       0.000004
  0.33333  0.00000  0.00000    -7.7257393     8.7151197     0.0071849    94   134     -0.000788 +i*       0.000128
  0.33333  0.00000  0.00000    -7.5541978     8.7151197     0.0011954    95   134      0.000054 +i*       0.000121
  0.33333  0.00000  0.00000    -7.5425787     8.7151197     0.0013036    96   134     -0.000009 +i*       0.000145
  0.33333  0.00000  0.00000    -7.4290916     8.7151197     0.0008774    97   134     -0.000097 +i*      -0.000012
  0.33333  0.00000  0.00000    -7.4255316     8.7151197     0.0002126    98   134      0.000000 +i*       0.000024
  0.33333  0.00000  0.00000    -7.3495481     8.7151197     0.0018300    99   134     -0.000199 +i*       0.000042
  0.33333  0.00000  0.00000    -7.0764745     8.7151197     0.0086018   100   134     -0.000678 +i*       0.000673
  0.33333  0.00000  0.00000    -6.7981068     8.7151197     0.0005071   101   134      0.000036 +i*       0.000043
  0.33333  0.00000  0.00000    -6.3446324     8.7151197     0.0001325   102   134      0.000015 +i*       0.000001
  0.33333  0.00000  0.00000    -6.3425135     8.7151197     0.0001350   103   134     -0.000001 +i*      -0.000015
  0.33333  0.00000  0.00000    -6.0165254     8.7151197     0.0010645   104   134     -0.000113 +i*       0.000034
  0.33333  0.00000  0.00000    -5.9166264     8.7151197     0.0002504   105   134     -0.000019 +i*      -0.000021
  0.33333  0.00000  0.00000    -5.8727731     8.7151197     0.0002077   106   134      0.000023 +i*      -0.000001
  0.33333  0.00000  0.00000    -5.8695413     8.7151197     0.0001379   107   134     -0.000011 +i*       0.000011
  0.33333  0.00000  0.00000    -5.0246448     8.7151197     0.0001986   108   134      0.000022 +i*       0.000004
  0.33333  0.00000  0.00000    -4.9474456     8.7151197     0.0005362   109   134     -0.000035 +i*      -0.000048
  0.33333  0.00000  0.00000    -4.3211428     8.7151197     0.0002574   110   134      0.000023 +i*       0.000017
  0.33333  0.00000  0.00000    -3.2417195     8.7151197     0.1013974   111   134      0.007044 +i*      -0.008793
  0.33333  0.00000  0.00000    -8.6961566     8.9468407     0.0001381    88   135     -0.000012 +i*      -0.000009
  0.33333  0.00000  0.00000    -8.5430312     8.9468407     0.0007129    89   135     -0.000038 +i*      -0.000070
  0.33333  0.00000  0.00000    -8.5396066     8.9468407     0.0002211    90   135      0.000015 +i*      -0.000020
  0.33333  0.00000  0.00000    -8.4170904     8.9468407     0.0000212    91   135      0.000000 +i*      -0.000002
  0.33333  0.00000  0.00000    -8.3998258     8.9468407     0.0000288    92   135     -0.000003 +i*       0.000001
  0.33333  0.00000  0.00000    -8.2182806     8.9468407     0.0001680    93   135     -0.000009 +i*       0.000017
  0.33333  0.00000  0.00000    -7.7257393     8.9468407     0.0068811    94   135      0.000603 +i*      -0.000471
  0.33333  0.00000  0.00000    -7.5541978     8.9468407     0.0017691    95   135     -0.000125 +i*      -0.000152
  0.33333  0.00000  0.00000    -7.5425787     8.9468407     0.0012986    96   135     -0.000057 +i*      -0.000133
  0.33333  0.00000  0.00000    -7.4290916     8.9468407     0.0001585    97   135     -0.000007 +i*      -0.000016
  0.33333  0.00000  0.00000    -7.4255316     8.9468407     0.0008406    98   135     -0.000084 +i*      -0.000041
  0.33333  0.00000  0.00000    -7.3495481     8.9468407     0.0027888    99   135      0.000251 +i*       0.000182
  0.33333  0.00000  0.00000    -7.0764745     8.9468407     0.0066206   100   135      0.000036 +i*      -0.000735
  0.33333  0.00000  0.00000    -6.7981068     8.9468407     0.0003229   101   135      0.000004 +i*       0.000036
  0.33333  0.00000  0.00000    -6.3446324     8.9468407     0.0005970   102   135     -0.000018 +i*      -0.000064
  0.33333  0.00000  0.00000    -6.3425135     8.9468407     0.0003263   103   135      0.000010 +i*      -0.000035
  0.33333  0.00000  0.00000    -6.0165254     8.9468407     0.0081206   104   135      0.000746 +i*       0.000508
  0.33333  0.00000  0.00000    -5.9166264     8.9468407     0.0002920   105   135      0.000007 +i*       0.000032
  0.33333  0.00000  0.00000    -5.8727731     8.9468407     0.0001424   106   135      0.000002 +i*      -0.000016
  0.33333  0.00000  0.00000    -5.8695413     8.9468407     0.0011700   107   135      0.000113 +i*       0.000064
  0.33333  0.00000  0.00000    -5.0246448     8.9468407     0.0000835   108   135      0.000009 +i*      -0.000000
  0.33333  0.00000  0.00000    -4.9474456     8.9468407     0.0001482   109   135     -0.000014 +i*       0.000009
  0.33333  0.00000  0.00000    -4.3211428     8.9468407     0.0001524   110   135      0.000004 +i*       0.000017
  0.33333  0.00000  0.00000    -3.2417195     8.9468407     0.0694679   111   135      0.002287 +i*       0.007372
  0.33333  0.33333  0.00000    -8.6965125     3.7795087     0.0002075    88   112     -0.000022 +i*      -0.000008
  0.33333  0.33333  0.00000    -8.5424793     3.7795087     0.0007755    89   112     -0.000012 +i*      -0.000085
  0.33333  0.33333  0.00000    -8.5381765     3.7795087     0.0006359    90   112     -0.000057 +i*       0.000042
  0.33333  0.33333  0.00000    -8.4170460     3.7795087     0.0001585    91   112     -0.000004 +i*      -0.000017
  0.33333  0.33333  0.00000    -8.4006440     3.7795087     0.0000579    92   112      0.000002 +i*       0.000006
  0.33333  0.33333  0.00000    -8.2178785     3.7795087     0.0000205    93   112      0.000001 +i*      -0.000002
  0.33333  0.33333  0.00000    -7.7305531     3.7795087     0.0013788    94   112      0.000003 +i*      -0.000153
  0.33333  0.33333  0.00000    -7.5550189     3.7795087     0.0005093    95   112      0.000056 +i*      -0.000006
  0.33333  0.33333  0.00000    -7.5414075     3.7795087     0.0009727    96   112      0.000010 +i*      -0.000108
  0.33333  0.33333  0.00000    -7.4281251     3.7795087     0.0001632    97   112      0.000015 +i*      -0.000010
  0.33333  0.33333  0.00000    -7.4251323     3.7795087     0.0000983    98   112     -0.000003 +i*       0.000011
  0.33333  0.33333  0.00000    -7.3508230     3.7795087     0.0010651    99   112      0.000063 +i*      -0.000100
  0.33333  0.33333  0.00000    -7.0774387     3.7795087     0.0046845   100   112      0.000513 +i*      -0.000086
  0.33333  0.33333  0.00000    -6.7985590     3.7795087     0.0004314   101   112     -0.000038 +i*      -0.000029
  0.33333  0.33333  0.00000    -6.3433735     3.7795087     0.0001879   102   112     -0.000021 +i*      -0.000004
  0.33333  0.33333  0.00000    -6.3433735     3.7795087     0.0002443   103   112      0.000027 +i*      -0.000004
  0.33333  0.33333  0.00000    -6.0233388     3.7795087     0.0039612   104   112     -0.000200 +i*       0.000392
  0.33333  0.33333  0.00000    -5.9168589     3.7795087     0.0003256   105   112     -0.000008 +i*       0.000035
  0.33333  0.33333  0.00000    -5.8724086     3.7795087     0.0008375   106   112     -0.000093 +i*       0.000002
  0.33333  0.33333  0.00000    -5.8687736     3.7795087     0.0009660   107   112      0.000027 +i*       0.000104
  0.33333  0.33333  0.00000    -5.0247022     3.7795087     0.0000634   108   112     -0.000004 +i*      -0.000006
  0.33333  0.33333  0.00000    -4.9475223     3.7795087     0.0004112   109   112      0.000014 +i*       0.000044
  0.33333  0.33333  0.00000    -4.3210858     3.7795087     0.0001363   110   112     -0.000005 +i*       0.000014
  0.33333  0.33333  0.00000    -3.2352722     3.7795087     0.2323808   111   112     -0.025537 +i*       0.003812
  0.33333  0.33333  0.00000    -8.6965125     4.7748113     0.0005955    88   113      0.000010 +i*      -0.000065
  0.33333  0.33333  0.00000    -8.5424793     4.7748113     0.0001452    89   113     -0.000006 +i*       0.000015
  0.33333  0.33333  0.00000    -8.5381765     4.7748113     0.0002864    90   113     -0.000014 +i*      -0.000029
  0.33333  0.33333  0.00000    -8.4170460     4.7748113     0.0004331    91   113      0.000033 +i*       0.000035
  0.33333  0.33333  0.00000    -8.4006440     4.7748113     0.0000056    92   113      0.000001 +i*       0.000000
  0.33333  0.33333  0.00000    -8.2178785     4.7748113     0.0000435    93   113     -0.000004 +i*       0.000003
  0.33333  0.33333  0.00000    -7.7305531     4.7748113     0.0014092    94   113      0.000133 +i*       0.000082
  0.33333  0.33333  0.00000    -7.5550189     4.7748113     0.0006330    95   113      0.000005 +i*      -0.000070
  0.33333  0.33333  0.00000    -7.5414075     4.7748113     0.0003927    96   113     -0.000029 +i*       0.000033
  0.33333  0.33333  0.00000    -7.4281251     4.7748113     0.0002485    97   113     -0.000002 +i*       0.000028
  0.33333  0.33333  0.00000    -7.4251323     4.7748113     0.0001026    98   113      0.000009 +i*       0.000007
  0.33333  0.33333  0.00000    -7.3508230     4.7748113     0.0011347    99   113     -0.000093 +i*      -0.000085
  0.33333  0.33333  0.00000    -7.0774387     4.7748113     0.0016744   100   113     -0.000177 +i*      -0.000057
  0.33333  0.33333  0.00000    -6.7985590     4.7748113     0.0002537   101   113     -0.000028 +i*      -0.000004
  0.33333  0.33333  0.00000    -6.3433735     4.7748113     0.0003645   102   113     -0.000012 +i*      -0.000039
  0.33333  0.33333  0.00000    -6.3433735     4.7748113     0.0004119   103   113     -0.000014 +i*      -0.000044
  0.33333  0.33333  0.00000    -6.0233388     4.7748113     0.0033235   104   113     -0.000144 +i*       0.000340
  0.33333  0.33333  0.00000    -5.9168589     4.7748113     0.0001553   105   113     -0.000005 +i*       0.000016
  0.33333  0.33333  0.00000    -5.8724086     4.7748113     0.0008021   106   113      0.000004 +i*       0.000089
  0.33333  0.33333  0.00000    -5.8687736     4.7748113     0.0016440   107   113     -0.000091 +i*       0.000158
  0.33333  0.33333  0.00000    -5.0247022     4.7748113     0.0001050   108   113      0.000002 +i*      -0.000012
  0.33333  0.33333  0.00000    -4.9475223     4.7748113     0.0009811   109   113      0.000105 +i*      -0.000029
  0.33333  0.33333  0.00000    -4.3210858     4.7748113     0.0001224   110   113      0.000011 +i*      -0.000008
  0.33333  0.33333  0.00000    -3.2352722     4.7748113     0.0435915   111   113      0.004771 +i*       0.000836
  0.33333  0.33333  0.00000    -8.6965125     5.3035466     0.0004136    88   114      0.000018 +i*      -0.000042
  0.33333  0.33333  0.00000    -8.5424793     5.3035466     0.0002947    89   114      0.000021 +i*       0.000025
  0.33333  0.33333  0.00000    -8.5381765     5.3035466     0.0002444    90   114      0.000022 +i*      -0.000016
  0.33333  0.33333  0.00000    -8.4170460     5.3035466     0.0001758    91   114      0.000007 +i*      -0.000018
  0.33333  0.33333  0.00000    -8.4006440     5.3035466     0.0001108    92   114     -0.000009 +i*       0.000008
  0.33333  0.33333  0.00000    -8.2178785     5.3035466     0.0001007    93   114     -0.000010 +i*      -0.000004
  0.33333  0.33333  0.00000    -7.7305531     5.3035466     0.0025692    94   114      0.000215 +i*      -0.000188
  0.33333  0.33333  0.00000    -7.5550189     5.3035466     0.0004468    95   114      0.000015 +i*       0.000047
  0.33333  0.33333  0.00000    -7.5414075     5.3035466     0.0007167    96   114      0.000074 +i*       0.000030
  0.33333  0.33333  0.00000    -7.4281251     5.3035466     0.0016323    97   114      0.000083 +i*      -0.000161
  0.33333  0.33333  0.00000    -7.4251323     5.3035466     0.0006423    98   114      0.000052 +i*      -0.000049
  0.33333  0.33333  0.00000    -7.3508230     5.3035466     0.0013804    99   114     -0.000055 +i*      -0.000143
  0.33333  0.33333  0.00000    -7.0774387     5.3035466     0.0099849   100   114      0.001044 +i*      -0.000376
  0.33333  0.33333  0.00000    -6.7985590     5.3035466     0.0008487   101   114      0.000064 +i*      -0.000069
  0.33333  0.33333  0.00000    -6.3433735     5.3035466     0.0005564   102   114      0.000029 +i*       0.000055
  0.33333  0.33333  0.00000    -6.3433735     5.3035466     0.0008234   103   114      0.000051 +i*      -0.000076
  0.33333  0.33333  0.00000    -6.0233388     5.3035466     0.0024823   104   114      0.000091 +i*      -0.000260
  0.33333  0.33333  0.00000    -5.9168589     5.3035466     0.0004630   105   114      0.000048 +i*       0.000018
  0.33333  0.33333  0.00000    -5.8724086     5.3035466     0.0005870   106   114     -0.000013 +i*       0.000064
  0.33333  0.33333  0.00000    -5.8687736     5.3035466     0.0005782   107   114      0.000049 +i*      -0.000041
  0.33333  0.33333  0.00000    -5.0247022     5.3035466     0.0005227   108   114      0.000005 +i*      -0.000058
  0.33333  0.33333  0.00000    -4.9475223     5.3035466     0.0001834   109   114     -0.000010 +i*       0.000018
  0.33333  0.33333  0.00000    -4.3210858     5.3035466     0.0007489   110   114      0.000070 +i*       0.000046
  0.33333  0.33333  0.00000    -3.2352722     5.3035466     0.4299878   111   114     -0.044200 +i*       0.018137
  0.33333  0.33333  0.00000    -8.6965125     5.3217131     0.0000683    88   115     -0.000001 +i*      -0.000008
  0.33333  0.33333  0.00000    -8.5424793     5.3217131     0.0003669    89   115      0.000032 +i*       0.000025
  0.33333  0.33333  0.00000    -8.5381765     5.3217131     0.0003635    90   115      0.000040 +i*       0.000004
  0.33333  0.33333  0.00000    -8.4170460     5.3217131     0.0002087    91   115     -0.000020 +i*      -0.000012
  0.33333  0.33333  0.00000    -8.4006440     5.3217131     0.0000998    92   115     -0.000011 +i*       0.000002
  0.33333  0.33333  0.00000    -8.2178785     5.3217131     0.0001200    93   115     -0.000008 +i*      -0.000011
  0.33333  0.33333  0.00000    -7.7305531     5.3217131     0.0032671    94   115      0.000275 +i*      -0.000236
  0.33333  0.33333  0.00000    -7.5550189     5.3217131     0.0004916    95   115      0.000016 +i*       0.000052
  0.33333  0.33333  0.00000    -7.5414075     5.3217131     0.0007632    96   115      0.000071 +i*       0.000046
  0.33333  0.33333  0.00000    -7.4281251     5.3217131     0.0018314    97   115      0.000115 +i*      -0.000168
  0.33333  0.33333  0.00000    -7.4251323     5.3217131     0.0008674    98   115      0.000096 +i*       0.000008
  0.33333  0.33333  0.00000    -7.3508230     5.3217131     0.0022705    99   115     -0.000024 +i*      -0.000251
  0.33333  0.33333  0.00000    -7.0774387     5.3217131     0.0078334   100   115      0.000870 +i*       0.000022
  0.33333  0.33333  0.00000    -6.7985590     5.3217131     0.0011236   101   115      0.000124 +i*       0.000013
  0.33333  0.33333  0.00000    -6.3433735     5.3217131     0.0005260   102   115     -0.000036 +i*       0.000046
  0.33333  0.33333  0.00000    -6.3433735     5.3217131     0.0008834   103   115      0.000066 +i*      -0.000073
  0.33333  0.33333  0.00000    -6.0233388     5.3217131     0.0036810   104   115      0.000238 +i*      -0.000333
  0.33333  0.33333  0.00000    -5.9168589     5.3217131     0.0004373   105   115      0.000037 +i*       0.000031
  0.33333  0.33333  0.00000    -5.8724086     5.3217131     0.0005023   106   115     -0.000009 +i*       0.000055
  0.33333  0.33333  0.00000    -5.8687736     5.3217131     0.0007996   107   115      0.000071 +i*      -0.000054
  0.33333  0.33333  0.00000    -5.0247022     5.3217131     0.0004822   108   115      0.000023 +i*      -0.000049
  0.33333  0.33333  0.00000    -4.9475223     5.3217131     0.0007176   109   115     -0.000060 +i*       0.000052
  0.33333  0.33333  0.00000    -4.3210858     5.3217131     0.0006814   110   115      0.000035 +i*       0.000067
  0.33333  0.33333  0.00000    -3.2352722     5.3217131     0.3550080   111   115     -0.039373 +i*      -0.002387
  0.33333  0.33333  0.00000    -8.6965125     5.7873801     0.0002051    88   116     -0.000020 +i*      -0.000011
  0.33333  0.33333  0.00000    -8.5424793     5.7873801     0.0007228    89   116     -0.000079 +i*      -0.000012
  0.33333  0.33333  0.00000    -8.5381765     5.7873801     0.0003492    90   116     -0.000025 +i*       0.000030
  0.33333  0.33333  0.00000    -8.4170460     5.7873801     0.0003569    91   116      0.000033 +i*       0.000022
  0.33333  0.33333  0.00000    -8.4006440     5.7873801     0.0007787    92   116      0.000039 +i*      -0.000077
  0.33333  0.33333  0.00000    -8.2178785     5.7873801     0.0005740    93   116     -0.000064 +i*       0.000001
  0.33333  0.33333  0.00000    -7.7305531     5.7873801     0.0029296    94   116     -0.000082 +i*      -0.000315
  0.33333  0.33333  0.00000    -7.5550189     5.7873801     0.0005528    95   116     -0.000058 +i*       0.000019
  0.33333  0.33333  0.00000    -7.5414075     5.7873801     0.0006118    96   116      0.000062 +i*      -0.000029
  0.33333  0.33333  0.00000    -7.4281251     5.7873801     0.0016299    97   116     -0.000125 +i*       0.000131
  0.33333  0.33333  0.00000    -7.4251323     5.7873801     0.0009820    98   116     -0.000085 +i*       0.000068
  0.33333  0.33333  0.00000    -7.3508230     5.7873801     0.0006223    99   116      0.000069 +i*      -0.000004
  0.33333  0.33333  0.00000    -7.0774387     5.7873801     0.0091102   100   116     -0.001012 +i*      -0.000009
  0.33333  0.33333  0.00000    -6.7985590     5.7873801     0.0011266   101   116     -0.000082 +i*       0.000095
  0.33333  0.33333  0.00000    -6.3433735     5.7873801     0.0006991   102   116      0.000022 +i*      -0.000074
  0.33333  0.33333  0.00000    -6.3433735     5.7873801     0.0012945   103   116     -0.000125 +i*       0.000071
  0.33333  0.33333  0.00000    -6.0233388     5.7873801     0.0034371   104   116     -0.000137 +i*      -0.000356
  0.33333  0.33333  0.00000    -5.9168589     5.7873801     0.0010599   105   116     -0.000061 +i*      -0.000101
  0.33333  0.33333  0.00000    -5.8724086     5.7873801     0.0003719   106   116      0.000028 +i*      -0.000030
  0.33333  0.33333  0.00000    -5.8687736     5.7873801     0.0011056   107   116     -0.000086 +i*      -0.000088
  0.33333  0.33333  0.00000    -5.0247022     5.7873801     0.0011045   108   116      0.000030 +i*       0.000119
  0.33333  0.33333  0.00000    -4.9475223     5.7873801     0.0007874   109   116      0.000038 +i*      -0.000079
  0.33333  0.33333  0.00000    -4.3210858     5.7873801     0.0004990   110   116      0.000032 +i*      -0.000045
  0.33333  0.33333  0.00000    -3.2352722     5.7873801     0.4086919   111   116      0.045101 +i*      -0.005288
  0.33333  0.33333  0.00000    -8.6965125     5.8086745     0.0005693    88   117      0.000007 +i*       0.000063
  0.33333  0.33333  0.00000    -8.5424793     5.8086745     0.0004454    89   117     -0.000043 +i*      -0.000024
  0.33333  0.33333  0.00000    -8.5381765     5.8086745     0.0003408    90   117     -0.000026 +i*       0.000027
  0.33333  0.33333  0.00000    -8.4170460     5.8086745     0.0002321    91   117      0.000024 +i*       0.000010
  0.33333  0.33333  0.00000    -8.4006440     5.8086745     0.0005378    92   117     -0.000033 +i*       0.000050
  0.33333  0.33333  0.00000    -8.2178785     5.8086745     0.0005370    93   117     -0.000058 +i*      -0.000014
  0.33333  0.33333  0.00000    -7.7305531     5.8086745     0.0001668    94   117      0.000006 +i*       0.000018
  0.33333  0.33333  0.00000    -7.5550189     5.8086745     0.0004343    95   117     -0.000031 +i*      -0.000037
  0.33333  0.33333  0.00000    -7.5414075     5.8086745     0.0001517    96   117     -0.000003 +i*       0.000017
  0.33333  0.33333  0.00000    -7.4281251     5.8086745     0.0003664    97   117     -0.000020 +i*       0.000036
  0.33333  0.33333  0.00000    -7.4251323     5.8086745     0.0002671    98   117      0.000030 +i*       0.000002
  0.33333  0.33333  0.00000    -7.3508230     5.8086745     0.0011323    99   117     -0.000058 +i*       0.000111
  0.33333  0.33333  0.00000    -7.0774387     5.8086745     0.0010197   100   117     -0.000007 +i*      -0.000113
  0.33333  0.33333  0.00000    -6.7985590     5.8086745     0.0004051   101   117      0.000009 +i*      -0.000044
  0.33333  0.33333  0.00000    -6.3433735     5.8086745     0.0004301   102   117     -0.000039 +i*      -0.000027
  0.33333  0.33333  0.00000    -6.3433735     5.8086745     0.0003665   103   117      0.000041 +i*       0.000002
  0.33333  0.33333  0.00000    -6.0233388     5.8086745     0.0003035   104   117      0.000000 +i*      -0.000034
  0.33333  0.33333  0.00000    -5.9168589     5.8086745     0.0001379   105   117      0.000014 +i*       0.000006
  0.33333  0.33333  0.00000    -5.8724086     5.8086745     0.0002117   106   117      0.000015 +i*      -0.000018
  0.33333  0.33333  0.00000    -5.8687736     5.8086745     0.0002945   107   117     -0.000021 +i*       0.000025
  0.33333  0.33333  0.00000    -5.0247022     5.8086745     0.0005365   108   117     -0.000016 +i*      -0.000057
  0.33333  0.33333  0.00000    -4.9475223     5.8086745     0.0003216   109   117      0.000015 +i*      -0.000032
  0.33333  0.33333  0.00000    -4.3210858     5.8086745     0.0006329   110   117      0.000061 +i*       0.000035
  0.33333  0.33333  0.00000    -3.2352722     5.8086745     0.0031109   111   117     -0.000242 +i*       0.000247
  0.33333  0.33333  0.00000    -8.6965125     6.2321758     0.0026749    88   118      0.000217 +i*      -0.000203
  0.33333  0.33333  0.00000    -8.5424793     6.2321758     0.0017619    89   118      0.000088 +i*       0.000175
  0.33333  0.33333  0.00000    -8.5381765     6.2321758     0.0018238    90   118      0.000093 +i*       0.000180
  0.33333  0.33333  0.00000    -8.4170460     6.2321758     0.0013862    91   118     -0.000084 +i*      -0.000129
  0.33333  0.33333  0.00000    -8.4006440     6.2321758     0.0008561    92   118     -0.000090 +i*       0.000032
  0.33333  0.33333  0.00000    -8.2178785     6.2321758     0.0005998    93   118     -0.000042 +i*      -0.000051
  0.33333  0.33333  0.00000    -7.7305531     6.2321758     0.0040602    94   118     -0.000072 +i*       0.000445
  0.33333  0.33333  0.00000    -7.5550189     6.2321758     0.0014684    95   118      0.000142 +i*       0.000080
  0.33333  0.33333  0.00000    -7.5414075     6.2321758     0.0007795    96   118      0.000085 +i*       0.000016
  0.33333  0.33333  0.00000    -7.4281251     6.2321758     0.0103081    97   118      0.000845 +i*      -0.000773
  0.33333  0.33333  0.00000    -7.4251323     6.2321758     0.0040651    98   118      0.000446 +i*      -0.000070
  0.33333  0.33333  0.00000    -7.3508230     6.2321758     0.0046152    99   118     -0.000506 +i*       0.000084
  0.33333  0.33333  0.00000    -7.0774387     6.2321758     0.0655354   100   118      0.007055 +i*       0.001802
  0.33333  0.33333  0.00000    -6.7985590     6.2321758     0.0068906   101   118      0.000747 +i*      -0.000168
  0.33333  0.33333  0.00000    -6.3433735     6.2321758     0.0027460   102   118     -0.000270 +i*       0.000142
  0.33333  0.33333  0.00000    -6.3433735     6.2321758     0.0053875   103   118      0.000508 +i*      -0.000317
  0.33333  0.33333  0.00000    -6.0233388     6.2321758     0.0055472   104   118     -0.000347 +i*       0.000509
  0.33333  0.33333  0.00000    -5.9168589     6.2321758     0.0035975   105   118      0.000168 +i*       0.000363
  0.33333  0.33333  0.00000    -5.8724086     6.2321758     0.0033468   106   118     -0.000230 +i*       0.000292
  0.33333  0.33333  0.00000    -5.8687736     6.2321758     0.0034375   107   118      0.000247 +i*       0.000291
  0.33333  0.33333  0.00000    -5.0247022     6.2321758     0.0034389   108   118      0.000191 +i*      -0.000331
  0.33333  0.33333  0.00000    -4.9475223     6.2321758     0.0039391   109   118     -0.000361 +i*       0.000248
  0.33333  0.33333  0.00000    -4.3210858     6.2321758     0.0047971   110   118      0.000228 +i*       0.000482
  0.33333  0.33333  0.00000    -3.2352722     6.2321758     2.5723583   111   118     -0.283723 +i*      -0.034536
  0.33333  0.33333  0.00000    -8.6965125     6.3594421     0.0003772    88   119     -0.000036 +i*       0.000021
  0.33333  0.33333  0.00000    -8.5424793     6.3594421     0.0005343    89   119     -0.000037 +i*      -0.000046
  0.33333  0.33333  0.00000    -8.5381765     6.3594421     0.0004320    90   119     -0.000030 +i*      -0.000037
  0.33333  0.33333  0.00000    -8.4170460     6.3594421     0.0006075    91   119      0.000034 +i*       0.000058
  0.33333  0.33333  0.00000    -8.4006440     6.3594421     0.0002593    92   119      0.000029 +i*      -0.000004
  0.33333  0.33333  0.00000    -8.2178785     6.3594421     0.0001991    93   119      0.000021 +i*       0.000007
  0.33333  0.33333  0.00000    -7.7305531     6.3594421     0.0050695    94   119     -0.000358 +i*       0.000435
  0.33333  0.33333  0.00000    -7.5550189     6.3594421     0.0007718    95   119     -0.000048 +i*      -0.000071
  0.33333  0.33333  0.00000    -7.5414075     6.3594421     0.0011666    96   119     -0.000121 +i*      -0.000048
  0.33333  0.33333  0.00000    -7.4281251     6.3594421     0.0036714    97   119     -0.000303 +i*       0.000274
  0.33333  0.33333  0.00000    -7.4251323     6.3594421     0.0014792    98   119     -0.000163 +i*      -0.000019
  0.33333  0.33333  0.00000    -7.3508230     6.3594421     0.0040739    99   119      0.000268 +i*       0.000365
  0.33333  0.33333  0.00000    -7.0774387     6.3594421     0.0198524   100   119     -0.002085 +i*      -0.000721
  0.33333  0.33333  0.00000    -6.7985590     6.3594421     0.0020241   101   119     -0.000225 +i*       0.000003
  0.33333  0.33333  0.00000    -6.3433735     6.3594421     0.0012507   102   119      0.000102 +i*      -0.000094
  0.33333  0.33333  0.00000    -6.3433735     6.3594421     0.0018049   103   119     -0.000181 +i*       0.000086
  0.33333  0.33333  0.00000    -6.0233388     6.3594421     0.0057623   104   119     -0.000637 +i*       0.000060
  0.33333  0.33333  0.00000    -5.9168589     6.3594421     0.0011095   105   119     -0.000063 +i*      -0.000106
  0.33333  0.33333  0.00000    -5.8724086     6.3594421     0.0010374   106   119      0.000091 +i*      -0.000070
  0.33333  0.33333  0.00000    -5.8687736     6.3594421     0.0016764   107   119     -0.000184 +i*      -0.000027
  0.33333  0.33333  0.00000    -5.0247022     6.3594421     0.0011502   108   119     -0.000075 +i*       0.000103
  0.33333  0.33333  0.00000    -4.9475223     6.3594421     0.0014540   109   119      0.000144 +i*      -0.000073
  0.33333  0.33333  0.00000    -4.3210858     6.3594421     0.0014021   110   119     -0.000076 +i*      -0.000136
  0.33333  0.33333  0.00000    -3.2352722     6.3594421     0.8105328   111   119      0.087965 +i*       0.019307
  0.33333  0.33333  0.00000    -8.6965125     6.3863118     0.0003165    88   120      0.000027 +i*       0.000022
  0.33333  0.33333  0.00000    -8.5424793     6.3863118     0.0002347    89   120      0.000017 +i*       0.000019
  0.33333  0.33333  0.00000    -8.5381765     6.3863118     0.0001941    90   120      0.000001 +i*       0.000022
  0.33333  0.33333  0.00000    -8.4170460     6.3863118     0.0002874    91   120      0.000026 +i*       0.000018
  0.33333  0.33333  0.00000    -8.4006440     6.3863118     0.0001352    92   120     -0.000012 +i*      -0.000008
  0.33333  0.33333  0.00000    -8.2178785     6.3863118     0.0002290    93   120      0.000019 +i*      -0.000017
  0.33333  0.33333  0.00000    -7.7305531     6.3863118     0.0013269    94   120      0.000129 +i*      -0.000072
  0.33333  0.33333  0.00000    -7.5550189     6.3863118     0.0003935    95   120      0.000000 +i*       0.000044
  0.33333  0.33333  0.00000    -7.5414075     6.3863118     0.0006003    96   120      0.000009 +i*       0.000066
  0.33333  0.33333  0.00000    -7.4281251     6.3863118     0.0014321    97   120      0.000159 +i*      -0.000012
  0.33333  0.33333  0.00000    -7.4251323     6.3863118     0.0005457    98   120      0.000059 +i*       0.000015
  0.33333  0.33333  0.00000    -7.3508230     6.3863118     0.0011898    99   120      0.000027 +i*      -0.000130
  0.33333  0.33333  0.00000    -7.0774387     6.3863118     0.0056951   100   120      0.000479 +i*       0.000413
  0.33333  0.33333  0.00000    -6.7985590     6.3863118     0.0006291   101   120      0.000069 +i*       0.000012
  0.33333  0.33333  0.00000    -6.3433735     6.3863118     0.0004626   102   120     -0.000051 +i*       0.000007
  0.33333  0.33333  0.00000    -6.3433735     6.3863118     0.0006838   103   120      0.000074 +i*       0.000017
  0.33333  0.33333  0.00000    -6.0233388     6.3863118     0.0020889   104   120      0.000227 +i*       0.000050
  0.33333  0.33333  0.00000    -5.9168589     6.3863118     0.0006405   105   120     -0.000027 +i*       0.000066
  0.33333  0.33333  0.00000    -5.8724086     6.3863118     0.0001619   106   120     -0.000001 +i*       0.000018
  0.33333  0.33333  0.00000    -5.8687736     6.3863118     0.0005327   107   120      0.000043 +i*       0.000041
  0.33333  0.33333  0.00000    -5.0247022     6.3863118     0.0004519   108   120      0.000048 +i*      -0.000015
  0.33333  0.33333  0.00000    -4.9475223     6.3863118     0.0001201   109   120     -0.000012 +i*       0.000005
  0.33333  0.33333  0.00000    -4.3210858     6.3863118     0.0007940   110   120     -0.000050 +i*       0.000073
  0.33333  0.33333  0.00000    -3.2352722     6.3863118     0.2508185   111   120     -0.020591 +i*      -0.018779
  0.33333  0.33333  0.00000    -8.6965125     6.3925826     0.0002716    88   121     -0.000026 +i*       0.000016
  0.33333  0.33333  0.00000    -8.5424793     6.3925826     0.0004926    89   121     -0.000014 +i*      -0.000053
  0.33333  0.33333  0.00000    -8.5381765     6.3925826     0.0004076    90   121     -0.000026 +i*      -0.000037
  0.33333  0.33333  0.00000    -8.4170460     6.3925826     0.0004722    91   121     -0.000023 +i*       0.000047
  0.33333  0.33333  0.00000    -8.4006440     6.3925826     0.0000671    92   121      0.000007 +i*       0.000002
  0.33333  0.33333  0.00000    -8.2178785     6.3925826     0.0003798    93   121      0.000021 +i*       0.000036
  0.33333  0.33333  0.00000    -7.7305531     6.3925826     0.0003426    94   121     -0.000015 +i*      -0.000035
  0.33333  0.33333  0.00000    -7.5550189     6.3925826     0.0005811    95   121     -0.000060 +i*      -0.000023
  0.33333  0.33333  0.00000    -7.5414075     6.3925826     0.0009654    96   121     -0.000103 +i*      -0.000030
  0.33333  0.33333  0.00000    -7.4281251     6.3925826     0.0025368    97   121     -0.000251 +i*       0.000129
  0.33333  0.33333  0.00000    -7.4251323     6.3925826     0.0010464    98   121     -0.000091 +i*      -0.000072
  0.33333  0.33333  0.00000    -7.3508230     6.3925826     0.0017825    99   121      0.000198 +i*       0.000002
  0.33333  0.33333  0.00000    -7.0774387     6.3925826     0.0149253   100   121     -0.001485 +i*      -0.000739
  0.33333  0.33333  0.00000    -6.7985590     6.3925826     0.0014677   101   121     -0.000163 +i*       0.000003
  0.33333  0.33333  0.00000    -6.3433735     6.3925826     0.0004539   102   121      0.000050 +i*      -0.000006
  0.33333  0.33333  0.00000    -6.3433735     6.3925826     0.0011475   103   121     -0.000120 +i*       0.000043
  0.33333  0.33333  0.00000    -6.0233388     6.3925826     0.0019730   104   121      0.000205 +i*       0.000079
  0.33333  0.33333  0.00000    -5.9168589     6.3925826     0.0003560   105   121      0.000007 +i*      -0.000039
  0.33333  0.33333  0.00000    -5.8724086     6.3925826     0.0004252   106   121      0.000029 +i*      -0.000037
  0.33333  0.33333  0.00000    -5.8687736     6.3925826     0.0003582   107   121     -0.000008 +i*      -0.000039
  0.33333  0.33333  0.00000    -5.0247022     6.3925826     0.0007734   108   121     -0.000076 +i*       0.000040
  0.33333  0.33333  0.00000    -4.9475223     6.3925826     0.0007223   109   121      0.000080 +i*      -0.000008
  0.33333  0.33333  0.00000    -4.3210858     6.3925826     0.0015296   110   121     -0.000065 +i*      -0.000157
  0.33333  0.33333  0.00000    -3.2352722     6.3925826     0.5765629   111   121      0.061110 +i*       0.019223
  0.33333  0.33333  0.00000    -8.6965125     6.6230792     0.0006975    88   122      0.000069 +i*      -0.000035
  0.33333  0.33333  0.00000    -8.5424793     6.6230792     0.0003869    89   122      0.000039 +i*       0.000019
  0.33333  0.33333  0.00000    -8.5381765     6.6230792     0.0003585    90   122      0.000010 +i*       0.000038
  0.33333  0.33333  0.00000    -8.4170460     6.6230792     0.0003539    91   122      0.000000 +i*      -0.000039
  0.33333  0.33333  0.00000    -8.4006440     6.6230792     0.0002766    92   122     -0.000029 +i*       0.000011
  0.33333  0.33333  0.00000    -8.2178785     6.6230792     0.0001788    93   122     -0.000007 +i*      -0.000018
  0.33333  0.33333  0.00000    -7.7305531     6.6230792     0.0068762    94   122      0.000102 +i*      -0.000757
  0.33333  0.33333  0.00000    -7.5550189     6.6230792     0.0012526    95   122     -0.000002 +i*       0.000139
  0.33333  0.33333  0.00000    -7.5414075     6.6230792     0.0022856    96   122      0.000249 +i*       0.000050
  0.33333  0.33333  0.00000    -7.4281251     6.6230792     0.0033363    97   122      0.000297 +i*      -0.000221
  0.33333  0.33333  0.00000    -7.4251323     6.6230792     0.0016087    98   122      0.000177 +i*       0.000026
  0.33333  0.33333  0.00000    -7.3508230     6.6230792     0.0018133    99   122     -0.000152 +i*      -0.000132
  0.33333  0.33333  0.00000    -7.0774387     6.6230792     0.0191447   100   122      0.001968 +i*       0.000808
  0.33333  0.33333  0.00000    -6.7985590     6.6230792     0.0023825   101   122      0.000262 +i*       0.000036
  0.33333  0.33333  0.00000    -6.3433735     6.6230792     0.0005387   102   122     -0.000033 +i*       0.000050
  0.33333  0.33333  0.00000    -6.3433735     6.6230792     0.0016881   103   122      0.000176 +i*      -0.000065
  0.33333  0.33333  0.00000    -6.0233388     6.6230792     0.0057503   104   122     -0.000303 +i*      -0.000563
  0.33333  0.33333  0.00000    -5.9168589     6.6230792     0.0007194   105   122      0.000019 +i*       0.000078
  0.33333  0.33333  0.00000    -5.8724086     6.6230792     0.0009328   106   122     -0.000078 +i*       0.000068
  0.33333  0.33333  0.00000    -5.8687736     6.6230792     0.0000760   107   122      0.000005 +i*      -0.000007
  0.33333  0.33333  0.00000    -5.0247022     6.6230792     0.0008793   108   122      0.000061 +i*      -0.000076
  0.33333  0.33333  0.00000    -4.9475223     6.6230792     0.0009593   109   122     -0.000104 +i*       0.000021
  0.33333  0.33333  0.00000    -4.3210858     6.6230792     0.0012686   110   122      0.000024 +i*       0.000139
  0.33333  0.33333  0.00000    -3.2352722     6.6230792     0.6520606   111   122     -0.068088 +i*      -0.024763
  0.33333  0.33333  0.00000    -8.6965125     7.2163917     0.0002083    88   123      0.000015 +i*      -0.000018
  0.33333  0.33333  0.00000    -8.5424793     7.2163917     0.0006103    89   123      0.000036 +i*       0.000057
  0.33333  0.33333  0.00000    -8.5381765     7.2163917     0.0003074    90   123      0.000032 +i*       0.000012
  0.33333  0.33333  0.00000    -8.4170460     7.2163917     0.0003287    91   123     -0.000017 +i*      -0.000032
  0.33333  0.33333  0.00000    -8.4006440     7.2163917     0.0000826    92   123     -0.000009 +i*       0.000001
  0.33333  0.33333  0.00000    -8.2178785     7.2163917     0.0000691    93   123     -0.000002 +i*      -0.000008
  0.33333  0.33333  0.00000    -7.7305531     7.2163917     0.0030126    94   123      0.000334 +i*       0.000019
  0.33333  0.33333  0.00000    -7.5550189     7.2163917     0.0003446    95   123     -0.000035 +i*      -0.000016
  0.33333  0.33333  0.00000    -7.5414075     7.2163917     0.0003811    96   123      0.000035 +i*       0.000023
  0.33333  0.33333  0.00000    -7.4281251     7.2163917     0.0018022    97   123      0.000155 +i*      -0.000127
  0.33333  0.33333  0.00000    -7.4251323     7.2163917     0.0007711    98   123      0.000084 +i*       0.000017
  0.33333  0.33333  0.00000    -7.3508230     7.2163917     0.0000758    99   123     -0.000008 +i*       0.000002
  0.33333  0.33333  0.00000    -7.0774387     7.2163917     0.0102725   100   123      0.001111 +i*       0.000262
  0.33333  0.33333  0.00000    -6.7985590     7.2163917     0.0004888   101   123      0.000054 +i*      -0.000006
  0.33333  0.33333  0.00000    -6.3433735     7.2163917     0.0007175   102   123      0.000008 +i*       0.000079
  0.33333  0.33333  0.00000    -6.3433735     7.2163917     0.0007289   103   123      0.000054 +i*      -0.000060
  0.33333  0.33333  0.00000    -6.0233388     7.2163917     0.0078980   104   123      0.000482 +i*      -0.000733
  0.33333  0.33333  0.00000    -5.9168589     7.2163917     0.0004039   105   123      0.000044 +i*       0.000010
  0.33333  0.33333  0.00000    -5.8724086     7.2163917     0.0003415   106   123     -0.000010 +i*       0.000036
  0.33333  0.33333  0.00000    -5.8687736     7.2163917     0.0013707   107   123      0.000105 +i*      -0.000110
  0.33333  0.33333  0.00000    -5.0247022     7.2163917     0.0004320   108   123      0.000021 +i*      -0.000043
  0.33333  0.33333  0.00000    -4.9475223     7.2163917     0.0004634   109   123     -0.000051 +i*       0.000009
  0.33333  0.33333  0.00000    -4.3210858     7.2163917     0.0005329   110   123      0.000033 +i*       0.000049
  0.33333  0.33333  0.00000    -3.2352722     7.2163917     0.2928040   111   123     -0.032531 +i*      -0.000438
  0.33333  0.33333  0.00000    -8.6965125     7.4521145     0.0001848    88   124     -0.000001 +i*      -0.000021
  0.33333  0.33333  0.00000    -8.5424793     7.4521145     0.0002406    89   124     -0.000027 +i*       0.000001
  0.33333  0.33333  0.00000    -8.5381765     7.4521145     0.0000503    90   124     -0.000005 +i*       0.000003
  0.33333  0.33333  0.00000    -8.4170460     7.4521145     0.0001658    91   124     -0.000018 +i*      -0.000000
  0.33333  0.33333  0.00000    -8.4006440     7.4521145     0.0000719    92   124      0.000008 +i*      -0.000002
  0.33333  0.33333  0.00000    -8.2178785     7.4521145     0.0000496    93   124      0.000002 +i*       0.000005
  0.33333  0.33333  0.00000    -7.7305531     7.4521145     0.0048034    94   124      0.000017 +i*       0.000533
  0.33333  0.33333  0.00000    -7.5550189     7.4521145     0.0008859    95   124     -0.000017 +i*      -0.000097
  0.33333  0.33333  0.00000    -7.5414075     7.4521145     0.0012473    96   124     -0.000138 +i*      -0.000007
  0.33333  0.33333  0.00000    -7.4281251     7.4521145     0.0008789    97   124     -0.000098 +i*       0.000002
  0.33333  0.33333  0.00000    -7.4251323     7.4521145     0.0007029    98   124     -0.000045 +i*      -0.000064
  0.33333  0.33333  0.00000    -7.3508230     7.4521145     0.0008613    99   124     -0.000063 +i*       0.000072
  0.33333  0.33333  0.00000    -7.0774387     7.4521145     0.0060817   100   124     -0.000257 +i*      -0.000625
  0.33333  0.33333  0.00000    -6.7985590     7.4521145     0.0005748   101   124     -0.000050 +i*      -0.000040
  0.33333  0.33333  0.00000    -6.3433735     7.4521145     0.0004313   102   124     -0.000001 +i*      -0.000048
  0.33333  0.33333  0.00000    -6.3433735     7.4521145     0.0005005   103   124     -0.000033 +i*       0.000045
  0.33333  0.33333  0.00000    -6.0233388     7.4521145     0.0048931   104   124     -0.000444 +i*       0.000313
  0.33333  0.33333  0.00000    -5.9168589     7.4521145     0.0002320   105   124     -0.000023 +i*      -0.000011
  0.33333  0.33333  0.00000    -5.8724086     7.4521145     0.0003480   106   124      0.000012 +i*      -0.000037
  0.33333  0.33333  0.00000    -5.8687736     7.4521145     0.0006439   107   124     -0.000050 +i*       0.000051
  0.33333  0.33333  0.00000    -5.0247022     7.4521145     0.0001993   108   124     -0.000014 +i*       0.000017
  0.33333  0.33333  0.00000    -4.9475223     7.4521145     0.0001180   109   124     -0.000012 +i*       0.000006
  0.33333  0.33333  0.00000    -4.3210858     7.4521145     0.0002609   110   124      0.000006 +i*      -0.000028
  0.33333  0.33333  0.00000    -3.2352722     7.4521145     0.1250287   111   124      0.012763 +i*       0.005485
  0.33333  0.33333  0.00000    -8.6965125     7.5096145     0.0002230    88   125      0.000020 +i*      -0.000015
  0.33333  0.33333  0.00000    -8.5424793     7.5096145     0.0003692    89   125      0.000024 +i*      -0.000033
  0.33333  0.33333  0.00000    -8.5381765     7.5096145     0.0002400    90   125     -0.000014 +i*       0.000023
  0.33333  0.33333  0.00000    -8.4170460     7.5096145     0.0001142    91   125      0.000011 +i*      -0.000006
  0.33333  0.33333  0.00000    -8.4006440     7.5096145     0.0000866    92   125     -0.000008 +i*       0.000005
  0.33333  0.33333  0.00000    -8.2178785     7.5096145     0.0000412    93   125     -0.000002 +i*      -0.000004
  0.33333  0.33333  0.00000    -7.7305531     7.5096145     0.0074108    94   125     -0.000047 +i*      -0.000822
  0.33333  0.33333  0.00000    -7.5550189     7.5096145     0.0011368    95   125     -0.000111 +i*       0.000059
  0.33333  0.33333  0.00000    -7.5414075     7.5096145     0.0020164    96   125      0.000218 +i*       0.000053
  0.33333  0.33333  0.00000    -7.4281251     7.5096145     0.0003910    97   125      0.000023 +i*      -0.000037
  0.33333  0.33333  0.00000    -7.4251323     7.5096145     0.0008523    98   125      0.000084 +i*       0.000044
  0.33333  0.33333  0.00000    -7.3508230     7.5096145     0.0019592    99   125      0.000067 +i*       0.000207
  0.33333  0.33333  0.00000    -7.0774387     7.5096145     0.0025775   100   125      0.000260 +i*      -0.000119
  0.33333  0.33333  0.00000    -6.7985590     7.5096145     0.0007485   101   125      0.000078 +i*       0.000028
  0.33333  0.33333  0.00000    -6.3433735     7.5096145     0.0002398   102   125      0.000014 +i*       0.000022
  0.33333  0.33333  0.00000    -6.3433735     7.5096145     0.0003813   103   125      0.000007 +i*      -0.000042
  0.33333  0.33333  0.00000    -6.0233388     7.5096145     0.0015588   104   125      0.000139 +i*      -0.000103
  0.33333  0.33333  0.00000    -5.9168589     7.5096145     0.0002557   105   125      0.000026 +i*       0.000012
  0.33333  0.33333  0.00000    -5.8724086     7.5096145     0.0004470   106   125      0.000020 +i*       0.000045
  0.33333  0.33333  0.00000    -5.8687736     7.5096145     0.0002737   107   125      0.000029 +i*      -0.000010
  0.33333  0.33333  0.00000    -5.0247022     7.5096145     0.0001339   108   125      0.000001 +i*      -0.000015
  0.33333  0.33333  0.00000    -4.9475223     7.5096145     0.0001291   109   125      0.000007 +i*       0.000012
  0.33333  0.33333  0.00000    -4.3210858     7.5096145     0.0002786   110   125      0.000022 +i*       0.000022
  0.33333  0.33333  0.00000    -3.2352722     7.5096145     0.1581044   111   125     -0.016986 +i*       0.004480
  0.33333  0.33333  0.00000    -8.6965125     7.7084681     0.0007537    88   126      0.000064 +i*      -0.000054
  0.33333  0.33333  0.00000    -8.5424793     7.7084681     0.0005163    89   126      0.000006 +i*       0.000057
  0.33333  0.33333  0.00000    -8.5381765     7.7084681     0.0004675    90   126      0.000023 +i*       0.000047
  0.33333  0.33333  0.00000    -8.4170460     7.7084681     0.0002936    91   126     -0.000025 +i*      -0.000021
  0.33333  0.33333  0.00000    -8.4006440     7.7084681     0.0002253    92   126     -0.000023 +i*       0.000010
  0.33333  0.33333  0.00000    -8.2178785     7.7084681     0.0000856    93   126     -0.000008 +i*      -0.000005
  0.33333  0.33333  0.00000    -7.7305531     7.7084681     0.0018456    94   126     -0.000027 +i*       0.000203
  0.33333  0.33333  0.00000    -7.5550189     7.7084681     0.0003194    95   126      0.000033 +i*      -0.000014
  0.33333  0.33333  0.00000    -7.5414075     7.7084681     0.0003762    96   126      0.000041 +i*       0.000006
  0.33333  0.33333  0.00000    -7.4281251     7.7084681     0.0018044    97   126      0.000146 +i*      -0.000137
  0.33333  0.33333  0.00000    -7.4251323     7.7084681     0.0003752    98   126      0.000041 +i*       0.000008
  0.33333  0.33333  0.00000    -7.3508230     7.7084681     0.0037147    99   126     -0.000282 +i*       0.000301
  0.33333  0.33333  0.00000    -7.0774387     7.7084681     0.0123436   100   126      0.001164 +i*       0.000725
  0.33333  0.33333  0.00000    -6.7985590     7.7084681     0.0008542   101   126      0.000087 +i*       0.000039
  0.33333  0.33333  0.00000    -6.3433735     7.7084681     0.0006599   102   126     -0.000028 +i*       0.000068
  0.33333  0.33333  0.00000    -6.3433735     7.7084681     0.0015512   103   126      0.000125 +i*      -0.000119
  0.33333  0.33333  0.00000    -6.0233388     7.7084681     0.0027309   104   126     -0.000162 +i*      -0.000257
  0.33333  0.33333  0.00000    -5.9168589     7.7084681     0.0004604   105   126      0.000023 +i*       0.000046
  0.33333  0.33333  0.00000    -5.8724086     7.7084681     0.0011506   106   126     -0.000048 +i*       0.000118
  0.33333  0.33333  0.00000    -5.8687736     7.7084681     0.0005833   107   126      0.000039 +i*      -0.000052
  0.33333  0.33333  0.00000    -5.0247022     7.7084681     0.0006107   108   126      0.000032 +i*      -0.000060
  0.33333  0.33333  0.00000    -4.9475223     7.7084681     0.0007627   109   126     -0.000077 +i*       0.000036
  0.33333  0.33333  0.00000    -4.3210858     7.7084681     0.0006810   110   126      0.000037 +i*       0.000066
  0.33333  0.33333  0.00000    -3.2352722     7.7084681     0.3556410   111   126     -0.039053 +i*      -0.006027
  0.33333  0.33333  0.00000    -8.6965125     7.9580904     0.0005301    88   127      0.000053 +i*      -0.000027
  0.33333  0.33333  0.00000    -8.5424793     7.9580904     0.0001089    89   127      0.000010 +i*       0.000007
  0.33333  0.33333  0.00000    -8.5381765     7.9580904     0.0003690    90   127     -0.000011 +i*       0.000040
  0.33333  0.33333  0.00000    -8.4170460     7.9580904     0.0001797    91   127     -0.000014 +i*      -0.000015
  0.33333  0.33333  0.00000    -8.4006440     7.9580904     0.0001871    92   127     -0.000020 +i*       0.000005
  0.33333  0.33333  0.00000    -8.2178785     7.9580904     0.0000896    93   127     -0.000009 +i*      -0.000004
  0.33333  0.33333  0.00000    -7.7305531     7.9580904     0.0032032    94   127     -0.000240 +i*      -0.000263
  0.33333  0.33333  0.00000    -7.5550189     7.9580904     0.0003694    95   127     -0.000028 +i*       0.000030
  0.33333  0.33333  0.00000    -7.5414075     7.9580904     0.0011470    96   127      0.000095 +i*       0.000085
  0.33333  0.33333  0.00000    -7.4281251     7.9580904     0.0013032    97   127      0.000112 +i*      -0.000092
  0.33333  0.33333  0.00000    -7.4251323     7.9580904     0.0004556    98   127      0.000051 +i*       0.000000
  0.33333  0.33333  0.00000    -7.3508230     7.9580904     0.0034591    99   127     -0.000285 +i*       0.000257
  0.33333  0.33333  0.00000    -7.0774387     7.9580904     0.0098414   100   127      0.000889 +i*       0.000637
  0.33333  0.33333  0.00000    -6.7985590     7.9580904     0.0016635   101   127      0.000184 +i*      -0.000014
  0.33333  0.33333  0.00000    -6.3433735     7.9580904     0.0003214   102   127     -0.000033 +i*       0.000014
  0.33333  0.33333  0.00000    -6.3433735     7.9580904     0.0004360   103   127      0.000029 +i*       0.000038
  0.33333  0.33333  0.00000    -6.0233388     7.9580904     0.0021296   104   127     -0.000028 +i*      -0.000235
  0.33333  0.33333  0.00000    -5.9168589     7.9580904     0.0003339   105   127      0.000018 +i*       0.000033
  0.33333  0.33333  0.00000    -5.8724086     7.9580904     0.0005019   106   127     -0.000008 +i*      -0.000055
  0.33333  0.33333  0.00000    -5.8687736     7.9580904     0.0003304   107   127     -0.000019 +i*       0.000031
  0.33333  0.33333  0.00000    -5.0247022     7.9580904     0.0004975   108   127      0.000029 +i*      -0.000047
  0.33333  0.33333  0.00000    -4.9475223     7.9580904     0.0004668   109   127     -0.000044 +i*       0.000028
  0.33333  0.33333  0.00000    -4.3210858     7.9580904     0.0004869   110   127      0.000020 +i*       0.000050
  0.33333  0.33333  0.00000    -3.2352722     7.9580904     0.2712234   111   127     -0.029069 +i*      -0.007949
  0.33333  0.33333  0.00000    -8.6965125     8.1835144     0.0001217    88   128     -0.000013 +i*       0.000005
  0.33333  0.33333  0.00000    -8.5424793     8.1835144     0.0002705    89   128      0.000021 +i*       0.000022
  0.33333  0.33333  0.00000    -8.5381765     8.1835144     0.0001909    90   128     -0.000021 +i*       0.000003
  0.33333  0.33333  0.00000    -8.4170460     8.1835144     0.0001622    91   128      0.000012 +i*       0.000013
  0.33333  0.33333  0.00000    -8.4006440     8.1835144     0.0000937    92   128     -0.000001 +i*      -0.000010
  0.33333  0.33333  0.00000    -8.2178785     8.1835144     0.0000325    93   128     -0.000002 +i*      -0.000003
  0.33333  0.33333  0.00000    -7.7305531     8.1835144     0.0019784    94   128      0.000215 +i*       0.000046
  0.33333  0.33333  0.00000    -7.5550189     8.1835144     0.0005565    95   128      0.000019 +i*      -0.000059
  0.33333  0.33333  0.00000    -7.5414075     8.1835144     0.0004231    96   128     -0.000003 +i*       0.000047
  0.33333  0.33333  0.00000    -7.4281251     8.1835144     0.0005004    97   128      0.000006 +i*       0.000055
  0.33333  0.33333  0.00000    -7.4251323     8.1835144     0.0005881    98   128     -0.000017 +i*       0.000063
  0.33333  0.33333  0.00000    -7.3508230     8.1835144     0.0020321    99   128      0.000219 +i*       0.000056
  0.33333  0.33333  0.00000    -7.0774387     8.1835144     0.0022549   100   128      0.000250 +i*       0.000016
  0.33333  0.33333  0.00000    -6.7985590     8.1835144     0.0002212   101   128     -0.000023 +i*      -0.000008
  0.33333  0.33333  0.00000    -6.3433735     8.1835144     0.0005107   102   128      0.000043 +i*       0.000037
  0.33333  0.33333  0.00000    -6.3433735     8.1835144     0.0001403   103   128     -0.000016 +i*       0.000000
  0.33333  0.33333  0.00000    -6.0233388     8.1835144     0.0054036   104   128      0.000253 +i*      -0.000545
  0.33333  0.33333  0.00000    -5.9168589     8.1835144     0.0002638   105   128      0.000005 +i*      -0.000029
  0.33333  0.33333  0.00000    -5.8724086     8.1835144     0.0002318   106   128     -0.000026 +i*       0.000002
  0.33333  0.33333  0.00000    -5.8687736     8.1835144     0.0010099   107   128      0.000004 +i*      -0.000112
  0.33333  0.33333  0.00000    -5.0247022     8.1835144     0.0001764   108   128      0.000019 +i*       0.000005
  0.33333  0.33333  0.00000    -4.9475223     8.1835144     0.0003333   109   128      0.000025 +i*       0.000028
  0.33333  0.33333  0.00000    -4.3210858     8.1835144     0.0001972   110   128      0.000016 +i*      -0.000015
  0.33333  0.33333  0.00000    -3.2352722     8.1835144     0.0283479   111   128      0.003136 +i*      -0.000299
  0.33333  0.33333  0.00000    -8.6965125     8.3675167     0.0004067    88   129     -0.000041 +i*       0.000019
  0.33333  0.33333  0.00000    -8.5424793     8.3675167     0.0002911    89   129      0.000025 +i*      -0.000021
  0.33333  0.33333  0.00000    -8.5381765     8.3675167     0.0000892    90   129     -0.000007 +i*      -0.000007
  0.33333  0.33333  0.00000    -8.4170460     8.3675167     0.0001282    91   129      0.000001 +i*       0.000014
  0.33333  0.33333  0.00000    -8.4006440     8.3675167     0.0002421    92   129      0.000009 +i*      -0.000025
  0.33333  0.33333  0.00000    -8.2178785     8.3675167     0.0001252    93   129     -0.000002 +i*       0.000014
  0.33333  0.33333  0.00000    -7.7305531     8.3675167     0.0038185    94   129     -0.000126 +i*      -0.000405
  0.33333  0.33333  0.00000    -7.5550189     8.3675167     0.0005198    95   129     -0.000022 +i*       0.000054
  0.33333  0.33333  0.00000    -7.5414075     8.3675167     0.0004941    96   129      0.000055 +i*      -0.000006
  0.33333  0.33333  0.00000    -7.4281251     8.3675167     0.0011415    97   129     -0.000060 +i*       0.000112
  0.33333  0.33333  0.00000    -7.4251323     8.3675167     0.0004987    98   129     -0.000047 +i*       0.000030
  0.33333  0.33333  0.00000    -7.3508230     8.3675167     0.0007354    99   129     -0.000071 +i*       0.000041
  0.33333  0.33333  0.00000    -7.0774387     8.3675167     0.0060621   100   129     -0.000670 +i*       0.000069
  0.33333  0.33333  0.00000    -6.7985590     8.3675167     0.0002967   101   129     -0.000021 +i*      -0.000026
  0.33333  0.33333  0.00000    -6.3433735     8.3675167     0.0001156   102   129      0.000013 +i*      -0.000002
  0.33333  0.33333  0.00000    -6.3433735     8.3675167     0.0002652   103   129     -0.000011 +i*       0.000027
  0.33333  0.33333  0.00000    -6.0233388     8.3675167     0.0008021   104   129      0.000027 +i*      -0.000085
  0.33333  0.33333  0.00000    -5.9168589     8.3675167     0.0002212   105   129     -0.000021 +i*      -0.000012
  0.33333  0.33333  0.00000    -5.8724086     8.3675167     0.0001238   106   129      0.000011 +i*      -0.000008
  0.33333  0.33333  0.00000    -5.8687736     8.3675167     0.0001202   107   129     -0.000006 +i*      -0.000012
  0.33333  0.33333  0.00000    -5.0247022     8.3675167     0.0003675   108   129      0.000032 +i*       0.000025
  0.33333  0.33333  0.00000    -4.9475223     8.3675167     0.0001164   109   129      0.000012 +i*      -0.000004
  0.33333  0.33333  0.00000    -4.3210858     8.3675167     0.0004656   110   129     -0.000034 +i*      -0.000039
  0.33333  0.33333  0.00000    -3.2352722     8.3675167     0.1036176   111   129      0.011302 +i*      -0.002193
  0.33333  0.33333  0.00000    -8.6965125     8.4727747     0.0001773    88   130      0.000007 +i*      -0.000018
  0.33333  0.33333  0.00000    -8.5424793     8.4727747     0.0003523    89   130      0.000013 +i*       0.000037
  0.33333  0.33333  0.00000    -8.5381765     8.4727747     0.0002221    90   130     -0.000004 +i*       0.000024
  0.33333  0.33333  0.00000    -8.4170460     8.4727747     0.0000385    91   130     -0.000004 +i*      -0.000002
  0.33333  0.33333  0.00000    -8.4006440     8.4727747     0.0001008    92   130      0.000007 +i*      -0.000009
  0.33333  0.33333  0.00000    -8.2178785     8.4727747     0.0001527    93   130      0.000016 +i*      -0.000005
  0.33333  0.33333  0.00000    -7.7305531     8.4727747     0.0054772    94   130      0.000191 +i*       0.000578
  0.33333  0.33333  0.00000    -7.5550189     8.4727747     0.0005025    95   130     -0.000047 +i*      -0.000030
  0.33333  0.33333  0.00000    -7.5414075     8.4727747     0.0007812    96   130     -0.000074 +i*       0.000045
  0.33333  0.33333  0.00000    -7.4281251     8.4727747     0.0010182    97   130      0.000077 +i*       0.000083
  0.33333  0.33333  0.00000    -7.4251323     8.4727747     0.0003345    98   130      0.000018 +i*       0.000032
  0.33333  0.33333  0.00000    -7.3508230     8.4727747     0.0025248    99   130      0.000234 +i*       0.000155
  0.33333  0.33333  0.00000    -7.0774387     8.4727747     0.0038726   100   130      0.000245 +i*       0.000354
  0.33333  0.33333  0.00000    -6.7985590     8.4727747     0.0003447   101   130      0.000035 +i*      -0.000016
  0.33333  0.33333  0.00000    -6.3433735     8.4727747     0.0004029   102   130     -0.000029 +i*      -0.000034
  0.33333  0.33333  0.00000    -6.3433735     8.4727747     0.0006885   103   130      0.000008 +i*       0.000076
  0.33333  0.33333  0.00000    -6.0233388     8.4727747     0.0008673   104   130      0.000066 +i*       0.000071
  0.33333  0.33333  0.00000    -5.9168589     8.4727747     0.0002788   105   130     -0.000017 +i*       0.000026
  0.33333  0.33333  0.00000    -5.8724086     8.4727747     0.0001743   106   130      0.000001 +i*      -0.000019
  0.33333  0.33333  0.00000    -5.8687736     8.4727747     0.0004003   107   130      0.000031 +i*       0.000032
  0.33333  0.33333  0.00000    -5.0247022     8.4727747     0.0003302   108   130      0.000030 +i*       0.000022
  0.33333  0.33333  0.00000    -4.9475223     8.4727747     0.0003295   109   130     -0.000017 +i*      -0.000032
  0.33333  0.33333  0.00000    -4.3210858     8.4727747     0.0003530   110   130     -0.000032 +i*       0.000022
  0.33333  0.33333  0.00000    -3.2352722     8.4727747     0.0732172   111   130     -0.000321 +i*      -0.008129
  0.33333  0.33333  0.00000    -8.6965125     8.4953940     0.0000834    88   131     -0.000009 +i*      -0.000003
  0.33333  0.33333  0.00000    -8.5424793     8.4953940     0.0002654    89   131      0.000002 +i*      -0.000029
  0.33333  0.33333  0.00000    -8.5381765     8.4953940     0.0002760    90   131      0.000028 +i*       0.000012
  0.33333  0.33333  0.00000    -8.4170460     8.4953940     0.0000618    91   131     -0.000004 +i*       0.000006
  0.33333  0.33333  0.00000    -8.4006440     8.4953940     0.0002511    92   131      0.000007 +i*       0.000027
  0.33333  0.33333  0.00000    -8.2178785     8.4953940     0.0000907    93   131      0.000010 +i*       0.000001
  0.33333  0.33333  0.00000    -7.7305531     8.4953940     0.0009103    94   131     -0.000094 +i*       0.000038
  0.33333  0.33333  0.00000    -7.5550189     8.4953940     0.0003171    95   131      0.000029 +i*       0.000021
  0.33333  0.33333  0.00000    -7.5414075     8.4953940     0.0003382    96   131     -0.000037 +i*      -0.000004
  0.33333  0.33333  0.00000    -7.4281251     8.4953940     0.0003748    97   131     -0.000022 +i*       0.000035
  0.33333  0.33333  0.00000    -7.4251323     8.4953940     0.0001735    98   131     -0.000019 +i*      -0.000005
  0.33333  0.33333  0.00000    -7.3508230     8.4953940     0.0005005    99   131      0.000038 +i*       0.000040
  0.33333  0.33333  0.00000    -7.0774387     8.4953940     0.0019968   100   131     -0.000221 +i*       0.000014
  0.33333  0.33333  0.00000    -6.7985590     8.4953940     0.0001109   101   131      0.000010 +i*       0.000007
  0.33333  0.33333  0.00000    -6.3433735     8.4953940     0.0004330   102   131     -0.000001 +i*       0.000048
  0.33333  0.33333  0.00000    -6.3433735     8.4953940     0.0002821   103   131     -0.000027 +i*       0.000016
  0.33333  0.33333  0.00000    -6.0233388     8.4953940     0.0012240   104   131     -0.000136 +i*      -0.000011
  0.33333  0.33333  0.00000    -5.9168589     8.4953940     0.0000185   105   131      0.000002 +i*       0.000000
  0.33333  0.33333  0.00000    -5.8724086     8.4953940     0.0002333   106   131     -0.000020 +i*       0.000017
  0.33333  0.33333  0.00000    -5.8687736     8.4953940     0.0008701   107   131     -0.000094 +i*       0.000021
  0.33333  0.33333  0.00000    -5.0247022     8.4953940     0.0002795   108   131     -0.000031 +i*       0.000006
  0.33333  0.33333  0.00000    -4.9475223     8.4953940     0.0001398   109   131      0.000002 +i*       0.000015
  0.33333  0.33333  0.00000    -4.3210858     8.4953940     0.0002213   110   131     -0.000022 +i*      -0.000012
  0.33333  0.33333  0.00000    -3.2352722     8.4953940     0.0574392   111   131      0.006168 +i*       0.001639
  0.33333  0.33333  0.00000    -8.6965125     8.5189327     0.0002831    88   132     -0.000030 +i*       0.000008
  0.33333  0.33333  0.00000    -8.5424793     8.5189327     0.0003499    89   132      0.000032 +i*      -0.000022
  0.33333  0.33333  0.00000    -8.5381765     8.5189327     0.0002935    90   132     -0.000023 +i*      -0.000023
  0.33333  0.33333  0.00000    -8.4170460     8.5189327     0.0001823    91   132     -0.000002 +i*       0.000020
  0.33333  0.33333  0.00000    -8.4006440     8.5189327     0.0001041    92   132     -0.000009 +i*       0.000008
  0.33333  0.33333  0.00000    -8.2178785     8.5189327     0.0000122    93   132     -0.000001 +i*       0.000001
  0.33333  0.33333  0.00000    -7.7305531     8.5189327     0.0045119    94   132     -0.000015 +i*      -0.000501
  0.33333  0.33333  0.00000    -7.5550189     8.5189327     0.0007919    95   132      0.000042 +i*       0.000077
  0.33333  0.33333  0.00000    -7.5414075     8.5189327     0.0005587    96   132      0.000060 +i*      -0.000017
  0.33333  0.33333  0.00000    -7.4281251     8.5189327     0.0007205    97   132     -0.000013 +i*      -0.000079
  0.33333  0.33333  0.00000    -7.4251323     8.5189327     0.0002824    98   132      0.000015 +i*      -0.000027
  0.33333  0.33333  0.00000    -7.3508230     8.5189327     0.0023327    99   132     -0.000087 +i*      -0.000244
  0.33333  0.33333  0.00000    -7.0774387     8.5189327     0.0033474   100   132     -0.000003 +i*      -0.000372
  0.33333  0.33333  0.00000    -6.7985590     8.5189327     0.0004383   101   132     -0.000039 +i*      -0.000029
  0.33333  0.33333  0.00000    -6.3433735     8.5189327     0.0001100   102   132      0.000009 +i*       0.000008
  0.33333  0.33333  0.00000    -6.3433735     8.5189327     0.0001184   103   132     -0.000011 +i*      -0.000006
  0.33333  0.33333  0.00000    -6.0233388     8.5189327     0.0005837   104   132     -0.000061 +i*      -0.000022
  0.33333  0.33333  0.00000    -5.9168589     8.5189327     0.0000767   105   132     -0.000004 +i*       0.000008
  0.33333  0.33333  0.00000    -5.8724086     8.5189327     0.0001701   106   132     -0.000009 +i*       0.000016
  0.33333  0.33333  0.00000    -5.8687736     8.5189327     0.0002142   107   132     -0.000024 +i*       0.000001
  0.33333  0.33333  0.00000    -5.0247022     8.5189327     0.0003384   108   132     -0.000012 +i*      -0.000035
  0.33333  0.33333  0.00000    -4.9475223     8.5189327     0.0003476   109   132     -0.000006 +i*       0.000038
  0.33333  0.33333  0.00000    -4.3210858     8.5189327     0.0001693   110   132      0.000012 +i*      -0.000014
  0.33333  0.33333  0.00000    -3.2352722     8.5189327     0.0470471   111   132     -0.001323 +i*       0.005057
  0.33333  0.33333  0.00000    -8.6965125     8.6479785     0.0001806    88   133      0.000019 +i*       0.000007
  0.33333  0.33333  0.00000    -8.5424793     8.6479785     0.0005696    89   133      0.000053 +i*      -0.000035
  0.33333  0.33333  0.00000    -8.5381765     8.6479785     0.0004245    90   133     -0.000040 +i*      -0.000025
  0.33333  0.33333  0.00000    -8.4170460     8.6479785     0.0000347    91   133      0.000000 +i*      -0.000004
  0.33333  0.33333  0.00000    -8.4006440     8.6479785     0.0003866    92   133     -0.000037 +i*       0.000022
  0.33333  0.33333  0.00000    -8.2178785     8.6479785     0.0000325    93   133     -0.000004 +i*      -0.000000
  0.33333  0.33333  0.00000    -7.7305531     8.6479785     0.0003526    94   133     -0.000033 +i*      -0.000021
  0.33333  0.33333  0.00000    -7.5550189     8.6479785     0.0002939    95   133     -0.000031 +i*      -0.000009
  0.33333  0.33333  0.00000    -7.5414075     8.6479785     0.0007075    96   133     -0.000065 +i*       0.000044
  0.33333  0.33333  0.00000    -7.4281251     8.6479785     0.0002249    97   133     -0.000004 +i*      -0.000025
  0.33333  0.33333  0.00000    -7.4251323     8.6479785     0.0001309    98   133      0.000010 +i*      -0.000011
  0.33333  0.33333  0.00000    -7.3508230     8.6479785     0.0000704    99   133      0.000007 +i*       0.000004
  0.33333  0.33333  0.00000    -7.0774387     8.6479785     0.0002584   100   133     -0.000027 +i*       0.000011
  0.33333  0.33333  0.00000    -6.7985590     8.6479785     0.0000228   101   133     -0.000001 +i*      -0.000002
  0.33333  0.33333  0.00000    -6.3433735     8.6479785     0.0002923   102   133     -0.000016 +i*       0.000028
  0.33333  0.33333  0.00000    -6.3433735     8.6479785     0.0005698   103   133      0.000062 +i*       0.000011
  0.33333  0.33333  0.00000    -6.0233388     8.6479785     0.0001061   104   133     -0.000004 +i*       0.000011
  0.33333  0.33333  0.00000    -5.9168589     8.6479785     0.0008216   105   133      0.000091 +i*      -0.000006
  0.33333  0.33333  0.00000    -5.8724086     8.6479785     0.0006708   106   133     -0.000064 +i*       0.000038
  0.33333  0.33333  0.00000    -5.8687736     8.6479785     0.0004813   107   133      0.000053 +i*       0.000006
  0.33333  0.33333  0.00000    -5.0247022     8.6479785     0.0012431   108   133      0.000013 +i*      -0.000138
  0.33333  0.33333  0.00000    -4.9475223     8.6479785     0.0000070   109   133      0.000000 +i*       0.000001
  0.33333  0.33333  0.00000    -4.3210858     8.6479785     0.0000537   110   133      0.000006 +i*      -0.000000
  0.33333  0.33333  0.00000    -3.2352722     8.6479785     0.0046943   111   133      0.000521 +i*       0.000022
  0.33333  0.33333  0.00000    -8.6965125     8.7122858     0.0002977    88   134     -0.000018 +i*       0.000028
  0.33333  0.33333  0.00000    -8.5424793     8.7122858     0.0005313    89   134     -0.000005 +i*      -0.000059
  0.33333  0.33333  0.00000    -8.5381765     8.7122858     0.0006602    90   134     -0.000063 +i*       0.000038
  0.33333  0.33333  0.00000    -8.4170460     8.7122858     0.0002388    91   134     -0.000014 +i*      -0.000023
  0.33333  0.33333  0.00000    -8.4006440     8.7122858     0.0001350    92   134     -0.000011 +i*      -0.000011
  0.33333  0.33333  0.00000    -8.2178785     8.7122858     0.0001245    93   134     -0.000012 +i*      -0.000007
  0.33333  0.33333  0.00000    -7.7305531     8.7122858     0.0068004    94   134     -0.000408 +i*      -0.000636
  0.33333  0.33333  0.00000    -7.5550189     8.7122858     0.0014189    95   134     -0.000067 +i*       0.000143
  0.33333  0.33333  0.00000    -7.5414075     8.7122858     0.0016975    96   134      0.000182 +i*      -0.000048
  0.33333  0.33333  0.00000    -7.4281251     8.7122858     0.0008988    97   134      0.000079 +i*       0.000061
  0.33333  0.33333  0.00000    -7.4251323     8.7122858     0.0000707    98   134      0.000008 +i*      -0.000001
  0.33333  0.33333  0.00000    -7.3508230     8.7122858     0.0018074    99   134      0.000182 +i*       0.000086
  0.33333  0.33333  0.00000    -7.0774387     8.7122858     0.0074712   100   134     -0.000575 +i*       0.000599
  0.33333  0.33333  0.00000    -6.7985590     8.7122858     0.0005421   101   134     -0.000057 +i*       0.000019
  0.33333  0.33333  0.00000    -6.3433735     8.7122858     0.0001314   102   134     -0.000013 +i*       0.000006
  0.33333  0.33333  0.00000    -6.3433735     8.7122858     0.0000860   103   134     -0.000007 +i*       0.000007
  0.33333  0.33333  0.00000    -6.0233388     8.7122858     0.0022700   104   134      0.000191 +i*       0.000164
  0.33333  0.33333  0.00000    -5.9168589     8.7122858     0.0000621   105   134     -0.000007 +i*      -0.000001
  0.33333  0.33333  0.00000    -5.8724086     8.7122858     0.0003368   106   134      0.000007 +i*      -0.000037
  0.33333  0.33333  0.00000    -5.8687736     8.7122858     0.0004823   107   134      0.000053 +i*       0.000011
  0.33333  0.33333  0.00000    -5.0247022     8.7122858     0.0001714   108   134      0.000013 +i*      -0.000014
  0.33333  0.33333  0.00000    -4.9475223     8.7122858     0.0003801   109   134     -0.000039 +i*      -0.000017
  0.33333  0.33333  0.00000    -4.3210858     8.7122858     0.0002419   110   134      0.000010 +i*      -0.000025
  0.33333  0.33333  0.00000    -3.2352722     8.7122858     0.0940585   111   134      0.008831 +i*      -0.005590
  0.33333  0.33333  0.00000    -8.6965125     8.8743087     0.0003061    88   135     -0.000013 +i*      -0.000031
  0.33333  0.33333  0.00000    -8.5424793     8.8743087     0.0005745    89   135      0.000035 +i*      -0.000054
  0.33333  0.33333  0.00000    -8.5381765     8.8743087     0.0000634    90   135     -0.000001 +i*       0.000007
  0.33333  0.33333  0.00000    -8.4170460     8.8743087     0.0001593    91   135      0.000017 +i*      -0.000005
  0.33333  0.33333  0.00000    -8.4006440     8.8743087     0.0001003    92   135     -0.000011 +i*       0.000002
  0.33333  0.33333  0.00000    -8.2178785     8.8743087     0.0001491    93   135      0.000014 +i*       0.000009
  0.33333  0.33333  0.00000    -7.7305531     8.8743087     0.0050026    94   135     -0.000117 +i*      -0.000543
  0.33333  0.33333  0.00000    -7.5550189     8.8743087     0.0016699    95   135     -0.000133 +i*       0.000130
  0.33333  0.33333  0.00000    -7.5414075     8.8743087     0.0014952    96   135      0.000164 +i*       0.000023
  0.33333  0.33333  0.00000    -7.4281251     8.8743087     0.0007160    97   135      0.000022 +i*       0.000076
  0.33333  0.33333  0.00000    -7.4251323     8.8743087     0.0003483    98   135      0.000028 +i*       0.000027
  0.33333  0.33333  0.00000    -7.3508230     8.8743087     0.0033170    99   135      0.000279 +i*       0.000241
  0.33333  0.33333  0.00000    -7.0774387     8.8743087     0.0044474   100   135     -0.000479 +i*      -0.000120
  0.33333  0.33333  0.00000    -6.7985590     8.8743087     0.0002994   101   135     -0.000024 +i*      -0.000023
  0.33333  0.33333  0.00000    -6.3433735     8.8743087     0.0000759   102   135     -0.000004 +i*      -0.000008
  0.33333  0.33333  0.00000    -6.3433735     8.8743087     0.0003467   103   135      0.000034 +i*      -0.000018
  0.33333  0.33333  0.00000    -6.0233388     8.8743087     0.0008795   104   135      0.000085 +i*       0.000048
  0.33333  0.33333  0.00000    -5.9168589     8.8743087     0.0001326   105   135      0.000003 +i*       0.000014
  0.33333  0.33333  0.00000    -5.8724086     8.8743087     0.0001183   106   135      0.000013 +i*       0.000000
  0.33333  0.33333  0.00000    -5.8687736     8.8743087     0.0002446   107   135      0.000026 +i*       0.000008
  0.33333  0.33333  0.00000    -5.0247022     8.8743087     0.0002273   108   135     -0.000012 +i*      -0.000022
  0.33333  0.33333  0.00000    -4.9475223     8.8743087     0.0003238   109   135      0.000014 +i*      -0.000033
  0.33333  0.33333  0.00000    -4.3210858     8.8743087     0.0003920   110   135     -0.000040 +i*       0.000018
  0.33333  0.33333  0.00000    -3.2352722     8.8743087     0.0330511   111   135     -0.000874 +i*       0.003567
  0.00000  0.33333  0.00000    -8.6994692     3.7802866     0.0000910    88   112      0.000010 +i*      -0.000003
  0.00000  0.33333  0.00000    -8.5413877     3.7802866     0.0013716    89   112     -0.000152 +i*      -0.000001
  0.00000  0.33333  0.00000    -8.5413877     3.7802866     0.0005005    90   112     -0.000049 +i*      -0.000027
  0.00000  0.33333  0.00000    -8.4170282     3.7802866     0.0000699    91   112     -0.000002 +i*       0.000008
  0.00000  0.33333  0.00000    -8.4009781     3.7802866     0.0001145    92   112      0.000012 +i*       0.000005
  0.00000  0.33333  0.00000    -8.2179301     3.7802866     0.0001008    93   112      0.000009 +i*      -0.000006
  0.00000  0.33333  0.00000    -7.7389421     3.7802866     0.0013086    94   112     -0.000122 +i*      -0.000080
  0.00000  0.33333  0.00000    -7.5468106     3.7802866     0.0003973    95   112      0.000042 +i*      -0.000013
  0.00000  0.33333  0.00000    -7.5226692     3.7802866     0.0006802    96   112     -0.000065 +i*      -0.000038
  0.00000  0.33333  0.00000    -7.4289112     3.7802866     0.0002328    97   112      0.000005 +i*      -0.000025
  0.00000  0.33333  0.00000    -7.4247800     3.7802866     0.0003860    98   112      0.000032 +i*      -0.000029
  0.00000  0.33333  0.00000    -7.3742204     3.7802866     0.0003120    99   112      0.000032 +i*      -0.000013
  0.00000  0.33333  0.00000    -7.0197662     3.7802866     0.0053329   100   112     -0.000080 +i*      -0.000587
  0.00000  0.33333  0.00000    -6.7992142     3.7802866     0.0000646   101   112      0.000002 +i*       0.000007
  0.00000  0.33333  0.00000    -6.3423773     3.7802866     0.0001141   102   112      0.000010 +i*      -0.000008
  0.00000  0.33333  0.00000    -6.3423773     3.7802866     0.0000745   103   112      0.000007 +i*       0.000005
  0.00000  0.33333  0.00000    -6.0189858     3.7802866     0.0003303   104   112     -0.000034 +i*      -0.000014
  0.00000  0.33333  0.00000    -5.9172763     3.7802866     0.0000392   105   112     -0.000001 +i*      -0.000004
  0.00000  0.33333  0.00000    -5.8729355     3.7802866     0.0007827   106   112     -0.000067 +i*       0.000055
  0.00000  0.33333  0.00000    -5.8699796     3.7802866     0.0002108   107   112     -0.000022 +i*       0.000007
  0.00000  0.33333  0.00000    -5.0248112     3.7802866     0.0002787   108   112      0.000021 +i*       0.000022
  0.00000  0.33333  0.00000    -4.9475237     3.7802866     0.0001930   109   112     -0.000019 +i*       0.000009
  0.00000  0.33333  0.00000    -4.3210829     3.7802866     0.0001386   110   112     -0.000015 +i*      -0.000005
  0.00000  0.33333  0.00000    -3.2352251     3.7802866     0.2185163   111   112      0.019975 +i*       0.013803
  0.00000  0.33333  0.00000    -8.6994692     4.7766820     0.0006374    88   113      0.000049 +i*      -0.000051
  0.00000  0.33333  0.00000    -8.5413877     4.7766820     0.0003080    89   113      0.000032 +i*       0.000011
  0.00000  0.33333  0.00000    -8.5413877     4.7766820     0.0000313    90   113     -0.000002 +i*       0.000003
  0.00000  0.33333  0.00000    -8.4170282     4.7766820     0.0000844    91   113     -0.000003 +i*       0.000009
  0.00000  0.33333  0.00000    -8.4009781     4.7766820     0.0000407    92   113     -0.000004 +i*       0.000001
  0.00000  0.33333  0.00000    -8.2179301     4.7766820     0.0000947    93   113     -0.000001 +i*       0.000010
  0.00000  0.33333  0.00000    -7.7389421     4.7766820     0.0010002    94   113      0.000019 +i*       0.000110
  0.00000  0.33333  0.00000    -7.5468106     4.7766820     0.0000711    95   113     -0.000001 +i*       0.000008
  0.00000  0.33333  0.00000    -7.5226692     4.7766820     0.0007403    96   113      0.000038 +i*      -0.000073
  0.00000  0.33333  0.00000    -7.4289112     4.7766820     0.0000869    97   113     -0.000006 +i*       0.000008
  0.00000  0.33333  0.00000    -7.4247800     4.7766820     0.0002833    98   113     -0.000028 +i*       0.000014
  0.00000  0.33333  0.00000    -7.3742204     4.7766820     0.0004837    99   113      0.000054 +i*       0.000001
  0.00000  0.33333  0.00000    -7.0197662     4.7766820     0.0012782   100   113     -0.000136 +i*       0.000040
  0.00000  0.33333  0.00000    -6.7992142     4.7766820     0.0001045   101   113      0.000005 +i*      -0.000010
  0.00000  0.33333  0.00000    -6.3423773     4.7766820     0.0001668   102   113      0.000018 +i*      -0.000002
  0.00000  0.33333  0.00000    -6.3423773     4.7766820     0.0007440   103   113      0.000066 +i*      -0.000050
  0.00000  0.33333  0.00000    -6.0189858     4.7766820     0.0004634   104   113      0.000032 +i*      -0.000040
  0.00000  0.33333  0.00000    -5.9172763     4.7766820     0.0001150   105   113     -0.000011 +i*       0.000007
  0.00000  0.33333  0.00000    -5.8729355     4.7766820     0.0016782   106   113      0.000033 +i*      -0.000184
  0.00000  0.33333  0.00000    -5.8699796     4.7766820     0.0004067   107   113     -0.000038 +i*      -0.000024
  0.00000  0.33333  0.00000    -5.0248112     4.7766820     0.0002788   108   113      0.000010 +i*       0.000029
  0.00000  0.33333  0.00000    -4.9475237     4.7766820     0.0001051   109   113     -0.000005 +i*      -0.000010
  0.00000  0.33333  0.00000    -4.3210829     4.7766820     0.0001221   110   113     -0.000010 +i*      -0.000009
  0.00000  0.33333  0.00000    -3.2352251     4.7766820     0.0132671   111   113      0.000619 +i*       0.001338
  0.00000  0.33333  0.00000    -8.6994692     5.3091229     0.0002516    88   114      0.000028 +i*      -0.000001
  0.00000  0.33333  0.00000    -8.5413877     5.3091229     0.0007378    89   114     -0.000042 +i*      -0.000071
  0.00000  0.33333  0.00000    -8.5413877     5.3091229     0.0000639    90   114      0.000007 +i*       0.000000
  0.00000  0.33333  0.00000    -8.4170282     5.3091229     0.0001134    91   114      0.000012 +i*       0.000003
  0.00000  0.33333  0.00000    -8.4009781     5.3091229     0.0001976    92   114      0.000001 +i*      -0.000022
  0.00000  0.33333  0.00000    -8.2179301     5.3091229     0.0002390    93   114      0.000026 +i*      -0.000006
  0.00000  0.33333  0.00000    -7.7389421     5.3091229     0.0046445    94   114      0.000198 +i*      -0.000477
  0.00000  0.33333  0.00000    -7.5468106     5.3091229     0.0005551    95   114     -0.000036 +i*      -0.000050
  0.00000  0.33333  0.00000    -7.5226692     5.3091229     0.0023239    96   114     -0.000144 +i*       0.000214
  0.00000  0.33333  0.00000    -7.4289112     5.3091229     0.0006357    97   114      0.000027 +i*       0.000065
  0.00000  0.33333  0.00000    -7.4247800     5.3091229     0.0011232    98   114      0.000038 +i*       0.000119
  0.00000  0.33333  0.00000    -7.3742204     5.3091229     0.0008014    99   114      0.000066 +i*       0.000060
  0.00000  0.33333  0.00000    -7.0197662     5.3091229     0.0121548   100   114     -0.000677 +i*      -0.001169
  0.00000  0.33333  0.00000    -6.7992142     5.3091229     0.0006993   101   114      0.000078 +i*       0.000003
  0.00000  0.33333  0.00000    -6.3423773     5.3091229     0.0002625   102   114     -0.000014 +i*      -0.000025
  0.00000  0.33333  0.00000    -6.3423773     5.3091229     0.0005398   103   114     -0.000056 +i*       0.000022
  0.00000  0.33333  0.00000    -6.0189858     5.3091229     0.0009935   104   114      0.000008 +i*      -0.000110
  0.00000  0.33333  0.00000    -5.9172763     5.3091229     0.0003349   105   114      0.000021 +i*       0.000030
  0.00000  0.33333  0.00000    -5.8729355     5.3091229     0.0018906   106   114     -0.000136 +i*      -0.000160
  0.00000  0.33333  0.00000    -5.8699796     5.3091229     0.0005987   107   114     -0.000047 +i*      -0.000047
  0.00000  0.33333  0.00000    -5.0248112     5.3091229     0.0007927   108   114      0.000084 +i*      -0.000028
  0.00000  0.33333  0.00000    -4.9475237     5.3091229     0.0003652   109   114     -0.000026 +i*       0.000031
  0.00000  0.33333  0.00000    -4.3210829     5.3091229     0.0013609   110   114     -0.000003 +i*       0.000151
  0.00000  0.33333  0.00000    -3.2352251     5.3091229     0.4816826   111   114      0.052234 +i*       0.011662
  0.00000  0.33333  0.00000    -8.6994692     5.3168202     0.0001286    88   115      0.000003 +i*      -0.000014
  0.00000  0.33333  0.00000    -8.5413877     5.3168202     0.0002219    89   115     -0.000020 +i*      -0.000015
  0.00000  0.33333  0.00000    -8.5413877     5.3168202     0.0002013    90   115      0.000018 +i*       0.000013
  0.00000  0.33333  0.00000    -8.4170282     5.3168202     0.0000762    91   115      0.000006 +i*       0.000006
  0.00000  0.33333  0.00000    -8.4009781     5.3168202     0.0001373    92   115     -0.000004 +i*      -0.000015
  0.00000  0.33333  0.00000    -8.2179301     5.3168202     0.0002108    93   115      0.000023 +i*      -0.000005
  0.00000  0.33333  0.00000    -7.7389421     5.3168202     0.0032166    94   115      0.000036 +i*      -0.000356
  0.00000  0.33333  0.00000    -7.5468106     5.3168202     0.0004516    95   115     -0.000029 +i*      -0.000041
  0.00000  0.33333  0.00000    -7.5226692     5.3168202     0.0019006    96   115     -0.000098 +i*       0.000187
  0.00000  0.33333  0.00000    -7.4289112     5.3168202     0.0005353    97   115      0.000017 +i*       0.000057
  0.00000  0.33333  0.00000    -7.4247800     5.3168202     0.0014997    98   115      0.000064 +i*       0.000154
  0.00000  0.33333  0.00000    -7.3742204     5.3168202     0.0004710    99   115      0.000035 +i*       0.000039
  0.00000  0.33333  0.00000    -7.0197662     5.3168202     0.0087756   100   115     -0.000434 +i*      -0.000873
  0.00000  0.33333  0.00000    -6.7992142     5.3168202     0.0005929   101   115      0.000065 +i*       0.000011
  0.00000  0.33333  0.00000    -6.3423773     5.3168202     0.0004256   102   115     -0.000003 +i*      -0.000047
  0.00000  0.33333  0.00000    -6.3423773     5.3168202     0.0005176   103   115     -0.000035 +i*      -0.000046
  0.00000  0.33333  0.00000    -6.0189858     5.3168202     0.0010004   104   115     -0.000015 +i*      -0.000110
  0.00000  0.33333  0.00000    -5.9172763     5.3168202     0.0003524   105   115      0.000026 +i*       0.000029
  0.00000  0.33333  0.00000    -5.8729355     5.3168202     0.0016150   106   115     -0.000085 +i*      -0.000158
  0.00000  0.33333  0.00000    -5.8699796     5.3168202     0.0005755   107   115     -0.000039 +i*      -0.000051
  0.00000  0.33333  0.00000    -5.0248112     5.3168202     0.0006382   108   115      0.000069 +i*      -0.000015
  0.00000  0.33333  0.00000    -4.9475237     5.3168202     0.0002372   109   115     -0.000021 +i*       0.000015
  0.00000  0.33333  0.00000    -4.3210829     5.3168202     0.0010046   110   115     -0.000008 +i*       0.000111
  0.00000  0.33333  0.00000    -3.2352251     5.3168202     0.3487957   111   115      0.036673 +i*       0.012532
  0.00000  0.33333  0.00000    -8.6994692     5.7858450     0.0001166    88   116      0.000009 +i*      -0.000009
  0.00000  0.33333  0.00000    -8.5413877     5.7858450     0.0003912    89   116     -0.000032 +i*       0.000029
  0.00000  0.33333  0.00000    -8.5413877     5.7858450     0.0002541    90   116     -0.000025 +i*      -0.000013
  0.00000  0.33333  0.00000    -8.4170282     5.7858450     0.0001452    91   116     -0.000007 +i*       0.000015
  0.00000  0.33333  0.00000    -8.4009781     5.7858450     0.0009090    92   116     -0.000035 +i*      -0.000095
  0.00000  0.33333  0.00000    -8.2179301     5.7858450     0.0008279    93   116      0.000083 +i*      -0.000040
  0.00000  0.33333  0.00000    -7.7389421     5.7858450     0.0034643    94   116     -0.000351 +i*      -0.000157
  0.00000  0.33333  0.00000    -7.5468106     5.7858450     0.0004001    95   116      0.000032 +i*       0.000031
  0.00000  0.33333  0.00000    -7.5226692     5.7858450     0.0007875    96   116     -0.000008 +i*       0.000087
  0.00000  0.33333  0.00000    -7.4289112     5.7858450     0.0001549    97   116      0.000002 +i*      -0.000017
  0.00000  0.33333  0.00000    -7.4247800     5.7858450     0.0007034    98   116     -0.000048 +i*      -0.000061
  0.00000  0.33333  0.00000    -7.3742204     5.7858450     0.0001565    99   116      0.000016 +i*       0.000006
  0.00000  0.33333  0.00000    -7.0197662     5.7858450     0.0089516   100   116      0.000672 +i*       0.000734
  0.00000  0.33333  0.00000    -6.7992142     5.7858450     0.0002087   101   116     -0.000017 +i*      -0.000016
  0.00000  0.33333  0.00000    -6.3423773     5.7858450     0.0003660   102   116      0.000029 +i*       0.000029
  0.00000  0.33333  0.00000    -6.3423773     5.7858450     0.0003775   103   116      0.000031 +i*      -0.000028
  0.00000  0.33333  0.00000    -6.0189858     5.7858450     0.0018115   104   116     -0.000061 +i*      -0.000192
  0.00000  0.33333  0.00000    -5.9172763     5.7858450     0.0001639   105   116     -0.000009 +i*      -0.000016
  0.00000  0.33333  0.00000    -5.8729355     5.7858450     0.0013597   106   116      0.000136 +i*       0.000066
  0.00000  0.33333  0.00000    -5.8699796     5.7858450     0.0001576   107   116      0.000003 +i*       0.000017
  0.00000  0.33333  0.00000    -5.0248112     5.7858450     0.0006034   108   116     -0.000011 +i*      -0.000066
  0.00000  0.33333  0.00000    -4.9475237     5.7858450     0.0003924   109   116     -0.000005 +i*      -0.000043
  0.00000  0.33333  0.00000    -4.3210829     5.7858450     0.0003664   110   116     -0.000004 +i*       0.000040
  0.00000  0.33333  0.00000    -3.2352251     5.7858450     0.2867632   111   116     -0.031431 +i*       0.005224
  0.00000  0.33333  0.00000    -8.6994692     5.8089185     0.0005521    88   117      0.000030 +i*       0.000053
  0.00000  0.33333  0.00000    -8.5413877     5.8089185     0.0004025    89   117     -0.000020 +i*       0.000040
  0.00000  0.33333  0.00000    -8.5413877     5.8089185     0.0006590    90   117     -0.000004 +i*      -0.000073
  0.00000  0.33333  0.00000    -8.4170282     5.8089185     0.0002251    91   117     -0.000004 +i*       0.000025
  0.00000  0.33333  0.00000    -8.4009781     5.8089185     0.0002817    92   117     -0.000008 +i*       0.000030
  0.00000  0.33333  0.00000    -8.2179301     5.8089185     0.0003627    93   117     -0.000011 +i*      -0.000039
  0.00000  0.33333  0.00000    -7.7389421     5.8089185     0.0002236    94   117     -0.000015 +i*       0.000020
  0.00000  0.33333  0.00000    -7.5468106     5.8089185     0.0003283    95   117     -0.000010 +i*       0.000035
  0.00000  0.33333  0.00000    -7.5226692     5.8089185     0.0000611    96   117      0.000006 +i*      -0.000003
  0.00000  0.33333  0.00000    -7.4289112     5.8089185     0.0003428    97   117     -0.000038 +i*      -0.000002
  0.00000  0.33333  0.00000    -7.4247800     5.8089185     0.0001392    98   117      0.000013 +i*      -0.000009
  0.00000  0.33333  0.00000    -7.3742204     5.8089185     0.0011422    99   117      0.000002 +i*       0.000127
  0.00000  0.33333  0.00000    -7.0197662     5.8089185     0.0011476   100   117     -0.000049 +i*       0.000118
  0.00000  0.33333  0.00000    -6.7992142     5.8089185     0.0007596   101   117      0.000055 +i*       0.000064
  0.00000  0.33333  0.00000    -6.3423773     5.8089185     0.0001801   102   117      0.000020 +i*       0.000001
  0.00000  0.33333  0.00000    -6.3423773     5.8089185     0.0001948   103   117      0.000006 +i*       0.000021
  0.00000  0.33333  0.00000    -6.0189858     5.8089185     0.0044968   104   117      0.000346 +i*      -0.000360
  0.00000  0.33333  0.00000    -5.9172763     5.8089185     0.0001245   105   117     -0.000007 +i*       0.000012
  0.00000  0.33333  0.00000    -5.8729355     5.8089185     0.0001959   106   117     -0.000003 +i*       0.000022
  0.00000  0.33333  0.00000    -5.8699796     5.8089185     0.0008444   107   117     -0.000035 +i*      -0.000087
  0.00000  0.33333  0.00000    -5.0248112     5.8089185     0.0003798   108   117     -0.000031 +i*       0.000028
  0.00000  0.33333  0.00000    -4.9475237     5.8089185     0.0004864   109   117      0.000009 +i*      -0.000053
  0.00000  0.33333  0.00000    -4.3210829     5.8089185     0.0004597   110   117      0.000051 +i*      -0.000001
  0.00000  0.33333  0.00000    -3.2352251     5.8089185     0.0431832   111   117     -0.002900 +i*      -0.003823
  0.00000  0.33333  0.00000    -8.6994692     6.1779131     0.0025127    88   118     -0.000205 +i*      -0.000189
  0.00000  0.33333  0.00000    -8.5413877     6.1779131     0.0040611    89   118      0.000053 +i*       0.000448
  0.00000  0.33333  0.00000    -8.5413877     6.1779131     0.0003546    90   118     -0.000029 +i*       0.000027
  0.00000  0.33333  0.00000    -8.4170282     6.1779131     0.0007179    91   118     -0.000065 +i*      -0.000046
  0.00000  0.33333  0.00000    -8.4009781     6.1779131     0.0010142    92   118     -0.000046 +i*       0.000103
  0.00000  0.33333  0.00000    -8.2179301     6.1779131     0.0013286    93   118     -0.000147 +i*      -0.000012
  0.00000  0.33333  0.00000    -7.7389421     6.1779131     0.0052869    94   118     -0.000466 +i*      -0.000357
  0.00000  0.33333  0.00000    -7.5468106     6.1779131     0.0023792    95   118      0.000096 +i*       0.000246
  0.00000  0.33333  0.00000    -7.5226692     6.1779131     0.0035521    96   118     -0.000027 +i*      -0.000394
  0.00000  0.33333  0.00000    -7.4289112     6.1779131     0.0040292    97   118      0.000065 +i*      -0.000443
  0.00000  0.33333  0.00000    -7.4247800     6.1779131     0.0090813    98   118     -0.000094 +i*      -0.001005
  0.00000  0.33333  0.00000    -7.3742204     6.1779131     0.0010128    99   118      0.000013 +i*      -0.000112
  0.00000  0.33333  0.00000    -7.0197662     6.1779131     0.0704715   100   118      0.000688 +i*       0.007800
  0.00000  0.33333  0.00000    -6.7992142     6.1779131     0.0032961   101   118     -0.000347 +i*      -0.000116
  0.00000  0.33333  0.00000    -6.3423773     6.1779131     0.0021111   102   118     -0.000041 +i*       0.000231
  0.00000  0.33333  0.00000    -6.3423773     6.1779131     0.0025959   103   118      0.000237 +i*       0.000164
  0.00000  0.33333  0.00000    -6.0189858     6.1779131     0.0015700   104   118      0.000135 +i*       0.000111
  0.00000  0.33333  0.00000    -5.9172763     6.1779131     0.0018676   105   118     -0.000107 +i*      -0.000178
  0.00000  0.33333  0.00000    -5.8729355     6.1779131     0.0101685   106   118      0.000499 +i*       0.001014
  0.00000  0.33333  0.00000    -5.8699796     6.1779131     0.0028771   107   118      0.000177 +i*       0.000266
  0.00000  0.33333  0.00000    -5.0248112     6.1779131     0.0044869   108   118     -0.000498 +i*       0.000032
  0.00000  0.33333  0.00000    -4.9475237     6.1779131     0.0020840   109   118      0.000196 +i*      -0.000123
  0.00000  0.33333  0.00000    -4.3210829     6.1779131     0.0071786   110   118      0.000188 +i*      -0.000775
  0.00000  0.33333  0.00000    -3.2352251     6.1779131     2.4614955   111   118     -0.245470 +i*      -0.120609
  0.00000  0.33333  0.00000    -8.6994692     6.3806152     0.0006051    88   119      0.000005 +i*       0.000067
  0.00000  0.33333  0.00000    -8.5413877     6.3806152     0.0004860    89   119      0.000034 +i*      -0.000042
  0.00000  0.33333  0.00000    -8.5413877     6.3806152     0.0002460    90   119     -0.000026 +i*      -0.000009
  0.00000  0.33333  0.00000    -8.4170282     6.3806152     0.0005454    91   119      0.000060 +i*       0.000004
  0.00000  0.33333  0.00000    -8.4009781     6.3806152     0.0000956    92   119      0.000010 +i*       0.000004
  0.00000  0.33333  0.00000    -8.2179301     6.3806152     0.0003146    93   119     -0.000011 +i*       0.000033
  0.00000  0.33333  0.00000    -7.7389421     6.3806152     0.0028961    94   119      0.000232 +i*      -0.000223
  0.00000  0.33333  0.00000    -7.5468106     6.3806152     0.0007595    95   119      0.000084 +i*       0.000007
  0.00000  0.33333  0.00000    -7.5226692     6.3806152     0.0014464    96   119     -0.000161 +i*      -0.000002
  0.00000  0.33333  0.00000    -7.4289112     6.3806152     0.0002162    97   119     -0.000022 +i*      -0.000011
  0.00000  0.33333  0.00000    -7.4247800     6.3806152     0.0006346    98   119     -0.000055 +i*       0.000044
  0.00000  0.33333  0.00000    -7.3742204     6.3806152     0.0003659    99   119      0.000002 +i*       0.000041
  0.00000  0.33333  0.00000    -7.0197662     6.3806152     0.0055245   100   119      0.000478 +i*      -0.000385
  0.00000  0.33333  0.00000    -6.7992142     6.3806152     0.0004507   101   119     -0.000017 +i*       0.000047
  0.00000  0.33333  0.00000    -6.3423773     6.3806152     0.0000950   102   119      0.000009 +i*      -0.000005
  0.00000  0.33333  0.00000    -6.3423773     6.3806152     0.0002071   103   119      0.000010 +i*      -0.000021
  0.00000  0.33333  0.00000    -6.0189858     6.3806152     0.0008426   104   119     -0.000092 +i*       0.000015
  0.00000  0.33333  0.00000    -5.9172763     6.3806152     0.0002699   105   119     -0.000029 +i*      -0.000008
  0.00000  0.33333  0.00000    -5.8729355     6.3806152     0.0007445   106   119      0.000056 +i*      -0.000061
  0.00000  0.33333  0.00000    -5.8699796     6.3806152     0.0002384   107   119     -0.000011 +i*      -0.000024
  0.00000  0.33333  0.00000    -5.0248112     6.3806152     0.0003795   108   119      0.000016 +i*       0.000039
  0.00000  0.33333  0.00000    -4.9475237     6.3806152     0.0004792   109   119     -0.000037 +i*       0.000038
  0.00000  0.33333  0.00000    -4.3210829     6.3806152     0.0009043   110   119     -0.000093 +i*      -0.000037
  0.00000  0.33333  0.00000    -3.2352251     6.3806152     0.2191544   111   119     -0.003012 +i*       0.024163
  0.00000  0.33333  0.00000    -8.6994692     6.3858554     0.0003429    88   120      0.000036 +i*       0.000012
  0.00000  0.33333  0.00000    -8.5413877     6.3858554     0.0005130    89   120     -0.000035 +i*       0.000045
  0.00000  0.33333  0.00000    -8.5413877     6.3858554     0.0000890    90   120     -0.000006 +i*       0.000008
  0.00000  0.33333  0.00000    -8.4170282     6.3858554     0.0004072    91   120      0.000043 +i*      -0.000015
  0.00000  0.33333  0.00000    -8.4009781     6.3858554     0.0001959    92   120     -0.000014 +i*      -0.000016
  0.00000  0.33333  0.00000    -8.2179301     6.3858554     0.0003248    93   120      0.000018 +i*      -0.000031
  0.00000  0.33333  0.00000    -7.7389421     6.3858554     0.0041333    94   120     -0.000393 +i*       0.000237
  0.00000  0.33333  0.00000    -7.5468106     6.3858554     0.0001576    95   120      0.000001 +i*       0.000017
  0.00000  0.33333  0.00000    -7.5226692     6.3858554     0.0022009    96   120      0.000236 +i*       0.000064
  0.00000  0.33333  0.00000    -7.4289112     6.3858554     0.0004351    97   120      0.000046 +i*       0.000015
  0.00000  0.33333  0.00000    -7.4247800     6.3858554     0.0007819    98   120      0.000086 +i*       0.000009
  0.00000  0.33333  0.00000    -7.3742204     6.3858554     0.0004119    99   120      0.000015 +i*       0.000043
  0.00000  0.33333  0.00000    -7.0197662     6.3858554     0.0075772   100   120     -0.000824 +i*       0.000172
  0.00000  0.33333  0.00000    -6.7992142     6.3858554     0.0003802   101   120      0.000006 +i*      -0.000042
  0.00000  0.33333  0.00000    -6.3423773     6.3858554     0.0003768   102   120     -0.000040 +i*      -0.000013
  0.00000  0.33333  0.00000    -6.3423773     6.3858554     0.0002399   103   120     -0.000016 +i*       0.000022
  0.00000  0.33333  0.00000    -6.0189858     6.3858554     0.0011330   104   120     -0.000090 +i*      -0.000088
  0.00000  0.33333  0.00000    -5.9172763     6.3858554     0.0006644   105   120      0.000074 +i*      -0.000001
  0.00000  0.33333  0.00000    -5.8729355     6.3858554     0.0012396   106   120     -0.000128 +i*       0.000051
  0.00000  0.33333  0.00000    -5.8699796     6.3858554     0.0005930   107   120     -0.000064 +i*       0.000014
  0.00000  0.33333  0.00000    -5.0248112     6.3858554     0.0006858   108   120      0.000017 +i*      -0.000074
  0.00000  0.33333  0.00000    -4.9475237     6.3858554     0.0005419   109   120      0.000003 +i*       0.000060
  0.00000  0.33333  0.00000    -4.3210829     6.3858554     0.0011805   110   120      0.000105 +i*       0.000079
  0.00000  0.33333  0.00000    -3.2352251     6.3858554     0.3208467   111   120      0.018355 +i*      -0.030561
  0.00000  0.33333  0.00000    -8.6994692     6.4290066     0.0014639    88   121      0.000124 +i*       0.000105
  0.00000  0.33333  0.00000    -8.5413877     6.4290066     0.0021425    89   121     -0.000077 +i*      -0.000225
  0.00000  0.33333  0.00000    -8.5413877     6.4290066     0.0001609    90   121     -0.000009 +i*      -0.000016
  0.00000  0.33333  0.00000    -8.4170282     6.4290066     0.0003010    91   121      0.000026 +i*       0.000021
  0.00000  0.33333  0.00000    -8.4009781     6.4290066     0.0005335    92   121      0.000022 +i*      -0.000055
  0.00000  0.33333  0.00000    -8.2179301     6.4290066     0.0008621    93   121      0.000093 +i*      -0.000022
  0.00000  0.33333  0.00000    -7.7389421     6.4290066     0.0057849    94   121      0.000547 +i*      -0.000337
  0.00000  0.33333  0.00000    -7.5468106     6.4290066     0.0013069    95   121     -0.000057 +i*      -0.000134
  0.00000  0.33333  0.00000    -7.5226692     6.4290066     0.0037151    96   121     -0.000294 +i*       0.000290
  0.00000  0.33333  0.00000    -7.4289112     6.4290066     0.0018420    97   121     -0.000020 +i*       0.000204
  0.00000  0.33333  0.00000    -7.4247800     6.4290066     0.0044358    98   121      0.000067 +i*       0.000488
  0.00000  0.33333  0.00000    -7.3742204     6.4290066     0.0003699    99   121      0.000002 +i*       0.000041
  0.00000  0.33333  0.00000    -7.0197662     6.4290066     0.0359758   100   121     -0.000605 +i*      -0.003951
  0.00000  0.33333  0.00000    -6.7992142     6.4290066     0.0016522   101   121      0.000171 +i*       0.000067
  0.00000  0.33333  0.00000    -6.3423773     6.4290066     0.0010093   102   121      0.000024 +i*      -0.000110
  0.00000  0.33333  0.00000    -6.3423773     6.4290066     0.0011580   103   121     -0.000112 +i*      -0.000064
  0.00000  0.33333  0.00000    -6.0189858     6.4290066     0.0009762   104   121     -0.000001 +i*       0.000108
  0.00000  0.33333  0.00000    -5.9172763     6.4290066     0.0012242   105   121      0.000097 +i*       0.000096
  0.00000  0.33333  0.00000    -5.8729355     6.4290066     0.0048512   106   121     -0.000195 +i*      -0.000503
  0.00000  0.33333  0.00000    -5.8699796     6.4290066     0.0013016   107   121     -0.000051 +i*      -0.000135
  0.00000  0.33333  0.00000    -5.0248112     6.4290066     0.0022769   108   121      0.000253 +i*      -0.000009
  0.00000  0.33333  0.00000    -4.9475237     6.4290066     0.0009699   109   121     -0.000093 +i*       0.000055
  0.00000  0.33333  0.00000    -4.3210829     6.4290066     0.0039253   110   121     -0.000082 +i*       0.000428
  0.00000  0.33333  0.00000    -3.2352251     6.4290066     1.1770338   111   121      0.114954 +i*       0.062364
  0.00000  0.33333  0.00000    -8.6994692     6.6365740     0.0010277    88   122     -0.000034 +i*      -0.000109
  0.00000  0.33333  0.00000    -8.5413877     6.6365740     0.0010994    89   122     -0.000026 +i*       0.000119
  0.00000  0.33333  0.00000    -8.5413877     6.6365740     0.0001365    90   122     -0.000013 +i*       0.000007
  0.00000  0.33333  0.00000    -8.4170282     6.6365740     0.0002963    91   122     -0.000023 +i*      -0.000024
  0.00000  0.33333  0.00000    -8.4009781     6.6365740     0.0003897    92   122     -0.000025 +i*       0.000035
  0.00000  0.33333  0.00000    -8.2179301     6.6365740     0.0004591    93   122     -0.000050 +i*      -0.000012
  0.00000  0.33333  0.00000    -7.7389421     6.6365740     0.0078683    94   122      0.000843 +i*      -0.000230
  0.00000  0.33333  0.00000    -7.5468106     6.6365740     0.0007025    95   122      0.000038 +i*       0.000068
  0.00000  0.33333  0.00000    -7.5226692     6.6365740     0.0045124    96   122     -0.000311 +i*      -0.000393
  0.00000  0.33333  0.00000    -7.4289112     6.6365740     0.0013380    97   122      0.000027 +i*      -0.000146
  0.00000  0.33333  0.00000    -7.4247800     6.6365740     0.0034821    98   122      0.000044 +i*      -0.000384
  0.00000  0.33333  0.00000    -7.3742204     6.6365740     0.0015772    99   122     -0.000173 +i*      -0.000028
  0.00000  0.33333  0.00000    -7.0197662     6.6365740     0.0245553   100   122     -0.000219 +i*       0.002720
  0.00000  0.33333  0.00000    -6.7992142     6.6365740     0.0012032   101   122     -0.000127 +i*      -0.000043
  0.00000  0.33333  0.00000    -6.3423773     6.6365740     0.0006622   102   122     -0.000039 +i*       0.000062
  0.00000  0.33333  0.00000    -6.3423773     6.6365740     0.0008183   103   122      0.000035 +i*       0.000084
  0.00000  0.33333  0.00000    -6.0189858     6.6365740     0.0017822   104   122      0.000198 +i*       0.000008
  0.00000  0.33333  0.00000    -5.9172763     6.6365740     0.0006099   105   122     -0.000030 +i*      -0.000061
  0.00000  0.33333  0.00000    -5.8729355     6.6365740     0.0032698   106   122      0.000115 +i*       0.000345
  0.00000  0.33333  0.00000    -5.8699796     6.6365740     0.0008218   107   122      0.000057 +i*       0.000071
  0.00000  0.33333  0.00000    -5.0248112     6.6365740     0.0015574   108   122     -0.000172 +i*      -0.000015
  0.00000  0.33333  0.00000    -4.9475237     6.6365740     0.0007389   109   122      0.000078 +i*      -0.000024
  0.00000  0.33333  0.00000    -4.3210829     6.6365740     0.0023904   110   122      0.000116 +i*      -0.000239
  0.00000  0.33333  0.00000    -3.2352251     6.6365740     0.7781712   111   122     -0.069929 +i*      -0.050851
  0.00000  0.33333  0.00000    -8.6994692     7.1402412     0.0002525    88   123      0.000007 +i*      -0.000027
  0.00000  0.33333  0.00000    -8.5413877     7.1402412     0.0008233    89   123     -0.000086 +i*      -0.000030
  0.00000  0.33333  0.00000    -8.5413877     7.1402412     0.0002063    90   123     -0.000022 +i*      -0.000006
  0.00000  0.33333  0.00000    -8.4170282     7.1402412     0.0000346    91   123     -0.000003 +i*       0.000003
  0.00000  0.33333  0.00000    -8.4009781     7.1402412     0.0000324    92   123      0.000002 +i*       0.000003
  0.00000  0.33333  0.00000    -8.2179301     7.1402412     0.0000780    93   123      0.000009 +i*      -0.000001
  0.00000  0.33333  0.00000    -7.7389421     7.1402412     0.0097078    94   123      0.000633 +i*      -0.000873
  0.00000  0.33333  0.00000    -7.5468106     7.1402412     0.0000762    95   123      0.000007 +i*      -0.000005
  0.00000  0.33333  0.00000    -7.5226692     7.1402412     0.0041154    96   123     -0.000447 +i*       0.000097
  0.00000  0.33333  0.00000    -7.4289112     7.1402412     0.0003303    97   123      0.000023 +i*       0.000028
  0.00000  0.33333  0.00000    -7.4247800     7.1402412     0.0005185    98   123      0.000054 +i*       0.000021
  0.00000  0.33333  0.00000    -7.3742204     7.1402412     0.0009010    99   123     -0.000031 +i*       0.000095
  0.00000  0.33333  0.00000    -7.0197662     7.1402412     0.0038014   100   123     -0.000293 +i*      -0.000304
  0.00000  0.33333  0.00000    -6.7992142     7.1402412     0.0003081   101   123      0.000026 +i*       0.000022
  0.00000  0.33333  0.00000    -6.3423773     7.1402412     0.0000549   102   123      0.000004 +i*      -0.000005
  0.00000  0.33333  0.00000    -6.3423773     7.1402412     0.0000893   103   123      0.000010 +i*       0.000001
  0.00000  0.33333  0.00000    -6.0189858     7.1402412     0.0031540   104   123      0.000348 +i*       0.000039
  0.00000  0.33333  0.00000    -5.9172763     7.1402412     0.0000311   105   123      0.000002 +i*       0.000003
  0.00000  0.33333  0.00000    -5.8729355     7.1402412     0.0004055   106   123     -0.000007 +i*      -0.000045
  0.00000  0.33333  0.00000    -5.8699796     7.1402412     0.0004036   107   123      0.000024 +i*      -0.000038
  0.00000  0.33333  0.00000    -5.0248112     7.1402412     0.0000492   108   123      0.000005 +i*       0.000001
  0.00000  0.33333  0.00000    -4.9475237     7.1402412     0.0001020   109   123     -0.000009 +i*       0.000007
  0.00000  0.33333  0.00000    -4.3210829     7.1402412     0.0002449   110   123     -0.000009 +i*       0.000026
  0.00000  0.33333  0.00000    -3.2352251     7.1402412     0.0702172   111   123      0.005010 +i*       0.005981
  0.00000  0.33333  0.00000    -8.6994692     7.4762885     0.0004144    88   124     -0.000022 +i*       0.000040
  0.00000  0.33333  0.00000    -8.5413877     7.4762885     0.0003569    89   124      0.000018 +i*      -0.000035
  0.00000  0.33333  0.00000    -8.5413877     7.4762885     0.0002304    90   124      0.000017 +i*       0.000020
  0.00000  0.33333  0.00000    -8.4170282     7.4762885     0.0001459    91   124      0.000004 +i*       0.000016
  0.00000  0.33333  0.00000    -8.4009781     7.4762885     0.0001142    92   124      0.000012 +i*      -0.000005
  0.00000  0.33333  0.00000    -8.2179301     7.4762885     0.0000812    93   124      0.000009 +i*       0.000003
  0.00000  0.33333  0.00000    -7.7389421     7.4762885     0.0039217    94   124     -0.000392 +i*      -0.000191
  0.00000  0.33333  0.00000    -7.5468106     7.4762885     0.0004080    95   124     -0.000027 +i*      -0.000036
  0.00000  0.33333  0.00000    -7.5226692     7.4762885     0.0012801    96   124     -0.000004 +i*       0.000142
  0.00000  0.33333  0.00000    -7.4289112     7.4762885     0.0008832    97   124     -0.000087 +i*       0.000046
  0.00000  0.33333  0.00000    -7.4247800     7.4762885     0.0012138    98   124     -0.000042 +i*       0.000128
  0.00000  0.33333  0.00000    -7.3742204     7.4762885     0.0027459    99   124     -0.000262 +i*      -0.000156
  0.00000  0.33333  0.00000    -7.0197662     7.4762885     0.0078482   100   124      0.000378 +i*      -0.000786
  0.00000  0.33333  0.00000    -6.7992142     7.4762885     0.0004923   101   124      0.000051 +i*       0.000021
  0.00000  0.33333  0.00000    -6.3423773     7.4762885     0.0001235   102   124     -0.000000 +i*      -0.000014
  0.00000  0.33333  0.00000    -6.3423773     7.4762885     0.0002147   103   124     -0.000015 +i*      -0.000018
  0.00000  0.33333  0.00000    -6.0189858     7.4762885     0.0062125   104   124      0.000008 +i*      -0.000690
  0.00000  0.33333  0.00000    -5.9172763     7.4762885     0.0002121   105   124      0.000006 +i*       0.000023
  0.00000  0.33333  0.00000    -5.8729355     7.4762885     0.0014121   106   124     -0.000020 +i*      -0.000156
  0.00000  0.33333  0.00000    -5.8699796     7.4762885     0.0010550   107   124     -0.000083 +i*      -0.000083
  0.00000  0.33333  0.00000    -5.0248112     7.4762885     0.0004123   108   124      0.000042 +i*       0.000019
  0.00000  0.33333  0.00000    -4.9475237     7.4762885     0.0003261   109   124     -0.000030 +i*      -0.000021
  0.00000  0.33333  0.00000    -4.3210829     7.4762885     0.0005996   110   124     -0.000043 +i*       0.000051
  0.00000  0.33333  0.00000    -3.2352251     7.4762885     0.2055902   111   124      0.013320 +i*       0.018558
  0.00000  0.33333  0.00000    -8.6994692     7.5207688     0.0005894    88   125      0.000016 +i*       0.000064
  0.00000  0.33333  0.00000    -8.5413877     7.5207688     0.0003382    89   125      0.000037 +i*      -0.000007
  0.00000  0.33333  0.00000    -8.5413877     7.5207688     0.0001888    90   125     -0.000018 +i*      -0.000011
  0.00000  0.33333  0.00000    -8.4170282     7.5207688     0.0000375    91   125     -0.000002 +i*       0.000004
  0.00000  0.33333  0.00000    -8.4009781     7.5207688     0.0001291    92   125      0.000009 +i*      -0.000011
  0.00000  0.33333  0.00000    -8.2179301     7.5207688     0.0001123    93   125      0.000012 +i*       0.000003
  0.00000  0.33333  0.00000    -7.7389421     7.5207688     0.0057535    94   125     -0.000617 +i*      -0.000168
  0.00000  0.33333  0.00000    -7.5468106     7.5207688     0.0002683    95   125      0.000018 +i*       0.000024
  0.00000  0.33333  0.00000    -7.5226692     7.5207688     0.0018325    96   125      0.000056 +i*       0.000196
  0.00000  0.33333  0.00000    -7.4289112     7.5207688     0.0006974    97   125      0.000009 +i*       0.000077
  0.00000  0.33333  0.00000    -7.4247800     7.5207688     0.0014886    98   125     -0.000038 +i*       0.000161
  0.00000  0.33333  0.00000    -7.3742204     7.5207688     0.0028142    99   125      0.000222 +i*       0.000220
  0.00000  0.33333  0.00000    -7.0197662     7.5207688     0.0068167   100   125      0.000432 +i*      -0.000622
  0.00000  0.33333  0.00000    -6.7992142     7.5207688     0.0005303   101   125     -0.000002 +i*       0.000059
  0.00000  0.33333  0.00000    -6.3423773     7.5207688     0.0003205   102   125      0.000003 +i*      -0.000035
  0.00000  0.33333  0.00000    -6.3423773     7.5207688     0.0004414   103   125     -0.000049 +i*       0.000006
  0.00000  0.33333  0.00000    -6.0189858     7.5207688     0.0078390   104   125      0.000269 +i*       0.000829
  0.00000  0.33333  0.00000    -5.9172763     7.5207688     0.0000831   105   125     -0.000003 +i*       0.000009
  0.00000  0.33333  0.00000    -5.8729355     7.5207688     0.0014431   106   125     -0.000056 +i*      -0.000150
  0.00000  0.33333  0.00000    -5.8699796     7.5207688     0.0008130   107   125      0.000090 +i*      -0.000010
  0.00000  0.33333  0.00000    -5.0248112     7.5207688     0.0003501   108   125      0.000035 +i*       0.000016
  0.00000  0.33333  0.00000    -4.9475237     7.5207688     0.0001524   109   125     -0.000011 +i*       0.000013
  0.00000  0.33333  0.00000    -4.3210829     7.5207688     0.0005679   110   125     -0.000034 +i*       0.000053
  0.00000  0.33333  0.00000    -3.2352251     7.5207688     0.1982377   111   125      0.014919 +i*       0.016205
  0.00000  0.33333  0.00000    -8.6994692     7.6659130     0.0007770    88   126     -0.000033 +i*      -0.000080
  0.00000  0.33333  0.00000    -8.5413877     7.6659130     0.0011017    89   126     -0.000056 +i*       0.000109
  0.00000  0.33333  0.00000    -8.5413877     7.6659130     0.0001991    90   126     -0.000020 +i*       0.000009
  0.00000  0.33333  0.00000    -8.4170282     7.6659130     0.0001582    91   126     -0.000012 +i*      -0.000013
  0.00000  0.33333  0.00000    -8.4009781     7.6659130     0.0002710    92   126     -0.000023 +i*       0.000020
  0.00000  0.33333  0.00000    -8.2179301     7.6659130     0.0002502    93   126     -0.000026 +i*      -0.000010
  0.00000  0.33333  0.00000    -7.7389421     7.6659130     0.0049650    94   126      0.000529 +i*      -0.000156
  0.00000  0.33333  0.00000    -7.5468106     7.6659130     0.0004454    95   126      0.000020 +i*       0.000045
  0.00000  0.33333  0.00000    -7.5226692     7.6659130     0.0027081    96   126     -0.000149 +i*      -0.000261
  0.00000  0.33333  0.00000    -7.4289112     7.6659130     0.0009357    97   126      0.000062 +i*      -0.000084
  0.00000  0.33333  0.00000    -7.4247800     7.6659130     0.0016512    98   126      0.000075 +i*      -0.000168
  0.00000  0.33333  0.00000    -7.3742204     7.6659130     0.0009511    99   126      0.000077 +i*      -0.000073
  0.00000  0.33333  0.00000    -7.0197662     7.6659130     0.0124470   100   126     -0.000814 +i*       0.001118
  0.00000  0.33333  0.00000    -6.7992142     7.6659130     0.0004744   101   126     -0.000040 +i*      -0.000035
  0.00000  0.33333  0.00000    -6.3423773     7.6659130     0.0003334   102   126      0.000014 +i*       0.000034
  0.00000  0.33333  0.00000    -6.3423773     7.6659130     0.0006572   103   126      0.000070 +i*      -0.000021
  0.00000  0.33333  0.00000    -6.0189858     7.6659130     0.0021931   104   126      0.000214 +i*       0.000117
  0.00000  0.33333  0.00000    -5.9172763     7.6659130     0.0004038   105   126     -0.000023 +i*      -0.000038
  0.00000  0.33333  0.00000    -5.8729355     7.6659130     0.0020752   106   126      0.000127 +i*       0.000193
  0.00000  0.33333  0.00000    -5.8699796     7.6659130     0.0006600   107   126      0.000050 +i*       0.000054
  0.00000  0.33333  0.00000    -5.0248112     7.6659130     0.0009112   108   126     -0.000101 +i*      -0.000012
  0.00000  0.33333  0.00000    -4.9475237     7.6659130     0.0003185   109   126      0.000035 +i*      -0.000004
  0.00000  0.33333  0.00000    -4.3210829     7.6659130     0.0011712   110   126      0.000066 +i*      -0.000112
  0.00000  0.33333  0.00000    -3.2352251     7.6659130     0.3543606   111   126     -0.031089 +i*      -0.024160
  0.00000  0.33333  0.00000    -8.6994692     7.9119455     0.0002570    88   127     -0.000009 +i*      -0.000027
  0.00000  0.33333  0.00000    -8.5413877     7.9119455     0.0000970    89   127      0.000002 +i*       0.000011
  0.00000  0.33333  0.00000    -8.5413877     7.9119455     0.0000437    90   127      0.000004 +i*      -0.000003
  0.00000  0.33333  0.00000    -8.4170282     7.9119455     0.0000317    91   127     -0.000001 +i*      -0.000003
  0.00000  0.33333  0.00000    -8.4009781     7.9119455     0.0001134    92   127     -0.000009 +i*       0.000009
  0.00000  0.33333  0.00000    -8.2179301     7.9119455     0.0000874    93   127     -0.000009 +i*      -0.000003
  0.00000  0.33333  0.00000    -7.7389421     7.9119455     0.0033505    94   127      0.000312 +i*       0.000203
  0.00000  0.33333  0.00000    -7.5468106     7.9119455     0.0003474    95   127      0.000038 +i*      -0.000008
  0.00000  0.33333  0.00000    -7.5226692     7.9119455     0.0019977    96   127     -0.000099 +i*      -0.000198
  0.00000  0.33333  0.00000    -7.4289112     7.9119455     0.0005791    97   127      0.000038 +i*      -0.000052
  0.00000  0.33333  0.00000    -7.4247800     7.9119455     0.0010426    98   127      0.000083 +i*      -0.000081
  0.00000  0.33333  0.00000    -7.3742204     7.9119455     0.0004965    99   127      0.000041 +i*      -0.000037
  0.00000  0.33333  0.00000    -7.0197662     7.9119455     0.0056010   100   127     -0.000556 +i*       0.000280
  0.00000  0.33333  0.00000    -6.7992142     7.9119455     0.0002448   101   127     -0.000012 +i*      -0.000024
  0.00000  0.33333  0.00000    -6.3423773     7.9119455     0.0005183   102   127     -0.000057 +i*      -0.000009
  0.00000  0.33333  0.00000    -6.3423773     7.9119455     0.0010827   103   127     -0.000075 +i*       0.000094
  0.00000  0.33333  0.00000    -6.0189858     7.9119455     0.0008804   104   127      0.000071 +i*       0.000067
  0.00000  0.33333  0.00000    -5.9172763     7.9119455     0.0000674   105   127     -0.000004 +i*      -0.000007
  0.00000  0.33333  0.00000    -5.8729355     7.9119455     0.0009755   106   127     -0.000108 +i*      -0.000012
  0.00000  0.33333  0.00000    -5.8699796     7.9119455     0.0001461   107   127      0.000004 +i*      -0.000016
  0.00000  0.33333  0.00000    -5.0248112     7.9119455     0.0002978   108   127     -0.000032 +i*      -0.000009
  0.00000  0.33333  0.00000    -4.9475237     7.9119455     0.0000996   109   127      0.000011 +i*      -0.000001
  0.00000  0.33333  0.00000    -4.3210829     7.9119455     0.0003155   110   127      0.000025 +i*      -0.000024
  0.00000  0.33333  0.00000    -3.2352251     7.9119455     0.0977358   111   127     -0.008331 +i*      -0.006966
  0.00000  0.33333  0.00000    -8.6994692     8.1403869     0.0004803    88   128     -0.000026 +i*      -0.000047
  0.00000  0.33333  0.00000    -8.5413877     8.1403869     0.0011870    89   128     -0.000018 +i*       0.000131
  0.00000  0.33333  0.00000    -8.5413877     8.1403869     0.0002703    90   128      0.000005 +i*       0.000030
  0.00000  0.33333  0.00000    -8.4170282     8.1403869     0.0001144    91   128     -0.000004 +i*      -0.000012
  0.00000  0.33333  0.00000    -8.4009781     8.1403869     0.0000954    92   128     -0.000002 +i*      -0.000010
  0.00000  0.33333  0.00000    -8.2179301     8.1403869     0.0001720    93   128     -0.000012 +i*      -0.000015
  0.00000  0.33333  0.00000    -7.7389421     8.1403869     0.0084570    94   128     -0.000911 +i*       0.000229
  0.00000  0.33333  0.00000    -7.5468106     8.1403869     0.0002768    95   128     -0.000006 +i*       0.000030
  0.00000  0.33333  0.00000    -7.5226692     8.1403869     0.0031378    96   128      0.000349 +i*       0.000005
  0.00000  0.33333  0.00000    -7.4289112     8.1403869     0.0004135    97   128      0.000001 +i*      -0.000046
  0.00000  0.33333  0.00000    -7.4247800     8.1403869     0.0006021    98   128     -0.000004 +i*      -0.000067
  0.00000  0.33333  0.00000    -7.3742204     8.1403869     0.0012061    99   128      0.000054 +i*      -0.000123
  0.00000  0.33333  0.00000    -7.0197662     8.1403869     0.0098017   100   128     -0.000239 +i*       0.001063
  0.00000  0.33333  0.00000    -6.7992142     8.1403869     0.0004877   101   128     -0.000043 +i*      -0.000033
  0.00000  0.33333  0.00000    -6.3423773     8.1403869     0.0003321   102   128     -0.000030 +i*       0.000021
  0.00000  0.33333  0.00000    -6.3423773     8.1403869     0.0002422   103   128      0.000004 +i*       0.000027
  0.00000  0.33333  0.00000    -6.0189858     8.1403869     0.0021657   104   128     -0.000164 +i*      -0.000176
  0.00000  0.33333  0.00000    -5.9172763     8.1403869     0.0001418   105   128     -0.000003 +i*      -0.000015
  0.00000  0.33333  0.00000    -5.8729355     8.1403869     0.0013374   106   128     -0.000073 +i*       0.000130
  0.00000  0.33333  0.00000    -5.8699796     8.1403869     0.0005893   107   128     -0.000044 +i*       0.000049
  0.00000  0.33333  0.00000    -5.0248112     8.1403869     0.0003539   108   128     -0.000010 +i*      -0.000038
  0.00000  0.33333  0.00000    -4.9475237     8.1403869     0.0002535   109   128      0.000028 +i*       0.000001
  0.00000  0.33333  0.00000    -4.3210829     8.1403869     0.0005485   110   128      0.000044 +i*      -0.000042
  0.00000  0.33333  0.00000    -3.2352251     8.1403869     0.2514872   111   128     -0.012258 +i*      -0.025111
  0.00000  0.33333  0.00000    -8.6994692     8.4113650     0.0002903    88   129      0.000028 +i*       0.000016
  0.00000  0.33333  0.00000    -8.5413877     8.4113650     0.0005300    89   129     -0.000043 +i*      -0.000041
  0.00000  0.33333  0.00000    -8.5413877     8.4113650     0.0001826    90   129      0.000007 +i*      -0.000019
  0.00000  0.33333  0.00000    -8.4170282     8.4113650     0.0000226    91   129     -0.000002 +i*      -0.000002
  0.00000  0.33333  0.00000    -8.4009781     8.4113650     0.0001708    92   129      0.000011 +i*      -0.000015
  0.00000  0.33333  0.00000    -8.2179301     8.4113650     0.0000829    93   129      0.000009 +i*      -0.000003
  0.00000  0.33333  0.00000    -7.7389421     8.4113650     0.0030790    94   129      0.000286 +i*      -0.000187
  0.00000  0.33333  0.00000    -7.5468106     8.4113650     0.0002792    95   129     -0.000003 +i*      -0.000031
  0.00000  0.33333  0.00000    -7.5226692     8.4113650     0.0014911    96   129     -0.000153 +i*       0.000063
  0.00000  0.33333  0.00000    -7.4289112     8.4113650     0.0003762    97   129     -0.000009 +i*      -0.000041
  0.00000  0.33333  0.00000    -7.4247800     8.4113650     0.0001870    98   129      0.000021 +i*       0.000001
  0.00000  0.33333  0.00000    -7.3742204     8.4113650     0.0005677    99   129     -0.000042 +i*      -0.000047
  0.00000  0.33333  0.00000    -7.0197662     8.4113650     0.0031307   100   129     -0.000213 +i*      -0.000275
  0.00000  0.33333  0.00000    -6.7992142     8.4113650     0.0004958   101   129     -0.000054 +i*      -0.000010
  0.00000  0.33333  0.00000    -6.3423773     8.4113650     0.0001094   102   129      0.000000 +i*       0.000012
  0.00000  0.33333  0.00000    -6.3423773     8.4113650     0.0002040   103   129     -0.000002 +i*      -0.000023
  0.00000  0.33333  0.00000    -6.0189858     8.4113650     0.0083835   104   129     -0.000811 +i*      -0.000459
  0.00000  0.33333  0.00000    -5.9172763     8.4113650     0.0002019   105   129      0.000016 +i*       0.000016
  0.00000  0.33333  0.00000    -5.8729355     8.4113650     0.0003140   106   129     -0.000009 +i*      -0.000034
  0.00000  0.33333  0.00000    -5.8699796     8.4113650     0.0009654   107   129     -0.000096 +i*       0.000048
  0.00000  0.33333  0.00000    -5.0248112     8.4113650     0.0003908   108   129      0.000043 +i*       0.000002
  0.00000  0.33333  0.00000    -4.9475237     8.4113650     0.0000851   109   129      0.000009 +i*       0.000003
  0.00000  0.33333  0.00000    -4.3210829     8.4113650     0.0004304   110   129     -0.000012 +i*       0.000046
  0.00000  0.33333  0.00000    -3.2352251     8.4113650     0.0853483   111   129      0.008077 +i*       0.004969
  0.00000  0.33333  0.00000    -8.6994692     8.4798859     0.0003800    88   130      0.000028 +i*      -0.000032
  0.00000  0.33333  0.00000    -8.5413877     8.4798859     0.0002882    89   130     -0.000027 +i*      -0.000018
  0.00000  0.33333  0.00000    -8.5413877     8.4798859     0.0004157    90   130     -0.000020 +i*       0.000042
  0.00000  0.33333  0.00000    -8.4170282     8.4798859     0.0000837    91   130      0.000006 +i*       0.000007
  0.00000  0.33333  0.00000    -8.4009781     8.4798859     0.0000957    92   130      0.000006 +i*      -0.000009
  0.00000  0.33333  0.00000    -8.2179301     8.4798859     0.0001783    93   130      0.000013 +i*      -0.000015
  0.00000  0.33333  0.00000    -7.7389421     8.4798859     0.0017060    94   130     -0.000162 +i*      -0.000098
  0.00000  0.33333  0.00000    -7.5468106     8.4798859     0.0002208    95   130      0.000021 +i*       0.000013
  0.00000  0.33333  0.00000    -7.5226692     8.4798859     0.0014321    96   130      0.000038 +i*       0.000155
  0.00000  0.33333  0.00000    -7.4289112     8.4798859     0.0002724    97   130      0.000025 +i*      -0.000017
  0.00000  0.33333  0.00000    -7.4247800     8.4798859     0.0004327    98   130      0.000028 +i*      -0.000039
  0.00000  0.33333  0.00000    -7.3742204     8.4798859     0.0010134    99   130      0.000087 +i*      -0.000072
  0.00000  0.33333  0.00000    -7.0197662     8.4798859     0.0037987   100   130     -0.000333 +i*       0.000260
  0.00000  0.33333  0.00000    -6.7992142     8.4798859     0.0006155   101   130      0.000061 +i*      -0.000031
  0.00000  0.33333  0.00000    -6.3423773     8.4798859     0.0001207   102   130      0.000005 +i*      -0.000012
  0.00000  0.33333  0.00000    -6.3423773     8.4798859     0.0000946   103   130     -0.000006 +i*       0.000009
  0.00000  0.33333  0.00000    -6.0189858     8.4798859     0.0037791   104   130      0.000419 +i*       0.000034
  0.00000  0.33333  0.00000    -5.9172763     8.4798859     0.0001676   105   130     -0.000013 +i*       0.000013
  0.00000  0.33333  0.00000    -5.8729355     8.4798859     0.0003960   106   130     -0.000040 +i*       0.000017
  0.00000  0.33333  0.00000    -5.8699796     8.4798859     0.0000456   107   130      0.000003 +i*      -0.000004
  0.00000  0.33333  0.00000    -5.0248112     8.4798859     0.0002934   108   130      0.000020 +i*      -0.000026
  0.00000  0.33333  0.00000    -4.9475237     8.4798859     0.0000712   109   130     -0.000006 +i*      -0.000005
  0.00000  0.33333  0.00000    -4.3210829     8.4798859     0.0003544   110   130      0.000006 +i*       0.000039
  0.00000  0.33333  0.00000    -3.2352251     8.4798859     0.0692109   111   130      0.006347 +i*      -0.004341
  0.00000  0.33333  0.00000    -8.6994692     8.4896003     0.0001635    88   131      0.000013 +i*      -0.000013
  0.00000  0.33333  0.00000    -8.5413877     8.4896003     0.0005644    89   131     -0.000032 +i*       0.000054
  0.00000  0.33333  0.00000    -8.5413877     8.4896003     0.0002428    90   131     -0.000006 +i*       0.000026
  0.00000  0.33333  0.00000    -8.4170282     8.4896003     0.0000526    91   131     -0.000003 +i*      -0.000005
  0.00000  0.33333  0.00000    -8.4009781     8.4896003     0.0003190    92   131     -0.000034 +i*      -0.000010
  0.00000  0.33333  0.00000    -8.2179301     8.4896003     0.0000388    93   131     -0.000000 +i*      -0.000004
  0.00000  0.33333  0.00000    -7.7389421     8.4896003     0.0017230    94   131     -0.000127 +i*      -0.000144
  0.00000  0.33333  0.00000    -7.5468106     8.4896003     0.0001790    95   131     -0.000005 +i*       0.000019
  0.00000  0.33333  0.00000    -7.5226692     8.4896003     0.0003315    96   131     -0.000008 +i*       0.000036
  0.00000  0.33333  0.00000    -7.4289112     8.4896003     0.0002224    97   131      0.000013 +i*      -0.000021
  0.00000  0.33333  0.00000    -7.4247800     8.4896003     0.0004893    98   131      0.000046 +i*      -0.000029
  0.00000  0.33333  0.00000    -7.3742204     8.4896003     0.0004533    99   131      0.000024 +i*      -0.000044
  0.00000  0.33333  0.00000    -7.0197662     8.4896003     0.0044709   100   131     -0.000421 +i*       0.000264
  0.00000  0.33333  0.00000    -6.7992142     8.4896003     0.0001776   101   131      0.000013 +i*      -0.000015
  0.00000  0.33333  0.00000    -6.3423773     8.4896003     0.0000632   102   131      0.000007 +i*       0.000003
  0.00000  0.33333  0.00000    -6.3423773     8.4896003     0.0001580   103   131      0.000017 +i*       0.000002
  0.00000  0.33333  0.00000    -6.0189858     8.4896003     0.0003063   104   131      0.000004 +i*      -0.000034
  0.00000  0.33333  0.00000    -5.9172763     8.4896003     0.0001855   105   131      0.000019 +i*       0.000009
  0.00000  0.33333  0.00000    -5.8729355     8.4896003     0.0003621   106   131      0.000039 +i*       0.000011
  0.00000  0.33333  0.00000    -5.8699796     8.4896003     0.0001855   107   131     -0.000019 +i*       0.000007
  0.00000  0.33333  0.00000    -5.0248112     8.4896003     0.0003636   108   131     -0.000010 +i*      -0.000039
  0.00000  0.33333  0.00000    -4.9475237     8.4896003     0.0000708   109   131      0.000007 +i*      -0.000004
  0.00000  0.33333  0.00000    -4.3210829     8.4896003     0.0002310   110   131      0.000025 +i*      -0.000007
  0.00000  0.33333  0.00000    -3.2352251     8.4896003     0.0590978   111   131     -0.001746 +i*      -0.006330
  0.00000  0.33333  0.00000    -8.6994692     8.5143494     0.0001352    88   132     -0.000014 +i*      -0.000005
  0.00000  0.33333  0.00000    -8.5413877     8.5143494     0.0002763    89   132      0.000009 +i*       0.000029
  0.00000  0.33333  0.00000    -8.5413877     8.5143494     0.0000999    90   132     -0.000011 +i*      -0.000003
  0.00000  0.33333  0.00000    -8.4170282     8.5143494     0.0002024    91   132      0.000007 +i*      -0.000021
  0.00000  0.33333  0.00000    -8.4009781     8.5143494     0.0001600    92   132     -0.000018 +i*       0.000002
  0.00000  0.33333  0.00000    -8.2179301     8.5143494     0.0001096    93   132     -0.000002 +i*      -0.000012
  0.00000  0.33333  0.00000    -7.7389421     8.5143494     0.0019431    94   132     -0.000165 +i*       0.000140
  0.00000  0.33333  0.00000    -7.5468106     8.5143494     0.0002586    95   132     -0.000015 +i*      -0.000024
  0.00000  0.33333  0.00000    -7.5226692     8.5143494     0.0009570    96   132      0.000105 +i*       0.000016
  0.00000  0.33333  0.00000    -7.4289112     8.5143494     0.0006105    97   132      0.000032 +i*      -0.000060
  0.00000  0.33333  0.00000    -7.4247800     8.5143494     0.0005223    98   132     -0.000018 +i*      -0.000055
  0.00000  0.33333  0.00000    -7.3742204     8.5143494     0.0010548    99   132      0.000038 +i*      -0.000111
  0.00000  0.33333  0.00000    -7.0197662     8.5143494     0.0046843   100   132      0.000139 +i*       0.000502
  0.00000  0.33333  0.00000    -6.7992142     8.5143494     0.0004311   101   132     -0.000022 +i*      -0.000042
  0.00000  0.33333  0.00000    -6.3423773     8.5143494     0.0002045   102   132     -0.000020 +i*       0.000011
  0.00000  0.33333  0.00000    -6.3423773     8.5143494     0.0001327   103   132      0.000015 +i*      -0.000002
  0.00000  0.33333  0.00000    -6.0189858     8.5143494     0.0069825   104   132      0.000287 +i*      -0.000721
  0.00000  0.33333  0.00000    -5.9172763     8.5143494     0.0000155   105   132      0.000000 +i*       0.000002
  0.00000  0.33333  0.00000    -5.8729355     8.5143494     0.0005445   106   132      0.000033 +i*       0.000051
  0.00000  0.33333  0.00000    -5.8699796     8.5143494     0.0012802   107   132     -0.000062 +i*      -0.000128
  0.00000  0.33333  0.00000    -5.0248112     8.5143494     0.0002754   108   132     -0.000021 +i*      -0.000022
  0.00000  0.33333  0.00000    -4.9475237     8.5143494     0.0004251   109   132      0.000038 +i*       0.000029
  0.00000  0.33333  0.00000    -4.3210829     8.5143494     0.0000602   110   132      0.000006 +i*       0.000002
  0.00000  0.33333  0.00000    -3.2352251     8.5143494     0.0545241   111   132     -0.004328 +i*      -0.004239
  0.00000  0.33333  0.00000    -8.6994692     8.6396950     0.0001949    88   133     -0.000004 +i*      -0.000021
  0.00000  0.33333  0.00000    -8.5413877     8.6396950     0.0005409    89   133      0.000018 +i*       0.000057
  0.00000  0.33333  0.00000    -8.5413877     8.6396950     0.0001053    90   133     -0.000008 +i*       0.000008
  0.00000  0.33333  0.00000    -8.4170282     8.6396950     0.0000887    91   133     -0.000008 +i*      -0.000005
  0.00000  0.33333  0.00000    -8.4009781     8.6396950     0.0002016    92   133      0.000022 +i*      -0.000002
  0.00000  0.33333  0.00000    -8.2179301     8.6396950     0.0002101    93   133     -0.000016 +i*       0.000017
  0.00000  0.33333  0.00000    -7.7389421     8.6396950     0.0037840    94   133     -0.000337 +i*       0.000251
  0.00000  0.33333  0.00000    -7.5468106     8.6396950     0.0002906    95   133      0.000025 +i*       0.000020
  0.00000  0.33333  0.00000    -7.5226692     8.6396950     0.0016762    96   133      0.000179 +i*      -0.000052
  0.00000  0.33333  0.00000    -7.4289112     8.6396950     0.0006127    97   133     -0.000030 +i*      -0.000061
  0.00000  0.33333  0.00000    -7.4247800     8.6396950     0.0013393    98   133     -0.000019 +i*      -0.000148
  0.00000  0.33333  0.00000    -7.3742204     8.6396950     0.0010417    99   133     -0.000095 +i*      -0.000066
  0.00000  0.33333  0.00000    -7.0197662     8.6396950     0.0085193   100   133      0.000335 +i*       0.000885
  0.00000  0.33333  0.00000    -6.7992142     8.6396950     0.0007878   101   133     -0.000087 +i*       0.000009
  0.00000  0.33333  0.00000    -6.3423773     8.6396950     0.0001922   102   133      0.000006 +i*       0.000020
  0.00000  0.33333  0.00000    -6.3423773     8.6396950     0.0001077   103   133     -0.000007 +i*      -0.000010
  0.00000  0.33333  0.00000    -6.0189858     8.6396950     0.0042420   104   133     -0.000359 +i*       0.000305
  0.00000  0.33333  0.00000    -5.9172763     8.6396950     0.0002162   105   133     -0.000014 +i*      -0.000019
  0.00000  0.33333  0.00000    -5.8729355     8.6396950     0.0013410   106   133      0.000006 +i*       0.000149
  0.00000  0.33333  0.00000    -5.8699796     8.6396950     0.0009643   107   133      0.000026 +i*       0.000104
  0.00000  0.33333  0.00000    -5.0248112     8.6396950     0.0004131   108   133     -0.000017 +i*       0.000043
  0.00000  0.33333  0.00000    -4.9475237     8.6396950     0.0001068   109   133      0.000005 +i*      -0.000011
  0.00000  0.33333  0.00000    -4.3210829     8.6396950     0.0009152   110   133      0.000010 +i*      -0.000101
  0.00000  0.33333  0.00000    -3.2352251     8.6396950     0.1577717   111   133     -0.014142 +i*      -0.010359
  0.00000  0.33333  0.00000    -8.6994692     8.6480385     0.0001888    88   134     -0.000015 +i*       0.000015
  0.00000  0.33333  0.00000    -8.5413877     8.6480385     0.0003140    89   134     -0.000028 +i*       0.000021
  0.00000  0.33333  0.00000    -8.5413877     8.6480385     0.0007723    90   134      0.000038 +i*      -0.000077
  0.00000  0.33333  0.00000    -8.4170282     8.6480385     0.0000491    91   134      0.000005 +i*      -0.000001
  0.00000  0.33333  0.00000    -8.4009781     8.6480385     0.0000519    92   134     -0.000000 +i*       0.000006
  0.00000  0.33333  0.00000    -8.2179301     8.6480385     0.0000278    93   134     -0.000002 +i*       0.000002
  0.00000  0.33333  0.00000    -7.7389421     8.6480385     0.0004165    94   134     -0.000031 +i*       0.000034
  0.00000  0.33333  0.00000    -7.5468106     8.6480385     0.0009922    95   134     -0.000108 +i*       0.000020
  0.00000  0.33333  0.00000    -7.5226692     8.6480385     0.0001123    96   134      0.000005 +i*       0.000012
  0.00000  0.33333  0.00000    -7.4289112     8.6480385     0.0001922    97   134      0.000008 +i*      -0.000020
  0.00000  0.33333  0.00000    -7.4247800     8.6480385     0.0001767    98   134     -0.000010 +i*      -0.000017
  0.00000  0.33333  0.00000    -7.3742204     8.6480385     0.0001093    99   134     -0.000007 +i*      -0.000010
  0.00000  0.33333  0.00000    -7.0197662     8.6480385     0.0008314   100   134      0.000017 +i*       0.000091
  0.00000  0.33333  0.00000    -6.7992142     8.6480385     0.0000619   101   134     -0.000005 +i*      -0.000005
  0.00000  0.33333  0.00000    -6.3423773     8.6480385     0.0006374   102   134      0.000027 +i*      -0.000065
  0.00000  0.33333  0.00000    -6.3423773     8.6480385     0.0003101   103   134     -0.000011 +i*       0.000033
  0.00000  0.33333  0.00000    -6.0189858     8.6480385     0.0006204   104   134     -0.000067 +i*      -0.000014
  0.00000  0.33333  0.00000    -5.9172763     8.6480385     0.0000980   105   134      0.000010 +i*       0.000005
  0.00000  0.33333  0.00000    -5.8729355     8.6480385     0.0002057   106   134     -0.000023 +i*       0.000001
  0.00000  0.33333  0.00000    -5.8699796     8.6480385     0.0008735   107   134      0.000078 +i*      -0.000057
  0.00000  0.33333  0.00000    -5.0248112     8.6480385     0.0001772   108   134     -0.000017 +i*       0.000010
  0.00000  0.33333  0.00000    -4.9475237     8.6480385     0.0000167   109   134     -0.000002 +i*      -0.000001
  0.00000  0.33333  0.00000    -4.3210829     8.6480385     0.0000968   110   134      0.000008 +i*      -0.000007
  0.00000  0.33333  0.00000    -3.2352251     8.6480385     0.0140204   111   134     -0.000955 +i*      -0.001230
  0.00000  0.33333  0.00000    -8.6994692     8.8734648     0.0004626    88   135      0.000016 +i*       0.000049
  0.00000  0.33333  0.00000    -8.5413877     8.8734648     0.0009655    89   135      0.000077 +i*      -0.000075
  0.00000  0.33333  0.00000    -8.5413877     8.8734648     0.0001049    90   135      0.000010 +i*      -0.000006
  0.00000  0.33333  0.00000    -8.4170282     8.8734648     0.0000983    91   135     -0.000006 +i*       0.000009
  0.00000  0.33333  0.00000    -8.4009781     8.8734648     0.0001059    92   135      0.000002 +i*       0.000012
  0.00000  0.33333  0.00000    -8.2179301     8.8734648     0.0002067    93   135     -0.000021 +i*       0.000010
  0.00000  0.33333  0.00000    -7.7389421     8.8734648     0.0086703    94   135      0.000279 +i*       0.000922
  0.00000  0.33333  0.00000    -7.5468106     8.8734648     0.0000836    95   135      0.000002 +i*      -0.000009
  0.00000  0.33333  0.00000    -7.5226692     8.8734648     0.0030531    96   135      0.000170 +i*      -0.000294
  0.00000  0.33333  0.00000    -7.4289112     8.8734648     0.0005897    97   135     -0.000007 +i*       0.000065
  0.00000  0.33333  0.00000    -7.4247800     8.8734648     0.0005925    98   135     -0.000030 +i*       0.000058
  0.00000  0.33333  0.00000    -7.3742204     8.8734648     0.0008451    99   135     -0.000002 +i*       0.000094
  0.00000  0.33333  0.00000    -7.0197662     8.8734648     0.0046320   100   135      0.000505 +i*      -0.000098
  0.00000  0.33333  0.00000    -6.7992142     8.8734648     0.0003628   101   135      0.000039 +i*      -0.000009
  0.00000  0.33333  0.00000    -6.3423773     8.8734648     0.0000620   102   135      0.000003 +i*       0.000006
  0.00000  0.33333  0.00000    -6.3423773     8.8734648     0.0000991   103   135      0.000005 +i*      -0.000010
  0.00000  0.33333  0.00000    -6.0189858     8.8734648     0.0013117   104   135      0.000082 +i*      -0.000120
  0.00000  0.33333  0.00000    -5.9172763     8.8734648     0.0000811   105   135      0.000009 +i*       0.000001
  0.00000  0.33333  0.00000    -5.8729355     8.8734648     0.0004817   106   135      0.000021 +i*      -0.000049
  0.00000  0.33333  0.00000    -5.8699796     8.8734648     0.0001996   107   135      0.000003 +i*      -0.000022
  0.00000  0.33333  0.00000    -5.0248112     8.8734648     0.0002409   108   135     -0.000026 +i*       0.000006
  0.00000  0.33333  0.00000    -4.9475237     8.8734648     0.0002827   109   135     -0.000013 +i*      -0.000029
  0.00000  0.33333  0.00000    -4.3210829     8.8734648     0.0002335   110   135      0.000024 +i*       0.000009
  0.00000  0.33333  0.00000    -3.2352251     8.8734648     0.0839523   111   135      0.004668 +i*       0.008076
 -0.33333  0.33333  0.00000    -8.6896376     4.7029842     0.0000701    88   112      0.000006 +i*      -0.000005
 -0.33333  0.33333  0.00000    -8.5069792     4.7029842     0.0006666    89   112     -0.000056 +i*      -0.000048
 -0.33333  0.33333  0.00000    -8.4882890     4.7029842     0.0001753    90   112     -0.000015 +i*       0.000012
 -0.33333  0.33333  0.00000    -8.4754023     4.7029842     0.0006472    91   112     -0.000072 +i*      -0.000007
 -0.33333  0.33333  0.00000    -8.0949278     4.7029842     0.0003620    92   112      0.000037 +i*      -0.000015
 -0.33333  0.33333  0.00000    -8.0823566     4.7029842     0.0004166    93   112     -0.000013 +i*      -0.000044
 -0.33333  0.33333  0.00000    -8.0602178     4.7029842     0.0001349    94   112      0.000003 +i*       0.000015
 -0.33333  0.33333  0.00000    -7.7098600     4.7029842     0.0016768    95   112      0.000186 +i*      -0.000003
 -0.33333  0.33333  0.00000    -7.3709898     4.7029842     0.0009177    96   112     -0.000022 +i*      -0.000100
 -0.33333  0.33333  0.00000    -7.0851778     4.7029842     0.0008345    97   112     -0.000020 +i*      -0.000091
 -0.33333  0.33333  0.00000    -6.9316402     4.7029842     0.0008174    98   112     -0.000011 +i*      -0.000090
 -0.33333  0.33333  0.00000    -6.9283460     4.7029842     0.0002206    99   112      0.000024 +i*      -0.000004
 -0.33333  0.33333  0.00000    -6.9012988     4.7029842     0.0000960   100   112     -0.000006 +i*      -0.000009
 -0.33333  0.33333  0.00000    -6.5065158     4.7029842     0.0001191   101   112      0.000006 +i*       0.000012
 -0.33333  0.33333  0.00000    -6.4935785     4.7029842     0.0002842   102   112      0.000017 +i*       0.000027
 -0.33333  0.33333  0.00000    -6.4878495     4.7029842     0.0001185   103   112     -0.000001 +i*       0.000013
 -0.33333  0.33333  0.00000    -6.1598955     4.7029842     0.0011387   104   112     -0.000086 +i*       0.000093
 -0.33333  0.33333  0.00000    -6.1423960     4.7029842     0.0000711   105   112     -0.000004 +i*       0.000007
 -0.33333  0.33333  0.00000    -6.1236405     4.7029842     0.0004962   106   112      0.000029 +i*      -0.000047
 -0.33333  0.33333  0.00000    -6.0205487     4.7029842     0.0047109   107   112      0.000179 +i*       0.000492
 -0.33333  0.33333  0.00000    -5.0722234     4.7029842     0.0006799   108   112     -0.000071 +i*      -0.000025
 -0.33333  0.33333  0.00000    -5.0567172     4.7029842     0.0005150   109   112      0.000017 +i*      -0.000055
 -0.33333  0.33333  0.00000    -5.0477627     4.7029842     0.0010391   110   112     -0.000045 +i*      -0.000106
 -0.33333  0.33333  0.00000    -3.2467393     4.7029842     0.0786676   111   112     -0.000696 +i*       0.008713
 -0.33333  0.33333  0.00000    -8.6896376     4.7171712     0.0002257    88   113      0.000005 +i*       0.000025
 -0.33333  0.33333  0.00000    -8.5069792     4.7171712     0.0002470    89   113     -0.000013 +i*      -0.000024
 -0.33333  0.33333  0.00000    -8.4882890     4.7171712     0.0008305    90   113     -0.000020 +i*      -0.000090
 -0.33333  0.33333  0.00000    -8.4754023     4.7171712     0.0000831    91   113     -0.000009 +i*      -0.000001
 -0.33333  0.33333  0.00000    -8.0949278     4.7171712     0.0004491    92   113      0.000025 +i*      -0.000043
 -0.33333  0.33333  0.00000    -8.0823566     4.7171712     0.0004542    93   113     -0.000040 +i*       0.000031
 -0.33333  0.33333  0.00000    -8.0602178     4.7171712     0.0006113    94   113      0.000014 +i*       0.000066
 -0.33333  0.33333  0.00000    -7.7098600     4.7171712     0.0010038    95   113      0.000111 +i*      -0.000010
 -0.33333  0.33333  0.00000    -7.3709898     4.7171712     0.0019907    96   113      0.000163 +i*       0.000149
 -0.33333  0.33333  0.00000    -7.0851778     4.7171712     0.0016648    97   113     -0.000001 +i*      -0.000185
 -0.33333  0.33333  0.00000    -6.9316402     4.7171712     0.0009698    98   113     -0.000005 +i*      -0.000108
 -0.33333  0.33333  0.00000    -6.9283460     4.7171712     0.0001371    99   113      0.000014 +i*       0.000005
 -0.33333  0.33333  0.00000    -6.9012988     4.7171712     0.0002858   100   113      0.000016 +i*      -0.000027
 -0.33333  0.33333  0.00000    -6.5065158     4.7171712     0.0001641   101   113     -0.000003 +i*       0.000018
 -0.33333  0.33333  0.00000    -6.4935785     4.7171712     0.0005164   102   113     -0.000018 +i*      -0.000054
 -0.33333  0.33333  0.00000    -6.4878495     4.7171712     0.0004975   103   113     -0.000028 +i*      -0.000048
 -0.33333  0.33333  0.00000    -6.1598955     4.7171712     0.0009773   104   113      0.000078 +i*      -0.000075
 -0.33333  0.33333  0.00000    -6.1423960     4.7171712     0.0000353   105   113      0.000004 +i*      -0.000002
 -0.33333  0.33333  0.00000    -6.1236405     4.7171712     0.0004474   106   113     -0.000004 +i*       0.000050
 -0.33333  0.33333  0.00000    -6.0205487     4.7171712     0.0039391   107   113     -0.000150 +i*      -0.000411
 -0.33333  0.33333  0.00000    -5.0722234     4.7171712     0.0004115   108   113     -0.000045 +i*      -0.000007
 -0.33333  0.33333  0.00000    -5.0567172     4.7171712     0.0012714   109   113      0.000037 +i*       0.000136
 -0.33333  0.33333  0.00000    -5.0477627     4.7171712     0.0001002   110   113      0.000004 +i*      -0.000011
 -0.33333  0.33333  0.00000    -3.2467393     4.7171712     0.0329411   111   113      0.000753 +i*       0.003582
 -0.33333  0.33333  0.00000    -8.6896376     4.7657415     0.0001703    88   114      0.000001 +i*      -0.000019
 -0.33333  0.33333  0.00000    -8.5069792     4.7657415     0.0002011    89   114     -0.000001 +i*      -0.000022
 -0.33333  0.33333  0.00000    -8.4882890     4.7657415     0.0005872    90   114      0.000045 +i*       0.000047
 -0.33333  0.33333  0.00000    -8.4754023     4.7657415     0.0002148    91   114     -0.000024 +i*      -0.000003
 -0.33333  0.33333  0.00000    -8.0949278     4.7657415     0.0008519    92   114      0.000003 +i*      -0.000095
 -0.33333  0.33333  0.00000    -8.0823566     4.7657415     0.0008868    93   114      0.000039 +i*       0.000090
 -0.33333  0.33333  0.00000    -8.0602178     4.7657415     0.0002165    94   114     -0.000024 +i*      -0.000002
 -0.33333  0.33333  0.00000    -7.7098600     4.7657415     0.0021337    95   114      0.000230 +i*      -0.000058
 -0.33333  0.33333  0.00000    -7.3709898     4.7657415     0.0007003    96   114     -0.000077 +i*       0.000009
 -0.33333  0.33333  0.00000    -7.0851778     4.7657415     0.0031992    97   114     -0.000253 +i*      -0.000250
 -0.33333  0.33333  0.00000    -6.9316402     4.7657415     0.0002257    98   114     -0.000024 +i*       0.000008
 -0.33333  0.33333  0.00000    -6.9283460     4.7657415     0.0001359    99   114     -0.000015 +i*       0.000000
 -0.33333  0.33333  0.00000    -6.9012988     4.7657415     0.0004486   100   114      0.000050 +i*       0.000002
 -0.33333  0.33333  0.00000    -6.5065158     4.7657415     0.0001313   101   114      0.000004 +i*      -0.000014
 -0.33333  0.33333  0.00000    -6.4935785     4.7657415     0.0002049   102   114      0.000022 +i*       0.000004
 -0.33333  0.33333  0.00000    -6.4878495     4.7657415     0.0003675   103   114     -0.000041 +i*       0.000000
 -0.33333  0.33333  0.00000    -6.1598955     4.7657415     0.0001920   104   114      0.000004 +i*       0.000021
 -0.33333  0.33333  0.00000    -6.1423960     4.7657415     0.0001893   105   114     -0.000021 +i*      -0.000002
 -0.33333  0.33333  0.00000    -6.1236405     4.7657415     0.0000790   106   114     -0.000006 +i*       0.000006
 -0.33333  0.33333  0.00000    -6.0205487     4.7657415     0.0005497   107   114      0.000051 +i*       0.000033
 -0.33333  0.33333  0.00000    -5.0722234     4.7657415     0.0002899   108   114     -0.000006 +i*      -0.000032
 -0.33333  0.33333  0.00000    -5.0567172     4.7657415     0.0007503   109   114     -0.000068 +i*      -0.000048
 -0.33333  0.33333  0.00000    -5.0477627     4.7657415     0.0001659   110   114     -0.000006 +i*      -0.000017
 -0.33333  0.33333  0.00000    -3.2467393     4.7657415     0.0739408   111   114      0.004958 +i*       0.006551
 -0.33333  0.33333  0.00000    -8.6896376     5.9693377     0.0004418    88   115      0.000040 +i*      -0.000029
 -0.33333  0.33333  0.00000    -8.5069792     5.9693377     0.0003335    89   115     -0.000024 +i*      -0.000028
 -0.33333  0.33333  0.00000    -8.4882890     5.9693377     0.0005272    90   115     -0.000018 +i*      -0.000056
 -0.33333  0.33333  0.00000    -8.4754023     5.9693377     0.0002091    91   115     -0.000023 +i*      -0.000004
 -0.33333  0.33333  0.00000    -8.0949278     5.9693377     0.0001566    92   115     -0.000012 +i*      -0.000013
 -0.33333  0.33333  0.00000    -8.0823566     5.9693377     0.0005453    93   115     -0.000025 +i*       0.000055
 -0.33333  0.33333  0.00000    -8.0602178     5.9693377     0.0005153    94   115     -0.000024 +i*      -0.000052
 -0.33333  0.33333  0.00000    -7.7098600     5.9693377     0.0021927    95   115     -0.000240 +i*       0.000043
 -0.33333  0.33333  0.00000    -7.3709898     5.9693377     0.0029440    96   115      0.000325 +i*       0.000037
 -0.33333  0.33333  0.00000    -7.0851778     5.9693377     0.0188755    97   115     -0.000294 +i*       0.002077
 -0.33333  0.33333  0.00000    -6.9316402     5.9693377     0.0011546    98   115      0.000019 +i*       0.000127
 -0.33333  0.33333  0.00000    -6.9283460     5.9693377     0.0034417    99   115      0.000341 +i*      -0.000172
 -0.33333  0.33333  0.00000    -6.9012988     5.9693377     0.0006716   100   115      0.000003 +i*       0.000075
 -0.33333  0.33333  0.00000    -6.5065158     5.9693377     0.0006998   101   115      0.000015 +i*       0.000076
 -0.33333  0.33333  0.00000    -6.4935785     5.9693377     0.0003314   102   115     -0.000011 +i*      -0.000035
 -0.33333  0.33333  0.00000    -6.4878495     5.9693377     0.0017318   103   115     -0.000171 +i*      -0.000088
 -0.33333  0.33333  0.00000    -6.1598955     5.9693377     0.0019822   104   115     -0.000163 +i*       0.000148
 -0.33333  0.33333  0.00000    -6.1423960     5.9693377     0.0020238   105   115     -0.000210 +i*      -0.000080
 -0.33333  0.33333  0.00000    -6.1236405     5.9693377     0.0007396   106   115      0.000000 +i*       0.000082
 -0.33333  0.33333  0.00000    -6.0205487     5.9693377     0.0062983   107   115      0.000478 +i*       0.000511
 -0.33333  0.33333  0.00000    -5.0722234     5.9693377     0.0006906   108   115      0.000066 +i*      -0.000039
 -0.33333  0.33333  0.00000    -5.0567172     5.9693377     0.0030365   109   115      0.000102 +i*       0.000322
 -0.33333  0.33333  0.00000    -5.0477627     5.9693377     0.0019805   110   115     -0.000085 +i*      -0.000203
 -0.33333  0.33333  0.00000    -3.2467393     5.9693377     0.8462426   111   115      0.027051 +i*      -0.090052
 -0.33333  0.33333  0.00000    -8.6896376     6.0063993     0.0005918    88   116     -0.000051 +i*      -0.000042
 -0.33333  0.33333  0.00000    -8.5069792     6.0063993     0.0003481    89   116     -0.000030 +i*       0.000025
 -0.33333  0.33333  0.00000    -8.4882890     6.0063993     0.0007978    90   116     -0.000083 +i*       0.000031
 -0.33333  0.33333  0.00000    -8.4754023     6.0063993     0.0001922    91   116     -0.000002 +i*       0.000021
 -0.33333  0.33333  0.00000    -8.0949278     6.0063993     0.0012842    92   116     -0.000142 +i*      -0.000013
 -0.33333  0.33333  0.00000    -8.0823566     6.0063993     0.0005101    93   116      0.000054 +i*       0.000016
 -0.33333  0.33333  0.00000    -8.0602178     6.0063993     0.0016827    94   116     -0.000171 +i*       0.000075
 -0.33333  0.33333  0.00000    -7.7098600     6.0063993     0.0030944    95   116     -0.000131 +i*      -0.000318
 -0.33333  0.33333  0.00000    -7.3709898     6.0063993     0.0034089    96   116     -0.000378 +i*       0.000023
 -0.33333  0.33333  0.00000    -7.0851778     6.0063993     0.0263102    97   116      0.002907 +i*      -0.000311
 -0.33333  0.33333  0.00000    -6.9316402     6.0063993     0.0019104    98   116      0.000192 +i*      -0.000091
 -0.33333  0.33333  0.00000    -6.9283460     6.0063993     0.0043864    99   116     -0.000304 +i*      -0.000381
 -0.33333  0.33333  0.00000    -6.9012988     6.0063993     0.0010743   100   116      0.000110 +i*      -0.000046
 -0.33333  0.33333  0.00000    -6.5065158     6.0063993     0.0004955   101   116      0.000055 +i*       0.000007
 -0.33333  0.33333  0.00000    -6.4935785     6.0063993     0.0010031   102   116     -0.000077 +i*       0.000081
 -0.33333  0.33333  0.00000    -6.4878495     6.0063993     0.0014486   103   116     -0.000076 +i*       0.000142
 -0.33333  0.33333  0.00000    -6.1598955     6.0063993     0.0031020   104   116     -0.000333 +i*      -0.000087
 -0.33333  0.33333  0.00000    -6.1423960     6.0063993     0.0022339   105   116     -0.000118 +i*       0.000219
 -0.33333  0.33333  0.00000    -6.1236405     6.0063993     0.0014984   106   116      0.000165 +i*       0.000020
 -0.33333  0.33333  0.00000    -6.0205487     6.0063993     0.0077515   107   116     -0.000771 +i*       0.000383
 -0.33333  0.33333  0.00000    -5.0722234     6.0063993     0.0006448   108   116     -0.000063 +i*      -0.000034
 -0.33333  0.33333  0.00000    -5.0567172     6.0063993     0.0038947   109   116      0.000399 +i*      -0.000167
 -0.33333  0.33333  0.00000    -5.0477627     6.0063993     0.0021944   110   116     -0.000214 +i*       0.000116
 -0.33333  0.33333  0.00000    -3.2467393     6.0063993     1.0436635   111   116     -0.114469 +i*      -0.018550
 -0.33333  0.33333  0.00000    -8.6896376     6.0799731     0.0005378    88   117      0.000030 +i*       0.000052
 -0.33333  0.33333  0.00000    -8.5069792     6.0799731     0.0003928    89   117      0.000040 +i*      -0.000017
 -0.33333  0.33333  0.00000    -8.4882890     6.0799731     0.0004705    90   117      0.000041 +i*      -0.000033
 -0.33333  0.33333  0.00000    -8.4754023     6.0799731     0.0002363    91   117      0.000018 +i*      -0.000020
 -0.33333  0.33333  0.00000    -8.0949278     6.0799731     0.0013331    92   117      0.000098 +i*       0.000111
 -0.33333  0.33333  0.00000    -8.0823566     6.0799731     0.0006861    93   117     -0.000054 +i*      -0.000054
 -0.33333  0.33333  0.00000    -8.0602178     6.0799731     0.0013754    94   117      0.000153 +i*      -0.000003
 -0.33333  0.33333  0.00000    -7.7098600     6.0799731     0.0076791    95   117     -0.000572 +i*       0.000633
 -0.33333  0.33333  0.00000    -7.3709898     6.0799731     0.0026446    96   117     -0.000288 +i*      -0.000060
 -0.33333  0.33333  0.00000    -7.0851778     6.0799731     0.0223241    97   117     -0.002399 +i*      -0.000631
 -0.33333  0.33333  0.00000    -6.9316402     6.0799731     0.0018423    98   117     -0.000203 +i*      -0.000025
 -0.33333  0.33333  0.00000    -6.9283460     6.0799731     0.0034501    99   117      0.000148 +i*       0.000353
 -0.33333  0.33333  0.00000    -6.9012988     6.0799731     0.0004842   100   117     -0.000053 +i*      -0.000008
 -0.33333  0.33333  0.00000    -6.5065158     6.0799731     0.0004177   101   117     -0.000046 +i*       0.000001
 -0.33333  0.33333  0.00000    -6.4935785     6.0799731     0.0005654   102   117      0.000051 +i*      -0.000037
 -0.33333  0.33333  0.00000    -6.4878495     6.0799731     0.0012981   103   117      0.000096 +i*      -0.000107
 -0.33333  0.33333  0.00000    -6.1598955     6.0799731     0.0011789   104   117      0.000119 +i*      -0.000054
 -0.33333  0.33333  0.00000    -6.1423960     6.0799731     0.0016093   105   117      0.000103 +i*      -0.000146
 -0.33333  0.33333  0.00000    -6.1236405     6.0799731     0.0007044   106   117     -0.000078 +i*      -0.000001
 -0.33333  0.33333  0.00000    -6.0205487     6.0799731     0.0013372   107   117     -0.000034 +i*      -0.000145
 -0.33333  0.33333  0.00000    -5.0722234     6.0799731     0.0004497   108   117      0.000014 +i*       0.000048
 -0.33333  0.33333  0.00000    -5.0567172     6.0799731     0.0027054   109   117     -0.000295 +i*       0.000058
 -0.33333  0.33333  0.00000    -5.0477627     6.0799731     0.0016953   110   117      0.000184 +i*      -0.000042
 -0.33333  0.33333  0.00000    -3.2467393     6.0799731     0.7554660   111   117      0.076527 +i*       0.034492
 -0.33333  0.33333  0.00000    -8.6896376     6.3267923     0.0015547    88   118     -0.000091 +i*       0.000147
 -0.33333  0.33333  0.00000    -8.5069792     6.3267923     0.0009750    89   118      0.000091 +i*       0.000058
 -0.33333  0.33333  0.00000    -8.4882890     6.3267923     0.0016653    90   118      0.000120 +i*       0.000141
 -0.33333  0.33333  0.00000    -8.4754023     6.3267923     0.0003414    91   118      0.000037 +i*       0.000006
 -0.33333  0.33333  0.00000    -8.0949278     6.3267923     0.0012715    92   118      0.000089 +i*       0.000110
 -0.33333  0.33333  0.00000    -8.0823566     6.3267923     0.0012196    93   118      0.000028 +i*      -0.000133
 -0.33333  0.33333  0.00000    -8.0602178     6.3267923     0.0027000    94   118      0.000161 +i*       0.000253
 -0.33333  0.33333  0.00000    -7.7098600     6.3267923     0.0009644    95   118      0.000104 +i*      -0.000026
 -0.33333  0.33333  0.00000    -7.3709898     6.3267923     0.0021408    96   118     -0.000238 +i*       0.000005
 -0.33333  0.33333  0.00000    -7.0851778     6.3267923     0.0624985    97   118     -0.001266 +i*      -0.006828
 -0.33333  0.33333  0.00000    -6.9316402     6.3267923     0.0043810    98   118     -0.000232 +i*      -0.000428
 -0.33333  0.33333  0.00000    -6.9283460     6.3267923     0.0102599    99   118     -0.000809 +i*       0.000803
 -0.33333  0.33333  0.00000    -6.9012988     6.3267923     0.0019365   100   118     -0.000072 +i*      -0.000203
 -0.33333  0.33333  0.00000    -6.5065158     6.3267923     0.0015728   101   118     -0.000051 +i*      -0.000167
 -0.33333  0.33333  0.00000    -6.4935785     6.3267923     0.0019665   102   118      0.000167 +i*       0.000141
 -0.33333  0.33333  0.00000    -6.4878495     6.3267923     0.0039366   103   118      0.000422 +i*       0.000116
 -0.33333  0.33333  0.00000    -6.1598955     6.3267923     0.0025784   104   118      0.000119 +i*       0.000261
 -0.33333  0.33333  0.00000    -6.1423960     6.3267923     0.0053076   105   118      0.000574 +i*       0.000136
 -0.33333  0.33333  0.00000    -6.1236405     6.3267923     0.0029007   106   118     -0.000055 +i*      -0.000318
 -0.33333  0.33333  0.00000    -6.0205487     6.3267923     0.0032649   107   118      0.000058 +i*       0.000358
 -0.33333  0.33333  0.00000    -5.0722234     6.3267923     0.0015231   108   118     -0.000107 +i*       0.000131
 -0.33333  0.33333  0.00000    -5.0567172     6.3267923     0.0089439   109   118     -0.000532 +i*      -0.000839
 -0.33333  0.33333  0.00000    -5.0477627     6.3267923     0.0052246   110   118      0.000354 +i*       0.000460
 -0.33333  0.33333  0.00000    -3.2467393     6.3267923     2.4126185   111   118     -0.005076 +i*       0.268021
 -0.33333  0.33333  0.00000    -8.6896376     6.5572564     0.0000167    88   119      0.000002 +i*      -0.000001
 -0.33333  0.33333  0.00000    -8.5069792     6.5572564     0.0002560    89   119      0.000006 +i*      -0.000028
 -0.33333  0.33333  0.00000    -8.4882890     6.5572564     0.0001926    90   119      0.000012 +i*      -0.000018
 -0.33333  0.33333  0.00000    -8.4754023     6.5572564     0.0000950    91   119     -0.000006 +i*      -0.000008
 -0.33333  0.33333  0.00000    -8.0949278     6.5572564     0.0002389    92   119      0.000020 +i*      -0.000017
 -0.33333  0.33333  0.00000    -8.0823566     6.5572564     0.0001700    93   119     -0.000018 +i*       0.000005
 -0.33333  0.33333  0.00000    -8.0602178     6.5572564     0.0003351    94   119      0.000011 +i*      -0.000036
 -0.33333  0.33333  0.00000    -7.7098600     6.5572564     0.0007750    95   119      0.000075 +i*       0.000042
 -0.33333  0.33333  0.00000    -7.3709898     6.5572564     0.0001733    96   119      0.000016 +i*       0.000011
 -0.33333  0.33333  0.00000    -7.0851778     6.5572564     0.0056455    97   119     -0.000523 +i*       0.000346
 -0.33333  0.33333  0.00000    -6.9316402     6.5572564     0.0003320    98   119     -0.000008 +i*       0.000036
 -0.33333  0.33333  0.00000    -6.9283460     6.5572564     0.0010065    99   119      0.000106 +i*       0.000037
 -0.33333  0.33333  0.00000    -6.9012988     6.5572564     0.0001603   100   119     -0.000017 +i*      -0.000004
 -0.33333  0.33333  0.00000    -6.5065158     6.5572564     0.0002024   101   119     -0.000016 +i*       0.000016
 -0.33333  0.33333  0.00000    -6.4935785     6.5572564     0.0000588   102   119      0.000001 +i*      -0.000006
 -0.33333  0.33333  0.00000    -6.4878495     6.5572564     0.0003127   103   119     -0.000002 +i*      -0.000035
 -0.33333  0.33333  0.00000    -6.1598955     6.5572564     0.0003116   104   119      0.000033 +i*      -0.000010
 -0.33333  0.33333  0.00000    -6.1423960     6.5572564     0.0006348   105   119     -0.000025 +i*      -0.000066
 -0.33333  0.33333  0.00000    -6.1236405     6.5572564     0.0002476   106   119     -0.000007 +i*       0.000027
 -0.33333  0.33333  0.00000    -6.0205487     6.5572564     0.0011385   107   119      0.000100 +i*      -0.000077
 -0.33333  0.33333  0.00000    -5.0722234     6.5572564     0.0002690   108   119      0.000014 +i*      -0.000027
 -0.33333  0.33333  0.00000    -5.0567172     6.5572564     0.0009152   109   119     -0.000057 +i*       0.000084
 -0.33333  0.33333  0.00000    -5.0477627     6.5572564     0.0005752   110   119      0.000023 +i*      -0.000060
 -0.33333  0.33333  0.00000    -3.2467393     6.5572564     0.2237070   111   119      0.022657 +i*      -0.010222
 -0.33333  0.33333  0.00000    -8.6896376     6.5619569     0.0001934    88   120     -0.000008 +i*       0.000020
 -0.33333  0.33333  0.00000    -8.5069792     6.5619569     0.0001577    89   120     -0.000003 +i*      -0.000017
 -0.33333  0.33333  0.00000    -8.4882890     6.5619569     0.0001545    90   120      0.000004 +i*      -0.000017
 -0.33333  0.33333  0.00000    -8.4754023     6.5619569     0.0000249    91   120     -0.000003 +i*       0.000001
 -0.33333  0.33333  0.00000    -8.0949278     6.5619569     0.0000211    92   120     -0.000001 +i*       0.000002
 -0.33333  0.33333  0.00000    -8.0823566     6.5619569     0.0000618    93   120     -0.000006 +i*       0.000003
 -0.33333  0.33333  0.00000    -8.0602178     6.5619569     0.0000856    94   120     -0.000009 +i*       0.000003
 -0.33333  0.33333  0.00000    -7.7098600     6.5619569     0.0002516    95   120     -0.000026 +i*       0.000010
 -0.33333  0.33333  0.00000    -7.3709898     6.5619569     0.0001634    96   120      0.000016 +i*       0.000009
 -0.33333  0.33333  0.00000    -7.0851778     6.5619569     0.0026024    97   120     -0.000080 +i*       0.000278
 -0.33333  0.33333  0.00000    -6.9316402     6.5619569     0.0000885    98   120     -0.000002 +i*      -0.000010
 -0.33333  0.33333  0.00000    -6.9283460     6.5619569     0.0003015    99   120      0.000032 +i*       0.000010
 -0.33333  0.33333  0.00000    -6.9012988     6.5619569     0.0000788   100   120      0.000005 +i*       0.000007
 -0.33333  0.33333  0.00000    -6.5065158     6.5619569     0.0001547   101   120     -0.000003 +i*       0.000017
 -0.33333  0.33333  0.00000    -6.4935785     6.5619569     0.0000340   102   120     -0.000003 +i*      -0.000003
 -0.33333  0.33333  0.00000    -6.4878495     6.5619569     0.0003194   103   120     -0.000030 +i*      -0.000019
 -0.33333  0.33333  0.00000    -6.1598955     6.5619569     0.0002304   104   120      0.000007 +i*      -0.000025
 -0.33333  0.33333  0.00000    -6.1423960     6.5619569     0.0001803   105   120     -0.000016 +i*      -0.000013
 -0.33333  0.33333  0.00000    -6.1236405     6.5619569     0.0001512   106   120      0.000012 +i*      -0.000011
 -0.33333  0.33333  0.00000    -6.0205487     6.5619569     0.0006650   107   120     -0.000002 +i*      -0.000074
 -0.33333  0.33333  0.00000    -5.0722234     6.5619569     0.0002093   108   120     -0.000003 +i*      -0.000023
 -0.33333  0.33333  0.00000    -5.0567172     6.5619569     0.0004398   109   120      0.000002 +i*       0.000049
 -0.33333  0.33333  0.00000    -5.0477627     6.5619569     0.0002596   110   120     -0.000015 +i*      -0.000025
 -0.33333  0.33333  0.00000    -3.2467393     6.5619569     0.0881289   111   120      0.004262 +i*      -0.008816
 -0.33333  0.33333  0.00000    -8.6896376     6.5737545     0.0005675    88   121     -0.000036 +i*       0.000051
 -0.33333  0.33333  0.00000    -8.5069792     6.5737545     0.0002393    89   121      0.000018 +i*       0.000019
 -0.33333  0.33333  0.00000    -8.4882890     6.5737545     0.0003016    90   121      0.000018 +i*       0.000028
 -0.33333  0.33333  0.00000    -8.4754023     6.5737545     0.0000932    91   121      0.000007 +i*       0.000008
 -0.33333  0.33333  0.00000    -8.0949278     6.5737545     0.0002373    92   121      0.000015 +i*       0.000022
 -0.33333  0.33333  0.00000    -8.0823566     6.5737545     0.0002211    93   121      0.000011 +i*      -0.000022
 -0.33333  0.33333  0.00000    -8.0602178     6.5737545     0.0006501    94   121      0.000021 +i*       0.000069
 -0.33333  0.33333  0.00000    -7.7098600     6.5737545     0.0002388    95   121      0.000011 +i*      -0.000024
 -0.33333  0.33333  0.00000    -7.3709898     6.5737545     0.0004652    96   121     -0.000052 +i*      -0.000001
 -0.33333  0.33333  0.00000    -7.0851778     6.5737545     0.0129035    97   121      0.000080 +i*      -0.001431
 -0.33333  0.33333  0.00000    -6.9316402     6.5737545     0.0006452    98   121     -0.000011 +i*      -0.000071
 -0.33333  0.33333  0.00000    -6.9283460     6.5737545     0.0018396    99   121     -0.000181 +i*       0.000095
 -0.33333  0.33333  0.00000    -6.9012988     6.5737545     0.0007437   100   121     -0.000032 +i*      -0.000076
 -0.33333  0.33333  0.00000    -6.5065158     6.5737545     0.0004826   101   121      0.000001 +i*      -0.000054
 -0.33333  0.33333  0.00000    -6.4935785     6.5737545     0.0003471   102   121      0.000022 +i*       0.000032
 -0.33333  0.33333  0.00000    -6.4878495     6.5737545     0.0009546   103   121      0.000094 +i*       0.000049
 -0.33333  0.33333  0.00000    -6.1598955     6.5737545     0.0005441   104   121     -0.000002 +i*       0.000060
 -0.33333  0.33333  0.00000    -6.1423960     6.5737545     0.0012328   105   121      0.000122 +i*       0.000062
 -0.33333  0.33333  0.00000    -6.1236405     6.5737545     0.0009161   106   121      0.000018 +i*      -0.000100
 -0.33333  0.33333  0.00000    -6.0205487     6.5737545     0.0008771   107   121      0.000012 +i*       0.000097
 -0.33333  0.33333  0.00000    -5.0722234     6.5737545     0.0002986   108   121     -0.000022 +i*       0.000025
 -0.33333  0.33333  0.00000    -5.0567172     6.5737545     0.0017919   109   121     -0.000070 +i*      -0.000186
 -0.33333  0.33333  0.00000    -5.0477627     6.5737545     0.0012497   110   121      0.000048 +i*       0.000130
 -0.33333  0.33333  0.00000    -3.2467393     6.5737545     0.4897305   111   121     -0.014024 +i*       0.052576
 -0.33333  0.33333  0.00000    -8.6896376     7.1245877     0.0002236    88   122     -0.000025 +i*      -0.000004
 -0.33333  0.33333  0.00000    -8.5069792     7.1245877     0.0001679    89   122      0.000004 +i*       0.000018
 -0.33333  0.33333  0.00000    -8.4882890     7.1245877     0.0001541    90   122      0.000006 +i*       0.000016
 -0.33333  0.33333  0.00000    -8.4754023     7.1245877     0.0000929    91   122     -0.000000 +i*       0.000010
 -0.33333  0.33333  0.00000    -8.0949278     7.1245877     0.0003190    92   122      0.000024 +i*       0.000026
 -0.33333  0.33333  0.00000    -8.0823566     7.1245877     0.0005076    93   122      0.000045 +i*      -0.000034
 -0.33333  0.33333  0.00000    -8.0602178     7.1245877     0.0003685    94   122     -0.000008 +i*       0.000040
 -0.33333  0.33333  0.00000    -7.7098600     7.1245877     0.0011677    95   122     -0.000051 +i*       0.000119
 -0.33333  0.33333  0.00000    -7.3709898     7.1245877     0.0007435    96   122     -0.000045 +i*      -0.000069
 -0.33333  0.33333  0.00000    -7.0851778     7.1245877     0.0122002    97   122      0.001004 +i*      -0.000911
 -0.33333  0.33333  0.00000    -6.9316402     7.1245877     0.0012374    98   122      0.000085 +i*      -0.000108
 -0.33333  0.33333  0.00000    -6.9283460     7.1245877     0.0020972    99   122     -0.000230 +i*      -0.000039
 -0.33333  0.33333  0.00000    -6.9012988     7.1245877     0.0002745   100   122      0.000030 +i*       0.000002
 -0.33333  0.33333  0.00000    -6.5065158     7.1245877     0.0005968   101   122      0.000032 +i*      -0.000058
 -0.33333  0.33333  0.00000    -6.4935785     7.1245877     0.0001453   102   122     -0.000007 +i*       0.000015
 -0.33333  0.33333  0.00000    -6.4878495     7.1245877     0.0009761   103   122      0.000042 +i*       0.000100
 -0.33333  0.33333  0.00000    -6.1598955     7.1245877     0.0025615   104   122      0.000283 +i*      -0.000033
 -0.33333  0.33333  0.00000    -6.1423960     7.1245877     0.0010389   105   122      0.000069 +i*       0.000092
 -0.33333  0.33333  0.00000    -6.1236405     7.1245877     0.0002018   106   122     -0.000014 +i*      -0.000018
 -0.33333  0.33333  0.00000    -6.0205487     7.1245877     0.0084012   107   122      0.000171 +i*      -0.000918
 -0.33333  0.33333  0.00000    -5.0722234     7.1245877     0.0004138   108   122     -0.000041 +i*      -0.000021
 -0.33333  0.33333  0.00000    -5.0567172     7.1245877     0.0013133   109   122      0.000049 +i*      -0.000137
 -0.33333  0.33333  0.00000    -5.0477627     7.1245877     0.0007581   110   122     -0.000025 +i*       0.000080
 -0.33333  0.33333  0.00000    -3.2467393     7.1245877     0.3320487   111   122     -0.030373 +i*       0.020944
 -0.33333  0.33333  0.00000    -8.6896376     7.2910494     0.0000814    88   123      0.000000 +i*       0.000009
 -0.33333  0.33333  0.00000    -8.5069792     7.2910494     0.0001643    89   123     -0.000013 +i*      -0.000013
 -0.33333  0.33333  0.00000    -8.4882890     7.2910494     0.0003102    90   123      0.000023 +i*       0.000025
 -0.33333  0.33333  0.00000    -8.4754023     7.2910494     0.0000377    91   123      0.000003 +i*      -0.000003
 -0.33333  0.33333  0.00000    -8.0949278     7.2910494     0.0007334    92   123      0.000045 +i*      -0.000068
 -0.33333  0.33333  0.00000    -8.0823566     7.2910494     0.0001851    93   123     -0.000014 +i*      -0.000015
 -0.33333  0.33333  0.00000    -8.0602178     7.2910494     0.0003155    94   123      0.000028 +i*       0.000022
 -0.33333  0.33333  0.00000    -7.7098600     7.2910494     0.0076931    95   123      0.000827 +i*      -0.000217
 -0.33333  0.33333  0.00000    -7.3709898     7.2910494     0.0009187    96   123     -0.000040 +i*       0.000094
 -0.33333  0.33333  0.00000    -7.0851778     7.2910494     0.0076980    97   123     -0.000451 +i*      -0.000727
 -0.33333  0.33333  0.00000    -6.9316402     7.2910494     0.0002861    98   123     -0.000022 +i*       0.000023
 -0.33333  0.33333  0.00000    -6.9283460     7.2910494     0.0014374    99   123     -0.000079 +i*       0.000139
 -0.33333  0.33333  0.00000    -6.9012988     7.2910494     0.0005972   100   123     -0.000060 +i*      -0.000028
 -0.33333  0.33333  0.00000    -6.5065158     7.2910494     0.0002390   101   123     -0.000015 +i*      -0.000022
 -0.33333  0.33333  0.00000    -6.4935785     7.2910494     0.0002798   102   123      0.000030 +i*       0.000007
 -0.33333  0.33333  0.00000    -6.4878495     7.2910494     0.0006214   103   123      0.000067 +i*       0.000017
 -0.33333  0.33333  0.00000    -6.1598955     7.2910494     0.0013426   104   123      0.000139 +i*      -0.000055
 -0.33333  0.33333  0.00000    -6.1423960     7.2910494     0.0007821   105   123      0.000086 +i*      -0.000014
 -0.33333  0.33333  0.00000    -6.1236405     7.2910494     0.0005712   106   123     -0.000049 +i*      -0.000041
 -0.33333  0.33333  0.00000    -6.0205487     7.2910494     0.0019471   107   123     -0.000005 +i*      -0.000216
 -0.33333  0.33333  0.00000    -5.0722234     7.2910494     0.0003892   108   123     -0.000037 +i*       0.000022
 -0.33333  0.33333  0.00000    -5.0567172     7.2910494     0.0013048   109   123     -0.000108 +i*      -0.000097
 -0.33333  0.33333  0.00000    -5.0477627     7.2910494     0.0008492   110   123      0.000074 +i*       0.000058
 -0.33333  0.33333  0.00000    -3.2467393     7.2910494     0.3369574   111   123      0.009134 +i*       0.036309
 -0.33333  0.33333  0.00000    -8.6896376     7.3585075     0.0000424    88   124     -0.000001 +i*      -0.000005
 -0.33333  0.33333  0.00000    -8.5069792     7.3585075     0.0006670    89   124     -0.000049 +i*       0.000055
 -0.33333  0.33333  0.00000    -8.4882890     7.3585075     0.0004557    90   124      0.000040 +i*      -0.000032
 -0.33333  0.33333  0.00000    -8.4754023     7.3585075     0.0002118    91   124     -0.000023 +i*      -0.000002
 -0.33333  0.33333  0.00000    -8.0949278     7.3585075     0.0001266    92   124      0.000011 +i*       0.000008
 -0.33333  0.33333  0.00000    -8.0823566     7.3585075     0.0001773    93   124      0.000017 +i*       0.000010
 -0.33333  0.33333  0.00000    -8.0602178     7.3585075     0.0003403    94   124      0.000034 +i*      -0.000018
 -0.33333  0.33333  0.00000    -7.7098600     7.3585075     0.0007435    95   124     -0.000053 +i*      -0.000064
 -0.33333  0.33333  0.00000    -7.3709898     7.3585075     0.0007528    96   124     -0.000025 +i*       0.000080
 -0.33333  0.33333  0.00000    -7.0851778     7.3585075     0.0036588    97   124     -0.000316 +i*       0.000255
 -0.33333  0.33333  0.00000    -6.9316402     7.3585075     0.0001840    98   124     -0.000013 +i*       0.000016
 -0.33333  0.33333  0.00000    -6.9283460     7.3585075     0.0002131    99   124     -0.000014 +i*      -0.000019
 -0.33333  0.33333  0.00000    -6.9012988     7.3585075     0.0000127   100   124     -0.000001 +i*      -0.000001
 -0.33333  0.33333  0.00000    -6.5065158     7.3585075     0.0003196   101   124     -0.000011 +i*       0.000034
 -0.33333  0.33333  0.00000    -6.4935785     7.3585075     0.0004303   102   124     -0.000029 +i*       0.000038
 -0.33333  0.33333  0.00000    -6.4878495     7.3585075     0.0001736   103   124     -0.000013 +i*      -0.000014
 -0.33333  0.33333  0.00000    -6.1598955     7.3585075     0.0013279   104   124     -0.000108 +i*      -0.000101
 -0.33333  0.33333  0.00000    -6.1423960     7.3585075     0.0002569   105   124     -0.000020 +i*      -0.000021
 -0.33333  0.33333  0.00000    -6.1236405     7.3585075     0.0005360   106   124      0.000056 +i*       0.000021
 -0.33333  0.33333  0.00000    -6.0205487     7.3585075     0.0021971   107   124     -0.000199 +i*       0.000141
 -0.33333  0.33333  0.00000    -5.0722234     7.3585075     0.0005490   108   124     -0.000011 +i*       0.000060
 -0.33333  0.33333  0.00000    -5.0567172     7.3585075     0.0006075   109   124     -0.000040 +i*       0.000054
 -0.33333  0.33333  0.00000    -5.0477627     7.3585075     0.0003996   110   124      0.000016 +i*      -0.000042
 -0.33333  0.33333  0.00000    -3.2467393     7.3585075     0.1166249   111   124      0.011196 +i*      -0.006525
 -0.33333  0.33333  0.00000    -8.6896376     7.3698113     0.0002797    88   125      0.000002 +i*       0.000031
 -0.33333  0.33333  0.00000    -8.5069792     7.3698113     0.0001986    89   125      0.000019 +i*       0.000012
 -0.33333  0.33333  0.00000    -8.4882890     7.3698113     0.0002672    90   125      0.000029 +i*       0.000004
 -0.33333  0.33333  0.00000    -8.4754023     7.3698113     0.0004233    91   125     -0.000035 +i*       0.000031
 -0.33333  0.33333  0.00000    -8.0949278     7.3698113     0.0006939    92   125     -0.000023 +i*      -0.000073
 -0.33333  0.33333  0.00000    -8.0823566     7.3698113     0.0004257    93   125      0.000038 +i*       0.000028
 -0.33333  0.33333  0.00000    -8.0602178     7.3698113     0.0003781    94   125     -0.000037 +i*      -0.000020
 -0.33333  0.33333  0.00000    -7.7098600     7.3698113     0.0029898    95   125      0.000148 +i*      -0.000297
 -0.33333  0.33333  0.00000    -7.3709898     7.3698113     0.0005927    96   125      0.000011 +i*       0.000065
 -0.33333  0.33333  0.00000    -7.0851778     7.3698113     0.0026039    97   125     -0.000245 +i*      -0.000153
 -0.33333  0.33333  0.00000    -6.9316402     7.3698113     0.0002551    98   125     -0.000028 +i*      -0.000001
 -0.33333  0.33333  0.00000    -6.9283460     7.3698113     0.0003581    99   125     -0.000023 +i*       0.000033
 -0.33333  0.33333  0.00000    -6.9012988     7.3698113     0.0002661   100   125      0.000006 +i*      -0.000029
 -0.33333  0.33333  0.00000    -6.5065158     7.3698113     0.0004740   101   125     -0.000042 +i*      -0.000032
 -0.33333  0.33333  0.00000    -6.4935785     7.3698113     0.0000957   102   125     -0.000011 +i*       0.000002
 -0.33333  0.33333  0.00000    -6.4878495     7.3698113     0.0002264   103   125      0.000014 +i*      -0.000021
 -0.33333  0.33333  0.00000    -6.1598955     7.3698113     0.0002724   104   125      0.000024 +i*      -0.000019
 -0.33333  0.33333  0.00000    -6.1423960     7.3698113     0.0005175   105   125      0.000038 +i*      -0.000044
 -0.33333  0.33333  0.00000    -6.1236405     7.3698113     0.0002100   106   125     -0.000018 +i*      -0.000015
 -0.33333  0.33333  0.00000    -6.0205487     7.3698113     0.0006447   107   125     -0.000033 +i*      -0.000064
 -0.33333  0.33333  0.00000    -5.0722234     7.3698113     0.0001644   108   125      0.000017 +i*       0.000008
 -0.33333  0.33333  0.00000    -5.0567172     7.3698113     0.0003916   109   125     -0.000043 +i*      -0.000003
 -0.33333  0.33333  0.00000    -5.0477627     7.3698113     0.0001039   110   125      0.000009 +i*      -0.000008
 -0.33333  0.33333  0.00000    -3.2467393     7.3698113     0.0994945   111   125      0.008393 +i*       0.007195
 -0.33333  0.33333  0.00000    -8.6896376     7.3975379     0.0004581    88   126     -0.000014 +i*      -0.000049
 -0.33333  0.33333  0.00000    -8.5069792     7.3975379     0.0000825    89   126     -0.000002 +i*       0.000009
 -0.33333  0.33333  0.00000    -8.4882890     7.3975379     0.0002107    90   126      0.000022 +i*      -0.000008
 -0.33333  0.33333  0.00000    -8.4754023     7.3975379     0.0002647    91   126      0.000025 +i*       0.000015
 -0.33333  0.33333  0.00000    -8.0949278     7.3975379     0.0001548    92   126      0.000016 +i*      -0.000007
 -0.33333  0.33333  0.00000    -8.0823566     7.3975379     0.0005249    93   126      0.000010 +i*      -0.000057
 -0.33333  0.33333  0.00000    -8.0602178     7.3975379     0.0001964    94   126      0.000010 +i*      -0.000019
 -0.33333  0.33333  0.00000    -7.7098600     7.3975379     0.0012473    95   126      0.000139 +i*      -0.000004
 -0.33333  0.33333  0.00000    -7.3709898     7.3975379     0.0002155    96   126     -0.000022 +i*      -0.000010
 -0.33333  0.33333  0.00000    -7.0851778     7.3975379     0.0018554    97   126     -0.000062 +i*      -0.000197
 -0.33333  0.33333  0.00000    -6.9316402     7.3975379     0.0005464    98   126     -0.000000 +i*      -0.000061
 -0.33333  0.33333  0.00000    -6.9283460     7.3975379     0.0003388    99   126     -0.000026 +i*       0.000027
 -0.33333  0.33333  0.00000    -6.9012988     7.3975379     0.0005659   100   126      0.000059 +i*       0.000023
 -0.33333  0.33333  0.00000    -6.5065158     7.3975379     0.0001940   101   126     -0.000009 +i*       0.000019
 -0.33333  0.33333  0.00000    -6.4935785     7.3975379     0.0003092   102   126     -0.000020 +i*      -0.000028
 -0.33333  0.33333  0.00000    -6.4878495     7.3975379     0.0002879   103   126     -0.000014 +i*      -0.000029
 -0.33333  0.33333  0.00000    -6.1598955     7.3975379     0.0008787   104   126     -0.000085 +i*       0.000048
 -0.33333  0.33333  0.00000    -6.1423960     7.3975379     0.0004812   105   126      0.000043 +i*       0.000031
 -0.33333  0.33333  0.00000    -6.1236405     7.3975379     0.0002019   106   126      0.000022 +i*      -0.000005
 -0.33333  0.33333  0.00000    -6.0205487     7.3975379     0.0029695   107   126      0.000048 +i*       0.000326
 -0.33333  0.33333  0.00000    -5.0722234     7.3975379     0.0000985   108   126      0.000005 +i*       0.000010
 -0.33333  0.33333  0.00000    -5.0567172     7.3975379     0.0002191   109   126     -0.000016 +i*      -0.000019
 -0.33333  0.33333  0.00000    -5.0477627     7.3975379     0.0003257   110   126      0.000013 +i*       0.000034
 -0.33333  0.33333  0.00000    -3.2467393     7.3975379     0.0524191   111   126     -0.000679 +i*       0.005785
 -0.33333  0.33333  0.00000    -8.6896376     7.7105263     0.0000812    88   127      0.000004 +i*      -0.000008
 -0.33333  0.33333  0.00000    -8.5069792     7.7105263     0.0000274    89   127     -0.000003 +i*      -0.000001
 -0.33333  0.33333  0.00000    -8.4882890     7.7105263     0.0000861    90   127     -0.000003 +i*       0.000009
 -0.33333  0.33333  0.00000    -8.4754023     7.7105263     0.0000480    91   127      0.000003 +i*      -0.000005
 -0.33333  0.33333  0.00000    -8.0949278     7.7105263     0.0005661    92   127      0.000057 +i*       0.000027
 -0.33333  0.33333  0.00000    -8.0823566     7.7105263     0.0000953    93   127     -0.000010 +i*       0.000003
 -0.33333  0.33333  0.00000    -8.0602178     7.7105263     0.0003342    94   127      0.000032 +i*      -0.000019
 -0.33333  0.33333  0.00000    -7.7098600     7.7105263     0.0020096    95   127      0.000031 +i*       0.000221
 -0.33333  0.33333  0.00000    -7.3709898     7.7105263     0.0010269    96   127      0.000111 +i*      -0.000028
 -0.33333  0.33333  0.00000    -7.0851778     7.7105263     0.0018003    97   127     -0.000141 +i*       0.000142
 -0.33333  0.33333  0.00000    -6.9316402     7.7105263     0.0002172    98   127     -0.000021 +i*       0.000012
 -0.33333  0.33333  0.00000    -6.9283460     7.7105263     0.0002002    99   127      0.000022 +i*       0.000004
 -0.33333  0.33333  0.00000    -6.9012988     7.7105263     0.0004137   100   127     -0.000011 +i*      -0.000045
 -0.33333  0.33333  0.00000    -6.5065158     7.7105263     0.0001687   101   127     -0.000019 +i*       0.000002
 -0.33333  0.33333  0.00000    -6.4935785     7.7105263     0.0000376   102   127     -0.000002 +i*       0.000004
 -0.33333  0.33333  0.00000    -6.4878495     7.7105263     0.0001988   103   127      0.000008 +i*       0.000020
 -0.33333  0.33333  0.00000    -6.1598955     7.7105263     0.0008688   104   127     -0.000097 +i*       0.000001
 -0.33333  0.33333  0.00000    -6.1423960     7.7105263     0.0004441   105   127     -0.000021 +i*      -0.000045
 -0.33333  0.33333  0.00000    -6.1236405     7.7105263     0.0002016   106   127      0.000000 +i*       0.000022
 -0.33333  0.33333  0.00000    -6.0205487     7.7105263     0.0024106   107   127     -0.000124 +i*       0.000238
 -0.33333  0.33333  0.00000    -5.0722234     7.7105263     0.0000964   108   127     -0.000004 +i*       0.000010
 -0.33333  0.33333  0.00000    -5.0567172     7.7105263     0.0002520   109   127      0.000013 +i*      -0.000025
 -0.33333  0.33333  0.00000    -5.0477627     7.7105263     0.0001730   110   127     -0.000005 +i*       0.000019
 -0.33333  0.33333  0.00000    -3.2467393     7.7105263     0.0473004   111   127     -0.003822 +i*       0.003608
 -0.33333  0.33333  0.00000    -8.6896376     7.8915157     0.0002184    88   128      0.000014 +i*      -0.000020
 -0.33333  0.33333  0.00000    -8.5069792     7.8915157     0.0000161    89   128      0.000002 +i*       0.000000
 -0.33333  0.33333  0.00000    -8.4882890     7.8915157     0.0001170    90   128     -0.000010 +i*      -0.000008
 -0.33333  0.33333  0.00000    -8.4754023     7.8915157     0.0000433    91   128      0.000001 +i*       0.000005
 -0.33333  0.33333  0.00000    -8.0949278     7.8915157     0.0008826    92   128      0.000021 +i*      -0.000096
 -0.33333  0.33333  0.00000    -8.0823566     7.8915157     0.0001264    93   128     -0.000000 +i*      -0.000014
 -0.33333  0.33333  0.00000    -8.0602178     7.8915157     0.0013049    94   128     -0.000028 +i*      -0.000142
 -0.33333  0.33333  0.00000    -7.7098600     7.8915157     0.0056874    95   128      0.000598 +i*      -0.000204
 -0.33333  0.33333  0.00000    -7.3709898     7.8915157     0.0040601    96   128     -0.000320 +i*      -0.000318
 -0.33333  0.33333  0.00000    -7.0851778     7.8915157     0.0119545    97   128      0.000043 +i*       0.001328
 -0.33333  0.33333  0.00000    -6.9316402     7.8915157     0.0014941    98   128      0.000028 +i*       0.000164
 -0.33333  0.33333  0.00000    -6.9283460     7.8915157     0.0013332    99   128      0.000136 +i*      -0.000058
 -0.33333  0.33333  0.00000    -6.9012988     7.8915157     0.0010647   100   128     -0.000118 +i*      -0.000014
 -0.33333  0.33333  0.00000    -6.5065158     7.8915157     0.0000441   101   128      0.000002 +i*       0.000004
 -0.33333  0.33333  0.00000    -6.4935785     7.8915157     0.0000455   102   128     -0.000000 +i*       0.000005
 -0.33333  0.33333  0.00000    -6.4878495     7.8915157     0.0002595   103   128     -0.000027 +i*      -0.000011
 -0.33333  0.33333  0.00000    -6.1598955     7.8915157     0.0013090   104   128     -0.000093 +i*       0.000111
 -0.33333  0.33333  0.00000    -6.1423960     7.8915157     0.0006389   105   128     -0.000071 +i*       0.000004
 -0.33333  0.33333  0.00000    -6.1236405     7.8915157     0.0000313   106   128     -0.000000 +i*       0.000003
 -0.33333  0.33333  0.00000    -6.0205487     7.8915157     0.0023024   107   128      0.000175 +i*       0.000187
 -0.33333  0.33333  0.00000    -5.0722234     7.8915157     0.0005654   108   128      0.000063 +i*       0.000001
 -0.33333  0.33333  0.00000    -5.0567172     7.8915157     0.0005007   109   128      0.000019 +i*       0.000052
 -0.33333  0.33333  0.00000    -5.0477627     7.8915157     0.0002650   110   128     -0.000006 +i*      -0.000029
 -0.33333  0.33333  0.00000    -3.2467393     7.8915157     0.1653167   111   128      0.005568 +i*      -0.017504
 -0.33333  0.33333  0.00000    -8.6896376     8.0482633     0.0001925    88   129      0.000006 +i*      -0.000021
 -0.33333  0.33333  0.00000    -8.5069792     8.0482633     0.0002415    89   129     -0.000024 +i*      -0.000013
 -0.33333  0.33333  0.00000    -8.4882890     8.0482633     0.0000723    90   129     -0.000008 +i*      -0.000000
 -0.33333  0.33333  0.00000    -8.4754023     8.0482633     0.0000427    91   129      0.000001 +i*      -0.000005
 -0.33333  0.33333  0.00000    -8.0949278     8.0482633     0.0004386    92   129      0.000025 +i*      -0.000042
 -0.33333  0.33333  0.00000    -8.0823566     8.0482633     0.0001122    93   129      0.000005 +i*       0.000011
 -0.33333  0.33333  0.00000    -8.0602178     8.0482633     0.0007015    94   129     -0.000011 +i*      -0.000077
 -0.33333  0.33333  0.00000    -7.7098600     8.0482633     0.0012328    95   129      0.000132 +i*       0.000036
 -0.33333  0.33333  0.00000    -7.3709898     8.0482633     0.0041988    96   129      0.000424 +i*       0.000195
 -0.33333  0.33333  0.00000    -7.0851778     8.0482633     0.0058665    97   129      0.000362 +i*       0.000542
 -0.33333  0.33333  0.00000    -6.9316402     8.0482633     0.0004329    98   129      0.000045 +i*       0.000016
 -0.33333  0.33333  0.00000    -6.9283460     8.0482633     0.0011064    99   129      0.000076 +i*      -0.000096
 -0.33333  0.33333  0.00000    -6.9012988     8.0482633     0.0007535   100   129     -0.000084 +i*      -0.000006
 -0.33333  0.33333  0.00000    -6.5065158     8.0482633     0.0001780   101   129     -0.000010 +i*      -0.000017
 -0.33333  0.33333  0.00000    -6.4935785     8.0482633     0.0001783   102   129     -0.000019 +i*       0.000006
 -0.33333  0.33333  0.00000    -6.4878495     8.0482633     0.0004288   103   129      0.000038 +i*       0.000029
 -0.33333  0.33333  0.00000    -6.1598955     8.0482633     0.0005590   104   129      0.000019 +i*      -0.000059
 -0.33333  0.33333  0.00000    -6.1423960     8.0482633     0.0009012   105   129     -0.000092 +i*      -0.000040
 -0.33333  0.33333  0.00000    -6.1236405     8.0482633     0.0010933   106   129      0.000023 +i*       0.000119
 -0.33333  0.33333  0.00000    -6.0205487     8.0482633     0.0009637   107   129     -0.000071 +i*      -0.000080
 -0.33333  0.33333  0.00000    -5.0722234     8.0482633     0.0001104   108   129     -0.000008 +i*      -0.000009
 -0.33333  0.33333  0.00000    -5.0567172     8.0482633     0.0002714   109   129      0.000028 +i*       0.000011
 -0.33333  0.33333  0.00000    -5.0477627     8.0482633     0.0001815   110   129     -0.000020 +i*       0.000002
 -0.33333  0.33333  0.00000    -3.2467393     8.0482633     0.1328722   111   129     -0.002421 +i*      -0.014564
 -0.33333  0.33333  0.00000    -8.6896376     8.1752242     0.0001128    88   130      0.000011 +i*       0.000007
 -0.33333  0.33333  0.00000    -8.5069792     8.1752242     0.0000405    89   130     -0.000003 +i*       0.000003
 -0.33333  0.33333  0.00000    -8.4882890     8.1752242     0.0002059    90   130     -0.000015 +i*      -0.000017
 -0.33333  0.33333  0.00000    -8.4754023     8.1752242     0.0000591    91   130     -0.000006 +i*      -0.000001
 -0.33333  0.33333  0.00000    -8.0949278     8.1752242     0.0004031    92   130      0.000025 +i*      -0.000037
 -0.33333  0.33333  0.00000    -8.0823566     8.1752242     0.0000634    93   130     -0.000005 +i*       0.000005
 -0.33333  0.33333  0.00000    -8.0602178     8.1752242     0.0002490    94   130     -0.000014 +i*      -0.000024
 -0.33333  0.33333  0.00000    -7.7098600     8.1752242     0.0006349    95   130     -0.000053 +i*       0.000047
 -0.33333  0.33333  0.00000    -7.3709898     8.1752242     0.0005254    96   130      0.000058 +i*      -0.000005
 -0.33333  0.33333  0.00000    -7.0851778     8.1752242     0.0020752    97   130      0.000064 +i*       0.000221
 -0.33333  0.33333  0.00000    -6.9316402     8.1752242     0.0001703    98   130      0.000011 +i*       0.000016
 -0.33333  0.33333  0.00000    -6.9283460     8.1752242     0.0013295    99   130      0.000098 +i*      -0.000110
 -0.33333  0.33333  0.00000    -6.9012988     8.1752242     0.0005928   100   130      0.000044 +i*       0.000049
 -0.33333  0.33333  0.00000    -6.5065158     8.1752242     0.0001737   101   130      0.000012 +i*      -0.000015
 -0.33333  0.33333  0.00000    -6.4935785     8.1752242     0.0002090   102   130      0.000003 +i*       0.000023
 -0.33333  0.33333  0.00000    -6.4878495     8.1752242     0.0006702   103   130     -0.000073 +i*      -0.000014
 -0.33333  0.33333  0.00000    -6.1598955     8.1752242     0.0010174   104   130     -0.000073 +i*       0.000087
 -0.33333  0.33333  0.00000    -6.1423960     8.1752242     0.0000524   105   130      0.000003 +i*       0.000005
 -0.33333  0.33333  0.00000    -6.1236405     8.1752242     0.0005498   106   130     -0.000015 +i*      -0.000059
 -0.33333  0.33333  0.00000    -6.0205487     8.1752242     0.0012923   107   130      0.000127 +i*       0.000066
 -0.33333  0.33333  0.00000    -5.0722234     8.1752242     0.0002866   108   130      0.000029 +i*       0.000013
 -0.33333  0.33333  0.00000    -5.0567172     8.1752242     0.0007958   109   130      0.000056 +i*       0.000069
 -0.33333  0.33333  0.00000    -5.0477627     8.1752242     0.0004194   110   130     -0.000026 +i*      -0.000038
 -0.33333  0.33333  0.00000    -3.2467393     8.1752242     0.0858394   111   130     -0.000190 +i*      -0.009536
 -0.33333  0.33333  0.00000    -8.6896376     8.3694598     0.0002228    88   131     -0.000012 +i*      -0.000022
 -0.33333  0.33333  0.00000    -8.5069792     8.3694598     0.0002799    89   131      0.000025 +i*       0.000018
 -0.33333  0.33333  0.00000    -8.4882890     8.3694598     0.0000793    90   131      0.000006 +i*       0.000007
 -0.33333  0.33333  0.00000    -8.4754023     8.3694598     0.0001790    91   131      0.000019 +i*      -0.000006
 -0.33333  0.33333  0.00000    -8.0949278     8.3694598     0.0008391    92   131     -0.000006 +i*       0.000093
 -0.33333  0.33333  0.00000    -8.0823566     8.3694598     0.0001918    93   131      0.000003 +i*       0.000021
 -0.33333  0.33333  0.00000    -8.0602178     8.3694598     0.0005993    94   131      0.000036 +i*       0.000056
 -0.33333  0.33333  0.00000    -7.7098600     8.3694598     0.0044686    95   131     -0.000437 +i*       0.000235
 -0.33333  0.33333  0.00000    -7.3709898     8.3694598     0.0020352    96   131      0.000174 +i*       0.000144
 -0.33333  0.33333  0.00000    -7.0851778     8.3694598     0.0067907    97   131     -0.000020 +i*      -0.000754
 -0.33333  0.33333  0.00000    -6.9316402     8.3694598     0.0006769    98   131     -0.000020 +i*      -0.000072
 -0.33333  0.33333  0.00000    -6.9283460     8.3694598     0.0012235    99   131     -0.000082 +i*       0.000108
 -0.33333  0.33333  0.00000    -6.9012988     8.3694598     0.0007154   100   131     -0.000070 +i*      -0.000038
 -0.33333  0.33333  0.00000    -6.5065158     8.3694598     0.0001525   101   131      0.000010 +i*      -0.000014
 -0.33333  0.33333  0.00000    -6.4935785     8.3694598     0.0001345   102   131      0.000009 +i*       0.000012
 -0.33333  0.33333  0.00000    -6.4878495     8.3694598     0.0000644   103   131     -0.000007 +i*      -0.000001
 -0.33333  0.33333  0.00000    -6.1598955     8.3694598     0.0007272   104   131     -0.000037 +i*       0.000072
 -0.33333  0.33333  0.00000    -6.1423960     8.3694598     0.0004771   105   131     -0.000048 +i*       0.000022
 -0.33333  0.33333  0.00000    -6.1236405     8.3694598     0.0003730   106   131     -0.000013 +i*       0.000039
 -0.33333  0.33333  0.00000    -6.0205487     8.3694598     0.0018414   107   131     -0.000111 +i*      -0.000172
 -0.33333  0.33333  0.00000    -5.0722234     8.3694598     0.0005036   108   131      0.000052 +i*       0.000019
 -0.33333  0.33333  0.00000    -5.0567172     8.3694598     0.0003634   109   131     -0.000004 +i*      -0.000040
 -0.33333  0.33333  0.00000    -5.0477627     8.3694598     0.0004454   110   131      0.000031 +i*       0.000038
 -0.33333  0.33333  0.00000    -3.2467393     8.3694598     0.0671860   111   131     -0.003081 +i*       0.006800
 -0.33333  0.33333  0.00000    -8.6896376     8.4846745     0.0001926    88   132      0.000003 +i*       0.000021
 -0.33333  0.33333  0.00000    -8.5069792     8.4846745     0.0002033    89   132      0.000020 +i*       0.000011
 -0.33333  0.33333  0.00000    -8.4882890     8.4846745     0.0004643    90   132      0.000026 +i*       0.000044
 -0.33333  0.33333  0.00000    -8.4754023     8.4846745     0.0000948    91   132      0.000009 +i*       0.000005
 -0.33333  0.33333  0.00000    -8.0949278     8.4846745     0.0001567    92   132     -0.000005 +i*      -0.000017
 -0.33333  0.33333  0.00000    -8.0823566     8.4846745     0.0000678    93   132      0.000007 +i*      -0.000002
 -0.33333  0.33333  0.00000    -8.0602178     8.4846745     0.0001472    94   132     -0.000014 +i*      -0.000009
 -0.33333  0.33333  0.00000    -7.7098600     8.4846745     0.0012172    95   132     -0.000025 +i*      -0.000133
 -0.33333  0.33333  0.00000    -7.3709898     8.4846745     0.0042284    96   132     -0.000443 +i*      -0.000157
 -0.33333  0.33333  0.00000    -7.0851778     8.4846745     0.0067200    97   132     -0.000464 +i*      -0.000585
 -0.33333  0.33333  0.00000    -6.9316402     8.4846745     0.0003164    98   132     -0.000032 +i*       0.000014
 -0.33333  0.33333  0.00000    -6.9283460     8.4846745     0.0006663    99   132     -0.000022 +i*       0.000071
 -0.33333  0.33333  0.00000    -6.9012988     8.4846745     0.0002387   100   132     -0.000015 +i*      -0.000022
 -0.33333  0.33333  0.00000    -6.5065158     8.4846745     0.0001959   101   132     -0.000010 +i*      -0.000019
 -0.33333  0.33333  0.00000    -6.4935785     8.4846745     0.0003697   102   132      0.000032 +i*       0.000026
 -0.33333  0.33333  0.00000    -6.4878495     8.4846745     0.0005460   103   132      0.000056 +i*       0.000024
 -0.33333  0.33333  0.00000    -6.1598955     8.4846745     0.0003539   104   132      0.000038 +i*      -0.000011
 -0.33333  0.33333  0.00000    -6.1423960     8.4846745     0.0003558   105   132     -0.000004 +i*      -0.000039
 -0.33333  0.33333  0.00000    -6.1236405     8.4846745     0.0002383   106   132     -0.000021 +i*       0.000016
 -0.33333  0.33333  0.00000    -6.0205487     8.4846745     0.0002744   107   132      0.000018 +i*      -0.000024
 -0.33333  0.33333  0.00000    -5.0722234     8.4846745     0.0000971   108   132     -0.000005 +i*       0.000010
 -0.33333  0.33333  0.00000    -5.0567172     8.4846745     0.0010980   109   132     -0.000075 +i*      -0.000096
 -0.33333  0.33333  0.00000    -5.0477627     8.4846745     0.0005128   110   132      0.000034 +i*       0.000045
 -0.33333  0.33333  0.00000    -3.2467393     8.4846745     0.1315216   111   132      0.003655 +i*       0.014149
 -0.33333  0.33333  0.00000    -8.6896376     8.6183066     0.0001916    88   133      0.000001 +i*      -0.000021
 -0.33333  0.33333  0.00000    -8.5069792     8.6183066     0.0000895    89   133     -0.000009 +i*      -0.000004
 -0.33333  0.33333  0.00000    -8.4882890     8.6183066     0.0000370    90   133     -0.000003 +i*       0.000003
 -0.33333  0.33333  0.00000    -8.4754023     8.6183066     0.0001380    91   133     -0.000005 +i*      -0.000014
 -0.33333  0.33333  0.00000    -8.0949278     8.6183066     0.0021021    92   133     -0.000056 +i*       0.000227
 -0.33333  0.33333  0.00000    -8.0823566     8.6183066     0.0002882    93   133      0.000011 +i*       0.000030
 -0.33333  0.33333  0.00000    -8.0602178     8.6183066     0.0011459    94   133      0.000065 +i*       0.000110
 -0.33333  0.33333  0.00000    -7.7098600     8.6183066     0.0120008    95   133     -0.001299 +i*       0.000300
 -0.33333  0.33333  0.00000    -7.3709898     8.6183066     0.0018611    96   133      0.000139 +i*      -0.000153
 -0.33333  0.33333  0.00000    -7.0851778     8.6183066     0.0048630    97   133      0.000014 +i*       0.000540
 -0.33333  0.33333  0.00000    -6.9316402     8.6183066     0.0000879    98   133      0.000009 +i*       0.000003
 -0.33333  0.33333  0.00000    -6.9283460     8.6183066     0.0011750    99   133      0.000099 +i*      -0.000085
 -0.33333  0.33333  0.00000    -6.9012988     8.6183066     0.0002588   100   133     -0.000016 +i*       0.000024
 -0.33333  0.33333  0.00000    -6.5065158     8.6183066     0.0004094   101   133      0.000025 +i*       0.000038
 -0.33333  0.33333  0.00000    -6.4935785     8.6183066     0.0001483   102   133      0.000009 +i*      -0.000014
 -0.33333  0.33333  0.00000    -6.4878495     8.6183066     0.0005951   103   133     -0.000066 +i*       0.000005
 -0.33333  0.33333  0.00000    -6.1598955     8.6183066     0.0020471   104   133     -0.000006 +i*       0.000227
 -0.33333  0.33333  0.00000    -6.1423960     8.6183066     0.0009414   105   133     -0.000105 +i*      -0.000001
 -0.33333  0.33333  0.00000    -6.1236405     8.6183066     0.0002387   106   133      0.000025 +i*       0.000010
 -0.33333  0.33333  0.00000    -6.0205487     8.6183066     0.0060701   107   133      0.000597 +i*       0.000314
 -0.33333  0.33333  0.00000    -5.0722234     8.6183066     0.0002918   108   133     -0.000014 +i*      -0.000029
 -0.33333  0.33333  0.00000    -5.0567172     8.6183066     0.0003816   109   133      0.000029 +i*       0.000031
 -0.33333  0.33333  0.00000    -5.0477627     8.6183066     0.0006341   110   133     -0.000034 +i*      -0.000062
 -0.33333  0.33333  0.00000    -3.2467393     8.6183066     0.1287695   111   133      0.001203 +i*      -0.014257
 -0.33333  0.33333  0.00000    -8.6896376     8.9968032     0.0001526    88   134     -0.000001 +i*      -0.000017
 -0.33333  0.33333  0.00000    -8.5069792     8.9968032     0.0002106    89   134     -0.000019 +i*      -0.000014
 -0.33333  0.33333  0.00000    -8.4882890     8.9968032     0.0000826    90   134     -0.000008 +i*       0.000004
 -0.33333  0.33333  0.00000    -8.4754023     8.9968032     0.0001653    91   134     -0.000018 +i*      -0.000004
 -0.33333  0.33333  0.00000    -8.0949278     8.9968032     0.0008798    92   134      0.000012 +i*      -0.000097
 -0.33333  0.33333  0.00000    -8.0823566     8.9968032     0.0002389    93   134     -0.000020 +i*       0.000017
 -0.33333  0.33333  0.00000    -8.0602178     8.9968032     0.0009577    94   134     -0.000068 +i*      -0.000082
 -0.33333  0.33333  0.00000    -7.7098600     8.9968032     0.0029928    95   134      0.000278 +i*      -0.000182
 -0.33333  0.33333  0.00000    -7.3709898     8.9968032     0.0007429    96   134     -0.000080 +i*       0.000021
 -0.33333  0.33333  0.00000    -7.0851778     8.9968032     0.0017111    97   134      0.000090 +i*       0.000168
 -0.33333  0.33333  0.00000    -6.9316402     8.9968032     0.0004090    98   134     -0.000007 +i*      -0.000045
 -0.33333  0.33333  0.00000    -6.9283460     8.9968032     0.0001366    99   134      0.000015 +i*      -0.000001
 -0.33333  0.33333  0.00000    -6.9012988     8.9968032     0.0003522   100   134      0.000039 +i*      -0.000003
 -0.33333  0.33333  0.00000    -6.5065158     8.9968032     0.0002516   101   134     -0.000025 +i*       0.000012
 -0.33333  0.33333  0.00000    -6.4935785     8.9968032     0.0004548   102   134     -0.000046 +i*      -0.000020
 -0.33333  0.33333  0.00000    -6.4878495     8.9968032     0.0004200   103   134      0.000046 +i*      -0.000010
 -0.33333  0.33333  0.00000    -6.1598955     8.9968032     0.0029760   104   134      0.000051 +i*      -0.000327
 -0.33333  0.33333  0.00000    -6.1423960     8.9968032     0.0004597   105   134     -0.000026 +i*      -0.000044
 -0.33333  0.33333  0.00000    -6.1236405     8.9968032     0.0003787   106   134      0.000021 +i*       0.000036
 -0.33333  0.33333  0.00000    -6.0205487     8.9968032     0.0084911   107   134     -0.000775 +i*      -0.000538
 -0.33333  0.33333  0.00000    -5.0722234     8.9968032     0.0002690   108   134     -0.000029 +i*      -0.000008
 -0.33333  0.33333  0.00000    -5.0567172     8.9968032     0.0002306   109   134      0.000019 +i*       0.000017
 -0.33333  0.33333  0.00000    -5.0477627     8.9968032     0.0001321   110   134     -0.000002 +i*      -0.000014
 -0.33333  0.33333  0.00000    -3.2467393     8.9968032     0.0583502   111   134     -0.000977 +i*      -0.006409
 -0.33333  0.33333  0.00000    -8.6896376     9.2144220     0.0001560    88   135     -0.000009 +i*       0.000015
 -0.33333  0.33333  0.00000    -8.5069792     9.2144220     0.0003116    89   135      0.000026 +i*       0.000023
 -0.33333  0.33333  0.00000    -8.4882890     9.2144220     0.0001840    90   135      0.000015 +i*       0.000014
 -0.33333  0.33333  0.00000    -8.4754023     9.2144220     0.0002692    91   135      0.000030 +i*       0.000005
 -0.33333  0.33333  0.00000    -8.0949278     9.2144220     0.0020265    92   135     -0.000134 +i*       0.000181
 -0.33333  0.33333  0.00000    -8.0823566     9.2144220     0.0003107    93   135      0.000025 +i*      -0.000024
 -0.33333  0.33333  0.00000    -8.0602178     9.2144220     0.0008436    94   135      0.000031 +i*       0.000089
 -0.33333  0.33333  0.00000    -7.7098600     9.2144220     0.0092689    95   135     -0.001027 +i*      -0.000073
 -0.33333  0.33333  0.00000    -7.3709898     9.2144220     0.0021863    96   135     -0.000136 +i*      -0.000201
 -0.33333  0.33333  0.00000    -7.0851778     9.2144220     0.0029810    97   135     -0.000126 +i*      -0.000306
 -0.33333  0.33333  0.00000    -6.9316402     9.2144220     0.0002266    98   135     -0.000015 +i*      -0.000020
 -0.33333  0.33333  0.00000    -6.9283460     9.2144220     0.0003233    99   135     -0.000007 +i*       0.000035
 -0.33333  0.33333  0.00000    -6.9012988     9.2144220     0.0000648   100   135     -0.000007 +i*       0.000001
 -0.33333  0.33333  0.00000    -6.5065158     9.2144220     0.0002914   101   135     -0.000023 +i*      -0.000023
 -0.33333  0.33333  0.00000    -6.4935785     9.2144220     0.0001709   102   135      0.000012 +i*       0.000015
 -0.33333  0.33333  0.00000    -6.4878495     9.2144220     0.0002182   103   135      0.000024 +i*      -0.000001
 -0.33333  0.33333  0.00000    -6.1598955     9.2144220     0.0008203   104   135     -0.000015 +i*      -0.000090
 -0.33333  0.33333  0.00000    -6.1423960     9.2144220     0.0004997   105   135      0.000056 +i*       0.000001
 -0.33333  0.33333  0.00000    -6.1236405     9.2144220     0.0003344   106   135      0.000014 +i*      -0.000034
 -0.33333  0.33333  0.00000    -6.0205487     9.2144220     0.0031884   107   135     -0.000351 +i*      -0.000051
 -0.33333  0.33333  0.00000    -5.0722234     9.2144220     0.0001952   108   135     -0.000018 +i*       0.000012
 -0.33333  0.33333  0.00000    -5.0567172     9.2144220     0.0003241   109   135     -0.000019 +i*      -0.000031
 -0.33333  0.33333  0.00000    -5.0477627     9.2144220     0.0003375   110   135      0.000032 +i*       0.000020
 -0.33333  0.33333  0.00000    -3.2467393     9.2144220     0.0818139   111   135      0.001131 +i*       0.009020
 -0.33333 -0.00000  0.00000    -8.6961566     3.7802154     0.0005849    88   112      0.000057 +i*       0.000032
 -0.33333 -0.00000  0.00000    -8.5430312     3.7802154     0.0006890    89   112      0.000024 +i*      -0.000073
 -0.33333 -0.00000  0.00000    -8.5396066     3.7802154     0.0003825    90   112      0.000023 +i*       0.000035
 -0.33333 -0.00000  0.00000    -8.4170904     3.7802154     0.0000678    91   112     -0.000003 +i*      -0.000007
 -0.33333 -0.00000  0.00000    -8.3998258     3.7802154     0.0000118    92   112      0.000001 +i*       0.000000
 -0.33333 -0.00000  0.00000    -8.2182806     3.7802154     0.0001459    93   112      0.000012 +i*       0.000011
 -0.33333 -0.00000  0.00000    -7.7257393     3.7802154     0.0014584    94   112     -0.000095 +i*      -0.000132
 -0.33333 -0.00000  0.00000    -7.5541978     3.7802154     0.0002406    95   112     -0.000010 +i*      -0.000025
 -0.33333 -0.00000  0.00000    -7.5425787     3.7802154     0.0008863    96   112     -0.000084 +i*      -0.000051
 -0.33333 -0.00000  0.00000    -7.4290916     3.7802154     0.0002856    97   112      0.000030 +i*       0.000011
 -0.33333 -0.00000  0.00000    -7.4255316     3.7802154     0.0000638    98   112     -0.000004 +i*      -0.000006
 -0.33333 -0.00000  0.00000    -7.3495481     3.7802154     0.0014679    99   112     -0.000010 +i*       0.000163
 -0.33333 -0.00000  0.00000    -7.0764745     3.7802154     0.0045722   100   112      0.000052 +i*       0.000505
 -0.33333 -0.00000  0.00000    -6.7981068     3.7802154     0.0007461   101   112      0.000082 +i*       0.000012
 -0.33333 -0.00000  0.00000    -6.3446324     3.7802154     0.0001309   102   112     -0.000001 +i*      -0.000014
 -0.33333 -0.00000  0.00000    -6.3425135     3.7802154     0.0002460   103   112      0.000019 +i*      -0.000020
 -0.33333 -0.00000  0.00000    -6.0165254     3.7802154     0.0041545   104   112     -0.000360 +i*       0.000289
 -0.33333 -0.00000  0.00000    -5.9166264     3.7802154     0.0002338   105   112      0.000011 +i*       0.000024
 -0.33333 -0.00000  0.00000    -5.8727731     3.7802154     0.0005949   106   112     -0.000014 +i*      -0.000065
 -0.33333 -0.00000  0.00000    -5.8695413     3.7802154     0.0007382   107   112     -0.000037 +i*       0.000073
 -0.33333 -0.00000  0.00000    -5.0246448     3.7802154     0.0001651   108   112      0.000006 +i*      -0.000017
 -0.33333 -0.00000  0.00000    -4.9474456     3.7802154     0.0005635   109   112      0.000063 +i*       0.000001
 -0.33333 -0.00000  0.00000    -4.3211428     3.7802154     0.0001199   110   112     -0.000012 +i*      -0.000006
 -0.33333 -0.00000  0.00000    -3.2417195     3.7802154     0.2250848   111   112     -0.004867 +i*      -0.024531
 -0.33333 -0.00000  0.00000    -8.6961566     4.7760591     0.0003573    88   113      0.000035 +i*       0.000018
 -0.33333 -0.00000  0.00000    -8.5430312     4.7760591     0.0001058    89   113     -0.000004 +i*      -0.000011
 -0.33333 -0.00000  0.00000    -8.5396066     4.7760591     0.0004987    90   113      0.000027 +i*       0.000048
 -0.33333 -0.00000  0.00000    -8.4170904     4.7760591     0.0005716    91   113     -0.000045 +i*      -0.000045
 -0.33333 -0.00000  0.00000    -8.3998258     4.7760591     0.0001028    92   113     -0.000008 +i*       0.000008
 -0.33333 -0.00000  0.00000    -8.2182806     4.7760591     0.0000124    93   113     -0.000001 +i*      -0.000001
 -0.33333 -0.00000  0.00000    -7.7257393     4.7760591     0.0018020    94   113     -0.000195 +i*      -0.000047
 -0.33333 -0.00000  0.00000    -7.5541978     4.7760591     0.0004288    95   113      0.000023 +i*      -0.000042
 -0.33333 -0.00000  0.00000    -7.5425787     4.7760591     0.0003934    96   113     -0.000010 +i*      -0.000043
 -0.33333 -0.00000  0.00000    -7.4290916     4.7760591     0.0002455    97   113      0.000006 +i*       0.000027
 -0.33333 -0.00000  0.00000    -7.4255316     4.7760591     0.0000910    98   113      0.000007 +i*      -0.000007
 -0.33333 -0.00000  0.00000    -7.3495481     4.7760591     0.0013851    99   113     -0.000110 +i*      -0.000108
 -0.33333 -0.00000  0.00000    -7.0764745     4.7760591     0.0010462   100   113     -0.000052 +i*       0.000104
 -0.33333 -0.00000  0.00000    -6.7981068     4.7760591     0.0002886   101   113     -0.000032 +i*      -0.000006
 -0.33333 -0.00000  0.00000    -6.3446324     4.7760591     0.0003012   102   113     -0.000009 +i*       0.000032
 -0.33333 -0.00000  0.00000    -6.3425135     4.7760591     0.0003241   103   113      0.000025 +i*       0.000026
 -0.33333 -0.00000  0.00000    -6.0165254     4.7760591     0.0037931   104   113      0.000201 +i*      -0.000371
 -0.33333 -0.00000  0.00000    -5.9166264     4.7760591     0.0001541   105   113     -0.000004 +i*      -0.000017
 -0.33333 -0.00000  0.00000    -5.8727731     4.7760591     0.0006869   106   113      0.000050 +i*       0.000057
 -0.33333 -0.00000  0.00000    -5.8695413     4.7760591     0.0010947   107   113      0.000087 +i*      -0.000085
 -0.33333 -0.00000  0.00000    -5.0246448     4.7760591     0.0001133   108   113      0.000002 +i*       0.000012
 -0.33333 -0.00000  0.00000    -4.9474456     4.7760591     0.0013648   109   113     -0.000077 +i*       0.000131
 -0.33333 -0.00000  0.00000    -4.3211428     4.7760591     0.0000390   110   113     -0.000003 +i*       0.000003
 -0.33333 -0.00000  0.00000    -3.2417195     4.7760591     0.0321685   111   113      0.001545 +i*      -0.003223
 -0.33333 -0.00000  0.00000    -8.6961566     5.3044362     0.0002257    88   114     -0.000003 +i*       0.000025
 -0.33333 -0.00000  0.00000    -8.5430312     5.3044362     0.0002561    89   114      0.000028 +i*       0.000007
 -0.33333 -0.00000  0.00000    -8.5396066     5.3044362     0.0003598    90   114      0.000005 +i*      -0.000040
 -0.33333 -0.00000  0.00000    -8.4170904     5.3044362     0.0003716    91   114      0.000031 +i*      -0.000027
 -0.33333 -0.00000  0.00000    -8.3998258     5.3044362     0.0001503    92   114     -0.000003 +i*       0.000016
 -0.33333 -0.00000  0.00000    -8.2182806     5.3044362     0.0001107    93   114      0.000011 +i*       0.000006
 -0.33333 -0.00000  0.00000    -7.7257393     5.3044362     0.0020946    94   114     -0.000038 +i*      -0.000230
 -0.33333 -0.00000  0.00000    -7.5541978     5.3044362     0.0002088    95   114     -0.000011 +i*      -0.000021
 -0.33333 -0.00000  0.00000    -7.5425787     5.3044362     0.0005037    96   114      0.000007 +i*      -0.000056
 -0.33333 -0.00000  0.00000    -7.4290916     5.3044362     0.0018399    97   114      0.000180 +i*       0.000097
 -0.33333 -0.00000  0.00000    -7.4255316     5.3044362     0.0007345    98   114      0.000052 +i*      -0.000063
 -0.33333 -0.00000  0.00000    -7.3495481     5.3044362     0.0013890    99   114      0.000012 +i*       0.000154
 -0.33333 -0.00000  0.00000    -7.0764745     5.3044362     0.0099693   100   114      0.000592 +i*       0.000936
 -0.33333 -0.00000  0.00000    -6.7981068     5.3044362     0.0009137   101   114     -0.000061 +i*       0.000081
 -0.33333 -0.00000  0.00000    -6.3446324     5.3044362     0.0007025   102   114      0.000012 +i*       0.000077
 -0.33333 -0.00000  0.00000    -6.3425135     5.3044362     0.0006372   103   114      0.000003 +i*      -0.000071
 -0.33333 -0.00000  0.00000    -6.0165254     5.3044362     0.0035192   104   114      0.000057 +i*      -0.000387
 -0.33333 -0.00000  0.00000    -5.9166264     5.3044362     0.0003739   105   114      0.000030 +i*      -0.000029
 -0.33333 -0.00000  0.00000    -5.8727731     5.3044362     0.0004273   106   114     -0.000042 +i*       0.000022
 -0.33333 -0.00000  0.00000    -5.8695413     5.3044362     0.0005322   107   114      0.000051 +i*      -0.000030
 -0.33333 -0.00000  0.00000    -5.0246448     5.3044362     0.0004263   108   114     -0.000018 +i*      -0.000044
 -0.33333 -0.00000  0.00000    -4.9474456     5.3044362     0.0004626   109   114      0.000015 +i*      -0.000049
 -0.33333 -0.00000  0.00000    -4.3211428     5.3044362     0.0006111   110   114     -0.000031 +i*       0.000061
 -0.33333 -0.00000  0.00000    -3.2417195     5.3044362     0.4368175   111   114     -0.028962 +i*      -0.038947
 -0.33333 -0.00000  0.00000    -8.6961566     5.3202063     0.0001747    88   115     -0.000002 +i*      -0.000019
 -0.33333 -0.00000  0.00000    -8.5430312     5.3202063     0.0004377    89   115      0.000041 +i*       0.000025
 -0.33333 -0.00000  0.00000    -8.5396066     5.3202063     0.0002944    90   115      0.000018 +i*      -0.000028
 -0.33333 -0.00000  0.00000    -8.4170904     5.3202063     0.0001489    91   115     -0.000015 +i*      -0.000007
 -0.33333 -0.00000  0.00000    -8.3998258     5.3202063     0.0001228    92   115     -0.000010 +i*       0.000009
 -0.33333 -0.00000  0.00000    -8.2182806     5.3202063     0.0001048    93   115      0.000009 +i*       0.000008
 -0.33333 -0.00000  0.00000    -7.7257393     5.3202063     0.0019969    94   115      0.000010 +i*      -0.000222
 -0.33333 -0.00000  0.00000    -7.5541978     5.3202063     0.0003997    95   115     -0.000039 +i*      -0.000021
 -0.33333 -0.00000  0.00000    -7.5425787     5.3202063     0.0003764    96   115      0.000014 +i*      -0.000040
 -0.33333 -0.00000  0.00000    -7.4290916     5.3202063     0.0018787    97   115      0.000174 +i*       0.000116
 -0.33333 -0.00000  0.00000    -7.4255316     5.3202063     0.0006344    98   115      0.000069 +i*      -0.000015
 -0.33333 -0.00000  0.00000    -7.3495481     5.3202063     0.0019245    99   115     -0.000005 +i*       0.000214
 -0.33333 -0.00000  0.00000    -7.0764745     5.3202063     0.0076131   100   115      0.000138 +i*       0.000835
 -0.33333 -0.00000  0.00000    -6.7981068     5.3202063     0.0015218   101   115     -0.000162 +i*       0.000049
 -0.33333 -0.00000  0.00000    -6.3446324     5.3202063     0.0004714   102   115     -0.000037 +i*       0.000037
 -0.33333 -0.00000  0.00000    -6.3425135     5.3202063     0.0006041   103   115      0.000018 +i*      -0.000065
 -0.33333 -0.00000  0.00000    -6.0165254     5.3202063     0.0044235   104   115      0.000293 +i*      -0.000395
 -0.33333 -0.00000  0.00000    -5.9166264     5.3202063     0.0004002   105   115      0.000040 +i*      -0.000020
 -0.33333 -0.00000  0.00000    -5.8727731     5.3202063     0.0004416   106   115     -0.000045 +i*       0.000020
 -0.33333 -0.00000  0.00000    -5.8695413     5.3202063     0.0007004   107   115      0.000073 +i*      -0.000027
 -0.33333 -0.00000  0.00000    -5.0246448     5.3202063     0.0003458   108   115      0.000001 +i*      -0.000038
 -0.33333 -0.00000  0.00000    -4.9474456     5.3202063     0.0006466   109   115      0.000040 +i*       0.000060
 -0.33333 -0.00000  0.00000    -4.3211428     5.3202063     0.0004886   110   115     -0.000044 +i*       0.000032
 -0.33333 -0.00000  0.00000    -3.2417195     5.3202063     0.3545134   111   115     -0.008135 +i*      -0.038541
 -0.33333 -0.00000  0.00000    -8.6961566     5.7904393     0.0001374    88   116      0.000006 +i*      -0.000014
 -0.33333 -0.00000  0.00000    -8.5430312     5.7904393     0.0004658    89   116     -0.000048 +i*       0.000020
 -0.33333 -0.00000  0.00000    -8.5396066     5.7904393     0.0001971    90   116      0.000000 +i*       0.000022
 -0.33333 -0.00000  0.00000    -8.4170904     5.7904393     0.0001605    91   116      0.000016 +i*       0.000008
 -0.33333 -0.00000  0.00000    -8.3998258     5.7904393     0.0004421    92   116     -0.000036 +i*      -0.000033
 -0.33333 -0.00000  0.00000    -8.2182806     5.7904393     0.0003491    93   116      0.000006 +i*      -0.000038
 -0.33333 -0.00000  0.00000    -7.7257393     5.7904393     0.0021698    94   116     -0.000229 +i*       0.000074
 -0.33333 -0.00000  0.00000    -7.5541978     5.7904393     0.0005245    95   116      0.000003 +i*      -0.000058
 -0.33333 -0.00000  0.00000    -7.5425787     5.7904393     0.0003247    96   116     -0.000022 +i*      -0.000029
 -0.33333 -0.00000  0.00000    -7.4290916     5.7904393     0.0011294    97   116     -0.000125 +i*      -0.000015
 -0.33333 -0.00000  0.00000    -7.4255316     5.7904393     0.0009515    98   116     -0.000020 +i*       0.000104
 -0.33333 -0.00000  0.00000    -7.3495481     5.7904393     0.0002695    99   116     -0.000027 +i*       0.000014
 -0.33333 -0.00000  0.00000    -7.0764745     5.7904393     0.0069907   100   116     -0.000611 +i*      -0.000479
 -0.33333 -0.00000  0.00000    -6.7981068     5.7904393     0.0008552   101   116     -0.000020 +i*      -0.000093
 -0.33333 -0.00000  0.00000    -6.3446324     5.7904393     0.0009120   102   116     -0.000064 +i*      -0.000079
 -0.33333 -0.00000  0.00000    -6.3425135     5.7904393     0.0010950   103   116      0.000050 +i*       0.000111
 -0.33333 -0.00000  0.00000    -6.0165254     5.7904393     0.0018275   104   116     -0.000179 +i*      -0.000096
 -0.33333 -0.00000  0.00000    -5.9166264     5.7904393     0.0009230   105   116     -0.000080 +i*       0.000065
 -0.33333 -0.00000  0.00000    -5.8727731     5.7904393     0.0003395   106   116      0.000037 +i*      -0.000007
 -0.33333 -0.00000  0.00000    -5.8695413     5.7904393     0.0007704   107   116     -0.000085 +i*      -0.000007
 -0.33333 -0.00000  0.00000    -5.0246448     5.7904393     0.0006519   108   116      0.000071 +i*       0.000015
 -0.33333 -0.00000  0.00000    -4.9474456     5.7904393     0.0005170   109   116     -0.000054 +i*       0.000019
 -0.33333 -0.00000  0.00000    -4.3211428     5.7904393     0.0004728   110   116      0.000046 +i*      -0.000025
 -0.33333 -0.00000  0.00000    -3.2417195     5.7904393     0.3347363   111   116      0.033231 +i*       0.016704
 -0.33333 -0.00000  0.00000    -8.6961566     5.8072666     0.0006021    88   117     -0.000049 +i*       0.000045
 -0.33333 -0.00000  0.00000    -8.5430312     5.8072666     0.0004354    89   117     -0.000008 +i*       0.000048
 -0.33333 -0.00000  0.00000    -8.5396066     5.8072666     0.0002373    90   117      0.000026 +i*       0.000002
 -0.33333 -0.00000  0.00000    -8.4170904     5.8072666     0.0001049    91   117     -0.000006 +i*      -0.000010
 -0.33333 -0.00000  0.00000    -8.3998258     5.8072666     0.0005385    92   117      0.000033 +i*      -0.000050
 -0.33333 -0.00000  0.00000    -8.2182806     5.8072666     0.0005116    93   117     -0.000048 +i*      -0.000031
 -0.33333 -0.00000  0.00000    -7.7257393     5.8072666     0.0008417    94   117     -0.000094 +i*      -0.000002
 -0.33333 -0.00000  0.00000    -7.5541978     5.8072666     0.0004178    95   117      0.000003 +i*      -0.000046
 -0.33333 -0.00000  0.00000    -7.5425787     5.8072666     0.0001816    96   117     -0.000009 +i*      -0.000018
 -0.33333 -0.00000  0.00000    -7.4290916     5.8072666     0.0003337    97   117     -0.000033 +i*       0.000016
 -0.33333 -0.00000  0.00000    -7.4255316     5.8072666     0.0001474    98   117     -0.000008 +i*      -0.000014
 -0.33333 -0.00000  0.00000    -7.3495481     5.8072666     0.0005611    99   117     -0.000039 +i*       0.000048
 -0.33333 -0.00000  0.00000    -7.0764745     5.8072666     0.0020154   100   117     -0.000172 +i*      -0.000144
 -0.33333 -0.00000  0.00000    -6.7981068     5.8072666     0.0003831   101   117      0.000008 +i*      -0.000042
 -0.33333 -0.00000  0.00000    -6.3446324     5.8072666     0.0004120   102   117      0.000006 +i*       0.000045
 -0.33333 -0.00000  0.00000    -6.3425135     5.8072666     0.0007845   103   117     -0.000061 +i*       0.000063
 -0.33333 -0.00000  0.00000    -6.0165254     5.8072666     0.0008322   104   117     -0.000088 +i*       0.000029
 -0.33333 -0.00000  0.00000    -5.9166264     5.8072666     0.0001901   105   117     -0.000020 +i*       0.000007
 -0.33333 -0.00000  0.00000    -5.8727731     5.8072666     0.0001244   106   117     -0.000012 +i*       0.000007
 -0.33333 -0.00000  0.00000    -5.8695413     5.8072666     0.0002257   107   117      0.000017 +i*      -0.000018
 -0.33333 -0.00000  0.00000    -5.0246448     5.8072666     0.0005267   108   117      0.000005 +i*       0.000058
 -0.33333 -0.00000  0.00000    -4.9474456     5.8072666     0.0002185   109   117     -0.000015 +i*       0.000019
 -0.33333 -0.00000  0.00000    -4.3211428     5.8072666     0.0006344   110   117      0.000050 +i*      -0.000050
 -0.33333 -0.00000  0.00000    -3.2417195     5.8072666     0.0499782   111   117      0.003543 +i*       0.004276
 -0.33333 -0.00000  0.00000    -8.6961566     6.2180486     0.0021046    88   118     -0.000089 +i*       0.000216
 -0.33333 -0.00000  0.00000    -8.5430312     6.2180486     0.0010980    89   118      0.000084 +i*       0.000088
 -0.33333 -0.00000  0.00000    -8.5396066     6.2180486     0.0009756    90   118      0.000108 +i*      -0.000004
 -0.33333 -0.00000  0.00000    -8.4170904     6.2180486     0.0008217    91   118      0.000035 +i*      -0.000084
 -0.33333 -0.00000  0.00000    -8.3998258     6.2180486     0.0009079    92   118     -0.000068 +i*       0.000075
 -0.33333 -0.00000  0.00000    -8.2182806     6.2180486     0.0006284    93   118      0.000045 +i*       0.000053
 -0.33333 -0.00000  0.00000    -7.7257393     6.2180486     0.0035081    94   118      0.000351 +i*       0.000170
 -0.33333 -0.00000  0.00000    -7.5541978     6.2180486     0.0026084    95   118     -0.000138 +i*       0.000255
 -0.33333 -0.00000  0.00000    -7.5425787     6.2180486     0.0008968    96   118     -0.000098 +i*      -0.000020
 -0.33333 -0.00000  0.00000    -7.4290916     6.2180486     0.0092128    97   118      0.000581 +i*       0.000843
 -0.33333 -0.00000  0.00000    -7.4255316     6.2180486     0.0031442    98   118      0.000314 +i*      -0.000154
 -0.33333 -0.00000  0.00000    -7.3495481     6.2180486     0.0032730    99   118      0.000188 +i*      -0.000311
 -0.33333 -0.00000  0.00000    -7.0764745     6.2180486     0.0601334   100   118      0.000265 +i*       0.006676
 -0.33333 -0.00000  0.00000    -6.7981068     6.2180486     0.0074242   101   118     -0.000708 +i*       0.000424
 -0.33333 -0.00000  0.00000    -6.3446324     6.2180486     0.0023114   102   118     -0.000250 +i*       0.000058
 -0.33333 -0.00000  0.00000    -6.3425135     6.2180486     0.0041756   103   118      0.000220 +i*      -0.000408
 -0.33333 -0.00000  0.00000    -6.0165254     6.2180486     0.0070130   104   118     -0.000534 +i*       0.000568
 -0.33333 -0.00000  0.00000    -5.9166264     6.2180486     0.0027516   105   118      0.000300 +i*       0.000056
 -0.33333 -0.00000  0.00000    -5.8727731     6.2180486     0.0024775   106   118     -0.000273 +i*      -0.000032
 -0.33333 -0.00000  0.00000    -5.8695413     6.2180486     0.0031775   107   118      0.000100 +i*       0.000339
 -0.33333 -0.00000  0.00000    -5.0246448     6.2180486     0.0026307   108   118     -0.000001 +i*      -0.000292
 -0.33333 -0.00000  0.00000    -4.9474456     6.2180486     0.0024765   109   118      0.000253 +i*       0.000109
 -0.33333 -0.00000  0.00000    -4.3211428     6.2180486     0.0033707   110   118     -0.000289 +i*       0.000238
 -0.33333 -0.00000  0.00000    -3.2417195     6.2180486     2.3868849   111   118     -0.051597 +i*      -0.260142
 -0.33333 -0.00000  0.00000    -8.6961566     6.3662566     0.0004997    88   119      0.000010 +i*       0.000055
 -0.33333 -0.00000  0.00000    -8.5430312     6.3662566     0.0003882    89   119      0.000043 +i*       0.000003
 -0.33333 -0.00000  0.00000    -8.5396066     6.3662566     0.0004127    90   119      0.000041 +i*      -0.000021
 -0.33333 -0.00000  0.00000    -8.4170904     6.3662566     0.0003822    91   119     -0.000021 +i*      -0.000037
 -0.33333 -0.00000  0.00000    -8.3998258     6.3662566     0.0003132    92   119     -0.000021 +i*       0.000028
 -0.33333 -0.00000  0.00000    -8.2182806     6.3662566     0.0001511    93   119      0.000016 +i*      -0.000005
 -0.33333 -0.00000  0.00000    -7.7257393     6.3662566     0.0032783    94   119     -0.000263 +i*      -0.000252
 -0.33333 -0.00000  0.00000    -7.5541978     6.3662566     0.0005901    95   119     -0.000058 +i*       0.000031
 -0.33333 -0.00000  0.00000    -7.5425787     6.3662566     0.0010168    96   119     -0.000084 +i*      -0.000076
 -0.33333 -0.00000  0.00000    -7.4290916     6.3662566     0.0031147    97   119      0.000309 +i*       0.000156
 -0.33333 -0.00000  0.00000    -7.4255316     6.3662566     0.0011608    98   119      0.000109 +i*      -0.000069
 -0.33333 -0.00000  0.00000    -7.3495481     6.3662566     0.0025062    99   119      0.000272 +i*       0.000058
 -0.33333 -0.00000  0.00000    -7.0764745     6.3662566     0.0198646   100   119      0.000575 +i*       0.002131
 -0.33333 -0.00000  0.00000    -6.7981068     6.3662566     0.0024750   101   119     -0.000217 +i*       0.000169
 -0.33333 -0.00000  0.00000    -6.3446324     6.3662566     0.0011495   102   119     -0.000076 +i*       0.000103
 -0.33333 -0.00000  0.00000    -6.3425135     6.3662566     0.0012575   103   119      0.000035 +i*      -0.000135
 -0.33333 -0.00000  0.00000    -6.0165254     6.3662566     0.0044064   104   119      0.000342 +i*      -0.000350
 -0.33333 -0.00000  0.00000    -5.9166264     6.3662566     0.0009320   105   119      0.000095 +i*      -0.000041
 -0.33333 -0.00000  0.00000    -5.8727731     6.3662566     0.0007465   106   119     -0.000083 +i*       0.000002
 -0.33333 -0.00000  0.00000    -5.8695413     6.3662566     0.0010210   107   119      0.000113 +i*      -0.000010
 -0.33333 -0.00000  0.00000    -5.0246448     6.3662566     0.0009967   108   119     -0.000014 +i*      -0.000110
 -0.33333 -0.00000  0.00000    -4.9474456     6.3662566     0.0009213   109   119      0.000088 +i*       0.000052
 -0.33333 -0.00000  0.00000    -4.3211428     6.3662566     0.0008508   110   119     -0.000043 +i*       0.000084
 -0.33333 -0.00000  0.00000    -3.2417195     6.3662566     0.7754859   111   119     -0.033034 +i*      -0.079581
 -0.33333 -0.00000  0.00000    -8.6961566     6.3866416     0.0002741    88   120      0.000020 +i*       0.000023
 -0.33333 -0.00000  0.00000    -8.5430312     6.3866416     0.0002168    89   120     -0.000019 +i*      -0.000014
 -0.33333 -0.00000  0.00000    -8.5396066     6.3866416     0.0000592    90   120     -0.000006 +i*      -0.000002
 -0.33333 -0.00000  0.00000    -8.4170904     6.3866416     0.0000403    91   120      0.000003 +i*       0.000003
 -0.33333 -0.00000  0.00000    -8.3998258     6.3866416     0.0001885    92   120      0.000019 +i*       0.000008
 -0.33333 -0.00000  0.00000    -8.2182806     6.3866416     0.0000465    93   120     -0.000001 +i*      -0.000005
 -0.33333 -0.00000  0.00000    -7.7257393     6.3866416     0.0011883    94   120     -0.000018 +i*       0.000131
 -0.33333 -0.00000  0.00000    -7.5541978     6.3866416     0.0002288    95   120     -0.000001 +i*       0.000025
 -0.33333 -0.00000  0.00000    -7.5425787     6.3866416     0.0002973    96   120      0.000030 +i*       0.000014
 -0.33333 -0.00000  0.00000    -7.4290916     6.3866416     0.0007465    97   120     -0.000030 +i*      -0.000078
 -0.33333 -0.00000  0.00000    -7.4255316     6.3866416     0.0008332    98   120     -0.000091 +i*      -0.000014
 -0.33333 -0.00000  0.00000    -7.3495481     6.3866416     0.0006816    99   120      0.000060 +i*      -0.000046
 -0.33333 -0.00000  0.00000    -7.0764745     6.3866416     0.0019748   100   120      0.000013 +i*      -0.000219
 -0.33333 -0.00000  0.00000    -6.7981068     6.3866416     0.0002527   101   120      0.000026 +i*      -0.000011
 -0.33333 -0.00000  0.00000    -6.3446324     6.3866416     0.0003184   102   120      0.000030 +i*       0.000019
 -0.33333 -0.00000  0.00000    -6.3425135     6.3866416     0.0002144   103   120     -0.000024 +i*       0.000003
 -0.33333 -0.00000  0.00000    -6.0165254     6.3866416     0.0021447   104   120     -0.000151 +i*      -0.000184
 -0.33333 -0.00000  0.00000    -5.9166264     6.3866416     0.0004359   105   120     -0.000020 +i*      -0.000044
 -0.33333 -0.00000  0.00000    -5.8727731     6.3866416     0.0001354   106   120     -0.000015 +i*      -0.000003
 -0.33333 -0.00000  0.00000    -5.8695413     6.3866416     0.0004810   107   120     -0.000007 +i*      -0.000053
 -0.33333 -0.00000  0.00000    -5.0246448     6.3866416     0.0003539   108   120     -0.000021 +i*       0.000033
 -0.33333 -0.00000  0.00000    -4.9474456     6.3866416     0.0001008   109   120      0.000001 +i*      -0.000011
 -0.33333 -0.00000  0.00000    -4.3211428     6.3866416     0.0000480   110   120      0.000005 +i*       0.000000
 -0.33333 -0.00000  0.00000    -3.2417195     6.3866416     0.0641425   111   120     -0.000916 +i*       0.007068
 -0.33333 -0.00000  0.00000    -8.6961566     6.4098037     0.0008227    88   121     -0.000057 +i*       0.000072
 -0.33333 -0.00000  0.00000    -8.5430312     6.4098037     0.0005938    89   121      0.000049 +i*       0.000045
 -0.33333 -0.00000  0.00000    -8.5396066     6.4098037     0.0006277    90   121      0.000070 +i*      -0.000002
 -0.33333 -0.00000  0.00000    -8.4170904     6.4098037     0.0006410    91   121      0.000061 +i*      -0.000036
 -0.33333 -0.00000  0.00000    -8.3998258     6.4098037     0.0004396    92   121     -0.000043 +i*       0.000023
 -0.33333 -0.00000  0.00000    -8.2182806     6.4098037     0.0005339    93   121      0.000019 +i*       0.000056
 -0.33333 -0.00000  0.00000    -7.7257393     6.4098037     0.0025112    94   121     -0.000087 +i*      -0.000265
 -0.33333 -0.00000  0.00000    -7.5541978     6.4098037     0.0016185    95   121     -0.000174 +i*       0.000045
 -0.33333 -0.00000  0.00000    -7.5425787     6.4098037     0.0014006    96   121      0.000013 +i*      -0.000155
 -0.33333 -0.00000  0.00000    -7.4290916     6.4098037     0.0053881    97   121      0.000215 +i*       0.000559
 -0.33333 -0.00000  0.00000    -7.4255316     6.4098037     0.0014641    98   121      0.000161 +i*      -0.000025
 -0.33333 -0.00000  0.00000    -7.3495481     6.4098037     0.0030366    99   121      0.000331 +i*       0.000066
 -0.33333 -0.00000  0.00000    -7.0764745     6.4098037     0.0317037   100   121     -0.000783 +i*       0.003434
 -0.33333 -0.00000  0.00000    -6.7981068     6.4098037     0.0039188   101   121     -0.000424 +i*       0.000098
 -0.33333 -0.00000  0.00000    -6.3446324     6.4098037     0.0013415   102   121     -0.000142 +i*       0.000045
 -0.33333 -0.00000  0.00000    -6.3425135     6.4098037     0.0021897   103   121      0.000172 +i*      -0.000172
 -0.33333 -0.00000  0.00000    -6.0165254     6.4098037     0.0039762   104   121      0.000188 +i*      -0.000400
 -0.33333 -0.00000  0.00000    -5.9166264     6.4098037     0.0013036   105   121      0.000135 +i*       0.000052
 -0.33333 -0.00000  0.00000    -5.8727731     6.4098037     0.0010254   106   121     -0.000114 +i*      -0.000008
 -0.33333 -0.00000  0.00000    -5.8695413     6.4098037     0.0012826   107   121      0.000062 +i*       0.000128
 -0.33333 -0.00000  0.00000    -5.0246448     6.4098037     0.0012685   108   121      0.000054 +i*      -0.000130
 -0.33333 -0.00000  0.00000    -4.9474456     6.4098037     0.0012047   109   121      0.000105 +i*       0.000083
 -0.33333 -0.00000  0.00000    -4.3211428     6.4098037     0.0021626   110   121     -0.000223 +i*       0.000089
 -0.33333 -0.00000  0.00000    -3.2417195     6.4098037     1.2514646   111   121      0.012734 +i*      -0.138467
 -0.33333 -0.00000  0.00000    -8.6961566     6.6128621     0.0004357    88   122     -0.000037 +i*       0.000032
 -0.33333 -0.00000  0.00000    -8.5430312     6.6128621     0.0003883    89   122      0.000042 +i*      -0.000010
 -0.33333 -0.00000  0.00000    -8.5396066     6.6128621     0.0003149    90   122      0.000034 +i*       0.000009
 -0.33333 -0.00000  0.00000    -8.4170904     6.6128621     0.0003291    91   122      0.000033 +i*      -0.000016
 -0.33333 -0.00000  0.00000    -8.3998258     6.6128621     0.0002282    92   122     -0.000022 +i*       0.000012
 -0.33333 -0.00000  0.00000    -8.2182806     6.6128621     0.0001973    93   122      0.000004 +i*       0.000022
 -0.33333 -0.00000  0.00000    -7.7257393     6.6128621     0.0059134    94   122     -0.000489 +i*      -0.000439
 -0.33333 -0.00000  0.00000    -7.5541978     6.6128621     0.0008228    95   122     -0.000027 +i*      -0.000087
 -0.33333 -0.00000  0.00000    -7.5425787     6.6128621     0.0018642    96   122      0.000028 +i*      -0.000205
 -0.33333 -0.00000  0.00000    -7.4290916     6.6128621     0.0024649    97   122      0.000098 +i*       0.000256
 -0.33333 -0.00000  0.00000    -7.4255316     6.6128621     0.0010966    98   122      0.000122 +i*      -0.000008
 -0.33333 -0.00000  0.00000    -7.3495481     6.6128621     0.0010829    99   122     -0.000056 +i*       0.000107
 -0.33333 -0.00000  0.00000    -7.0764745     6.6128621     0.0131204   100   122     -0.000615 +i*       0.001322
 -0.33333 -0.00000  0.00000    -6.7981068     6.6128621     0.0021437   101   122     -0.000238 +i*       0.000014
 -0.33333 -0.00000  0.00000    -6.3446324     6.6128621     0.0004035   102   122     -0.000034 +i*       0.000030
 -0.33333 -0.00000  0.00000    -6.3425135     6.6128621     0.0011249   103   122      0.000107 +i*      -0.000065
 -0.33333 -0.00000  0.00000    -6.0165254     6.6128621     0.0048568   104   122     -0.000143 +i*      -0.000520
 -0.33333 -0.00000  0.00000    -5.9166264     6.6128621     0.0004117   105   122      0.000034 +i*       0.000030
 -0.33333 -0.00000  0.00000    -5.8727731     6.6128621     0.0005189   106   122     -0.000050 +i*      -0.000028
 -0.33333 -0.00000  0.00000    -5.8695413     6.6128621     0.0001256   107   122     -0.000011 +i*       0.000009
 -0.33333 -0.00000  0.00000    -5.0246448     6.6128621     0.0005392   108   122      0.000031 +i*      -0.000051
 -0.33333 -0.00000  0.00000    -4.9474456     6.6128621     0.0005198   109   122      0.000023 +i*       0.000053
 -0.33333 -0.00000  0.00000    -4.3211428     6.6128621     0.0008346   110   122     -0.000093 +i*       0.000001
 -0.33333 -0.00000  0.00000    -3.2417195     6.6128621     0.5186482   111   122      0.022790 +i*      -0.052930
 -0.33333 -0.00000  0.00000    -8.6961566     7.2271459     0.0002730    88   123     -0.000027 +i*       0.000014
 -0.33333 -0.00000  0.00000    -8.5430312     7.2271459     0.0003031    89   123     -0.000013 +i*       0.000031
 -0.33333 -0.00000  0.00000    -8.5396066     7.2271459     0.0001671    90   123      0.000018 +i*       0.000004
 -0.33333 -0.00000  0.00000    -8.4170904     7.2271459     0.0002998    91   123      0.000012 +i*      -0.000031
 -0.33333 -0.00000  0.00000    -8.3998258     7.2271459     0.0000928    92   123     -0.000010 +i*       0.000003
 -0.33333 -0.00000  0.00000    -8.2182806     7.2271459     0.0000648    93   123      0.000000 +i*       0.000007
 -0.33333 -0.00000  0.00000    -7.7257393     7.2271459     0.0019225    94   123      0.000181 +i*       0.000113
 -0.33333 -0.00000  0.00000    -7.5541978     7.2271459     0.0004782    95   123     -0.000021 +i*       0.000049
 -0.33333 -0.00000  0.00000    -7.5425787     7.2271459     0.0004064    96   123     -0.000040 +i*      -0.000020
 -0.33333 -0.00000  0.00000    -7.4290916     7.2271459     0.0013139    97   123      0.000007 +i*       0.000146
 -0.33333 -0.00000  0.00000    -7.4255316     7.2271459     0.0005511    98   123      0.000058 +i*       0.000020
 -0.33333 -0.00000  0.00000    -7.3495481     7.2271459     0.0002771    99   123     -0.000030 +i*       0.000005
 -0.33333 -0.00000  0.00000    -7.0764745     7.2271459     0.0071314   100   123     -0.000378 +i*       0.000696
 -0.33333 -0.00000  0.00000    -6.7981068     7.2271459     0.0007288   101   123     -0.000081 +i*       0.000007
 -0.33333 -0.00000  0.00000    -6.3446324     7.2271459     0.0004844   102   123     -0.000021 +i*       0.000049
 -0.33333 -0.00000  0.00000    -6.3425135     7.2271459     0.0003313   103   123      0.000030 +i*      -0.000021
 -0.33333 -0.00000  0.00000    -6.0165254     7.2271459     0.0056503   104   123      0.000418 +i*      -0.000468
 -0.33333 -0.00000  0.00000    -5.9166264     7.2271459     0.0002665   105   123      0.000025 +i*      -0.000016
 -0.33333 -0.00000  0.00000    -5.8727731     7.2271459     0.0002489   106   123     -0.000027 +i*       0.000005
 -0.33333 -0.00000  0.00000    -5.8695413     7.2271459     0.0006875   107   123      0.000074 +i*      -0.000020
 -0.33333 -0.00000  0.00000    -5.0246448     7.2271459     0.0002975   108   123      0.000016 +i*      -0.000029
 -0.33333 -0.00000  0.00000    -4.9474456     7.2271459     0.0001358   109   123     -0.000015 +i*       0.000004
 -0.33333 -0.00000  0.00000    -4.3211428     7.2271459     0.0003504   110   123     -0.000037 +i*       0.000011
 -0.33333 -0.00000  0.00000    -3.2417195     7.2271459     0.2449287   111   123      0.005207 +i*      -0.026712
 -0.33333 -0.00000  0.00000    -8.6961566     7.4844253     0.0000949    88   124     -0.000007 +i*       0.000008
 -0.33333 -0.00000  0.00000    -8.5430312     7.4844253     0.0003698    89   124      0.000033 +i*      -0.000024
 -0.33333 -0.00000  0.00000    -8.5396066     7.4844253     0.0001347    90   124      0.000001 +i*       0.000015
 -0.33333 -0.00000  0.00000    -8.4170904     7.4844253     0.0002611    91   124      0.000029 +i*       0.000003
 -0.33333 -0.00000  0.00000    -8.3998258     7.4844253     0.0001154    92   124     -0.000013 +i*       0.000002
 -0.33333 -0.00000  0.00000    -8.2182806     7.4844253     0.0000725    93   124      0.000001 +i*       0.000008
 -0.33333 -0.00000  0.00000    -7.7257393     7.4844253     0.0077176    94   124     -0.000698 +i*      -0.000497
 -0.33333 -0.00000  0.00000    -7.5541978     7.4844253     0.0009968    95   124      0.000038 +i*      -0.000104
 -0.33333 -0.00000  0.00000    -7.5425787     7.4844253     0.0017452    96   124      0.000049 +i*      -0.000188
 -0.33333 -0.00000  0.00000    -7.4290916     7.4844253     0.0006498    97   124     -0.000041 +i*       0.000059
 -0.33333 -0.00000  0.00000    -7.4255316     7.4844253     0.0005442    98   124      0.000032 +i*       0.000051
 -0.33333 -0.00000  0.00000    -7.3495481     7.4844253     0.0012477    99   124     -0.000139 +i*      -0.000002
 -0.33333 -0.00000  0.00000    -7.0764745     7.4844253     0.0069499   100   124     -0.000760 +i*      -0.000137
 -0.33333 -0.00000  0.00000    -6.7981068     7.4844253     0.0010185   101   124     -0.000089 +i*      -0.000070
 -0.33333 -0.00000  0.00000    -6.3446324     7.4844253     0.0001366   102   124     -0.000002 +i*       0.000015
 -0.33333 -0.00000  0.00000    -6.3425135     7.4844253     0.0001485   103   124      0.000016 +i*      -0.000003
 -0.33333 -0.00000  0.00000    -6.0165254     7.4844253     0.0034493   104   124      0.000229 +i*      -0.000307
 -0.33333 -0.00000  0.00000    -5.9166264     7.4844253     0.0000447   105   124      0.000005 +i*       0.000001
 -0.33333 -0.00000  0.00000    -5.8727731     7.4844253     0.0001239   106   124     -0.000011 +i*      -0.000009
 -0.33333 -0.00000  0.00000    -5.8695413     7.4844253     0.0002908   107   124      0.000006 +i*      -0.000032
 -0.33333 -0.00000  0.00000    -5.0246448     7.4844253     0.0001810   108   124      0.000019 +i*      -0.000006
 -0.33333 -0.00000  0.00000    -4.9474456     7.4844253     0.0001814   109   124      0.000010 +i*      -0.000018
 -0.33333 -0.00000  0.00000    -4.3211428     7.4844253     0.0002761   110   124     -0.000025 +i*      -0.000017
 -0.33333 -0.00000  0.00000    -3.2417195     7.4844253     0.1342458   111   124      0.012257 +i*      -0.008500
 -0.33333 -0.00000  0.00000    -8.6961566     7.5218051     0.0004258    88   125      0.000037 +i*       0.000029
 -0.33333 -0.00000  0.00000    -8.5430312     7.5218051     0.0004516    89   125      0.000024 +i*      -0.000044
 -0.33333 -0.00000  0.00000    -8.5396066     7.5218051     0.0001836    90   125      0.000020 +i*       0.000003
 -0.33333 -0.00000  0.00000    -8.4170904     7.5218051     0.0002372    91   125      0.000014 +i*      -0.000022
 -0.33333 -0.00000  0.00000    -8.3998258     7.5218051     0.0001107    92   125     -0.000001 +i*       0.000012
 -0.33333 -0.00000  0.00000    -8.2182806     7.5218051     0.0000843    93   125      0.000009 +i*       0.000003
 -0.33333 -0.00000  0.00000    -7.7257393     7.5218051     0.0060632    94   125     -0.000518 +i*      -0.000430
 -0.33333 -0.00000  0.00000    -7.5541978     7.5218051     0.0005947    95   125      0.000066 +i*       0.000006
 -0.33333 -0.00000  0.00000    -7.5425787     7.5218051     0.0011524    96   125      0.000023 +i*      -0.000126
 -0.33333 -0.00000  0.00000    -7.4290916     7.5218051     0.0011859    97   125      0.000131 +i*      -0.000015
 -0.33333 -0.00000  0.00000    -7.4255316     7.5218051     0.0002852    98   125      0.000032 +i*       0.000001
 -0.33333 -0.00000  0.00000    -7.3495481     7.5218051     0.0020153    99   125     -0.000038 +i*      -0.000221
 -0.33333 -0.00000  0.00000    -7.0764745     7.5218051     0.0069077   100   125      0.000747 +i*       0.000174
 -0.33333 -0.00000  0.00000    -6.7981068     7.5218051     0.0005785   101   125     -0.000049 +i*       0.000041
 -0.33333 -0.00000  0.00000    -6.3446324     7.5218051     0.0004183   102   125      0.000009 +i*       0.000046
 -0.33333 -0.00000  0.00000    -6.3425135     7.5218051     0.0003132   103   125     -0.000024 +i*      -0.000025
 -0.33333 -0.00000  0.00000    -6.0165254     7.5218051     0.0025129   104   125      0.000184 +i*      -0.000210
 -0.33333 -0.00000  0.00000    -5.9166264     7.5218051     0.0003777   105   125      0.000021 +i*      -0.000036
 -0.33333 -0.00000  0.00000    -5.8727731     7.5218051     0.0004491   106   125     -0.000023 +i*       0.000044
 -0.33333 -0.00000  0.00000    -5.8695413     7.5218051     0.0003927   107   125      0.000040 +i*      -0.000018
 -0.33333 -0.00000  0.00000    -5.0246448     7.5218051     0.0002424   108   125     -0.000024 +i*      -0.000011
 -0.33333 -0.00000  0.00000    -4.9474456     7.5218051     0.0003146   109   125      0.000002 +i*      -0.000035
 -0.33333 -0.00000  0.00000    -4.3211428     7.5218051     0.0003313   110   125     -0.000000 +i*       0.000037
 -0.33333 -0.00000  0.00000    -3.2417195     7.5218051     0.2040902   111   125     -0.019710 +i*      -0.011214
 -0.33333 -0.00000  0.00000    -8.6961566     7.7007582     0.0006687    88   126      0.000036 +i*      -0.000065
 -0.33333 -0.00000  0.00000    -8.5430312     7.7007582     0.0003463    89   126      0.000024 +i*      -0.000030
 -0.33333 -0.00000  0.00000    -8.5396066     7.7007582     0.0002816    90   126     -0.000020 +i*      -0.000024
 -0.33333 -0.00000  0.00000    -8.4170904     7.7007582     0.0001134    91   126      0.000003 +i*       0.000012
 -0.33333 -0.00000  0.00000    -8.3998258     7.7007582     0.0001916    92   126      0.000014 +i*      -0.000016
 -0.33333 -0.00000  0.00000    -8.2182806     7.7007582     0.0000756    93   126     -0.000004 +i*      -0.000008
 -0.33333 -0.00000  0.00000    -7.7257393     7.7007582     0.0029593    94   126     -0.000101 +i*      -0.000313
 -0.33333 -0.00000  0.00000    -7.5541978     7.7007582     0.0008685    95   126      0.000020 +i*      -0.000094
 -0.33333 -0.00000  0.00000    -7.5425787     7.7007582     0.0003781    96   126      0.000035 +i*       0.000024
 -0.33333 -0.00000  0.00000    -7.4290916     7.7007582     0.0015805    97   126     -0.000042 +i*      -0.000170
 -0.33333 -0.00000  0.00000    -7.4255316     7.7007582     0.0001928    98   126     -0.000016 +i*       0.000014
 -0.33333 -0.00000  0.00000    -7.3495481     7.7007582     0.0044370    99   126     -0.000032 +i*       0.000492
 -0.33333 -0.00000  0.00000    -7.0764745     7.7007582     0.0111245   100   126      0.000163 +i*      -0.001225
 -0.33333 -0.00000  0.00000    -6.7981068     7.7007582     0.0008095   101   126      0.000090 +i*      -0.000009
 -0.33333 -0.00000  0.00000    -6.3446324     7.7007582     0.0007597   102   126      0.000056 +i*      -0.000063
 -0.33333 -0.00000  0.00000    -6.3425135     7.7007582     0.0010342   103   126     -0.000026 +i*       0.000112
 -0.33333 -0.00000  0.00000    -6.0165254     7.7007582     0.0002743   104   126      0.000014 +i*       0.000027
 -0.33333 -0.00000  0.00000    -5.9166264     7.7007582     0.0004003   105   126     -0.000044 +i*      -0.000006
 -0.33333 -0.00000  0.00000    -5.8727731     7.7007582     0.0008241   106   126      0.000091 +i*      -0.000013
 -0.33333 -0.00000  0.00000    -5.8695413     7.7007582     0.0004112   107   126     -0.000045 +i*      -0.000005
 -0.33333 -0.00000  0.00000    -5.0246448     7.7007582     0.0004418   108   126      0.000001 +i*       0.000049
 -0.33333 -0.00000  0.00000    -4.9474456     7.7007582     0.0005427   109   126     -0.000034 +i*      -0.000050
 -0.33333 -0.00000  0.00000    -4.3211428     7.7007582     0.0004886   110   126      0.000043 +i*      -0.000034
 -0.33333 -0.00000  0.00000    -3.2417195     7.7007582     0.3292690   111   126      0.006291 +i*       0.036041
 -0.33333 -0.00000  0.00000    -8.6961566     7.9513393     0.0005528    88   127      0.000027 +i*      -0.000055
 -0.33333 -0.00000  0.00000    -8.5430312     7.9513393     0.0002023    89   127      0.000004 +i*       0.000022
 -0.33333 -0.00000  0.00000    -8.5396066     7.9513393     0.0003043    90   127     -0.000007 +i*      -0.000033
 -0.33333 -0.00000  0.00000    -8.4170904     7.9513393     0.0000920    91   127     -0.000009 +i*       0.000005
 -0.33333 -0.00000  0.00000    -8.3998258     7.9513393     0.0001620    92   127      0.000014 +i*      -0.000011
 -0.33333 -0.00000  0.00000    -8.2182806     7.9513393     0.0000609    93   127     -0.000006 +i*      -0.000004
 -0.33333 -0.00000  0.00000    -7.7257393     7.9513393     0.0035846    94   127      0.000369 +i*      -0.000149
 -0.33333 -0.00000  0.00000    -7.5541978     7.9513393     0.0004055    95   127      0.000014 +i*      -0.000043
 -0.33333 -0.00000  0.00000    -7.5425787     7.9513393     0.0005320    96   127     -0.000021 +i*       0.000055
 -0.33333 -0.00000  0.00000    -7.4290916     7.9513393     0.0009957    97   127     -0.000018 +i*      -0.000109
 -0.33333 -0.00000  0.00000    -7.4255316     7.9513393     0.0002476    98   127     -0.000023 +i*       0.000015
 -0.33333 -0.00000  0.00000    -7.3495481     7.9513393     0.0034323    99   127     -0.000026 +i*       0.000380
 -0.33333 -0.00000  0.00000    -7.0764745     7.9513393     0.0073009   100   127      0.000081 +i*      -0.000807
 -0.33333 -0.00000  0.00000    -6.7981068     7.9513393     0.0019948   101   127      0.000178 +i*      -0.000132
 -0.33333 -0.00000  0.00000    -6.3446324     7.9513393     0.0004802   102   127      0.000053 +i*      -0.000007
 -0.33333 -0.00000  0.00000    -6.3425135     7.9513393     0.0004006   103   127     -0.000044 +i*      -0.000005
 -0.33333 -0.00000  0.00000    -6.0165254     7.9513393     0.0008220   104   127     -0.000053 +i*       0.000074
 -0.33333 -0.00000  0.00000    -5.9166264     7.9513393     0.0002929   105   127     -0.000032 +i*       0.000002
 -0.33333 -0.00000  0.00000    -5.8727731     7.9513393     0.0003399   106   127     -0.000033 +i*       0.000018
 -0.33333 -0.00000  0.00000    -5.8695413     7.9513393     0.0004927   107   127      0.000001 +i*      -0.000055
 -0.33333 -0.00000  0.00000    -5.0246448     7.9513393     0.0003171   108   127      0.000001 +i*       0.000035
 -0.33333 -0.00000  0.00000    -4.9474456     7.9513393     0.0004380   109   127     -0.000045 +i*      -0.000019
 -0.33333 -0.00000  0.00000    -4.3211428     7.9513393     0.0002774   110   127      0.000025 +i*      -0.000018
 -0.33333 -0.00000  0.00000    -3.2417195     7.9513393     0.2240070   111   127      0.003420 +i*       0.024654
 -0.33333 -0.00000  0.00000    -8.6961566     8.1653209     0.0000861    88   128      0.000001 +i*      -0.000009
 -0.33333 -0.00000  0.00000    -8.5430312     8.1653209     0.0002044    89   128     -0.000012 +i*       0.000019
 -0.33333 -0.00000  0.00000    -8.5396066     8.1653209     0.0002432    90   128     -0.000022 +i*       0.000016
 -0.33333 -0.00000  0.00000    -8.4170904     8.1653209     0.0001639    91   128      0.000014 +i*       0.000011
 -0.33333 -0.00000  0.00000    -8.3998258     8.1653209     0.0000996    92   128     -0.000007 +i*      -0.000009
 -0.33333 -0.00000  0.00000    -8.2182806     8.1653209     0.0000286    93   128     -0.000000 +i*      -0.000003
 -0.33333 -0.00000  0.00000    -7.7257393     8.1653209     0.0022740    94   128      0.000182 +i*       0.000175
 -0.33333 -0.00000  0.00000    -7.5541978     8.1653209     0.0003812    95   128     -0.000015 +i*       0.000040
 -0.33333 -0.00000  0.00000    -7.5425787     8.1653209     0.0002088    96   128     -0.000009 +i*       0.000021
 -0.33333 -0.00000  0.00000    -7.4290916     8.1653209     0.0007453    97   128     -0.000079 +i*       0.000026
 -0.33333 -0.00000  0.00000    -7.4255316     8.1653209     0.0003753    98   128     -0.000015 +i*       0.000039
 -0.33333 -0.00000  0.00000    -7.3495481     8.1653209     0.0018307    99   128     -0.000199 +i*       0.000043
 -0.33333 -0.00000  0.00000    -7.0764745     8.1653209     0.0031966   100   128     -0.000353 +i*      -0.000038
 -0.33333 -0.00000  0.00000    -6.7981068     8.1653209     0.0003670   101   128      0.000036 +i*      -0.000018
 -0.33333 -0.00000  0.00000    -6.3446324     8.1653209     0.0002533   102   128      0.000018 +i*       0.000021
 -0.33333 -0.00000  0.00000    -6.3425135     8.1653209     0.0004374   103   128     -0.000018 +i*       0.000045
 -0.33333 -0.00000  0.00000    -6.0165254     8.1653209     0.0028555   104   128      0.000108 +i*      -0.000298
 -0.33333 -0.00000  0.00000    -5.9166264     8.1653209     0.0002652   105   128     -0.000025 +i*      -0.000015
 -0.33333 -0.00000  0.00000    -5.8727731     8.1653209     0.0001880   106   128      0.000016 +i*      -0.000013
 -0.33333 -0.00000  0.00000    -5.8695413     8.1653209     0.0005944   107   128      0.000006 +i*      -0.000066
 -0.33333 -0.00000  0.00000    -5.0246448     8.1653209     0.0001586   108   128      0.000016 +i*       0.000008
 -0.33333 -0.00000  0.00000    -4.9474456     8.1653209     0.0004825   109   128      0.000044 +i*      -0.000030
 -0.33333 -0.00000  0.00000    -4.3211428     8.1653209     0.0001423   110   128      0.000016 +i*      -0.000002
 -0.33333 -0.00000  0.00000    -3.2417195     8.1653209     0.0775693   111   128      0.003304 +i*       0.007960
 -0.33333 -0.00000  0.00000    -8.6961566     8.4021080     0.0002195    88   129      0.000022 +i*       0.000011
 -0.33333 -0.00000  0.00000    -8.5430312     8.4021080     0.0000674    89   129      0.000006 +i*       0.000004
 -0.33333 -0.00000  0.00000    -8.5396066     8.4021080     0.0001599    90   129      0.000016 +i*       0.000008
 -0.33333 -0.00000  0.00000    -8.4170904     8.4021080     0.0001238    91   129     -0.000002 +i*       0.000014
 -0.33333 -0.00000  0.00000    -8.3998258     8.4021080     0.0001772    92   129      0.000019 +i*      -0.000006
 -0.33333 -0.00000  0.00000    -8.2182806     8.4021080     0.0001851    93   129      0.000006 +i*      -0.000020
 -0.33333 -0.00000  0.00000    -7.7257393     8.4021080     0.0032616    94   129     -0.000327 +i*      -0.000156
 -0.33333 -0.00000  0.00000    -7.5541978     8.4021080     0.0001835    95   129      0.000020 +i*       0.000005
 -0.33333 -0.00000  0.00000    -7.5425787     8.4021080     0.0001396    96   129     -0.000010 +i*      -0.000012
 -0.33333 -0.00000  0.00000    -7.4290916     8.4021080     0.0017661    97   129      0.000028 +i*      -0.000194
 -0.33333 -0.00000  0.00000    -7.4255316     8.4021080     0.0006256    98   129     -0.000066 +i*      -0.000020
 -0.33333 -0.00000  0.00000    -7.3495481     8.4021080     0.0013527    99   129      0.000146 +i*      -0.000034
 -0.33333 -0.00000  0.00000    -7.0764745     8.4021080     0.0058563   100   129      0.000521 +i*      -0.000390
 -0.33333 -0.00000  0.00000    -6.7981068     8.4021080     0.0003733   101   129      0.000029 +i*       0.000029
 -0.33333 -0.00000  0.00000    -6.3446324     8.4021080     0.0005212   102   129      0.000054 +i*       0.000021
 -0.33333 -0.00000  0.00000    -6.3425135     8.4021080     0.0003507   103   129     -0.000022 +i*       0.000032
 -0.33333 -0.00000  0.00000    -6.0165254     8.4021080     0.0039815   104   129     -0.000415 +i*      -0.000153
 -0.33333 -0.00000  0.00000    -5.9166264     8.4021080     0.0003294   105   129     -0.000036 +i*       0.000003
 -0.33333 -0.00000  0.00000    -5.8727731     8.4021080     0.0000948   106   129      0.000006 +i*      -0.000009
 -0.33333 -0.00000  0.00000    -5.8695413     8.4021080     0.0007302   107   129     -0.000071 +i*      -0.000040
 -0.33333 -0.00000  0.00000    -5.0246448     8.4021080     0.0003203   108   129     -0.000011 +i*       0.000034
 -0.33333 -0.00000  0.00000    -4.9474456     8.4021080     0.0003058   109   129      0.000029 +i*      -0.000018
 -0.33333 -0.00000  0.00000    -4.3211428     8.4021080     0.0003887   110   129      0.000039 +i*      -0.000019
 -0.33333 -0.00000  0.00000    -3.2417195     8.4021080     0.1005107   111   129     -0.007430 +i*       0.008338
 -0.33333 -0.00000  0.00000    -8.6961566     8.4499667     0.0000734    88   130     -0.000004 +i*      -0.000007
 -0.33333 -0.00000  0.00000    -8.5430312     8.4499667     0.0005629    89   130      0.000053 +i*      -0.000033
 -0.33333 -0.00000  0.00000    -8.5396066     8.4499667     0.0001899    90   130     -0.000011 +i*      -0.000018
 -0.33333 -0.00000  0.00000    -8.4170904     8.4499667     0.0001260    91   130      0.000010 +i*       0.000010
 -0.33333 -0.00000  0.00000    -8.3998258     8.4499667     0.0001740    92   130     -0.000019 +i*       0.000002
 -0.33333 -0.00000  0.00000    -8.2182806     8.4499667     0.0000923    93   130      0.000010 +i*       0.000002
 -0.33333 -0.00000  0.00000    -7.7257393     8.4499667     0.0061934    94   130     -0.000320 +i*      -0.000609
 -0.33333 -0.00000  0.00000    -7.5541978     8.4499667     0.0004410    95   130     -0.000029 +i*      -0.000040
 -0.33333 -0.00000  0.00000    -7.5425787     8.4499667     0.0007856    96   130      0.000046 +i*      -0.000074
 -0.33333 -0.00000  0.00000    -7.4290916     8.4499667     0.0006776    97   130      0.000074 +i*      -0.000014
 -0.33333 -0.00000  0.00000    -7.4255316     8.4499667     0.0004645    98   130     -0.000034 +i*      -0.000039
 -0.33333 -0.00000  0.00000    -7.3495481     8.4499667     0.0027737    99   130      0.000272 +i*       0.000146
 -0.33333 -0.00000  0.00000    -7.0764745     8.4499667     0.0021079   100   130      0.000226 +i*      -0.000062
 -0.33333 -0.00000  0.00000    -6.7981068     8.4499667     0.0005272   101   130      0.000057 +i*      -0.000012
 -0.33333 -0.00000  0.00000    -6.3446324     8.4499667     0.0004079   102   130     -0.000007 +i*       0.000045
 -0.33333 -0.00000  0.00000    -6.3425135     8.4499667     0.0006157   103   130     -0.000004 +i*      -0.000068
 -0.33333 -0.00000  0.00000    -6.0165254     8.4499667     0.0023454   104   130      0.000066 +i*      -0.000252
 -0.33333 -0.00000  0.00000    -5.9166264     8.4499667     0.0001111   105   130      0.000002 +i*      -0.000012
 -0.33333 -0.00000  0.00000    -5.8727731     8.4499667     0.0000335   106   130     -0.000003 +i*      -0.000003
 -0.33333 -0.00000  0.00000    -5.8695413     8.4499667     0.0004495   107   130      0.000019 +i*      -0.000046
 -0.33333 -0.00000  0.00000    -5.0246448     8.4499667     0.0002571   108   130      0.000005 +i*      -0.000028
 -0.33333 -0.00000  0.00000    -4.9474456     8.4499667     0.0003094   109   130      0.000032 +i*       0.000012
 -0.33333 -0.00000  0.00000    -4.3211428     8.4499667     0.0001102   110   130     -0.000001 +i*       0.000012
 -0.33333 -0.00000  0.00000    -3.2417195     8.4499667     0.0269678   111   130     -0.002107 +i*      -0.002130
 -0.33333 -0.00000  0.00000    -8.6961566     8.4949911     0.0000639    88   131     -0.000007 +i*       0.000003
 -0.33333 -0.00000  0.00000    -8.5430312     8.4949911     0.0002711    89   131     -0.000027 +i*       0.000012
 -0.33333 -0.00000  0.00000    -8.5396066     8.4949911     0.0003076    90   131     -0.000015 +i*      -0.000031
 -0.33333 -0.00000  0.00000    -8.4170904     8.4949911     0.0000445    91   131      0.000003 +i*       0.000004
 -0.33333 -0.00000  0.00000    -8.3998258     8.4949911     0.0001612    92   131      0.000004 +i*      -0.000017
 -0.33333 -0.00000  0.00000    -8.2182806     8.4949911     0.0000941    93   131      0.000010 +i*       0.000001
 -0.33333 -0.00000  0.00000    -7.7257393     8.4949911     0.0017437    94   131      0.000169 +i*      -0.000095
 -0.33333 -0.00000  0.00000    -7.5541978     8.4949911     0.0003881    95   131      0.000018 +i*       0.000039
 -0.33333 -0.00000  0.00000    -7.5425787     8.4949911     0.0003234    96   131      0.000030 +i*      -0.000019
 -0.33333 -0.00000  0.00000    -7.4290916     8.4949911     0.0002410    97   131     -0.000006 +i*       0.000026
 -0.33333 -0.00000  0.00000    -7.4255316     8.4949911     0.0001422    98   131      0.000010 +i*       0.000012
 -0.33333 -0.00000  0.00000    -7.3495481     8.4949911     0.0002300    99   131     -0.000014 +i*       0.000021
 -0.33333 -0.00000  0.00000    -7.0764745     8.4949911     0.0007881   100   131     -0.000054 +i*       0.000069
 -0.33333 -0.00000  0.00000    -6.7981068     8.4949911     0.0000413   101   131      0.000002 +i*      -0.000004
 -0.33333 -0.00000  0.00000    -6.3446324     8.4949911     0.0006069   102   131      0.000066 +i*       0.000011
 -0.33333 -0.00000  0.00000    -6.3425135     8.4949911     0.0000865   103   131     -0.000001 +i*      -0.000010
 -0.33333 -0.00000  0.00000    -6.0165254     8.4949911     0.0012174   104   131      0.000110 +i*       0.000079
 -0.33333 -0.00000  0.00000    -5.9166264     8.4949911     0.0000193   105   131      0.000002 +i*       0.000001
 -0.33333 -0.00000  0.00000    -5.8727731     8.4949911     0.0003061   106   131     -0.000031 +i*       0.000014
 -0.33333 -0.00000  0.00000    -5.8695413     8.4949911     0.0005301   107   131      0.000028 +i*       0.000052
 -0.33333 -0.00000  0.00000    -5.0246448     8.4949911     0.0001842   108   131      0.000016 +i*       0.000013
 -0.33333 -0.00000  0.00000    -4.9474456     8.4949911     0.0000434   109   131     -0.000001 +i*      -0.000005
 -0.33333 -0.00000  0.00000    -4.3211428     8.4949911     0.0002141   110   131     -0.000007 +i*       0.000023
 -0.33333 -0.00000  0.00000    -3.2417195     8.4949911     0.0359471   111   131      0.003780 +i*      -0.001290
 -0.33333 -0.00000  0.00000    -8.6961566     8.5162505     0.0001252    88   132     -0.000008 +i*       0.000011
 -0.33333 -0.00000  0.00000    -8.5430312     8.5162505     0.0004863    89   132     -0.000052 +i*       0.000015
 -0.33333 -0.00000  0.00000    -8.5396066     8.5162505     0.0003525    90   132      0.000027 +i*       0.000028
 -0.33333 -0.00000  0.00000    -8.4170904     8.5162505     0.0001797    91   132     -0.000003 +i*      -0.000020
 -0.33333 -0.00000  0.00000    -8.3998258     8.5162505     0.0000698    92   132     -0.000008 +i*       0.000001
 -0.33333 -0.00000  0.00000    -8.2182806     8.5162505     0.0000995    93   132      0.000011 +i*      -0.000001
 -0.33333 -0.00000  0.00000    -7.7257393     8.5162505     0.0025984    94   132      0.000186 +i*       0.000221
 -0.33333 -0.00000  0.00000    -7.5541978     8.5162505     0.0006257    95   132      0.000031 +i*       0.000062
 -0.33333 -0.00000  0.00000    -7.5425787     8.5162505     0.0003519    96   132     -0.000029 +i*       0.000026
 -0.33333 -0.00000  0.00000    -7.4290916     8.5162505     0.0002321    97   132     -0.000018 +i*       0.000018
 -0.33333 -0.00000  0.00000    -7.4255316     8.5162505     0.0002044    98   132      0.000011 +i*       0.000020
 -0.33333 -0.00000  0.00000    -7.3495481     8.5162505     0.0017145    99   132     -0.000147 +i*      -0.000121
 -0.33333 -0.00000  0.00000    -7.0764745     8.5162505     0.0016018   100   132     -0.000135 +i*       0.000115
 -0.33333 -0.00000  0.00000    -6.7981068     8.5162505     0.0005508   101   132     -0.000060 +i*      -0.000011
 -0.33333 -0.00000  0.00000    -6.3446324     8.5162505     0.0002395   102   132      0.000011 +i*      -0.000024
 -0.33333 -0.00000  0.00000    -6.3425135     8.5162505     0.0003740   103   132      0.000005 +i*      -0.000041
 -0.33333 -0.00000  0.00000    -6.0165254     8.5162505     0.0011151   104   132     -0.000115 +i*      -0.000046
 -0.33333 -0.00000  0.00000    -5.9166264     8.5162505     0.0001000   105   132      0.000002 +i*      -0.000011
 -0.33333 -0.00000  0.00000    -5.8727731     8.5162505     0.0001372   106   132      0.000012 +i*       0.000009
 -0.33333 -0.00000  0.00000    -5.8695413     8.5162505     0.0000817   107   132      0.000005 +i*      -0.000008
 -0.33333 -0.00000  0.00000    -5.0246448     8.5162505     0.0000735   108   132      0.000004 +i*       0.000007
 -0.33333 -0.00000  0.00000    -4.9474456     8.5162505     0.0002072   109   132     -0.000023 +i*      -0.000002
 -0.33333 -0.00000  0.00000    -4.3211428     8.5162505     0.0000793   110   132      0.000002 +i*       0.000009
 -0.33333 -0.00000  0.00000    -3.2417195     8.5162505     0.0311738   111   132      0.001753 +i*      -0.002988
 -0.33333 -0.00000  0.00000    -8.6961566     8.6478304     0.0000249    88   133      0.000002 +i*      -0.000002
 -0.33333 -0.00000  0.00000    -8.5430312     8.6478304     0.0004203    89   133     -0.000047 +i*      -0.000003
 -0.33333 -0.00000  0.00000    -8.5396066     8.6478304     0.0002642    90   133      0.000023 +i*       0.000018
 -0.33333 -0.00000  0.00000    -8.4170904     8.6478304     0.0000502    91   133     -0.000004 +i*       0.000004
 -0.33333 -0.00000  0.00000    -8.3998258     8.6478304     0.0005746    92   133      0.000060 +i*      -0.000021
 -0.33333 -0.00000  0.00000    -8.2182806     8.6478304     0.0000122    93   133     -0.000001 +i*      -0.000001
 -0.33333 -0.00000  0.00000    -7.7257393     8.6478304     0.0002999    94   133      0.000017 +i*       0.000029
 -0.33333 -0.00000  0.00000    -7.5541978     8.6478304     0.0002386    95   133      0.000000 +i*      -0.000027
 -0.33333 -0.00000  0.00000    -7.5425787     8.6478304     0.0004883    96   133      0.000013 +i*      -0.000053
 -0.33333 -0.00000  0.00000    -7.4290916     8.6478304     0.0001406    97   133     -0.000016 +i*       0.000001
 -0.33333 -0.00000  0.00000    -7.4255316     8.6478304     0.0001823    98   133     -0.000019 +i*      -0.000006
 -0.33333 -0.00000  0.00000    -7.3495481     8.6478304     0.0001254    99   133     -0.000002 +i*       0.000014
 -0.33333 -0.00000  0.00000    -7.0764745     8.6478304     0.0004763   100   133     -0.000033 +i*       0.000041
 -0.33333 -0.00000  0.00000    -6.7981068     8.6478304     0.0000388   101   133     -0.000001 +i*      -0.000004
 -0.33333 -0.00000  0.00000    -6.3446324     8.6478304     0.0001694   102   133      0.000019 +i*      -0.000000
 -0.33333 -0.00000  0.00000    -6.3425135     8.6478304     0.0003986   103   133     -0.000043 +i*       0.000012
 -0.33333 -0.00000  0.00000    -6.0165254     8.6478304     0.0001479   104   133      0.000015 +i*       0.000007
 -0.33333 -0.00000  0.00000    -5.9166264     8.6478304     0.0012087   105   133     -0.000113 +i*       0.000072
 -0.33333 -0.00000  0.00000    -5.8727731     8.6478304     0.0004525   106   133      0.000014 +i*       0.000048
 -0.33333 -0.00000  0.00000    -5.8695413     8.6478304     0.0003611   107   133     -0.000040 +i*      -0.000005
 -0.33333 -0.00000  0.00000    -5.0246448     8.6478304     0.0017800   108   133     -0.000120 +i*       0.000157
 -0.33333 -0.00000  0.00000    -4.9474456     8.6478304     0.0000659   109   133      0.000007 +i*       0.000003
 -0.33333 -0.00000  0.00000    -4.3211428     8.6478304     0.0000283   110   133      0.000001 +i*      -0.000003
 -0.33333 -0.00000  0.00000    -3.2417195     8.6478304     0.0069038   111   133      0.000573 +i*      -0.000510
 -0.33333 -0.00000  0.00000    -8.6961566     8.7151197     0.0001913    88   134      0.000008 +i*      -0.000020
 -0.33333 -0.00000  0.00000    -8.5430312     8.7151197     0.0006182    89   134      0.000043 +i*      -0.000054
 -0.33333 -0.00000  0.00000    -8.5396066     8.7151197     0.0003656    90   134     -0.000019 +i*       0.000036
 -0.33333 -0.00000  0.00000    -8.4170904     8.7151197     0.0002952    91   134     -0.000031 +i*      -0.000011
 -0.33333 -0.00000  0.00000    -8.3998258     8.7151197     0.0001507    92   134     -0.000014 +i*      -0.000010
 -0.33333 -0.00000  0.00000    -8.2182806     8.7151197     0.0000584    93   134      0.000005 +i*      -0.000004
 -0.33333 -0.00000  0.00000    -7.7257393     8.7151197     0.0071849    94   134     -0.000788 +i*      -0.000128
 -0.33333 -0.00000  0.00000    -7.5541978     8.7151197     0.0011954    95   134      0.000054 +i*      -0.000121
 -0.33333 -0.00000  0.00000    -7.5425787     8.7151197     0.0013036    96   134     -0.000009 +i*      -0.000145
 -0.33333 -0.00000  0.00000    -7.4290916     8.7151197     0.0008774    97   134     -0.000097 +i*       0.000012
 -0.33333 -0.00000  0.00000    -7.4255316     8.7151197     0.0002126    98   134      0.000000 +i*      -0.000024
 -0.33333 -0.00000  0.00000    -7.3495481     8.7151197     0.0018300    99   134     -0.000199 +i*      -0.000042
 -0.33333 -0.00000  0.00000    -7.0764745     8.7151197     0.0086018   100   134     -0.000678 +i*      -0.000673
 -0.33333 -0.00000  0.00000    -6.7981068     8.7151197     0.0005071   101   134      0.000036 +i*      -0.000043
 -0.33333 -0.00000  0.00000    -6.3446324     8.7151197     0.0001325   102   134      0.000015 +i*      -0.000001
 -0.33333 -0.00000  0.00000    -6.3425135     8.7151197     0.0001350   103   134     -0.000001 +i*       0.000015
 -0.33333 -0.00000  0.00000    -6.0165254     8.7151197     0.0010645   104   134     -0.000113 +i*      -0.000034
 -0.33333 -0.00000  0.00000    -5.9166264     8.7151197     0.0002504   105   134     -0.000019 +i*       0.000021
 -0.33333 -0.00000  0.00000    -5.8727731     8.7151197     0.0002077   106   134      0.000023 +i*       0.000001
 -0.33333 -0.00000  0.00000    -5.8695413     8.7151197     0.0001379   107   134     -0.000011 +i*      -0.000011
 -0.33333 -0.00000  0.00000    -5.0246448     8.7151197     0.0001986   108   134      0.000022 +i*      -0.000004
 -0.33333 -0.00000  0.00000    -4.9474456     8.7151197     0.0005362   109   134     -0.000035 +i*       0.000048
 -0.33333 -0.00000  0.00000    -4.3211428     8.7151197     0.0002574   110   134      0.000023 +i*      -0.000017
 -0.33333 -0.00000  0.00000    -3.2417195     8.7151197     0.1013974   111   134      0.007044 +i*       0.008793
 -0.33333 -0.00000  0.00000    -8.6961566     8.9468407     0.0001381    88   135     -0.000012 +i*       0.000009
 -0.33333 -0.00000  0.00000    -8.5430312     8.9468407     0.0007129    89   135     -0.000038 +i*       0.000070
 -0.33333 -0.00000  0.00000    -8.5396066     8.9468407     0.0002211    90   135      0.000015 +i*       0.000020
 -0.33333 -0.00000  0.00000    -8.4170904     8.9468407     0.0000212    91   135      0.000000 +i*       0.000002
 -0.33333 -0.00000  0.00000    -8.3998258     8.9468407     0.0000288    92   135     -0.000003 +i*      -0.000001
 -0.33333 -0.00000  0.00000    -8.2182806     8.9468407     0.0001680    93   135     -0.000009 +i*      -0.000017
 -0.33333 -0.00000  0.00000    -7.7257393     8.9468407     0.0068811    94   135      0.000603 +i*       0.000471
 -0.33333 -0.00000  0.00000    -7.5541978     8.9468407     0.0017691    95   135     -0.000125 +i*       0.000152
 -0.33333 -0.00000  0.00000    -7.5425787     8.9468407     0.0012986    96   135     -0.000057 +i*       0.000133
 -0.33333 -0.00000  0.00000    -7.4290916     8.9468407     0.0001585    97   135     -0.000007 +i*       0.000016
 -0.33333 -0.00000  0.00000    -7.4255316     8.9468407     0.0008406    98   135     -0.000084 +i*       0.000041
 -0.33333 -0.00000  0.00000    -7.3495481     8.9468407     0.0027888    99   135      0.000251 +i*      -0.000182
 -0.33333 -0.00000  0.00000    -7.0764745     8.9468407     0.0066206   100   135      0.000036 +i*       0.000735
 -0.33333 -0.00000  0.00000    -6.7981068     8.9468407     0.0003229   101   135      0.000004 +i*      -0.000036
 -0.33333 -0.00000  0.00000    -6.3446324     8.9468407     0.0005970   102   135     -0.000018 +i*       0.000064
 -0.33333 -0.00000  0.00000    -6.3425135     8.9468407     0.0003263   103   135      0.000010 +i*       0.000035
 -0.33333 -0.00000  0.00000    -6.0165254     8.9468407     0.0081206   104   135      0.000746 +i*      -0.000508
 -0.33333 -0.00000  0.00000    -5.9166264     8.9468407     0.0002920   105   135      0.000007 +i*      -0.000032
 -0.33333 -0.00000  0.00000    -5.8727731     8.9468407     0.0001424   106   135      0.000002 +i*       0.000016
 -0.33333 -0.00000  0.00000    -5.8695413     8.9468407     0.0011700   107   135      0.000113 +i*      -0.000064
 -0.33333 -0.00000  0.00000    -5.0246448     8.9468407     0.0000835   108   135      0.000009 +i*       0.000000
 -0.33333 -0.00000  0.00000    -4.9474456     8.9468407     0.0001482   109   135     -0.000014 +i*      -0.000009
 -0.33333 -0.00000  0.00000    -4.3211428     8.9468407     0.0001524   110   135      0.000004 +i*      -0.000017
 -0.33333 -0.00000  0.00000    -3.2417195     8.9468407     0.0694679   111   135      0.002287 +i*      -0.007372
 -0.33333 -0.33333  0.00000    -8.6965125     3.7795087     0.0002075    88   112     -0.000022 +i*       0.000008
 -0.33333 -0.33333  0.00000    -8.5424793     3.7795087     0.0007755    89   112     -0.000012 +i*       0.000085
 -0.33333 -0.33333  0.00000    -8.5381765     3.7795087     0.0006359    90   112     -0.000057 +i*      -0.000042
 -0.33333 -0.33333  0.00000    -8.4170460     3.7795087     0.0001585    91   112     -0.000004 +i*       0.000017
 -0.33333 -0.33333  0.00000    -8.4006440     3.7795087     0.0000579    92   112      0.000002 +i*      -0.000006
 -0.33333 -0.33333  0.00000    -8.2178785     3.7795087     0.0000205    93   112      0.000001 +i*       0.000002
 -0.33333 -0.33333  0.00000    -7.7305531     3.7795087     0.0013788    94   112      0.000003 +i*       0.000153
 -0.33333 -0.33333  0.00000    -7.5550189     3.7795087     0.0005093    95   112      0.000056 +i*       0.000006
 -0.33333 -0.33333  0.00000    -7.5414075     3.7795087     0.0009727    96   112      0.000010 +i*       0.000108
 -0.33333 -0.33333  0.00000    -7.4281251     3.7795087     0.0001632    97   112      0.000015 +i*       0.000010
 -0.33333 -0.33333  0.00000    -7.4251323     3.7795087     0.0000983    98   112     -0.000003 +i*      -0.000011
 -0.33333 -0.33333  0.00000    -7.3508230     3.7795087     0.0010651    99   112      0.000063 +i*       0.000100
 -0.33333 -0.33333  0.00000    -7.0774387     3.7795087     0.0046845   100   112      0.000513 +i*       0.000086
 -0.33333 -0.33333  0.00000    -6.7985590     3.7795087     0.0004314   101   112     -0.000038 +i*       0.000029
 -0.33333 -0.33333  0.00000    -6.3433735     3.7795087     0.0001879   102   112     -0.000021 +i*       0.000004
 -0.33333 -0.33333  0.00000    -6.3433735     3.7795087     0.0002443   103   112      0.000027 +i*       0.000004
 -0.33333 -0.33333  0.00000    -6.0233388     3.7795087     0.0039612   104   112     -0.000200 +i*      -0.000392
 -0.33333 -0.33333  0.00000    -5.9168589     3.7795087     0.0003256   105   112     -0.000008 +i*      -0.000035
 -0.33333 -0.33333  0.00000    -5.8724086     3.7795087     0.0008375   106   112     -0.000093 +i*      -0.000002
 -0.33333 -0.33333  0.00000    -5.8687736     3.7795087     0.0009660   107   112      0.000027 +i*      -0.000104
 -0.33333 -0.33333  0.00000    -5.0247022     3.7795087     0.0000634   108   112     -0.000004 +i*       0.000006
[truncated: 5,562,367 more chars]
