# Supplementary material for: Solvent Controlled Generation of Spin Active Polarons in Two-Dimensional Material under UV Light Irradiation
Source: J Am Chem Soc. 2024 May 2;146(22):15010–8. doi: 10.1021/jacs.3c13296 (PMC11157526; doi:10.1021/jacs.3c13296)
Supplement: Supplementary file 1 — ja3c13296_si_001.zip [file ja3c13296_si_001.zip › Data_archive/DFT-periodic-model/FG6x6_acetone.poscar]

super cell                              
   1.00000000000000     
     7.7460000000000004   13.4164560000000002    0.0000000000000000
    -7.7460000000000004   13.4164560000000002    0.0000000000000000
     0.0000000000000000    0.0000000000000000   20.0000000000000000
   C    F    C    H    O 
    72    72     3     6     1
Direct
  0.0000177012024871 -0.0000060750768639  0.0686725915808263
  0.1111156361578676  0.1111023215833305  0.0935319154040248
 -0.0000000475615670  0.1666745370511179  0.0686685898372628
  0.1111192866154766  0.2777849081023416  0.0935403163732713
 -0.0000078310230298  0.3333488865811639  0.0686756275570219
  0.1111473281719157  0.4444624887843766  0.0935605669572704
  0.1666735249175834 -0.0000133282934894  0.0686616248324010
  0.2777767969910650  0.1111124697221450  0.0935309555374193
  0.1666601254136177  0.1666728068793864  0.0686626387303539
  0.2778242975920896  0.2778145885099219  0.0934842403456788
  0.1666652282001169  0.3333571505635661  0.0686836988438600
  0.2778783511275286  0.4444882401001110  0.0933951768432617
  0.3333297754105226 -0.0000118554773255  0.0686689409871290
  0.4444371331635217  0.1111717931687389  0.0934569820537416
  0.3333119594052362  0.1666900277291256  0.0686629466732817
  0.4444968145644893  0.2779416487680455  0.0928198586807766
  0.3332904101100925  0.3334201468040027  0.0684630503935879
  0.4443764749555951  0.4446073093188622  0.0924783667454127
  0.0000124046161870  0.5000016990548520  0.0686841338583777
  0.1111643332977053  0.6111068150293920  0.0935590320703047
  0.0000364106558481  0.6666490694301413  0.0686713473815022
  0.1111491710349277  0.7777479851795909  0.0935518674950983
  0.0000303944370376  0.8333181401265098  0.0686728991059659
  0.1111299978300171  0.9444201152355194  0.0935393277551853
  0.1666899976540887  0.5000120337351350  0.0686587485087852
  0.2778379018511375  0.6110782281849367  0.0934951213864525
  0.1667071304415534  0.6666656323623653  0.0686602140863886
  0.2777987941418261  0.7777357471748879  0.0935550197561422
  0.1666931272798695  0.8333100937928184  0.0686760656698717
  0.2777842188633944  0.9444182231056546  0.0935359460980158
  0.3332918783776574  0.5001018289621065  0.0681643073010933
  0.4444259842116075  0.6110721042419732  0.0935095252639084
  0.3333414611033141  0.6666650307211816  0.0686654249633998
  0.4444419129593085  0.7777418467281157  0.0935580787726990
  0.3333378867998220  0.8333055370509049  0.0686768592793423
  0.4444399831391272  0.9444347634068486  0.0935404520508851
  0.4999922818418802 -0.0000030192131054  0.0686694273270006
  0.6110739601556978  0.1112248320245189  0.0933635230913202
  0.4999874568964087  0.1667046578223486  0.0684202761932247
  0.6109899674812392  0.2780110517007000  0.0928305949359822
  0.4999528233895718  0.3335100663861086  0.0678105949309605
  0.6109827622884654  0.4445039041160374  0.0934423899103167
  0.6666751714940862  0.0000044923208925  0.0686493890972422
  0.7777435712960722  0.1111783426909351  0.0934895071234481
  0.6666783284410596  0.1667326564125489  0.0684789127189836
  0.7777154011302383  0.2778219587397167  0.0935008093599960
  0.6666605142691859  0.3334491921274246  0.0684209396931305
  0.7777240626999653  0.4444661600778596  0.0935623013545885
  0.8333503985217330  0.0000073898532888  0.0686737792472443
  0.9444483830239222  0.1111125881114281  0.0935403350227344
  0.8333411087903414  0.1666995526543396  0.0686749650981929
  0.9444308260454065  0.2777877978592586  0.0935447588074381
  0.8333188867247519  0.3333597201476485  0.0686834387452903
  0.9444366497163154  0.4444585687767895  0.0935445226010096
  0.4999636838417998  0.5001002554442372  0.0681862931133861
  0.6110713490127662  0.6111035555206370  0.0935681744068999
  0.4999698493233943  0.6666604940584580  0.0686712079690154
  0.6111043304481724  0.7777607244244665  0.0935333866576893
  0.4999921916479997  0.8333107108776370  0.0686742698304132
  0.6111047911049177  0.9444566672042723  0.0935329893486158
  0.6666297316383222  0.5000179517019432  0.0686632962859930
  0.7777595049361401  0.6111125943475192  0.0935345267165746
  0.6666472561622553  0.6666471418706764  0.0686657188886093
  0.7777833828193392  0.7777696964772153  0.0935247065810963
  0.6666660762936860  0.8333191679285200  0.0686632001917617
  0.7777827983518973  0.9444595001104478  0.0935309308917387
  0.8333162620239039  0.5000009084922041  0.0686782390734646
  0.9444596717042059  0.6111121131657193  0.0935403670440101
  0.8333412720451683  0.6666493625998761  0.0686620870015648
  0.9444714668083851  0.7777646853988516  0.0935363121927801
  0.8333527295253782  0.8333195339170845  0.0686641273491652
  0.9444627191570635  0.9444393565279507  0.0935441900775413
 -0.0000304687440948  0.0000258195219114 -0.0000118893671723
  0.1111208001810297  0.1111365289711593  0.1622830073904741
  0.0000014895615874  0.1666624741568629 -0.0000143857401621
  0.1111813964318267  0.2777367690630232  0.1622972046623822
  0.0000163995041971  0.3333094715761415 -0.0000086498448275
  0.1112093251847486  0.4443892120062691  0.1623206368700047
  0.1666585494815882  0.0000332585003255 -0.0000221157217832
  0.2778039117794546  0.1111797840484963  0.1622967199999338
  0.1666824242707270  0.1666612449457399 -0.0000173664982118
  0.2780063188526634  0.2778039776892339  0.1622784174048894
  0.1666637545015663  0.3333060638984335  0.0000003441631025
  0.2780904817314253  0.4443587128455496  0.1621291360831515
  0.3333367251399917  0.0000336388859747 -0.0000136211718546
  0.4445220283098634  0.1112829107899196  0.1622873050443854
  0.3333613263404718  0.1666549930356371 -0.0000138379884687
  0.4447828704636911  0.2780090180737111  0.1615938805267135
  0.3330942100141291  0.3333844059987495 -0.0001922675388649
  0.4443289450991754  0.4446165358914542  0.1608864166962872
  0.0000166515475502  0.4999799149547569 -0.0000022869593634
  0.1111312526064713  0.6110774491743297  0.1622920205639928
 -0.0000377461450741  0.6666976192669259 -0.0000142176406934
  0.1110979483679885  0.7777742672177548  0.1622849545229648
 -0.0000626219970701  0.8333882097090899 -0.0000126517781026
  0.1110889400271789  0.9444910175854216  0.1622874960612134
  0.1664710583582078  0.5000391722202857 -0.0000290282471723
  0.2778893847599700  0.6108428100684461  0.1621626246046483
  0.1664767463957342  0.6667901254672653 -0.0000339990181125
  0.2777751099086694  0.7777676461191736  0.1622767089117948
  0.1666268597576225  0.8333816057413748 -0.0000156074168133
  0.2777618240545984  0.9445049390646432  0.1622812913521797
  0.3326205624215908  0.5003498826077105 -0.0004899448025249
  0.4445626905474006  0.6108503963632569  0.1621684010325270
  0.3333005493783145  0.6667229644669418 -0.0000466021521368
  0.4444445576459373  0.7778003927129147  0.1622874188723234
  0.3333274818508585  0.8333879077546019 -0.0000142939300872
  0.4444456950050712  0.9445327171643221  0.1623000033426298
  0.5000028507320841  0.0000031242819091 -0.0000063143498726
  0.6109564530287547  0.1113572663581119  0.1622374575781092
  0.5001792849834400  0.1662821988862173 -0.0002139708719779
  0.6107242037199627  0.2783777257419336  0.1615662332338199
  0.5001726105568285  0.3330005602412131 -0.0007826756788788
  0.6108662930820461  0.4444295352749560  0.1621321480452622
  0.6666937768961824 -0.0000451743513078 -0.0000189737345550
  0.7775315101040893  0.1112797542637172  0.1623005049321426
  0.6668815412052111  0.1663136097621929 -0.0001640355753334
  0.7775922672217910  0.2777981728987071  0.1622735141052823
  0.6669055529901646  0.3334290098235895 -0.0002362955942402
  0.7777679237006049  0.4444085037585017  0.1623011010790869
  0.8333289382273991 -0.0000055654351996 -0.0000040348252042
  0.9443834813495325  0.1111479768292647  0.1623011270491125
  0.8333292318115119  0.1666410740430137 -0.0000079440544959
  0.9444494332215484  0.2777455960843322  0.1622948993934926
  0.8333999359644976  0.3333065972570903 -0.0000025248636725
  0.9444706748173902  0.4444233237781232  0.1622962690409963
  0.5003003283891455  0.5003429061123456 -0.0004744939837063
  0.6111440600772076  0.6111006736522180  0.1622882379509962
  0.5000459327259968  0.6668173578781836 -0.0000270623650616
  0.6111301699689853  0.7778123096369258  0.1622804526263920
  0.4999915301774061  0.8333923842774078 -0.0000116143980090
  0.6110938772575185  0.9445493979659676  0.1623082616826663
  0.6668264930147452  0.5000682004366360 -0.0000309972540252
  0.7777702037719207  0.6111365542363276  0.1622799710032520
  0.6666808169499241  0.6666974035383119 -0.0000197862806150
  0.7777579626028380  0.7778268601393001  0.1622770065158784
  0.6666481188792188  0.8333941729622014 -0.0000174874208012
  0.7776770535467504  0.9445621735401567  0.1623024619730020
  0.8333578152901880  0.4999798933816415 -0.0000083693251055
  0.9444432801109841  0.6111211935996133  0.1622913489285146
  0.8333358207469652  0.6666815440886356 -0.0000218192963755
  0.9444033632876199  0.7778105245170700  0.1622837473461648
  0.8333086879120993  0.8333890683973625 -0.0000157807540976
  0.9443690128484163  0.9445133902501606  0.1623011818585626
  0.5949335251782056  0.2628498678147922  0.3104845589849226
  0.4856461342428900  0.3369758340039682  0.3001537839150242
  0.4136646046789112  0.2986486628405368  0.3084694436893849
  0.6061568625694911  0.2199999294562211  0.3570548832918671
  0.6231039775577079  0.2078994841921881  0.2692189212963212
  0.6379474111722743  0.3019275213580716  0.3120593848305869
  0.3375206429955452  0.3569494298951164  0.2949735951842593
  0.4363517442556766  0.2308319862533646  0.2782308734648909
  0.4150473356892164  0.2768045888620252  0.3613503482144341
  0.4565495140636401  0.4247118156692989  0.2867459748037967
 
  0.00000000E+00  0.00000000E+00  0.00000000E+00
  0.00000000E+00  0.00000000E+00  0.00000000E+00
  0.00000000E+00  0.00000000E+00  0.00000000E+00
  0.00000000E+00  0.00000000E+00  0.00000000E+00
  0.00000000E+00  0.00000000E+00  0.00000000E+00
  0.00000000E+00  0.00000000E+00  0.00000000E+00
  0.00000000E+00  0.00000000E+00  0.00000000E+00
  0.00000000E+00  0.00000000E+00  0.00000000E+00
  0.00000000E+00  0.00000000E+00  0.00000000E+00
  0.00000000E+00  0.00000000E+00  0.00000000E+00
  0.00000000E+00  0.00000000E+00  0.00000000E+00
  0.00000000E+00  0.00000000E+00  0.00000000E+00
  0.00000000E+00  0.00000000E+00  0.00000000E+00
  0.00000000E+00  0.00000000E+00  0.00000000E+00
  0.00000000E+00  0.00000000E+00  0.00000000E+00
  0.00000000E+00  0.00000000E+00  0.00000000E+00
  0.00000000E+00  0.00000000E+00  0.00000000E+00
  0.00000000E+00  0.00000000E+00  0.00000000E+00
  0.00000000E+00  0.00000000E+00  0.00000000E+00
  0.00000000E+00  0.00000000E+00  0.00000000E+00
  0.00000000E+00  0.00000000E+00  0.00000000E+00
  0.00000000E+00  0.00000000E+00  0.00000000E+00
  0.00000000E+00  0.00000000E+00  0.00000000E+00
  0.00000000E+00  0.00000000E+00  0.00000000E+00
  0.00000000E+00  0.00000000E+00  0.00000000E+00
  0.00000000E+00  0.00000000E+00  0.00000000E+00
  0.00000000E+00  0.00000000E+00  0.00000000E+00
  0.00000000E+00  0.00000000E+00  0.00000000E+00
  0.00000000E+00  0.00000000E+00  0.00000000E+00
  0.00000000E+00  0.00000000E+00  0.00000000E+00
  0.00000000E+00  0.00000000E+00  0.00000000E+00
  0.00000000E+00  0.00000000E+00  0.00000000E+00
  0.00000000E+00  0.00000000E+00  0.00000000E+00
  0.00000000E+00  0.00000000E+00  0.00000000E+00
  0.00000000E+00  0.00000000E+00  0.00000000E+00
  0.00000000E+00  0.00000000E+00  0.00000000E+00
  0.00000000E+00  0.00000000E+00  0.00000000E+00
  0.00000000E+00  0.00000000E+00  0.00000000E+00
  0.00000000E+00  0.00000000E+00  0.00000000E+00
  0.00000000E+00  0.00000000E+00  0.00000000E+00
  0.00000000E+00  0.00000000E+00  0.00000000E+00
  0.00000000E+00  0.00000000E+00  0.00000000E+00
  0.00000000E+00  0.00000000E+00  0.00000000E+00
  0.00000000E+00  0.00000000E+00  0.00000000E+00
  0.00000000E+00  0.00000000E+00  0.00000000E+00
  0.00000000E+00  0.00000000E+00  0.00000000E+00
  0.00000000E+00  0.00000000E+00  0.00000000E+00
  0.00000000E+00  0.00000000E+00  0.00000000E+00
  0.00000000E+00  0.00000000E+00  0.00000000E+00
  0.00000000E+00  0.00000000E+00  0.00000000E+00
  0.00000000E+00  0.00000000E+00  0.00000000E+00
  0.00000000E+00  0.00000000E+00  0.00000000E+00
  0.00000000E+00  0.00000000E+00  0.00000000E+00
  0.00000000E+00  0.00000000E+00  0.00000000E+00
  0.00000000E+00  0.00000000E+00  0.00000000E+00
  0.00000000E+00  0.00000000E+00  0.00000000E+00
  0.00000000E+00  0.00000000E+00  0.00000000E+00
  0.00000000E+00  0.00000000E+00  0.00000000E+00
  0.00000000E+00  0.00000000E+00  0.00000000E+00
  0.00000000E+00  0.00000000E+00  0.00000000E+00
  0.00000000E+00  0.00000000E+00  0.00000000E+00
  0.00000000E+00  0.00000000E+00  0.00000000E+00
  0.00000000E+00  0.00000000E+00  0.00000000E+00
  0.00000000E+00  0.00000000E+00  0.00000000E+00
  0.00000000E+00  0.00000000E+00  0.00000000E+00
  0.00000000E+00  0.00000000E+00  0.00000000E+00
  0.00000000E+00  0.00000000E+00  0.00000000E+00
  0.00000000E+00  0.00000000E+00  0.00000000E+00
  0.00000000E+00  0.00000000E+00  0.00000000E+00
  0.00000000E+00  0.00000000E+00  0.00000000E+00
  0.00000000E+00  0.00000000E+00  0.00000000E+00
  0.00000000E+00  0.00000000E+00  0.00000000E+00
  0.00000000E+00  0.00000000E+00  0.00000000E+00
  0.00000000E+00  0.00000000E+00  0.00000000E+00
  0.00000000E+00  0.00000000E+00  0.00000000E+00
  0.00000000E+00  0.00000000E+00  0.00000000E+00
  0.00000000E+00  0.00000000E+00  0.00000000E+00
  0.00000000E+00  0.00000000E+00  0.00000000E+00
  0.00000000E+00  0.00000000E+00  0.00000000E+00
  0.00000000E+00  0.00000000E+00  0.00000000E+00
  0.00000000E+00  0.00000000E+00  0.00000000E+00
  0.00000000E+00  0.00000000E+00  0.00000000E+00
  0.00000000E+00  0.00000000E+00  0.00000000E+00
  0.00000000E+00  0.00000000E+00  0.00000000E+00
  0.00000000E+00  0.00000000E+00  0.00000000E+00
  0.00000000E+00  0.00000000E+00  0.00000000E+00
  0.00000000E+00  0.00000000E+00  0.00000000E+00
  0.00000000E+00  0.00000000E+00  0.00000000E+00
  0.00000000E+00  0.00000000E+00  0.00000000E+00
  0.00000000E+00  0.00000000E+00  0.00000000E+00
  0.00000000E+00  0.00000000E+00  0.00000000E+00
  0.00000000E+00  0.00000000E+00  0.00000000E+00
  0.00000000E+00  0.00000000E+00  0.00000000E+00
  0.00000000E+00  0.00000000E+00  0.00000000E+00
  0.00000000E+00  0.00000000E+00  0.00000000E+00
  0.00000000E+00  0.00000000E+00  0.00000000E+00
  0.00000000E+00  0.00000000E+00  0.00000000E+00
  0.00000000E+00  0.00000000E+00  0.00000000E+00
  0.00000000E+00  0.00000000E+00  0.00000000E+00
  0.00000000E+00  0.00000000E+00  0.00000000E+00
  0.00000000E+00  0.00000000E+00  0.00000000E+00
  0.00000000E+00  0.00000000E+00  0.00000000E+00
  0.00000000E+00  0.00000000E+00  0.00000000E+00
  0.00000000E+00  0.00000000E+00  0.00000000E+00
  0.00000000E+00  0.00000000E+00  0.00000000E+00
  0.00000000E+00  0.00000000E+00  0.00000000E+00
  0.00000000E+00  0.00000000E+00  0.00000000E+00
  0.00000000E+00  0.00000000E+00  0.00000000E+00
  0.00000000E+00  0.00000000E+00  0.00000000E+00
  0.00000000E+00  0.00000000E+00  0.00000000E+00
  0.00000000E+00  0.00000000E+00  0.00000000E+00
  0.00000000E+00  0.00000000E+00  0.00000000E+00
  0.00000000E+00  0.00000000E+00  0.00000000E+00
  0.00000000E+00  0.00000000E+00  0.00000000E+00
  0.00000000E+00  0.00000000E+00  0.00000000E+00
  0.00000000E+00  0.00000000E+00  0.00000000E+00
  0.00000000E+00  0.00000000E+00  0.00000000E+00
  0.00000000E+00  0.00000000E+00  0.00000000E+00
  0.00000000E+00  0.00000000E+00  0.00000000E+00
  0.00000000E+00  0.00000000E+00  0.00000000E+00
  0.00000000E+00  0.00000000E+00  0.00000000E+00
  0.00000000E+00  0.00000000E+00  0.00000000E+00
  0.00000000E+00  0.00000000E+00  0.00000000E+00
  0.00000000E+00  0.00000000E+00  0.00000000E+00
  0.00000000E+00  0.00000000E+00  0.00000000E+00
  0.00000000E+00  0.00000000E+00  0.00000000E+00
  0.00000000E+00  0.00000000E+00  0.00000000E+00
  0.00000000E+00  0.00000000E+00  0.00000000E+00
  0.00000000E+00  0.00000000E+00  0.00000000E+00
  0.00000000E+00  0.00000000E+00  0.00000000E+00
  0.00000000E+00  0.00000000E+00  0.00000000E+00
  0.00000000E+00  0.00000000E+00  0.00000000E+00
  0.00000000E+00  0.00000000E+00  0.00000000E+00
  0.00000000E+00  0.00000000E+00  0.00000000E+00
  0.00000000E+00  0.00000000E+00  0.00000000E+00
  0.00000000E+00  0.00000000E+00  0.00000000E+00
  0.00000000E+00  0.00000000E+00  0.00000000E+00
  0.00000000E+00  0.00000000E+00  0.00000000E+00
  0.00000000E+00  0.00000000E+00  0.00000000E+00
  0.00000000E+00  0.00000000E+00  0.00000000E+00
  0.00000000E+00  0.00000000E+00  0.00000000E+00
  0.00000000E+00  0.00000000E+00  0.00000000E+00
  0.00000000E+00  0.00000000E+00  0.00000000E+00
  0.00000000E+00  0.00000000E+00  0.00000000E+00
  0.00000000E+00  0.00000000E+00  0.00000000E+00
  0.00000000E+00  0.00000000E+00  0.00000000E+00
  0.00000000E+00  0.00000000E+00  0.00000000E+00
  0.00000000E+00  0.00000000E+00  0.00000000E+00
  0.00000000E+00  0.00000000E+00  0.00000000E+00
  0.00000000E+00  0.00000000E+00  0.00000000E+00
  0.00000000E+00  0.00000000E+00  0.00000000E+00
  0.00000000E+00  0.00000000E+00  0.00000000E+00
  0.00000000E+00  0.00000000E+00  0.00000000E+00
  0.00000000E+00  0.00000000E+00  0.00000000E+00
