# Supplementary material for: Solvent Controlled Generation of Spin Active Polarons in Two-Dimensional Material under UV Light Irradiation
Source: J Am Chem Soc. 2024 May 2;146(22):15010–8. doi: 10.1021/jacs.3c13296 (PMC11157526; doi:10.1021/jacs.3c13296)
Supplement: Supplementary file 1 — ja3c13296_si_001.zip [file ja3c13296_si_001.zip › Data_archive/DFT-periodic-model/FGradical6x6_acetone.poscar]

super cell                              
1.0
 +7.7460000000 +13.4164560000  +0.0000000000 
 -7.7460000000 +13.4164560000  +0.0000000000 
 +0.0000000000  +0.0000000000 +20.0000000000 
C F C H O
 72 71 3 6 1
Cartesian
 -0.0005038850  -0.0002909179  +1.3740715627 
 +0.0001832664  +2.9824467882  +1.8719582184 
 -1.2914946514  +2.2363615869  +1.3738113547 
 -1.2882118686  +5.2216646455  +1.8762964838 
 -2.5808887008  +4.4739793572  +1.3762976454 
 -2.5783532727  +7.4556940859  +1.8771129256 
 +1.2910000000  +2.2366578359  +1.3740715627 
 +1.2910000000  +5.2219613452  +1.8719183284 
 +0.0007958902  +4.4744607554  +1.3759379407 
 +0.0086735546  +7.4673835759  +1.8658035012 
 -1.2870236583  +6.7124541418  +1.3810270859 
 -1.2747164565  +9.6902786979  +1.8658035012 
 +2.5812041098  +4.4744607554  +1.3759379407 
 +2.5733264454  +7.4673835759  +1.8658035012 
 +1.2910000000  +6.7126019712  +1.3710262257 
 +1.2910000000  +9.6896646484  +1.6816164806 
 +0.0076362221  +8.9487127717  +1.3493930187 
 +0.0076099889 +11.9113316713  +1.8658035012 
 -3.8708212999  +6.7094858722  +1.3769854775 
 -3.8680101968  +9.6900032407  +1.8762964838 
 -5.1618618115  +8.9443527340  +1.3762976454 
 -5.1630335595 +11.9253942917  +1.8719582184 
 -6.4550000000 +11.1798088262  +1.3738113547 
 -6.4550000000 +14.1618166484  +1.8715233140 
 -2.5763518804  +8.9456345395  +1.3810270859 
 -2.5781473128 +11.9235163000  +1.8719183284 
 -3.8706026126 +11.1799148830  +1.3759379407 
 -3.8722168259 +14.1611528653  +1.8719582184 
 -5.1634961150 +13.4161650821  +1.3740715627 
 -5.1641832664 +16.3989027882  +1.8719582184 
 -1.2872120272 +11.1781930144  +1.3710262257 
 -1.2887983282 +14.1573260589  +1.8762964838 
 -2.5803985028 +13.4146123616  +1.3759379407 
 -2.5817130129 +16.3980583404  +1.8722322455 
 -3.8725053486 +15.6528175869  +1.3738113547 
 -3.8757881314 +18.6381206455  +1.8762964838 
 +3.8690236583  +6.7124541418  +1.3810270859 
 +3.8567164565  +9.6902786979  +1.8658035012 
 +2.5743637779  +8.9487127717  +1.3493930187 
 +2.5743900111 +11.9113316713  +1.8658035012 
 +1.2910000000 +11.1715624565  +1.3493930187 
 +1.2910000000 +14.1576057734  +1.8771129256 
 +5.1583518804  +8.9456345395  +1.3810270859 
 +5.1601473128 +11.9235163000  +1.8719183284 
 +3.8692120272 +11.1781930144  +1.3710262257 
 +3.8707983282 +14.1573260589  +1.8762964838 
 +2.5803282220 +13.4108993186  +1.3810270859 
 +2.5816471585 +16.3966544461  +1.8723616414 
 +6.4526026126 +11.1799148830  +1.3759379407 
 +6.4542168259 +14.1611528653  +1.8719582184 
 +5.1623985028 +13.4146123616  +1.3759379407 
 +5.1637130129 +16.3980583404  +1.8722322455 
 +3.8719731107 +15.6506559088  +1.3762976454 
 +3.8738958947 +18.6348933191  +1.8723616414 
 +0.0016717780 +13.4108993186  +1.3810270859 
 +0.0003528415 +16.3966544461  +1.8723616414 
 -1.2899731107 +15.6506559088  +1.3762976454 
 -1.2918958947 +18.6348933191  +1.8723616414 
 -2.5831112992 +17.8904353572  +1.3762976454 
 -2.5856467273 +20.8721500859  +1.8771129256 
 +1.2910000000 +15.6500162556  +1.3769854775 
 +1.2910000000 +18.6339686484  +1.8706991654 
 -0.0000865957 +17.8885580040  +1.3740210109 
 -0.0012487362 +20.8703581801  +1.8723616414 
 -1.2931787001 +20.1259418722  +1.3769854775 
 -1.2959898032 +23.1064592407  +1.8762964838 
 +2.5820865957 +17.8885580040  +1.3740210109 
 +2.5832487362 +20.8703581801  +1.8723616414 
 +1.2910000000 +20.1247839920  +1.3740210109 
 +1.2910000000 +23.1057892645  +1.8722322455 
 -0.0021381885 +22.3608087340  +1.3762976454 
 -0.0009664405 +25.3418502917  +1.8719582184 
 -0.0005270417  -0.0003042875  +0.0002717181 
 -0.0000008150  +2.9826217055  +3.2470703687 
 -1.2914557469  +2.2363391254  +0.0001381561 
 -1.2829319198  +5.2262515116  +3.2511525153 
 -2.5792080699  +4.4745898042  +0.0023883081 
 -2.5721416442  +7.4592803687  +3.2520036646 
 +1.2910000000  +2.2366845750  +0.0002717181 
 +1.2910000000  +5.2310179970  +3.2471171319 
 +0.0006057430  +4.4737271088  +0.0022158909 
 +0.0309020884  +7.5125032721  +3.2418366909 
 -1.2898073892  +6.7045966985  +0.0067203613 
 -1.2245273587  +9.6869693111  +3.2418366909 
 +2.5813942570  +4.4737271088  +0.0022158909 
 +2.5510979116  +7.5125032721  +3.2418366909 
 +1.2910000000  +6.7098590742  -0.0016083502 
 -0.0416338246  +8.9202667173  -0.0388110277 
 +0.0355705529 +11.8695213620  +3.2418366909 
 -3.8680914504  +6.7110619504  +0.0031226109 
 -3.8613978770  +9.6922823743  +3.2511525153 
 -5.1604928331  +8.9455029786  +0.0023883081 
 -5.1629741173 +11.9251474140  +3.2470703687 
 -6.4550000000 +11.1798537492  +0.0001381561 
 -6.4550000000 +14.1618166484  +3.2467552788 
 -2.5845484962  +8.9471524812  +0.0067203613 
 -2.5703040167 +11.9189879741  +3.2471171319 
 -3.8713330433 +11.1801170340  +0.0022158909 
 -3.8719733022 +14.1612248257  +3.2470703687 
 -5.1634729583 +13.4161517125  +0.0002717181 
 -5.1639991850 +16.3990777055  +3.2470703687 
 -1.2895874473 +11.1795644629  -0.0016083502 
 -1.2874659572 +14.1504600594  +3.2511525153 
 -2.5809387863 +13.4151438571  +0.0022158909 
 -2.5824223452 +16.3976488075  +3.2472400718 
 -3.8725442531 +15.6527951254  +0.0001381561 
 -3.8810680802 +18.6427075116  +3.2511525153 
 +3.8718073892  +6.7045966985  +0.0067203613 
 +3.8065273587  +9.6869693111  +3.2418366909 
 +2.6236338246  +8.9202667173  -0.0388110277 
 +2.5464294471 +11.8695213620  +3.2418366909 
 +1.2910000000 +11.2284545654  -0.0388110277 
 +1.2910000000 +14.1504332078  +3.2520036646 
 +5.1665484962  +8.9471524812  +0.0067203613 
 +5.1523040167 +11.9189879741  +3.2471171319 
 +3.8715874473 +11.1795644629  -0.0016083502 
 +3.8694659572 +14.1504600594  +3.2511525153 
 +2.5857411069 +13.4172388203  +0.0067203613 
 +2.5823134741 +16.3962068600  +3.2475078868 
 +6.4533330433 +11.1801170340  +0.0022158909 
 +6.4539733022 +14.1612248257  +3.2470703687 
 +5.1629387863 +13.4151438571  +0.0022158909 
 +5.1644223452 +16.3976488075  +3.2472400718 
 +3.8722847632 +15.6488952173  +0.0023883081 
 +3.8746166737 +18.6345400662  +3.2475078868 
 -0.0037411069 +13.4172388203  +0.0067203613 
 -0.0003134741 +16.3962068600  +3.2475078868 
 -1.2902847632 +15.6488952173  +0.0023883081 
 -1.2926166737 +18.6345400662  +3.2475078868 
 -2.5847919301 +17.8910458042  +0.0023883081 
 -2.5918583558 +20.8757363687  +3.2520036646 
 +1.2910000000 +15.6468640991  +0.0031226109 
 +1.2910000000 +18.6339686484  +3.2460900734 
 -0.0007690295 +17.8881640009  +0.0001135992 
 -0.0013031995 +20.8711590189  +3.2475078868 
 -1.2959085496 +20.1275179504  +0.0031226109 
 -1.3026021230 +23.1087383743  +3.2511525153 
 +2.5827690295 +17.8881640009  +0.0001135992 
 +2.5833031995 +20.8711590189  +3.2475078868 
 +1.2910000000 +20.1255719982  +0.0001135992 
 +1.2910000000 +23.1066083302  +3.2472400718 
 -0.0035071669 +22.3619589786  +0.0023883081 
 -0.0010258827 +25.3416034140  +3.2470703687 
 +2.9780970270 +10.4665980631  +5.9730607164 
 +1.7962303886  +9.6365250522  +5.5427220802 
 +1.1465112587  +8.7939558977  +6.5909675776 
 +2.7958604045 +10.9853920244  +6.9449624781 
 +3.8485646773  +9.8133159161  +6.1325647436 
 +3.2362094677 +11.2143154856  +5.1926746176 
 +0.3320189864  +8.2020524155  +6.1711202072 
 +1.8866939012  +8.1419983535  +7.1006371084 
 +0.7345326941  +9.4517868469  +7.4124594699 
 +1.3982294371  +9.6529636784  +4.3896646357 
