# Supplementary material for: Solvent Controlled Generation of Spin Active Polarons in Two-Dimensional Material under UV Light Irradiation
Source: J Am Chem Soc. 2024 May 2;146(22):15010–8. doi: 10.1021/jacs.3c13296 (PMC11157526; doi:10.1021/jacs.3c13296)
Supplement: Supplementary file 1 — ja3c13296_si_001.zip [file ja3c13296_si_001.zip › Data_archive/DFT-periodic-model/OUTCAR_6x6FGradical_acetone]

 vasp.6.2.1 16May21 (build Aug 05 2021 10:06:12) complex                        
  
 executed on             LinuxIFC date 2022.09.02  10:09:40
 running on  100 total cores
 distrk:  each k-point on   20 cores,    5 groups
 distr:  one band on NCORE=  10 cores,    2 groups


--------------------------------------------------------------------------------------------------------


 INCAR:
   ISTART = 2
   ISPIN = 2
   ISMEAR = 0
   SIGMA = 0.05
   LUSE_VDW = .TRUE.
   AGGAC = 0.0000
   GGA = MK
   PARAM1 = 0.1234
   PARAM2 = 1.0000
   KPAR = 5
   NPAR = 2
   LCHARG = T
   LORBIT = 11
   ENCUT = 400
   EDIFF = 1e-4
   IBRION = -1
   EDIFFG = 1E-3
   NSW = 1
   ISIF = 2

 POTCAR:    PAW_PBE C_GW_new 19Mar2012            
 POTCAR:    PAW_PBE F_GW 19Mar2012                
 POTCAR:    PAW_PBE C_GW_new 19Mar2012            
 POTCAR:    PAW_PBE H_GW 21Apr2008                
 POTCAR:    PAW_PBE O_GW 19Mar2012                
 -----------------------------------------------------------------------------
|                                                                             |
|           W    W    AA    RRRRR   N    N  II  N    N   GGGG   !!!           |
|           W    W   A  A   R    R  NN   N  II  NN   N  G    G  !!!           |
|           W    W  A    A  R    R  N N  N  II  N N  N  G       !!!           |
|           W WW W  AAAAAA  RRRRR   N  N N  II  N  N N  G  GGG   !            |
|           WW  WW  A    A  R   R   N   NN  II  N   NN  G    G                |
|           W    W  A    A  R    R  N    N  II  N    N   GGGG   !!!           |
|                                                                             |
|     You use a magnetic or noncollinear calculation, but did not specify     |
|     the initial magnetic moment with the MAGMOM tag. Note that a            |
|     default of 1 will be used for all atoms. This ferromagnetic setup       |
|     may break the symmetry of the crystal, in particular it may rule        |
|     out finding an antiferromagnetic solution. Thence, we recommend         |
|     setting the initial magnetic moment manually or verifying carefully     |
|     that this magnetic setup is desired.                                    |
|                                                                             |
 -----------------------------------------------------------------------------

 -----------------------------------------------------------------------------
|                                                                             |
|               ----> ADVICE to this user running VASP <----                  |
|                                                                             |
|     You have switched on vdW-DFT.                                           |
|     This routine was written and supplied by Jiri Klimes. We recommend      |
|     that you carefully read and cite the following publications:            |
|       J. Klimes, D.R. Bowler, A. Michelides                                 |
|          J. Phys.: Cond Matt. 22 022201 (2010)                              |
|       J. Klimes, D.R. Bowler, A. Michelides                                 |
|          Phys. Rev. B. 83, 195131 (2011)                                    |
|     and references therein.                                                 |
|                                                                             |
 -----------------------------------------------------------------------------

 POTCAR:    PAW_PBE C_GW_new 19Mar2012            
   VRHFIN =C: s2p2                                                                                  
   LEXCH  = PE                                                                                      
   EATOM  =   147.1560 eV,   10.8157 Ry                                                             
                                                                                                    
   TITEL  = PAW_PBE C_GW_new 19Mar2012                                                              
   LULTRA =        F    use ultrasoft PP ?                                                          
   IUNSCR =        1    unscreen: 0-lin 1-nonlin 2-no                                               
   RPACOR =    0.800    partial core radius                                                         
   POMASS =   12.011; ZVAL   =    4.000    mass and valenz                                          
   RCORE  =    1.600    outmost cutoff radius                                                       
   RWIGS  =    1.600; RWIGS  =    0.847    wigner-seitz radius (au A)                               
   ENMAX  =  413.992; ENMIN  =  310.494 eV                                                          
   ICORE  =        3    local potential                                                             
   LCOR   =        T    correct aug charges                                                         
   LPAW   =        T    paw PP                                                                      
   EAUG   = 1213.930                                                                                
   DEXC   =    0.000                                                                                
   RMAX   =    1.630    core radius for proj-oper                                                   
   RAUG   =    1.300    factor for augmentation sphere                                              
   RDEP   =    1.601    radius for radial grids                                                     
   RDEPT  =    1.200    core radius for aug-charge                                                  
                                                                                                    
   Atomic configuration                                                                             
    5 entries                                                                                       
     n  l   j            E        occ.                                                              
     1  0  0.50      -273.3789   2.0000                                                             
     2  0  0.50       -13.7508   2.0000                                                             
     2  1  0.50        -5.2854   2.0000                                                             
     3  2  1.50        -5.4423   0.0000                                                             
     4  3  2.50        -5.4423   0.0000                                                             
   Description                                                                                      
     l       E           TYP  RCUT    TYP  RCUT                                                     
     0    -13.7508457     23  1.200                                                                 
     0     -7.5219285     23  1.200                                                                 
     0    272.1165200     23  1.300                                                                 
     1     -5.2854382     23  1.500                                                                 
     1    108.8466080     23  1.500                                                                 
     2     27.2116520     23  1.500                                                                 
     2    190.4815640     23  1.600                                                                 
     3     54.4233040     23  1.400                                                                 
  local pseudopotential read in
  partial core-charges read in
  partial kinetic energy density read in
  kinetic energy density of atom read in
  atomic valenz-charges read in
  non local Contribution for L=           0  read in
    real space projection operators read in
  non local Contribution for L=           0  read in
    real space projection operators read in
  non local Contribution for L=           0  read in
    real space projection operators read in
  non local Contribution for L=           1  read in
    real space projection operators read in
  non local Contribution for L=           1  read in
    real space projection operators read in
  non local Contribution for L=           2  read in
    real space projection operators read in
  non local Contribution for L=           2  read in
    real space projection operators read in
    PAW grid and wavefunctions read in
 
   number of l-projection  operators is LMAX  =           7
   number of lm-projection operators is LMMAX =          19
 
 POTCAR:    PAW_PBE F_GW 19Mar2012                
   VRHFIN =F: s2p5                                                                                  
   LEXCH  = PE                                                                                      
   EATOM  =   659.6475 eV,   48.4827 Ry                                                             
                                                                                                    
   TITEL  = PAW_PBE F_GW 19Mar2012                                                                  
   LULTRA =        F    use ultrasoft PP ?                                                          
   IUNSCR =        1    unscreen: 0-lin 1-nonlin 2-no                                               
   RPACOR =    0.800    partial core radius                                                         
   POMASS =   18.998; ZVAL   =    7.000    mass and valenz                                          
   RCORE  =    1.600    outmost cutoff radius                                                       
   RWIGS  =    1.600; RWIGS  =    0.847    wigner-seitz radius (au A)                               
   ENMAX  =  487.698; ENMIN  =  365.773 eV                                                          
   ICORE  =        3    local potential                                                             
   LCOR   =        T    correct aug charges                                                         
   LPAW   =        T    paw PP                                                                      
   EAUG   = 1155.086                                                                                
   RMAX   =    1.631    core radius for proj-oper                                                   
   RAUG   =    1.300    factor for augmentation sphere                                              
   RDEP   =    1.641    radius for radial grids                                                     
   RDEPT  =    1.200    core radius for aug-charge                                                  
                                                                                                    
   Atomic configuration                                                                             
    5 entries                                                                                       
     n  l   j            E        occ.                                                              
     1  0  0.50      -663.3661   2.0000                                                             
     2  0  0.50       -29.8995   2.0000                                                             
     2  1  0.50       -11.1114   5.0000                                                             
     3  2  1.50       -12.2452   0.0000                                                             
     4  3  2.50       -12.2452   0.0000                                                             
   Description                                                                                      
     l       E           TYP  RCUT    TYP  RCUT                                                     
     0    -29.8995019     23  1.150                                                                 
     0    -31.2600845     23  1.150                                                                 
     0    231.2990420     23  1.300                                                                 
     1    -11.1113914     23  1.400                                                                 
     1    -12.4719740     23  1.400                                                                 
     1    122.4524340     23  1.400                                                                 
     2     13.6058260     23  1.500                                                                 
     2    190.4815640     23  1.600                                                                 
     3     54.4233040     23  1.400                                                                 
  local pseudopotential read in
  partial core-charges read in
  partial kinetic energy density read in
  kinetic energy density of atom read in
  atomic valenz-charges read in
  non local Contribution for L=           0  read in
    real space projection operators read in
  non local Contribution for L=           0  read in
    real space projection operators read in
  non local Contribution for L=           0  read in
    real space projection operators read in
  non local Contribution for L=           1  read in
    real space projection operators read in
  non local Contribution for L=           1  read in
    real space projection operators read in
  non local Contribution for L=           1  read in
    real space projection operators read in
  non local Contribution for L=           2  read in
    real space projection operators read in
  non local Contribution for L=           2  read in
    real space projection operators read in
    PAW grid and wavefunctions read in
 
   number of l-projection  operators is LMAX  =           8
   number of lm-projection operators is LMMAX =          22
 
 POTCAR:    PAW_PBE C_GW_new 19Mar2012            
   VRHFIN =C: s2p2                                                                                  
   LEXCH  = PE                                                                                      
   EATOM  =   147.1560 eV,   10.8157 Ry                                                             
                                                                                                    
   TITEL  = PAW_PBE C_GW_new 19Mar2012                                                              
   LULTRA =        F    use ultrasoft PP ?                                                          
   IUNSCR =        1    unscreen: 0-lin 1-nonlin 2-no                                               
   RPACOR =    0.800    partial core radius                                                         
   POMASS =   12.011; ZVAL   =    4.000    mass and valenz                                          
   RCORE  =    1.600    outmost cutoff radius                                                       
   RWIGS  =    1.600; RWIGS  =    0.847    wigner-seitz radius (au A)                               
   ENMAX  =  413.992; ENMIN  =  310.494 eV                                                          
   ICORE  =        3    local potential                                                             
   LCOR   =        T    correct aug charges                                                         
   LPAW   =        T    paw PP                                                                      
   EAUG   = 1213.930                                                                                
   DEXC   =    0.000                                                                                
   RMAX   =    1.630    core radius for proj-oper                                                   
   RAUG   =    1.300    factor for augmentation sphere                                              
   RDEP   =    1.601    radius for radial grids                                                     
   RDEPT  =    1.200    core radius for aug-charge                                                  
                                                                                                    
   Atomic configuration                                                                             
    5 entries                                                                                       
     n  l   j            E        occ.                                                              
     1  0  0.50      -273.3789   2.0000                                                             
     2  0  0.50       -13.7508   2.0000                                                             
     2  1  0.50        -5.2854   2.0000                                                             
     3  2  1.50        -5.4423   0.0000                                                             
     4  3  2.50        -5.4423   0.0000                                                             
   Description                                                                                      
     l       E           TYP  RCUT    TYP  RCUT                                                     
     0    -13.7508457     23  1.200                                                                 
     0     -7.5219285     23  1.200                                                                 
     0    272.1165200     23  1.300                                                                 
     1     -5.2854382     23  1.500                                                                 
     1    108.8466080     23  1.500                                                                 
     2     27.2116520     23  1.500                                                                 
     2    190.4815640     23  1.600                                                                 
     3     54.4233040     23  1.400                                                                 
  local pseudopotential read in
  partial core-charges read in
  partial kinetic energy density read in
  kinetic energy density of atom read in
  atomic valenz-charges read in
  non local Contribution for L=           0  read in
    real space projection operators read in
  non local Contribution for L=           0  read in
    real space projection operators read in
  non local Contribution for L=           0  read in
    real space projection operators read in
  non local Contribution for L=           1  read in
    real space projection operators read in
  non local Contribution for L=           1  read in
    real space projection operators read in
  non local Contribution for L=           2  read in
    real space projection operators read in
  non local Contribution for L=           2  read in
    real space projection operators read in
    PAW grid and wavefunctions read in
 
   number of l-projection  operators is LMAX  =           7
   number of lm-projection operators is LMMAX =          19
 
 POTCAR:    PAW_PBE H_GW 21Apr2008                
   VRHFIN =H: ultrasoft test                                                                        
   LEXCH  = PE                                                                                      
   EATOM  =    12.4884 eV,    0.9179 Ry                                                             
                                                                                                    
   TITEL  = PAW_PBE H_GW 21Apr2008                                                                  
   LULTRA =        F    use ultrasoft PP ?                                                          
   IUNSCR =        0    unscreen: 0-lin 1-nonlin 2-no                                               
   RPACOR =    0.000    partial core radius                                                         
   POMASS =    1.000; ZVAL   =    1.000    mass and valenz                                          
   RCORE  =    1.100    outmost cutoff radius                                                       
   RWIGS  =    1.100; RWIGS  =    0.582    wigner-seitz radius (au A)                               
   ENMAX  =  300.000; ENMIN  =  250.000 eV                                                          
   RCLOC  =    0.701    cutoff for local pot                                                        
   LCOR   =        T    correct aug charges                                                         
   LPAW   =        T    paw PP                                                                      
   EAUG   =  500.000                                                                                
   RMAX   =    1.123    core radius for proj-oper                                                   
   RAUG   =    1.200    factor for augmentation sphere                                              
   RDEP   =    1.112    radius for radial grids                                                     
   RDEPT  =    1.100    core radius for aug-charge                                                  
                                                                                                    
   Atomic configuration                                                                             
    3 entries                                                                                       
     n  l   j            E        occ.                                                              
     1  0  0.50        -6.4927   1.0000                                                             
     2  1  0.50        -3.4015   0.0000                                                             
     3  2  1.50        13.6058   0.0000                                                             
   Description                                                                                      
     l       E           TYP  RCUT    TYP  RCUT                                                     
     0     -6.4927495     23  0.950                                                                 
     0      6.8029130     23  0.950                                                                 
     1     -4.0817478     23  1.100                                                                 
     1    108.8466080     23  1.100                                                                 
     2     81.6349560     23  1.100                                                                 
  local pseudopotential read in
  kinetic energy density of atom read in
  atomic valenz-charges read in
  non local Contribution for L=           0  read in
    real space projection operators read in
  non local Contribution for L=           0  read in
    real space projection operators read in
  non local Contribution for L=           1  read in
    real space projection operators read in
  non local Contribution for L=           1  read in
    real space projection operators read in
  non local Contribution for L=           2  read in
    real space projection operators read in
    PAW grid and wavefunctions read in
 
   number of l-projection  operators is LMAX  =           5
   number of lm-projection operators is LMMAX =          13
 
 POTCAR:    PAW_PBE O_GW 19Mar2012                
   VRHFIN =O: s2p4                                                                                  
   LEXCH  = PE                                                                                      
   EATOM  =   432.3788 eV,   31.7789 Ry                                                             
                                                                                                    
   TITEL  = PAW_PBE O_GW 19Mar2012                                                                  
   LULTRA =        F    use ultrasoft PP ?                                                          
   IUNSCR =        1    unscreen: 0-lin 1-nonlin 2-no                                               
   RPACOR =    0.800    partial core radius                                                         
   POMASS =   16.000; ZVAL   =    6.000    mass and valenz                                          
   RCORE  =    1.600    outmost cutoff radius                                                       
   RWIGS  =    1.600; RWIGS  =    0.847    wigner-seitz radius (au A)                               
   ENMAX  =  434.431; ENMIN  =  325.824 eV                                                          
   ICORE  =        3    local potential                                                             
   LCOR   =        T    correct aug charges                                                         
   LPAW   =        T    paw PP                                                                      
   EAUG   = 1139.609                                                                                
   DEXC   =    0.000                                                                                
   RMAX   =    1.629    core radius for proj-oper                                                   
   RAUG   =    1.300    factor for augmentation sphere                                              
   RDEP   =    1.652    radius for radial grids                                                     
   RDEPT  =    1.200    core radius for aug-charge                                                  
                                                                                                    
   Atomic configuration                                                                             
    5 entries                                                                                       
     n  l   j            E        occ.                                                              
     1  0  0.50      -514.6923   2.0000                                                             
     2  0  0.50       -23.9615   2.0000                                                             
     2  1  0.50        -9.0305   4.0000                                                             
     3  2  1.50        -9.5241   0.0000                                                             
     4  3  2.50        -9.5241   0.0000                                                             
   Description                                                                                      
     l       E           TYP  RCUT    TYP  RCUT                                                     
     0    -23.9615316     23  1.150                                                                 
     0    -25.3221142     23  1.150                                                                 
     0    244.9048680     23  1.300                                                                 
     1     -9.0304908     23  1.500                                                                 
     1     -6.9258396     23  1.500                                                                 
     1    122.4524340     23  1.500                                                                 
     2     13.6058260     23  1.500                                                                 
     2    190.4815640     23  1.600                                                                 
     3     54.4233040     23  1.400                                                                 
  local pseudopotential read in
  partial core-charges read in
  partial kinetic energy density read in
  kinetic energy density of atom read in
  atomic valenz-charges read in
  non local Contribution for L=           0  read in
    real space projection operators read in
  non local Contribution for L=           0  read in
    real space projection operators read in
  non local Contribution for L=           0  read in
    real space projection operators read in
  non local Contribution for L=           1  read in
    real space projection operators read in
  non local Contribution for L=           1  read in
    real space projection operators read in
  non local Contribution for L=           1  read in
    real space projection operators read in
  non local Contribution for L=           2  read in
    real space projection operators read in
  non local Contribution for L=           2  read in
    real space projection operators read in
    PAW grid and wavefunctions read in
 
   number of l-projection  operators is LMAX  =           8
   number of lm-projection operators is LMMAX =          22
 
 -----------------------------------------------------------------------------
|                                                                             |
|               ----> ADVICE to this user running VASP <----                  |
|                                                                             |
|     You have a (more or less) 'large supercell' and for larger cells it     |
|     might be more efficient to use real-space projection operators.         |
|     Therefore, try LREAL= Auto in the INCAR file.                           |
|     Mind: For very accurate calculation, you might also keep the            |
|     reciprocal projection scheme (i.e. LREAL=.FALSE.).                      |
|                                                                             |
 -----------------------------------------------------------------------------

 -----------------------------------------------------------------------------
|                                                                             |
|               ----> ADVICE to this user running VASP <----                  |
|                                                                             |
|     You enforced a specific xc type in the INCAR file but a different       |
|     type was found in the POTCAR file.                                      |
|     I HOPE YOU KNOW WHAT YOU ARE DOING!                                     |
|                                                                             |
 -----------------------------------------------------------------------------

  PAW_PBE C_GW_new 19Mar2012            :
 energy of atom  1       EATOM= -147.1560
 kinetic energy error for atom=    0.0288 (will be added to EATOM!!)
  PAW_PBE F_GW 19Mar2012                :
 energy of atom  2       EATOM= -659.6475
 kinetic energy error for atom=    0.7416 (will be added to EATOM!!)
  PAW_PBE C_GW_new 19Mar2012            :
 energy of atom  3       EATOM= -147.1560
 kinetic energy error for atom=    0.0288 (will be added to EATOM!!)
  PAW_PBE H_GW 21Apr2008                :
 energy of atom  4       EATOM=  -12.4884
 kinetic energy error for atom=    0.0317 (will be added to EATOM!!)
  PAW_PBE O_GW 19Mar2012                :
 energy of atom  5       EATOM= -432.3788
 kinetic energy error for atom=    0.1617 (will be added to EATOM!!)
 
 
 POSCAR: super cell
  positions in cartesian coordinates
  No initial velocities read in
 exchange correlation table for  LEXCH =       43
   RHO(1)=    0.500       N(1)  =     2000
   RHO(2)=  100.500       N(2)  =     4000
 


--------------------------------------------------------------------------------------------------------


 ion  position               nearest neighbor table
   1  1.000  0.000  0.069-  73 1.37  72 1.57  50 1.57  24 1.57
   2  0.111  0.111  0.094-  74 1.38   7 1.57   9 1.57   3 1.57
   3  1.000  0.167  0.069-  75 1.37  52 1.57  50 1.57   2 1.57
   4  0.111  0.278  0.094-  76 1.37  11 1.57   9 1.57   5 1.57
   5  0.000  0.333  0.069-  77 1.37  54 1.57  52 1.57   4 1.57
   6  0.111  0.444  0.094-  78 1.37  25 1.57  11 1.57  19 1.57
   7  0.167  0.000  0.069-  79 1.37  30 1.57   2 1.57  24 1.57
   8  0.278  0.111  0.094-  80 1.38  13 1.57   9 1.57  15 1.57
   9  0.167  0.167  0.069-  81 1.37   8 1.57   4 1.57   2 1.57
  10  0.279  0.278  0.093-  82 1.38  15 1.57  17 1.57  11 1.58
  11  0.167  0.333  0.069-  83 1.37   6 1.57   4 1.57  10 1.58
  12  0.279  0.443  0.093-  84 1.38  31 1.57  17 1.57  25 1.58
  13  0.333  0.000  0.069-  85 1.37   8 1.57  36 1.57  30 1.57
  14  0.444  0.112  0.093-  86 1.38  15 1.57  39 1.57  37 1.58
  15  0.333  0.167  0.069-  87 1.37  10 1.57  14 1.57   8 1.57
  16  0.444  0.278  0.084-  41 1.52  39 1.52  17 1.52
  17  0.334  0.333  0.067-  88 1.39  16 1.52  10 1.57  12 1.57
  18  0.444  0.443  0.093-  89 1.38  31 1.57  41 1.57  55 1.58
  19  0.000  0.500  0.069-  90 1.37  54 1.57  68 1.57   6 1.57
  20  0.111  0.611  0.094-  91 1.37  25 1.57  27 1.57  21 1.57
  21  0.000  0.667  0.069-  92 1.37  68 1.57  70 1.57  20 1.57
  22  0.111  0.778  0.094-  93 1.38  29 1.57  27 1.57  23 1.57
  23  1.000  0.833  0.069-  94 1.37  70 1.57  22 1.57  72 1.57
  24  0.111  0.944  0.094-  95 1.38   7 1.57  29 1.57   1 1.57
  25  0.167  0.500  0.069-  96 1.37   6 1.57  20 1.57  12 1.58
  26  0.278  0.611  0.094-  97 1.38  33 1.57  27 1.57  31 1.57
  27  0.167  0.666  0.069-  98 1.37  26 1.57  20 1.57  22 1.57
  28  0.278  0.778  0.094-  99 1.38  29 1.57  33 1.57  35 1.57
  29  0.167  0.833  0.069- 100 1.37  22 1.57  28 1.57  24 1.57
  30  0.278  0.944  0.094- 101 1.38   7 1.57  13 1.57  35 1.57
  31  0.333  0.500  0.069- 102 1.37  12 1.57  18 1.57  26 1.57
  32  0.444  0.611  0.094- 103 1.37  55 1.57  33 1.57  57 1.57
  33  0.333  0.666  0.069- 104 1.37  26 1.57  32 1.57  28 1.57
  34  0.444  0.778  0.094- 105 1.38  35 1.57  59 1.57  57 1.57
  35  0.333  0.833  0.069- 106 1.37  34 1.57  28 1.57  30 1.57
  36  0.444  0.945  0.094- 107 1.37  37 1.57  13 1.57  59 1.57
  37  0.500  0.000  0.069- 108 1.37  60 1.57  36 1.57  14 1.58
  38  0.610  0.112  0.093- 109 1.38  45 1.57  39 1.57  43 1.58
  39  0.500  0.167  0.067- 110 1.39  16 1.52  14 1.57  38 1.57
  40  0.610  0.278  0.093- 111 1.38  45 1.57  41 1.57  47 1.58
  41  0.500  0.333  0.067- 112 1.39  16 1.52  18 1.57  40 1.57
  42  0.611  0.444  0.094- 113 1.37  55 1.57  47 1.57  61 1.57
  43  0.666  0.000  0.069- 114 1.37  60 1.57  66 1.57  38 1.58
  44  0.777  0.111  0.094- 115 1.38  51 1.57  49 1.57  45 1.57
  45  0.666  0.167  0.069- 116 1.37  38 1.57  40 1.57  44 1.57
  46  0.777  0.278  0.094- 117 1.37  47 1.57  51 1.57  53 1.57
  47  0.666  0.333  0.069- 118 1.37  42 1.57  46 1.57  40 1.58
  48  0.778  0.444  0.094- 119 1.38  53 1.57  61 1.57  67 1.57
  49  0.833  0.000  0.069- 120 1.37  44 1.57  66 1.57  72 1.57
  50  0.944  0.111  0.094- 121 1.38   1 1.57  51 1.57   3 1.57
  51  0.833  0.167  0.069- 122 1.37  44 1.57  46 1.57  50 1.57
  52  0.944  0.278  0.094- 123 1.38   3 1.57   5 1.57  53 1.57
  53  0.833  0.333  0.069- 124 1.37  48 1.57  52 1.57  46 1.57
  54  0.945  0.444  0.094- 125 1.38   5 1.57  19 1.57  67 1.57
  55  0.500  0.500  0.069- 126 1.37  42 1.57  32 1.57  18 1.58
  56  0.611  0.611  0.094- 127 1.38  57 1.57  61 1.57  63 1.57
  57  0.500  0.667  0.069- 128 1.37  56 1.57  34 1.57  32 1.57
  58  0.611  0.778  0.094- 129 1.38  59 1.57  65 1.57  63 1.57
  59  0.500  0.833  0.069- 130 1.37  58 1.57  34 1.57  36 1.57
  60  0.611  0.945  0.094- 131 1.37  43 1.57  37 1.57  65 1.57
  61  0.667  0.500  0.069- 132 1.37  56 1.57  48 1.57  42 1.57
  62  0.778  0.611  0.094- 133 1.38  69 1.57  63 1.57  67 1.57
  63  0.667  0.667  0.069- 134 1.37  62 1.57  56 1.57  58 1.57
  64  0.778  0.778  0.094- 135 1.38  71 1.57  65 1.57  69 1.57
  65  0.667  0.834  0.069- 136 1.37  58 1.57  64 1.57  60 1.57
  66  0.777  0.945  0.094- 137 1.37  43 1.57  49 1.57  71 1.57
  67  0.833  0.500  0.069- 138 1.37  62 1.57  48 1.57  54 1.57
  68  0.945  0.611  0.094- 139 1.38  21 1.57  19 1.57  69 1.57
  69  0.833  0.667  0.069- 140 1.37  62 1.57  64 1.57  68 1.57
  70  0.944  0.778  0.094- 141 1.38  23 1.57  71 1.57  21 1.57
  71  0.833  0.833  0.069- 142 1.37  64 1.57  70 1.57  66 1.57
  72  0.944  0.944  0.094- 143 1.38   1 1.57  49 1.57  23 1.57
  73  1.000  0.000  0.000-   1 1.37
  74  0.111  0.111  0.162-   2 1.38
  75  1.000  0.167  0.000-   3 1.37
  76  0.112  0.278  0.163-   4 1.37
  77  0.000  0.333  0.000-   5 1.37
  78  0.112  0.444  0.163-   6 1.37
  79  0.167  0.000  0.000-   7 1.37
  80  0.278  0.112  0.162-   8 1.38
  81  0.167  0.167  0.000-   9 1.37
  82  0.282  0.278  0.162-  10 1.38
  83  0.167  0.333  0.000-  11 1.37
  84  0.282  0.440  0.162-  12 1.38
  85  0.333  0.000  0.000-  13 1.37
  86  0.445  0.115  0.162-  14 1.38
  87  0.333  0.167  1.000-  15 1.37
  88  0.330  0.335  0.998-  17 1.39
  89  0.445  0.440  0.162-  18 1.38
  90  0.000  0.500  0.000-  19 1.37
  91  0.112  0.610  0.163-  20 1.37
  92  0.000  0.666  0.000-  21 1.37
  93  0.111  0.778  0.162-  22 1.38
  94  1.000  0.833  0.000-  23 1.37
  95  0.111  0.944  0.162-  24 1.38
  96  0.167  0.500  0.000-  25 1.37
  97  0.278  0.610  0.162-  26 1.38
  98  0.167  0.667  0.000-  27 1.37
  99  0.278  0.778  0.162-  28 1.38
 100  0.167  0.833  0.000-  29 1.37
 101  0.278  0.944  0.162-  30 1.38
 102  0.333  0.500  1.000-  31 1.37
 103  0.444  0.610  0.163-  32 1.37
 104  0.333  0.667  0.000-  33 1.37
 105  0.444  0.778  0.162-  34 1.38
 106  0.333  0.833  0.000-  35 1.37
 107  0.444  0.945  0.163-  36 1.37
 108  0.500  1.000  0.000-  37 1.37
 109  0.607  0.115  0.162-  38 1.38
 110  0.502  0.163  0.998-  39 1.39
 111  0.607  0.278  0.162-  40 1.38
 112  0.502  0.335  0.998-  41 1.39
 113  0.611  0.444  0.163-  42 1.37
 114  0.667  1.000  0.000-  43 1.37
 115  0.777  0.112  0.162-  44 1.38
 116  0.667  0.167  1.000-  45 1.37
 117  0.777  0.278  0.163-  46 1.37
 118  0.667  0.333  0.000-  47 1.37
 119  0.778  0.444  0.162-  48 1.38
 120  0.833  0.000  0.000-  49 1.37
 121  0.944  0.111  0.162-  50 1.38
 122  0.833  0.167  0.000-  51 1.37
 123  0.944  0.278  0.162-  52 1.38
 124  0.833  0.333  0.000-  53 1.37
 125  0.945  0.444  0.162-  54 1.38
 126  0.500  0.500  0.000-  55 1.37
 127  0.611  0.611  0.162-  56 1.38
 128  0.500  0.666  0.000-  57 1.37
 129  0.611  0.778  0.162-  58 1.38
 130  0.500  0.834  0.000-  59 1.37
 131  0.611  0.945  0.163-  60 1.37
 132  0.666  0.500  0.000-  61 1.37
 133  0.778  0.611  0.162-  62 1.38
 134  0.667  0.667  0.000-  63 1.37
 135  0.778  0.778  0.162-  64 1.38
 136  0.666  0.834  0.000-  65 1.37
 137  0.777  0.945  0.163-  66 1.37
 138  0.833  0.500  0.000-  67 1.37
 139  0.945  0.611  0.162-  68 1.38
 140  0.833  0.667  0.000-  69 1.37
 141  0.944  0.778  0.162-  70 1.38
 142  0.833  0.834  0.000-  71 1.37
 143  0.944  0.944  0.162-  72 1.38
 144  0.582  0.198  0.299- 148 1.10 149 1.11 147 1.12 145 1.51
 145  0.475  0.243  0.277- 153 1.22 146 1.49 144 1.51
 146  0.402  0.254  0.330- 150 1.09 151 1.11 152 1.13 145 1.49
 147  0.590  0.229  0.347- 144 1.12
 148  0.614  0.117  0.307- 144 1.10
 149  0.627  0.209  0.260- 144 1.11
 150  0.327  0.284  0.309- 146 1.09
 151  0.425  0.182  0.355- 146 1.11
 152  0.400  0.305  0.371- 146 1.13
 153  0.450  0.269  0.219- 145 1.22
 
  LATTYP: Found a hexagonal cell.
 ALAT       =    15.4919917248
 C/A-ratio  =     1.2909895871
  
  Lattice vectors:
  
 A1 = (   7.7460000000, -13.4164560000,   0.0000000000)
 A2 = (   7.7460000000,  13.4164560000,   0.0000000000)
 A3 = (   0.0000000000,   0.0000000000,  20.0000000000)


Analysis of symmetry for initial positions (statically):
=====================================================================
 Subroutine PRICEL returns:
 Original cell was already a primitive cell.
 

 Routine SETGRP: Setting up the symmetry group for a 
 hexagonal supercell.


 Subroutine GETGRP returns: Found  1 space group operations
 (whereof  1 operations were pure point group operations)
 out of a pool of 24 trial point group operations.


The static configuration has the point symmetry C_1 .


Analysis of symmetry for dynamics (positions and initial velocities):
=====================================================================
 Subroutine PRICEL returns:
 Original cell was already a primitive cell.
 

 Routine SETGRP: Setting up the symmetry group for a 
 hexagonal supercell.


 Subroutine GETGRP returns: Found  1 space group operations
 (whereof  1 operations were pure point group operations)
 out of a pool of 24 trial point group operations.


The dynamic configuration has the point symmetry C_1 .


Analysis of structural, dynamic, and magnetic symmetry:
=====================================================================
 Subroutine PRICEL returns:
 Original cell was already a primitive cell.
 

 Routine SETGRP: Setting up the symmetry group for a 
 hexagonal supercell.


 Subroutine GETGRP returns: Found  1 space group operations
 (whereof  1 operations were pure point group operations)
 out of a pool of 24 trial point group operations.


The overall configuration has the point symmetry C_1 .


 Subroutine INISYM returns: Found  1 space group operations
 (whereof  1 operations are pure point group operations),
 and found     1 'primitive' translations


----------------------------------------------------------------------------------------

                                     Primitive cell                                     

  volume of cell :    4156.9547

  direct lattice vectors                    reciprocal lattice vectors
     7.746000000 13.416456000  0.000000000     0.064549445  0.037267666  0.000000000
    -7.746000000 13.416456000  0.000000000    -0.064549445  0.037267666  0.000000000
     0.000000000  0.000000000 20.000000000     0.000000000  0.000000000  0.050000000

  length of vectors
    15.491991725 15.491991725 20.000000000     0.074535292  0.074535292  0.050000000

  position of ions in fractional coordinates (direct lattice)
     0.999956633  0.000021684  0.068703578
     0.111160660  0.111137001  0.093597911
     0.999978714  0.166709239  0.068690568
     0.111445893  0.277752615  0.093814824
     0.000139835  0.333329701  0.068814882
     0.111425044  0.444287589  0.093855646
     0.166688350  0.000021684  0.068703578
     0.277943644  0.111276978  0.093595916
     0.166804083  0.166701334  0.068796897
     0.278851830  0.277732083  0.093290175
     0.167080836  0.333234161  0.069051354
     0.278851830  0.443416309  0.093290175
     0.333368001  0.000137416  0.068796897
     0.444398750  0.112185163  0.093290175
     0.333496341  0.166829674  0.068551311
     0.444444518  0.277777852  0.084080824
     0.333990552  0.333004724  0.067469651
     0.444398750  0.443416309  0.093290175
     0.000187512  0.499906244  0.068849274
     0.111445893  0.610801714  0.093814824
     0.000139835  0.666530464  0.068814882
     0.111160660  0.777702561  0.093597911
     0.999978714  0.833312047  0.068690568
     0.111111185  0.944444518  0.093576166
     0.167080836  0.499685003  0.069051354
     0.277943644  0.610779600  0.093595916
     0.166804083  0.666494583  0.068796897
     0.277803667  0.777702561  0.093597911
     0.166688350  0.833289966  0.068703578
     0.277803667  0.944493994  0.093597911
     0.333496341  0.499673985  0.068551311
     0.444419281  0.610801714  0.093814824
     0.333368001  0.666494583  0.068796897
     0.444469218  0.777765502  0.093611612
     0.333375906  0.833312047  0.068690568
     0.444419281  0.944779226  0.093814824
     0.499900828  0.000414169  0.069051354
     0.610082975  0.112185163  0.093290175
     0.499671391  0.167323885  0.067469651
     0.610082975  0.277732083  0.093290175
     0.499671391  0.333004724  0.067469651
     0.610954255  0.444287589  0.093855646
     0.666351670  0.000414169  0.069051354
     0.777446267  0.111276978  0.093595916
     0.666340651  0.166829674  0.068551311
     0.777468381  0.277752615  0.093814824
     0.666351670  0.333234161  0.069051354
     0.777708931  0.444421149  0.093618082
     0.833161249  0.000137416  0.068796897
     0.944369227  0.111137001  0.093597911
     0.833161249  0.166701334  0.068796897
     0.944432168  0.277802551  0.093611612
     0.833197131  0.333329701  0.068814882
     0.944536808  0.444421149  0.093618082
     0.499900828  0.499685003  0.069051354
     0.611087816  0.611042264  0.093618082
     0.499996368  0.666530464  0.068814882
     0.611087816  0.777870141  0.093618082
     0.499996368  0.833473168  0.068814882
     0.610954255  0.944758377  0.093855646
     0.666572911  0.499906244  0.068849274
     0.777777852  0.611111185  0.093534958
     0.666659214  0.666670393  0.068701051
     0.777708931  0.777870141  0.093618082
     0.666572911  0.833520845  0.068849274
     0.777468381  0.944779226  0.093814824
     0.833337060  0.499992547  0.068701051
     0.944536808  0.611042264  0.093618082
     0.833337060  0.666670393  0.068701051
     0.944432168  0.777765502  0.093611612
     0.833197131  0.833473168  0.068814882
     0.944369227  0.944493994  0.093597911
     0.999954640  0.000022680  0.000013586
     0.111155297  0.111155402  0.162353518
     0.999980388  0.166705891  0.000006908
     0.111957652  0.277582739  0.162557626
     0.000271069  0.333243967  0.000119415
     0.111959653  0.444020284  0.162600183
     0.166689347  0.000022680  0.000013586
     0.278281164  0.111614498  0.162355857
     0.166764468  0.166686267  0.000110795
     0.281968175  0.277978749  0.162091835
     0.166608319  0.333121021  0.000336018
     0.281968175  0.440053297  0.162091835
     0.333352934  0.000097801  0.000110795
     0.444645416  0.115301508  0.162091835
     0.333394120  0.166727453  0.999919582
     0.329750080  0.335124960  0.998059449
     0.444645416  0.440053297  0.162091835
     0.000422459  0.499788771  0.000156131
     0.111957652  0.610459831  0.162557626
     0.000271069  0.666484964  0.000119415
     0.111155297  0.777689523  0.162353518
     0.999980388  0.833313721  0.000006908
     0.111111185  0.944444518  0.162337764
     0.166608319  0.500270660  0.000336018
     0.278281164  0.610104559  0.162355857
     0.166764468  0.666549265  0.000110795
     0.277822069  0.777689523  0.162353518
     0.166689347  0.833287973  0.000013586
     0.277822069  0.944488630  0.162353518
     0.333394120  0.499878427  0.999919582
     0.444249405  0.610459831  0.162557626
     0.333352934  0.666549265  0.000110795
     0.444408169  0.777796026  0.162362004
     0.333372558  0.833313721  0.000006908
     0.444249405  0.945290985  0.162557626
     0.499787688  0.999941652  0.000336018
     0.606719964  0.115301508  0.162091835
     0.501791627  0.163083413  0.998059449
     0.606719964  0.277978749  0.162091835
     0.501791627  0.335124960  0.998059449
     0.610686951  0.444020284  0.162600183
     0.666937327  0.999941652  0.000336018
     0.776771226  0.111614498  0.162355857
     0.666545094  0.166727453  0.999919582
     0.777126498  0.277582739  0.162557626
     0.666937327  0.333121021  0.000336018
     0.777735261  0.444361458  0.162375394
     0.833215932  0.000097801  0.000110795
     0.944356190  0.111155402  0.162353518
     0.833215932  0.166686267  0.000110795
     0.944462693  0.277741502  0.162362004
     0.833151631  0.333243967  0.000119415
     0.944570169  0.444361458  0.162375394
     0.499787688  0.500270660  0.000336018
     0.611028125  0.611068594  0.162375394
     0.499910634  0.666484964  0.000119415
     0.611028125  0.777903502  0.162375394
     0.499910634  0.833604402  0.000119415
     0.610686951  0.945292987  0.162600183
     0.666455437  0.499788771  0.000156131
     0.777777852  0.611111185  0.162304504
     0.666600479  0.666699760  0.000005680
     0.777735261  0.777903502  0.162375394
     0.666455437  0.833755792  0.000156131
     0.777126498  0.945290985  0.162557626
     0.833366427  0.499933813  0.000005680
     0.944570169  0.611068594  0.162375394
     0.833366427  0.666699760  0.000005680
     0.944462693  0.777796026  0.162362004
     0.833151631  0.833604402  0.000119415
     0.944356190  0.944488630  0.162353518
     0.582300190  0.197831170  0.298653036
     0.475076471  0.243185122  0.277136104
     0.401736876  0.253723545  0.329548379
     0.589871157  0.228928683  0.347248124
     0.614142093  0.117296666  0.306628237
     0.626826888  0.209035838  0.259633731
     0.327102991  0.284239708  0.308556010
     0.425218319  0.181648231  0.355031855
     0.399659712  0.304832357  0.370622973
     0.449998359  0.269488492  0.219483232

  ion indices of the primitive-cell ions
   primitive index   ion index
                 1           1
                 2           2
                 3           3
                 4           4
                 5           5
                 6           6
                 7           7
                 8           8
                 9           9
                10          10
                11          11
                12          12
                13          13
                14          14
                15          15
                16          16
                17          17
                18          18
                19          19
                20          20
                21          21
                22          22
                23          23
                24          24
                25          25
                26          26
                27          27
                28          28
                29          29
                30          30
                31          31
                32          32
                33          33
                34          34
                35          35
                36          36
                37          37
                38          38
                39          39
                40          40
                41          41
                42          42
                43          43
                44          44
                45          45
                46          46
                47          47
                48          48
                49          49
                50          50
                51          51
                52          52
                53          53
                54          54
                55          55
                56          56
                57          57
                58          58
                59          59
                60          60
                61          61
                62          62
                63          63
                64          64
                65          65
                66          66
                67          67
                68          68
                69          69
                70          70
                71          71
                72          72
                73          73
                74          74
                75          75
                76          76
                77          77
                78          78
                79          79
                80          80
                81          81
                82          82
                83          83
                84          84
                85          85
                86          86
                87          87
                88          88
                89          89
                90          90
                91          91
                92          92
                93          93
                94          94
                95          95
                96          96
                97          97
                98          98
                99          99
               100         100
               101         101
               102         102
               103         103
               104         104
               105         105
               106         106
               107         107
               108         108
               109         109
               110         110
               111         111
               112         112
               113         113
               114         114
               115         115
               116         116
               117         117
               118         118
               119         119
               120         120
               121         121
               122         122
               123         123
               124         124
               125         125
               126         126
               127         127
               128         128
               129         129
               130         130
               131         131
               132         132
               133         133
               134         134
               135         135
               136         136
               137         137
               138         138
               139         139
               140         140
               141         141
               142         142
               143         143
               144         144
               145         145
               146         146
               147         147
               148         148
               149         149
               150         150
               151         151
               152         152
               153         153

----------------------------------------------------------------------------------------

 
 
 KPOINTS: Automatic mesh                          

Automatic generation of k-mesh.
 Grid dimensions read from file:
 generate k-points for:    3    3    1

 Generating k-lattice:

  Cartesian coordinates                     Fractional coordinates (reciprocal lattice)
     0.021516482  0.012422555  0.000000000     0.333333333  0.000000000  0.000000000
    -0.021516482  0.012422555  0.000000000     0.000000000  0.333333333  0.000000000
     0.000000000  0.000000000  0.050000000     0.000000000  0.000000000  1.000000000

  Length of vectors
     0.024845097  0.024845097  0.050000000

  Shift w.r.t. Gamma in fractional coordinates (k-lattice)
     0.000000000  0.000000000  0.000000000

 
 Subroutine IBZKPT returns following result:
 ===========================================
 
 Found      5 irreducible k-points:
 
 Following reciprocal coordinates:
            Coordinates               Weight
  0.000000  0.000000  0.000000      1.000000
  0.333333 -0.000000  0.000000      2.000000
  0.333333  0.333333  0.000000      2.000000
 -0.000000  0.333333  0.000000      2.000000
 -0.333333  0.333333  0.000000      2.000000
 
 Following cartesian coordinates:
            Coordinates               Weight
  0.000000  0.000000  0.000000      1.000000
  0.021516  0.012423  0.000000      2.000000
  0.000000  0.024845  0.000000      2.000000
 -0.021516  0.012423  0.000000      2.000000
 -0.043033  0.000000  0.000000      2.000000
 


--------------------------------------------------------------------------------------------------------


 Dimension of arrays:
   k-points           NKPTS =      5   k-points in BZ     NKDIM =      5   number of bands    NBANDS=    562
   number of dos      NEDOS =    301   number of ions     NIONS =    153
   non local maximal  LDIM  =      8   non local SUM 2l+1 LMDIM =     22
   total plane-waves  NPLWV = 627200
   max r-space proj   IRMAX =      1   max aug-charges    IRDMAX=   1815
   dimension x,y,z NGX =    80 NGY =   80 NGZ =   98
   dimension x,y,z NGXF=   160 NGYF=  160 NGZF=  196
   support grid    NGXF=   160 NGYF=  160 NGZF=  196
   ions per type =              72  71   3   6   1
   NGX,Y,Z   is equivalent  to a cutoff of   8.58,  8.58,  8.15 a.u.
   NGXF,Y,Z  is equivalent  to a cutoff of  17.17, 17.17, 16.29 a.u.

 SYSTEM =  unknown system                          
 POSCAR =  super cell                              

 Startparameter for this run:
   NWRITE =      2    write-flag & timer
   PREC   = normal    normal or accurate (medium, high low for compatibility)
   ISTART =      2    job   : 0-new  1-cont  2-samecut
   ICHARG =      0    charge: 1-file 2-atom 10-const
   ISPIN  =      2    spin polarized calculation?
   LNONCOLLINEAR =      F non collinear calculations
   LSORBIT =      F    spin-orbit coupling
   INIWAV =      1    electr: 0-lowe 1-rand  2-diag
   LASPH  =      F    aspherical Exc in radial PAW
 Electronic Relaxation 1
   ENCUT  =  400.0 eV  29.40 Ry    5.42 a.u.  25.26 25.26 32.61*2*pi/ulx,y,z
   ENINI  =  400.0     initial cutoff
   ENAUG  = 1213.9 eV  augmentation charge cutoff
   NELM   =     60;   NELMIN=  2; NELMDL=  0     # of ELM steps 
   EDIFF  = 0.1E-03   stopping-criterion for ELM
   LREAL  =      F    real-space projection
   NLSPLINE    = F    spline interpolate recip. space projectors
   LCOMPAT=      F    compatible to vasp.4.4
   GGA_COMPAT  = T    GGA compatible to vasp.4.4-vasp.4.6
   LMAXPAW     = -100 max onsite density
   LMAXMIX     =    2 max onsite mixed and CHGCAR
   VOSKOWN=      0    Vosko Wilk Nusair interpolation
   ROPT   =    0.00000   0.00000   0.00000   0.00000
   ROPT   =    0.00000
 Ionic relaxation
   EDIFFG = 0.1E-02   stopping-criterion for IOM
   NSW    =      1    number of steps for IOM
   NBLOCK =      1;   KBLOCK =      1    inner block; outer block 
   IBRION =     -1    ionic relax: 0-MD 1-quasi-New 2-CG
   NFREE  =      0    steps in history (QN), initial steepest desc. (CG)
   ISIF   =      2    stress and relaxation
   IWAVPR =     10    prediction:  0-non 1-charg 2-wave 3-comb
   ISYM   =      2    0-nonsym 1-usesym 2-fastsym
   LCORR  =      T    Harris-Foulkes like correction to forces

   POTIM  = 0.5000    time-step for ionic-motion
   TEIN   =    0.0    initial temperature
   TEBEG  =    0.0;   TEEND  =   0.0 temperature during run
   SMASS  =  -3.00    Nose mass-parameter (am)
   estimated Nose-frequenzy (Omega)   =  0.10E-29 period in steps = 0.13E+47 mass=  -0.548E-26a.u.
   SCALEE = 1.0000    scale energy and forces
   NPACO  =    256;   APACO  = 16.0  distance and # of slots for P.C.
   PSTRESS=    0.0 pullay stress

  Mass of Ions in am
   POMASS =  12.01 19.00 12.01  1.00 16.00
  Ionic Valenz
   ZVAL   =   4.00  7.00  4.00  1.00  6.00
  Atomic Wigner-Seitz radii
   RWIGS  =  -1.00 -1.00 -1.00 -1.00 -1.00
  virtual crystal weights 
   VCA    =   1.00  1.00  1.00  1.00  1.00
   NELECT =     809.0000    total number of electrons
   NUPDOWN=      -1.0000    fix difference up-down

 DOS related values:
   EMIN   =  10.00;   EMAX   =-10.00  energy-range for DOS
   EFERMI =   0.00
   ISMEAR =     0;   SIGMA  =   0.05  broadening in eV -4-tet -1-fermi 0-gaus

 Electronic relaxation 2 (details)
   IALGO  =     38    algorithm
   LDIAG  =      T    sub-space diagonalisation (order eigenvalues)
   LSUBROT=      F    optimize rotation matrix (better conditioning)
   TURBO    =      0    0=normal 1=particle mesh
   IRESTART =      0    0=no restart 2=restart with 2 vectors
   NREBOOT  =      0    no. of reboots
   NMIN     =      0    reboot dimension
   EREF     =   0.00    reference energy to select bands
   IMIX   =      4    mixing-type and parameters
     AMIX     =   0.40;   BMIX     =  1.00
     AMIX_MAG =   1.60;   BMIX_MAG =  1.00
     AMIN     =   0.10
     WC   =   100.;   INIMIX=   1;  MIXPRE=   1;  MAXMIX= -45

 Intra band minimization:
   WEIMIN = 0.0000     energy-eigenvalue tresh-hold
   EBREAK =  0.44E-07  absolut break condition
   DEPER  =   0.30     relativ break condition  

   TIME   =   0.40     timestep for ELM

  volume/ion in A,a.u.               =      27.17       183.35
  Fermi-wavevector in a.u.,A,eV,Ry     =   0.948708  1.792798 12.245882  0.900047
  Thomas-Fermi vector in A             =   2.076922
 
 Write flags
   LWAVE        =      T    write WAVECAR
   LDOWNSAMPLE  =      F    k-point downsampling of WAVECAR
   LCHARG       =      T    write CHGCAR
   LVTOT        =      F    write LOCPOT, total local potential
   LVHAR        =      F    write LOCPOT, Hartree potential only
   LELF         =      F    write electronic localiz. function (ELF)
   LORBIT       =     11    0 simple, 1 ext, 2 COOP (PROOUT), +10 PAW based schemes


 Dipole corrections
   LMONO  =      F    monopole corrections only (constant potential shift)
   LDIPOL =      F    correct potential (dipole corrections)
   IDIPOL =      0    1-x, 2-y, 3-z, 4-all directions 
   EPSILON=  1.0000000 bulk dielectric constant

 Exchange correlation treatment:
   GGA     =    MK    GGA type
   LEXCH   =    43    internal setting for exchange type
   VOSKOWN=      0    Vosko Wilk Nusair interpolation
   LHFCALC =     F    Hartree Fock is set to
   LHFONE  =     F    Hartree Fock one center treatment
   AEXX    =    0.0000 exact exchange contribution

 vdW DFT:
   LUSE_VDW   =     T    switch on vdW DFT
   Zab_VDW    =-.8491    correlation parameter
   PARAM1     =0.1234
   PARAM2     =1.0000
   PARAM3     =0.0000
   -- rVV10 --
   BPARAM     = 6.3000
   CPARAM     = 0.0093

 Linear response parameters
   LEPSILON=     F    determine dielectric tensor
   LRPA    =     F    only Hartree local field effects (RPA)
   LNABLA  =     F    use nabla operator in PAW spheres
   LVEL    =     F    velocity operator in full k-point grid
   LINTERFAST=   F  fast interpolation
   KINTER  =     0    interpolate to denser k-point grid
   CSHIFT  =0.1000    complex shift for real part using Kramers Kronig
   OMEGAMAX=  -1.0    maximum frequency
   DEG_THRESHOLD= 0.2000000E-02 threshold for treating states as degnerate
   RTIME   =   -0.100 relaxation time in fs
  (WPLASMAI=    0.000 imaginary part of plasma frequency in eV, 0.658/RTIME)
   DFIELD  = 0.0000000 0.0000000 0.0000000 field for delta impulse in time
 
 Orbital magnetization related:
   ORBITALMAG=     F  switch on orbital magnetization
   LCHIMAG   =     F  perturbation theory with respect to B field
   DQ        =  0.001000  dq finite difference perturbation B field
   LLRAUG    =     F  two centre corrections for induced B field


--------------------------------------------------------------------------------------------------------


 Static calculation
 charge density and potential will be updated during run
 spin polarized calculation
 Variant of blocked Davidson
 Davidson routine will perform the subspace rotation
 perform sub-space diagonalisation
    after iterative eigenvector-optimisation
 modified Broyden-mixing scheme, WC =      100.0
 initial mixing is a Kerker type mixing with AMIX =  0.4000 and BMIX =      1.0000
 Hartree-type preconditioning will be used
 using additional bands          157
 reciprocal scheme for non local part
 use partial core corrections
 calculate Harris-corrections to forces 
   (improved forces if not selfconsistent)
 use gradient corrections 
 use of overlap-Matrix (Vanderbilt PP)
 Gauss-broadening in eV      SIGMA  =   0.05


--------------------------------------------------------------------------------------------------------


  energy-cutoff  :      400.00
  volume of cell :     4156.95
      direct lattice vectors                 reciprocal lattice vectors
     7.746000000 13.416456000  0.000000000     0.064549445  0.037267666  0.000000000
    -7.746000000 13.416456000  0.000000000    -0.064549445  0.037267666  0.000000000
     0.000000000  0.000000000 20.000000000     0.000000000  0.000000000  0.050000000

  length of vectors
    15.491991725 15.491991725 20.000000000     0.074535292  0.074535292  0.050000000


 
 old parameters found on file WAVECAR:
  energy-cutoff  :      400.00
  volume of cell :     4156.95
      direct lattice vectors                 reciprocal lattice vectors
     7.746000000 13.416456000  0.000000000     0.064549445  0.037267666  0.000000000
    -7.746000000 13.416456000  0.000000000    -0.064549445  0.037267666  0.000000000
     0.000000000  0.000000000 20.000000000     0.000000000  0.000000000  0.050000000

  length of vectors

 
 k-points in units of 2pi/SCALE and weight: Automatic mesh                          
   0.00000000  0.00000000  0.00000000       0.111
   0.02151648  0.01242256  0.00000000       0.222
   0.00000000  0.02484511  0.00000000       0.222
  -0.02151648  0.01242256  0.00000000       0.222
  -0.04303296  0.00000000  0.00000000       0.222
 
 k-points in reciprocal lattice and weights: Automatic mesh                          
   0.00000000  0.00000000  0.00000000       0.111
   0.33333333 -0.00000000  0.00000000       0.222
   0.33333333  0.33333333  0.00000000       0.222
  -0.00000000  0.33333333  0.00000000       0.222
  -0.33333333  0.33333333  0.00000000       0.222
 
 position of ions in fractional coordinates (direct lattice) 
   0.99995663  0.00002168  0.06870358
   0.11116066  0.11113700  0.09359791
   0.99997871  0.16670924  0.06869057
   0.11144589  0.27775261  0.09381482
   0.00013984  0.33332970  0.06881488
   0.11142504  0.44428759  0.09385565
   0.16668835  0.00002168  0.06870358
   0.27794364  0.11127698  0.09359592
   0.16680408  0.16670133  0.06879690
   0.27885183  0.27773208  0.09329018
   0.16708084  0.33323416  0.06905135
   0.27885183  0.44341631  0.09329018
   0.33336800  0.00013742  0.06879690
   0.44439875  0.11218516  0.09329018
   0.33349634  0.16682967  0.06855131
   0.44444452  0.27777785  0.08408082
   0.33399055  0.33300472  0.06746965
   0.44439875  0.44341631  0.09329018
   0.00018751  0.49990624  0.06884927
   0.11144589  0.61080171  0.09381482
   0.00013984  0.66653046  0.06881488
   0.11116066  0.77770256  0.09359791
   0.99997871  0.83331205  0.06869057
   0.11111118  0.94444452  0.09357617
   0.16708084  0.49968500  0.06905135
   0.27794364  0.61077960  0.09359592
   0.16680408  0.66649458  0.06879690
   0.27780367  0.77770256  0.09359791
   0.16668835  0.83328997  0.06870358
   0.27780367  0.94449399  0.09359791
   0.33349634  0.49967398  0.06855131
   0.44441928  0.61080171  0.09381482
   0.33336800  0.66649458  0.06879690
   0.44446922  0.77776550  0.09361161
   0.33337591  0.83331205  0.06869057
   0.44441928  0.94477923  0.09381482
   0.49990083  0.00041417  0.06905135
   0.61008298  0.11218516  0.09329018
   0.49967139  0.16732389  0.06746965
   0.61008298  0.27773208  0.09329018
   0.49967139  0.33300472  0.06746965
   0.61095426  0.44428759  0.09385565
   0.66635167  0.00041417  0.06905135
   0.77744627  0.11127698  0.09359592
   0.66634065  0.16682967  0.06855131
   0.77746838  0.27775261  0.09381482
   0.66635167  0.33323416  0.06905135
   0.77770893  0.44442115  0.09361808
   0.83316125  0.00013742  0.06879690
   0.94436923  0.11113700  0.09359791
   0.83316125  0.16670133  0.06879690
   0.94443217  0.27780255  0.09361161
   0.83319713  0.33332970  0.06881488
   0.94453681  0.44442115  0.09361808
   0.49990083  0.49968500  0.06905135
   0.61108782  0.61104226  0.09361808
   0.49999637  0.66653046  0.06881488
   0.61108782  0.77787014  0.09361808
   0.49999637  0.83347317  0.06881488
   0.61095426  0.94475838  0.09385565
   0.66657291  0.49990624  0.06884927
   0.77777785  0.61111118  0.09353496
   0.66665921  0.66667039  0.06870105
   0.77770893  0.77787014  0.09361808
   0.66657291  0.83352085  0.06884927
   0.77746838  0.94477923  0.09381482
   0.83333706  0.49999255  0.06870105
   0.94453681  0.61104226  0.09361808
   0.83333706  0.66667039  0.06870105
   0.94443217  0.77776550  0.09361161
   0.83319713  0.83347317  0.06881488
   0.94436923  0.94449399  0.09359791
   0.99995464  0.00002268  0.00001359
   0.11115530  0.11115540  0.16235352
   0.99998039  0.16670589  0.00000691
   0.11195765  0.27758274  0.16255763
   0.00027107  0.33324397  0.00011942
   0.11195965  0.44402028  0.16260018
   0.16668935  0.00002268  0.00001359
   0.27828116  0.11161450  0.16235586
   0.16676447  0.16668627  0.00011079
   0.28196817  0.27797875  0.16209183
   0.16660832  0.33312102  0.00033602
   0.28196817  0.44005330  0.16209183
   0.33335293  0.00009780  0.00011079
   0.44464542  0.11530151  0.16209183
   0.33339412  0.16672745  0.99991958
   0.32975008  0.33512496  0.99805945
   0.44464542  0.44005330  0.16209183
   0.00042246  0.49978877  0.00015613
   0.11195765  0.61045983  0.16255763
   0.00027107  0.66648496  0.00011942
   0.11115530  0.77768952  0.16235352
   0.99998039  0.83331372  0.00000691
   0.11111118  0.94444452  0.16233776
   0.16660832  0.50027066  0.00033602
   0.27828116  0.61010456  0.16235586
   0.16676447  0.66654927  0.00011079
   0.27782207  0.77768952  0.16235352
   0.16668935  0.83328797  0.00001359
   0.27782207  0.94448863  0.16235352
   0.33339412  0.49987843  0.99991958
   0.44424941  0.61045983  0.16255763
   0.33335293  0.66654927  0.00011079
   0.44440817  0.77779603  0.16236200
   0.33337256  0.83331372  0.00000691
   0.44424941  0.94529099  0.16255763
   0.49978769  0.99994165  0.00033602
   0.60671996  0.11530151  0.16209183
   0.50179163  0.16308341  0.99805945
   0.60671996  0.27797875  0.16209183
   0.50179163  0.33512496  0.99805945
   0.61068695  0.44402028  0.16260018
   0.66693733  0.99994165  0.00033602
   0.77677123  0.11161450  0.16235586
   0.66654509  0.16672745  0.99991958
   0.77712650  0.27758274  0.16255763
   0.66693733  0.33312102  0.00033602
   0.77773526  0.44436146  0.16237539
   0.83321593  0.00009780  0.00011079
   0.94435619  0.11115540  0.16235352
   0.83321593  0.16668627  0.00011079
   0.94446269  0.27774150  0.16236200
   0.83315163  0.33324397  0.00011942
   0.94457017  0.44436146  0.16237539
   0.49978769  0.50027066  0.00033602
   0.61102812  0.61106859  0.16237539
   0.49991063  0.66648496  0.00011942
   0.61102812  0.77790350  0.16237539
   0.49991063  0.83360440  0.00011942
   0.61068695  0.94529299  0.16260018
   0.66645544  0.49978877  0.00015613
   0.77777785  0.61111118  0.16230450
   0.66660048  0.66669976  0.00000568
   0.77773526  0.77790350  0.16237539
   0.66645544  0.83375579  0.00015613
   0.77712650  0.94529099  0.16255763
   0.83336643  0.49993381  0.00000568
   0.94457017  0.61106859  0.16237539
   0.83336643  0.66669976  0.00000568
   0.94446269  0.77779603  0.16236200
   0.83315163  0.83360440  0.00011942
   0.94435619  0.94448863  0.16235352
   0.58230019  0.19783117  0.29865304
   0.47507647  0.24318512  0.27713610
   0.40173688  0.25372355  0.32954838
   0.58987116  0.22892868  0.34724812
   0.61414209  0.11729667  0.30662824
   0.62682689  0.20903584  0.25963373
   0.32710299  0.28423971  0.30855601
   0.42521832  0.18164823  0.35503186
   0.39965971  0.30483236  0.37062297
   0.44999836  0.26948849  0.21948323
 
 position of ions in cartesian coordinates  (Angst):
   7.74549611 13.41616508  1.37407156
   0.00018327  2.98244679  1.87195822
   6.45450535 15.65281759  1.37381135
  -1.28821187  5.22166465  1.87629648
  -2.58088870  4.47397936  1.37629765
  -2.57835327  7.45569409  1.87711293
   1.29100000  2.23665784  1.37407156
   1.29100000  5.22196135  1.87191833
   0.00079589  4.47446076  1.37593794
   0.00867355  7.46738358  1.86580350
  -1.28702366  6.71245414  1.38102709
  -1.27471646  9.69027870  1.86580350
   2.58120411  4.47446076  1.37593794
   2.57332645  7.46738358  1.86580350
   1.29100000  6.71260197  1.37102623
   1.29100000  9.68966465  1.68161648
   0.00763622  8.94871277  1.34939302
   0.00760999 11.91133167  1.86580350
  -3.87082130  6.70948587  1.37698548
  -3.86801020  9.69000324  1.87629648
  -5.16186181  8.94435273  1.37629765
  -5.16303356 11.92539429  1.87195822
   1.29100000 24.59626483  1.37381135
  -6.45500000 14.16181665  1.87152331
  -2.57635188  8.94563454  1.38102709
  -2.57814731 11.92351630  1.87191833
  -3.87060261 11.17991488  1.37593794
  -3.87221683 14.16115287  1.87195822
  -5.16349611 13.41616508  1.37407156
  -5.16418327 16.39890279  1.87195822
  -1.28721203 11.17819301  1.37102623
  -1.28879833 14.15732606  1.87629648
  -2.58039850 13.41461236  1.37593794
  -2.58171301 16.39805834  1.87223225
  -3.87250535 15.65281759  1.37381135
  -3.87578813 18.63812065  1.87629648
   3.86902366  6.71245414  1.38102709
   3.85671646  9.69027870  1.86580350
   2.57436378  8.94871277  1.34939302
   2.57439001 11.91133167  1.86580350
   1.29100000 11.17156246  1.34939302
   1.29100000 14.15760577  1.87711293
   5.15835188  8.94563454  1.38102709
   5.16014731 11.92351630  1.87191833
   3.86921203 11.17819301  1.37102623
   3.87079833 14.15732606  1.87629648
   2.58032822 13.41089932  1.38102709
   2.58164716 16.39665445  1.87236164
   6.45260261 11.17991488  1.37593794
   6.45421683 14.16115287  1.87195822
   5.16239850 13.41461236  1.37593794
   5.16371301 16.39805834  1.87223225
   3.87197311 15.65065591  1.37629765
   3.87389589 18.63489332  1.87236164
   0.00167178 13.41089932  1.38102709
   0.00035284 16.39665445  1.87236164
  -1.28997311 15.65065591  1.37629765
  -1.29189589 18.63489332  1.87236164
  -2.58311130 17.89043536  1.37629765
  -2.58564673 20.87215009  1.87711293
   1.29100000 15.65001626  1.37698548
   1.29100000 18.63396865  1.87069917
  -0.00008660 17.88855800  1.37402101
  -0.00124874 20.87035818  1.87236164
  -1.29317870 20.12594187  1.37698548
  -1.29598980 23.10645924  1.87629648
   2.58208660 17.88855800  1.37402101
   2.58324874 20.87035818  1.87236164
   1.29100000 20.12478399  1.37402101
   1.29100000 23.10578926  1.87223225
  -0.00213819 22.36080873  1.37629765
  -0.00096644 25.34185029  1.87195822
   7.74547296 13.41615171  0.00027172
  -0.00000082  2.98262171  3.24707037
   6.45454425 15.65279513  0.00013816
  -1.28293192  5.22625151  3.25115252
  -2.57920807  4.47458980  0.00238831
  -2.57214164  7.45928037  3.25200366
   1.29100000  2.23668457  0.00027172
   1.29100000  5.23101800  3.24711713
   0.00060574  4.47372711  0.00221589
   0.03090209  7.51250327  3.24183669
  -1.28980739  6.70459670  0.00672036
  -1.22452736  9.68696931  3.24183669
   2.58139426  4.47372711  0.00221589
   2.55109791  7.51250327  3.24183669
   1.29100000  6.70985907 19.99839165
  -0.04163382  8.92026672 19.96118897
   0.03557055 11.86952136  3.24183669
  -3.86809145  6.71106195  0.00312261
  -3.86139788  9.69228237  3.25115252
  -5.16049283  8.94550298  0.00238831
  -5.16297412 11.92514741  3.24707037
   1.29100000 24.59630975  0.00013816
  -6.45500000 14.16181665  3.24675528
  -2.58454850  8.94715248  0.00672036
  -2.57030402 11.91898797  3.24711713
  -3.87133304 11.18011703  0.00221589
  -3.87197330 14.16122483  3.24707037
  -5.16347296 13.41615171  0.00027172
  -5.16399919 16.39907771  3.24707037
  -1.28958745 11.17956446 19.99839165
  -1.28746596 14.15046006  3.25115252
  -2.58093879 13.41514386  0.00221589
  -2.58242235 16.39764881  3.24724007
  -3.87254425 15.65279513  0.00013816
  -3.88106808 18.64270751  3.25115252
  -3.87419261 20.12105270  0.00672036
   3.80652736  9.68696931  3.24183669
   2.62363382  8.92026672 19.96118897
   2.54642945 11.86952136  3.24183669
   1.29100000 11.22845457 19.96118897
   1.29100000 14.15043321  3.25200366
  -2.57945150 22.36360848  0.00672036
   5.15230402 11.91898797  3.24711713
   3.87158745 11.17956446 19.99839165
   3.86946596 14.15046006  3.25115252
   2.58574111 13.41723882  0.00672036
   2.58231347 16.39620686  3.24750789
   6.45333304 11.18011703  0.00221589
   6.45397330 14.16122483  3.24707037
   5.16293879 13.41514386  0.00221589
   5.16442235 16.39764881  3.24724007
   3.87228476 15.64889522  0.00238831
   3.87461667 18.63454007  3.24750789
  -0.00374111 13.41723882  0.00672036
  -0.00031347 16.39620686  3.24750789
  -1.29028476 15.64889522  0.00238831
  -1.29261667 18.63454007  3.24750789
  -2.58479193 17.89104580  0.00238831
  -2.59185836 20.87573637  3.25200366
   1.29100000 15.64686410  0.00312261
   1.29100000 18.63396865  3.24609007
  -0.00076903 17.88816400  0.00011360
  -0.00130320 20.87115902  3.24750789
  -1.29590855 20.12751795  0.00312261
  -1.30260212 23.10873837  3.25115252
   2.58276903 17.88816400  0.00011360
   2.58330320 20.87115902  3.24750789
   1.29100000 20.12557200  0.00011360
   1.29100000 23.10660833  3.24724007
  -0.00350717 22.36195898  0.00238831
  -0.00102588 25.34160341  3.24707037
   2.97809703 10.46659806  5.97306072
   1.79623039  9.63652505  5.54272208
   1.14651126  8.79395590  6.59096758
   2.79586040 10.98539202  6.94496248
   3.84856468  9.81331592  6.13256474
   3.23620947 11.21431549  5.19267462
   0.33201899  8.20205242  6.17112021
   1.88669390  8.14199835  7.10063711
   0.73453269  9.45178685  7.41245947
   1.39822944  9.65296368  4.38966464
 


--------------------------------------------------------------------------------------------------------


 k-point   1 :   0.0000 0.0000 0.0000  plane waves:   75479
 k-point   2 :   0.3333-0.0000 0.0000  plane waves:   75502
 k-point   3 :   0.3333 0.3333 0.0000  plane waves:   75502
 k-point   4 :  -0.0000 0.3333 0.0000  plane waves:   75502
 k-point   5 :  -0.3333 0.3333 0.0000  plane waves:   75561

 maximum and minimum number of plane-waves per node :      7582     7525

 maximum number of plane-waves:     75561
 maximum index in each direction: 
   IXMAX=   25   IYMAX=   25   IZMAX=   32
   IXMIN=  -25   IYMIN=  -25   IZMIN=  -32


 parallel 3D FFT for wavefunctions:
    minimum data exchange during FFTs selected (reduces bandwidth)
 parallel 3D FFT for charge:
    minimum data exchange during FFTs selected (reduces bandwidth)


 total amount of memory used by VASP MPI-rank0   479634. kBytes
=======================================================================

   base      :      30000. kBytes
   nonl-proj :      51839. kBytes
   fftplans  :      10425. kBytes
   grid      :      31354. kBytes
   one-center:        743. kBytes
   wavefun   :     355273. kBytes
 
     INWAV:  cpu time  152.1645: real time  153.0948
 Broyden mixing: mesh for mixing (old mesh)
   NGX = 51   NGY = 51   NGZ = 65
  (NGX  =160   NGY  =160   NGZ  =196)
  gives a total of 169065 points

 charge density for first step will be calculated from the start-wavefunctions


--------------------------------------------------------------------------------------------------------


 Maximum index for augmentation-charges          144 (set IRDMAX)


--------------------------------------------------------------------------------------------------------


 initial charge from wavefunction
 First call to EWALD:  gamma=   0.110
 Maximum number of real-space cells 3x 3x 2
 Maximum number of reciprocal cells 3x 3x 3

    FEWALD:  cpu time    0.0049: real time    0.0049


--------------------------------------- Iteration      1(   1)  ---------------------------------------


vdW kernel read from vdw_kernel.bindat
  0.0000  0.2424  0.5071  0.7962  1.1119  1.4567  1.8333  2.2446  2.6937  3.1842
  3.7199  4.3049  4.9438  5.6415  6.4036  7.2358  8.1446  9.1372 10.2212 11.4050
 12.6979 14.1099 15.6519 17.3360 19.1751 21.1837 23.3773 25.7729 28.3892 31.2465
 34.3669 37.7748 41.4965 45.5611 50.0000
 
    POTLOK:  cpu time    5.1274: real time    5.1669
    SETDIJ:  cpu time    0.0232: real time    0.0232
     EDDAV:  cpu time  142.5469: real time  142.7911
       DOS:  cpu time    0.0040: real time    0.0040
    CHARGE:  cpu time    0.5827: real time    0.5837
    MIXING:  cpu time    0.1008: real time    0.1010
    --------------------------------------------
      LOOP:  cpu time  148.3850: real time  148.6699

 eigenvalue-minimisations  : 13888
 total energy-change (2. order) :-0.7221480E+03  (-0.4739273E+02)
 number of electron     808.9999299 magnetization       0.8570808
 augmentation part       68.2272615 magnetization       0.8676611

 Broyden mixing:
  rms(total) = 0.31058E+01    rms(broyden)= 0.31029E+01
  rms(prec ) = 0.32550E+01
  weight for this iteration     100.00

 Free energy of the ion-electron system (eV)
  ---------------------------------------------------
  alpha Z        PSCENC =       277.54429708
  Ewald energy   TEWEN  =    224495.26757746
  -Hartree energ DENC   =   -276213.16002913
  -exchange      EXHF   =         0.00000000
  -V(xc)+E(xc)   XCENC  =      3235.20019886
  PAW double counting   =    107493.96074031  -107251.65373097
  entropy T*S    EENTRO =        -0.01905405
  eigenvalues    EBANDS =    -11267.92632267
  atomic energy  EATOM  =     58508.63831753
  Solvation  Ediel_sol  =         0.00000000
  ---------------------------------------------------
  free energy    TOTEN  =      -722.14800558 eV

  energy without entropy =     -722.12895153  energy(sigma->0) =     -722.13847856


--------------------------------------------------------------------------------------------------------


--------------------------------------- Iteration      1(   2)  ---------------------------------------


    POTLOK:  cpu time    4.7849: real time    4.7965
    SETDIJ:  cpu time    0.0452: real time    0.0453
     EDDAV:  cpu time  137.9897: real time  138.2312
       DOS:  cpu time    0.0033: real time    0.0033
    CHARGE:  cpu time    0.5804: real time    0.5813
    MIXING:  cpu time    0.1000: real time    0.1001
    --------------------------------------------
      LOOP:  cpu time  143.5034: real time  143.7577

 eigenvalue-minimisations  : 13504
 total energy-change (2. order) : 0.1166356E+02  (-0.3704124E+01)
 number of electron     808.9999304 magnetization       0.7634193
 augmentation part       68.2280170 magnetization       0.5932093

 Broyden mixing:
  rms(total) = 0.19565E+01    rms(broyden)= 0.19559E+01
  rms(prec ) = 0.20147E+01
  weight for this iteration     100.00

 eigenvalues of (default mixing * dielectric matrix)
  average eigenvalue GAMMA=   0.7273
  0.7273

 Free energy of the ion-electron system (eV)
  ---------------------------------------------------
  alpha Z        PSCENC =       277.54429708
  Ewald energy   TEWEN  =    224495.26757746
  -Hartree energ DENC   =   -276241.51253099
  -exchange      EXHF   =         0.00000000
  -V(xc)+E(xc)   XCENC  =      3235.22079095
  PAW double counting   =    107460.82193828  -107219.33778932
  entropy T*S    EENTRO =        -0.02737327
  eigenvalues    EBANDS =    -11227.09967138
  atomic energy  EATOM  =     58508.63831753
  Solvation  Ediel_sol  =         0.00000000
  ---------------------------------------------------
  free energy    TOTEN  =      -710.48444366 eV

  energy without entropy =     -710.45707038  energy(sigma->0) =     -710.47075702


--------------------------------------------------------------------------------------------------------


--------------------------------------- Iteration      1(   3)  ---------------------------------------


    POTLOK:  cpu time    4.7804: real time    4.7918
    SETDIJ:  cpu time    0.0480: real time    0.0481
     EDDAV:  cpu time  148.3738: real time  148.6275
       DOS:  cpu time    0.0041: real time    0.0041
    CHARGE:  cpu time    0.5801: real time    0.5810
    MIXING:  cpu time    0.1011: real time    0.1013
    --------------------------------------------
      LOOP:  cpu time  153.8876: real time  154.1538

 eigenvalue-minimisations  : 14568
 total energy-change (2. order) : 0.3065716E+01  (-0.1095231E+01)
 number of electron     808.9999296 magnetization       0.7650820
 augmentation part       68.0984867 magnetization       0.0303791

 Broyden mixing:
  rms(total) = 0.10367E+01    rms(broyden)= 0.10350E+01
  rms(prec ) = 0.10761E+01
  weight for this iteration     100.00

 eigenvalues of (default mixing * dielectric matrix)
  average eigenvalue GAMMA=   0.9910
  1.2815  0.7006

 Free energy of the ion-electron system (eV)
  ---------------------------------------------------
  alpha Z        PSCENC =       277.54429708
  Ewald energy   TEWEN  =    224495.26757746
  -Hartree energ DENC   =   -276264.81723478
  -exchange      EXHF   =         0.00000000
  -V(xc)+E(xc)   XCENC  =      3235.80139182
  PAW double counting   =    107471.82303990  -107230.97547254
  entropy T*S    EENTRO =        -0.01097460
  eigenvalues    EBANDS =    -11200.68966991
  atomic energy  EATOM  =     58508.63831753
  Solvation  Ediel_sol  =         0.00000000
  ---------------------------------------------------
  free energy    TOTEN  =      -707.41872803 eV

  energy without entropy =     -707.40775344  energy(sigma->0) =     -707.41324073


--------------------------------------------------------------------------------------------------------


--------------------------------------- Iteration      1(   4)  ---------------------------------------


    POTLOK:  cpu time    4.7807: real time    4.7915
    SETDIJ:  cpu time    0.0444: real time    0.0444
     EDDAV:  cpu time  163.5072: real time  163.7881
       DOS:  cpu time    0.0044: real time    0.0043
    CHARGE:  cpu time    0.5796: real time    0.5806
    MIXING:  cpu time    0.1004: real time    0.1005
    --------------------------------------------
      LOOP:  cpu time  169.0166: real time  169.3095

 eigenvalue-minimisations  : 16520
 total energy-change (2. order) : 0.3995037E+00  (-0.1063786E+01)
 number of electron     808.9999304 magnetization       0.7876221
 augmentation part       68.1783820 magnetization      -0.1003486

 Broyden mixing:
  rms(total) = 0.96614E+00    rms(broyden)= 0.96498E+00
  rms(prec ) = 0.98345E+00
  weight for this iteration     100.00

 eigenvalues of (default mixing * dielectric matrix)
  average eigenvalue GAMMA=   0.9861
  1.6753  0.8390  0.4442

 Free energy of the ion-electron system (eV)
  ---------------------------------------------------
  alpha Z        PSCENC =       277.54429708
  Ewald energy   TEWEN  =    224495.26757746
  -Hartree energ DENC   =   -276289.46064541
  -exchange      EXHF   =         0.00000000
  -V(xc)+E(xc)   XCENC  =      3235.79174339
  PAW double counting   =    107448.68167542  -107208.25070905
  entropy T*S    EENTRO =        -0.00000000
  eigenvalues    EBANDS =    -11175.23148075
  atomic energy  EATOM  =     58508.63831753
  Solvation  Ediel_sol  =         0.00000000
  ---------------------------------------------------
  free energy    TOTEN  =      -707.01922433 eV

  energy without entropy =     -707.01922433  energy(sigma->0) =     -707.01922433


--------------------------------------------------------------------------------------------------------


--------------------------------------- Iteration      1(   5)  ---------------------------------------


    POTLOK:  cpu time    4.7811: real time    4.7923
    SETDIJ:  cpu time    0.0490: real time    0.0490
     EDDAV:  cpu time  148.9669: real time  149.2193
       DOS:  cpu time    0.0030: real time    0.0030
    CHARGE:  cpu time    0.5811: real time    0.5822
    MIXING:  cpu time    0.1012: real time    0.1013
    --------------------------------------------
      LOOP:  cpu time  154.4824: real time  154.7471

 eigenvalue-minimisations  : 14600
 total energy-change (2. order) : 0.7934146E-01  (-0.1015864E+00)
 number of electron     808.9999303 magnetization       0.8038874
 augmentation part       68.1464386 magnetization      -0.0868746

 Broyden mixing:
  rms(total) = 0.60140E+00    rms(broyden)= 0.60122E+00
  rms(prec ) = 0.61508E+00
  weight for this iteration     100.00

 eigenvalues of (default mixing * dielectric matrix)
  average eigenvalue GAMMA=   1.0236
  1.9102  0.8313  0.8313  0.5215

 Free energy of the ion-electron system (eV)
  ---------------------------------------------------
  alpha Z        PSCENC =       277.54429708
  Ewald energy   TEWEN  =    224495.26757746
  -Hartree energ DENC   =   -276303.50112217
  -exchange      EXHF   =         0.00000000
  -V(xc)+E(xc)   XCENC  =      3236.05539071
  PAW double counting   =    107347.93733261  -107107.66640006
  entropy T*S    EENTRO =        -0.00000000
  eigenvalues    EBANDS =    -11161.21527602
  atomic energy  EATOM  =     58508.63831753
  Solvation  Ediel_sol  =         0.00000000
  ---------------------------------------------------
  free energy    TOTEN  =      -706.93988287 eV

  energy without entropy =     -706.93988287  energy(sigma->0) =     -706.93988287


--------------------------------------------------------------------------------------------------------


--------------------------------------- Iteration      1(   6)  ---------------------------------------


    POTLOK:  cpu time    4.7752: real time    4.7929
    SETDIJ:  cpu time    0.0421: real time    0.0423
     EDDAV:  cpu time  162.8377: real time  163.1121
       DOS:  cpu time    0.0039: real time    0.0040
    CHARGE:  cpu time    0.5796: real time    0.5806
    MIXING:  cpu time    0.1020: real time    0.1021
    --------------------------------------------
      LOOP:  cpu time  168.3406: real time  168.6340

 eigenvalue-minimisations  : 16208
 total energy-change (2. order) : 0.1607572E+00  (-0.5103108E-01)
 number of electron     808.9999303 magnetization       0.8321158
 augmentation part       68.1088726 magnetization      -0.0640111

 Broyden mixing:
  rms(total) = 0.40008E+00    rms(broyden)= 0.40002E+00
  rms(prec ) = 0.40556E+00
  weight for this iteration     100.00

 eigenvalues of (default mixing * dielectric matrix)
  average eigenvalue GAMMA=   1.0451
  1.7681  1.1247  1.1247  0.7081  0.5001

 Free energy of the ion-electron system (eV)
  ---------------------------------------------------
  alpha Z        PSCENC =       277.54429708
  Ewald energy   TEWEN  =    224495.26757746
  -Hartree energ DENC   =   -276308.14150629
  -exchange      EXHF   =         0.00000000
  -V(xc)+E(xc)   XCENC  =      3236.22870609
  PAW double counting   =    107232.39236598  -106992.11552935
  entropy T*S    EENTRO =        -0.00000000
  eigenvalues    EBANDS =    -11156.59335420
  atomic energy  EATOM  =     58508.63831753
  Solvation  Ediel_sol  =         0.00000000
  ---------------------------------------------------
  free energy    TOTEN  =      -706.77912569 eV

  energy without entropy =     -706.77912569  energy(sigma->0) =     -706.77912569


--------------------------------------------------------------------------------------------------------


--------------------------------------- Iteration      1(   7)  ---------------------------------------


    POTLOK:  cpu time    4.7743: real time    4.7854
    SETDIJ:  cpu time    0.0521: real time    0.0522
     EDDAV:  cpu time  153.1569: real time  153.4171
       DOS:  cpu time    0.0033: real time    0.0033
    CHARGE:  cpu time    0.5802: real time    0.5812
    MIXING:  cpu time    0.1016: real time    0.1018
    --------------------------------------------
      LOOP:  cpu time  158.6685: real time  158.9410

 eigenvalue-minimisations  : 15120
 total energy-change (2. order) : 0.2544156E-01  (-0.1178719E-01)
 number of electron     808.9999303 magnetization       0.8817301
 augmentation part       68.1126872 magnetization      -0.0160447

 Broyden mixing:
  rms(total) = 0.23916E+00    rms(broyden)= 0.23913E+00
  rms(prec ) = 0.24325E+00
  weight for this iteration     100.00

 eigenvalues of (default mixing * dielectric matrix)
  average eigenvalue GAMMA=   1.2330
  2.7210  1.6668  0.8566  0.8566  0.7800  0.5170

 Free energy of the ion-electron system (eV)
  ---------------------------------------------------
  alpha Z        PSCENC =       277.54429708
  Ewald energy   TEWEN  =    224495.26757746
  -Hartree energ DENC   =   -276306.40051426
  -exchange      EXHF   =         0.00000000
  -V(xc)+E(xc)   XCENC  =      3236.23340879
  PAW double counting   =    107127.37633725  -106887.03310930
  entropy T*S    EENTRO =        -0.00000000
  eigenvalues    EBANDS =    -11158.37999868
  atomic energy  EATOM  =     58508.63831753
  Solvation  Ediel_sol  =         0.00000000
  ---------------------------------------------------
  free energy    TOTEN  =      -706.75368413 eV

  energy without entropy =     -706.75368413  energy(sigma->0) =     -706.75368413


--------------------------------------------------------------------------------------------------------


--------------------------------------- Iteration      1(   8)  ---------------------------------------


    POTLOK:  cpu time    4.7711: real time    4.7840
    SETDIJ:  cpu time    0.0544: real time    0.0545
     EDDAV:  cpu time  149.2401: real time  149.4826
       DOS:  cpu time    0.0026: real time    0.0026
    CHARGE:  cpu time    0.5791: real time    0.5800
    MIXING:  cpu time    0.1030: real time    0.1031
    --------------------------------------------
      LOOP:  cpu time  154.7503: real time  155.0068

 eigenvalue-minimisations  : 14632
 total energy-change (2. order) : 0.1506435E-01  (-0.1055787E-01)
 number of electron     808.9999302 magnetization       0.8921275
 augmentation part       68.1018627 magnetization      -0.0046670

 Broyden mixing:
  rms(total) = 0.14507E+00    rms(broyden)= 0.14494E+00
  rms(prec ) = 0.15027E+00
  weight for this iteration     100.00

 eigenvalues of (default mixing * dielectric matrix)
  average eigenvalue GAMMA=   1.1562
  2.4968  1.4216  1.0368  1.0368  0.7878  0.7878  0.5260

 Free energy of the ion-electron system (eV)
  ---------------------------------------------------
  alpha Z        PSCENC =       277.54429708
  Ewald energy   TEWEN  =    224495.26757746
  -Hartree energ DENC   =   -276308.45186332
  -exchange      EXHF   =         0.00000000
  -V(xc)+E(xc)   XCENC  =      3236.34103714
  PAW double counting   =    106987.21634066  -106746.86456137
  entropy T*S    EENTRO =        -0.00000000
  eigenvalues    EBANDS =    -11156.42976496
  atomic energy  EATOM  =     58508.63831753
  Solvation  Ediel_sol  =         0.00000000
  ---------------------------------------------------
  free energy    TOTEN  =      -706.73861978 eV

  energy without entropy =     -706.73861978  energy(sigma->0) =     -706.73861978


--------------------------------------------------------------------------------------------------------


--------------------------------------- Iteration      1(   9)  ---------------------------------------


    POTLOK:  cpu time    4.7780: real time    4.7884
    SETDIJ:  cpu time    0.0506: real time    0.0507
     EDDAV:  cpu time  155.2178: real time  155.4468
       DOS:  cpu time    0.0023: real time    0.0023
    CHARGE:  cpu time    0.5811: real time    0.5820
    MIXING:  cpu time    0.1034: real time    0.1036
    --------------------------------------------
      LOOP:  cpu time  160.7332: real time  160.9737

 eigenvalue-minimisations  : 15368
 total energy-change (2. order) : 0.6666953E-02  (-0.6161718E-02)
 number of electron     808.9999303 magnetization       0.9058170
 augmentation part       68.1128796 magnetization       0.0075084

 Broyden mixing:
  rms(total) = 0.79875E-01    rms(broyden)= 0.79811E-01
  rms(prec ) = 0.82815E-01
  weight for this iteration     100.00

 eigenvalues of (default mixing * dielectric matrix)
  average eigenvalue GAMMA=   1.1369
  2.1920  1.2667  1.2667  1.3842  1.1597  0.7089  0.5586  0.5586

 Free energy of the ion-electron system (eV)
  ---------------------------------------------------
  alpha Z        PSCENC =       277.54429708
  Ewald energy   TEWEN  =    224495.26757746
  -Hartree energ DENC   =   -276309.10276058
  -exchange      EXHF   =         0.00000000
  -V(xc)+E(xc)   XCENC  =      3236.28940958
  PAW double counting   =    107015.50626673  -106775.16317020
  entropy T*S    EENTRO =        -0.00000000
  eigenvalues    EBANDS =    -11155.71189043
  atomic energy  EATOM  =     58508.63831753
  Solvation  Ediel_sol  =         0.00000000
  ---------------------------------------------------
  free energy    TOTEN  =      -706.73195282 eV

  energy without entropy =     -706.73195282  energy(sigma->0) =     -706.73195282


--------------------------------------------------------------------------------------------------------


--------------------------------------- Iteration      1(  10)  ---------------------------------------


    POTLOK:  cpu time    4.7786: real time    4.7894
    SETDIJ:  cpu time    0.0505: real time    0.0506
     EDDAV:  cpu time  160.2740: real time  160.5114
       DOS:  cpu time    0.0046: real time    0.0046
    CHARGE:  cpu time    0.5790: real time    0.5799
    MIXING:  cpu time    0.1038: real time    0.1039
    --------------------------------------------
      LOOP:  cpu time  165.7905: real time  166.0398

 eigenvalue-minimisations  : 16008
 total energy-change (2. order) :-0.8093318E-03  (-0.1356809E-02)
 number of electron     808.9999303 magnetization       0.9227714
 augmentation part       68.1141626 magnetization       0.0236736

 Broyden mixing:
  rms(total) = 0.57544E-01    rms(broyden)= 0.57510E-01
  rms(prec ) = 0.60947E-01
  weight for this iteration     100.00

 eigenvalues of (default mixing * dielectric matrix)
  average eigenvalue GAMMA=   1.1590
  2.5514  1.9006  1.1957  1.1957  0.8313  0.8313  0.5233  0.7010  0.7010

 Free energy of the ion-electron system (eV)
  ---------------------------------------------------
  alpha Z        PSCENC =       277.54429708
  Ewald energy   TEWEN  =    224495.26757746
  -Hartree energ DENC   =   -276309.57826755
  -exchange      EXHF   =         0.00000000
  -V(xc)+E(xc)   XCENC  =      3236.29187261
  PAW double counting   =    107024.81825175  -106784.48942839
  entropy T*S    EENTRO =        -0.00000000
  eigenvalues    EBANDS =    -11155.22538265
  atomic energy  EATOM  =     58508.63831753
  Solvation  Ediel_sol  =         0.00000000
  ---------------------------------------------------
  free energy    TOTEN  =      -706.73276216 eV

  energy without entropy =     -706.73276216  energy(sigma->0) =     -706.73276216


--------------------------------------------------------------------------------------------------------


--------------------------------------- Iteration      1(  11)  ---------------------------------------


    POTLOK:  cpu time    4.7784: real time    4.7883
    SETDIJ:  cpu time    0.0531: real time    0.0532
     EDDAV:  cpu time  144.4027: real time  144.6204
       DOS:  cpu time    0.0034: real time    0.0034
    CHARGE:  cpu time    0.5805: real time    0.5814
    MIXING:  cpu time    0.1056: real time    0.1057
    --------------------------------------------
      LOOP:  cpu time  149.9237: real time  150.1525

 eigenvalue-minimisations  : 14152
 total energy-change (2. order) : 0.1496026E-02  (-0.2525015E-03)
 number of electron     808.9999303 magnetization       0.9494541
 augmentation part       68.1134510 magnetization       0.0502915

 Broyden mixing:
  rms(total) = 0.27907E-01    rms(broyden)= 0.27904E-01
  rms(prec ) = 0.31654E-01
  weight for this iteration     100.00

 eigenvalues of (default mixing * dielectric matrix)
  average eigenvalue GAMMA=   1.2307
  2.5339  2.5339  1.2212  1.2212  1.2370  0.8381  0.8381  0.5249  0.6794  0.6794

 Free energy of the ion-electron system (eV)
  ---------------------------------------------------
  alpha Z        PSCENC =       277.54429708
  Ewald energy   TEWEN  =    224495.26757746
  -Hartree energ DENC   =   -276309.70518297
  -exchange      EXHF   =         0.00000000
  -V(xc)+E(xc)   XCENC  =      3236.30895334
  PAW double counting   =    107013.32311132  -106772.99456894
  entropy T*S    EENTRO =        -0.00000000
  eigenvalues    EBANDS =    -11155.11377095
  atomic energy  EATOM  =     58508.63831753
  Solvation  Ediel_sol  =         0.00000000
  ---------------------------------------------------
  free energy    TOTEN  =      -706.73126613 eV

  energy without entropy =     -706.73126613  energy(sigma->0) =     -706.73126613


--------------------------------------------------------------------------------------------------------


--------------------------------------- Iteration      1(  12)  ---------------------------------------


    POTLOK:  cpu time    4.7924: real time    4.8037
    SETDIJ:  cpu time    0.0441: real time    0.0442
     EDDAV:  cpu time  143.6062: real time  143.8238
       DOS:  cpu time    0.0023: real time    0.0023
    CHARGE:  cpu time    0.5712: real time    0.5721
    MIXING:  cpu time    0.1054: real time    0.1055
    --------------------------------------------
      LOOP:  cpu time  149.1216: real time  149.3515

 eigenvalue-minimisations  : 14064
 total energy-change (2. order) :-0.5777345E-03  (-0.3598040E-03)
 number of electron     808.9999303 magnetization       0.9685082
 augmentation part       68.1119528 magnetization       0.0694032

 Broyden mixing:
  rms(total) = 0.14800E-01    rms(broyden)= 0.14764E-01
  rms(prec ) = 0.17553E-01
  weight for this iteration     100.00

 eigenvalues of (default mixing * dielectric matrix)
  average eigenvalue GAMMA=   1.2964
  3.2229  2.7549  1.5346  1.1589  1.1589  0.9186  0.9186  0.5268  0.7109  0.7109
  0.6440

 Free energy of the ion-electron system (eV)
  ---------------------------------------------------
  alpha Z        PSCENC =       277.54429708
  Ewald energy   TEWEN  =    224495.26757746
  -Hartree energ DENC   =   -276309.70807056
  -exchange      EXHF   =         0.00000000
  -V(xc)+E(xc)   XCENC  =      3236.32618328
  PAW double counting   =    107014.54862794  -106774.22645114
  entropy T*S    EENTRO =        -0.00000000
  eigenvalues    EBANDS =    -11155.12232546
  atomic energy  EATOM  =     58508.63831753
  Solvation  Ediel_sol  =         0.00000000
  ---------------------------------------------------
  free energy    TOTEN  =      -706.73184386 eV

  energy without entropy =     -706.73184386  energy(sigma->0) =     -706.73184386


--------------------------------------------------------------------------------------------------------


--------------------------------------- Iteration      1(  13)  ---------------------------------------


    POTLOK:  cpu time    4.7852: real time    4.7961
    SETDIJ:  cpu time    0.0458: real time    0.0458
     EDDAV:  cpu time  136.5562: real time  136.7663
       DOS:  cpu time    0.0028: real time    0.0028
    CHARGE:  cpu time    0.5716: real time    0.5724
    MIXING:  cpu time    0.1064: real time    0.1065
    --------------------------------------------
      LOOP:  cpu time  142.0679: real time  142.2899

 eigenvalue-minimisations  : 13424
 total energy-change (2. order) :-0.1639726E-02  (-0.1708779E-03)
 number of electron     808.9999303 magnetization       0.9761652
 augmentation part       68.1125176 magnetization       0.0767837

 Broyden mixing:
  rms(total) = 0.10188E-01    rms(broyden)= 0.10179E-01
  rms(prec ) = 0.11801E-01
  weight for this iteration     100.00

 eigenvalues of (default mixing * dielectric matrix)
  average eigenvalue GAMMA=   1.3059
  3.6053  2.6300  1.7150  1.1663  1.1663  1.0232  1.0232  0.7613  0.7613  0.5255
  0.6465  0.6465

 Free energy of the ion-electron system (eV)
  ---------------------------------------------------
  alpha Z        PSCENC =       277.54429708
  Ewald energy   TEWEN  =    224495.26757746
  -Hartree energ DENC   =   -276309.86204585
  -exchange      EXHF   =         0.00000000
  -V(xc)+E(xc)   XCENC  =      3236.32981977
  PAW double counting   =    107015.41826747  -106775.10110976
  entropy T*S    EENTRO =        -0.00000000
  eigenvalues    EBANDS =    -11154.96860729
  atomic energy  EATOM  =     58508.63831753
  Solvation  Ediel_sol  =         0.00000000
  ---------------------------------------------------
  free energy    TOTEN  =      -706.73348359 eV

  energy without entropy =     -706.73348359  energy(sigma->0) =     -706.73348359


--------------------------------------------------------------------------------------------------------


--------------------------------------- Iteration      1(  14)  ---------------------------------------


    POTLOK:  cpu time    4.7878: real time    4.7993
    SETDIJ:  cpu time    0.0416: real time    0.0415
     EDDAV:  cpu time  145.5508: real time  145.7661
       DOS:  cpu time    0.0037: real time    0.0037
    CHARGE:  cpu time    0.5715: real time    0.5724
    MIXING:  cpu time    0.1074: real time    0.1075
    --------------------------------------------
      LOOP:  cpu time  151.0627: real time  151.2905

 eigenvalue-minimisations  : 14208
 total energy-change (2. order) :-0.1525446E-02  (-0.1289534E-03)
 number of electron     808.9999303 magnetization       0.9782241
 augmentation part       68.1129659 magnetization       0.0785907

 Broyden mixing:
  rms(total) = 0.13346E-01    rms(broyden)= 0.13344E-01
  rms(prec ) = 0.14017E-01
  weight for this iteration     100.00

 eigenvalues of (default mixing * dielectric matrix)
  average eigenvalue GAMMA=   1.2137
  3.6300  2.6349  1.7348  1.1690  1.1690  1.0240  1.0240  0.7601  0.7601  0.5254
  0.6432  0.6432  0.0602

 Free energy of the ion-electron system (eV)
  ---------------------------------------------------
  alpha Z        PSCENC =       277.54429708
  Ewald energy   TEWEN  =    224495.26757746
  -Hartree energ DENC   =   -276310.00433676
  -exchange      EXHF   =         0.00000000
  -V(xc)+E(xc)   XCENC  =      3236.32914609
  PAW double counting   =    107016.90729743  -106776.59255412
  entropy T*S    EENTRO =        -0.00000000
  eigenvalues    EBANDS =    -11154.82475374
  atomic energy  EATOM  =     58508.63831753
  Solvation  Ediel_sol  =         0.00000000
  ---------------------------------------------------
  free energy    TOTEN  =      -706.73500904 eV

  energy without entropy =     -706.73500904  energy(sigma->0) =     -706.73500904


--------------------------------------------------------------------------------------------------------


--------------------------------------- Iteration      1(  15)  ---------------------------------------


    POTLOK:  cpu time    4.7834: real time    4.7971
    SETDIJ:  cpu time    0.0444: real time    0.0446
     EDDAV:  cpu time  111.5612: real time  111.7283
       DOS:  cpu time    0.0021: real time    0.0021
    CHARGE:  cpu time    0.5718: real time    0.5725
    MIXING:  cpu time    0.1082: real time    0.1085
    --------------------------------------------
      LOOP:  cpu time  117.0710: real time  117.2530

 eigenvalue-minimisations  : 10352
 total energy-change (2. order) :-0.4647304E-03  (-0.1226100E-04)
 number of electron     808.9999303 magnetization       0.9799329
 augmentation part       68.1129024 magnetization       0.0803733

 Broyden mixing:
  rms(total) = 0.12308E-01    rms(broyden)= 0.12308E-01
  rms(prec ) = 0.12941E-01
  weight for this iteration     100.00

 eigenvalues of (default mixing * dielectric matrix)
  average eigenvalue GAMMA=   1.2186
  3.4097  2.7727  1.7974  1.1850  1.1850  0.9891  0.9891  0.7446  0.7446  0.5256
  0.6462  0.6462  0.7128  0.7128

 Free energy of the ion-electron system (eV)
  ---------------------------------------------------
  alpha Z        PSCENC =       277.54429708
  Ewald energy   TEWEN  =    224495.26757746
  -Hartree energ DENC   =   -276310.01650778
  -exchange      EXHF   =         0.00000000
  -V(xc)+E(xc)   XCENC  =      3236.32958841
  PAW double counting   =    107017.58863951  -106777.27418864
  entropy T*S    EENTRO =        -0.00000000
  eigenvalues    EBANDS =    -11154.81319734
  atomic energy  EATOM  =     58508.63831753
  Solvation  Ediel_sol  =         0.00000000
  ---------------------------------------------------
  free energy    TOTEN  =      -706.73547377 eV

  energy without entropy =     -706.73547377  energy(sigma->0) =     -706.73547377


--------------------------------------------------------------------------------------------------------


--------------------------------------- Iteration      1(  16)  ---------------------------------------


    POTLOK:  cpu time    4.7862: real time    4.7975
    SETDIJ:  cpu time    0.0432: real time    0.0433
     EDDAV:  cpu time   99.7204: real time   99.8686
       DOS:  cpu time    0.0024: real time    0.0024
    CHARGE:  cpu time    0.5716: real time    0.5723
    MIXING:  cpu time    0.1096: real time    0.1099
    --------------------------------------------
      LOOP:  cpu time  105.2334: real time  105.3940

 eigenvalue-minimisations  :  8816
 total energy-change (2. order) :-0.6191467E-03  (-0.2823051E-05)
 number of electron     808.9999303 magnetization       0.9936903
 augmentation part       68.1127458 magnetization       0.0941726

 Broyden mixing:
  rms(total) = 0.10010E-01    rms(broyden)= 0.10010E-01
  rms(prec ) = 0.10669E-01
  weight for this iteration     100.00

 eigenvalues of (default mixing * dielectric matrix)
  average eigenvalue GAMMA=   1.3581
  4.3271  2.4439  2.1400  1.5944  1.5944  1.1782  1.1782  0.9902  0.9902  0.7804
  0.7804  0.5262  0.6190  0.6190  0.6097

 Free energy of the ion-electron system (eV)
  ---------------------------------------------------
  alpha Z        PSCENC =       277.54429708
  Ewald energy   TEWEN  =    224495.26757746
  -Hartree energ DENC   =   -276310.06185754
  -exchange      EXHF   =         0.00000000
  -V(xc)+E(xc)   XCENC  =      3236.33046491
  PAW double counting   =    107018.63372634  -106778.31893187
  entropy T*S    EENTRO =        -0.00000000
  eigenvalues    EBANDS =    -11154.76968682
  atomic energy  EATOM  =     58508.63831753
  Solvation  Ediel_sol  =         0.00000000
  ---------------------------------------------------
  free energy    TOTEN  =      -706.73609291 eV

  energy without entropy =     -706.73609291  energy(sigma->0) =     -706.73609291


--------------------------------------------------------------------------------------------------------


--------------------------------------- Iteration      1(  17)  ---------------------------------------


    POTLOK:  cpu time    4.7865: real time    4.7966
    SETDIJ:  cpu time    0.0530: real time    0.0532
     EDDAV:  cpu time  123.1258: real time  123.3102
       DOS:  cpu time    0.0023: real time    0.0023
    CHARGE:  cpu time    0.5719: real time    0.5726
    MIXING:  cpu time    0.1108: real time    0.1110
    --------------------------------------------
      LOOP:  cpu time  128.6504: real time  128.8459

 eigenvalue-minimisations  : 11680
 total energy-change (2. order) :-0.3558491E-02  (-0.5139996E-04)
 number of electron     808.9999303 magnetization       0.9942601
 augmentation part       68.1125610 magnetization       0.0946643

 Broyden mixing:
  rms(total) = 0.10714E-01    rms(broyden)= 0.10711E-01
  rms(prec ) = 0.10905E-01
  weight for this iteration     100.00

 eigenvalues of (default mixing * dielectric matrix)
  average eigenvalue GAMMA=   1.3232
  4.0381  3.1734  2.3073  1.6760  1.1336  1.1336  1.1138  1.1138  0.7841  0.7841
  0.7979  0.6978  0.6978  0.5251  0.6107  0.5834

 Free energy of the ion-electron system (eV)
  ---------------------------------------------------
  alpha Z        PSCENC =       277.54429708
  Ewald energy   TEWEN  =    224495.26757746
  -Hartree energ DENC   =   -276310.34972201
  -exchange      EXHF   =         0.00000000
  -V(xc)+E(xc)   XCENC  =      3236.33503002
  PAW double counting   =    107021.85812969  -106781.54080333
  entropy T*S    EENTRO =        -0.00000000
  eigenvalues    EBANDS =    -11154.49247785
  atomic energy  EATOM  =     58508.63831753
  Solvation  Ediel_sol  =         0.00000000
  ---------------------------------------------------
  free energy    TOTEN  =      -706.73965141 eV

  energy without entropy =     -706.73965141  energy(sigma->0) =     -706.73965141


--------------------------------------------------------------------------------------------------------


--------------------------------------- Iteration      1(  18)  ---------------------------------------


    POTLOK:  cpu time    4.7885: real time    4.7987
    SETDIJ:  cpu time    0.0478: real time    0.0479
     EDDAV:  cpu time  115.3140: real time  115.4850
       DOS:  cpu time    0.0026: real time    0.0026
    CHARGE:  cpu time    0.5713: real time    0.5721
    MIXING:  cpu time    0.1132: real time    0.1135
    --------------------------------------------
      LOOP:  cpu time  120.8375: real time  121.0198

 eigenvalue-minimisations  : 10624
 total energy-change (2. order) :-0.3828964E-03  (-0.1132385E-04)
 number of electron     808.9999303 magnetization       0.9951142
 augmentation part       68.1127700 magnetization       0.0954269

 Broyden mixing:
  rms(total) = 0.70943E-02    rms(broyden)= 0.70939E-02
  rms(prec ) = 0.72730E-02
  weight for this iteration     100.00

 eigenvalues of (default mixing * dielectric matrix)
  average eigenvalue GAMMA=   1.2791
  4.3314  3.0284  2.2479  1.5896  1.1383  1.1383  1.1458  1.1458  0.6798  0.6798
  0.8667  0.7556  0.7556  0.6141  0.6141  0.5237  0.4904

 Free energy of the ion-electron system (eV)
  ---------------------------------------------------
  alpha Z        PSCENC =       277.54429708
  Ewald energy   TEWEN  =    224495.26757746
  -Hartree energ DENC   =   -276310.40932085
  -exchange      EXHF   =         0.00000000
  -V(xc)+E(xc)   XCENC  =      3236.33388773
  PAW double counting   =    107022.12439543  -106781.80734990
  entropy T*S    EENTRO =        -0.00000000
  eigenvalues    EBANDS =    -11154.43183879
  atomic energy  EATOM  =     58508.63831753
  Solvation  Ediel_sol  =         0.00000000
  ---------------------------------------------------
  free energy    TOTEN  =      -706.74003430 eV

  energy without entropy =     -706.74003430  energy(sigma->0) =     -706.74003430


--------------------------------------------------------------------------------------------------------


--------------------------------------- Iteration      1(  19)  ---------------------------------------


    POTLOK:  cpu time    4.7870: real time    4.7969
    SETDIJ:  cpu time    0.0517: real time    0.0518
     EDDAV:  cpu time  103.8235: real time  103.9801
       DOS:  cpu time    0.0033: real time    0.0033
    CHARGE:  cpu time    0.5719: real time    0.5728
    MIXING:  cpu time    0.1136: real time    0.1138
    --------------------------------------------
      LOOP:  cpu time  109.3510: real time  109.5186

 eigenvalue-minimisations  :  9216
 total energy-change (2. order) :-0.2755478E-03  (-0.3033254E-05)
 number of electron     808.9999303 magnetization       0.9970125
 augmentation part       68.1129530 magnetization       0.0972977

 Broyden mixing:
  rms(total) = 0.55108E-02    rms(broyden)= 0.55104E-02
  rms(prec ) = 0.56585E-02
  weight for this iteration     100.00

 eigenvalues of (default mixing * dielectric matrix)
  average eigenvalue GAMMA=   1.3052
  4.5007  2.8922  2.3116  1.7203  1.2783  1.2783  1.0302  1.0302  1.0623  1.0623
  0.8099  0.8099  0.6632  0.6632  0.7006  0.6272  0.5304  0.5222

 Free energy of the ion-electron system (eV)
  ---------------------------------------------------
  alpha Z        PSCENC =       277.54429708
  Ewald energy   TEWEN  =    224495.26757746
  -Hartree energ DENC   =   -276310.47399473
  -exchange      EXHF   =         0.00000000
  -V(xc)+E(xc)   XCENC  =      3236.33354882
  PAW double counting   =    107022.49300246  -106782.17690508
  entropy T*S    EENTRO =        -0.00000000
  eigenvalues    EBANDS =    -11154.36615339
  atomic energy  EATOM  =     58508.63831753
  Solvation  Ediel_sol  =         0.00000000
  ---------------------------------------------------
  free energy    TOTEN  =      -706.74030985 eV

  energy without entropy =     -706.74030985  energy(sigma->0) =     -706.74030985


--------------------------------------------------------------------------------------------------------


--------------------------------------- Iteration      1(  20)  ---------------------------------------


    POTLOK:  cpu time    4.7868: real time    4.7973
    SETDIJ:  cpu time    0.0541: real time    0.0541
     EDDAV:  cpu time  103.7962: real time  103.9504
       DOS:  cpu time    0.0024: real time    0.0024
    CHARGE:  cpu time    0.5725: real time    0.5732
    MIXING:  cpu time    0.1150: real time    0.1153
    --------------------------------------------
      LOOP:  cpu time  109.3269: real time  109.4927

 eigenvalue-minimisations  :  9272
 total energy-change (2. order) :-0.7714759E-03  (-0.5534958E-05)
 number of electron     808.9999303 magnetization       0.9990217
 augmentation part       68.1130969 magnetization       0.0992231

 Broyden mixing:
  rms(total) = 0.22138E-02    rms(broyden)= 0.22124E-02
  rms(prec ) = 0.23868E-02
  weight for this iteration     100.00

 eigenvalues of (default mixing * dielectric matrix)
  average eigenvalue GAMMA=   1.3400
  5.1926  2.7928  2.3085  1.8229  1.3817  1.3817  1.1999  1.1999  1.0314  1.0314
  0.7614  0.7614  0.8176  0.7429  0.7429  0.6181  0.6181  0.5275  0.5275

 Free energy of the ion-electron system (eV)
  ---------------------------------------------------
  alpha Z        PSCENC =       277.54429708
  Ewald energy   TEWEN  =    224495.26757746
  -Hartree energ DENC   =   -276310.62282321
  -exchange      EXHF   =         0.00000000
  -V(xc)+E(xc)   XCENC  =      3236.33361114
  PAW double counting   =    107022.60574159  -106782.29143301
  entropy T*S    EENTRO =        -0.00000000
  eigenvalues    EBANDS =    -11154.21636992
  atomic energy  EATOM  =     58508.63831753
  Solvation  Ediel_sol  =         0.00000000
  ---------------------------------------------------
  free energy    TOTEN  =      -706.74108133 eV

  energy without entropy =     -706.74108133  energy(sigma->0) =     -706.74108133


--------------------------------------------------------------------------------------------------------


--------------------------------------- Iteration      1(  21)  ---------------------------------------


    POTLOK:  cpu time    4.7875: real time    4.7979
    SETDIJ:  cpu time    0.0517: real time    0.0519
     EDDAV:  cpu time  106.1599: real time  106.3163
       DOS:  cpu time    0.0025: real time    0.0025
    CHARGE:  cpu time    0.5725: real time    0.5733
    MIXING:  cpu time    0.1171: real time    0.1172
    --------------------------------------------
      LOOP:  cpu time  111.6912: real time  111.8592

 eigenvalue-minimisations  :  9464
 total energy-change (2. order) :-0.6630662E-03  (-0.3632008E-05)
 number of electron     808.9999303 magnetization       0.9997972
 augmentation part       68.1131032 magnetization       0.0999874

 Broyden mixing:
  rms(total) = 0.14210E-02    rms(broyden)= 0.14206E-02
  rms(prec ) = 0.15556E-02
  weight for this iteration     100.00

 eigenvalues of (default mixing * dielectric matrix)
  average eigenvalue GAMMA=   1.3487
  5.5958  2.8764  2.0352  2.0352  1.5811  1.5811  1.1237  1.1237  1.0666  1.0666
  0.7825  0.7825  0.7978  0.7978  0.8136  0.6371  0.6371  0.6108  0.5262  0.5041

 Free energy of the ion-electron system (eV)
  ---------------------------------------------------
  alpha Z        PSCENC =       277.54429708
  Ewald energy   TEWEN  =    224495.26757746
  -Hartree energ DENC   =   -276310.71644351
  -exchange      EXHF   =         0.00000000
  -V(xc)+E(xc)   XCENC  =      3236.33374401
  PAW double counting   =    107022.42392134  -106782.11012925
  entropy T*S    EENTRO =        -0.00000000
  eigenvalues    EBANDS =    -11154.12302905
  atomic energy  EATOM  =     58508.63831753
  Solvation  Ediel_sol  =         0.00000000
  ---------------------------------------------------
  free energy    TOTEN  =      -706.74174439 eV

  energy without entropy =     -706.74174439  energy(sigma->0) =     -706.74174439


--------------------------------------------------------------------------------------------------------


--------------------------------------- Iteration      1(  22)  ---------------------------------------


    POTLOK:  cpu time    4.7899: real time    4.8005
    SETDIJ:  cpu time    0.0489: real time    0.0489
     EDDAV:  cpu time  105.8113: real time  105.9694
       DOS:  cpu time    0.0040: real time    0.0040
    CHARGE:  cpu time    0.5704: real time    0.5712
    MIXING:  cpu time    0.1195: real time    0.1196
    --------------------------------------------
      LOOP:  cpu time  111.3440: real time  111.5138

 eigenvalue-minimisations  :  9552
 total energy-change (2. order) :-0.4267443E-03  (-0.2689136E-05)
 number of electron     808.9999303 magnetization       1.0004110
 augmentation part       68.1132178 magnetization       0.1005811

 Broyden mixing:
  rms(total) = 0.16741E-02    rms(broyden)= 0.16738E-02
  rms(prec ) = 0.17566E-02
  weight for this iteration     100.00

 eigenvalues of (default mixing * dielectric matrix)
  average eigenvalue GAMMA=   1.3981
  6.2698  3.1464  2.1143  2.1143  1.4924  1.4924  1.3922  1.1127  1.1127  1.1397
  1.1397  0.8027  0.8027  0.8075  0.8075  0.6762  0.6762  0.6152  0.5254  0.5599
  0.5599

 Free energy of the ion-electron system (eV)
  ---------------------------------------------------
  alpha Z        PSCENC =       277.54429708
  Ewald energy   TEWEN  =    224495.26757746
  -Hartree energ DENC   =   -276310.81642005
  -exchange      EXHF   =         0.00000000
  -V(xc)+E(xc)   XCENC  =      3236.33344490
  PAW double counting   =    107022.20453068  -106781.89123317
  entropy T*S    EENTRO =        -0.00000000
  eigenvalues    EBANDS =    -11154.02268557
  atomic energy  EATOM  =     58508.63831753
  Solvation  Ediel_sol  =         0.00000000
  ---------------------------------------------------
  free energy    TOTEN  =      -706.74217114 eV

  energy without entropy =     -706.74217114  energy(sigma->0) =     -706.74217114


--------------------------------------------------------------------------------------------------------


--------------------------------------- Iteration      1(  23)  ---------------------------------------


    POTLOK:  cpu time    4.7839: real time    4.7943
    SETDIJ:  cpu time    0.0530: real time    0.0530
     EDDAV:  cpu time  104.1829: real time  104.3448
       DOS:  cpu time    0.0026: real time    0.0026
    CHARGE:  cpu time    0.5708: real time    0.5717
    MIXING:  cpu time    0.1208: real time    0.1209
    --------------------------------------------
      LOOP:  cpu time  109.7139: real time  109.8872

 eigenvalue-minimisations  :  9376
 total energy-change (2. order) :-0.3168685E-03  (-0.1778265E-05)
 number of electron     808.9999303 magnetization       1.0005546
 augmentation part       68.1131930 magnetization       0.1007098

 Broyden mixing:
  rms(total) = 0.18891E-02    rms(broyden)= 0.18891E-02
  rms(prec ) = 0.19278E-02
  weight for this iteration     100.00

 eigenvalues of (default mixing * dielectric matrix)
  average eigenvalue GAMMA=   1.4124
  6.6007  3.3174  2.2414  2.2414  1.5614  1.5614  1.4265  1.4265  1.1263  1.1263
  0.9157  0.9157  0.8010  0.8010  0.7506  0.7506  0.6569  0.6569  0.6083  0.5247
  0.5152  0.5471

 Free energy of the ion-electron system (eV)
  ---------------------------------------------------
  alpha Z        PSCENC =       277.54429708
  Ewald energy   TEWEN  =    224495.26757746
  -Hartree energ DENC   =   -276310.91125396
  -exchange      EXHF   =         0.00000000
  -V(xc)+E(xc)   XCENC  =      3236.33364225
  PAW double counting   =    107021.97412900  -106781.66055584
  entropy T*S    EENTRO =        -0.00000000
  eigenvalues    EBANDS =    -11153.92864153
  atomic energy  EATOM  =     58508.63831753
  Solvation  Ediel_sol  =         0.00000000
  ---------------------------------------------------
  free energy    TOTEN  =      -706.74248800 eV

  energy without entropy =     -706.74248800  energy(sigma->0) =     -706.74248800


--------------------------------------------------------------------------------------------------------


--------------------------------------- Iteration      1(  24)  ---------------------------------------


    POTLOK:  cpu time    4.7867: real time    4.7973
    SETDIJ:  cpu time    0.0592: real time    0.0591
     EDDAV:  cpu time  105.2381: real time  105.3945
       DOS:  cpu time    0.0026: real time    0.0026
    CHARGE:  cpu time    0.5710: real time    0.5718
    MIXING:  cpu time    0.1218: real time    0.1219
    --------------------------------------------
      LOOP:  cpu time  110.7794: real time  110.9473

 eigenvalue-minimisations  :  9424
 total energy-change (2. order) :-0.1323621E-03  (-0.9922323E-06)
 number of electron     808.9999303 magnetization       1.0005630
 augmentation part       68.1131875 magnetization       0.1007207

 Broyden mixing:
  rms(total) = 0.85445E-03    rms(broyden)= 0.85419E-03
  rms(prec ) = 0.89136E-03
  weight for this iteration     100.00

 eigenvalues of (default mixing * dielectric matrix)
  average eigenvalue GAMMA=   1.4188
  6.8598  3.4742  2.3148  2.3148  1.7257  1.7257  1.4499  1.4499  1.1077  1.1077
  0.8993  0.8993  0.8403  0.8403  0.7616  0.7616  0.6495  0.6495  0.6325  0.6097
  0.5253  0.5170  0.5170

 Free energy of the ion-electron system (eV)
  ---------------------------------------------------
  alpha Z        PSCENC =       277.54429708
  Ewald energy   TEWEN  =    224495.26757746
  -Hartree energ DENC   =   -276310.96634078
  -exchange      EXHF   =         0.00000000
  -V(xc)+E(xc)   XCENC  =      3236.33413063
  PAW double counting   =    107021.74704658  -106781.43285875
  entropy T*S    EENTRO =        -0.00000000
  eigenvalues    EBANDS =    -11153.87479012
  atomic energy  EATOM  =     58508.63831753
  Solvation  Ediel_sol  =         0.00000000
  ---------------------------------------------------
  free energy    TOTEN  =      -706.74262037 eV

  energy without entropy =     -706.74262037  energy(sigma->0) =     -706.74262037


--------------------------------------------------------------------------------------------------------


--------------------------------------- Iteration      1(  25)  ---------------------------------------


    POTLOK:  cpu time    4.7872: real time    4.7981
    SETDIJ:  cpu time    0.0520: real time    0.0521
     EDDAV:  cpu time  103.5550: real time  103.7083
       DOS:  cpu time    0.0024: real time    0.0024
    --------------------------------------------
      LOOP:  cpu time  108.3966: real time  108.5608

 eigenvalue-minimisations  :  9256
 total energy-change (2. order) :-0.5857879E-04  (-0.7637783E-06)
 number of electron     808.9999303 magnetization       1.0005630
 augmentation part       68.1131875 magnetization       0.1007207

 Free energy of the ion-electron system (eV)
  ---------------------------------------------------
  alpha Z        PSCENC =       277.54429708
  Ewald energy   TEWEN  =    224495.26757746
  -Hartree energ DENC   =   -276311.01710337
  -exchange      EXHF   =         0.00000000
  -V(xc)+E(xc)   XCENC  =      3236.33456334
  PAW double counting   =    107021.55447935  -106781.23996488
  entropy T*S    EENTRO =        -0.00000000
  eigenvalues    EBANDS =    -11153.82484546
  atomic energy  EATOM  =     58508.63831753
  Solvation  Ediel_sol  =         0.00000000
  ---------------------------------------------------
  free energy    TOTEN  =      -706.74267895 eV

  energy without entropy =     -706.74267895  energy(sigma->0) =     -706.74267895


--------------------------------------------------------------------------------------------------------


 average (electrostatic) potential at core
  the test charge radii are     0.6557  0.6722  0.6557  0.5883  0.6768
  (the norm of the test charge is              1.0000)
       1-125.6197       2-125.6044       3-125.6143       4-125.5682       5-125.5989
       6-125.5388       7-125.6122       8-125.5512       9-125.5784      10-125.4016
      11-125.5096      12-125.3929      13-125.5823      14-125.4366      15-125.4646
      16-123.6226      17-125.2852      18-125.4077      19-125.5863      20-125.5600
      21-125.5961      22-125.5981      23-125.6123      24-125.6150      25-125.5045
      26-125.5329      27-125.5677      28-125.5962      29-125.6079      30-125.6030
      31-125.4464      32-125.5647      33-125.5685      34-125.6048      35-125.6058
      36-125.5825      37-125.5379      38-125.4521      39-125.3074      40-125.4453
      41-125.2945      42-125.5566      43-125.5490      44-125.5873      45-125.4956
      46-125.5925      47-125.5386      48-125.6062      49-125.6035      50-125.6154
      51-125.6011      52-125.6094      53-125.6091      54-125.5995      55-125.5170
      56-125.6029      57-125.5971      58-125.6106      59-125.6053      60-125.5772
      61-125.5956      62-125.6148      63-125.6163      64-125.6137      65-125.6070
      66-125.5996      67-125.6138      68-125.5993      69-125.6161      70-125.6097
      71-125.6136      72-125.6157      73-122.8385      74-122.8352      75-122.8328
      76-122.8104      77-122.8163      78-122.7782      79-122.8315      80-122.8031
      81-122.7976      82-122.5979      83-122.7220      84-122.5828      85-122.8014
      86-122.6786      87-122.6898      88-122.3719      89-122.6156      90-122.8056
      91-122.7960      92-122.8139      93-122.8262      94-122.8311      95-122.8399
      96-122.7174      97-122.7714      98-122.7882      99-122.8235     100-122.8276
     101-122.8334     102-122.6735     103-122.8017     104-122.7891     105-122.8344
     106-122.8252     107-122.8311     108-122.7455     109-122.7107     110-122.3821
     111-122.7141     112-122.3687     113-122.8032     114-122.7537     115-122.8771
     116-122.7147     117-122.8494     118-122.7434     119-122.8383     120-122.8195
     121-122.8513     122-122.8172     123-122.8409     124-122.8249     125-122.8305
     126-122.7273     127-122.8334     128-122.8149     129-122.8451     130-122.8223
     131-122.8415     132-122.8135     133-122.8413     134-122.8366     135-122.8501
     136-122.8237     137-122.8600     138-122.8345     139-122.8300     140-122.8366
     141-122.8417     142-122.8291     143-122.8519     144-121.2094     145-123.5061
     146-121.3557     147 -37.0019     148 -37.2256     149 -36.7295     150 -37.0028
     151 -37.2297     152 -37.0881     153-122.7762
 
 
 
 E-fermi :  -2.6557     XC(G=0):  -4.3744     alpha+bet : -3.4364

 Fermi energy:        -2.6556596004

 spin component 1

 k-point     1 :       0.0000    0.0000    0.0000
  band No.  band energies     occupation 
      1     -29.8686      1.00000
      2     -29.6636      1.00000
      3     -29.6504      1.00000
      4     -29.6480      1.00000
      5     -29.6067      1.00000
      6     -29.6006      1.00000
      7     -29.4848      1.00000
      8     -29.3829      1.00000
      9     -29.2517      1.00000
     10     -29.2493      1.00000
     11     -29.2461      1.00000
     12     -29.2378      1.00000
     13     -29.2337      1.00000
     14     -29.2327      1.00000
     15     -29.2258      1.00000
     16     -29.2237      1.00000
     17     -29.2070      1.00000
     18     -29.1856      1.00000
     19     -29.1796      1.00000
     20     -29.1097      1.00000
     21     -29.0936      1.00000
     22     -29.0900      1.00000
     23     -29.0864      1.00000
     24     -29.0667      1.00000
     25     -29.0659      1.00000
     26     -28.9826      1.00000
     27     -28.9451      1.00000
     28     -28.9429      1.00000
     29     -28.9392      1.00000
     30     -28.9328      1.00000
     31     -28.9313      1.00000
     32     -28.9165      1.00000
     33     -28.8587      1.00000
     34     -28.8430      1.00000
     35     -28.8414      1.00000
     36     -28.8402      1.00000
     37     -28.8387      1.00000
     38     -28.8358      1.00000
     39     -28.8326      1.00000
     40     -28.8316      1.00000
     41     -28.8285      1.00000
     42     -28.8216      1.00000
     43     -28.8160      1.00000
     44     -28.8097      1.00000
     45     -28.8077      1.00000
     46     -28.7988      1.00000
     47     -28.7945      1.00000
     48     -28.7831      1.00000
     49     -28.7601      1.00000
     50     -28.7533      1.00000
     51     -28.7246      1.00000
     52     -28.7149      1.00000
     53     -28.7136      1.00000
     54     -28.7107      1.00000
     55     -28.7039      1.00000
     56     -28.7017      1.00000
     57     -28.6970      1.00000
     58     -28.6877      1.00000
     59     -28.6831      1.00000
     60     -28.6712      1.00000
     61     -28.6663      1.00000
     62     -28.6600      1.00000
     63     -28.6454      1.00000
     64     -28.6332      1.00000
     65     -28.6158      1.00000
     66     -28.5978      1.00000
     67     -28.5824      1.00000
     68     -28.5271      1.00000
     69     -28.4749      1.00000
     70     -28.3355      1.00000
     71     -28.3267      1.00000
     72     -23.3091      1.00000
     73     -20.6927      1.00000
     74     -20.2837      1.00000
     75     -20.2663      1.00000
     76     -20.2646      1.00000
     77     -20.2620      1.00000
     78     -20.2209      1.00000
     79     -20.2186      1.00000
     80     -19.4356      1.00000
     81     -19.3772      1.00000
     82     -19.3748      1.00000
     83     -19.3735      1.00000
     84     -19.3625      1.00000
     85     -19.3624      1.00000
     86     -19.0007      1.00000
     87     -18.9510      1.00000
     88     -18.9407      1.00000
     89     -18.9375      1.00000
     90     -18.9272      1.00000
     91     -18.9247      1.00000
     92     -17.7250      1.00000
     93     -17.6998      1.00000
     94     -17.6971      1.00000
     95     -17.6944      1.00000
     96     -17.6912      1.00000
     97     -17.6787      1.00000
     98     -17.6744      1.00000
     99     -17.6600      1.00000
    100     -17.6551      1.00000
    101     -17.6194      1.00000
    102     -17.6134      1.00000
    103     -17.6099      1.00000
    104     -17.1929      1.00000
    105     -17.1552      1.00000
    106     -17.1537      1.00000
    107     -16.2380      1.00000
    108     -16.2230      1.00000
    109     -16.2222      1.00000
    110     -16.1945      1.00000
    111     -15.9394      1.00000
    112     -15.9160      1.00000
    113     -15.9044      1.00000
    114     -15.9040      1.00000
    115     -14.9988      1.00000
    116     -14.9970      1.00000
    117     -14.9959      1.00000
    118     -14.9911      1.00000
    119     -14.9800      1.00000
    120     -14.9744      1.00000
    121     -14.9582      1.00000
    122     -14.9516      1.00000
    123     -14.9417      1.00000
    124     -14.9390      1.00000
    125     -14.9108      1.00000
    126     -14.9045      1.00000
    127     -14.5569      1.00000
    128     -13.7503      1.00000
    129     -13.7379      1.00000
    130     -13.7366      1.00000
    131     -13.7295      1.00000
    132     -13.7281      1.00000
    133     -13.7224      1.00000
    134     -13.6117      1.00000
    135     -13.6116      1.00000
    136     -13.3815      1.00000
    137     -13.1974      1.00000
    138     -13.1864      1.00000
    139     -13.1831      1.00000
    140     -13.1529      1.00000
    141     -13.1471      1.00000
    142     -13.0983      1.00000
    143     -13.0260      1.00000
    144     -13.0217      1.00000
    145     -13.0165      1.00000
    146     -12.9901      1.00000
    147     -12.9867      1.00000
    148     -12.7311      1.00000
    149     -12.3347      1.00000
    150     -12.3303      1.00000
    151     -12.3300      1.00000
    152     -12.3263      1.00000
    153     -12.3250      1.00000
    154     -12.3225      1.00000
    155     -12.2844      1.00000
    156     -12.2836      1.00000
    157     -12.2748      1.00000
    158     -12.2684      1.00000
    159     -12.2642      1.00000
    160     -12.2627      1.00000
    161     -12.2400      1.00000
    162     -12.2388      1.00000
    163     -12.2243      1.00000
    164     -12.2095      1.00000
    165     -12.2069      1.00000
    166     -12.1877      1.00000
    167     -12.0413      1.00000
    168     -12.0385      1.00000
    169     -11.8589      1.00000
    170     -11.7527      1.00000
    171     -11.7379      1.00000
    172     -11.7326      1.00000
    173     -11.7314      1.00000
    174     -11.7146      1.00000
    175     -11.7129      1.00000
    176     -11.6090      1.00000
    177     -11.6085      1.00000
    178     -11.6069      1.00000
    179     -11.6047      1.00000
    180     -11.5996      1.00000
    181     -11.5965      1.00000
    182     -11.5788      1.00000
    183     -11.5781      1.00000
    184     -11.5513      1.00000
    185     -11.5452      1.00000
    186     -11.5335      1.00000
    187     -11.5331      1.00000
    188     -11.4087      1.00000
    189     -11.3808      1.00000
    190     -11.3775      1.00000
    191     -11.3707      1.00000
    192     -11.2905      1.00000
    193     -11.2814      1.00000
    194     -11.2764      1.00000
    195     -11.1928      1.00000
    196     -11.1909      1.00000
    197     -11.1888      1.00000
    198     -11.1609      1.00000
    199     -11.1565      1.00000
    200     -11.1449      1.00000
    201     -11.0248      1.00000
    202     -11.0214      1.00000
    203     -11.0203      1.00000
    204     -11.0171      1.00000
    205     -11.0148      1.00000
    206     -11.0077      1.00000
    207     -11.0050      1.00000
    208     -10.9984      1.00000
    209     -10.9942      1.00000
    210     -10.9817      1.00000
    211     -10.9691      1.00000
    212     -10.9591      1.00000
    213     -10.9559      1.00000
    214     -10.9448      1.00000
    215     -10.9205      1.00000
    216     -10.7655      1.00000
    217     -10.7536      1.00000
    218     -10.7222      1.00000
    219     -10.6629      1.00000
    220     -10.6473      1.00000
    221     -10.6411      1.00000
    222     -10.5592      1.00000
    223     -10.5560      1.00000
    224     -10.4278      1.00000
    225     -10.3151      1.00000
    226     -10.3109      1.00000
    227     -10.3102      1.00000
    228     -10.1869      1.00000
    229     -10.1243      1.00000
    230     -10.0723      1.00000
    231     -10.0702      1.00000
    232     -10.0628      1.00000
    233     -10.0592      1.00000
    234     -10.0510      1.00000
    235     -10.0471      1.00000
    236     -10.0087      1.00000
    237     -10.0054      1.00000
    238      -9.9935      1.00000
    239      -9.9582      1.00000
    240      -9.9576      1.00000
    241      -9.8972      1.00000
    242      -9.8951      1.00000
    243      -9.8879      1.00000
    244      -9.8575      1.00000
    245      -9.8023      1.00000
    246      -9.8005      1.00000
    247      -9.2952      1.00000
    248      -9.2950      1.00000
    249      -9.0414      1.00000
    250      -9.0031      1.00000
    251      -9.0007      1.00000
    252      -8.9942      1.00000
    253      -8.9919      1.00000
    254      -8.9909      1.00000
    255      -8.9885      1.00000
    256      -8.9805      1.00000
    257      -8.9799      1.00000
    258      -8.9750      1.00000
    259      -8.9709      1.00000
    260      -8.9591      1.00000
    261      -8.9581      1.00000
    262      -8.9494      1.00000
    263      -8.9327      1.00000
    264      -8.9299      1.00000
    265      -8.9194      1.00000
    266      -8.9100      1.00000
    267      -8.9042      1.00000
    268      -8.7680      1.00000
    269      -8.7522      1.00000
    270      -8.6405      1.00000
    271      -8.6083      1.00000
    272      -8.5872      1.00000
    273      -8.5821      1.00000
    274      -8.5459      1.00000
    275      -8.5197      1.00000
    276      -8.4678      1.00000
    277      -8.4541      1.00000
    278      -8.4476      1.00000
    279      -8.4180      1.00000
    280      -8.3964      1.00000
    281      -8.3942      1.00000
    282      -8.3789      1.00000
    283      -8.3282      1.00000
    284      -8.2752      1.00000
    285      -8.2720      1.00000
    286      -8.2708      1.00000
    287      -8.2699      1.00000
    288      -8.2669      1.00000
    289      -8.2651      1.00000
    290      -8.2429      1.00000
    291      -8.2369      1.00000
    292      -8.2313      1.00000
    293      -8.2294      1.00000
    294      -8.1742      1.00000
    295      -8.1728      1.00000
    296      -8.1365      1.00000
    297      -8.1020      1.00000
    298      -8.1008      1.00000
    299      -8.0963      1.00000
    300      -8.0809      1.00000
    301      -8.0792      1.00000
    302      -8.0619      1.00000
    303      -8.0566      1.00000
    304      -8.0542      1.00000
    305      -8.0497      1.00000
    306      -7.9952      1.00000
    307      -7.9928      1.00000
    308      -7.9598      1.00000
    309      -7.9542      1.00000
    310      -7.9209      1.00000
    311      -7.9134      1.00000
    312      -7.8099      1.00000
    313      -7.8084      1.00000
    314      -7.8043      1.00000
    315      -7.7916      1.00000
    316      -7.7713      1.00000
    317      -7.7634      1.00000
    318      -7.7590      1.00000
    319      -7.7551      1.00000
    320      -7.7493      1.00000
    321      -7.7482      1.00000
    322      -7.7404      1.00000
    323      -7.7387      1.00000
    324      -7.7341      1.00000
    325      -7.7237      1.00000
    326      -7.7194      1.00000
    327      -7.7132      1.00000
    328      -7.7099      1.00000
    329      -7.7083      1.00000
    330      -7.7056      1.00000
    331      -7.6951      1.00000
    332      -7.6910      1.00000
    333      -7.6362      1.00000
    334      -7.6335      1.00000
    335      -7.6268      1.00000
    336      -7.6135      1.00000
    337      -7.6117      1.00000
    338      -7.6104      1.00000
    339      -7.6001      1.00000
    340      -7.5878      1.00000
    341      -7.5692      1.00000
    342      -7.5472      1.00000
    343      -7.4073      1.00000
    344      -7.3959      1.00000
    345      -7.3806      1.00000
    346      -7.3602      1.00000
    347      -7.3557      1.00000
    348      -7.3195      1.00000
    349      -7.3176      1.00000
    350      -7.3132      1.00000
    351      -7.2687      1.00000
    352      -7.2550      1.00000
    353      -6.8524      1.00000
    354      -6.8087      1.00000
    355      -6.8068      1.00000
    356      -6.7395      1.00000
    357      -6.7387      1.00000
    358      -6.7313      1.00000
    359      -6.7094      1.00000
    360      -6.6324      1.00000
    361      -6.4372      1.00000
    362      -6.4256      1.00000
    363      -6.3948      1.00000
    364      -6.3936      1.00000
    365      -6.3879      1.00000
    366      -6.3802      1.00000
    367      -6.3794      1.00000
    368      -6.3687      1.00000
    369      -6.3483      1.00000
    370      -6.3406      1.00000
    371      -6.3344      1.00000
    372      -6.3157      1.00000
    373      -6.1427      1.00000
    374      -5.9041      1.00000
    375      -5.8679      1.00000
    376      -5.7837      1.00000
    377      -5.7719      1.00000
    378      -5.7687      1.00000
    379      -5.7521      1.00000
    380      -5.7417      1.00000
    381      -5.7330      1.00000
    382      -5.7017      1.00000
    383      -5.6838      1.00000
    384      -5.6772      1.00000
    385      -5.6751      1.00000
    386      -5.6702      1.00000
    387      -5.6564      1.00000
    388      -5.6526      1.00000
    389      -5.6261      1.00000
    390      -5.4834      1.00000
    391      -5.4665      1.00000
    392      -5.4194      1.00000
    393      -5.4172      1.00000
    394      -5.4055      1.00000
    395      -5.3937      1.00000
    396      -4.7939      1.00000
    397      -4.7911      1.00000
    398      -4.7633      1.00000
    399      -4.7458      1.00000
    400      -4.7392      1.00000
    401      -4.7110      1.00000
    402      -4.2014      1.00000
    403      -4.1973      1.00000
    404      -4.0041      1.00000
    405      -2.9954      1.00000
    406      -1.0014      0.00000
    407      -0.0482      0.00000
    408      -0.0373      0.00000
    409      -0.0315      0.00000
    410      -0.0011      0.00000
    411       0.0022      0.00000
    412       0.3801      0.00000
    413       0.9596      0.00000
    414       0.9678      0.00000
    415       0.9716      0.00000
    416       0.9810      0.00000
    417       0.9832      0.00000
    418       1.0609      0.00000
    419       1.0752      0.00000
    420       1.3225      0.00000
    421       1.3241      0.00000
    422       1.3247      0.00000
    423       1.3695      0.00000
    424       1.3748      0.00000
    425       1.3789      0.00000
    426       1.3940      0.00000
    427       1.4002      0.00000
    428       1.9090      0.00000
    429       2.0404      0.00000
    430       2.4064      0.00000
    431       2.6763      0.00000
    432       2.6837      0.00000
    433       2.7259      0.00000
    434       2.7925      0.00000
    435       2.7978      0.00000
    436       2.8007      0.00000
    437       2.8090      0.00000
    438       2.8099      0.00000
    439       2.8112      0.00000
    440       2.8291      0.00000
    441       2.8317      0.00000
    442       2.8414      0.00000
    443       2.8596      0.00000
    444       2.8716      0.00000
    445       2.8779      0.00000
    446       2.8861      0.00000
    447       2.8910      0.00000
    448       2.9476      0.00000
    449       3.1431      0.00000
    450       3.1519      0.00000
    451       3.1532      0.00000
    452       3.1554      0.00000
    453       3.1706      0.00000
    454       3.1795      0.00000
    455       3.2608      0.00000
    456       3.2613      0.00000
    457       3.4348      0.00000
    458       3.4798      0.00000
    459       3.5005      0.00000
    460       3.5106      0.00000
    461       3.5246      0.00000
    462       3.5462      0.00000
    463       3.6178      0.00000
    464       3.6997      0.00000
    465       3.7336      0.00000
    466       3.7461      0.00000
    467       3.7493      0.00000
    468       3.7630      0.00000
    469       3.7721      0.00000
    470       3.8619      0.00000
    471       3.9262      0.00000
    472       3.9392      0.00000
    473       3.9475      0.00000
    474       3.9487      0.00000
    475       3.9584      0.00000
    476       4.1069      0.00000
    477       4.1635      0.00000
    478       4.2272      0.00000
    479       4.2881      0.00000
    480       4.3132      0.00000
    481       4.3627      0.00000
    482       4.3933      0.00000
    483       4.5118      0.00000
    484       4.5148      0.00000
    485       4.5512      0.00000
    486       4.5646      0.00000
    487       4.5733      0.00000
    488       4.6025      0.00000
    489       4.6221      0.00000
    490       4.6259      0.00000
    491       4.6423      0.00000
    492       4.6555      0.00000
    493       4.6606      0.00000
    494       4.6678      0.00000
    495       4.6822      0.00000
    496       4.6837      0.00000
    497       4.7173      0.00000
    498       4.7317      0.00000
    499       4.7635      0.00000
    500       4.7663      0.00000
    501       4.7822      0.00000
    502       4.7942      0.00000
    503       4.8089      0.00000
    504       4.8397      0.00000
    505       4.8452      0.00000
    506       4.8558      0.00000
    507       4.8649      0.00000
    508       4.8657      0.00000
    509       4.8734      0.00000
    510       4.8784      0.00000
    511       4.8840      0.00000
    512       4.8904      0.00000
    513       4.9111      0.00000
    514       4.9237      0.00000
    515       4.9482      0.00000
    516       4.9506      0.00000
    517       4.9676      0.00000
    518       4.9796      0.00000
    519       5.0719      0.00000
    520       5.1147      0.00000
    521       5.1238      0.00000
    522       5.1400      0.00000
    523       5.1589      0.00000
    524       5.1942      0.00000
    525       5.2077      0.00000
    526       5.2260      0.00000
    527       5.2364      0.00000
    528       5.2374      0.00000
    529       5.2407      0.00000
    530       5.2544      0.00000
    531       5.2556      0.00000
    532       5.2659      0.00000
    533       5.2679      0.00000
    534       5.2841      0.00000
    535       5.2871      0.00000
    536       5.2916      0.00000
    537       5.2988      0.00000
    538       5.3077      0.00000
    539       5.3388      0.00000
    540       5.3643      0.00000
    541       5.3692      0.00000
    542       5.3788      0.00000
    543       5.3808      0.00000
    544       5.3843      0.00000
    545       5.3880      0.00000
    546       5.3924      0.00000
    547       5.3984      0.00000
    548       5.4036      0.00000
    549       5.4177      0.00000
    550       5.4261      0.00000
    551       5.4338      0.00000
    552       5.4801      0.00000
    553       5.4908      0.00000
    554       5.4944      0.00000
    555       5.5091      0.00000
    556       5.5345      0.00000
    557       5.5807      0.00000
    558       5.6387      0.00000
    559       5.6786      0.00000
    560       5.6941      0.00000
    561       5.7015      0.00000
    562       5.7129      0.00000

 k-point     2 :       0.3333   -0.0000    0.0000
  band No.  band energies     occupation 
      1     -29.8425      1.00000
      2     -29.7585      1.00000
      3     -29.6809      1.00000
      4     -29.6424      1.00000
      5     -29.5276      1.00000
      6     -29.5198      1.00000
      7     -29.4172      1.00000
      8     -29.3968      1.00000
      9     -29.3688      1.00000
     10     -29.3640      1.00000
     11     -29.3039      1.00000
     12     -29.2496      1.00000
     13     -29.2451      1.00000
     14     -29.2285      1.00000
     15     -29.2280      1.00000
     16     -29.2115      1.00000
     17     -29.1463      1.00000
     18     -29.1314      1.00000
     19     -29.1281      1.00000
     20     -29.1171      1.00000
     21     -29.0838      1.00000
     22     -29.0693      1.00000
     23     -29.0493      1.00000
     24     -29.0410      1.00000
     25     -29.0160      1.00000
     26     -28.9855      1.00000
     27     -28.9779      1.00000
     28     -28.9421      1.00000
     29     -28.9410      1.00000
     30     -28.9347      1.00000
     31     -28.9321      1.00000
     32     -28.9288      1.00000
     33     -28.9119      1.00000
     34     -28.8859      1.00000
     35     -28.8741      1.00000
     36     -28.8633      1.00000
     37     -28.8499      1.00000
     38     -28.8404      1.00000
     39     -28.8362      1.00000
     40     -28.8336      1.00000
     41     -28.8279      1.00000
     42     -28.8177      1.00000
     43     -28.8109      1.00000
     44     -28.7818      1.00000
     45     -28.7752      1.00000
     46     -28.7705      1.00000
     47     -28.7632      1.00000
     48     -28.7588      1.00000
     49     -28.7533      1.00000
     50     -28.7517      1.00000
     51     -28.7417      1.00000
     52     -28.7309      1.00000
     53     -28.7169      1.00000
     54     -28.7145      1.00000
     55     -28.7085      1.00000
     56     -28.7055      1.00000
     57     -28.7001      1.00000
     58     -28.6955      1.00000
     59     -28.6816      1.00000
     60     -28.6703      1.00000
     61     -28.6638      1.00000
     62     -28.6610      1.00000
     63     -28.6521      1.00000
     64     -28.6311      1.00000
     65     -28.6148      1.00000
     66     -28.5992      1.00000
     67     -28.5833      1.00000
     68     -28.5275      1.00000
     69     -28.4759      1.00000
     70     -28.3362      1.00000
     71     -28.3271      1.00000
     72     -23.3091      1.00000
     73     -20.6442      1.00000
     74     -20.4977      1.00000
     75     -20.3586      1.00000
     76     -20.3417      1.00000
     77     -20.0713      1.00000
     78     -20.0466      1.00000
     79     -19.9151      1.00000
     80     -19.7736      1.00000
     81     -19.7577      1.00000
     82     -19.4791      1.00000
     83     -19.3432      1.00000
     84     -19.3220      1.00000
     85     -19.2029      1.00000
     86     -19.1671      1.00000
     87     -18.9018      1.00000
     88     -18.8916      1.00000
     89     -18.6289      1.00000
     90     -18.5982      1.00000
     91     -18.3445      1.00000
     92     -18.3226      1.00000
     93     -18.3169      1.00000
     94     -18.1937      1.00000
     95     -18.1687      1.00000
     96     -17.7655      1.00000
     97     -17.7469      1.00000
     98     -17.6519      1.00000
     99     -17.5149      1.00000
    100     -17.4918      1.00000
    101     -17.3092      1.00000
    102     -17.2845      1.00000
    103     -17.0930      1.00000
    104     -17.0792      1.00000
    105     -17.0053      1.00000
    106     -16.9983      1.00000
    107     -16.4727      1.00000
    108     -16.4574      1.00000
    109     -16.1949      1.00000
    110     -16.0145      1.00000
    111     -16.0031      1.00000
    112     -15.7586      1.00000
    113     -15.7536      1.00000
    114     -15.6479      1.00000
    115     -15.5525      1.00000
    116     -15.5447      1.00000
    117     -15.5142      1.00000
    118     -15.5035      1.00000
    119     -15.2528      1.00000
    120     -15.2448      1.00000
    121     -14.7166      1.00000
    122     -14.6217      1.00000
    123     -14.6140      1.00000
    124     -14.5551      1.00000
    125     -14.5045      1.00000
    126     -14.4949      1.00000
    127     -14.1968      1.00000
    128     -14.1937      1.00000
    129     -14.0975      1.00000
    130     -14.0765      1.00000
    131     -13.3611      1.00000
    132     -13.3601      1.00000
    133     -13.3519      1.00000
    134     -13.3512      1.00000
    135     -13.3393      1.00000
    136     -13.3196      1.00000
    137     -13.3161      1.00000
    138     -13.2801      1.00000
    139     -13.2109      1.00000
    140     -13.1847      1.00000
    141     -13.1056      1.00000
    142     -13.1017      1.00000
    143     -13.0852      1.00000
    144     -13.0578      1.00000
    145     -13.0450      1.00000
    146     -12.9978      1.00000
    147     -12.9912      1.00000
    148     -12.7679      1.00000
    149     -12.7509      1.00000
    150     -12.7010      1.00000
    151     -12.4815      1.00000
    152     -12.4770      1.00000
    153     -12.3174      1.00000
    154     -12.3104      1.00000
    155     -12.2798      1.00000
    156     -12.2772      1.00000
    157     -12.2578      1.00000
    158     -12.2533      1.00000
    159     -12.2435      1.00000
    160     -12.2084      1.00000
    161     -12.2043      1.00000
    162     -12.1906      1.00000
    163     -12.1739      1.00000
    164     -12.1716      1.00000
    165     -12.1684      1.00000
    166     -12.1195      1.00000
    167     -12.0700      1.00000
    168     -12.0594      1.00000
    169     -12.0475      1.00000
    170     -12.0188      1.00000
    171     -11.9547      1.00000
    172     -11.9467      1.00000
    173     -11.8906      1.00000
    174     -11.8093      1.00000
    175     -11.7638      1.00000
    176     -11.6622      1.00000
    177     -11.6508      1.00000
    178     -11.6272      1.00000
    179     -11.5996      1.00000
    180     -11.5448      1.00000
    181     -11.5255      1.00000
    182     -11.4888      1.00000
    183     -11.4575      1.00000
    184     -11.4320      1.00000
    185     -11.4173      1.00000
    186     -11.3290      1.00000
    187     -11.3269      1.00000
    188     -11.3127      1.00000
    189     -11.3026      1.00000
    190     -11.2967      1.00000
    191     -11.2854      1.00000
    192     -11.2689      1.00000
    193     -11.2401      1.00000
    194     -11.2300      1.00000
    195     -11.2252      1.00000
    196     -11.2232      1.00000
    197     -11.2052      1.00000
    198     -11.1917      1.00000
    199     -11.1663      1.00000
    200     -11.1520      1.00000
    201     -11.1397      1.00000
    202     -11.0853      1.00000
    203     -11.0672      1.00000
    204     -11.0346      1.00000
    205     -10.9816      1.00000
    206     -10.9766      1.00000
    207     -10.9523      1.00000
    208     -10.9459      1.00000
    209     -10.8841      1.00000
    210     -10.8821      1.00000
    211     -10.8403      1.00000
    212     -10.8380      1.00000
    213     -10.8290      1.00000
    214     -10.8127      1.00000
    215     -10.7790      1.00000
    216     -10.7741      1.00000
    217     -10.7030      1.00000
    218     -10.6959      1.00000
    219     -10.6460      1.00000
    220     -10.6012      1.00000
    221     -10.5975      1.00000
    222     -10.5441      1.00000
    223     -10.5224      1.00000
    224     -10.5077      1.00000
    225     -10.4679      1.00000
    226     -10.4538      1.00000
    227     -10.4460      1.00000
    228     -10.4362      1.00000
    229     -10.4247      1.00000
    230     -10.3657      1.00000
    231     -10.3477      1.00000
    232     -10.2638      1.00000
    233     -10.1632      1.00000
    234     -10.1496      1.00000
    235     -10.1442      1.00000
    236     -10.0883      1.00000
    237      -9.9872      1.00000
    238      -9.9847      1.00000
    239      -9.8718      1.00000
    240      -9.8621      1.00000
    241      -9.7124      1.00000
    242      -9.6891      1.00000
    243      -9.6385      1.00000
    244      -9.6287      1.00000
    245      -9.5419      1.00000
    246      -9.2800      1.00000
    247      -9.2728      1.00000
    248      -9.2662      1.00000
    249      -9.2253      1.00000
    250      -9.2096      1.00000
    251      -9.1927      1.00000
    252      -9.1451      1.00000
    253      -9.1371      1.00000
    254      -9.0695      1.00000
    255      -9.0464      1.00000
    256      -8.9992      1.00000
    257      -8.9824      1.00000
    258      -8.9816      1.00000
    259      -8.9686      1.00000
    260      -8.9252      1.00000
    261      -8.9023      1.00000
    262      -8.8949      1.00000
    263      -8.8744      1.00000
    264      -8.8597      1.00000
    265      -8.8287      1.00000
    266      -8.7796      1.00000
    267      -8.7710      1.00000
    268      -8.7278      1.00000
    269      -8.7177      1.00000
    270      -8.6818      1.00000
    271      -8.6718      1.00000
    272      -8.6185      1.00000
    273      -8.5729      1.00000
    274      -8.5109      1.00000
    275      -8.4872      1.00000
    276      -8.4544      1.00000
    277      -8.4480      1.00000
    278      -8.4171      1.00000
    279      -8.4116      1.00000
    280      -8.3970      1.00000
    281      -8.3864      1.00000
    282      -8.3758      1.00000
    283      -8.3577      1.00000
    284      -8.3329      1.00000
    285      -8.3080      1.00000
    286      -8.3042      1.00000
    287      -8.2970      1.00000
    288      -8.2846      1.00000
    289      -8.2729      1.00000
    290      -8.2575      1.00000
    291      -8.2537      1.00000
    292      -8.2488      1.00000
    293      -8.2344      1.00000
    294      -8.2193      1.00000
    295      -8.2134      1.00000
    296      -8.2030      1.00000
    297      -8.1932      1.00000
    298      -8.1691      1.00000
    299      -8.1672      1.00000
    300      -8.1324      1.00000
    301      -8.1053      1.00000
    302      -8.0701      1.00000
    303      -8.0638      1.00000
    304      -8.0447      1.00000
    305      -8.0138      1.00000
    306      -7.9796      1.00000
    307      -7.9752      1.00000
    308      -7.9425      1.00000
    309      -7.9310      1.00000
    310      -7.9163      1.00000
    311      -7.9102      1.00000
    312      -7.9023      1.00000
    313      -7.8968      1.00000
    314      -7.8814      1.00000
    315      -7.8736      1.00000
    316      -7.8544      1.00000
    317      -7.8480      1.00000
    318      -7.8448      1.00000
    319      -7.8331      1.00000
    320      -7.8027      1.00000
    321      -7.7977      1.00000
    322      -7.7703      1.00000
    323      -7.7607      1.00000
    324      -7.7590      1.00000
    325      -7.7504      1.00000
    326      -7.7368      1.00000
    327      -7.7163      1.00000
    328      -7.6739      1.00000
    329      -7.6395      1.00000
    330      -7.6274      1.00000
    331      -7.6155      1.00000
    332      -7.6074      1.00000
    333      -7.6001      1.00000
    334      -7.5726      1.00000
    335      -7.5491      1.00000
    336      -7.5334      1.00000
    337      -7.5160      1.00000
    338      -7.5023      1.00000
    339      -7.4959      1.00000
    340      -7.4553      1.00000
    341      -7.4269      1.00000
    342      -7.4099      1.00000
    343      -7.4035      1.00000
    344      -7.3830      1.00000
    345      -7.3273      1.00000
    346      -7.3214      1.00000
    347      -7.2641      1.00000
    348      -7.2574      1.00000
    349      -7.2369      1.00000
    350      -7.1567      1.00000
    351      -7.1556      1.00000
    352      -7.0952      1.00000
    353      -7.0879      1.00000
    354      -7.0602      1.00000
    355      -6.9619      1.00000
    356      -6.9092      1.00000
    357      -6.8044      1.00000
    358      -6.8006      1.00000
    359      -6.7444      1.00000
    360      -6.7024      1.00000
    361      -6.6562      1.00000
    362      -6.6417      1.00000
    363      -6.4739      1.00000
    364      -6.4373      1.00000
    365      -6.4204      1.00000
    366      -6.4029      1.00000
    367      -6.3729      1.00000
    368      -6.2887      1.00000
    369      -6.2489      1.00000
    370      -6.1459      1.00000
    371      -6.1039      1.00000
    372      -6.0919      1.00000
    373      -6.0576      1.00000
    374      -6.0532      1.00000
    375      -6.0402      1.00000
    376      -6.0224      1.00000
    377      -5.9860      1.00000
    378      -5.9650      1.00000
    379      -5.8258      1.00000
    380      -5.7983      1.00000
    381      -5.7371      1.00000
    382      -5.6723      1.00000
    383      -5.6538      1.00000
    384      -5.6454      1.00000
    385      -5.6391      1.00000
    386      -5.5923      1.00000
    387      -5.5522      1.00000
    388      -5.4846      1.00000
    389      -5.4526      1.00000
    390      -5.4059      1.00000
    391      -5.3863      1.00000
    392      -5.3762      1.00000
    393      -5.3587      1.00000
    394      -5.2412      1.00000
    395      -5.0148      1.00000
    396      -5.0085      1.00000
    397      -4.9809      1.00000
    398      -4.9776      1.00000
    399      -4.7310      1.00000
    400      -4.6970      1.00000
    401      -4.5012      1.00000
    402      -4.4276      1.00000
    403      -4.2817      1.00000
    404      -3.9987      1.00000
    405      -2.9960      1.00000
    406      -0.8406      0.00000
    407      -0.4371      0.00000
    408      -0.1602      0.00000
    409      -0.0290      0.00000
    410       0.3141      0.00000
    411       0.3521      0.00000
    412       0.5322      0.00000
    413       0.7389      0.00000
    414       0.8134      0.00000
    415       0.9206      0.00000
    416       1.0178      0.00000
    417       1.0887      0.00000
    418       1.1155      0.00000
    419       1.1735      0.00000
    420       1.2678      0.00000
    421       1.2703      0.00000
    422       1.2912      0.00000
    423       1.3258      0.00000
    424       1.5179      0.00000
    425       1.5930      0.00000
    426       1.6901      0.00000
    427       1.9184      0.00000
    428       1.9445      0.00000
    429       1.9688      0.00000
    430       2.0005      0.00000
    431       2.1279      0.00000
    432       2.2353      0.00000
    433       2.3215      0.00000
    434       2.3416      0.00000
    435       2.4004      0.00000
    436       2.5188      0.00000
    437       2.6387      0.00000
    438       2.6874      0.00000
    439       2.7209      0.00000
    440       2.7984      0.00000
    441       2.9274      0.00000
    442       3.0406      0.00000
    443       3.0677      0.00000
    444       3.0747      0.00000
    445       3.0795      0.00000
    446       3.1293      0.00000
    447       3.1348      0.00000
    448       3.1518      0.00000
    449       3.1778      0.00000
    450       3.2891      0.00000
    451       3.3227      0.00000
    452       3.3603      0.00000
    453       3.3749      0.00000
    454       3.3997      0.00000
    455       3.4399      0.00000
    456       3.4506      0.00000
    457       3.4765      0.00000
    458       3.4930      0.00000
    459       3.5588      0.00000
    460       3.5880      0.00000
    461       3.5982      0.00000
    462       3.6325      0.00000
    463       3.6513      0.00000
    464       3.6687      0.00000
    465       3.6965      0.00000
    466       3.7583      0.00000
    467       3.7947      0.00000
    468       3.8108      0.00000
    469       3.9102      0.00000
    470       3.9455      0.00000
    471       3.9676      0.00000
    472       4.0007      0.00000
    473       4.0091      0.00000
    474       4.0324      0.00000
    475       4.0655      0.00000
    476       4.0893      0.00000
    477       4.0941      0.00000
    478       4.1377      0.00000
    479       4.1654      0.00000
    480       4.1689      0.00000
    481       4.1860      0.00000
    482       4.1902      0.00000
    483       4.1963      0.00000
    484       4.2293      0.00000
    485       4.2590      0.00000
    486       4.2734      0.00000
    487       4.2767      0.00000
    488       4.3222      0.00000
    489       4.3318      0.00000
    490       4.3413      0.00000
    491       4.3663      0.00000
    492       4.4383      0.00000
    493       4.5024      0.00000
    494       4.5238      0.00000
    495       4.5384      0.00000
    496       4.5707      0.00000
    497       4.6043      0.00000
    498       4.6392      0.00000
    499       4.6492      0.00000
    500       4.6540      0.00000
    501       4.6962      0.00000
    502       4.7021      0.00000
    503       4.7287      0.00000
    504       4.7444      0.00000
    505       4.7510      0.00000
    506       4.7704      0.00000
    507       4.7800      0.00000
    508       4.8030      0.00000
    509       4.8455      0.00000
    510       4.8523      0.00000
    511       4.8671      0.00000
    512       4.8897      0.00000
    513       4.9029      0.00000
    514       4.9377      0.00000
    515       4.9509      0.00000
    516       4.9548      0.00000
    517       4.9633      0.00000
    518       4.9852      0.00000
    519       4.9911      0.00000
    520       4.9987      0.00000
    521       5.0300      0.00000
    522       5.0459      0.00000
    523       5.0894      0.00000
    524       5.1018      0.00000
    525       5.1223      0.00000
    526       5.1484      0.00000
    527       5.1698      0.00000
    528       5.1960      0.00000
    529       5.2135      0.00000
    530       5.2338      0.00000
    531       5.2484      0.00000
    532       5.2500      0.00000
    533       5.2841      0.00000
    534       5.2894      0.00000
    535       5.3077      0.00000
    536       5.3199      0.00000
    537       5.3355      0.00000
    538       5.3503      0.00000
    539       5.3639      0.00000
    540       5.3719      0.00000
    541       5.3866      0.00000
    542       5.3985      0.00000
    543       5.4169      0.00000
    544       5.4305      0.00000
    545       5.4382      0.00000
    546       5.4551      0.00000
    547       5.4724      0.00000
    548       5.4755      0.00000
    549       5.4869      0.00000
    550       5.4986      0.00000
    551       5.5063      0.00000
    552       5.5839      0.00000
    553       5.6540      0.00000
    554       5.6550      0.00000
    555       5.6936      0.00000
    556       5.7127      0.00000
    557       5.7727      0.00000
    558       5.8087      0.00000
    559       5.8389      0.00000
    560       5.8692      0.00000
    561       5.8913      0.00000
    562       5.9462      0.00000

 k-point     3 :       0.3333    0.3333    0.0000
  band No.  band energies     occupation 
      1     -29.8416      1.00000
      2     -29.7618      1.00000
      3     -29.6812      1.00000
      4     -29.6362      1.00000
      5     -29.5317      1.00000
      6     -29.5197      1.00000
      7     -29.4155      1.00000
      8     -29.4000      1.00000
      9     -29.3695      1.00000
     10     -29.3640      1.00000
     11     -29.3072      1.00000
     12     -29.2493      1.00000
     13     -29.2435      1.00000
     14     -29.2261      1.00000
     15     -29.2232      1.00000
     16     -29.2064      1.00000
     17     -29.1477      1.00000
     18     -29.1358      1.00000
     19     -29.1285      1.00000
     20     -29.1154      1.00000
     21     -29.0871      1.00000
     22     -29.0701      1.00000
     23     -29.0482      1.00000
     24     -29.0443      1.00000
     25     -29.0185      1.00000
     26     -28.9856      1.00000
     27     -28.9782      1.00000
     28     -28.9455      1.00000
     29     -28.9396      1.00000
     30     -28.9321      1.00000
     31     -28.9286      1.00000
     32     -28.9266      1.00000
     33     -28.9102      1.00000
     34     -28.8857      1.00000
     35     -28.8781      1.00000
     36     -28.8650      1.00000
     37     -28.8459      1.00000
     38     -28.8392      1.00000
     39     -28.8338      1.00000
     40     -28.8325      1.00000
     41     -28.8308      1.00000
     42     -28.8115      1.00000
     43     -28.8086      1.00000
     44     -28.7937      1.00000
     45     -28.7746      1.00000
     46     -28.7712      1.00000
     47     -28.7635      1.00000
     48     -28.7619      1.00000
     49     -28.7562      1.00000
     50     -28.7502      1.00000
     51     -28.7386      1.00000
     52     -28.7309      1.00000
     53     -28.7188      1.00000
     54     -28.7127      1.00000
     55     -28.7091      1.00000
     56     -28.7059      1.00000
     57     -28.7009      1.00000
     58     -28.6866      1.00000
     59     -28.6782      1.00000
     60     -28.6752      1.00000
     61     -28.6701      1.00000
     62     -28.6616      1.00000
     63     -28.6473      1.00000
     64     -28.6299      1.00000
     65     -28.6161      1.00000
     66     -28.5987      1.00000
     67     -28.5848      1.00000
     68     -28.5275      1.00000
     69     -28.4756      1.00000
     70     -28.3362      1.00000
     71     -28.3272      1.00000
     72     -23.3091      1.00000
     73     -20.6439      1.00000
     74     -20.4990      1.00000
     75     -20.3577      1.00000
     76     -20.3410      1.00000
     77     -20.0706      1.00000
     78     -20.0485      1.00000
     79     -19.9145      1.00000
     80     -19.7728      1.00000
     81     -19.7590      1.00000
     82     -19.4790      1.00000
     83     -19.3424      1.00000
     84     -19.3210      1.00000
     85     -19.2031      1.00000
     86     -19.1680      1.00000
     87     -18.9011      1.00000
     88     -18.8928      1.00000
     89     -18.6287      1.00000
     90     -18.5983      1.00000
     91     -18.3437      1.00000
     92     -18.3242      1.00000
     93     -18.3167      1.00000
     94     -18.1935      1.00000
     95     -18.1685      1.00000
     96     -17.7649      1.00000
     97     -17.7465      1.00000
     98     -17.6520      1.00000
     99     -17.5147      1.00000
    100     -17.4931      1.00000
    101     -17.3083      1.00000
    102     -17.2841      1.00000
    103     -17.0925      1.00000
    104     -17.0799      1.00000
    105     -17.0069      1.00000
    106     -16.9973      1.00000
    107     -16.4728      1.00000
    108     -16.4577      1.00000
    109     -16.1949      1.00000
    110     -16.0147      1.00000
    111     -16.0033      1.00000
    112     -15.7599      1.00000
    113     -15.7520      1.00000
    114     -15.6476      1.00000
    115     -15.5514      1.00000
    116     -15.5446      1.00000
    117     -15.5147      1.00000
    118     -15.5034      1.00000
    119     -15.2527      1.00000
    120     -15.2452      1.00000
    121     -14.7159      1.00000
    122     -14.6187      1.00000
    123     -14.6161      1.00000
    124     -14.5619      1.00000
    125     -14.5023      1.00000
    126     -14.4923      1.00000
    127     -14.1973      1.00000
    128     -14.1932      1.00000
    129     -14.0986      1.00000
    130     -14.0756      1.00000
    131     -13.3618      1.00000
    132     -13.3587      1.00000
    133     -13.3520      1.00000
    134     -13.3508      1.00000
    135     -13.3385      1.00000
    136     -13.3206      1.00000
    137     -13.3159      1.00000
    138     -13.2831      1.00000
    139     -13.2103      1.00000
    140     -13.1773      1.00000
    141     -13.1093      1.00000
    142     -13.1049      1.00000
    143     -13.0878      1.00000
    144     -13.0565      1.00000
    145     -13.0438      1.00000
    146     -13.0012      1.00000
    147     -12.9867      1.00000
    148     -12.7685      1.00000
    149     -12.7513      1.00000
    150     -12.7007      1.00000
    151     -12.4806      1.00000
    152     -12.4748      1.00000
    153     -12.3174      1.00000
    154     -12.3095      1.00000
    155     -12.2809      1.00000
    156     -12.2783      1.00000
    157     -12.2558      1.00000
    158     -12.2502      1.00000
    159     -12.2410      1.00000
    160     -12.2109      1.00000
    161     -12.2089      1.00000
    162     -12.1955      1.00000
    163     -12.1768      1.00000
    164     -12.1688      1.00000
    165     -12.1657      1.00000
    166     -12.1168      1.00000
    167     -12.0728      1.00000
    168     -12.0576      1.00000
    169     -12.0491      1.00000
    170     -12.0187      1.00000
    171     -11.9599      1.00000
    172     -11.9473      1.00000
    173     -11.8904      1.00000
    174     -11.8022      1.00000
    175     -11.7667      1.00000
    176     -11.6596      1.00000
    177     -11.6485      1.00000
    178     -11.6263      1.00000
    179     -11.6038      1.00000
    180     -11.5436      1.00000
    181     -11.5234      1.00000
    182     -11.4858      1.00000
    183     -11.4627      1.00000
    184     -11.4285      1.00000
    185     -11.4210      1.00000
    186     -11.3268      1.00000
    187     -11.3254      1.00000
    188     -11.3126      1.00000
    189     -11.3052      1.00000
    190     -11.2963      1.00000
    191     -11.2878      1.00000
    192     -11.2681      1.00000
    193     -11.2428      1.00000
    194     -11.2312      1.00000
    195     -11.2257      1.00000
    196     -11.2183      1.00000
    197     -11.2060      1.00000
    198     -11.1953      1.00000
    199     -11.1652      1.00000
    200     -11.1510      1.00000
    201     -11.1394      1.00000
    202     -11.0735      1.00000
    203     -11.0655      1.00000
    204     -11.0374      1.00000
    205     -10.9898      1.00000
    206     -10.9719      1.00000
    207     -10.9583      1.00000
    208     -10.9477      1.00000
    209     -10.8878      1.00000
    210     -10.8776      1.00000
    211     -10.8448      1.00000
    212     -10.8367      1.00000
    213     -10.8320      1.00000
    214     -10.8048      1.00000
    215     -10.7822      1.00000
    216     -10.7698      1.00000
    217     -10.7098      1.00000
    218     -10.6991      1.00000
    219     -10.6449      1.00000
    220     -10.6009      1.00000
    221     -10.5898      1.00000
    222     -10.5475      1.00000
    223     -10.5287      1.00000
    224     -10.5018      1.00000
    225     -10.4675      1.00000
    226     -10.4572      1.00000
    227     -10.4392      1.00000
    228     -10.4339      1.00000
    229     -10.4196      1.00000
    230     -10.3696      1.00000
    231     -10.3559      1.00000
    232     -10.2608      1.00000
    233     -10.1663      1.00000
    234     -10.1485      1.00000
    235     -10.1404      1.00000
    236     -10.0865      1.00000
    237      -9.9866      1.00000
    238      -9.9855      1.00000
    239      -9.8729      1.00000
    240      -9.8651      1.00000
    241      -9.7132      1.00000
    242      -9.6861      1.00000
    243      -9.6411      1.00000
    244      -9.6266      1.00000
    245      -9.5421      1.00000
    246      -9.2797      1.00000
    247      -9.2722      1.00000
    248      -9.2661      1.00000
    249      -9.2252      1.00000
    250      -9.2081      1.00000
    251      -9.1938      1.00000
    252      -9.1483      1.00000
    253      -9.1396      1.00000
    254      -9.0679      1.00000
    255      -9.0478      1.00000
    256      -8.9942      1.00000
    257      -8.9861      1.00000
    258      -8.9809      1.00000
    259      -8.9527      1.00000
    260      -8.9339      1.00000
    261      -8.8993      1.00000
    262      -8.8978      1.00000
    263      -8.8792      1.00000
    264      -8.8591      1.00000
    265      -8.8307      1.00000
    266      -8.7846      1.00000
    267      -8.7704      1.00000
    268      -8.7254      1.00000
    269      -8.7178      1.00000
    270      -8.6815      1.00000
    271      -8.6644      1.00000
    272      -8.6241      1.00000
    273      -8.5705      1.00000
    274      -8.5169      1.00000
    275      -8.4848      1.00000
    276      -8.4515      1.00000
    277      -8.4371      1.00000
    278      -8.4239      1.00000
    279      -8.4098      1.00000
    280      -8.3966      1.00000
    281      -8.3899      1.00000
    282      -8.3722      1.00000
    283      -8.3566      1.00000
    284      -8.3458      1.00000
    285      -8.3184      1.00000
    286      -8.3043      1.00000
    287      -8.2972      1.00000
    288      -8.2814      1.00000
    289      -8.2667      1.00000
    290      -8.2572      1.00000
    291      -8.2504      1.00000
    292      -8.2468      1.00000
    293      -8.2333      1.00000
    294      -8.2138      1.00000
    295      -8.2112      1.00000
    296      -8.2019      1.00000
    297      -8.1975      1.00000
    298      -8.1751      1.00000
    299      -8.1628      1.00000
    300      -8.1330      1.00000
    301      -8.1061      1.00000
    302      -8.0743      1.00000
    303      -8.0628      1.00000
    304      -8.0428      1.00000
    305      -8.0183      1.00000
    306      -7.9770      1.00000
    307      -7.9728      1.00000
    308      -7.9444      1.00000
    309      -7.9314      1.00000
    310      -7.9173      1.00000
    311      -7.9081      1.00000
    312      -7.9017      1.00000
    313      -7.8967      1.00000
    314      -7.8833      1.00000
    315      -7.8738      1.00000
    316      -7.8517      1.00000
    317      -7.8473      1.00000
    318      -7.8427      1.00000
    319      -7.8337      1.00000
    320      -7.8106      1.00000
    321      -7.7895      1.00000
    322      -7.7667      1.00000
    323      -7.7625      1.00000
    324      -7.7578      1.00000
    325      -7.7484      1.00000
    326      -7.7386      1.00000
    327      -7.7134      1.00000
    328      -7.6791      1.00000
    329      -7.6387      1.00000
    330      -7.6315      1.00000
    331      -7.6149      1.00000
    332      -7.6072      1.00000
    333      -7.6021      1.00000
    334      -7.5745      1.00000
    335      -7.5469      1.00000
    336      -7.5349      1.00000
    337      -7.5184      1.00000
    338      -7.5029      1.00000
    339      -7.4973      1.00000
    340      -7.4545      1.00000
    341      -7.4257      1.00000
    342      -7.4106      1.00000
    343      -7.4051      1.00000
    344      -7.3867      1.00000
    345      -7.3198      1.00000
    346      -7.3117      1.00000
    347      -7.2694      1.00000
    348      -7.2563      1.00000
    349      -7.2345      1.00000
    350      -7.1581      1.00000
    351      -7.1550      1.00000
    352      -7.0987      1.00000
    353      -7.0874      1.00000
    354      -7.0701      1.00000
    355      -6.9470      1.00000
    356      -6.9089      1.00000
    357      -6.8042      1.00000
    358      -6.8022      1.00000
    359      -6.7487      1.00000
    360      -6.7018      1.00000
    361      -6.6681      1.00000
    362      -6.6404      1.00000
    363      -6.4718      1.00000
    364      -6.4350      1.00000
    365      -6.4177      1.00000
    366      -6.4018      1.00000
    367      -6.3705      1.00000
    368      -6.2847      1.00000
    369      -6.2481      1.00000
    370      -6.1531      1.00000
    371      -6.1088      1.00000
    372      -6.0796      1.00000
    373      -6.0558      1.00000
    374      -6.0533      1.00000
    375      -6.0382      1.00000
    376      -6.0284      1.00000
    377      -5.9890      1.00000
    378      -5.9647      1.00000
    379      -5.8409      1.00000
    380      -5.7891      1.00000
    381      -5.7351      1.00000
    382      -5.6784      1.00000
    383      -5.6524      1.00000
    384      -5.6434      1.00000
    385      -5.6270      1.00000
    386      -5.6009      1.00000
    387      -5.5544      1.00000
    388      -5.4813      1.00000
    389      -5.4540      1.00000
    390      -5.3997      1.00000
    391      -5.3883      1.00000
    392      -5.3742      1.00000
    393      -5.3621      1.00000
    394      -5.2418      1.00000
    395      -5.0159      1.00000
    396      -5.0049      1.00000
    397      -4.9839      1.00000
    398      -4.9783      1.00000
    399      -4.7291      1.00000
    400      -4.6995      1.00000
    401      -4.5002      1.00000
    402      -4.4262      1.00000
    403      -4.2834      1.00000
    404      -3.9987      1.00000
    405      -2.9958      1.00000
    406      -0.8407      0.00000
    407      -0.4393      0.00000
    408      -0.1563      0.00000
    409      -0.0280      0.00000
    410       0.3149      0.00000
    411       0.3506      0.00000
    412       0.5258      0.00000
    413       0.7368      0.00000
    414       0.8136      0.00000
    415       0.9180      0.00000
    416       1.0420      0.00000
    417       1.0722      0.00000
    418       1.1275      0.00000
    419       1.1728      0.00000
    420       1.2664      0.00000
    421       1.2714      0.00000
    422       1.2905      0.00000
    423       1.3173      0.00000
    424       1.5173      0.00000
    425       1.5931      0.00000
    426       1.6870      0.00000
    427       1.9168      0.00000
    428       1.9465      0.00000
    429       1.9709      0.00000
    430       2.0008      0.00000
    431       2.1301      0.00000
    432       2.2350      0.00000
    433       2.3219      0.00000
    434       2.3538      0.00000
    435       2.3995      0.00000
    436       2.5201      0.00000
    437       2.6185      0.00000
    438       2.6718      0.00000
    439       2.7257      0.00000
    440       2.8021      0.00000
    441       2.9249      0.00000
    442       3.0312      0.00000
    443       3.0488      0.00000
    444       3.0721      0.00000
    445       3.1031      0.00000
    446       3.1280      0.00000
    447       3.1357      0.00000
    448       3.1387      0.00000
    449       3.1915      0.00000
    450       3.2925      0.00000
    451       3.3345      0.00000
    452       3.3614      0.00000
    453       3.3757      0.00000
    454       3.3959      0.00000
    455       3.4433      0.00000
    456       3.4511      0.00000
    457       3.4724      0.00000
    458       3.4930      0.00000
    459       3.5752      0.00000
    460       3.5847      0.00000
    461       3.5918      0.00000
    462       3.6226      0.00000
    463       3.6596      0.00000
    464       3.6645      0.00000
    465       3.7192      0.00000
    466       3.7708      0.00000
    467       3.8048      0.00000
    468       3.8211      0.00000
    469       3.9226      0.00000
    470       3.9427      0.00000
    471       3.9697      0.00000
    472       4.0075      0.00000
    473       4.0128      0.00000
    474       4.0381      0.00000
    475       4.0515      0.00000
    476       4.0806      0.00000
    477       4.0904      0.00000
    478       4.1522      0.00000
    479       4.1657      0.00000
    480       4.1728      0.00000
    481       4.1853      0.00000
    482       4.1895      0.00000
    483       4.1978      0.00000
    484       4.2147      0.00000
    485       4.2592      0.00000
    486       4.2821      0.00000
    487       4.3003      0.00000
    488       4.3232      0.00000
    489       4.3332      0.00000
    490       4.3405      0.00000
    491       4.3561      0.00000
    492       4.4383      0.00000
    493       4.4733      0.00000
    494       4.5014      0.00000
    495       4.5310      0.00000
    496       4.5674      0.00000
    497       4.5729      0.00000
    498       4.6161      0.00000
    499       4.6300      0.00000
    500       4.6601      0.00000
    501       4.6762      0.00000
    502       4.7035      0.00000
    503       4.7303      0.00000
    504       4.7417      0.00000
    505       4.7482      0.00000
    506       4.7628      0.00000
    507       4.7807      0.00000
    508       4.7916      0.00000
    509       4.8370      0.00000
    510       4.8571      0.00000
    511       4.8785      0.00000
    512       4.9003      0.00000
    513       4.9209      0.00000
    514       4.9345      0.00000
    515       4.9501      0.00000
    516       4.9577      0.00000
    517       4.9712      0.00000
    518       4.9870      0.00000
    519       4.9981      0.00000
    520       5.0093      0.00000
    521       5.0263      0.00000
    522       5.0345      0.00000
    523       5.0672      0.00000
    524       5.1031      0.00000
    525       5.1181      0.00000
    526       5.1516      0.00000
    527       5.1627      0.00000
    528       5.1951      0.00000
    529       5.2291      0.00000
    530       5.2429      0.00000
    531       5.2594      0.00000
    532       5.2655      0.00000
    533       5.2707      0.00000
    534       5.2990      0.00000
    535       5.3081      0.00000
    536       5.3173      0.00000
    537       5.3373      0.00000
    538       5.3455      0.00000
    539       5.3701      0.00000
    540       5.3796      0.00000
    541       5.3905      0.00000
    542       5.4072      0.00000
    543       5.4197      0.00000
    544       5.4322      0.00000
    545       5.4404      0.00000
    546       5.4552      0.00000
    547       5.4677      0.00000
    548       5.4787      0.00000
    549       5.4872      0.00000
    550       5.4997      0.00000
    551       5.5132      0.00000
    552       5.5516      0.00000
    553       5.6357      0.00000
    554       5.6612      0.00000
    555       5.7033      0.00000
    556       5.7237      0.00000
    557       5.7402      0.00000
    558       5.8010      0.00000
    559       5.8459      0.00000
    560       5.8708      0.00000
    561       5.9005      0.00000
    562       5.9460      0.00000

 k-point     4 :      -0.0000    0.3333    0.0000
  band No.  band energies     occupation 
      1     -29.8419      1.00000
      2     -29.7609      1.00000
      3     -29.6816      1.00000
      4     -29.6374      1.00000
      5     -29.5305      1.00000
      6     -29.5197      1.00000
      7     -29.4156      1.00000
      8     -29.3993      1.00000
      9     -29.3696      1.00000
     10     -29.3641      1.00000
     11     -29.3063      1.00000
     12     -29.2498      1.00000
     13     -29.2444      1.00000
     14     -29.2270      1.00000
     15     -29.2243      1.00000
     16     -29.2070      1.00000
     17     -29.1469      1.00000
     18     -29.1351      1.00000
     19     -29.1284      1.00000
     20     -29.1154      1.00000
     21     -29.0862      1.00000
     22     -29.0696      1.00000
     23     -29.0478      1.00000
     24     -29.0437      1.00000
     25     -29.0183      1.00000
     26     -28.9860      1.00000
     27     -28.9781      1.00000
     28     -28.9449      1.00000
     29     -28.9396      1.00000
     30     -28.9317      1.00000
     31     -28.9301      1.00000
     32     -28.9272      1.00000
     33     -28.9101      1.00000
     34     -28.8860      1.00000
     35     -28.8791      1.00000
     36     -28.8654      1.00000
     37     -28.8441      1.00000
     38     -28.8402      1.00000
     39     -28.8381      1.00000
     40     -28.8321      1.00000
     41     -28.8313      1.00000
     42     -28.8105      1.00000
     43     -28.8011      1.00000
     44     -28.7988      1.00000
     45     -28.7749      1.00000
     46     -28.7706      1.00000
     47     -28.7636      1.00000
     48     -28.7602      1.00000
     49     -28.7550      1.00000
     50     -28.7497      1.00000
     51     -28.7373      1.00000
     52     -28.7308      1.00000
     53     -28.7181      1.00000
     54     -28.7145      1.00000
     55     -28.7109      1.00000
     56     -28.7081      1.00000
     57     -28.6995      1.00000
     58     -28.6878      1.00000
     59     -28.6821      1.00000
     60     -28.6723      1.00000
     61     -28.6694      1.00000
     62     -28.6609      1.00000
     63     -28.6448      1.00000
     64     -28.6295      1.00000
     65     -28.6174      1.00000
     66     -28.6010      1.00000
     67     -28.5833      1.00000
     68     -28.5275      1.00000
     69     -28.4755      1.00000
     70     -28.3359      1.00000
     71     -28.3274      1.00000
     72     -23.3091      1.00000
     73     -20.6440      1.00000
     74     -20.4984      1.00000
     75     -20.3573      1.00000
     76     -20.3422      1.00000
     77     -20.0705      1.00000
     78     -20.0481      1.00000
     79     -19.9148      1.00000
     80     -19.7725      1.00000
     81     -19.7589      1.00000
     82     -19.4790      1.00000
     83     -19.3429      1.00000
     84     -19.3215      1.00000
     85     -19.2030      1.00000
     86     -19.1678      1.00000
     87     -18.9008      1.00000
     88     -18.8927      1.00000
     89     -18.6287      1.00000
     90     -18.5983      1.00000
     91     -18.3434      1.00000
     92     -18.3239      1.00000
     93     -18.3165      1.00000
     94     -18.1937      1.00000
     95     -18.1687      1.00000
     96     -17.7657      1.00000
     97     -17.7467      1.00000
     98     -17.6520      1.00000
     99     -17.5151      1.00000
    100     -17.4933      1.00000
    101     -17.3080      1.00000
    102     -17.2826      1.00000
    103     -17.0917      1.00000
    104     -17.0796      1.00000
    105     -17.0069      1.00000
    106     -16.9987      1.00000
    107     -16.4731      1.00000
    108     -16.4577      1.00000
    109     -16.1949      1.00000
    110     -16.0149      1.00000
    111     -16.0034      1.00000
    112     -15.7594      1.00000
    113     -15.7515      1.00000
    114     -15.6478      1.00000
    115     -15.5503      1.00000
    116     -15.5443      1.00000
    117     -15.5158      1.00000
    118     -15.5036      1.00000
    119     -15.2531      1.00000
    120     -15.2452      1.00000
    121     -14.7157      1.00000
    122     -14.6189      1.00000
    123     -14.6166      1.00000
    124     -14.5606      1.00000
    125     -14.5040      1.00000
    126     -14.4915      1.00000
    127     -14.1977      1.00000
    128     -14.1926      1.00000
    129     -14.0983      1.00000
    130     -14.0759      1.00000
    131     -13.3614      1.00000
    132     -13.3591      1.00000
    133     -13.3519      1.00000
    134     -13.3511      1.00000
    135     -13.3385      1.00000
    136     -13.3210      1.00000
    137     -13.3154      1.00000
    138     -13.2825      1.00000
    139     -13.2108      1.00000
    140     -13.1788      1.00000
    141     -13.1092      1.00000
    142     -13.1031      1.00000
    143     -13.0872      1.00000
    144     -13.0588      1.00000
    145     -13.0431      1.00000
    146     -13.0011      1.00000
    147     -12.9862      1.00000
    148     -12.7683      1.00000
    149     -12.7512      1.00000
    150     -12.7009      1.00000
    151     -12.4809      1.00000
    152     -12.4742      1.00000
    153     -12.3165      1.00000
    154     -12.3102      1.00000
    155     -12.2800      1.00000
    156     -12.2778      1.00000
    157     -12.2566      1.00000
    158     -12.2510      1.00000
    159     -12.2413      1.00000
    160     -12.2093      1.00000
    161     -12.2077      1.00000
    162     -12.1955      1.00000
    163     -12.1789      1.00000
    164     -12.1697      1.00000
    165     -12.1661      1.00000
    166     -12.1173      1.00000
    167     -12.0739      1.00000
    168     -12.0533      1.00000
    169     -12.0502      1.00000
    170     -12.0206      1.00000
    171     -11.9605      1.00000
    172     -11.9483      1.00000
    173     -11.8912      1.00000
    174     -11.7978      1.00000
    175     -11.7667      1.00000
    176     -11.6590      1.00000
    177     -11.6473      1.00000
    178     -11.6257      1.00000
    179     -11.6069      1.00000
    180     -11.5431      1.00000
    181     -11.5230      1.00000
    182     -11.4851      1.00000
    183     -11.4666      1.00000
    184     -11.4261      1.00000
    185     -11.4219      1.00000
    186     -11.3275      1.00000
    187     -11.3253      1.00000
    188     -11.3121      1.00000
    189     -11.3050      1.00000
    190     -11.2948      1.00000
    191     -11.2894      1.00000
    192     -11.2677      1.00000
    193     -11.2430      1.00000
    194     -11.2309      1.00000
    195     -11.2248      1.00000
    196     -11.2168      1.00000
    197     -11.2057      1.00000
    198     -11.1972      1.00000
    199     -11.1650      1.00000
    200     -11.1524      1.00000
    201     -11.1394      1.00000
    202     -11.0688      1.00000
    203     -11.0643      1.00000
    204     -11.0417      1.00000
    205     -10.9932      1.00000
    206     -10.9710      1.00000
    207     -10.9571      1.00000
    208     -10.9499      1.00000
    209     -10.8901      1.00000
    210     -10.8753      1.00000
    211     -10.8451      1.00000
    212     -10.8356      1.00000
    213     -10.8316      1.00000
    214     -10.8035      1.00000
    215     -10.7784      1.00000
    216     -10.7703      1.00000
    217     -10.7140      1.00000
    218     -10.7010      1.00000
    219     -10.6442      1.00000
    220     -10.5982      1.00000
    221     -10.5904      1.00000
    222     -10.5473      1.00000
    223     -10.5265      1.00000
    224     -10.5068      1.00000
    225     -10.4678      1.00000
    226     -10.4575      1.00000
    227     -10.4375      1.00000
    228     -10.4339      1.00000
    229     -10.4152      1.00000
    230     -10.3687      1.00000
    231     -10.3603      1.00000
    232     -10.2618      1.00000
    233     -10.1652      1.00000
    234     -10.1476      1.00000
    235     -10.1425      1.00000
    236     -10.0856      1.00000
    237      -9.9864      1.00000
    238      -9.9847      1.00000
    239      -9.8718      1.00000
    240      -9.8660      1.00000
    241      -9.7143      1.00000
    242      -9.6864      1.00000
    243      -9.6410      1.00000
    244      -9.6269      1.00000
    245      -9.5421      1.00000
    246      -9.2803      1.00000
    247      -9.2726      1.00000
    248      -9.2664      1.00000
    249      -9.2255      1.00000
    250      -9.2066      1.00000
    251      -9.1942      1.00000
    252      -9.1483      1.00000
    253      -9.1388      1.00000
    254      -9.0667      1.00000
    255      -9.0477      1.00000
    256      -8.9947      1.00000
    257      -8.9924      1.00000
    258      -8.9809      1.00000
    259      -8.9433      1.00000
    260      -8.9355      1.00000
    261      -8.8996      1.00000
    262      -8.8950      1.00000
    263      -8.8805      1.00000
    264      -8.8592      1.00000
    265      -8.8318      1.00000
    266      -8.7865      1.00000
    267      -8.7705      1.00000
    268      -8.7246      1.00000
    269      -8.7191      1.00000
    270      -8.6828      1.00000
    271      -8.6569      1.00000
    272      -8.6317      1.00000
    273      -8.5707      1.00000
    274      -8.5135      1.00000
    275      -8.4895      1.00000
    276      -8.4496      1.00000
    277      -8.4318      1.00000
    278      -8.4215      1.00000
    279      -8.4093      1.00000
    280      -8.4005      1.00000
    281      -8.3913      1.00000
    282      -8.3731      1.00000
    283      -8.3596      1.00000
    284      -8.3421      1.00000
    285      -8.3177      1.00000
    286      -8.3023      1.00000
    287      -8.2984      1.00000
    288      -8.2801      1.00000
    289      -8.2698      1.00000
    290      -8.2579      1.00000
    291      -8.2509      1.00000
    292      -8.2476      1.00000
    293      -8.2336      1.00000
    294      -8.2155      1.00000
    295      -8.2105      1.00000
    296      -8.2050      1.00000
    297      -8.1969      1.00000
    298      -8.1736      1.00000
    299      -8.1605      1.00000
    300      -8.1322      1.00000
    301      -8.1069      1.00000
    302      -8.0736      1.00000
    303      -8.0625      1.00000
    304      -8.0429      1.00000
    305      -8.0195      1.00000
    306      -7.9762      1.00000
    307      -7.9727      1.00000
    308      -7.9438      1.00000
    309      -7.9290      1.00000
    310      -7.9175      1.00000
    311      -7.9090      1.00000
    312      -7.9014      1.00000
    313      -7.8977      1.00000
    314      -7.8859      1.00000
    315      -7.8748      1.00000
    316      -7.8513      1.00000
    317      -7.8471      1.00000
    318      -7.8401      1.00000
    319      -7.8363      1.00000
    320      -7.8108      1.00000
    321      -7.7876      1.00000
    322      -7.7682      1.00000
    323      -7.7603      1.00000
    324      -7.7566      1.00000
    325      -7.7494      1.00000
    326      -7.7379      1.00000
    327      -7.7127      1.00000
    328      -7.6813      1.00000
    329      -7.6389      1.00000
    330      -7.6325      1.00000
    331      -7.6156      1.00000
    332      -7.6070      1.00000
    333      -7.6032      1.00000
    334      -7.5742      1.00000
    335      -7.5458      1.00000
    336      -7.5345      1.00000
    337      -7.5175      1.00000
    338      -7.5037      1.00000
    339      -7.4955      1.00000
    340      -7.4565      1.00000
    341      -7.4279      1.00000
    342      -7.4104      1.00000
    343      -7.4061      1.00000
    344      -7.3850      1.00000
    345      -7.3146      1.00000
    346      -7.3098      1.00000
    347      -7.2737      1.00000
    348      -7.2556      1.00000
    349      -7.2337      1.00000
    350      -7.1588      1.00000
    351      -7.1548      1.00000
    352      -7.0999      1.00000
    353      -7.0878      1.00000
    354      -7.0718      1.00000
    355      -6.9428      1.00000
    356      -6.9081      1.00000
    357      -6.8038      1.00000
    358      -6.8016      1.00000
    359      -6.7491      1.00000
    360      -6.7028      1.00000
    361      -6.6684      1.00000
    362      -6.6417      1.00000
    363      -6.4715      1.00000
    364      -6.4365      1.00000
    365      -6.4175      1.00000
    366      -6.4026      1.00000
    367      -6.3707      1.00000
    368      -6.2844      1.00000
    369      -6.2480      1.00000
    370      -6.1498      1.00000
    371      -6.1127      1.00000
    372      -6.0825      1.00000
    373      -6.0548      1.00000
    374      -6.0530      1.00000
    375      -6.0362      1.00000
    376      -6.0304      1.00000
    377      -5.9894      1.00000
    378      -5.9635      1.00000
    379      -5.8486      1.00000
    380      -5.7841      1.00000
    381      -5.7330      1.00000
    382      -5.6800      1.00000
    383      -5.6461      1.00000
    384      -5.6434      1.00000
    385      -5.6196      1.00000
    386      -5.6068      1.00000
    387      -5.5562      1.00000
    388      -5.4754      1.00000
    389      -5.4525      1.00000
    390      -5.4008      1.00000
    391      -5.3932      1.00000
    392      -5.3712      1.00000
    393      -5.3666      1.00000
    394      -5.2452      1.00000
    395      -5.0145      1.00000
    396      -5.0048      1.00000
    397      -4.9857      1.00000
    398      -4.9789      1.00000
    399      -4.7249      1.00000
    400      -4.6990      1.00000
    401      -4.5020      1.00000
    402      -4.4239      1.00000
    403      -4.2859      1.00000
    404      -3.9987      1.00000
    405      -2.9957      1.00000
    406      -0.8409      0.00000
    407      -0.4393      0.00000
    408      -0.1554      0.00000
    409      -0.0288      0.00000
    410       0.3163      0.00000
    411       0.3500      0.00000
    412       0.5246      0.00000
    413       0.7371      0.00000
    414       0.8139      0.00000
    415       0.9171      0.00000
    416       1.0447      0.00000
    417       1.0701      0.00000
    418       1.1278      0.00000
    419       1.1716      0.00000
    420       1.2672      0.00000
    421       1.2707      0.00000
    422       1.2919      0.00000
    423       1.3162      0.00000
    424       1.5188      0.00000
    425       1.5927      0.00000
    426       1.6863      0.00000
    427       1.9166      0.00000
    428       1.9469      0.00000
    429       1.9714      0.00000
    430       2.0011      0.00000
    431       2.1308      0.00000
    432       2.2349      0.00000
    433       2.3230      0.00000
    434       2.3644      0.00000
    435       2.3998      0.00000
    436       2.5211      0.00000
    437       2.5991      0.00000
    438       2.6545      0.00000
    439       2.7248      0.00000
    440       2.8035      0.00000
    441       2.9206      0.00000
    442       3.0347      0.00000
    443       3.0439      0.00000
    444       3.0726      0.00000
    445       3.1159      0.00000
    446       3.1322      0.00000
    447       3.1355      0.00000
    448       3.1489      0.00000
    449       3.1929      0.00000
    450       3.2913      0.00000
    451       3.3341      0.00000
    452       3.3574      0.00000
    453       3.3816      0.00000
    454       3.4017      0.00000
    455       3.4420      0.00000
    456       3.4499      0.00000
    457       3.4770      0.00000
    458       3.4878      0.00000
    459       3.5693      0.00000
    460       3.5886      0.00000
    461       3.6078      0.00000
    462       3.6298      0.00000
    463       3.6645      0.00000
    464       3.6739      0.00000
    465       3.7176      0.00000
    466       3.7725      0.00000
    467       3.8039      0.00000
    468       3.8133      0.00000
    469       3.9157      0.00000
    470       3.9377      0.00000
    471       3.9647      0.00000
    472       4.0063      0.00000
    473       4.0178      0.00000
    474       4.0454      0.00000
    475       4.0627      0.00000
    476       4.0875      0.00000
    477       4.0937      0.00000
    478       4.1468      0.00000
    479       4.1642      0.00000
    480       4.1686      0.00000
    481       4.1835      0.00000
    482       4.1886      0.00000
    483       4.1978      0.00000
    484       4.2074      0.00000
    485       4.2645      0.00000
    486       4.2754      0.00000
    487       4.2979      0.00000
    488       4.3152      0.00000
    489       4.3323      0.00000
    490       4.3430      0.00000
    491       4.3622      0.00000
    492       4.4239      0.00000
    493       4.4591      0.00000
    494       4.4952      0.00000
    495       4.5329      0.00000
    496       4.5693      0.00000
    497       4.5728      0.00000
    498       4.6274      0.00000
    499       4.6326      0.00000
    500       4.6606      0.00000
    501       4.6693      0.00000
    502       4.6945      0.00000
    503       4.7149      0.00000
    504       4.7407      0.00000
    505       4.7468      0.00000
    506       4.7655      0.00000
    507       4.7876      0.00000
    508       4.8015      0.00000
    509       4.8391      0.00000
    510       4.8557      0.00000
    511       4.8676      0.00000
    512       4.9010      0.00000
    513       4.9229      0.00000
    514       4.9373      0.00000
    515       4.9456      0.00000
    516       4.9518      0.00000
    517       4.9680      0.00000
    518       4.9760      0.00000
    519       4.9982      0.00000
    520       5.0053      0.00000
    521       5.0231      0.00000
    522       5.0373      0.00000
    523       5.0677      0.00000
    524       5.1059      0.00000
    525       5.1186      0.00000
    526       5.1319      0.00000
    527       5.1723      0.00000
    528       5.1998      0.00000
    529       5.2132      0.00000
    530       5.2343      0.00000
    531       5.2451      0.00000
    532       5.2633      0.00000
    533       5.2755      0.00000
    534       5.2989      0.00000
    535       5.3136      0.00000
    536       5.3260      0.00000
    537       5.3404      0.00000
    538       5.3535      0.00000
    539       5.3673      0.00000
    540       5.3782      0.00000
    541       5.3875      0.00000
    542       5.4078      0.00000
    543       5.4172      0.00000
    544       5.4312      0.00000
    545       5.4349      0.00000
    546       5.4496      0.00000
    547       5.4633      0.00000
    548       5.4765      0.00000
    549       5.4776      0.00000
    550       5.5026      0.00000
    551       5.5241      0.00000
    552       5.5678      0.00000
    553       5.6499      0.00000
    554       5.6678      0.00000
    555       5.6944      0.00000
    556       5.7247      0.00000
    557       5.7549      0.00000
    558       5.8335      0.00000
    559       5.8504      0.00000
    560       5.8761      0.00000
    561       5.8931      0.00000
    562       5.9642      0.00000

 k-point     5 :      -0.3333    0.3333    0.0000
  band No.  band energies     occupation 
      1     -29.8071      1.00000
      2     -29.8025      1.00000
      3     -29.7243      1.00000
      4     -29.5553      1.00000
      5     -29.5511      1.00000
      6     -29.5123      1.00000
      7     -29.3835      1.00000
      8     -29.3751      1.00000
      9     -29.3724      1.00000
     10     -29.3406      1.00000
     11     -29.3360      1.00000
     12     -29.3219      1.00000
     13     -29.3144      1.00000
     14     -29.2717      1.00000
     15     -29.2328      1.00000
     16     -29.1539      1.00000
     17     -29.1499      1.00000
     18     -29.1186      1.00000
     19     -29.0787      1.00000
     20     -29.0736      1.00000
     21     -29.0704      1.00000
     22     -29.0374      1.00000
     23     -29.0301      1.00000
     24     -29.0272      1.00000
     25     -29.0204      1.00000
     26     -29.0119      1.00000
     27     -28.9838      1.00000
     28     -28.9799      1.00000
     29     -28.9732      1.00000
     30     -28.9460      1.00000
     31     -28.9418      1.00000
     32     -28.9379      1.00000
     33     -28.9137      1.00000
     34     -28.8870      1.00000
     35     -28.8815      1.00000
     36     -28.8607      1.00000
     37     -28.8530      1.00000
     38     -28.8390      1.00000
     39     -28.8348      1.00000
     40     -28.8323      1.00000
     41     -28.8318      1.00000
     42     -28.8049      1.00000
     43     -28.7941      1.00000
     44     -28.7833      1.00000
     45     -28.7675      1.00000
     46     -28.7653      1.00000
     47     -28.7635      1.00000
     48     -28.7603      1.00000
     49     -28.7549      1.00000
     50     -28.7518      1.00000
     51     -28.7427      1.00000
     52     -28.7387      1.00000
     53     -28.7206      1.00000
     54     -28.7181      1.00000
     55     -28.7139      1.00000
     56     -28.7098      1.00000
     57     -28.6965      1.00000
     58     -28.6920      1.00000
     59     -28.6800      1.00000
     60     -28.6718      1.00000
     61     -28.6638      1.00000
     62     -28.6606      1.00000
     63     -28.6429      1.00000
     64     -28.6329      1.00000
     65     -28.6146      1.00000
     66     -28.6001      1.00000
     67     -28.5841      1.00000
     68     -28.5280      1.00000
     69     -28.4753      1.00000
     70     -28.3361      1.00000
     71     -28.3272      1.00000
     72     -23.3092      1.00000
     73     -20.5603      1.00000
     74     -20.5554      1.00000
     75     -20.5218      1.00000
     76     -20.1291      1.00000
     77     -20.1000      1.00000
     78     -20.0957      1.00000
     79     -19.7112      1.00000
     80     -19.6889      1.00000
     81     -19.6804      1.00000
     82     -19.6778      1.00000
     83     -19.6341      1.00000
     84     -19.6264      1.00000
     85     -18.8346      1.00000
     86     -18.8212      1.00000
     87     -18.8177      1.00000
     88     -18.8136      1.00000
     89     -18.7701      1.00000
     90     -18.7575      1.00000
     91     -18.3836      1.00000
     92     -18.3680      1.00000
     93     -18.3588      1.00000
     94     -17.9987      1.00000
     95     -17.9689      1.00000
     96     -17.9643      1.00000
     97     -17.9602      1.00000
     98     -17.9353      1.00000
     99     -17.9225      1.00000
    100     -17.1352      1.00000
    101     -17.1148      1.00000
    102     -17.1060      1.00000
    103     -17.0441      1.00000
    104     -17.0197      1.00000
    105     -16.9927      1.00000
    106     -16.6245      1.00000
    107     -16.6092      1.00000
    108     -16.5864      1.00000
    109     -16.1951      1.00000
    110     -16.0977      1.00000
    111     -16.0841      1.00000
    112     -16.0807      1.00000
    113     -15.7744      1.00000
    114     -15.7624      1.00000
    115     -15.7407      1.00000
    116     -15.1869      1.00000
    117     -15.1821      1.00000
    118     -15.1768      1.00000
    119     -15.1711      1.00000
    120     -15.1529      1.00000
    121     -15.1441      1.00000
    122     -14.9988      1.00000
    123     -14.9728      1.00000
    124     -14.9514      1.00000
    125     -14.5586      1.00000
    126     -13.8464      1.00000
    127     -13.8422      1.00000
    128     -13.8365      1.00000
    129     -13.7178      1.00000
    130     -13.7125      1.00000
    131     -13.7073      1.00000
    132     -13.6579      1.00000
    133     -13.6574      1.00000
    134     -13.6505      1.00000
    135     -13.3240      1.00000
    136     -13.3192      1.00000
    137     -13.2525      1.00000
    138     -13.1127      1.00000
    139     -13.1092      1.00000
    140     -13.0915      1.00000
    141     -13.0648      1.00000
    142     -13.0619      1.00000
    143     -13.0409      1.00000
    144     -13.0289      1.00000
    145     -13.0259      1.00000
    146     -12.9813      1.00000
    147     -12.9734      1.00000
    148     -12.9686      1.00000
    149     -12.8596      1.00000
    150     -12.8485      1.00000
    151     -12.7900      1.00000
    152     -12.6906      1.00000
    153     -12.2586      1.00000
    154     -12.2568      1.00000
    155     -12.2538      1.00000
    156     -12.2379      1.00000
    157     -12.2351      1.00000
    158     -12.2308      1.00000
    159     -12.2059      1.00000
    160     -12.2029      1.00000
    161     -12.1901      1.00000
    162     -12.1879      1.00000
    163     -12.1851      1.00000
    164     -12.1756      1.00000
    165     -12.0888      1.00000
    166     -12.0764      1.00000
    167     -12.0514      1.00000
    168     -12.0377      1.00000
    169     -12.0164      1.00000
    170     -11.9922      1.00000
    171     -11.9671      1.00000
    172     -11.9474      1.00000
    173     -11.8421      1.00000
    174     -11.7311      1.00000
    175     -11.6852      1.00000
    176     -11.6760      1.00000
    177     -11.6693      1.00000
    178     -11.6562      1.00000
    179     -11.6370      1.00000
    180     -11.6150      1.00000
    181     -11.6095      1.00000
    182     -11.5974      1.00000
    183     -11.5830      1.00000
    184     -11.5120      1.00000
    185     -11.4743      1.00000
    186     -11.3082      1.00000
    187     -11.2941      1.00000
    188     -11.2923      1.00000
    189     -11.2887      1.00000
    190     -11.2751      1.00000
    191     -11.2655      1.00000
    192     -11.2531      1.00000
    193     -11.2461      1.00000
    194     -11.2457      1.00000
    195     -11.2172      1.00000
    196     -11.2083      1.00000
    197     -11.2072      1.00000
    198     -11.1959      1.00000
    199     -11.1904      1.00000
    200     -11.1810      1.00000
    201     -11.1569      1.00000
    202     -11.1486      1.00000
    203     -11.1401      1.00000
    204     -11.0346      1.00000
    205     -11.0139      1.00000
    206     -10.9448      1.00000
    207     -10.9334      1.00000
    208     -10.9107      1.00000
    209     -10.8893      1.00000
    210     -10.7530      1.00000
    211     -10.7526      1.00000
    212     -10.7465      1.00000
    213     -10.7440      1.00000
    214     -10.7371      1.00000
    215     -10.7242      1.00000
    216     -10.7127      1.00000
    217     -10.6983      1.00000
    218     -10.6831      1.00000
    219     -10.6353      1.00000
    220     -10.5880      1.00000
    221     -10.5199      1.00000
    222     -10.4607      1.00000
    223     -10.4526      1.00000
    224     -10.4159      1.00000
    225     -10.4090      1.00000
    226     -10.4055      1.00000
    227     -10.4041      1.00000
    228     -10.3816      1.00000
    229     -10.3807      1.00000
    230     -10.3745      1.00000
    231     -10.3671      1.00000
    232     -10.3564      1.00000
    233     -10.3431      1.00000
    234     -10.3265      1.00000
    235     -10.3246      1.00000
    236     -10.2673      1.00000
    237     -10.2070      1.00000
    238     -10.1575      1.00000
    239     -10.1401      1.00000
    240      -9.5880      1.00000
    241      -9.5837      1.00000
    242      -9.5824      1.00000
    243      -9.5561      1.00000
    244      -9.5247      1.00000
    245      -9.5233      1.00000
    246      -9.2497      1.00000
    247      -9.2378      1.00000
    248      -9.2360      1.00000
    249      -9.2193      1.00000
    250      -9.2080      1.00000
    251      -9.1949      1.00000
    252      -9.1901      1.00000
    253      -9.1102      1.00000
    254      -9.1083      1.00000
    255      -9.0671      1.00000
    256      -9.0365      1.00000
    257      -9.0040      1.00000
    258      -8.9883      1.00000
    259      -8.9820      1.00000
    260      -8.9144      1.00000
    261      -8.9123      1.00000
    262      -8.8819      1.00000
    263      -8.8805      1.00000
    264      -8.8774      1.00000
    265      -8.8150      1.00000
    266      -8.7976      1.00000
    267      -8.7344      1.00000
    268      -8.7098      1.00000
    269      -8.6631      1.00000
    270      -8.6538      1.00000
    271      -8.6133      1.00000
    272      -8.6080      1.00000
    273      -8.5879      1.00000
    274      -8.5785      1.00000
    275      -8.5704      1.00000
    276      -8.5642      1.00000
    277      -8.4878      1.00000
    278      -8.4573      1.00000
    279      -8.4386      1.00000
    280      -8.4093      1.00000
    281      -8.3679      1.00000
    282      -8.3522      1.00000
    283      -8.3442      1.00000
    284      -8.3229      1.00000
    285      -8.3086      1.00000
    286      -8.2997      1.00000
    287      -8.2894      1.00000
    288      -8.2530      1.00000
    289      -8.2490      1.00000
    290      -8.2417      1.00000
    291      -8.2395      1.00000
    292      -8.2347      1.00000
    293      -8.2168      1.00000
    294      -8.2125      1.00000
    295      -8.1926      1.00000
    296      -8.1858      1.00000
    297      -8.1817      1.00000
    298      -8.1699      1.00000
    299      -8.1486      1.00000
    300      -8.1376      1.00000
    301      -8.1291      1.00000
    302      -8.1171      1.00000
    303      -8.0947      1.00000
    304      -8.0726      1.00000
    305      -8.0583      1.00000
    306      -8.0455      1.00000
    307      -8.0380      1.00000
    308      -8.0218      1.00000
    309      -8.0143      1.00000
    310      -8.0096      1.00000
    311      -7.9961      1.00000
    312      -7.9813      1.00000
    313      -7.9355      1.00000
    314      -7.8786      1.00000
    315      -7.8712      1.00000
    316      -7.8542      1.00000
    317      -7.8419      1.00000
    318      -7.7843      1.00000
    319      -7.7804      1.00000
    320      -7.7774      1.00000
    321      -7.7721      1.00000
    322      -7.7513      1.00000
    323      -7.7395      1.00000
    324      -7.7296      1.00000
    325      -7.7125      1.00000
    326      -7.6947      1.00000
    327      -7.6855      1.00000
    328      -7.6476      1.00000
    329      -7.6327      1.00000
    330      -7.6145      1.00000
    331      -7.6031      1.00000
    332      -7.5852      1.00000
    333      -7.5800      1.00000
    334      -7.5669      1.00000
    335      -7.5378      1.00000
    336      -7.5176      1.00000
    337      -7.4621      1.00000
    338      -7.4531      1.00000
    339      -7.4390      1.00000
    340      -7.3995      1.00000
    341      -7.3701      1.00000
    342      -7.3554      1.00000
    343      -7.3490      1.00000
    344      -7.3449      1.00000
    345      -7.3384      1.00000
    346      -7.3154      1.00000
    347      -7.3008      1.00000
    348      -7.2951      1.00000
    349      -7.2825      1.00000
    350      -7.2750      1.00000
    351      -7.2613      1.00000
    352      -7.0071      1.00000
    353      -6.9988      1.00000
    354      -6.9642      1.00000
    355      -6.8662      1.00000
    356      -6.8497      1.00000
    357      -6.8243      1.00000
    358      -6.8170      1.00000
    359      -6.7442      1.00000
    360      -6.7240      1.00000
    361      -6.7154      1.00000
    362      -6.7055      1.00000
    363      -6.6976      1.00000
    364      -6.6691      1.00000
    365      -6.5622      1.00000
    366      -6.4496      1.00000
    367      -6.4225      1.00000
    368      -6.4087      1.00000
    369      -6.1419      1.00000
    370      -6.1104      1.00000
    371      -6.1012      1.00000
    372      -6.0702      1.00000
    373      -5.9765      1.00000
    374      -5.9226      1.00000
    375      -5.8682      1.00000
    376      -5.8617      1.00000
    377      -5.8535      1.00000
    378      -5.8379      1.00000
    379      -5.8315      1.00000
    380      -5.8179      1.00000
    381      -5.8158      1.00000
    382      -5.7715      1.00000
    383      -5.7557      1.00000
    384      -5.7399      1.00000
    385      -5.7369      1.00000
    386      -5.7291      1.00000
    387      -5.6623      1.00000
    388      -5.6587      1.00000
    389      -5.3044      1.00000
    390      -5.2967      1.00000
    391      -5.2552      1.00000
    392      -5.2489      1.00000
    393      -5.2284      1.00000
    394      -5.2171      1.00000
    395      -5.0764      1.00000
    396      -5.0444      1.00000
    397      -5.0259      1.00000
    398      -4.8136      1.00000
    399      -4.8053      1.00000
    400      -4.7770      1.00000
    401      -4.4640      1.00000
    402      -4.4497      1.00000
    403      -4.4329      1.00000
    404      -3.9974      1.00000
    405      -2.9963      1.00000
    406      -0.6202      0.00000
    407      -0.6192      0.00000
    408      -0.3766      0.00000
    409       0.3054      0.00000
    410       0.3148      0.00000
    411       0.4250      0.00000
    412       0.7057      0.00000
    413       0.7106      0.00000
    414       0.7157      0.00000
    415       0.7338      0.00000
    416       0.7514      0.00000
    417       1.0479      0.00000
    418       1.1176      0.00000
    419       1.4596      0.00000
    420       1.4611      0.00000
    421       1.4650      0.00000
    422       1.4955      0.00000
    423       1.5026      0.00000
    424       1.5380      0.00000
    425       1.6501      0.00000
    426       1.6567      0.00000
    427       1.6610      0.00000
    428       1.6681      0.00000
    429       1.7066      0.00000
    430       2.0119      0.00000
    431       2.1074      0.00000
    432       2.3300      0.00000
    433       2.3394      0.00000
    434       2.3412      0.00000
    435       2.3700      0.00000
    436       2.4153      0.00000
    437       2.5086      0.00000
    438       2.5373      0.00000
    439       2.6739      0.00000
    440       2.7170      0.00000
    441       2.7306      0.00000
    442       2.9981      0.00000
    443       3.0158      0.00000
    444       3.0423      0.00000
    445       3.0674      0.00000
    446       3.1144      0.00000
    447       3.1190      0.00000
    448       3.1714      0.00000
    449       3.3761      0.00000
    450       3.4287      0.00000
    451       3.4387      0.00000
    452       3.4710      0.00000
    453       3.5007      0.00000
    454       3.5125      0.00000
    455       3.5487      0.00000
    456       3.6042      0.00000
    457       3.6323      0.00000
    458       3.6699      0.00000
    459       3.6724      0.00000
    460       3.6847      0.00000
    461       3.6912      0.00000
    462       3.6999      0.00000
    463       3.7268      0.00000
    464       3.7411      0.00000
    465       3.7492      0.00000
    466       3.7861      0.00000
    467       3.7921      0.00000
    468       3.8155      0.00000
    469       3.8303      0.00000
    470       3.8357      0.00000
    471       3.8614      0.00000
    472       3.8633      0.00000
    473       3.8790      0.00000
    474       3.9149      0.00000
    475       3.9990      0.00000
    476       4.0248      0.00000
    477       4.0372      0.00000
    478       4.0640      0.00000
    479       4.0727      0.00000
    480       4.0775      0.00000
    481       4.1082      0.00000
    482       4.1512      0.00000
    483       4.1767      0.00000
    484       4.1954      0.00000
    485       4.3507      0.00000
    486       4.3533      0.00000
    487       4.3691      0.00000
    488       4.3735      0.00000
    489       4.3789      0.00000
    490       4.3847      0.00000
    491       4.3996      0.00000
    492       4.4121      0.00000
    493       4.4254      0.00000
    494       4.4413      0.00000
    495       4.4627      0.00000
    496       4.4742      0.00000
    497       4.4922      0.00000
    498       4.4971      0.00000
    499       4.5108      0.00000
    500       4.5392      0.00000
    501       4.5437      0.00000
    502       4.6022      0.00000
    503       4.6229      0.00000
    504       4.6470      0.00000
    505       4.6649      0.00000
    506       4.7048      0.00000
    507       4.7287      0.00000
    508       4.7384      0.00000
    509       4.7410      0.00000
    510       4.7467      0.00000
    511       4.7544      0.00000
    512       4.7559      0.00000
    513       4.7697      0.00000
    514       4.8102      0.00000
    515       4.8682      0.00000
    516       4.8820      0.00000
    517       4.8946      0.00000
    518       4.9017      0.00000
    519       4.9064      0.00000
    520       4.9953      0.00000
    521       5.0043      0.00000
    522       5.0372      0.00000
    523       5.0512      0.00000
    524       5.0603      0.00000
    525       5.0720      0.00000
    526       5.0908      0.00000
    527       5.1165      0.00000
    528       5.1296      0.00000
    529       5.1629      0.00000
    530       5.1804      0.00000
    531       5.2114      0.00000
    532       5.2437      0.00000
    533       5.2520      0.00000
    534       5.2615      0.00000
    535       5.2661      0.00000
    536       5.2786      0.00000
    537       5.3456      0.00000
    538       5.3743      0.00000
    539       5.3952      0.00000
    540       5.4069      0.00000
    541       5.4550      0.00000
    542       5.4930      0.00000
    543       5.5138      0.00000
    544       5.5381      0.00000
    545       5.5728      0.00000
    546       5.5999      0.00000
    547       5.6716      0.00000
    548       5.7104      0.00000
    549       5.7745      0.00000
    550       5.8161      0.00000
    551       5.8213      0.00000
    552       5.8555      0.00000
    553       5.8822      0.00000
    554       5.9093      0.00000
    555       5.9237      0.00000
    556       5.9426      0.00000
    557       5.9502      0.00000
    558       5.9733      0.00000
    559       5.9892      0.00000
    560       6.0221      0.00000
    561       6.0569      0.00000
    562       6.0739      0.00000
 Fermi energy:        -2.6556596004

 spin component 2

 k-point     1 :       0.0000    0.0000    0.0000
  band No.  band energies     occupation 
      1     -29.8680      1.00000
      2     -29.6635      1.00000
      3     -29.6503      1.00000
      4     -29.6480      1.00000
      5     -29.6057      1.00000
      6     -29.5997      1.00000
      7     -29.4782      1.00000
      8     -29.3825      1.00000
      9     -29.2516      1.00000
     10     -29.2491      1.00000
     11     -29.2459      1.00000
     12     -29.2377      1.00000
     13     -29.2326      1.00000
     14     -29.2317      1.00000
     15     -29.2257      1.00000
     16     -29.2236      1.00000
     17     -29.2045      1.00000
     18     -29.1848      1.00000
     19     -29.1789      1.00000
     20     -29.1096      1.00000
     21     -29.0924      1.00000
     22     -29.0895      1.00000
     23     -29.0825      1.00000
     24     -29.0635      1.00000
     25     -29.0623      1.00000
     26     -28.9731      1.00000
     27     -28.9450      1.00000
     28     -28.9428      1.00000
     29     -28.9391      1.00000
     30     -28.9322      1.00000
     31     -28.9307      1.00000
     32     -28.9150      1.00000
     33     -28.8586      1.00000
     34     -28.8429      1.00000
     35     -28.8412      1.00000
     36     -28.8402      1.00000
     37     -28.8384      1.00000
     38     -28.8357      1.00000
     39     -28.8325      1.00000
     40     -28.8314      1.00000
     41     -28.8283      1.00000
     42     -28.8208      1.00000
     43     -28.8146      1.00000
     44     -28.8086      1.00000
     45     -28.8072      1.00000
     46     -28.7979      1.00000
     47     -28.7940      1.00000
     48     -28.7819      1.00000
     49     -28.7595      1.00000
     50     -28.7483      1.00000
     51     -28.7226      1.00000
     52     -28.7146      1.00000
     53     -28.7129      1.00000
     54     -28.7105      1.00000
     55     -28.7029      1.00000
     56     -28.7014      1.00000
     57     -28.6969      1.00000
     58     -28.6864      1.00000
     59     -28.6820      1.00000
     60     -28.6704      1.00000
     61     -28.6659      1.00000
     62     -28.6599      1.00000
     63     -28.6437      1.00000
     64     -28.6319      1.00000
     65     -28.6145      1.00000
     66     -28.5958      1.00000
     67     -28.5796      1.00000
     68     -28.4711      1.00000
     69     -28.4613      1.00000
     70     -28.2571      1.00000
     71     -28.2474      1.00000
     72     -23.2408      1.00000
     73     -20.6837      1.00000
     74     -20.2836      1.00000
     75     -20.2659      1.00000
     76     -20.2642      1.00000
     77     -20.2233      1.00000
     78     -20.2180      1.00000
     79     -20.1752      1.00000
     80     -19.3768      1.00000
     81     -19.3746      1.00000
     82     -19.3732      1.00000
     83     -19.3664      1.00000
     84     -19.3603      1.00000
     85     -19.3599      1.00000
     86     -18.9508      1.00000
     87     -18.9398      1.00000
     88     -18.9370      1.00000
     89     -18.9307      1.00000
     90     -18.9233      1.00000
     91     -18.9213      1.00000
     92     -17.6997      1.00000
     93     -17.6970      1.00000
     94     -17.6941      1.00000
     95     -17.6927      1.00000
     96     -17.6786      1.00000
     97     -17.6743      1.00000
     98     -17.6584      1.00000
     99     -17.6528      1.00000
    100     -17.6184      1.00000
    101     -17.6086      1.00000
    102     -17.6064      1.00000
    103     -17.6025      1.00000
    104     -17.1541      1.00000
    105     -17.1523      1.00000
    106     -17.1506      1.00000
    107     -16.2256      1.00000
    108     -16.2179      1.00000
    109     -16.2171      1.00000
    110     -16.1773      1.00000
    111     -15.9154      1.00000
    112     -15.9035      1.00000
    113     -15.8999      1.00000
    114     -15.8996      1.00000
    115     -14.9984      1.00000
    116     -14.9968      1.00000
    117     -14.9953      1.00000
    118     -14.9893      1.00000
    119     -14.9789      1.00000
    120     -14.9727      1.00000
    121     -14.9562      1.00000
    122     -14.9508      1.00000
    123     -14.9383      1.00000
    124     -14.8921      1.00000
    125     -14.8849      1.00000
    126     -14.8658      1.00000
    127     -14.5481      1.00000
    128     -13.7500      1.00000
    129     -13.7369      1.00000
    130     -13.7358      1.00000
    131     -13.7203      1.00000
    132     -13.7185      1.00000
    133     -13.6942      1.00000
    134     -13.6042      1.00000
    135     -13.6038      1.00000
    136     -13.3808      1.00000
    137     -13.1974      1.00000
    138     -13.1863      1.00000
    139     -13.1830      1.00000
    140     -13.1523      1.00000
    141     -13.1465      1.00000
    142     -13.0941      1.00000
    143     -13.0255      1.00000
    144     -13.0208      1.00000
    145     -13.0148      1.00000
    146     -12.9803      1.00000
    147     -12.9788      1.00000
    148     -12.6921      1.00000
    149     -12.3346      1.00000
    150     -12.3301      1.00000
    151     -12.3298      1.00000
    152     -12.3250      1.00000
    153     -12.3243      1.00000
    154     -12.3193      1.00000
    155     -12.2840      1.00000
    156     -12.2834      1.00000
    157     -12.2744      1.00000
    158     -12.2668      1.00000
    159     -12.2626      1.00000
    160     -12.2606      1.00000
    161     -12.2316      1.00000
    162     -12.2306      1.00000
    163     -12.2222      1.00000
    164     -12.2055      1.00000
    165     -12.2024      1.00000
    166     -12.1836      1.00000
    167     -12.0334      1.00000
    168     -12.0308      1.00000
    169     -11.8081      1.00000
    170     -11.7377      1.00000
    171     -11.7323      1.00000
    172     -11.7306      1.00000
    173     -11.7250      1.00000
    174     -11.7111      1.00000
    175     -11.7093      1.00000
    176     -11.6073      1.00000
    177     -11.6048      1.00000
    178     -11.6032      1.00000
    179     -11.6023      1.00000
    180     -11.5964      1.00000
    181     -11.5920      1.00000
    182     -11.5772      1.00000
    183     -11.5767      1.00000
    184     -11.5505      1.00000
    185     -11.5277      1.00000
    186     -11.5259      1.00000
    187     -11.5192      1.00000
    188     -11.4075      1.00000
    189     -11.3775      1.00000
    190     -11.3732      1.00000
    191     -11.3461      1.00000
    192     -11.2815      1.00000
    193     -11.2735      1.00000
    194     -11.2617      1.00000
    195     -11.1903      1.00000
    196     -11.1876      1.00000
    197     -11.1854      1.00000
    198     -11.1564      1.00000
    199     -11.1518      1.00000
    200     -11.1341      1.00000
    201     -11.0225      1.00000
    202     -11.0207      1.00000
    203     -11.0195      1.00000
    204     -11.0165      1.00000
    205     -11.0141      1.00000
    206     -11.0051      1.00000
    207     -11.0037      1.00000
    208     -10.9959      1.00000
    209     -10.9916      1.00000
    210     -10.9755      1.00000
    211     -10.9668      1.00000
    212     -10.9573      1.00000
    213     -10.9536      1.00000
    214     -10.9419      1.00000
    215     -10.9177      1.00000
    216     -10.7420      1.00000
    217     -10.7332      1.00000
    218     -10.6899      1.00000
    219     -10.6614      1.00000
    220     -10.6456      1.00000
    221     -10.6395      1.00000
    222     -10.5404      1.00000
    223     -10.5390      1.00000
    224     -10.4179      1.00000
    225     -10.3140      1.00000
    226     -10.3021      1.00000
    227     -10.3012      1.00000
    228     -10.1650      1.00000
    229     -10.1114      1.00000
    230     -10.0702      1.00000
    231     -10.0675      1.00000
    232     -10.0614      1.00000
    233     -10.0577      1.00000
    234     -10.0505      1.00000
    235     -10.0402      1.00000
    236     -10.0038      1.00000
    237      -9.9988      1.00000
    238      -9.9752      1.00000
    239      -9.9566      1.00000
    240      -9.9560      1.00000
    241      -9.8954      1.00000
    242      -9.8932      1.00000
    243      -9.8869      1.00000
    244      -9.8550      1.00000
    245      -9.7512      1.00000
    246      -9.7487      1.00000
    247      -9.2936      1.00000
    248      -9.2934      1.00000
    249      -9.0090      1.00000
    250      -9.0030      1.00000
    251      -9.0005      1.00000
    252      -8.9925      1.00000
    253      -8.9913      1.00000
    254      -8.9893      1.00000
    255      -8.9867      1.00000
    256      -8.9802      1.00000
    257      -8.9759      1.00000
    258      -8.9745      1.00000
    259      -8.9676      1.00000
    260      -8.9577      1.00000
    261      -8.9557      1.00000
    262      -8.9478      1.00000
    263      -8.9231      1.00000
    264      -8.9167      1.00000
    265      -8.9157      1.00000
    266      -8.8975      1.00000
    267      -8.8955      1.00000
    268      -8.7551      1.00000
    269      -8.7428      1.00000
    270      -8.6168      1.00000
    271      -8.6015      1.00000
    272      -8.5852      1.00000
    273      -8.5806      1.00000
    274      -8.5416      1.00000
    275      -8.5164      1.00000
    276      -8.4573      1.00000
    277      -8.4449      1.00000
    278      -8.4443      1.00000
    279      -8.4021      1.00000
    280      -8.3857      1.00000
    281      -8.3775      1.00000
    282      -8.3664      1.00000
    283      -8.3152      1.00000
    284      -8.2740      1.00000
    285      -8.2700      1.00000
    286      -8.2692      1.00000
    287      -8.2658      1.00000
    288      -8.2646      1.00000
    289      -8.2503      1.00000
    290      -8.2417      1.00000
    291      -8.2341      1.00000
    292      -8.2280      1.00000
    293      -8.2218      1.00000
    294      -8.1718      1.00000
    295      -8.1710      1.00000
    296      -8.1160      1.00000
    297      -8.1005      1.00000
    298      -8.0997      1.00000
    299      -8.0952      1.00000
    300      -8.0771      1.00000
    301      -8.0752      1.00000
    302      -8.0614      1.00000
    303      -8.0521      1.00000
    304      -8.0497      1.00000
    305      -8.0382      1.00000
    306      -7.9913      1.00000
    307      -7.9886      1.00000
    308      -7.9524      1.00000
    309      -7.9518      1.00000
    310      -7.9185      1.00000
    311      -7.9111      1.00000
    312      -7.8090      1.00000
    313      -7.8074      1.00000
    314      -7.8041      1.00000
    315      -7.7902      1.00000
    316      -7.7622      1.00000
    317      -7.7571      1.00000
    318      -7.7547      1.00000
    319      -7.7491      1.00000
    320      -7.7479      1.00000
    321      -7.7440      1.00000
    322      -7.7401      1.00000
    323      -7.7375      1.00000
    324      -7.7336      1.00000
    325      -7.7212      1.00000
    326      -7.7169      1.00000
    327      -7.7107      1.00000
    328      -7.7087      1.00000
    329      -7.7039      1.00000
    330      -7.7013      1.00000
    331      -7.6936      1.00000
    332      -7.6894      1.00000
    333      -7.6319      1.00000
    334      -7.6288      1.00000
    335      -7.6232      1.00000
    336      -7.6112      1.00000
    337      -7.6096      1.00000
    338      -7.6075      1.00000
    339      -7.5814      1.00000
    340      -7.5751      1.00000
    341      -7.5536      1.00000
    342      -7.5329      1.00000
    343      -7.4063      1.00000
    344      -7.3941      1.00000
    345      -7.3790      1.00000
    346      -7.3576      1.00000
    347      -7.3522      1.00000
    348      -7.3141      1.00000
    349      -7.3106      1.00000
    350      -7.3085      1.00000
    351      -7.2634      1.00000
    352      -7.2479      1.00000
    353      -6.8172      1.00000
    354      -6.7968      1.00000
    355      -6.7935      1.00000
    356      -6.7344      1.00000
    357      -6.7328      1.00000
    358      -6.7284      1.00000
    359      -6.7056      1.00000
    360      -6.6063      1.00000
    361      -6.4087      1.00000
    362      -6.4035      1.00000
    363      -6.3940      1.00000
    364      -6.3883      1.00000
    365      -6.3871      1.00000
    366      -6.3793      1.00000
    367      -6.3787      1.00000
    368      -6.3668      1.00000
    369      -6.3386      1.00000
    370      -6.3341      1.00000
    371      -6.3284      1.00000
    372      -6.3095      1.00000
    373      -6.1348      1.00000
    374      -5.8710      1.00000
    375      -5.8398      1.00000
    376      -5.7809      1.00000
    377      -5.7690      1.00000
    378      -5.7672      1.00000
    379      -5.7509      1.00000
    380      -5.7365      1.00000
    381      -5.7274      1.00000
    382      -5.6954      1.00000
    383      -5.6779      1.00000
    384      -5.6731      1.00000
    385      -5.6690      1.00000
    386      -5.6663      1.00000
    387      -5.6526      1.00000
    388      -5.6487      1.00000
    389      -5.6081      1.00000
    390      -5.4743      1.00000
    391      -5.4548      1.00000
    392      -5.4177      1.00000
    393      -5.4155      1.00000
    394      -5.4048      1.00000
    395      -5.3879      1.00000
    396      -4.7816      1.00000
    397      -4.7797      1.00000
    398      -4.7625      1.00000
    399      -4.7433      1.00000
    400      -4.7355      1.00000
    401      -4.7098      1.00000
    402      -4.1948      1.00000
    403      -4.1908      1.00000
    404      -2.9342      1.00000
    405      -2.3487      0.00000
    406      -0.9641      0.00000
    407      -0.0477      0.00000
    408      -0.0357      0.00000
    409      -0.0306      0.00000
    410       0.0021      0.00000
    411       0.0061      0.00000
    412       0.4472      0.00000
    413       0.9671      0.00000
    414       0.9731      0.00000
    415       0.9769      0.00000
    416       0.9837      0.00000
    417       0.9858      0.00000
    418       1.0742      0.00000
    419       1.0938      0.00000
    420       1.3279      0.00000
    421       1.3286      0.00000
    422       1.3350      0.00000
    423       1.3782      0.00000
    424       1.3803      0.00000
    425       1.3829      0.00000
    426       1.3963      0.00000
    427       1.4039      0.00000
    428       1.9094      0.00000
    429       2.1491      0.00000
    430       2.4079      0.00000
    431       2.6769      0.00000
    432       2.6845      0.00000
    433       2.7279      0.00000
    434       2.8007      0.00000
    435       2.8044      0.00000
    436       2.8051      0.00000
    437       2.8113      0.00000
    438       2.8137      0.00000
    439       2.8184      0.00000
    440       2.8342      0.00000
    441       2.8349      0.00000
    442       2.8409      0.00000
    443       2.8620      0.00000
    444       2.8788      0.00000
    445       2.8816      0.00000
    446       2.8864      0.00000
    447       2.8908      0.00000
    448       2.9473      0.00000
    449       3.1439      0.00000
    450       3.1525      0.00000
    451       3.1530      0.00000
    452       3.1571      0.00000
    453       3.1707      0.00000
    454       3.1826      0.00000
    455       3.2658      0.00000
    456       3.2666      0.00000
    457       3.4684      0.00000
    458       3.4811      0.00000
    459       3.5023      0.00000
    460       3.5109      0.00000
    461       3.5246      0.00000
    462       3.5475      0.00000
    463       3.6919      0.00000
    464       3.7125      0.00000
    465       3.7359      0.00000
    466       3.7493      0.00000
    467       3.7517      0.00000
    468       3.7646      0.00000
    469       3.7759      0.00000
    470       3.8696      0.00000
    471       3.9307      0.00000
    472       3.9438      0.00000
    473       3.9512      0.00000
    474       3.9531      0.00000
    475       3.9616      0.00000
    476       4.1093      0.00000
    477       4.2106      0.00000
    478       4.2281      0.00000
    479       4.2884      0.00000
    480       4.3132      0.00000
    481       4.3631      0.00000
    482       4.3942      0.00000
    483       4.5138      0.00000
    484       4.5170      0.00000
    485       4.5536      0.00000
    486       4.5689      0.00000
    487       4.5791      0.00000
    488       4.6108      0.00000
    489       4.6347      0.00000
    490       4.6365      0.00000
    491       4.6449      0.00000
    492       4.6584      0.00000
    493       4.6624      0.00000
    494       4.6696      0.00000
    495       4.6836      0.00000
    496       4.6849      0.00000
    497       4.7185      0.00000
    498       4.7319      0.00000
    499       4.7632      0.00000
    500       4.7672      0.00000
    501       4.7825      0.00000
    502       4.7940      0.00000
    503       4.8121      0.00000
    504       4.8397      0.00000
    505       4.8453      0.00000
    506       4.8556      0.00000
    507       4.8650      0.00000
    508       4.8666      0.00000
    509       4.8744      0.00000
    510       4.8800      0.00000
    511       4.8843      0.00000
    512       4.8907      0.00000
    513       4.9112      0.00000
    514       4.9302      0.00000
    515       4.9604      0.00000
    516       4.9662      0.00000
    517       4.9798      0.00000
    518       5.0046      0.00000
    519       5.0805      0.00000
    520       5.1171      0.00000
    521       5.1254      0.00000
    522       5.1439      0.00000
    523       5.1606      0.00000
    524       5.1995      0.00000
    525       5.2154      0.00000
    526       5.2314      0.00000
    527       5.2365      0.00000
    528       5.2392      0.00000
    529       5.2430      0.00000
    530       5.2549      0.00000
    531       5.2597      0.00000
    532       5.2661      0.00000
    533       5.2687      0.00000
    534       5.2866      0.00000
    535       5.2930      0.00000
    536       5.2949      0.00000
    537       5.3047      0.00000
    538       5.3100      0.00000
    539       5.3430      0.00000
    540       5.3657      0.00000
    541       5.3709      0.00000
    542       5.3793      0.00000
    543       5.3810      0.00000
    544       5.3867      0.00000
    545       5.3883      0.00000
    546       5.3935      0.00000
    547       5.4030      0.00000
    548       5.4049      0.00000
    549       5.4204      0.00000
    550       5.4302      0.00000
    551       5.4630      0.00000
    552       5.4997      0.00000
    553       5.5071      0.00000
    554       5.5172      0.00000
    555       5.5232      0.00000
    556       5.5393      0.00000
    557       5.5881      0.00000
    558       5.6412      0.00000
    559       5.6815      0.00000
    560       5.6937      0.00000
    561       5.7059      0.00000
    562       5.7116      0.00000

 k-point     2 :       0.3333   -0.0000    0.0000
  band No.  band energies     occupation 
      1     -29.8421      1.00000
      2     -29.7582      1.00000
      3     -29.6805      1.00000
      4     -29.6406      1.00000
      5     -29.5270      1.00000
      6     -29.5188      1.00000
      7     -29.4151      1.00000
      8     -29.3963      1.00000
      9     -29.3661      1.00000
     10     -29.3631      1.00000
     11     -29.3036      1.00000
     12     -29.2476      1.00000
     13     -29.2447      1.00000
     14     -29.2281      1.00000
     15     -29.2271      1.00000
     16     -29.2105      1.00000
     17     -29.1445      1.00000
     18     -29.1305      1.00000
     19     -29.1271      1.00000
     20     -29.1128      1.00000
     21     -29.0835      1.00000
     22     -29.0679      1.00000
     23     -29.0483      1.00000
     24     -29.0406      1.00000
     25     -29.0134      1.00000
     26     -28.9839      1.00000
     27     -28.9760      1.00000
     28     -28.9419      1.00000
     29     -28.9404      1.00000
     30     -28.9343      1.00000
     31     -28.9318      1.00000
     32     -28.9276      1.00000
     33     -28.9087      1.00000
     34     -28.8849      1.00000
     35     -28.8716      1.00000
     36     -28.8620      1.00000
     37     -28.8479      1.00000
     38     -28.8403      1.00000
     39     -28.8360      1.00000
     40     -28.8332      1.00000
     41     -28.8274      1.00000
     42     -28.8172      1.00000
     43     -28.8092      1.00000
     44     -28.7815      1.00000
     45     -28.7740      1.00000
     46     -28.7693      1.00000
     47     -28.7627      1.00000
     48     -28.7584      1.00000
     49     -28.7529      1.00000
     50     -28.7514      1.00000
     51     -28.7412      1.00000
     52     -28.7290      1.00000
     53     -28.7165      1.00000
     54     -28.7135      1.00000
     55     -28.7082      1.00000
     56     -28.7046      1.00000
     57     -28.6998      1.00000
     58     -28.6945      1.00000
     59     -28.6800      1.00000
     60     -28.6698      1.00000
     61     -28.6624      1.00000
     62     -28.6608      1.00000
     63     -28.6510      1.00000
     64     -28.6300      1.00000
     65     -28.6138      1.00000
     66     -28.5969      1.00000
     67     -28.5805      1.00000
     68     -28.4721      1.00000
     69     -28.4614      1.00000
     70     -28.2578      1.00000
     71     -28.2478      1.00000
     72     -23.2408      1.00000
     73     -20.6365      1.00000
     74     -20.4883      1.00000
     75     -20.3414      1.00000
     76     -20.3272      1.00000
     77     -20.0463      1.00000
     78     -20.0456      1.00000
     79     -19.8904      1.00000
     80     -19.7570      1.00000
     81     -19.7533      1.00000
     82     -19.4599      1.00000
     83     -19.3267      1.00000
     84     -19.3207      1.00000
     85     -19.1731      1.00000
     86     -19.1645      1.00000
     87     -18.8911      1.00000
     88     -18.8827      1.00000
     89     -18.6020      1.00000
     90     -18.5961      1.00000
     91     -18.3224      1.00000
     92     -18.3218      1.00000
     93     -18.3086      1.00000
     94     -18.1697      1.00000
     95     -18.1666      1.00000
     96     -17.7495      1.00000
     97     -17.7444      1.00000
     98     -17.6382      1.00000
     99     -17.4956      1.00000
    100     -17.4883      1.00000
    101     -17.2826      1.00000
    102     -17.2817      1.00000
    103     -17.0785      1.00000
    104     -17.0780      1.00000
    105     -16.9969      1.00000
    106     -16.9754      1.00000
    107     -16.4556      1.00000
    108     -16.4526      1.00000
    109     -16.1775      1.00000
    110     -16.0026      1.00000
    111     -15.9985      1.00000
    112     -15.7582      1.00000
    113     -15.7408      1.00000
    114     -15.6373      1.00000
    115     -15.5444      1.00000
    116     -15.5372      1.00000
    117     -15.4963      1.00000
    118     -15.4942      1.00000
    119     -15.2389      1.00000
    120     -15.2347      1.00000
    121     -14.7061      1.00000
    122     -14.6125      1.00000
    123     -14.6091      1.00000
    124     -14.5466      1.00000
    125     -14.4892      1.00000
    126     -14.4862      1.00000
    127     -14.1873      1.00000
    128     -14.1820      1.00000
    129     -14.0962      1.00000
    130     -14.0562      1.00000
    131     -13.3593      1.00000
    132     -13.3583      1.00000
    133     -13.3477      1.00000
    134     -13.3471      1.00000
    135     -13.3292      1.00000
    136     -13.3107      1.00000
    137     -13.3098      1.00000
    138     -13.2797      1.00000
    139     -13.2103      1.00000
    140     -13.1830      1.00000
    141     -13.1040      1.00000
    142     -13.1010      1.00000
    143     -13.0834      1.00000
    144     -13.0557      1.00000
    145     -13.0404      1.00000
    146     -12.9934      1.00000
    147     -12.9834      1.00000
    148     -12.7579      1.00000
    149     -12.7479      1.00000
    150     -12.6618      1.00000
    151     -12.4739      1.00000
    152     -12.4701      1.00000
    153     -12.3157      1.00000
    154     -12.3063      1.00000
    155     -12.2792      1.00000
    156     -12.2755      1.00000
    157     -12.2552      1.00000
    158     -12.2525      1.00000
    159     -12.2412      1.00000
    160     -12.2071      1.00000
    161     -12.2027      1.00000
    162     -12.1892      1.00000
    163     -12.1707      1.00000
    164     -12.1700      1.00000
    165     -12.1679      1.00000
    166     -12.1156      1.00000
    167     -12.0693      1.00000
    168     -12.0509      1.00000
    169     -12.0424      1.00000
    170     -12.0118      1.00000
    171     -11.9474      1.00000
    172     -11.9428      1.00000
    173     -11.8716      1.00000
    174     -11.8064      1.00000
    175     -11.7400      1.00000
    176     -11.6594      1.00000
    177     -11.6442      1.00000
    178     -11.6237      1.00000
    179     -11.5873      1.00000
    180     -11.5425      1.00000
    181     -11.5096      1.00000
    182     -11.4871      1.00000
    183     -11.4507      1.00000
    184     -11.4102      1.00000
    185     -11.4045      1.00000
    186     -11.3287      1.00000
    187     -11.3258      1.00000
    188     -11.3068      1.00000
    189     -11.3016      1.00000
    190     -11.2952      1.00000
    191     -11.2841      1.00000
    192     -11.2677      1.00000
    193     -11.2308      1.00000
    194     -11.2260      1.00000
    195     -11.2224      1.00000
    196     -11.2178      1.00000
    197     -11.1998      1.00000
    198     -11.1880      1.00000
    199     -11.1639      1.00000
    200     -11.1396      1.00000
    201     -11.1358      1.00000
    202     -11.0731      1.00000
    203     -11.0642      1.00000
    204     -11.0284      1.00000
    205     -10.9754      1.00000
    206     -10.9714      1.00000
    207     -10.9431      1.00000
    208     -10.9413      1.00000
    209     -10.8765      1.00000
    210     -10.8739      1.00000
    211     -10.8373      1.00000
    212     -10.8329      1.00000
    213     -10.8279      1.00000
    214     -10.8067      1.00000
    215     -10.7749      1.00000
    216     -10.7657      1.00000
    217     -10.6980      1.00000
    218     -10.6790      1.00000
    219     -10.6325      1.00000
    220     -10.5918      1.00000
    221     -10.5899      1.00000
    222     -10.5391      1.00000
    223     -10.5148      1.00000
    224     -10.5010      1.00000
    225     -10.4609      1.00000
    226     -10.4484      1.00000
    227     -10.4366      1.00000
    228     -10.4347      1.00000
    229     -10.4180      1.00000
    230     -10.3571      1.00000
    231     -10.3286      1.00000
    232     -10.2585      1.00000
    233     -10.1526      1.00000
    234     -10.1441      1.00000
    235     -10.1189      1.00000
    236     -10.0679      1.00000
    237      -9.9798      1.00000
    238      -9.9785      1.00000
    239      -9.8675      1.00000
    240      -9.8381      1.00000
    241      -9.7035      1.00000
    242      -9.6870      1.00000
    243      -9.6368      1.00000
    244      -9.6155      1.00000
    245      -9.5187      1.00000
    246      -9.2775      1.00000
    247      -9.2710      1.00000
    248      -9.2646      1.00000
    249      -9.2224      1.00000
    250      -9.1941      1.00000
    251      -9.1795      1.00000
    252      -9.1406      1.00000
    253      -9.1346      1.00000
    254      -9.0608      1.00000
    255      -9.0423      1.00000
    256      -8.9970      1.00000
    257      -8.9815      1.00000
    258      -8.9673      1.00000
    259      -8.9615      1.00000
    260      -8.9201      1.00000
    261      -8.8996      1.00000
    262      -8.8928      1.00000
    263      -8.8730      1.00000
    264      -8.8459      1.00000
    265      -8.8159      1.00000
    266      -8.7782      1.00000
    267      -8.7688      1.00000
    268      -8.7164      1.00000
    269      -8.7130      1.00000
    270      -8.6767      1.00000
    271      -8.6678      1.00000
    272      -8.6145      1.00000
    273      -8.5557      1.00000
    274      -8.4879      1.00000
    275      -8.4760      1.00000
    276      -8.4427      1.00000
    277      -8.4377      1.00000
    278      -8.4120      1.00000
    279      -8.4062      1.00000
    280      -8.3882      1.00000
    281      -8.3776      1.00000
    282      -8.3686      1.00000
    283      -8.3533      1.00000
    284      -8.3238      1.00000
    285      -8.3070      1.00000
    286      -8.2988      1.00000
    287      -8.2927      1.00000
    288      -8.2762      1.00000
    289      -8.2711      1.00000
    290      -8.2532      1.00000
    291      -8.2516      1.00000
    292      -8.2379      1.00000
    293      -8.2330      1.00000
    294      -8.2175      1.00000
    295      -8.2121      1.00000
    296      -8.2011      1.00000
    297      -8.1863      1.00000
    298      -8.1662      1.00000
    299      -8.1568      1.00000
    300      -8.1249      1.00000
    301      -8.1021      1.00000
    302      -8.0644      1.00000
    303      -8.0618      1.00000
    304      -8.0374      1.00000
    305      -8.0051      1.00000
    306      -7.9748      1.00000
    307      -7.9701      1.00000
    308      -7.9401      1.00000
    309      -7.9281      1.00000
    310      -7.9103      1.00000
    311      -7.9089      1.00000
    312      -7.8965      1.00000
    313      -7.8943      1.00000
    314      -7.8757      1.00000
    315      -7.8708      1.00000
    316      -7.8492      1.00000
    317      -7.8449      1.00000
    318      -7.8417      1.00000
    319      -7.8324      1.00000
    320      -7.7976      1.00000
    321      -7.7918      1.00000
    322      -7.7692      1.00000
    323      -7.7577      1.00000
    324      -7.7556      1.00000
    325      -7.7485      1.00000
    326      -7.7329      1.00000
    327      -7.7148      1.00000
    328      -7.6715      1.00000
    329      -7.6348      1.00000
    330      -7.6205      1.00000
    331      -7.6137      1.00000
    332      -7.6038      1.00000
    333      -7.5974      1.00000
    334      -7.5611      1.00000
    335      -7.5442      1.00000
    336      -7.5292      1.00000
    337      -7.5144      1.00000
    338      -7.5010      1.00000
    339      -7.4915      1.00000
    340      -7.4512      1.00000
    341      -7.4199      1.00000
    342      -7.4059      1.00000
    343      -7.3974      1.00000
    344      -7.3798      1.00000
    345      -7.3248      1.00000
    346      -7.3157      1.00000
    347      -7.2562      1.00000
    348      -7.2514      1.00000
    349      -7.2310      1.00000
    350      -7.1496      1.00000
    351      -7.1484      1.00000
    352      -7.0853      1.00000
    353      -7.0809      1.00000
    354      -7.0510      1.00000
    355      -6.9478      1.00000
    356      -6.9020      1.00000
    357      -6.7963      1.00000
    358      -6.7949      1.00000
    359      -6.7242      1.00000
    360      -6.6920      1.00000
    361      -6.6380      1.00000
    362      -6.6333      1.00000
    363      -6.4532      1.00000
    364      -6.4316      1.00000
    365      -6.4116      1.00000
    366      -6.4012      1.00000
    367      -6.3645      1.00000
    368      -6.2729      1.00000
    369      -6.2456      1.00000
    370      -6.1372      1.00000
    371      -6.0867      1.00000
    372      -6.0776      1.00000
    373      -6.0567      1.00000
    374      -6.0512      1.00000
    375      -6.0384      1.00000
    376      -6.0161      1.00000
    377      -5.9767      1.00000
    378      -5.9619      1.00000
    379      -5.8122      1.00000
    380      -5.7854      1.00000
    381      -5.7195      1.00000
    382      -5.6624      1.00000
    383      -5.6474      1.00000
    384      -5.6424      1.00000
    385      -5.6338      1.00000
    386      -5.5782      1.00000
    387      -5.5461      1.00000
    388      -5.4806      1.00000
    389      -5.4498      1.00000
    390      -5.4008      1.00000
    391      -5.3840      1.00000
    392      -5.3693      1.00000
    393      -5.3536      1.00000
    394      -5.2353      1.00000
    395      -5.0075      1.00000
    396      -5.0053      1.00000
    397      -4.9771      1.00000
    398      -4.9722      1.00000
    399      -4.7224      1.00000
    400      -4.6952      1.00000
    401      -4.4960      1.00000
    402      -4.4202      1.00000
    403      -4.2751      1.00000
    404      -2.9344      1.00000
    405      -2.3377      0.00000
    406      -0.8203      0.00000
    407      -0.4245      0.00000
    408      -0.1580      0.00000
    409      -0.0023      0.00000
    410       0.3166      0.00000
    411       0.3562      0.00000
    412       0.5591      0.00000
    413       0.7410      0.00000
    414       0.8157      0.00000
    415       0.9357      0.00000
    416       1.0306      0.00000
    417       1.0993      0.00000
    418       1.1271      0.00000
    419       1.1811      0.00000
    420       1.2706      0.00000
    421       1.2736      0.00000
    422       1.2994      0.00000
    423       1.3334      0.00000
    424       1.5358      0.00000
    425       1.5968      0.00000
    426       1.7212      0.00000
    427       1.9211      0.00000
    428       1.9560      0.00000
    429       1.9698      0.00000
    430       2.0049      0.00000
    431       2.1456      0.00000
    432       2.2416      0.00000
    433       2.3304      0.00000
    434       2.3497      0.00000
    435       2.4028      0.00000
    436       2.5191      0.00000
    437       2.6390      0.00000
    438       2.6873      0.00000
    439       2.7750      0.00000
    440       2.8221      0.00000
    441       2.9269      0.00000
    442       3.0411      0.00000
    443       3.0682      0.00000
    444       3.0800      0.00000
    445       3.0834      0.00000
    446       3.1347      0.00000
    447       3.1384      0.00000
    448       3.1524      0.00000
    449       3.1777      0.00000
    450       3.2903      0.00000
    451       3.3314      0.00000
    452       3.3727      0.00000
    453       3.3887      0.00000
    454       3.4202      0.00000
    455       3.4418      0.00000
    456       3.4513      0.00000
    457       3.4805      0.00000
    458       3.4969      0.00000
    459       3.5621      0.00000
    460       3.5923      0.00000
    461       3.6018      0.00000
    462       3.6347      0.00000
    463       3.6557      0.00000
    464       3.6779      0.00000
    465       3.7000      0.00000
    466       3.7875      0.00000
    467       3.8018      0.00000
    468       3.8197      0.00000
    469       3.9244      0.00000
    470       3.9481      0.00000
    471       3.9772      0.00000
    472       4.0027      0.00000
    473       4.0097      0.00000
    474       4.0362      0.00000
    475       4.0666      0.00000
    476       4.0947      0.00000
    477       4.0980      0.00000
    478       4.1416      0.00000
    479       4.1713      0.00000
    480       4.1756      0.00000
    481       4.1876      0.00000
    482       4.1926      0.00000
    483       4.1993      0.00000
    484       4.2322      0.00000
    485       4.2633      0.00000
    486       4.2747      0.00000
    487       4.2863      0.00000
    488       4.3250      0.00000
    489       4.3359      0.00000
    490       4.3530      0.00000
    491       4.3742      0.00000
    492       4.4564      0.00000
    493       4.5040      0.00000
    494       4.5256      0.00000
    495       4.5414      0.00000
    496       4.5786      0.00000
    497       4.6045      0.00000
    498       4.6417      0.00000
    499       4.6516      0.00000
    500       4.6581      0.00000
    501       4.6988      0.00000
    502       4.7102      0.00000
    503       4.7300      0.00000
    504       4.7466      0.00000
    505       4.7580      0.00000
    506       4.7714      0.00000
    507       4.7910      0.00000
    508       4.8058      0.00000
    509       4.8513      0.00000
    510       4.8567      0.00000
    511       4.8744      0.00000
    512       4.8919      0.00000
    513       4.9042      0.00000
    514       4.9438      0.00000
    515       4.9533      0.00000
    516       4.9583      0.00000
    517       4.9647      0.00000
    518       4.9865      0.00000
    519       5.0006      0.00000
    520       5.0056      0.00000
    521       5.0319      0.00000
    522       5.0462      0.00000
    523       5.0935      0.00000
    524       5.1070      0.00000
    525       5.1268      0.00000
    526       5.1530      0.00000
    527       5.1717      0.00000
    528       5.1991      0.00000
    529       5.2156      0.00000
    530       5.2359      0.00000
    531       5.2491      0.00000
    532       5.2575      0.00000
    533       5.2856      0.00000
    534       5.2938      0.00000
    535       5.3117      0.00000
    536       5.3230      0.00000
    537       5.3380      0.00000
    538       5.3529      0.00000
    539       5.3673      0.00000
    540       5.3757      0.00000
    541       5.3906      0.00000
    542       5.4025      0.00000
    543       5.4211      0.00000
    544       5.4321      0.00000
    545       5.4430      0.00000
    546       5.4666      0.00000
    547       5.4762      0.00000
    548       5.4767      0.00000
    549       5.4941      0.00000
    550       5.5042      0.00000
    551       5.5127      0.00000
    552       5.5926      0.00000
    553       5.6556      0.00000
    554       5.6665      0.00000
    555       5.6971      0.00000
    556       5.7189      0.00000
    557       5.7760      0.00000
    558       5.8121      0.00000
    559       5.8426      0.00000
    560       5.8756      0.00000
    561       5.8961      0.00000
    562       5.9473      0.00000

 k-point     3 :       0.3333    0.3333    0.0000
  band No.  band energies     occupation 
      1     -29.8412      1.00000
      2     -29.7614      1.00000
      3     -29.6808      1.00000
      4     -29.6343      1.00000
      5     -29.5312      1.00000
      6     -29.5187      1.00000
      7     -29.4133      1.00000
      8     -29.3996      1.00000
      9     -29.3663      1.00000
     10     -29.3639      1.00000
     11     -29.3070      1.00000
     12     -29.2478      1.00000
     13     -29.2424      1.00000
     14     -29.2257      1.00000
     15     -29.2223      1.00000
     16     -29.2053      1.00000
     17     -29.1456      1.00000
     18     -29.1354      1.00000
     19     -29.1272      1.00000
     20     -29.1111      1.00000
     21     -29.0868      1.00000
     22     -29.0687      1.00000
     23     -29.0474      1.00000
     24     -29.0438      1.00000
     25     -29.0160      1.00000
     26     -28.9840      1.00000
     27     -28.9766      1.00000
     28     -28.9453      1.00000
     29     -28.9392      1.00000
     30     -28.9310      1.00000
     31     -28.9284      1.00000
     32     -28.9260      1.00000
     33     -28.9067      1.00000
     34     -28.8846      1.00000
     35     -28.8767      1.00000
     36     -28.8634      1.00000
     37     -28.8437      1.00000
     38     -28.8385      1.00000
     39     -28.8336      1.00000
     40     -28.8319      1.00000
     41     -28.8305      1.00000
     42     -28.8106      1.00000
     43     -28.8077      1.00000
     44     -28.7933      1.00000
     45     -28.7735      1.00000
     46     -28.7700      1.00000
     47     -28.7631      1.00000
     48     -28.7615      1.00000
     49     -28.7559      1.00000
     50     -28.7497      1.00000
     51     -28.7374      1.00000
     52     -28.7292      1.00000
     53     -28.7182      1.00000
     54     -28.7122      1.00000
     55     -28.7087      1.00000
     56     -28.7054      1.00000
     57     -28.7002      1.00000
     58     -28.6854      1.00000
     59     -28.6772      1.00000
     60     -28.6741      1.00000
     61     -28.6693      1.00000
     62     -28.6609      1.00000
     63     -28.6464      1.00000
     64     -28.6290      1.00000
     65     -28.6148      1.00000
     66     -28.5965      1.00000
     67     -28.5818      1.00000
     68     -28.4719      1.00000
     69     -28.4614      1.00000
     70     -28.2577      1.00000
     71     -28.2479      1.00000
     72     -23.2408      1.00000
     73     -20.6361      1.00000
     74     -20.4901      1.00000
     75     -20.3424      1.00000
     76     -20.3236      1.00000
     77     -20.0480      1.00000
     78     -20.0457      1.00000
     79     -19.8897      1.00000
     80     -19.7587      1.00000
     81     -19.7525      1.00000
     82     -19.4596      1.00000
     83     -19.3252      1.00000
     84     -19.3197      1.00000
     85     -19.1737      1.00000
     86     -19.1654      1.00000
     87     -18.8926      1.00000
     88     -18.8820      1.00000
     89     -18.6018      1.00000
     90     -18.5962      1.00000
     91     -18.3238      1.00000
     92     -18.3207      1.00000
     93     -18.3093      1.00000
     94     -18.1694      1.00000
     95     -18.1662      1.00000
     96     -17.7483      1.00000
     97     -17.7440      1.00000
     98     -17.6383      1.00000
     99     -17.4949      1.00000
    100     -17.4898      1.00000
    101     -17.2834      1.00000
    102     -17.2809      1.00000
    103     -17.0794      1.00000
    104     -17.0781      1.00000
    105     -16.9973      1.00000
    106     -16.9743      1.00000
    107     -16.4560      1.00000
    108     -16.4525      1.00000
    109     -16.1775      1.00000
    110     -16.0024      1.00000
    111     -15.9988      1.00000
    112     -15.7595      1.00000
    113     -15.7399      1.00000
    114     -15.6372      1.00000
    115     -15.5443      1.00000
    116     -15.5369      1.00000
    117     -15.4962      1.00000
    118     -15.4936      1.00000
    119     -15.2394      1.00000
    120     -15.2343      1.00000
    121     -14.7052      1.00000
    122     -14.6120      1.00000
    123     -14.6084      1.00000
    124     -14.5539      1.00000
    125     -14.4884      1.00000
    126     -14.4821      1.00000
    127     -14.1865      1.00000
    128     -14.1828      1.00000
    129     -14.0972      1.00000
    130     -14.0555      1.00000
    131     -13.3607      1.00000
    132     -13.3565      1.00000
    133     -13.3474      1.00000
    134     -13.3470      1.00000
    135     -13.3280      1.00000
    136     -13.3119      1.00000
    137     -13.3098      1.00000
    138     -13.2826      1.00000
    139     -13.2098      1.00000
    140     -13.1757      1.00000
    141     -13.1084      1.00000
    142     -13.1037      1.00000
    143     -13.0859      1.00000
    144     -13.0539      1.00000
    145     -13.0395      1.00000
    146     -12.9953      1.00000
    147     -12.9805      1.00000
    148     -12.7586      1.00000
    149     -12.7484      1.00000
    150     -12.6616      1.00000
    151     -12.4718      1.00000
    152     -12.4690      1.00000
    153     -12.3153      1.00000
    154     -12.3056      1.00000
    155     -12.2802      1.00000
    156     -12.2768      1.00000
    157     -12.2531      1.00000
    158     -12.2494      1.00000
    159     -12.2390      1.00000
    160     -12.2089      1.00000
    161     -12.2074      1.00000
    162     -12.1944      1.00000
    163     -12.1738      1.00000
    164     -12.1674      1.00000
    165     -12.1647      1.00000
    166     -12.1130      1.00000
    167     -12.0718      1.00000
    168     -12.0510      1.00000
    169     -12.0429      1.00000
    170     -12.0115      1.00000
    171     -11.9536      1.00000
    172     -11.9431      1.00000
    173     -11.8721      1.00000
    174     -11.7987      1.00000
    175     -11.7422      1.00000
    176     -11.6564      1.00000
    177     -11.6410      1.00000
    178     -11.6225      1.00000
    179     -11.5926      1.00000
    180     -11.5410      1.00000
    181     -11.5065      1.00000
    182     -11.4842      1.00000
    183     -11.4571      1.00000
    184     -11.4139      1.00000
    185     -11.4000      1.00000
    186     -11.3262      1.00000
    187     -11.3239      1.00000
    188     -11.3087      1.00000
    189     -11.3039      1.00000
    190     -11.2946      1.00000
    191     -11.2867      1.00000
    192     -11.2670      1.00000
    193     -11.2309      1.00000
    194     -11.2283      1.00000
    195     -11.2222      1.00000
    196     -11.2139      1.00000
    197     -11.2006      1.00000
    198     -11.1914      1.00000
    199     -11.1625      1.00000
    200     -11.1397      1.00000
    201     -11.1349      1.00000
    202     -11.0672      1.00000
    203     -11.0594      1.00000
    204     -11.0299      1.00000
    205     -10.9868      1.00000
    206     -10.9651      1.00000
    207     -10.9512      1.00000
    208     -10.9381      1.00000
    209     -10.8779      1.00000
    210     -10.8729      1.00000
    211     -10.8412      1.00000
    212     -10.8330      1.00000
    213     -10.8300      1.00000
    214     -10.7994      1.00000
    215     -10.7756      1.00000
    216     -10.7620      1.00000
    217     -10.7005      1.00000
    218     -10.6868      1.00000
    219     -10.6333      1.00000
    220     -10.5940      1.00000
    221     -10.5787      1.00000
    222     -10.5438      1.00000
    223     -10.5215      1.00000
    224     -10.4938      1.00000
    225     -10.4606      1.00000
    226     -10.4523      1.00000
    227     -10.4370      1.00000
    228     -10.4257      1.00000
    229     -10.4124      1.00000
    230     -10.3583      1.00000
    231     -10.3394      1.00000
    232     -10.2552      1.00000
    233     -10.1537      1.00000
    234     -10.1436      1.00000
    235     -10.1164      1.00000
    236     -10.0653      1.00000
    237      -9.9813      1.00000
    238      -9.9770      1.00000
    239      -9.8681      1.00000
    240      -9.8421      1.00000
    241      -9.7049      1.00000
    242      -9.6838      1.00000
    243      -9.6390      1.00000
    244      -9.6138      1.00000
    245      -9.5187      1.00000
    246      -9.2773      1.00000
    247      -9.2703      1.00000
    248      -9.2648      1.00000
    249      -9.2220      1.00000
    250      -9.1929      1.00000
    251      -9.1808      1.00000
    252      -9.1438      1.00000
    253      -9.1370      1.00000
    254      -9.0598      1.00000
    255      -9.0438      1.00000
    256      -8.9894      1.00000
    257      -8.9857      1.00000
    258      -8.9654      1.00000
    259      -8.9509      1.00000
    260      -8.9255      1.00000
    261      -8.8968      1.00000
    262      -8.8953      1.00000
    263      -8.8772      1.00000
    264      -8.8458      1.00000
    265      -8.8172      1.00000
    266      -8.7830      1.00000
    267      -8.7687      1.00000
    268      -8.7192      1.00000
    269      -8.7100      1.00000
    270      -8.6765      1.00000
    271      -8.6590      1.00000
    272      -8.6198      1.00000
    273      -8.5539      1.00000
    274      -8.4957      1.00000
    275      -8.4738      1.00000
    276      -8.4417      1.00000
    277      -8.4257      1.00000
    278      -8.4100      1.00000
    279      -8.4053      1.00000
    280      -8.3927      1.00000
    281      -8.3826      1.00000
    282      -8.3660      1.00000
    283      -8.3506      1.00000
    284      -8.3404      1.00000
    285      -8.3107      1.00000
    286      -8.3035      1.00000
    287      -8.2940      1.00000
    288      -8.2778      1.00000
    289      -8.2617      1.00000
    290      -8.2544      1.00000
    291      -8.2449      1.00000
    292      -8.2361      1.00000
    293      -8.2305      1.00000
    294      -8.2118      1.00000
    295      -8.2082      1.00000
    296      -8.1984      1.00000
    297      -8.1886      1.00000
    298      -8.1685      1.00000
    299      -8.1569      1.00000
    300      -8.1287      1.00000
    301      -8.1025      1.00000
    302      -8.0685      1.00000
    303      -8.0593      1.00000
    304      -8.0366      1.00000
    305      -8.0117      1.00000
    306      -7.9731      1.00000
    307      -7.9674      1.00000
    308      -7.9420      1.00000
    309      -7.9292      1.00000
    310      -7.9092      1.00000
    311      -7.9062      1.00000
    312      -7.8976      1.00000
    313      -7.8929      1.00000
    314      -7.8802      1.00000
    315      -7.8705      1.00000
    316      -7.8450      1.00000
    317      -7.8430      1.00000
    318      -7.8419      1.00000
    319      -7.8325      1.00000
    320      -7.8033      1.00000
    321      -7.7851      1.00000
    322      -7.7655      1.00000
    323      -7.7580      1.00000
    324      -7.7547      1.00000
    325      -7.7460      1.00000
    326      -7.7353      1.00000
    327      -7.7120      1.00000
    328      -7.6757      1.00000
    329      -7.6340      1.00000
    330      -7.6268      1.00000
    331      -7.6127      1.00000
    332      -7.6035      1.00000
    333      -7.5999      1.00000
    334      -7.5632      1.00000
    335      -7.5416      1.00000
    336      -7.5309      1.00000
    337      -7.5170      1.00000
    338      -7.5002      1.00000
    339      -7.4945      1.00000
    340      -7.4499      1.00000
    341      -7.4183      1.00000
    342      -7.4076      1.00000
    343      -7.3997      1.00000
    344      -7.3826      1.00000
    345      -7.3161      1.00000
    346      -7.3060      1.00000
    347      -7.2643      1.00000
    348      -7.2490      1.00000
    349      -7.2277      1.00000
    350      -7.1508      1.00000
    351      -7.1476      1.00000
    352      -7.0891      1.00000
    353      -7.0807      1.00000
    354      -7.0605      1.00000
    355      -6.9353      1.00000
    356      -6.9004      1.00000
    357      -6.7983      1.00000
    358      -6.7947      1.00000
    359      -6.7264      1.00000
    360      -6.6898      1.00000
    361      -6.6530      1.00000
    362      -6.6313      1.00000
    363      -6.4508      1.00000
    364      -6.4297      1.00000
    365      -6.4101      1.00000
    366      -6.3998      1.00000
    367      -6.3614      1.00000
    368      -6.2693      1.00000
    369      -6.2443      1.00000
    370      -6.1443      1.00000
    371      -6.0902      1.00000
    372      -6.0682      1.00000
    373      -6.0542      1.00000
    374      -6.0518      1.00000
    375      -6.0354      1.00000
    376      -6.0211      1.00000
    377      -5.9793      1.00000
    378      -5.9618      1.00000
    379      -5.8246      1.00000
    380      -5.7809      1.00000
    381      -5.7182      1.00000
    382      -5.6675      1.00000
    383      -5.6470      1.00000
    384      -5.6421      1.00000
    385      -5.6178      1.00000
    386      -5.5876      1.00000
    387      -5.5487      1.00000
    388      -5.4766      1.00000
    389      -5.4509      1.00000
    390      -5.3943      1.00000
    391      -5.3845      1.00000
    392      -5.3688      1.00000
    393      -5.3567      1.00000
    394      -5.2363      1.00000
    395      -5.0092      1.00000
    396      -5.0015      1.00000
    397      -4.9788      1.00000
    398      -4.9740      1.00000
    399      -4.7205      1.00000
    400      -4.6976      1.00000
    401      -4.4948      1.00000
    402      -4.4187      1.00000
    403      -4.2770      1.00000
    404      -2.9342      1.00000
    405      -2.3375      0.00000
    406      -0.8203      0.00000
    407      -0.4270      0.00000
    408      -0.1541      0.00000
    409      -0.0010      0.00000
    410       0.3173      0.00000
    411       0.3549      0.00000
    412       0.5521      0.00000
    413       0.7391      0.00000
    414       0.8157      0.00000
    415       0.9340      0.00000
    416       1.0518      0.00000
    417       1.0847      0.00000
    418       1.1398      0.00000
    419       1.1808      0.00000
    420       1.2691      0.00000
    421       1.2744      0.00000
    422       1.2984      0.00000
    423       1.3247      0.00000
    424       1.5359      0.00000
    425       1.5971      0.00000
    426       1.7177      0.00000
    427       1.9195      0.00000
    428       1.9575      0.00000
    429       1.9719      0.00000
    430       2.0051      0.00000
    431       2.1478      0.00000
    432       2.2417      0.00000
    433       2.3344      0.00000
    434       2.3582      0.00000
    435       2.4019      0.00000
    436       2.5204      0.00000
    437       2.6186      0.00000
    438       2.6717      0.00000
    439       2.7849      0.00000
    440       2.8211      0.00000
    441       2.9241      0.00000
    442       3.0314      0.00000
    443       3.0497      0.00000
    444       3.0809      0.00000
    445       3.1041      0.00000
    446       3.1313      0.00000
    447       3.1383      0.00000
    448       3.1419      0.00000
    449       3.1915      0.00000
    450       3.2943      0.00000
    451       3.3491      0.00000
    452       3.3703      0.00000
    453       3.3841      0.00000
    454       3.4184      0.00000
    455       3.4443      0.00000
    456       3.4527      0.00000
    457       3.4772      0.00000
    458       3.4970      0.00000
    459       3.5763      0.00000
    460       3.5863      0.00000
    461       3.5953      0.00000
    462       3.6301      0.00000
    463       3.6649      0.00000
    464       3.6764      0.00000
    465       3.7201      0.00000
    466       3.8025      0.00000
    467       3.8072      0.00000
    468       3.8371      0.00000
    469       3.9261      0.00000
    470       3.9479      0.00000
    471       3.9801      0.00000
    472       4.0120      0.00000
    473       4.0138      0.00000
    474       4.0405      0.00000
    475       4.0519      0.00000
    476       4.0851      0.00000
    477       4.0954      0.00000
    478       4.1543      0.00000
    479       4.1718      0.00000
    480       4.1783      0.00000
    481       4.1874      0.00000
    482       4.1918      0.00000
    483       4.2002      0.00000
    484       4.2216      0.00000
    485       4.2633      0.00000
    486       4.2873      0.00000
    487       4.3042      0.00000
    488       4.3263      0.00000
    489       4.3387      0.00000
    490       4.3476      0.00000
    491       4.3658      0.00000
    492       4.4551      0.00000
    493       4.4754      0.00000
    494       4.5042      0.00000
    495       4.5345      0.00000
    496       4.5715      0.00000
    497       4.5780      0.00000
    498       4.6159      0.00000
    499       4.6322      0.00000
    500       4.6639      0.00000
    501       4.6787      0.00000
    502       4.7128      0.00000
    503       4.7322      0.00000
    504       4.7436      0.00000
    505       4.7540      0.00000
    506       4.7679      0.00000
    507       4.7879      0.00000
    508       4.7952      0.00000
    509       4.8480      0.00000
    510       4.8624      0.00000
    511       4.8814      0.00000
    512       4.9016      0.00000
    513       4.9224      0.00000
    514       4.9404      0.00000
    515       4.9538      0.00000
    516       4.9619      0.00000
    517       4.9755      0.00000
    518       4.9922      0.00000
    519       5.0036      0.00000
    520       5.0123      0.00000
    521       5.0272      0.00000
    522       5.0388      0.00000
    523       5.0691      0.00000
    524       5.1105      0.00000
    525       5.1213      0.00000
    526       5.1548      0.00000
    527       5.1648      0.00000
    528       5.1999      0.00000
    529       5.2309      0.00000
    530       5.2450      0.00000
    531       5.2627      0.00000
    532       5.2674      0.00000
    533       5.2741      0.00000
    534       5.3016      0.00000
    535       5.3115      0.00000
    536       5.3220      0.00000
    537       5.3407      0.00000
    538       5.3490      0.00000
    539       5.3709      0.00000
    540       5.3810      0.00000
    541       5.3980      0.00000
    542       5.4109      0.00000
    543       5.4240      0.00000
    544       5.4360      0.00000
    545       5.4478      0.00000
    546       5.4596      0.00000
    547       5.4726      0.00000
    548       5.4844      0.00000
    549       5.4922      0.00000
    550       5.5066      0.00000
    551       5.5201      0.00000
    552       5.5576      0.00000
    553       5.6375      0.00000
    554       5.6682      0.00000
    555       5.7059      0.00000
    556       5.7282      0.00000
    557       5.7534      0.00000
    558       5.8032      0.00000
    559       5.8534      0.00000
    560       5.8734      0.00000
    561       5.9040      0.00000
    562       5.9486      0.00000

 k-point     4 :      -0.0000    0.3333    0.0000
  band No.  band energies     occupation 
      1     -29.8414      1.00000
      2     -29.7605      1.00000
      3     -29.6813      1.00000
      4     -29.6355      1.00000
      5     -29.5299      1.00000
      6     -29.5187      1.00000
      7     -29.4135      1.00000
      8     -29.3988      1.00000
      9     -29.3664      1.00000
     10     -29.3638      1.00000
     11     -29.3060      1.00000
     12     -29.2482      1.00000
     13     -29.2436      1.00000
     14     -29.2266      1.00000
     15     -29.2235      1.00000
     16     -29.2057      1.00000
     17     -29.1447      1.00000
     18     -29.1345      1.00000
     19     -29.1275      1.00000
     20     -29.1111      1.00000
     21     -29.0860      1.00000
     22     -29.0682      1.00000
     23     -29.0468      1.00000
     24     -29.0432      1.00000
     25     -29.0158      1.00000
     26     -28.9844      1.00000
     27     -28.9765      1.00000
     28     -28.9448      1.00000
     29     -28.9391      1.00000
     30     -28.9309      1.00000
     31     -28.9299      1.00000
     32     -28.9261      1.00000
     33     -28.9068      1.00000
     34     -28.8848      1.00000
     35     -28.8773      1.00000
     36     -28.8641      1.00000
     37     -28.8422      1.00000
     38     -28.8400      1.00000
     39     -28.8372      1.00000
     40     -28.8318      1.00000
     41     -28.8306      1.00000
     42     -28.8091      1.00000
     43     -28.8006      1.00000
     44     -28.7984      1.00000
     45     -28.7741      1.00000
     46     -28.7694      1.00000
     47     -28.7633      1.00000
     48     -28.7597      1.00000
     49     -28.7546      1.00000
     50     -28.7494      1.00000
     51     -28.7354      1.00000
     52     -28.7296      1.00000
     53     -28.7175      1.00000
     54     -28.7143      1.00000
     55     -28.7105      1.00000
     56     -28.7077      1.00000
     57     -28.6982      1.00000
     58     -28.6865      1.00000
     59     -28.6812      1.00000
     60     -28.6711      1.00000
     61     -28.6689      1.00000
     62     -28.6605      1.00000
     63     -28.6437      1.00000
     64     -28.6285      1.00000
     65     -28.6162      1.00000
     66     -28.5984      1.00000
     67     -28.5805      1.00000
     68     -28.4718      1.00000
     69     -28.4615      1.00000
     70     -28.2575      1.00000
     71     -28.2481      1.00000
     72     -23.2408      1.00000
     73     -20.6362      1.00000
     74     -20.4895      1.00000
     75     -20.3422      1.00000
     76     -20.3245      1.00000
     77     -20.0477      1.00000
     78     -20.0455      1.00000
     79     -19.8900      1.00000
     80     -19.7584      1.00000
     81     -19.7525      1.00000
     82     -19.4596      1.00000
     83     -19.3255      1.00000
     84     -19.3202      1.00000
     85     -19.1735      1.00000
     86     -19.1652      1.00000
     87     -18.8923      1.00000
     88     -18.8820      1.00000
     89     -18.6018      1.00000
     90     -18.5962      1.00000
     91     -18.3235      1.00000
     92     -18.3207      1.00000
     93     -18.3092      1.00000
     94     -18.1693      1.00000
     95     -18.1666      1.00000
     96     -17.7487      1.00000
     97     -17.7442      1.00000
     98     -17.6383      1.00000
     99     -17.4948      1.00000
    100     -17.4900      1.00000
    101     -17.2840      1.00000
    102     -17.2793      1.00000
    103     -17.0793      1.00000
    104     -17.0777      1.00000
    105     -16.9975      1.00000
    106     -16.9748      1.00000
    107     -16.4560      1.00000
    108     -16.4526      1.00000
    109     -16.1775      1.00000
    110     -16.0024      1.00000
    111     -15.9990      1.00000
    112     -15.7591      1.00000
    113     -15.7397      1.00000
    114     -15.6373      1.00000
    115     -15.5437      1.00000
    116     -15.5369      1.00000
    117     -15.4963      1.00000
    118     -15.4942      1.00000
    119     -15.2395      1.00000
    120     -15.2345      1.00000
    121     -14.7050      1.00000
    122     -14.6126      1.00000
    123     -14.6085      1.00000
    124     -14.5526      1.00000
    125     -14.4882      1.00000
    126     -14.4832      1.00000
    127     -14.1859      1.00000
    128     -14.1833      1.00000
    129     -14.0970      1.00000
    130     -14.0556      1.00000
    131     -13.3603      1.00000
    132     -13.3569      1.00000
    133     -13.3474      1.00000
    134     -13.3472      1.00000
    135     -13.3279      1.00000
    136     -13.3121      1.00000
    137     -13.3095      1.00000
    138     -13.2821      1.00000
    139     -13.2103      1.00000
    140     -13.1771      1.00000
    141     -13.1081      1.00000
    142     -13.1023      1.00000
    143     -13.0852      1.00000
    144     -13.0559      1.00000
    145     -13.0386      1.00000
    146     -12.9955      1.00000
    147     -12.9798      1.00000
    148     -12.7584      1.00000
    149     -12.7483      1.00000
    150     -12.6617      1.00000
    151     -12.4713      1.00000
    152     -12.4691      1.00000
    153     -12.3146      1.00000
    154     -12.3062      1.00000
    155     -12.2793      1.00000
    156     -12.2764      1.00000
    157     -12.2539      1.00000
    158     -12.2503      1.00000
    159     -12.2392      1.00000
    160     -12.2071      1.00000
    161     -12.2063      1.00000
    162     -12.1946      1.00000
    163     -12.1758      1.00000
    164     -12.1682      1.00000
    165     -12.1655      1.00000
    166     -12.1134      1.00000
    167     -12.0728      1.00000
    168     -12.0477      1.00000
    169     -12.0439      1.00000
    170     -12.0130      1.00000
    171     -11.9537      1.00000
    172     -11.9447      1.00000
    173     -11.8743      1.00000
    174     -11.7941      1.00000
    175     -11.7413      1.00000
    176     -11.6558      1.00000
    177     -11.6392      1.00000
    178     -11.6220      1.00000
    179     -11.5959      1.00000
    180     -11.5405      1.00000
    181     -11.5053      1.00000
    182     -11.4836      1.00000
    183     -11.4612      1.00000
    184     -11.4147      1.00000
    185     -11.3979      1.00000
    186     -11.3266      1.00000
    187     -11.3245      1.00000
    188     -11.3081      1.00000
    189     -11.3037      1.00000
    190     -11.2932      1.00000
    191     -11.2884      1.00000
    192     -11.2667      1.00000
    193     -11.2306      1.00000
    194     -11.2284      1.00000
    195     -11.2206      1.00000
    196     -11.2131      1.00000
    197     -11.2001      1.00000
    198     -11.1933      1.00000
    199     -11.1625      1.00000
    200     -11.1399      1.00000
    201     -11.1358      1.00000
    202     -11.0641      1.00000
    203     -11.0583      1.00000
    204     -11.0322      1.00000
    205     -10.9903      1.00000
    206     -10.9644      1.00000
    207     -10.9516      1.00000
    208     -10.9385      1.00000
    209     -10.8800      1.00000
    210     -10.8712      1.00000
    211     -10.8415      1.00000
    212     -10.8326      1.00000
    213     -10.8289      1.00000
    214     -10.7981      1.00000
    215     -10.7725      1.00000
    216     -10.7611      1.00000
    217     -10.7010      1.00000
    218     -10.6925      1.00000
    219     -10.6330      1.00000
    220     -10.5916      1.00000
    221     -10.5787      1.00000
    222     -10.5438      1.00000
    223     -10.5189      1.00000
    224     -10.4990      1.00000
    225     -10.4609      1.00000
    226     -10.4530      1.00000
    227     -10.4348      1.00000
    228     -10.4280      1.00000
    229     -10.4065      1.00000
    230     -10.3557      1.00000
    231     -10.3456      1.00000
    232     -10.2561      1.00000
    233     -10.1530      1.00000
    234     -10.1434      1.00000
    235     -10.1172      1.00000
    236     -10.0641      1.00000
    237      -9.9812      1.00000
    238      -9.9757      1.00000
    239      -9.8666      1.00000
    240      -9.8437      1.00000
    241      -9.7063      1.00000
    242      -9.6840      1.00000
    243      -9.6396      1.00000
    244      -9.6135      1.00000
    245      -9.5186      1.00000
    246      -9.2779      1.00000
    247      -9.2704      1.00000
    248      -9.2652      1.00000
    249      -9.2222      1.00000
    250      -9.1915      1.00000
    251      -9.1812      1.00000
    252      -9.1438      1.00000
    253      -9.1362      1.00000
    254      -9.0589      1.00000
    255      -9.0438      1.00000
    256      -8.9921      1.00000
    257      -8.9871      1.00000
    258      -8.9696      1.00000
    259      -8.9416      1.00000
    260      -8.9250      1.00000
    261      -8.8970      1.00000
    262      -8.8926      1.00000
    263      -8.8783      1.00000
    264      -8.8459      1.00000
    265      -8.8180      1.00000
    266      -8.7847      1.00000
    267      -8.7690      1.00000
    268      -8.7194      1.00000
    269      -8.7105      1.00000
    270      -8.6779      1.00000
    271      -8.6522      1.00000
    272      -8.6269      1.00000
    273      -8.5545      1.00000
    274      -8.4917      1.00000
    275      -8.4786      1.00000
    276      -8.4404      1.00000
    277      -8.4212      1.00000
    278      -8.4090      1.00000
    279      -8.4034      1.00000
    280      -8.3943      1.00000
    281      -8.3858      1.00000
    282      -8.3651      1.00000
    283      -8.3551      1.00000
    284      -8.3365      1.00000
    285      -8.3109      1.00000
    286      -8.3015      1.00000
    287      -8.2946      1.00000
    288      -8.2754      1.00000
    289      -8.2651      1.00000
    290      -8.2544      1.00000
    291      -8.2448      1.00000
    292      -8.2373      1.00000
    293      -8.2320      1.00000
    294      -8.2134      1.00000
    295      -8.2073      1.00000
    296      -8.1996      1.00000
    297      -8.1907      1.00000
    298      -8.1675      1.00000
    299      -8.1539      1.00000
    300      -8.1282      1.00000
    301      -8.1030      1.00000
    302      -8.0671      1.00000
    303      -8.0595      1.00000
    304      -8.0364      1.00000
    305      -8.0132      1.00000
    306      -7.9729      1.00000
    307      -7.9664      1.00000
    308      -7.9414      1.00000
    309      -7.9267      1.00000
    310      -7.9083      1.00000
    311      -7.9073      1.00000
    312      -7.8968      1.00000
    313      -7.8946      1.00000
    314      -7.8827      1.00000
    315      -7.8716      1.00000
    316      -7.8450      1.00000
    317      -7.8430      1.00000
    318      -7.8393      1.00000
    319      -7.8350      1.00000
    320      -7.8039      1.00000
    321      -7.7840      1.00000
    322      -7.7669      1.00000
    323      -7.7553      1.00000
    324      -7.7535      1.00000
    325      -7.7470      1.00000
    326      -7.7347      1.00000
    327      -7.7112      1.00000
    328      -7.6775      1.00000
    329      -7.6343      1.00000
    330      -7.6282      1.00000
    331      -7.6137      1.00000
    332      -7.6033      1.00000
    333      -7.6010      1.00000
    334      -7.5626      1.00000
    335      -7.5407      1.00000
    336      -7.5303      1.00000
    337      -7.5162      1.00000
    338      -7.5002      1.00000
    339      -7.4933      1.00000
    340      -7.4518      1.00000
    341      -7.4195      1.00000
    342      -7.4077      1.00000
    343      -7.4019      1.00000
    344      -7.3809      1.00000
    345      -7.3114      1.00000
    346      -7.3032      1.00000
    347      -7.2692      1.00000
    348      -7.2479      1.00000
    349      -7.2269      1.00000
    350      -7.1511      1.00000
    351      -7.1479      1.00000
    352      -7.0885      1.00000
    353      -7.0832      1.00000
    354      -7.0620      1.00000
    355      -6.9315      1.00000
    356      -6.8988      1.00000
    357      -6.7981      1.00000
    358      -6.7941      1.00000
    359      -6.7254      1.00000
    360      -6.6918      1.00000
    361      -6.6513      1.00000
    362      -6.6348      1.00000
    363      -6.4508      1.00000
    364      -6.4312      1.00000
    365      -6.4097      1.00000
    366      -6.4008      1.00000
    367      -6.3616      1.00000
    368      -6.2690      1.00000
    369      -6.2440      1.00000
    370      -6.1419      1.00000
    371      -6.0934      1.00000
    372      -6.0718      1.00000
    373      -6.0530      1.00000
    374      -6.0515      1.00000
    375      -6.0331      1.00000
    376      -6.0227      1.00000
    377      -5.9795      1.00000
    378      -5.9607      1.00000
    379      -5.8309      1.00000
    380      -5.7774      1.00000
    381      -5.7185      1.00000
    382      -5.6690      1.00000
    383      -5.6434      1.00000
    384      -5.6409      1.00000
    385      -5.6084      1.00000
    386      -5.5916      1.00000
    387      -5.5511      1.00000
    388      -5.4702      1.00000
    389      -5.4492      1.00000
    390      -5.3955      1.00000
    391      -5.3889      1.00000
    392      -5.3665      1.00000
    393      -5.3616      1.00000
    394      -5.2399      1.00000
    395      -5.0074      1.00000
    396      -5.0016      1.00000
    397      -4.9797      1.00000
    398      -4.9755      1.00000
    399      -4.7164      1.00000
    400      -4.6971      1.00000
    401      -4.4967      1.00000
    402      -4.4163      1.00000
    403      -4.2795      1.00000
    404      -2.9342      1.00000
    405      -2.3376      0.00000
    406      -0.8206      0.00000
    407      -0.4271      0.00000
    408      -0.1532      0.00000
    409      -0.0016      0.00000
    410       0.3187      0.00000
    411       0.3544      0.00000
    412       0.5510      0.00000
    413       0.7394      0.00000
    414       0.8160      0.00000
    415       0.9334      0.00000
    416       1.0539      0.00000
    417       1.0827      0.00000
    418       1.1403      0.00000
    419       1.1792      0.00000
    420       1.2696      0.00000
    421       1.2741      0.00000
    422       1.2995      0.00000
    423       1.3239      0.00000
    424       1.5375      0.00000
    425       1.5967      0.00000
    426       1.7174      0.00000
    427       1.9193      0.00000
    428       1.9580      0.00000
    429       1.9723      0.00000
    430       2.0054      0.00000
    431       2.1485      0.00000
    432       2.2417      0.00000
    433       2.3380      0.00000
    434       2.3665      0.00000
    435       2.4021      0.00000
    436       2.5212      0.00000
    437       2.5989      0.00000
    438       2.6546      0.00000
    439       2.7873      0.00000
    440       2.8196      0.00000
    441       2.9199      0.00000
    442       3.0349      0.00000
    443       3.0448      0.00000
    444       3.0815      0.00000
    445       3.1173      0.00000
    446       3.1361      0.00000
    447       3.1392      0.00000
    448       3.1496      0.00000
    449       3.1930      0.00000
    450       3.2929      0.00000
    451       3.3430      0.00000
    452       3.3782      0.00000
    453       3.3860      0.00000
    454       3.4220      0.00000
    455       3.4444      0.00000
    456       3.4503      0.00000
    457       3.4818      0.00000
    458       3.4914      0.00000
    459       3.5702      0.00000
    460       3.5932      0.00000
    461       3.6127      0.00000
    462       3.6340      0.00000
    463       3.6741      0.00000
    464       3.6793      0.00000
    465       3.7194      0.00000
    466       3.8010      0.00000
    467       3.8062      0.00000
    468       3.8354      0.00000
    469       3.9174      0.00000
    470       3.9420      0.00000
    471       3.9748      0.00000
    472       4.0070      0.00000
    473       4.0213      0.00000
    474       4.0476      0.00000
    475       4.0657      0.00000
    476       4.0917      0.00000
    477       4.0978      0.00000
    478       4.1491      0.00000
    479       4.1706      0.00000
    480       4.1744      0.00000
    481       4.1897      0.00000
    482       4.1927      0.00000
    483       4.1998      0.00000
    484       4.2083      0.00000
    485       4.2676      0.00000
    486       4.2805      0.00000
    487       4.2983      0.00000
    488       4.3195      0.00000
    489       4.3432      0.00000
    490       4.3467      0.00000
    491       4.3726      0.00000
    492       4.4330      0.00000
    493       4.4669      0.00000
    494       4.4979      0.00000
    495       4.5366      0.00000
    496       4.5724      0.00000
    497       4.5789      0.00000
    498       4.6274      0.00000
    499       4.6356      0.00000
    500       4.6653      0.00000
    501       4.6710      0.00000
    502       4.7002      0.00000
    503       4.7216      0.00000
    504       4.7421      0.00000
    505       4.7537      0.00000
    506       4.7713      0.00000
    507       4.7956      0.00000
    508       4.8047      0.00000
    509       4.8528      0.00000
    510       4.8578      0.00000
    511       4.8714      0.00000
    512       4.9021      0.00000
    513       4.9264      0.00000
    514       4.9417      0.00000
    515       4.9481      0.00000
    516       4.9561      0.00000
    517       4.9705      0.00000
    518       4.9846      0.00000
    519       5.0027      0.00000
    520       5.0077      0.00000
    521       5.0245      0.00000
    522       5.0390      0.00000
    523       5.0734      0.00000
    524       5.1116      0.00000
    525       5.1237      0.00000
    526       5.1362      0.00000
    527       5.1748      0.00000
    528       5.2030      0.00000
    529       5.2154      0.00000
    530       5.2367      0.00000
    531       5.2462      0.00000
    532       5.2651      0.00000
    533       5.2817      0.00000
    534       5.3043      0.00000
    535       5.3174      0.00000
    536       5.3296      0.00000
    537       5.3428      0.00000
    538       5.3553      0.00000
    539       5.3699      0.00000
    540       5.3796      0.00000
    541       5.3899      0.00000
    542       5.4103      0.00000
    543       5.4199      0.00000
    544       5.4330      0.00000
    545       5.4409      0.00000
    546       5.4580      0.00000
    547       5.4684      0.00000
    548       5.4777      0.00000
    549       5.4902      0.00000
    550       5.5076      0.00000
    551       5.5305      0.00000
    552       5.5730      0.00000
    553       5.6564      0.00000
    554       5.6720      0.00000
    555       5.6995      0.00000
    556       5.7308      0.00000
    557       5.7622      0.00000
    558       5.8366      0.00000
    559       5.8562      0.00000
    560       5.8832      0.00000
    561       5.8963      0.00000
    562       5.9703      0.00000

 k-point     5 :      -0.3333    0.3333    0.0000
  band No.  band energies     occupation 
      1     -29.8069      1.00000
      2     -29.8023      1.00000
      3     -29.7225      1.00000
      4     -29.5549      1.00000
      5     -29.5505      1.00000
      6     -29.5099      1.00000
      7     -29.3834      1.00000
      8     -29.3750      1.00000
      9     -29.3721      1.00000
     10     -29.3404      1.00000
     11     -29.3358      1.00000
     12     -29.3205      1.00000
     13     -29.3120      1.00000
     14     -29.2698      1.00000
     15     -29.2247      1.00000
     16     -29.1537      1.00000
     17     -29.1494      1.00000
     18     -29.1171      1.00000
     19     -29.0786      1.00000
     20     -29.0734      1.00000
     21     -29.0701      1.00000
     22     -29.0373      1.00000
     23     -29.0300      1.00000
     24     -29.0270      1.00000
     25     -29.0195      1.00000
     26     -29.0092      1.00000
     27     -28.9812      1.00000
     28     -28.9783      1.00000
     29     -28.9711      1.00000
     30     -28.9457      1.00000
     31     -28.9410      1.00000
     32     -28.9374      1.00000
     33     -28.9083      1.00000
     34     -28.8868      1.00000
     35     -28.8809      1.00000
     36     -28.8590      1.00000
     37     -28.8525      1.00000
     38     -28.8389      1.00000
     39     -28.8346      1.00000
     40     -28.8322      1.00000
     41     -28.8295      1.00000
     42     -28.8030      1.00000
     43     -28.7937      1.00000
     44     -28.7820      1.00000
     45     -28.7655      1.00000
     46     -28.7647      1.00000
     47     -28.7621      1.00000
     48     -28.7600      1.00000
     49     -28.7547      1.00000
     50     -28.7509      1.00000
     51     -28.7420      1.00000
     52     -28.7384      1.00000
     53     -28.7204      1.00000
     54     -28.7176      1.00000
     55     -28.7134      1.00000
     56     -28.7095      1.00000
     57     -28.6956      1.00000
     58     -28.6910      1.00000
     59     -28.6792      1.00000
     60     -28.6706      1.00000
     61     -28.6627      1.00000
     62     -28.6601      1.00000
     63     -28.6419      1.00000
     64     -28.6318      1.00000
     65     -28.6135      1.00000
     66     -28.5977      1.00000
     67     -28.5812      1.00000
     68     -28.4717      1.00000
     69     -28.4618      1.00000
     70     -28.2577      1.00000
     71     -28.2480      1.00000
     72     -23.2409      1.00000
     73     -20.5590      1.00000
     74     -20.5551      1.00000
     75     -20.4888      1.00000
     76     -20.0997      1.00000
     77     -20.0952      1.00000
     78     -20.0862      1.00000
     79     -19.6887      1.00000
     80     -19.6808      1.00000
     81     -19.6780      1.00000
     82     -19.6335      1.00000
     83     -19.6304      1.00000
     84     -19.6234      1.00000
     85     -18.8211      1.00000
     86     -18.8184      1.00000
     87     -18.8140      1.00000
     88     -18.7675      1.00000
     89     -18.7639      1.00000
     90     -18.7535      1.00000
     91     -18.3665      1.00000
     92     -18.3588      1.00000
     93     -18.3564      1.00000
     94     -17.9689      1.00000
     95     -17.9673      1.00000
     96     -17.9582      1.00000
     97     -17.9330      1.00000
     98     -17.9288      1.00000
     99     -17.9179      1.00000
    100     -17.1335      1.00000
    101     -17.1065      1.00000
    102     -17.1031      1.00000
    103     -17.0191      1.00000
    104     -16.9904      1.00000
    105     -16.9860      1.00000
    106     -16.6234      1.00000
    107     -16.5823      1.00000
    108     -16.5811      1.00000
    109     -16.1777      1.00000
    110     -16.0835      1.00000
    111     -16.0792      1.00000
    112     -16.0760      1.00000
    113     -15.7710      1.00000
    114     -15.7429      1.00000
    115     -15.7348      1.00000
    116     -15.1821      1.00000
    117     -15.1810      1.00000
    118     -15.1755      1.00000
    119     -15.1448      1.00000
    120     -15.1436      1.00000
    121     -15.1319      1.00000
    122     -14.9978      1.00000
    123     -14.9441      1.00000
    124     -14.9401      1.00000
    125     -14.5500      1.00000
    126     -13.8457      1.00000
    127     -13.8345      1.00000
    128     -13.8234      1.00000
    129     -13.7174      1.00000
    130     -13.7117      1.00000
    131     -13.7029      1.00000
    132     -13.6529      1.00000
    133     -13.6421      1.00000
    134     -13.6170      1.00000
    135     -13.3238      1.00000
    136     -13.3190      1.00000
    137     -13.2508      1.00000
    138     -13.1124      1.00000
    139     -13.1086      1.00000
    140     -13.0900      1.00000
    141     -13.0633      1.00000
    142     -13.0606      1.00000
    143     -13.0407      1.00000
    144     -13.0279      1.00000
    145     -13.0249      1.00000
    146     -12.9687      1.00000
    147     -12.9649      1.00000
    148     -12.9610      1.00000
    149     -12.8579      1.00000
    150     -12.8449      1.00000
    151     -12.7795      1.00000
    152     -12.6451      1.00000
    153     -12.2582      1.00000
    154     -12.2563      1.00000
    155     -12.2526      1.00000
    156     -12.2377      1.00000
    157     -12.2336      1.00000
    158     -12.2301      1.00000
    159     -12.2051      1.00000
    160     -12.2014      1.00000
    161     -12.1894      1.00000
    162     -12.1859      1.00000
    163     -12.1840      1.00000
    164     -12.1735      1.00000
    165     -12.0812      1.00000
    166     -12.0723      1.00000
    167     -12.0477      1.00000
    168     -12.0353      1.00000
    169     -12.0115      1.00000
    170     -11.9886      1.00000
    171     -11.9605      1.00000
    172     -11.9411      1.00000
    173     -11.8134      1.00000
    174     -11.7306      1.00000
    175     -11.6808      1.00000
    176     -11.6689      1.00000
    177     -11.6542      1.00000
    178     -11.6446      1.00000
    179     -11.6341      1.00000
    180     -11.6064      1.00000
    181     -11.6009      1.00000
    182     -11.5884      1.00000
    183     -11.5799      1.00000
    184     -11.5059      1.00000
    185     -11.4281      1.00000
    186     -11.3079      1.00000
    187     -11.2937      1.00000
    188     -11.2907      1.00000
    189     -11.2882      1.00000
    190     -11.2707      1.00000
    191     -11.2645      1.00000
    192     -11.2515      1.00000
    193     -11.2453      1.00000
    194     -11.2444      1.00000
    195     -11.2153      1.00000
    196     -11.2061      1.00000
    197     -11.2044      1.00000
    198     -11.1917      1.00000
    199     -11.1875      1.00000
    200     -11.1787      1.00000
    201     -11.1550      1.00000
    202     -11.1477      1.00000
    203     -11.1366      1.00000
    204     -11.0201      1.00000
    205     -11.0006      1.00000
    206     -10.9402      1.00000
    207     -10.9248      1.00000
    208     -10.8803      1.00000
    209     -10.8610      1.00000
    210     -10.7510      1.00000
    211     -10.7488      1.00000
    212     -10.7452      1.00000
    213     -10.7426      1.00000
    214     -10.7350      1.00000
    215     -10.7223      1.00000
    216     -10.7109      1.00000
    217     -10.6956      1.00000
    218     -10.6814      1.00000
    219     -10.6219      1.00000
    220     -10.5699      1.00000
    221     -10.5058      1.00000
    222     -10.4570      1.00000
    223     -10.4473      1.00000
    224     -10.4095      1.00000
    225     -10.4073      1.00000
    226     -10.4032      1.00000
    227     -10.3972      1.00000
    228     -10.3800      1.00000
    229     -10.3791      1.00000
    230     -10.3724      1.00000
    231     -10.3661      1.00000
    232     -10.3503      1.00000
    233     -10.3408      1.00000
    234     -10.3248      1.00000
    235     -10.3153      1.00000
    236     -10.2635      1.00000
    237     -10.1610      1.00000
    238     -10.1177      1.00000
    239     -10.1086      1.00000
    240      -9.5871      1.00000
    241      -9.5829      1.00000
    242      -9.5778      1.00000
    243      -9.5511      1.00000
    244      -9.5137      1.00000
    245      -9.4932      1.00000
    246      -9.2434      1.00000
    247      -9.2335      1.00000
    248      -9.2242      1.00000
    249      -9.2171      1.00000
    250      -9.2069      1.00000
    251      -9.1943      1.00000
    252      -9.1894      1.00000
    253      -9.1069      1.00000
    254      -9.1054      1.00000
    255      -9.0561      1.00000
    256      -9.0259      1.00000
    257      -9.0016      1.00000
    258      -8.9795      1.00000
    259      -8.9732      1.00000
    260      -8.9005      1.00000
    261      -8.8910      1.00000
    262      -8.8803      1.00000
    263      -8.8787      1.00000
    264      -8.8743      1.00000
    265      -8.8134      1.00000
    266      -8.7946      1.00000
    267      -8.7287      1.00000
    268      -8.7052      1.00000
    269      -8.6604      1.00000
    270      -8.6481      1.00000
    271      -8.6012      1.00000
    272      -8.5941      1.00000
    273      -8.5804      1.00000
    274      -8.5732      1.00000
    275      -8.5694      1.00000
    276      -8.5567      1.00000
    277      -8.4703      1.00000
    278      -8.4435      1.00000
    279      -8.4152      1.00000
    280      -8.3934      1.00000
    281      -8.3631      1.00000
    282      -8.3502      1.00000
    283      -8.3427      1.00000
    284      -8.3135      1.00000
    285      -8.3000      1.00000
    286      -8.2966      1.00000
    287      -8.2883      1.00000
    288      -8.2520      1.00000
    289      -8.2474      1.00000
    290      -8.2374      1.00000
    291      -8.2343      1.00000
    292      -8.2250      1.00000
    293      -8.2121      1.00000
    294      -8.2072      1.00000
    295      -8.1899      1.00000
    296      -8.1844      1.00000
    297      -8.1794      1.00000
    298      -8.1667      1.00000
    299      -8.1422      1.00000
    300      -8.1313      1.00000
    301      -8.1208      1.00000
    302      -8.1145      1.00000
    303      -8.0915      1.00000
    304      -8.0712      1.00000
    305      -8.0552      1.00000
    306      -8.0356      1.00000
    307      -8.0335      1.00000
    308      -8.0182      1.00000
    309      -8.0118      1.00000
    310      -8.0027      1.00000
    311      -7.9892      1.00000
    312      -7.9726      1.00000
    313      -7.9313      1.00000
    314      -7.8737      1.00000
    315      -7.8673      1.00000
    316      -7.8524      1.00000
    317      -7.8402      1.00000
    318      -7.7834      1.00000
    319      -7.7782      1.00000
    320      -7.7723      1.00000
    321      -7.7660      1.00000
    322      -7.7476      1.00000
    323      -7.7368      1.00000
    324      -7.7271      1.00000
    325      -7.7075      1.00000
    326      -7.6880      1.00000
    327      -7.6788      1.00000
    328      -7.6468      1.00000
    329      -7.6308      1.00000
    330      -7.6132      1.00000
    331      -7.6019      1.00000
    332      -7.5809      1.00000
    333      -7.5774      1.00000
    334      -7.5620      1.00000
    335      -7.5344      1.00000
    336      -7.5151      1.00000
    337      -7.4595      1.00000
    338      -7.4497      1.00000
    339      -7.4346      1.00000
    340      -7.3955      1.00000
    341      -7.3668      1.00000
    342      -7.3526      1.00000
    343      -7.3454      1.00000
    344      -7.3416      1.00000
    345      -7.3331      1.00000
    346      -7.2995      1.00000
    347      -7.2950      1.00000
    348      -7.2890      1.00000
    349      -7.2768      1.00000
    350      -7.2657      1.00000
    351      -7.2528      1.00000
    352      -7.0033      1.00000
    353      -6.9948      1.00000
    354      -6.9427      1.00000
    355      -6.8546      1.00000
    356      -6.8364      1.00000
    357      -6.8114      1.00000
    358      -6.8007      1.00000
    359      -6.7336      1.00000
    360      -6.7188      1.00000
    361      -6.7126      1.00000
    362      -6.7022      1.00000
    363      -6.6932      1.00000
    364      -6.6616      1.00000
    365      -6.5385      1.00000
    366      -6.4299      1.00000
    367      -6.4191      1.00000
    368      -6.4045      1.00000
    369      -6.1345      1.00000
    370      -6.0980      1.00000
    371      -6.0876      1.00000
    372      -6.0677      1.00000
    373      -5.9541      1.00000
    374      -5.8927      1.00000
    375      -5.8648      1.00000
    376      -5.8588      1.00000
    377      -5.8525      1.00000
    378      -5.8344      1.00000
    379      -5.8263      1.00000
    380      -5.8157      1.00000
    381      -5.8109      1.00000
    382      -5.7652      1.00000
    383      -5.7473      1.00000
    384      -5.7378      1.00000
    385      -5.7354      1.00000
    386      -5.7280      1.00000
    387      -5.6533      1.00000
    388      -5.6324      1.00000
    389      -5.2928      1.00000
    390      -5.2853      1.00000
    391      -5.2542      1.00000
    392      -5.2469      1.00000
    393      -5.2246      1.00000
    394      -5.2145      1.00000
    395      -5.0683      1.00000
    396      -5.0410      1.00000
    397      -5.0241      1.00000
    398      -4.8089      1.00000
    399      -4.7987      1.00000
    400      -4.7708      1.00000
    401      -4.4563      1.00000
    402      -4.4460      1.00000
    403      -4.4258      1.00000
    404      -2.9346      1.00000
    405      -2.3332      0.00000
    406      -0.6193      0.00000
    407      -0.6180      0.00000
    408      -0.3232      0.00000
    409       0.3088      0.00000
    410       0.3170      0.00000
    411       0.4402      0.00000
    412       0.7080      0.00000
    413       0.7130      0.00000
    414       0.7174      0.00000
    415       0.7412      0.00000
    416       0.7566      0.00000
    417       1.0723      0.00000
    418       1.1670      0.00000
    419       1.4618      0.00000
    420       1.4633      0.00000
    421       1.4668      0.00000
    422       1.5033      0.00000
    423       1.5059      0.00000
    424       1.5477      0.00000
    425       1.6535      0.00000
    426       1.6612      0.00000
    427       1.6634      0.00000
    428       1.6828      0.00000
    429       1.7118      0.00000
    430       2.0126      0.00000
    431       2.1508      0.00000
    432       2.3376      0.00000
    433       2.3409      0.00000
    434       2.3438      0.00000
    435       2.3701      0.00000
    436       2.4323      0.00000
    437       2.5187      0.00000
    438       2.5406      0.00000
    439       2.6742      0.00000
    440       2.7167      0.00000
    441       2.7307      0.00000
    442       3.0005      0.00000
    443       3.0159      0.00000
    444       3.0664      0.00000
    445       3.1135      0.00000
    446       3.1185      0.00000
    447       3.1681      0.00000
    448       3.1865      0.00000
    449       3.3771      0.00000
    450       3.4335      0.00000
    451       3.4405      0.00000
    452       3.4732      0.00000
    453       3.5012      0.00000
    454       3.5138      0.00000
    455       3.5495      0.00000
    456       3.6051      0.00000
    457       3.6343      0.00000
    458       3.6724      0.00000
    459       3.6766      0.00000
    460       3.6870      0.00000
    461       3.6943      0.00000
    462       3.7076      0.00000
    463       3.7291      0.00000
    464       3.7417      0.00000
    465       3.7609      0.00000
    466       3.7875      0.00000
    467       3.7945      0.00000
    468       3.8224      0.00000
    469       3.8362      0.00000
    470       3.8405      0.00000
    471       3.8683      0.00000
    472       3.8703      0.00000
    473       3.8821      0.00000
    474       3.9167      0.00000
    475       3.9993      0.00000
    476       4.0251      0.00000
    477       4.0379      0.00000
    478       4.0694      0.00000
    479       4.0805      0.00000
    480       4.0989      0.00000
    481       4.1316      0.00000
    482       4.1637      0.00000
    483       4.1836      0.00000
    484       4.2032      0.00000
    485       4.3523      0.00000
    486       4.3549      0.00000
    487       4.3709      0.00000
    488       4.3764      0.00000
    489       4.3817      0.00000
    490       4.3884      0.00000
    491       4.4029      0.00000
    492       4.4128      0.00000
    493       4.4264      0.00000
    494       4.4441      0.00000
    495       4.4630      0.00000
    496       4.4765      0.00000
    497       4.4936      0.00000
    498       4.4999      0.00000
    499       4.5183      0.00000
    500       4.5504      0.00000
    501       4.5542      0.00000
    502       4.6039      0.00000
    503       4.6275      0.00000
    504       4.6564      0.00000
    505       4.6688      0.00000
    506       4.7055      0.00000
    507       4.7312      0.00000
    508       4.7427      0.00000
    509       4.7437      0.00000
    510       4.7503      0.00000
    511       4.7549      0.00000
    512       4.7572      0.00000
    513       4.7746      0.00000
    514       4.8177      0.00000
    515       4.8776      0.00000
    516       4.8887      0.00000
    517       4.9029      0.00000
    518       4.9079      0.00000
    519       4.9100      0.00000
    520       5.0009      0.00000
    521       5.0109      0.00000
    522       5.0400      0.00000
    523       5.0552      0.00000
    524       5.0671      0.00000
    525       5.0758      0.00000
    526       5.1036      0.00000
    527       5.1193      0.00000
    528       5.1362      0.00000
    529       5.1643      0.00000
    530       5.1825      0.00000
    531       5.2139      0.00000
    532       5.2485      0.00000
    533       5.2551      0.00000
    534       5.2658      0.00000
    535       5.2716      0.00000
    536       5.2834      0.00000
    537       5.3486      0.00000
    538       5.3766      0.00000
    539       5.3978      0.00000
    540       5.4081      0.00000
    541       5.4588      0.00000
    542       5.4959      0.00000
    543       5.5166      0.00000
    544       5.5450      0.00000
    545       5.5798      0.00000
    546       5.6045      0.00000
    547       5.6750      0.00000
    548       5.7122      0.00000
    549       5.7763      0.00000
    550       5.8175      0.00000
    551       5.8211      0.00000
    552       5.8560      0.00000
    553       5.8828      0.00000
    554       5.9109      0.00000
    555       5.9246      0.00000
    556       5.9428      0.00000
    557       5.9503      0.00000
    558       5.9741      0.00000
    559       5.9895      0.00000
    560       6.0238      0.00000
    561       6.0570      0.00000
    562       6.0711      0.00000


--------------------------------------------------------------------------------------------------------


 soft charge-density along one line, spin component           1
         0         1         2         3         4         5         6         7         8         9
 total charge-density along one line
 
 soft charge-density along one line, spin component           2
         0         1         2         3         4         5         6         7         8         9
 total charge-density along one line
 
 pseudopotential strength for first ion, spin component:           1
 19.477  25.755  56.791  -0.000  -0.012  -0.000  -0.000  -0.035
 25.755  34.056  74.634  -0.000  -0.015  -0.000  -0.000  -0.045
 56.791  74.634  53.480  -0.000  -0.058  -0.000   0.000   0.008
 -0.000  -0.000  -0.000  -0.655   0.000   0.000  -1.198  -0.000
 -0.012  -0.015  -0.058   0.000  -0.659   0.000  -0.000  -1.189
 -0.000  -0.000  -0.000   0.000   0.000  -0.655  -0.000  -0.000
 -0.000  -0.000   0.000  -1.198  -0.000  -0.000  43.631   0.000
 -0.035  -0.045   0.008  -0.000  -1.189  -0.000   0.000  43.612
 -0.000  -0.000   0.000  -0.000  -0.000  -1.199   0.000   0.000
 -0.000  -0.000  -0.000  -0.000   0.000  -0.000  -0.000  -0.000
 -0.000  -0.000  -0.000   0.001   0.000   0.000  -0.016  -0.000
 -0.001  -0.001  -0.000  -0.000   0.002   0.000   0.000  -0.058
 -0.000  -0.000  -0.000   0.000  -0.000   0.001  -0.000  -0.000
 -0.000  -0.000  -0.000  -0.000  -0.000  -0.000   0.014   0.000
 -0.000  -0.000   0.000  -0.000  -0.000   0.022   0.000   0.000
 -0.000  -0.000   0.000  -0.024  -0.000  -0.000   0.068   0.000
  0.003   0.005   0.001   0.000  -0.087   0.000  -0.000   0.145
 -0.000  -0.000   0.000  -0.000  -0.000  -0.024   0.000   0.000
 -0.000  -0.000   0.000   0.022   0.000  -0.000  -0.024  -0.000
 pseudopotential strength for first ion, spin component:           2
 19.477  25.755  56.791  -0.000  -0.012  -0.000  -0.000  -0.035
 25.755  34.056  74.634  -0.000  -0.015  -0.000  -0.000  -0.045
 56.791  74.634  53.480  -0.000  -0.058  -0.000   0.000   0.008
 -0.000  -0.000  -0.000  -0.655   0.000   0.000  -1.198  -0.000
 -0.012  -0.015  -0.058   0.000  -0.659   0.000  -0.000  -1.189
 -0.000  -0.000  -0.000   0.000   0.000  -0.655  -0.000  -0.000
 -0.000  -0.000   0.000  -1.198  -0.000  -0.000  43.631   0.000
 -0.035  -0.045   0.008  -0.000  -1.189  -0.000   0.000  43.612
 -0.000  -0.000   0.000  -0.000  -0.000  -1.199   0.000   0.000
 -0.000  -0.000  -0.000  -0.000   0.000  -0.000  -0.000  -0.000
 -0.000  -0.000  -0.000   0.001   0.000   0.000  -0.016  -0.000
 -0.001  -0.001  -0.000  -0.000   0.002   0.000   0.000  -0.058
 -0.000  -0.000  -0.000   0.000  -0.000   0.001  -0.000  -0.000
 -0.000  -0.000  -0.000  -0.000  -0.000  -0.000   0.014   0.000
 -0.000  -0.000   0.000  -0.000  -0.000   0.022   0.000   0.000
 -0.000  -0.000   0.000  -0.024  -0.000  -0.000   0.068   0.000
  0.003   0.005   0.001   0.000  -0.087   0.000  -0.000   0.145
 -0.000  -0.000   0.000  -0.000  -0.000  -0.024   0.000   0.000
 -0.000  -0.000   0.000   0.022   0.000  -0.000  -0.024  -0.000
 total augmentation occupancy for first ion, spin component:           1
 10.738  -5.463   0.004  -0.000  -0.400  -0.001  -0.000  -0.045  -0.000   0.000  -0.000   0.168  -0.000  -0.000   0.000  -0.000
 -5.463   2.917  -0.002   0.000   0.394   0.000   0.000   0.036   0.000   0.000   0.000  -0.131   0.000   0.000  -0.000   0.000
  0.004  -0.002   0.000  -0.000  -0.000   0.000  -0.000  -0.000   0.000   0.000  -0.000   0.000   0.000  -0.000   0.000  -0.000
 -0.000   0.000  -0.000   1.271  -0.000  -0.000   0.052  -0.000  -0.000  -0.000   0.080  -0.000  -0.000   0.121  -0.000   0.007
 -0.400   0.394  -0.000  -0.000   0.987  -0.000  -0.000   0.055  -0.000   0.000  -0.000  -0.195  -0.000  -0.000   0.000  -0.000
 -0.001   0.000   0.000  -0.000  -0.000   1.271  -0.000  -0.000   0.052   0.121  -0.000  -0.000   0.080  -0.000   0.010  -0.000
 -0.000   0.000  -0.000   0.052  -0.000  -0.000   0.003  -0.000   0.000  -0.000   0.002   0.000  -0.000   0.005  -0.000   0.000
 -0.045   0.036  -0.000  -0.000   0.055  -0.000  -0.000   0.004  -0.000  -0.000  -0.000  -0.013  -0.000  -0.000   0.000  -0.000
 -0.000   0.000   0.000  -0.000  -0.000   0.052   0.000  -0.000   0.003   0.005  -0.000   0.000   0.002  -0.000   0.000  -0.000
  0.000   0.000   0.000  -0.000   0.000   0.121  -0.000  -0.000   0.005   0.024  -0.000  -0.000   0.013  -0.000   0.002  -0.000
 -0.000   0.000  -0.000   0.080  -0.000  -0.000   0.002  -0.000  -0.000  -0.000   0.035   0.000  -0.000   0.013  -0.000   0.003
  0.168  -0.131   0.000  -0.000  -0.195  -0.000   0.000  -0.013   0.000  -0.000   0.000   0.057   0.000  -0.000  -0.000   0.000
 -0.000   0.000   0.000  -0.000  -0.000   0.080  -0.000  -0.000   0.002   0.013  -0.000   0.000   0.035  -0.000   0.001  -0.000
 -0.000   0.000  -0.000   0.121  -0.000  -0.000   0.005  -0.000  -0.000  -0.000   0.013  -0.000  -0.000   0.024  -0.000   0.001
  0.000  -0.000   0.000  -0.000   0.000   0.010  -0.000   0.000   0.000   0.002  -0.000  -0.000   0.001  -0.000   0.000  -0.000
 -0.000   0.000  -0.000   0.007  -0.000  -0.000   0.000  -0.000  -0.000  -0.000   0.003   0.000  -0.000   0.001  -0.000   0.000
  0.011  -0.010   0.000  -0.000  -0.011  -0.000   0.000  -0.001  -0.000  -0.000   0.000   0.004   0.000  -0.000   0.000  -0.000
 -0.000   0.000  -0.000  -0.000  -0.000   0.007  -0.000  -0.000   0.000   0.001  -0.000   0.000   0.003  -0.000   0.000  -0.000
  0.000  -0.000  -0.000   0.010  -0.000  -0.000   0.000  -0.000  -0.000  -0.000   0.001  -0.000  -0.000   0.002   0.000   0.000
 total augmentation occupancy for first ion, spin component:           2
  0.000  -0.000  -0.000   0.000  -0.000   0.000   0.000   0.000  -0.000   0.000  -0.000  -0.000   0.000   0.000  -0.000  -0.000
 -0.000   0.000   0.000   0.000  -0.000   0.000   0.000  -0.000   0.000  -0.000   0.000   0.000   0.000   0.000   0.000   0.000
 -0.000   0.000   0.000   0.000  -0.000  -0.000   0.000  -0.000  -0.000  -0.000   0.000   0.000  -0.000   0.000   0.000   0.000
  0.000   0.000   0.000  -0.000   0.000   0.000   0.000  -0.000   0.000   0.000  -0.000  -0.000   0.000   0.000   0.000   0.000
 -0.000  -0.000  -0.000   0.000  -0.000   0.000  -0.000  -0.000  -0.000  -0.000   0.000  -0.000   0.000   0.000   0.000   0.000
  0.000   0.000  -0.000   0.000   0.000  -0.000   0.000  -0.000   0.000   0.000   0.000  -0.000   0.000   0.000   0.000   0.000
  0.000   0.000   0.000   0.000  -0.000   0.000   0.000  -0.000  -0.000   0.000   0.000  -0.000  -0.000   0.000  -0.000   0.000
  0.000  -0.000  -0.000  -0.000  -0.000  -0.000  -0.000  -0.000  -0.000  -0.000  -0.000   0.000  -0.000  -0.000  -0.000   0.000
 -0.000   0.000  -0.000   0.000  -0.000   0.000  -0.000  -0.000   0.000   0.000  -0.000  -0.000   0.000   0.000   0.000  -0.000
  0.000  -0.000  -0.000   0.000  -0.000   0.000   0.000  -0.000   0.000   0.000   0.000  -0.000   0.000   0.000   0.000   0.000
 -0.000   0.000   0.000  -0.000   0.000   0.000   0.000  -0.000  -0.000   0.000   0.000   0.000  -0.000   0.000   0.000   0.000
 -0.000   0.000   0.000  -0.000  -0.000  -0.000  -0.000   0.000  -0.000  -0.000   0.000  -0.000   0.000  -0.000  -0.000  -0.000
  0.000   0.000  -0.000   0.000   0.000   0.000  -0.000  -0.000   0.000   0.000  -0.000   0.000   0.000   0.000   0.000  -0.000
  0.000   0.000   0.000   0.000   0.000   0.000   0.000  -0.000   0.000   0.000   0.000  -0.000   0.000   0.000   0.000   0.000
 -0.000   0.000   0.000   0.000   0.000   0.000  -0.000  -0.000   0.000   0.000   0.000  -0.000   0.000   0.000   0.000   0.000
 -0.000   0.000   0.000   0.000   0.000   0.000   0.000   0.000  -0.000   0.000   0.000  -0.000  -0.000   0.000   0.000   0.000
  0.000  -0.000  -0.000   0.000  -0.000  -0.000   0.000  -0.000  -0.000  -0.000   0.000  -0.000   0.000  -0.000  -0.000   0.000
 -0.000   0.000   0.000   0.000   0.000   0.000  -0.000  -0.000   0.000   0.000  -0.000   0.000   0.000   0.000   0.000  -0.000
 -0.000   0.000   0.000   0.000   0.000   0.000   0.000  -0.000  -0.000   0.000   0.000  -0.000   0.000   0.000   0.000   0.000


------------------------ aborting loop because EDIFF is reached ----------------------------------------


 total charge

# of ion       s       p       d       tot
------------------------------------------
    1        1.012   1.799   0.111   2.921
    2        1.012   1.798   0.110   2.920
    3        1.011   1.799   0.111   2.921
    4        1.011   1.798   0.110   2.919
    5        1.011   1.798   0.110   2.919
    6        1.012   1.799   0.110   2.921
    7        1.012   1.799   0.111   2.921
    8        1.012   1.798   0.110   2.920
    9        1.011   1.799   0.111   2.921
   10        1.011   1.798   0.110   2.919
   11        1.011   1.798   0.110   2.920
   12        1.011   1.798   0.110   2.919
   13        1.011   1.799   0.111   2.921
   14        1.011   1.798   0.110   2.919
   15        1.012   1.803   0.112   2.926
   16        1.022   1.822   0.055   2.899
   17        1.013   1.802   0.113   2.928
   18        1.011   1.798   0.110   2.919
   19        1.011   1.799   0.111   2.921
   20        1.011   1.798   0.110   2.919
   21        1.011   1.798   0.110   2.919
   22        1.012   1.798   0.110   2.920
   23        1.011   1.799   0.111   2.921
   24        1.012   1.798   0.110   2.920
   25        1.011   1.798   0.110   2.920
   26        1.012   1.798   0.110   2.920
   27        1.012   1.799   0.111   2.921
   28        1.012   1.798   0.110   2.920
   29        1.012   1.799   0.111   2.921
   30        1.012   1.798   0.110   2.920
   31        1.012   1.803   0.112   2.926
   32        1.011   1.798   0.110   2.919
   33        1.012   1.799   0.111   2.921
   34        1.012   1.798   0.110   2.920
   35        1.011   1.799   0.111   2.921
   36        1.011   1.798   0.110   2.919
   37        1.011   1.798   0.110   2.920
   38        1.011   1.798   0.110   2.919
   39        1.013   1.802   0.113   2.928
   40        1.011   1.798   0.110   2.919
   41        1.013   1.802   0.113   2.928
   42        1.012   1.799   0.110   2.921
   43        1.011   1.798   0.110   2.919
   44        1.012   1.799   0.110   2.920
   45        1.012   1.803   0.112   2.926
   46        1.011   1.798   0.110   2.919
   47        1.011   1.798   0.110   2.919
   48        1.012   1.799   0.110   2.921
   49        1.011   1.799   0.111   2.921
   50        1.012   1.798   0.110   2.920
   51        1.011   1.799   0.111   2.921
   52        1.012   1.798   0.110   2.920
   53        1.011   1.798   0.110   2.919
   54        1.012   1.799   0.110   2.921
   55        1.011   1.798   0.110   2.920
   56        1.012   1.799   0.110   2.921
   57        1.011   1.798   0.110   2.919
   58        1.012   1.799   0.110   2.921
   59        1.011   1.798   0.110   2.919
   60        1.012   1.799   0.110   2.921
   61        1.011   1.799   0.111   2.921
   62        1.012   1.799   0.110   2.921
   63        1.011   1.798   0.111   2.920
   64        1.012   1.799   0.110   2.921
   65        1.011   1.799   0.111   2.921
   66        1.012   1.798   0.110   2.919
   67        1.011   1.798   0.111   2.920
   68        1.012   1.799   0.110   2.921
   69        1.011   1.798   0.111   2.920
   70        1.012   1.798   0.110   2.920
   71        1.011   1.798   0.110   2.919
   72        1.012   1.798   0.110   2.920
   73        1.818   4.518   0.037   6.374
   74        1.818   4.518   0.037   6.373
   75        1.818   4.518   0.037   6.374
   76        1.818   4.518   0.037   6.373
   77        1.818   4.518   0.037   6.374
   78        1.818   4.518   0.037   6.373
   79        1.818   4.518   0.037   6.374
   80        1.818   4.518   0.037   6.373
   81        1.818   4.518   0.037   6.374
   82        1.819   4.514   0.037   6.370
   83        1.818   4.519   0.037   6.374
   84        1.819   4.513   0.037   6.369
   85        1.818   4.518   0.037   6.374
   86        1.818   4.516   0.037   6.372
   87        1.818   4.520   0.038   6.375
   88        1.820   4.508   0.035   6.363
   89        1.818   4.515   0.037   6.370
   90        1.818   4.518   0.037   6.374
   91        1.818   4.518   0.037   6.373
   92        1.818   4.518   0.037   6.374
   93        1.818   4.518   0.037   6.373
   94        1.818   4.518   0.037   6.374
   95        1.818   4.518   0.037   6.373
   96        1.818   4.519   0.037   6.374
   97        1.818   4.518   0.037   6.373
   98        1.818   4.518   0.037   6.374
   99        1.818   4.518   0.037   6.373
  100        1.818   4.518   0.037   6.374
  101        1.818   4.518   0.037   6.373
  102        1.818   4.520   0.038   6.376
  103        1.818   4.518   0.037   6.373
  104        1.818   4.518   0.037   6.374
  105        1.818   4.518   0.037   6.373
  106        1.818   4.518   0.037   6.374
  107        1.818   4.518   0.037   6.373
  108        1.818   4.518   0.037   6.374
  109        1.819   4.519   0.037   6.374
  110        1.820   4.508   0.035   6.363
  111        1.819   4.519   0.037   6.375
  112        1.820   4.508   0.035   6.363
  113        1.818   4.518   0.037   6.373
  114        1.819   4.518   0.037   6.374
  115        1.818   4.519   0.037   6.374
  116        1.818   4.519   0.038   6.375
  117        1.818   4.518   0.037   6.373
  118        1.818   4.518   0.037   6.374
  119        1.818   4.518   0.037   6.373
  120        1.818   4.518   0.037   6.374
  121        1.818   4.518   0.037   6.373
  122        1.818   4.518   0.037   6.374
  123        1.818   4.518   0.037   6.373
  124        1.818   4.518   0.037   6.374
  125        1.818   4.518   0.037   6.373
  126        1.818   4.518   0.037   6.374
  127        1.818   4.518   0.037   6.373
  128        1.818   4.518   0.037   6.374
  129        1.818   4.518   0.037   6.373
  130        1.818   4.518   0.037   6.374
  131        1.818   4.519   0.037   6.374
  132        1.818   4.518   0.037   6.374
  133        1.818   4.518   0.037   6.373
  134        1.818   4.518   0.037   6.374
  135        1.818   4.518   0.037   6.373
  136        1.818   4.518   0.037   6.374
  137        1.818   4.519   0.037   6.373
  138        1.818   4.518   0.037   6.374
  139        1.818   4.518   0.037   6.373
  140        1.818   4.518   0.037   6.374
  141        1.818   4.518   0.037   6.373
  142        1.818   4.518   0.037   6.374
  143        1.818   4.518   0.037   6.373
  144        1.012   1.966   0.048   3.027
  145        1.047   1.858   0.158   3.062
  146        1.015   1.968   0.049   3.032
  147        0.638   0.040   0.000   0.678
  148        0.646   0.043   0.000   0.689
  149        0.643   0.042   0.000   0.685
  150        0.659   0.044   0.000   0.703
  151        0.640   0.041   0.000   0.681
  152        0.624   0.038   0.000   0.663
  153        1.677   3.727   0.070   5.474
--------------------------------------------------
tot        210.544 460.033  10.865 681.441


 magnetization (x)

# of ion       s       p       d       tot
------------------------------------------
    1       -0.000  -0.000   0.000  -0.000
    2        0.000   0.000   0.000   0.000
    3        0.000   0.000   0.000   0.000
    4       -0.000   0.000   0.000   0.000
    5        0.000   0.000   0.000   0.000
    6        0.000   0.000  -0.000   0.000
    7       -0.000  -0.000   0.000  -0.000
    8        0.000   0.000   0.000   0.001
    9       -0.000   0.000   0.000   0.000
   10        0.000   0.001  -0.000   0.002
   11       -0.000  -0.000   0.000  -0.000
   12        0.000   0.001  -0.000   0.001
   13       -0.000   0.000   0.000   0.000
   14        0.000   0.001  -0.000   0.001
   15       -0.000  -0.000   0.000  -0.000
   16        0.035   0.448  -0.002   0.481
   17       -0.002  -0.012   0.006  -0.008
   18        0.000   0.001  -0.000   0.001
   19       -0.000  -0.000   0.000  -0.000
   20       -0.000   0.000   0.000   0.000
   21        0.000   0.000   0.000   0.000
   22        0.000   0.000   0.000   0.000
   23        0.000   0.000   0.000   0.000
   24        0.000   0.000   0.000   0.000
   25       -0.000  -0.000   0.000  -0.000
   26        0.000   0.000   0.000   0.001
   27       -0.000   0.000   0.000   0.000
   28        0.000   0.000   0.000   0.000
   29       -0.000  -0.000   0.000  -0.000
   30        0.000   0.000   0.000   0.000
   31       -0.000  -0.000   0.000  -0.000
   32       -0.000   0.000   0.000   0.000
   33       -0.000   0.000   0.000   0.000
   34       -0.000   0.000   0.000   0.000
   35        0.000   0.000   0.000   0.000
   36       -0.000   0.000   0.000   0.000
   37       -0.000  -0.000   0.000  -0.000
   38        0.000   0.001  -0.000   0.001
   39       -0.002  -0.013   0.006  -0.009
   40        0.000   0.001  -0.000   0.001
   41       -0.002  -0.013   0.006  -0.009
   42        0.000  -0.000   0.000   0.000
   43       -0.000   0.000   0.000   0.000
   44        0.000   0.000   0.000   0.000
   45       -0.000  -0.000   0.000  -0.000
   46       -0.000   0.000   0.000   0.000
   47       -0.000   0.000   0.000   0.000
   48       -0.000  -0.000   0.000  -0.000
   49       -0.000   0.000   0.000   0.000
   50        0.000   0.000   0.000   0.000
   51       -0.000   0.000   0.000   0.000
   52       -0.000   0.000   0.000   0.000
   53        0.000   0.000   0.000   0.000
   54       -0.000  -0.000   0.000  -0.000
   55       -0.000  -0.000   0.000  -0.000
   56       -0.000  -0.000   0.000  -0.000
   57        0.000   0.000   0.000   0.000
   58       -0.000  -0.000   0.000  -0.000
   59        0.000   0.000   0.000   0.000
   60        0.000  -0.000   0.000   0.000
   61       -0.000   0.000   0.000   0.000
   62        0.000   0.000   0.000   0.000
   63        0.000   0.000   0.000   0.000
   64       -0.000  -0.000   0.000  -0.000
   65       -0.000   0.000   0.000   0.000
   66       -0.000   0.000   0.000   0.000
   67        0.000   0.000   0.000   0.000
   68       -0.000  -0.000   0.000  -0.000
   69        0.000   0.000   0.000   0.000
   70       -0.000   0.000   0.000   0.000
   71        0.000   0.000   0.000   0.000
   72        0.000   0.000   0.000   0.000
   73        0.000   0.000  -0.000   0.000
   74        0.000   0.000   0.000   0.000
   75        0.000   0.000   0.000   0.000
   76        0.000   0.000   0.000   0.000
   77        0.000   0.000   0.000   0.000
   78        0.000   0.000   0.000   0.000
   79        0.000   0.000  -0.000   0.000
   80        0.000  -0.000   0.000  -0.000
   81        0.000   0.000   0.000   0.000
   82        0.000   0.002   0.000   0.002
   83        0.000   0.000   0.000   0.000
   84        0.000   0.002   0.000   0.002
   85        0.000   0.000   0.000   0.000
   86        0.000   0.002   0.000   0.002
   87        0.000   0.000  -0.000   0.000
   88        0.002   0.046   0.000   0.048
   89        0.000   0.001   0.000   0.002
   90        0.000   0.000  -0.000   0.000
   91        0.000   0.000   0.000   0.000
   92        0.000   0.000   0.000   0.000
   93        0.000   0.000   0.000   0.000
   94        0.000   0.000   0.000   0.000
   95       -0.000   0.000   0.000   0.000
   96        0.000   0.000   0.000   0.000
   97        0.000  -0.000   0.000  -0.000
   98        0.000   0.000   0.000   0.000
   99        0.000   0.000   0.000   0.000
  100        0.000   0.000   0.000   0.000
  101        0.000   0.000   0.000   0.000
  102        0.000   0.000  -0.000   0.000
  103        0.000   0.000   0.000   0.000
  104        0.000   0.000   0.000   0.000
  105        0.000   0.000   0.000   0.000
  106        0.000   0.000   0.000   0.000
  107        0.000   0.000   0.000   0.000
  108        0.000   0.000   0.000   0.000
  109       -0.000   0.001   0.000   0.001
  110        0.002   0.044   0.000   0.046
  111       -0.000   0.001   0.000   0.001
  112        0.002   0.044   0.000   0.046
  113        0.000   0.000   0.000   0.000
  114        0.000   0.000   0.000   0.000
  115       -0.000   0.000   0.000  -0.000
  116        0.000   0.000  -0.000   0.000
  117        0.000   0.000   0.000   0.000
  118        0.000   0.000   0.000   0.000
  119        0.000   0.000  -0.000   0.000
  120        0.000   0.000   0.000   0.000
  121       -0.000   0.000   0.000   0.000
  122        0.000   0.000   0.000   0.000
  123        0.000   0.000   0.000   0.000
  124        0.000  -0.000   0.000  -0.000
  125        0.000   0.000  -0.000   0.000
  126        0.000   0.000   0.000   0.000
  127        0.000   0.000  -0.000   0.000
  128        0.000  -0.000   0.000   0.000
  129        0.000   0.000  -0.000   0.000
  130        0.000  -0.000   0.000   0.000
  131        0.000   0.000   0.000   0.000
  132        0.000   0.000   0.000   0.000
  133        0.000  -0.000   0.000  -0.000
  134        0.000   0.000   0.000   0.000
  135        0.000   0.000   0.000   0.000
  136        0.000   0.000   0.000   0.000
  137        0.000   0.000   0.000   0.000
  138        0.000   0.000   0.000   0.000
  139        0.000   0.000  -0.000   0.000
  140        0.000   0.000   0.000   0.000
  141        0.000   0.000   0.000   0.000
  142        0.000  -0.000   0.000  -0.000
  143       -0.000   0.000   0.000   0.000
  144        0.000   0.002  -0.000   0.002
  145        0.001   0.002   0.002   0.005
  146        0.001   0.006   0.000   0.008
  147       -0.000   0.000   0.000  -0.000
  148       -0.000   0.000   0.000  -0.000
  149        0.000   0.000   0.000   0.000
  150       -0.000   0.000   0.000  -0.000
  151        0.001   0.000  -0.000   0.001
  152       -0.000   0.000  -0.000  -0.000
  153        0.007   0.052   0.001   0.059
--------------------------------------------------
tot          0.045   0.626   0.019   0.690
 
    CHARGE:  cpu time    0.5720: real time    0.5727
    FORLOC:  cpu time    0.1562: real time    0.1563
    FORNL :  cpu time   60.6727: real time   60.7446
    STRESS:  cpu time  182.2169: real time  182.4762
    FORCOR:  cpu time    4.9283: real time    4.9351
    FORHAR:  cpu time    0.1881: real time    0.1883
    MIXING:  cpu time    0.1225: real time    0.1227
    OFIELD:  cpu time    0.0001: real time    0.0001

  FORCE on cell =-STRESS in cart. coord.  units (eV):
  Direction    XX          YY          ZZ          XY          YZ          ZX
  --------------------------------------------------------------------------------------
  Alpha Z   277.54430   277.54430   277.54430
  Ewald  250076.28995249988.73095************   233.41365   -82.03245     5.19334
  Hartree264485.63160264435.43875************   165.03401   -54.15524   -34.16742
  E(xc)   -4138.92169 -4139.03454 -4102.60960     0.07120    -0.03713     0.30653
  Local  ************************511246.98268  -409.53653   138.92920    36.79539
  n-local  1310.99359  1312.15924  1386.15961     0.74768    -0.42394     0.15626
  augment  2231.66035  2231.92927  1878.79958     1.75684    -0.45692    -0.61400
  Kinetic 19155.64519 19156.65029 17002.99047     8.81531    -2.06219    -7.28860
  Fock        0.00000     0.00000     0.00000     0.00000     0.00000     0.00000
  -------------------------------------------------------------------------------------
  Total    -603.74970  -601.09244  -490.02182     0.30217    -0.23867     0.38151
  in kB    -232.69777  -231.67360  -188.86466     0.11646    -0.09199     0.14704
  external pressure =     -217.75 kB  Pullay stress =        0.00 kB


 VOLUME and BASIS-vectors are now :
 -----------------------------------------------------------------------------
  energy-cutoff  :      400.00
  volume of cell :     4156.95
      direct lattice vectors                 reciprocal lattice vectors
     7.746000000 13.416456000  0.000000000     0.064549445  0.037267666  0.000000000
    -7.746000000 13.416456000  0.000000000    -0.064549445  0.037267666  0.000000000
     0.000000000  0.000000000 20.000000000     0.000000000  0.000000000  0.050000000

  length of vectors
    15.491991725 15.491991725 20.000000000     0.074535292  0.074535292  0.050000000


 FORCES acting on ions
    electron-ion (+dipol)            ewald-force                    non-local-force                 convergence-correction
 -----------------------------------------------------------------------------------------------
   -.401E+01 -.215E+01 0.614E+02   0.402E+01 0.215E+01 -.479E+02   -.234E-02 -.328E-02 -.135E+02   -.506E-03 -.167E-03 0.885E-04
   0.265E-01 0.280E+01 -.396E+02   -.139E-01 -.269E+01 0.260E+02   -.216E-01 -.103E+00 0.136E+02   0.663E-04 0.313E-03 0.193E-03
   -.124E+01 -.110E+01 0.613E+02   0.124E+01 0.114E+01 -.477E+02   0.976E-02 -.395E-01 -.135E+02   -.281E-04 -.173E-03 0.342E-04
   0.503E+01 0.573E+01 -.387E+02   -.497E+01 -.543E+01 0.251E+02   -.652E-01 -.292E+00 0.136E+02   0.585E-03 0.384E-03 0.297E-03
   0.187E+01 0.141E+01 0.600E+02   -.187E+01 -.135E+01 -.464E+02   0.167E-01 -.505E-01 -.135E+02   0.462E-03 -.395E-05 0.121E-03
   0.806E+01 0.313E+01 -.377E+02   -.784E+01 -.299E+01 0.241E+02   -.188E+00 -.122E+00 0.136E+02   0.849E-03 0.221E-03 0.444E-03
   -.797E+00 0.209E+01 0.603E+02   0.799E+00 -.206E+01 -.467E+02   -.326E-02 -.325E-01 -.135E+02   -.629E-04 0.358E-03 0.244E-03
   0.142E+01 0.965E+01 -.330E+02   -.143E+01 -.939E+01 0.193E+02   0.883E-02 -.221E+00 0.137E+02   0.243E-03 0.724E-03 0.246E-03
   0.191E+01 0.526E+01 0.624E+02   -.186E+01 -.514E+01 -.489E+02   -.417E-01 -.120E+00 -.135E+02   0.369E-03 0.484E-03 0.200E-03
   0.526E+01 0.115E+01 -.240E+02   -.512E+01 -.812E+00 0.105E+02   -.156E+00 -.307E+00 0.136E+02   0.797E-03 0.444E-03 0.473E-03
   0.388E+01 0.306E+01 0.618E+02   -.364E+01 -.280E+01 -.483E+02   -.207E+00 -.256E+00 -.135E+02   0.831E-03 0.354E-03 0.306E-03
   0.374E+01 -.117E+01 -.285E+02   -.337E+01 0.117E+01 0.151E+02   -.331E+00 -.213E-01 0.135E+02   0.106E-02 0.168E-04 0.675E-03
   -.103E+01 0.698E+01 0.630E+02   0.941E+00 -.689E+01 -.494E+02   0.790E-01 -.956E-01 -.135E+02   -.443E-04 0.721E-03 0.160E-03
   0.174E+01 0.622E+01 -.182E+02   -.195E+01 -.591E+01 0.455E+01   0.212E+00 -.276E+00 0.137E+02   -.129E-03 0.542E-03 0.229E-04
   0.270E+01 0.460E+01 0.725E+02   -.280E+01 -.417E+01 -.590E+02   0.883E-01 -.399E+00 -.135E+02   0.345E-03 0.701E-03 0.161E-03
   0.888E+01 -.417E+00 -.680E+02   -.892E+01 0.442E+00 0.700E+02   0.107E+00 0.351E-01 -.179E+01   0.438E-03 -.375E-04 0.131E-03
   -.104E+02 -.951E+01 0.674E+02   0.114E+02 0.101E+02 -.548E+02   -.751E+00 -.461E+00 -.125E+02   0.109E-02 0.290E-03 0.310E-03
   0.614E+01 -.155E+01 -.269E+02   -.599E+01 0.121E+01 0.134E+02   -.122E+00 0.310E+00 0.136E+02   0.650E-03 -.714E-03 0.367E-03
   0.342E+01 0.154E+01 0.598E+02   -.335E+01 -.150E+01 -.463E+02   -.515E-01 -.308E-01 -.135E+02   0.474E-03 0.132E-03 0.239E-03
   0.568E+01 -.199E+00 -.406E+02   -.537E+01 0.117E+00 0.270E+02   -.292E+00 0.739E-01 0.136E+02   0.542E-03 -.306E-04 0.472E-03
   0.885E+00 0.304E-01 0.595E+02   -.817E+00 -.495E-01 -.459E+02   -.564E-01 0.272E-01 -.135E+02   -.181E-04 0.130E-03 0.250E-03
   0.383E+00 -.122E+01 -.407E+02   -.255E+00 0.116E+01 0.271E+02   -.120E+00 0.394E-01 0.136E+02   -.794E-04 -.267E-04 0.362E-03
   -.297E+01 -.912E+00 0.610E+02   0.302E+01 0.904E+00 -.475E+02   -.450E-01 0.172E-01 -.135E+02   -.541E-03 -.828E-05 0.185E-03
   -.192E+01 -.305E+00 -.409E+02   0.195E+01 0.309E+00 0.273E+02   -.290E-01 -.419E-02 0.136E+02   -.268E-03 0.118E-03 0.256E-03
   0.445E+01 -.809E+00 0.601E+02   -.412E+01 0.907E+00 -.466E+02   -.323E+00 -.752E-01 -.135E+02   0.858E-03 0.876E-04 0.393E-03
   0.622E+01 -.325E+01 -.372E+02   -.598E+01 0.311E+01 0.236E+02   -.203E+00 0.120E+00 0.136E+02   0.723E-03 -.271E-03 0.505E-03
   0.353E+01 -.140E+01 0.603E+02   -.337E+01 0.139E+01 -.468E+02   -.154E+00 0.105E-01 -.135E+02   0.407E-03 -.671E-04 0.429E-03
   0.150E+01 -.910E+00 -.411E+02   -.139E+01 0.846E+00 0.275E+02   -.911E-01 0.658E-01 0.136E+02   0.123E-03 0.122E-03 0.360E-03
   -.235E-03 -.724E+00 0.596E+02   0.477E-01 0.703E+00 -.460E+02   -.460E-01 0.199E-01 -.135E+02   -.105E-03 0.110E-03 0.324E-03
   -.842E+00 0.451E+01 -.399E+02   0.855E+00 -.442E+01 0.263E+02   0.532E-03 -.803E-01 0.136E+02   -.689E-04 0.621E-03 0.299E-03
   0.418E+01 -.138E+01 0.672E+02   -.382E+01 0.113E+01 -.536E+02   -.330E+00 0.235E+00 -.135E+02   0.960E-03 -.388E-03 0.362E-03
   0.450E+01 -.554E+01 -.404E+02   -.430E+01 0.533E+01 0.268E+02   -.185E+00 0.202E+00 0.136E+02   0.425E-03 -.373E-03 0.251E-03
   0.361E+01 -.276E+01 0.603E+02   -.354E+01 0.262E+01 -.468E+02   -.692E-01 0.132E+00 -.135E+02   0.409E-03 -.173E-03 0.343E-03
   -.704E+00 0.158E+01 -.404E+02   0.735E+00 -.159E+01 0.268E+02   -.280E-01 0.615E-02 0.136E+02   -.145E-03 0.357E-03 0.189E-03
   0.323E-01 0.156E+01 0.600E+02   -.227E-01 -.157E+01 -.465E+02   -.170E-01 0.882E-02 -.135E+02   -.829E-04 0.395E-03 0.282E-03
   -.427E+01 0.965E+01 -.370E+02   0.420E+01 -.940E+01 0.234E+02   0.691E-01 -.235E+00 0.136E+02   -.323E-03 0.753E-03 0.868E-04
   -.252E+01 0.741E+01 0.660E+02   0.229E+01 -.723E+01 -.525E+02   0.206E+00 -.189E+00 -.135E+02   -.383E-03 0.605E-03 -.890E-04
   -.290E+01 0.203E+01 -.110E+02   0.251E+01 -.207E+01 -.269E+01   0.355E+00 0.135E-01 0.137E+02   -.459E-03 0.542E-04 -.226E-03
   0.185E+02 -.651E+01 0.763E+02   -.197E+02 0.717E+01 -.637E+02   0.939E+00 -.479E+00 -.124E+02   -.272E-03 0.355E-03 -.140E-03
   0.484E+01 -.618E+01 -.157E+02   -.511E+01 0.588E+01 0.197E+01   0.226E+00 0.287E+00 0.137E+02   0.104E-03 -.729E-03 -.112E-03
   0.655E+01 0.158E+02 0.709E+02   -.667E+01 -.172E+02 -.584E+02   0.117E+00 0.102E+01 -.124E+02   0.462E-03 -.870E-03 -.229E-05
   0.343E+01 -.107E+02 -.357E+02   -.348E+01 0.104E+02 0.220E+02   0.444E-01 0.199E+00 0.136E+02   0.298E-03 -.814E-03 0.790E-05
   -.740E+01 0.243E+01 0.690E+02   0.713E+01 -.238E+01 -.555E+02   0.256E+00 -.352E-01 -.135E+02   -.725E-03 0.212E-03 -.280E-03
   -.105E+02 -.761E+01 -.262E+02   0.103E+02 0.750E+01 0.124E+02   0.176E+00 0.967E-01 0.138E+02   -.600E-03 -.469E-03 -.162E-03
   -.241E+01 -.368E+01 0.800E+02   0.201E+01 0.347E+01 -.664E+02   0.358E+00 0.190E+00 -.135E+02   -.424E-03 -.480E-03 -.262E-03
   -.287E+01 -.110E+02 -.353E+02   0.264E+01 0.109E+02 0.216E+02   0.212E+00 0.164E+00 0.137E+02   -.123E-03 -.809E-03 -.723E-04
   0.676E+00 -.714E+01 0.657E+02   -.799E+00 0.691E+01 -.522E+02   0.131E+00 0.214E+00 -.135E+02   0.131E-03 -.847E-03 -.189E-03
   0.592E+00 -.527E+01 -.397E+02   -.624E+00 0.519E+01 0.261E+02   0.312E-01 0.806E-01 0.136E+02   0.877E-04 -.581E-03 -.250E-04
   -.894E+01 -.249E+01 0.666E+02   0.888E+01 0.249E+01 -.531E+02   0.617E-01 0.280E-02 -.135E+02   -.848E-03 -.239E-03 -.146E-03
   -.461E+01 -.448E+01 -.380E+02   0.455E+01 0.445E+01 0.243E+02   0.476E-01 0.311E-01 0.136E+02   -.453E-03 -.377E-03 0.216E-04
   -.517E+01 -.687E+01 0.659E+02   0.513E+01 0.683E+01 -.524E+02   0.511E-01 0.412E-01 -.135E+02   -.409E-03 -.631E-03 -.160E-03
   0.301E+00 -.211E+01 -.395E+02   -.325E+00 0.216E+01 0.259E+02   0.218E-01 -.382E-01 0.136E+02   0.108E-03 -.289E-03 0.506E-04
   -.884E+00 -.479E+01 0.611E+02   0.853E+00 0.484E+01 -.476E+02   0.350E-01 -.544E-01 -.135E+02   0.689E-04 -.693E-03 -.100E-03
   0.311E+01 0.106E+01 -.403E+02   -.305E+01 -.988E+00 0.267E+02   -.754E-01 -.760E-01 0.136E+02   0.362E-03 -.368E-04 0.181E-03
   0.494E+01 -.401E+01 0.613E+02   -.489E+01 0.370E+01 -.478E+02   -.667E-01 0.295E+00 -.135E+02   0.487E-03 -.644E-03 0.905E-04
   0.630E+00 -.321E+01 -.403E+02   -.630E+00 0.312E+01 0.267E+02   -.428E-02 0.101E+00 0.136E+02   -.469E-04 -.261E-03 0.275E-04
   0.164E+01 -.162E+01 0.593E+02   -.161E+01 0.159E+01 -.458E+02   -.323E-01 0.156E-01 -.135E+02   0.939E-05 -.112E-03 0.111E-03
   -.446E+01 0.423E+01 -.392E+02   0.439E+01 -.421E+01 0.256E+02   0.663E-01 -.350E-01 0.136E+02   -.612E-03 0.430E-03 0.714E-05
   -.218E+01 0.455E+01 0.607E+02   0.219E+01 -.455E+01 -.471E+02   -.274E-01 -.208E-03 -.135E+02   -.442E-03 0.549E-03 0.189E-04
   -.104E+02 0.870E+01 -.314E+02   0.102E+02 -.862E+01 0.177E+02   0.173E+00 -.712E-01 0.137E+02   -.717E-03 0.482E-03 -.149E-03
   0.126E+01 -.521E+01 0.607E+02   -.126E+01 0.517E+01 -.471E+02   0.745E-02 0.195E-01 -.135E+02   0.984E-04 -.643E-03 -.713E-04
   -.830E+00 0.335E+00 -.406E+02   0.835E+00 -.339E+00 0.270E+02   -.463E-02 0.393E-02 0.136E+02   -.250E-03 -.118E-05 0.351E-04
   -.111E+01 0.524E+00 0.603E+02   0.113E+01 -.538E+00 -.467E+02   -.275E-01 0.542E-02 -.135E+02   -.412E-03 0.651E-04 -.325E-04
   -.632E+01 0.334E+01 -.386E+02   0.627E+01 -.332E+01 0.249E+02   0.645E-01 -.174E-01 0.136E+02   -.815E-03 0.288E-03 0.131E-04
   -.587E+01 0.449E+01 0.625E+02   0.587E+01 -.450E+01 -.490E+02   -.113E-01 0.137E-01 -.135E+02   -.823E-03 0.451E-03 -.154E-03
   -.128E+02 0.133E+01 -.334E+02   0.125E+02 -.143E+01 0.197E+02   0.233E+00 0.887E-01 0.137E+02   -.954E-03 0.371E-04 -.652E-04
   0.549E+00 -.951E+00 0.601E+02   -.533E+00 0.965E+00 -.466E+02   -.799E-04 -.193E-01 -.135E+02   0.672E-04 -.242E-03 0.104E-04
   0.166E+01 0.156E+01 -.405E+02   -.156E+01 -.152E+01 0.269E+02   -.109E+00 -.363E-01 0.136E+02   0.291E-04 0.116E-03 0.225E-03
   -.158E+01 0.121E+01 0.604E+02   0.162E+01 -.122E+01 -.469E+02   -.353E-01 0.189E-01 -.135E+02   -.443E-03 0.186E-03 0.316E-04
   -.352E+01 0.553E+00 -.395E+02   0.357E+01 -.588E+00 0.259E+02   -.393E-01 0.315E-01 0.136E+02   -.570E-03 0.397E-04 0.187E-03
   -.628E+01 0.101E+01 0.620E+02   0.632E+01 -.105E+01 -.485E+02   -.447E-01 0.451E-01 -.135E+02   -.915E-03 0.189E-03 -.474E-04
   -.699E+01 -.239E+01 -.378E+02   0.695E+01 0.235E+01 0.242E+02   0.396E-01 0.268E-01 0.136E+02   -.785E-03 -.210E-03 0.916E-04
   -.414E+01 -.218E+01 0.126E+04   0.413E+01 0.217E+01 -.132E+04   0.123E-01 0.786E-02 0.596E+02   -.123E-02 -.360E-03 0.111E-03
   -.276E+00 0.817E+01 -.123E+04   0.265E+00 -.814E+01 0.129E+04   0.124E-01 -.332E-01 -.593E+02   0.409E-03 0.836E-03 0.457E-03
   -.104E+01 -.132E+01 0.126E+04   0.103E+01 0.134E+01 -.132E+04   0.697E-02 -.252E-01 0.596E+02   -.178E-03 -.372E-03 0.776E-04
   0.133E+02 0.164E+02 -.122E+04   -.131E+02 -.161E+02 0.128E+04   -.237E+00 -.281E+00 -.592E+02   0.144E-02 0.113E-02 0.908E-03
   0.316E+01 0.190E+01 0.126E+04   -.304E+01 -.178E+01 -.132E+04   -.123E+00 -.128E+00 0.595E+02   0.840E-03 -.154E-03 0.204E-03
   0.253E+02 0.971E+01 -.121E+04   -.249E+02 -.944E+01 0.127E+04   -.414E+00 -.274E+00 -.592E+02   0.213E-02 0.704E-03 0.123E-02
   -.900E+00 0.217E+01 0.126E+04   0.906E+00 -.213E+01 -.132E+04   -.630E-02 -.395E-01 0.595E+02   -.242E-03 0.815E-03 0.251E-03
   0.372E+01 0.338E+02 -.120E+04   -.376E+01 -.333E+02 0.126E+04   0.384E-01 -.479E+00 -.591E+02   0.509E-03 0.176E-02 0.129E-02
   0.185E+01 0.558E+01 0.126E+04   -.185E+01 -.548E+01 -.132E+04   -.385E-02 -.115E+00 0.595E+02   0.762E-03 0.101E-02 0.184E-04
   0.296E+02 0.233E+02 -.113E+04   -.280E+02 -.199E+02 0.119E+04   -.164E+01 -.349E+01 -.590E+02   0.147E-02 0.112E-02 0.167E-02
   0.688E+01 0.647E+01 0.126E+04   -.682E+01 -.652E+01 -.132E+04   -.897E-01 0.409E-01 0.594E+02   0.172E-02 0.675E-03 0.560E-04
   0.299E+02 -.684E+01 -.115E+04   -.265E+02 0.660E+01 0.121E+04   -.354E+01 0.257E+00 -.591E+02   0.230E-02 -.104E-03 0.187E-02
   -.891E+00 0.739E+01 0.126E+04   0.876E+00 -.730E+01 -.132E+04   0.181E-01 -.972E-01 0.595E+02   -.511E-04 0.167E-02 -.156E-03
   -.770E+01 0.489E+02 -.112E+04   0.597E+01 -.460E+02 0.118E+04   0.182E+01 -.305E+01 -.586E+02   -.489E-03 0.110E-02 0.121E-02
   0.253E+01 0.533E+01 0.127E+04   -.257E+01 -.508E+01 -.133E+04   0.363E-01 -.284E+00 0.596E+02   0.932E-03 0.156E-02 -.490E-03
   -.161E+01 -.354E+01 0.128E+04   0.651E+00 0.302E+01 -.134E+04   0.857E+00 0.481E+00 0.557E+02   0.247E-02 0.589E-03 -.209E-04
   0.320E+02 -.207E+02 -.115E+04   -.303E+02 0.179E+02 0.121E+04   -.175E+01 0.288E+01 -.589E+02   0.131E-02 -.190E-02 0.133E-02
   0.441E+01 0.213E+01 0.126E+04   -.418E+01 -.199E+01 -.132E+04   -.250E+00 -.147E+00 0.595E+02   0.828E-03 0.103E-03 0.399E-03
   0.145E+02 -.148E+01 -.122E+04   -.141E+02 0.157E+01 0.128E+04   -.414E+00 -.917E-01 -.592E+02   0.144E-02 0.280E-05 0.977E-03
   0.193E+01 0.835E+00 0.126E+04   -.176E+01 -.782E+00 -.132E+04   -.187E+00 -.512E-01 0.595E+02   -.227E-03 0.139E-03 0.412E-03
   0.118E+01 -.373E+01 -.123E+04   -.111E+01 0.370E+01 0.129E+04   -.584E-01 0.320E-01 -.593E+02   0.477E-04 0.319E-05 0.690E-03
   -.314E+01 -.689E+00 0.126E+04   0.317E+01 0.676E+00 -.132E+04   -.309E-01 0.133E-01 0.596E+02   -.129E-02 -.867E-04 0.281E-03
   -.484E+01 -.757E+00 -.123E+04   0.486E+01 0.762E+00 0.129E+04   -.302E-01 -.408E-02 -.593E+02   -.311E-03 0.290E-03 0.503E-03
   0.912E+01 0.335E+00 0.126E+04   -.913E+01 -.235E+00 -.132E+04   -.193E-02 -.115E+00 0.594E+02   0.184E-02 0.520E-04 0.319E-03
   0.201E+02 -.109E+02 -.122E+04   -.196E+02 0.106E+02 0.127E+04   -.484E+00 0.291E+00 -.592E+02   0.167E-02 -.737E-03 0.116E-02
   0.400E+01 -.173E+01 0.126E+04   -.389E+01 0.168E+01 -.132E+04   -.117E+00 0.465E-01 0.595E+02   0.788E-03 -.175E-03 0.562E-03
   0.435E+01 -.210E+01 -.123E+04   -.431E+01 0.208E+01 0.129E+04   -.528E-01 0.208E-01 -.593E+02   0.260E-03 0.196E-03 0.752E-03
   -.723E-01 -.771E+00 0.126E+04   0.121E+00 0.748E+00 -.132E+04   -.512E-01 0.228E-01 0.595E+02   -.275E-03 0.271E-03 0.373E-03
   -.179E+01 0.124E+02 -.123E+04   0.181E+01 -.124E+02 0.129E+04   -.213E-01 -.381E-02 -.593E+02   -.129E-03 0.132E-02 0.852E-03
   0.549E+01 -.211E+01 0.126E+04   -.528E+01 0.198E+01 -.132E+04   -.239E+00 0.150E+00 0.595E+02   0.219E-02 -.787E-03 0.164E-03
   0.120E+02 -.136E+02 -.122E+04   -.120E+02 0.132E+02 0.128E+04   -.921E-01 0.382E+00 -.592E+02   0.739E-03 -.105E-02 0.718E-03
   0.422E+01 -.303E+01 0.126E+04   -.413E+01 0.296E+01 -.132E+04   -.911E-01 0.755E-01 0.595E+02   0.967E-03 -.259E-03 0.395E-03
   -.123E+01 0.450E+01 -.123E+04   0.122E+01 -.455E+01 0.129E+04   0.920E-02 0.438E-01 -.593E+02   -.563E-03 0.609E-03 0.585E-03
   -.193E+00 0.155E+01 0.126E+04   0.211E+00 -.156E+01 -.132E+04   -.191E-01 0.420E-02 0.596E+02   -.965E-04 0.959E-03 0.297E-03
   -.115E+02 0.271E+02 -.121E+04   0.112E+02 -.269E+02 0.127E+04   0.249E+00 -.186E+00 -.591E+02   -.905E-03 0.155E-02 0.952E-03
   -.522E+01 0.101E+02 0.127E+04   0.514E+01 -.102E+02 -.132E+04   0.105E+00 0.732E-01 0.595E+02   -.733E-03 0.143E-02 -.685E-03
   -.459E+02 0.142E+02 -.108E+04   0.422E+02 -.143E+02 0.114E+04   0.398E+01 0.895E-01 -.584E+02   -.854E-03 -.106E-03 0.484E-03
   0.842E+01 -.180E+01 0.129E+04   -.758E+01 0.130E+01 -.134E+04   -.714E+00 0.446E+00 0.557E+02   -.307E-03 0.744E-03 -.635E-03
   0.115E+02 -.527E+02 -.110E+04   -.140E+02 0.495E+02 0.116E+04   0.256E+01 0.338E+01 -.583E+02   -.126E-03 -.135E-02 0.533E-03
   0.488E+01 0.520E+01 0.128E+04   -.492E+01 -.422E+01 -.134E+04   0.504E-01 -.869E+00 0.557E+02   0.119E-02 -.176E-02 -.268E-03
   0.108E+02 -.335E+02 -.121E+04   -.109E+02 0.331E+02 0.127E+04   0.925E-01 0.410E+00 -.591E+02   0.474E-03 -.197E-02 0.580E-03
   -.108E+02 0.278E+01 0.127E+04   0.108E+02 -.269E+01 -.133E+04   0.574E-02 -.992E-01 0.595E+02   -.156E-02 0.345E-03 -.819E-03
   -.428E+02 -.295E+02 -.118E+04   0.426E+02 0.294E+02 0.124E+04   0.174E+00 0.147E+00 -.588E+02   -.133E-02 -.107E-02 0.619E-03
   -.272E+01 -.353E+01 0.127E+04   0.248E+01 0.340E+01 -.133E+04   0.274E+00 0.141E+00 0.596E+02   -.867E-03 -.106E-02 -.792E-03
   -.882E+01 -.330E+02 -.121E+04   0.871E+01 0.328E+02 0.127E+04   0.104E+00 0.181E+00 -.591E+02   -.370E-03 -.180E-02 0.352E-03
   -.995E+00 -.107E+02 0.126E+04   0.106E+01 0.107E+02 -.132E+04   -.594E-01 0.534E-01 0.595E+02   0.276E-03 -.167E-02 -.503E-03
   0.128E+01 -.130E+02 -.123E+04   -.127E+01 0.130E+02 0.129E+04   -.103E-01 -.118E-01 -.593E+02   0.175E-03 -.124E-02 0.115E-03
   -.862E+01 -.264E+01 0.127E+04   0.856E+01 0.260E+01 -.133E+04   0.649E-01 0.392E-01 0.596E+02   -.191E-02 -.542E-03 -.338E-03
   -.135E+02 -.123E+02 -.122E+04   0.135E+02 0.124E+02 0.128E+04   -.219E-01 -.618E-01 -.592E+02   -.799E-03 -.850E-03 0.165E-03
   -.519E+01 -.656E+01 0.127E+04   0.512E+01 0.653E+01 -.133E+04   0.772E-01 0.323E-01 0.596E+02   -.931E-03 -.134E-02 -.288E-03
   0.217E-01 -.497E+01 -.123E+04   0.205E-02 0.499E+01 0.129E+04   -.218E-01 -.294E-01 -.593E+02   0.367E-03 -.497E-03 0.131E-03
   -.747E+00 -.622E+01 0.126E+04   0.714E+00 0.608E+01 -.132E+04   0.376E-01 0.135E+00 0.595E+02   0.890E-04 -.136E-02 -.879E-04
   0.747E+01 0.292E+01 -.123E+04   -.744E+01 -.291E+01 0.129E+04   -.330E-01 -.778E-02 -.593E+02   0.942E-03 0.129E-03 0.464E-03
   0.619E+01 -.846E+01 0.126E+04   -.630E+01 0.843E+01 -.132E+04   0.114E+00 0.661E-01 0.594E+02   0.123E-02 -.130E-02 -.641E-04
   0.201E+01 -.750E+01 -.123E+04   -.204E+01 0.747E+01 0.129E+04   0.311E-01 0.336E-01 -.593E+02   -.251E-03 -.663E-03 0.178E-03
   0.163E+01 -.302E+01 0.126E+04   -.160E+01 0.285E+01 -.132E+04   -.305E-01 0.174E+00 0.595E+02   0.155E-03 -.889E-04 0.179E-03
   -.109E+02 0.111E+02 -.123E+04   0.109E+02 -.112E+02 0.129E+04   0.313E-02 0.570E-01 -.592E+02   -.148E-02 0.892E-03 0.302E-03
   -.343E+01 0.532E+01 0.126E+04   0.331E+01 -.523E+01 -.132E+04   0.120E+00 -.911E-01 0.595E+02   -.819E-03 0.124E-02 -.129E-03
   -.346E+02 0.291E+02 -.120E+04   0.343E+02 -.290E+02 0.126E+04   0.309E+00 -.105E+00 -.590E+02   -.164E-02 0.978E-03 0.824E-03
   0.126E+01 -.642E+01 0.126E+04   -.127E+01 0.617E+01 -.132E+04   0.117E-01 0.268E+00 0.595E+02   0.281E-03 -.119E-02 -.363E-05
   -.197E+01 0.889E+00 -.123E+04   0.199E+01 -.895E+00 0.129E+04   -.193E-01 0.566E-02 -.593E+02   -.483E-03 0.706E-04 0.122E-03
   -.135E+01 0.508E+00 0.126E+04   0.132E+01 -.543E+00 -.132E+04   0.353E-01 0.321E-01 0.595E+02   -.821E-03 0.163E-03 0.465E-04
   -.164E+02 0.829E+01 -.122E+04   0.165E+02 -.829E+01 0.128E+04   -.642E-01 0.128E-02 -.592E+02   -.172E-02 0.713E-03 0.295E-03
   -.683E+01 0.503E+01 0.126E+04   0.662E+01 -.492E+01 -.132E+04   0.219E+00 -.117E+00 0.595E+02   -.169E-02 0.915E-03 -.391E-03
   -.394E+02 0.400E+01 -.121E+04   0.391E+02 -.394E+01 0.126E+04   0.217E+00 -.671E-01 -.590E+02   -.198E-02 0.616E-04 0.605E-03
   0.670E+00 -.113E+01 0.126E+04   -.622E+00 0.111E+01 -.132E+04   -.467E-01 0.133E-01 0.595E+02   0.777E-04 -.598E-03 0.182E-03
   0.409E+01 0.329E+01 -.123E+04   -.406E+01 -.325E+01 0.129E+04   -.383E-01 -.348E-01 -.593E+02   0.275E-03 0.401E-03 0.497E-03
   -.177E+01 0.145E+01 0.126E+04   0.179E+01 -.140E+01 -.132E+04   -.221E-01 -.443E-01 0.595E+02   -.103E-02 0.284E-03 0.173E-03
   -.928E+01 0.602E+00 -.123E+04   0.934E+01 -.582E+00 0.129E+04   -.690E-01 -.181E-01 -.593E+02   -.103E-02 0.206E-03 0.419E-03
   -.744E+01 0.175E+01 0.126E+04   0.732E+01 -.171E+01 -.132E+04   0.127E+00 -.422E-01 0.595E+02   -.196E-02 0.279E-03 -.119E-03
   -.196E+02 -.726E+01 -.122E+04   0.197E+02 0.726E+01 0.128E+04   -.774E-01 0.380E-02 -.592E+02   -.151E-02 -.419E-03 0.374E-03
   -.974E+02 -.763E+02 -.792E+03   0.976E+02 0.778E+02 0.790E+03   -.188E+00 -.815E+00 0.180E+01   -.803E-03 -.618E-03 0.210E-03
   -.162E+02 -.115E+01 -.857E+03   0.171E+02 0.115E+01 0.860E+03   -.302E+00 0.459E+00 -.170E+01   -.147E-02 -.826E-03 -.425E-03
   0.647E+02 0.772E+02 -.769E+03   -.661E+02 -.784E+02 0.768E+03   0.116E+01 0.151E+01 0.246E+01   -.830E-04 0.597E-04 -.212E-03
   -.381E+01 -.399E+02 -.214E+03   0.303E+01 0.422E+02 0.218E+03   0.759E+00 -.248E+01 -.450E+01   -.231E-03 -.135E-03 -.313E-04
   -.621E+02 0.261E+02 -.198E+03   0.666E+02 -.294E+02 0.199E+03   -.433E+01 0.312E+01 -.768E+00   -.131E-03 -.170E-03 -.155E-04
   -.263E+02 -.487E+02 -.179E+03   0.275E+02 0.520E+02 0.175E+03   -.126E+01 -.362E+01 0.380E+01   -.958E-04 -.588E-04 -.208E-04
   0.534E+02 0.427E+02 -.173E+03   -.578E+02 -.460E+02 0.171E+03   0.423E+01 0.305E+01 0.218E+01   0.151E-03 0.143E-03 0.106E-03
   -.306E+02 0.476E+02 -.192E+03   0.341E+02 -.508E+02 0.195E+03   -.344E+01 0.314E+01 -.247E+01   -.225E-03 0.122E-03 -.201E-03
   0.327E+02 -.245E+02 -.198E+03   -.343E+02 0.270E+02 0.201E+03   0.188E+01 -.283E+01 -.367E+01   -.223E-04 -.129E-03 -.225E-03
   0.116E+03 -.107E+02 -.915E+03   -.136E+03 0.910E+01 0.864E+03   0.198E+02 0.131E+01 0.502E+02   -.162E-02 -.802E-03 0.231E-02
 -----------------------------------------------------------------------------------------------
   -.189E+02 -.291E+01 -.994E+02   0.682E-12 0.599E-12 -.523E-11   0.189E+02 0.290E+01 0.102E+03   -.400E-02 -.193E-02 0.331E-01
 
 
 POSITION                                       TOTAL-FORCE (eV/Angst)
 -----------------------------------------------------------------------------------
      7.74550     13.41617      1.37407        -0.000245      0.000905      0.007036
      0.00018      2.98245      1.87196        -0.008997      0.012113     -0.021544
      6.45451     15.65282      1.37381         0.006691     -0.001851      0.014734
     -1.28821      5.22166      1.87630        -0.000756      0.017874     -0.033126
     -2.58089      4.47398      1.37630         0.011206      0.004483      0.019144
     -2.57835      7.45569      1.87711         0.033562      0.020949     -0.027048
      1.29100      2.23666      1.37407        -0.001527      0.001569      0.007166
      1.29100      5.22196      1.87192         0.000580      0.041078     -0.042912
      0.00080      4.47446      1.37594         0.000633      0.002788      0.013171
      0.00867      7.46738      1.86580        -0.012582      0.036929      0.064809
     -1.28702      6.71245      1.38103         0.025968      0.000168      0.011897
     -1.27472      9.69028      1.86580         0.032559     -0.025309      0.083353
      2.58120      4.47446      1.37594        -0.005684      0.001293      0.013507
      2.57333      7.46738      1.86580         0.002474      0.036970      0.011569
      1.29100      6.71260      1.37103        -0.009654      0.035389      0.034176
      1.29100      9.68966      1.68162         0.068991      0.059795      0.105735
      0.00764      8.94871      1.34939         0.252670      0.148440      0.129321
      0.00761     11.91133      1.86580         0.035668     -0.025068      0.061999
     -3.87082      6.70949      1.37699         0.018769      0.010493      0.015815
     -3.86801      9.69000      1.87630         0.014799     -0.008010     -0.023895
     -5.16186      8.94435      1.37630         0.011599      0.008382      0.019115
     -5.16303     11.92539      1.87196         0.007951     -0.015418     -0.017321
      1.29100     24.59626      1.37381         0.002432      0.008538      0.014956
     -6.45500     14.16182      1.87152         0.002433     -0.000124     -0.013663
     -2.57635      8.94563      1.38103         0.012404      0.022564      0.013360
     -2.57815     11.92352      1.87192         0.036447     -0.020655     -0.023832
     -3.87060     11.17991      1.37594         0.005463      0.001012      0.013132
     -3.87222     14.16115      1.87196         0.018236      0.002445     -0.016251
     -5.16350     13.41617      1.37407         0.001379     -0.001383      0.007239
     -5.16418     16.39890      1.87196         0.012700      0.011283     -0.020920
     -1.28721     11.17819      1.37103         0.029747     -0.020594      0.028766
     -1.28880     14.15733      1.87630         0.011915     -0.007741     -0.025977
     -2.58040     13.41461      1.37594         0.000917     -0.006344      0.013281
     -2.58171     16.39806      1.87223         0.003538      0.000045     -0.019582
     -3.87251     15.65282      1.37381        -0.007461     -0.005131      0.015093
     -3.87579     18.63812      1.87630         0.000717      0.011869     -0.042365
      3.86902      6.71245      1.38103        -0.024150     -0.004813      0.012611
      3.85672      9.69028      1.86580        -0.036908     -0.032016     -0.017436
      2.57436      8.94871      1.34939        -0.314936      0.182965      0.101087
      2.57439     11.91133      1.86580        -0.042336     -0.015961     -0.040665
      1.29100     11.17156      1.34939        -0.004782     -0.364230      0.095040
      1.29100     14.15761      1.87711        -0.006582     -0.037615     -0.038703
      5.15835      8.94563      1.38103        -0.012071      0.020618      0.015772
      5.16015     11.92352      1.87192        -0.032846     -0.018917     -0.096333
      3.86921     11.17819      1.37103        -0.035060     -0.016876      0.044355
      3.87080     14.15733      1.87630        -0.014141     -0.006378     -0.054459
      2.58033     13.41090      1.38103         0.008156     -0.018921      0.013666
      2.58165     16.39665      1.87236         0.000111      0.009555     -0.019034
      6.45260     11.17991      1.37594         0.003306      0.002978      0.015012
      6.45422     14.16115      1.87196        -0.011899      0.004711     -0.029424
      5.16240     13.41461      1.37594         0.002493      0.003564      0.014054
      5.16371     16.39806      1.87223        -0.002360      0.003058     -0.022692
      3.87197     15.65066      1.37630         0.003825     -0.006233      0.018495
      3.87390     18.63489      1.87236        -0.006522     -0.004861     -0.017318
      0.00167     13.41090      1.38103        -0.014219     -0.020818      0.013425
      0.00035     16.39665      1.87236        -0.005185      0.007103     -0.016234
     -1.28997     15.65066      1.37630        -0.002706     -0.013242      0.019195
     -1.29190     18.63489      1.87236         0.005336     -0.009480     -0.022144
     -2.58311     17.89044      1.37630        -0.011009      0.001655      0.019276
     -2.58565     20.87215      1.87711        -0.033475      0.015960     -0.062044
      1.29100     15.65002      1.37699         0.000920     -0.018377      0.014954
      1.29100     18.63397      1.87070        -0.000401     -0.000429     -0.007439
     -0.00009     17.88856      1.37402        -0.010670     -0.008044      0.012372
     -0.00125     20.87036      1.87236         0.010018     -0.003615     -0.024818
     -1.29318     20.12594      1.37699        -0.012781      0.007662      0.015670
     -1.29599     23.10646      1.87630        -0.011365     -0.008978     -0.058301
      2.58209     17.88856      1.37402         0.015647     -0.005811      0.012533
      2.58325     20.87036      1.87236        -0.007228     -0.001683     -0.016749
      1.29100     20.12478      1.37402         0.004364      0.015067      0.012558
      1.29100     23.10579      1.87223         0.003104     -0.003444     -0.022928
     -0.00214     22.36081      1.37630        -0.002762      0.007924      0.018660
     -0.00097     25.34185      1.87196        -0.000726     -0.013874     -0.029742
      7.74547     13.41615      0.00027        -0.000170     -0.001045      0.013048
     -0.00000      2.98262      3.24707         0.002019     -0.001559      0.017009
      6.45454     15.65280      0.00014         0.001300     -0.000585      0.013409
     -1.28293      5.22625      3.25115        -0.000202      0.003555      0.022462
     -2.57921      4.47459      0.00239        -0.001656     -0.007623      0.009069
     -2.57214      7.45928      3.25200        -0.014762     -0.002213      0.027894
      1.29100      2.23668      0.00027        -0.000492      0.001479      0.011454
      1.29100      5.23102      3.24712        -0.000372      0.016262      0.041006
      0.00061      4.47373      0.00222        -0.001227     -0.008485      0.002138
      0.03090      7.51250      3.24184        -0.052425     -0.109696     -0.138334
     -1.28981      6.70460      0.00672        -0.026958     -0.015793     -0.020134
     -1.22453      9.68697      3.24184        -0.112255      0.010783     -0.098437
      2.58139      4.47373      0.00222         0.003175     -0.006970      0.002611
      2.55110      7.51250      3.24184         0.086418     -0.161633     -0.116304
      1.29100      6.70986     19.99839         0.005373     -0.029575     -0.025311
     -0.04163      8.92027     19.96119        -0.101326     -0.041278     -0.140438
      0.03557     11.86952      3.24184        -0.054305      0.067859     -0.068910
     -3.86809      6.71106      0.00312        -0.016451     -0.009317     -0.003337
     -3.86140      9.69228      3.25115        -0.008921     -0.002081      0.014373
     -5.16049      8.94550      0.00239        -0.016461      0.002322      0.008384
     -5.16297     11.92515      3.24707         0.004432      0.002770      0.013714
      1.29100     24.59631      0.00014        -0.002426     -0.000434      0.013264
     -6.45500     14.16182      3.24676        -0.000880      0.000828      0.008914
     -2.58455      8.94715      0.00672        -0.016398     -0.014816     -0.022275
     -2.57030     11.91899      3.24712        -0.004188     -0.006854      0.022306
     -3.87133     11.18012      0.00222        -0.008157      0.001397     -0.001647
     -3.87197     14.16122      3.24707        -0.005207     -0.000345      0.012216
     -5.16347     13.41615      0.00027        -0.002658     -0.000001      0.010466
     -5.16400     16.39908      3.24707        -0.003836     -0.001936      0.015911
     -1.28959     11.17956     19.99839        -0.025301      0.015006     -0.039636
     -1.28747     14.15046      3.25115         0.004353     -0.000068      0.016706
     -2.58094     13.41514      0.00222        -0.003812      0.005916     -0.001593
     -2.58242     16.39765      3.24724        -0.001514      0.000344      0.022621
     -3.87254     15.65280      0.00014        -0.001476      0.001916      0.012217
     -3.88107     18.64271      3.25115         0.001501      0.009480      0.030124
     -3.87419     20.12105      0.00672         0.024920     -0.010698     -0.009709
      3.80653      9.68697      3.24184         0.326149     -0.014415     -0.215791
      2.62363      8.92027     19.96119         0.130021     -0.052807     -0.145125
      2.54643     11.86952      3.24184         0.061677      0.237285     -0.239628
      1.29100     11.22845     19.96119         0.005922      0.116163     -0.142923
      1.29100     14.15043      3.25200         0.005640      0.002007      0.033873
     -2.57945     22.36361      0.00672         0.015504     -0.012537      0.000068
      5.15230     11.91899      3.24712        -0.000174     -0.010372      0.079196
      3.87159     11.17956     19.99839         0.027972      0.012075     -0.002239
      3.86947     14.15046      3.25115        -0.003919     -0.008536      0.041840
      2.58574     13.41724      0.00672         0.004387      0.027449     -0.009342
      2.58231     16.39621      3.24751         0.001053     -0.001573      0.019946
      6.45333     11.18012      0.00222         0.002880      0.001604      0.010344
      6.45397     14.16122      3.24707         0.000315     -0.003301      0.026122
      5.16294     13.41514      0.00222         0.002797      0.000646      0.009857
      5.16442     16.39765      3.24724         0.002263     -0.004467      0.024552
      3.87228     15.64890      0.00239         0.004109      0.002364      0.012694
      3.87462     18.63454      3.24751        -0.001528     -0.002520      0.021639
     -0.00374     13.41724      0.00672         0.000409      0.028131     -0.017544
     -0.00031     16.39621      3.24751        -0.000879      0.003464      0.018814
     -1.29028     15.64890      0.00239        -0.003212      0.006103      0.008438
     -1.29262     18.63454      3.24751         0.003295      0.000066      0.023276
     -2.58479     17.89105      0.00239         0.000786     -0.005049      0.010745
     -2.59186     20.87574      3.25200         0.013710      0.004277      0.055600
      1.29100     15.64686      0.00312         0.000021      0.016212      0.000705
      1.29100     18.63397      3.24609        -0.003503     -0.000447      0.010670
     -0.00077     17.88816      0.00011        -0.002985     -0.002599      0.016626
     -0.00130     20.87116      3.24751        -0.006448      0.001970      0.024666
     -1.29591     20.12752      0.00312         0.011006     -0.006113      0.004648
     -1.30260     23.10874      3.25115        -0.001103     -0.001458      0.047370
      2.58277     17.88816      0.00011         0.001898     -0.003428      0.015513
      2.58330     20.87116      3.24751         0.000975      0.002042      0.021357
      1.29100     20.12557      0.00011        -0.001366      0.003498      0.016264
      1.29100     23.10661      3.24724        -0.002485      0.001873      0.024948
     -0.00351     22.36196      0.00239         0.010988      0.004117      0.013964
     -0.00103     25.34160      3.24707        -0.009282      0.002065      0.026470
      2.97810     10.46660      5.97306         0.042497      0.686084      0.055950
      1.79623      9.63653      5.54272         0.661697      0.456023      0.574023
      1.14651      8.79396      6.59097        -0.241900      0.270894      0.894009
      2.79586     10.98539      6.94496        -0.022529     -0.205845     -0.293049
      3.84856      9.81332      6.13256         0.212059     -0.206897      0.009258
      3.23621     11.21432      5.19267        -0.052171     -0.282143      0.352879
      0.33202      8.20205      6.17112        -0.227082     -0.248215     -0.165992
      1.88669      8.14200      7.10064        -0.020039      0.023922     -0.173181
      0.73453      9.45179      7.41246         0.218924     -0.297681     -0.541695
      1.39823      9.65296      4.38966        -0.833702     -0.254790     -0.497275
 -----------------------------------------------------------------------------------
    total drift:                                0.002145     -0.008231      2.654375


--------------------------------------------------------------------------------------------------------


  FREE ENERGIE OF THE ION-ELECTRON SYSTEM (eV)
  ---------------------------------------------------
  free  energy   TOTEN  =      -706.74267895 eV

  energy  without entropy=     -706.74267895  energy(sigma->0) =     -706.74267895
 


--------------------------------------------------------------------------------------------------------


    POTLOK:  cpu time    4.8409: real time    4.8472


--------------------------------------------------------------------------------------------------------


 writing wavefunctions
     LOOP+:  cpu time 3697.9826: real time 3749.0257
    4ORBIT:  cpu time    0.0000: real time    0.0000


 total charge

# of ion       s       p       d       tot
------------------------------------------
    1        1.012   1.799   0.111   2.921
    2        1.012   1.798   0.110   2.920
    3        1.011   1.799   0.111   2.921
    4        1.011   1.798   0.110   2.919
    5        1.011   1.798   0.110   2.919
    6        1.012   1.799   0.110   2.921
    7        1.012   1.799   0.111   2.921
    8        1.012   1.798   0.110   2.920
    9        1.011   1.799   0.111   2.921
   10        1.011   1.798   0.110   2.919
   11        1.011   1.798   0.110   2.920
   12        1.011   1.798   0.110   2.919
   13        1.011   1.799   0.111   2.921
   14        1.011   1.798   0.110   2.919
   15        1.012   1.803   0.112   2.926
   16        1.022   1.822   0.055   2.899
   17        1.013   1.802   0.113   2.928
   18        1.011   1.798   0.110   2.919
   19        1.011   1.799   0.111   2.921
   20        1.011   1.798   0.110   2.919
   21        1.011   1.798   0.110   2.919
   22        1.012   1.798   0.110   2.920
   23        1.011   1.799   0.111   2.921
   24        1.012   1.798   0.110   2.920
   25        1.011   1.798   0.110   2.920
   26        1.012   1.798   0.110   2.920
   27        1.012   1.799   0.111   2.921
   28        1.012   1.798   0.110   2.920
   29        1.012   1.799   0.111   2.921
   30        1.012   1.798   0.110   2.920
   31        1.012   1.803   0.112   2.926
   32        1.011   1.798   0.110   2.919
   33        1.012   1.799   0.111   2.921
   34        1.012   1.798   0.110   2.920
   35        1.011   1.799   0.111   2.921
   36        1.011   1.798   0.110   2.919
   37        1.011   1.798   0.110   2.920
   38        1.011   1.798   0.110   2.919
   39        1.013   1.802   0.113   2.928
   40        1.011   1.798   0.110   2.919
   41        1.013   1.802   0.113   2.928
   42        1.012   1.799   0.110   2.921
   43        1.011   1.798   0.110   2.919
   44        1.012   1.799   0.110   2.920
   45        1.012   1.803   0.112   2.926
   46        1.011   1.798   0.110   2.919
   47        1.011   1.798   0.110   2.919
   48        1.012   1.799   0.110   2.921
   49        1.011   1.799   0.111   2.921
   50        1.012   1.798   0.110   2.920
   51        1.011   1.799   0.111   2.921
   52        1.012   1.798   0.110   2.920
   53        1.011   1.798   0.110   2.919
   54        1.012   1.799   0.110   2.921
   55        1.011   1.798   0.110   2.920
   56        1.012   1.799   0.110   2.921
   57        1.011   1.798   0.110   2.919
   58        1.012   1.799   0.110   2.921
   59        1.011   1.798   0.110   2.919
   60        1.012   1.799   0.110   2.921
   61        1.011   1.799   0.111   2.921
   62        1.012   1.799   0.110   2.921
   63        1.011   1.798   0.111   2.920
   64        1.012   1.799   0.110   2.921
   65        1.011   1.799   0.111   2.921
   66        1.012   1.798   0.110   2.919
   67        1.011   1.798   0.111   2.920
   68        1.012   1.799   0.110   2.921
   69        1.011   1.798   0.111   2.920
   70        1.012   1.798   0.110   2.920
   71        1.011   1.798   0.110   2.919
   72        1.012   1.798   0.110   2.920
   73        1.818   4.518   0.037   6.374
   74        1.818   4.518   0.037   6.373
   75        1.818   4.518   0.037   6.374
   76        1.818   4.518   0.037   6.373
   77        1.818   4.518   0.037   6.374
   78        1.818   4.518   0.037   6.373
   79        1.818   4.518   0.037   6.374
   80        1.818   4.518   0.037   6.373
   81        1.818   4.518   0.037   6.374
   82        1.819   4.514   0.037   6.370
   83        1.818   4.519   0.037   6.374
   84        1.819   4.513   0.037   6.369
   85        1.818   4.518   0.037   6.374
   86        1.818   4.516   0.037   6.372
   87        1.818   4.520   0.038   6.375
   88        1.820   4.508   0.035   6.363
   89        1.818   4.515   0.037   6.370
   90        1.818   4.518   0.037   6.374
   91        1.818   4.518   0.037   6.373
   92        1.818   4.518   0.037   6.374
   93        1.818   4.518   0.037   6.373
   94        1.818   4.518   0.037   6.374
   95        1.818   4.518   0.037   6.373
   96        1.818   4.519   0.037   6.374
   97        1.818   4.518   0.037   6.373
   98        1.818   4.518   0.037   6.374
   99        1.818   4.518   0.037   6.373
  100        1.818   4.518   0.037   6.374
  101        1.818   4.518   0.037   6.373
  102        1.818   4.520   0.038   6.376
  103        1.818   4.518   0.037   6.373
  104        1.818   4.518   0.037   6.374
  105        1.818   4.518   0.037   6.373
  106        1.818   4.518   0.037   6.374
  107        1.818   4.518   0.037   6.373
  108        1.818   4.518   0.037   6.374
  109        1.819   4.519   0.037   6.374
  110        1.820   4.508   0.035   6.363
  111        1.819   4.519   0.037   6.375
  112        1.820   4.508   0.035   6.363
  113        1.818   4.518   0.037   6.373
  114        1.819   4.518   0.037   6.374
  115        1.818   4.519   0.037   6.374
  116        1.818   4.519   0.038   6.375
  117        1.818   4.518   0.037   6.373
  118        1.818   4.518   0.037   6.374
  119        1.818   4.518   0.037   6.373
  120        1.818   4.518   0.037   6.374
  121        1.818   4.518   0.037   6.373
  122        1.818   4.518   0.037   6.374
  123        1.818   4.518   0.037   6.373
  124        1.818   4.518   0.037   6.374
  125        1.818   4.518   0.037   6.373
  126        1.818   4.518   0.037   6.374
  127        1.818   4.518   0.037   6.373
  128        1.818   4.518   0.037   6.374
  129        1.818   4.518   0.037   6.373
  130        1.818   4.518   0.037   6.374
  131        1.818   4.519   0.037   6.374
  132        1.818   4.518   0.037   6.374
  133        1.818   4.518   0.037   6.373
  134        1.818   4.518   0.037   6.374
  135        1.818   4.518   0.037   6.373
  136        1.818   4.518   0.037   6.374
  137        1.818   4.519   0.037   6.373
  138        1.818   4.518   0.037   6.374
  139        1.818   4.518   0.037   6.373
  140        1.818   4.518   0.037   6.374
  141        1.818   4.518   0.037   6.373
  142        1.818   4.518   0.037   6.374
  143        1.818   4.518   0.037   6.373
  144        1.012   1.966   0.048   3.027
  145        1.047   1.858   0.158   3.062
  146        1.015   1.968   0.049   3.032
  147        0.638   0.040   0.000   0.678
  148        0.646   0.043   0.000   0.689
  149        0.643   0.042   0.000   0.685
  150        0.659   0.044   0.000   0.703
  151        0.640   0.041   0.000   0.681
  152        0.624   0.038   0.000   0.663
  153        1.677   3.727   0.070   5.474
--------------------------------------------------
tot        210.544 460.033  10.865 681.441


 magnetization (x)

# of ion       s       p       d       tot
------------------------------------------
    1       -0.000  -0.000   0.000  -0.000
    2        0.000   0.000   0.000   0.000
    3        0.000   0.000   0.000   0.000
    4       -0.000   0.000   0.000   0.000
    5        0.000   0.000   0.000   0.000
    6        0.000   0.000  -0.000   0.000
    7       -0.000  -0.000   0.000  -0.000
    8        0.000   0.000   0.000   0.001
    9       -0.000   0.000   0.000   0.000
   10        0.000   0.001  -0.000   0.002
   11       -0.000  -0.000   0.000  -0.000
   12        0.000   0.001  -0.000   0.001
   13       -0.000   0.000   0.000   0.000
   14        0.000   0.001  -0.000   0.001
   15       -0.000  -0.000   0.000  -0.000
   16        0.035   0.448  -0.002   0.481
   17       -0.002  -0.012   0.006  -0.008
   18        0.000   0.001  -0.000   0.001
   19       -0.000  -0.000   0.000  -0.000
   20       -0.000   0.000   0.000   0.000
   21        0.000   0.000   0.000   0.000
   22        0.000   0.000   0.000   0.000
   23        0.000   0.000   0.000   0.000
   24        0.000   0.000   0.000   0.000
   25       -0.000  -0.000   0.000  -0.000
   26        0.000   0.000   0.000   0.001
   27       -0.000   0.000   0.000   0.000
   28        0.000   0.000   0.000   0.000
   29       -0.000  -0.000   0.000  -0.000
   30        0.000   0.000   0.000   0.000
   31       -0.000  -0.000   0.000  -0.000
   32       -0.000   0.000   0.000   0.000
   33       -0.000   0.000   0.000   0.000
   34       -0.000   0.000   0.000   0.000
   35        0.000   0.000   0.000   0.000
   36       -0.000   0.000   0.000   0.000
   37       -0.000  -0.000   0.000  -0.000
   38        0.000   0.001  -0.000   0.001
   39       -0.002  -0.013   0.006  -0.009
   40        0.000   0.001  -0.000   0.001
   41       -0.002  -0.013   0.006  -0.009
   42        0.000  -0.000   0.000   0.000
   43       -0.000   0.000   0.000   0.000
   44        0.000   0.000   0.000   0.000
   45       -0.000  -0.000   0.000  -0.000
   46       -0.000   0.000   0.000   0.000
   47       -0.000   0.000   0.000   0.000
   48       -0.000  -0.000   0.000  -0.000
   49       -0.000   0.000   0.000   0.000
   50        0.000   0.000   0.000   0.000
   51       -0.000   0.000   0.000   0.000
   52       -0.000   0.000   0.000   0.000
   53        0.000   0.000   0.000   0.000
   54       -0.000  -0.000   0.000  -0.000
   55       -0.000  -0.000   0.000  -0.000
   56       -0.000  -0.000   0.000  -0.000
   57        0.000   0.000   0.000   0.000
   58       -0.000  -0.000   0.000  -0.000
   59        0.000   0.000   0.000   0.000
   60        0.000  -0.000   0.000   0.000
   61       -0.000   0.000   0.000   0.000
   62        0.000   0.000   0.000   0.000
   63        0.000   0.000   0.000   0.000
   64       -0.000  -0.000   0.000  -0.000
   65       -0.000   0.000   0.000   0.000
   66       -0.000   0.000   0.000   0.000
   67        0.000   0.000   0.000   0.000
   68       -0.000  -0.000   0.000  -0.000
   69        0.000   0.000   0.000   0.000
   70       -0.000   0.000   0.000   0.000
   71        0.000   0.000   0.000   0.000
   72        0.000   0.000   0.000   0.000
   73        0.000   0.000  -0.000   0.000
   74        0.000   0.000   0.000   0.000
   75        0.000   0.000   0.000   0.000
   76        0.000   0.000   0.000   0.000
   77        0.000   0.000   0.000   0.000
   78        0.000   0.000   0.000   0.000
   79        0.000   0.000  -0.000   0.000
   80        0.000  -0.000   0.000  -0.000
   81        0.000   0.000   0.000   0.000
   82        0.000   0.002   0.000   0.002
   83        0.000   0.000   0.000   0.000
   84        0.000   0.002   0.000   0.002
   85        0.000   0.000   0.000   0.000
   86        0.000   0.002   0.000   0.002
   87        0.000   0.000  -0.000   0.000
   88        0.002   0.046   0.000   0.048
   89        0.000   0.001   0.000   0.002
   90        0.000   0.000  -0.000   0.000
   91        0.000   0.000   0.000   0.000
   92        0.000   0.000   0.000   0.000
   93        0.000   0.000   0.000   0.000
   94        0.000   0.000   0.000   0.000
   95       -0.000   0.000   0.000   0.000
   96        0.000   0.000   0.000   0.000
   97        0.000  -0.000   0.000  -0.000
   98        0.000   0.000   0.000   0.000
   99        0.000   0.000   0.000   0.000
  100        0.000   0.000   0.000   0.000
  101        0.000   0.000   0.000   0.000
  102        0.000   0.000  -0.000   0.000
  103        0.000   0.000   0.000   0.000
  104        0.000   0.000   0.000   0.000
  105        0.000   0.000   0.000   0.000
  106        0.000   0.000   0.000   0.000
  107        0.000   0.000   0.000   0.000
  108        0.000   0.000   0.000   0.000
  109       -0.000   0.001   0.000   0.001
  110        0.002   0.044   0.000   0.046
  111       -0.000   0.001   0.000   0.001
  112        0.002   0.044   0.000   0.046
  113        0.000   0.000   0.000   0.000
  114        0.000   0.000   0.000   0.000
  115       -0.000   0.000   0.000  -0.000
  116        0.000   0.000  -0.000   0.000
  117        0.000   0.000   0.000   0.000
  118        0.000   0.000   0.000   0.000
  119        0.000   0.000  -0.000   0.000
  120        0.000   0.000   0.000   0.000
  121       -0.000   0.000   0.000   0.000
  122        0.000   0.000   0.000   0.000
  123        0.000   0.000   0.000   0.000
  124        0.000  -0.000   0.000  -0.000
  125        0.000   0.000  -0.000   0.000
  126        0.000   0.000   0.000   0.000
  127        0.000   0.000  -0.000   0.000
  128        0.000  -0.000   0.000   0.000
  129        0.000   0.000  -0.000   0.000
  130        0.000  -0.000   0.000   0.000
  131        0.000   0.000   0.000   0.000
  132        0.000   0.000   0.000   0.000
  133        0.000  -0.000   0.000  -0.000
  134        0.000   0.000   0.000   0.000
  135        0.000   0.000   0.000   0.000
  136        0.000   0.000   0.000   0.000
  137        0.000   0.000   0.000   0.000
  138        0.000   0.000   0.000   0.000
  139        0.000   0.000  -0.000   0.000
  140        0.000   0.000   0.000   0.000
  141        0.000   0.000   0.000   0.000
  142        0.000  -0.000   0.000  -0.000
  143       -0.000   0.000   0.000   0.000
  144        0.000   0.002  -0.000   0.002
  145        0.001   0.002   0.002   0.005
  146        0.001   0.006   0.000   0.008
  147       -0.000   0.000   0.000  -0.000
  148       -0.000   0.000   0.000  -0.000
  149        0.000   0.000   0.000   0.000
  150       -0.000   0.000   0.000  -0.000
  151        0.001   0.000  -0.000   0.001
  152       -0.000   0.000  -0.000  -0.000
  153        0.007   0.052   0.001   0.059
--------------------------------------------------
tot          0.045   0.626   0.019   0.690
 

 total amount of memory used by VASP MPI-rank0   479634. kBytes
=======================================================================

   base      :      30000. kBytes
   nonl-proj :      51839. kBytes
   fftplans  :      10425. kBytes
   grid      :      31354. kBytes
   one-center:        743. kBytes
   wavefun   :     355273. kBytes
 
  
  
 General timing and accounting informations for this job:
 ========================================================
  
                  Total CPU time used (sec):     3899.890
                            User time (sec):     3885.725
                          System time (sec):       14.165
                         Elapsed time (sec):     3956.451
  
                   Maximum memory used (kb):      780116.
                   Average memory used (kb):          N/A
  
                          Minor page faults:      1255840
                          Major page faults:            0
                 Voluntary context switches:        70937
