# Supplementary material for: Solvent Controlled Generation of Spin Active Polarons in Two-Dimensional Material under UV Light Irradiation
Source: J Am Chem Soc. 2024 May 2;146(22):15010–8. doi: 10.1021/jacs.3c13296 (PMC11157526; doi:10.1021/jacs.3c13296)
Supplement: Supplementary file 1 — ja3c13296_si_001.zip [file ja3c13296_si_001.zip › Data_archive/DFT-periodic-model/OUTCAR_6x6FGradical_acetone_polaron]

 vasp.6.2.1 16May21 (build Aug 05 2021 10:06:12) complex                        
  
 executed on             LinuxIFC date 2022.12.13  09:24:26
 running on  100 total cores
 distrk:  each k-point on   20 cores,    5 groups
 distr:  one band on NCORE=  10 cores,    2 groups


--------------------------------------------------------------------------------------------------------


 INCAR:
   ISTART = 2
   ISPIN = 2
   ISMEAR = 0
   SIGMA = 0.05
   LUSE_VDW = .TRUE.
   AGGAC = 0.0000
   GGA = MK
   PARAM1 = 0.1234
   PARAM2 = 1.0000
   KPAR = 5
   NPAR = 2
   LCHARG = T
   LORBIT = 11
   ENCUT = 400
   EDIFF = 1e-4
   NELECT = 810
   IBRION = 1
   EDIFFG = 1E-3
   NSW = 100
   ISIF = 2

 POTCAR:    PAW_PBE C_GW_new 19Mar2012            
 POTCAR:    PAW_PBE F_GW 19Mar2012                
 POTCAR:    PAW_PBE C_GW_new 19Mar2012            
 POTCAR:    PAW_PBE H_GW 21Apr2008                
 POTCAR:    PAW_PBE O_GW 19Mar2012                
 -----------------------------------------------------------------------------
|                                                                             |
|           W    W    AA    RRRRR   N    N  II  N    N   GGGG   !!!           |
|           W    W   A  A   R    R  NN   N  II  NN   N  G    G  !!!           |
|           W    W  A    A  R    R  N N  N  II  N N  N  G       !!!           |
|           W WW W  AAAAAA  RRRRR   N  N N  II  N  N N  G  GGG   !            |
|           WW  WW  A    A  R   R   N   NN  II  N   NN  G    G                |
|           W    W  A    A  R    R  N    N  II  N    N   GGGG   !!!           |
|                                                                             |
|     You use a magnetic or noncollinear calculation, but did not specify     |
|     the initial magnetic moment with the MAGMOM tag. Note that a            |
|     default of 1 will be used for all atoms. This ferromagnetic setup       |
|     may break the symmetry of the crystal, in particular it may rule        |
|     out finding an antiferromagnetic solution. Thence, we recommend         |
|     setting the initial magnetic moment manually or verifying carefully     |
|     that this magnetic setup is desired.                                    |
|                                                                             |
 -----------------------------------------------------------------------------

 -----------------------------------------------------------------------------
|                                                                             |
|               ----> ADVICE to this user running VASP <----                  |
|                                                                             |
|     You have switched on vdW-DFT.                                           |
|     This routine was written and supplied by Jiri Klimes. We recommend      |
|     that you carefully read and cite the following publications:            |
|       J. Klimes, D.R. Bowler, A. Michelides                                 |
|          J. Phys.: Cond Matt. 22 022201 (2010)                              |
|       J. Klimes, D.R. Bowler, A. Michelides                                 |
|          Phys. Rev. B. 83, 195131 (2011)                                    |
|     and references therein.                                                 |
|                                                                             |
 -----------------------------------------------------------------------------

 POTCAR:    PAW_PBE C_GW_new 19Mar2012            
   VRHFIN =C: s2p2                                                                                  
   LEXCH  = PE                                                                                      
   EATOM  =   147.1560 eV,   10.8157 Ry                                                             
                                                                                                    
   TITEL  = PAW_PBE C_GW_new 19Mar2012                                                              
   LULTRA =        F    use ultrasoft PP ?                                                          
   IUNSCR =        1    unscreen: 0-lin 1-nonlin 2-no                                               
   RPACOR =    0.800    partial core radius                                                         
   POMASS =   12.011; ZVAL   =    4.000    mass and valenz                                          
   RCORE  =    1.600    outmost cutoff radius                                                       
   RWIGS  =    1.600; RWIGS  =    0.847    wigner-seitz radius (au A)                               
   ENMAX  =  413.992; ENMIN  =  310.494 eV                                                          
   ICORE  =        3    local potential                                                             
   LCOR   =        T    correct aug charges                                                         
   LPAW   =        T    paw PP                                                                      
   EAUG   = 1213.930                                                                                
   DEXC   =    0.000                                                                                
   RMAX   =    1.630    core radius for proj-oper                                                   
   RAUG   =    1.300    factor for augmentation sphere                                              
   RDEP   =    1.601    radius for radial grids                                                     
   RDEPT  =    1.200    core radius for aug-charge                                                  
                                                                                                    
   Atomic configuration                                                                             
    5 entries                                                                                       
     n  l   j            E        occ.                                                              
     1  0  0.50      -273.3789   2.0000                                                             
     2  0  0.50       -13.7508   2.0000                                                             
     2  1  0.50        -5.2854   2.0000                                                             
     3  2  1.50        -5.4423   0.0000                                                             
     4  3  2.50        -5.4423   0.0000                                                             
   Description                                                                                      
     l       E           TYP  RCUT    TYP  RCUT                                                     
     0    -13.7508457     23  1.200                                                                 
     0     -7.5219285     23  1.200                                                                 
     0    272.1165200     23  1.300                                                                 
     1     -5.2854382     23  1.500                                                                 
     1    108.8466080     23  1.500                                                                 
     2     27.2116520     23  1.500                                                                 
     2    190.4815640     23  1.600                                                                 
     3     54.4233040     23  1.400                                                                 
  local pseudopotential read in
  partial core-charges read in
  partial kinetic energy density read in
  kinetic energy density of atom read in
  atomic valenz-charges read in
  non local Contribution for L=           0  read in
    real space projection operators read in
  non local Contribution for L=           0  read in
    real space projection operators read in
  non local Contribution for L=           0  read in
    real space projection operators read in
  non local Contribution for L=           1  read in
    real space projection operators read in
  non local Contribution for L=           1  read in
    real space projection operators read in
  non local Contribution for L=           2  read in
    real space projection operators read in
  non local Contribution for L=           2  read in
    real space projection operators read in
    PAW grid and wavefunctions read in
 
   number of l-projection  operators is LMAX  =           7
   number of lm-projection operators is LMMAX =          19
 
 POTCAR:    PAW_PBE F_GW 19Mar2012                
   VRHFIN =F: s2p5                                                                                  
   LEXCH  = PE                                                                                      
   EATOM  =   659.6475 eV,   48.4827 Ry                                                             
                                                                                                    
   TITEL  = PAW_PBE F_GW 19Mar2012                                                                  
   LULTRA =        F    use ultrasoft PP ?                                                          
   IUNSCR =        1    unscreen: 0-lin 1-nonlin 2-no                                               
   RPACOR =    0.800    partial core radius                                                         
   POMASS =   18.998; ZVAL   =    7.000    mass and valenz                                          
   RCORE  =    1.600    outmost cutoff radius                                                       
   RWIGS  =    1.600; RWIGS  =    0.847    wigner-seitz radius (au A)                               
   ENMAX  =  487.698; ENMIN  =  365.773 eV                                                          
   ICORE  =        3    local potential                                                             
   LCOR   =        T    correct aug charges                                                         
   LPAW   =        T    paw PP                                                                      
   EAUG   = 1155.086                                                                                
   RMAX   =    1.631    core radius for proj-oper                                                   
   RAUG   =    1.300    factor for augmentation sphere                                              
   RDEP   =    1.641    radius for radial grids                                                     
   RDEPT  =    1.200    core radius for aug-charge                                                  
                                                                                                    
   Atomic configuration                                                                             
    5 entries                                                                                       
     n  l   j            E        occ.                                                              
     1  0  0.50      -663.3661   2.0000                                                             
     2  0  0.50       -29.8995   2.0000                                                             
     2  1  0.50       -11.1114   5.0000                                                             
     3  2  1.50       -12.2452   0.0000                                                             
     4  3  2.50       -12.2452   0.0000                                                             
   Description                                                                                      
     l       E           TYP  RCUT    TYP  RCUT                                                     
     0    -29.8995019     23  1.150                                                                 
     0    -31.2600845     23  1.150                                                                 
     0    231.2990420     23  1.300                                                                 
     1    -11.1113914     23  1.400                                                                 
     1    -12.4719740     23  1.400                                                                 
     1    122.4524340     23  1.400                                                                 
     2     13.6058260     23  1.500                                                                 
     2    190.4815640     23  1.600                                                                 
     3     54.4233040     23  1.400                                                                 
  local pseudopotential read in
  partial core-charges read in
  partial kinetic energy density read in
  kinetic energy density of atom read in
  atomic valenz-charges read in
  non local Contribution for L=           0  read in
    real space projection operators read in
  non local Contribution for L=           0  read in
    real space projection operators read in
  non local Contribution for L=           0  read in
    real space projection operators read in
  non local Contribution for L=           1  read in
    real space projection operators read in
  non local Contribution for L=           1  read in
    real space projection operators read in
  non local Contribution for L=           1  read in
    real space projection operators read in
  non local Contribution for L=           2  read in
    real space projection operators read in
  non local Contribution for L=           2  read in
    real space projection operators read in
    PAW grid and wavefunctions read in
 
   number of l-projection  operators is LMAX  =           8
   number of lm-projection operators is LMMAX =          22
 
 POTCAR:    PAW_PBE C_GW_new 19Mar2012            
   VRHFIN =C: s2p2                                                                                  
   LEXCH  = PE                                                                                      
   EATOM  =   147.1560 eV,   10.8157 Ry                                                             
                                                                                                    
   TITEL  = PAW_PBE C_GW_new 19Mar2012                                                              
   LULTRA =        F    use ultrasoft PP ?                                                          
   IUNSCR =        1    unscreen: 0-lin 1-nonlin 2-no                                               
   RPACOR =    0.800    partial core radius                                                         
   POMASS =   12.011; ZVAL   =    4.000    mass and valenz                                          
   RCORE  =    1.600    outmost cutoff radius                                                       
   RWIGS  =    1.600; RWIGS  =    0.847    wigner-seitz radius (au A)                               
   ENMAX  =  413.992; ENMIN  =  310.494 eV                                                          
   ICORE  =        3    local potential                                                             
   LCOR   =        T    correct aug charges                                                         
   LPAW   =        T    paw PP                                                                      
   EAUG   = 1213.930                                                                                
   DEXC   =    0.000                                                                                
   RMAX   =    1.630    core radius for proj-oper                                                   
   RAUG   =    1.300    factor for augmentation sphere                                              
   RDEP   =    1.601    radius for radial grids                                                     
   RDEPT  =    1.200    core radius for aug-charge                                                  
                                                                                                    
   Atomic configuration                                                                             
    5 entries                                                                                       
     n  l   j            E        occ.                                                              
     1  0  0.50      -273.3789   2.0000                                                             
     2  0  0.50       -13.7508   2.0000                                                             
     2  1  0.50        -5.2854   2.0000                                                             
     3  2  1.50        -5.4423   0.0000                                                             
     4  3  2.50        -5.4423   0.0000                                                             
   Description                                                                                      
     l       E           TYP  RCUT    TYP  RCUT                                                     
     0    -13.7508457     23  1.200                                                                 
     0     -7.5219285     23  1.200                                                                 
     0    272.1165200     23  1.300                                                                 
     1     -5.2854382     23  1.500                                                                 
     1    108.8466080     23  1.500                                                                 
     2     27.2116520     23  1.500                                                                 
     2    190.4815640     23  1.600                                                                 
     3     54.4233040     23  1.400                                                                 
  local pseudopotential read in
  partial core-charges read in
  partial kinetic energy density read in
  kinetic energy density of atom read in
  atomic valenz-charges read in
  non local Contribution for L=           0  read in
    real space projection operators read in
  non local Contribution for L=           0  read in
    real space projection operators read in
  non local Contribution for L=           0  read in
    real space projection operators read in
  non local Contribution for L=           1  read in
    real space projection operators read in
  non local Contribution for L=           1  read in
    real space projection operators read in
  non local Contribution for L=           2  read in
    real space projection operators read in
  non local Contribution for L=           2  read in
    real space projection operators read in
    PAW grid and wavefunctions read in
 
   number of l-projection  operators is LMAX  =           7
   number of lm-projection operators is LMMAX =          19
 
 POTCAR:    PAW_PBE H_GW 21Apr2008                
   VRHFIN =H: ultrasoft test                                                                        
   LEXCH  = PE                                                                                      
   EATOM  =    12.4884 eV,    0.9179 Ry                                                             
                                                                                                    
   TITEL  = PAW_PBE H_GW 21Apr2008                                                                  
   LULTRA =        F    use ultrasoft PP ?                                                          
   IUNSCR =        0    unscreen: 0-lin 1-nonlin 2-no                                               
   RPACOR =    0.000    partial core radius                                                         
   POMASS =    1.000; ZVAL   =    1.000    mass and valenz                                          
   RCORE  =    1.100    outmost cutoff radius                                                       
   RWIGS  =    1.100; RWIGS  =    0.582    wigner-seitz radius (au A)                               
   ENMAX  =  300.000; ENMIN  =  250.000 eV                                                          
   RCLOC  =    0.701    cutoff for local pot                                                        
   LCOR   =        T    correct aug charges                                                         
   LPAW   =        T    paw PP                                                                      
   EAUG   =  500.000                                                                                
   RMAX   =    1.123    core radius for proj-oper                                                   
   RAUG   =    1.200    factor for augmentation sphere                                              
   RDEP   =    1.112    radius for radial grids                                                     
   RDEPT  =    1.100    core radius for aug-charge                                                  
                                                                                                    
   Atomic configuration                                                                             
    3 entries                                                                                       
     n  l   j            E        occ.                                                              
     1  0  0.50        -6.4927   1.0000                                                             
     2  1  0.50        -3.4015   0.0000                                                             
     3  2  1.50        13.6058   0.0000                                                             
   Description                                                                                      
     l       E           TYP  RCUT    TYP  RCUT                                                     
     0     -6.4927495     23  0.950                                                                 
     0      6.8029130     23  0.950                                                                 
     1     -4.0817478     23  1.100                                                                 
     1    108.8466080     23  1.100                                                                 
     2     81.6349560     23  1.100                                                                 
  local pseudopotential read in
  kinetic energy density of atom read in
  atomic valenz-charges read in
  non local Contribution for L=           0  read in
    real space projection operators read in
  non local Contribution for L=           0  read in
    real space projection operators read in
  non local Contribution for L=           1  read in
    real space projection operators read in
  non local Contribution for L=           1  read in
    real space projection operators read in
  non local Contribution for L=           2  read in
    real space projection operators read in
    PAW grid and wavefunctions read in
 
   number of l-projection  operators is LMAX  =           5
   number of lm-projection operators is LMMAX =          13
 
 POTCAR:    PAW_PBE O_GW 19Mar2012                
   VRHFIN =O: s2p4                                                                                  
   LEXCH  = PE                                                                                      
   EATOM  =   432.3788 eV,   31.7789 Ry                                                             
                                                                                                    
   TITEL  = PAW_PBE O_GW 19Mar2012                                                                  
   LULTRA =        F    use ultrasoft PP ?                                                          
   IUNSCR =        1    unscreen: 0-lin 1-nonlin 2-no                                               
   RPACOR =    0.800    partial core radius                                                         
   POMASS =   16.000; ZVAL   =    6.000    mass and valenz                                          
   RCORE  =    1.600    outmost cutoff radius                                                       
   RWIGS  =    1.600; RWIGS  =    0.847    wigner-seitz radius (au A)                               
   ENMAX  =  434.431; ENMIN  =  325.824 eV                                                          
   ICORE  =        3    local potential                                                             
   LCOR   =        T    correct aug charges                                                         
   LPAW   =        T    paw PP                                                                      
   EAUG   = 1139.609                                                                                
   DEXC   =    0.000                                                                                
   RMAX   =    1.629    core radius for proj-oper                                                   
   RAUG   =    1.300    factor for augmentation sphere                                              
   RDEP   =    1.652    radius for radial grids                                                     
   RDEPT  =    1.200    core radius for aug-charge                                                  
                                                                                                    
   Atomic configuration                                                                             
    5 entries                                                                                       
     n  l   j            E        occ.                                                              
     1  0  0.50      -514.6923   2.0000                                                             
     2  0  0.50       -23.9615   2.0000                                                             
     2  1  0.50        -9.0305   4.0000                                                             
     3  2  1.50        -9.5241   0.0000                                                             
     4  3  2.50        -9.5241   0.0000                                                             
   Description                                                                                      
     l       E           TYP  RCUT    TYP  RCUT                                                     
     0    -23.9615316     23  1.150                                                                 
     0    -25.3221142     23  1.150                                                                 
     0    244.9048680     23  1.300                                                                 
     1     -9.0304908     23  1.500                                                                 
     1     -6.9258396     23  1.500                                                                 
     1    122.4524340     23  1.500                                                                 
     2     13.6058260     23  1.500                                                                 
     2    190.4815640     23  1.600                                                                 
     3     54.4233040     23  1.400                                                                 
  local pseudopotential read in
  partial core-charges read in
  partial kinetic energy density read in
  kinetic energy density of atom read in
  atomic valenz-charges read in
  non local Contribution for L=           0  read in
    real space projection operators read in
  non local Contribution for L=           0  read in
    real space projection operators read in
  non local Contribution for L=           0  read in
    real space projection operators read in
  non local Contribution for L=           1  read in
    real space projection operators read in
  non local Contribution for L=           1  read in
    real space projection operators read in
  non local Contribution for L=           1  read in
    real space projection operators read in
  non local Contribution for L=           2  read in
    real space projection operators read in
  non local Contribution for L=           2  read in
    real space projection operators read in
    PAW grid and wavefunctions read in
 
   number of l-projection  operators is LMAX  =           8
   number of lm-projection operators is LMMAX =          22
 
 -----------------------------------------------------------------------------
|                                                                             |
|               ----> ADVICE to this user running VASP <----                  |
|                                                                             |
|     You have a (more or less) 'large supercell' and for larger cells it     |
|     might be more efficient to use real-space projection operators.         |
|     Therefore, try LREAL= Auto in the INCAR file.                           |
|     Mind: For very accurate calculation, you might also keep the            |
|     reciprocal projection scheme (i.e. LREAL=.FALSE.).                      |
|                                                                             |
 -----------------------------------------------------------------------------

 -----------------------------------------------------------------------------
|                                                                             |
|               ----> ADVICE to this user running VASP <----                  |
|                                                                             |
|     You enforced a specific xc type in the INCAR file but a different       |
|     type was found in the POTCAR file.                                      |
|     I HOPE YOU KNOW WHAT YOU ARE DOING!                                     |
|                                                                             |
 -----------------------------------------------------------------------------

  PAW_PBE C_GW_new 19Mar2012            :
 energy of atom  1       EATOM= -147.1560
 kinetic energy error for atom=    0.0288 (will be added to EATOM!!)
  PAW_PBE F_GW 19Mar2012                :
 energy of atom  2       EATOM= -659.6475
 kinetic energy error for atom=    0.7416 (will be added to EATOM!!)
  PAW_PBE C_GW_new 19Mar2012            :
 energy of atom  3       EATOM= -147.1560
 kinetic energy error for atom=    0.0288 (will be added to EATOM!!)
  PAW_PBE H_GW 21Apr2008                :
 energy of atom  4       EATOM=  -12.4884
 kinetic energy error for atom=    0.0317 (will be added to EATOM!!)
  PAW_PBE O_GW 19Mar2012                :
 energy of atom  5       EATOM= -432.3788
 kinetic energy error for atom=    0.1617 (will be added to EATOM!!)
 
 
 POSCAR: super cell
  positions in direct lattice
  velocities in cartesian coordinates
 exchange correlation table for  LEXCH =       43
   RHO(1)=    0.500       N(1)  =     2000
   RHO(2)=  100.500       N(2)  =     4000
 


--------------------------------------------------------------------------------------------------------


 ion  position               nearest neighbor table
   1  1.000  0.000  0.069-  73 1.37  50 1.57  72 1.57  24 1.57
   2  0.111  0.111  0.093-  74 1.38   7 1.57   3 1.57   9 1.57
   3  0.000  0.167  0.069-  75 1.37  52 1.57   2 1.57  50 1.57
   4  0.112  0.278  0.094-  76 1.38   9 1.57  11 1.57   5 1.58
   5  0.000  0.333  0.069-  77 1.37  54 1.57  52 1.57   4 1.58
   6  0.112  0.444  0.093-  78 1.38  11 1.57  25 1.57  19 1.58
   7  0.167  0.000  0.069-  79 1.37  30 1.57   2 1.57  24 1.57
   8  0.278  0.112  0.093-  80 1.38  13 1.57   9 1.57  15 1.57
   9  0.167  0.167  0.069-  81 1.37   4 1.57   8 1.57   2 1.57
  10  0.280  0.278  0.092-  82 1.38  15 1.56  17 1.57  11 1.58
  11  0.168  0.333  0.069-  83 1.37   6 1.57   4 1.57  10 1.58
  12  0.280  0.442  0.093-  84 1.38  31 1.56  17 1.57  25 1.58
  13  0.333  0.000  0.069-  85 1.37  36 1.57   8 1.57  30 1.57
  14  0.445  0.114  0.092-  86 1.38  15 1.56  39 1.57  37 1.58
  15  0.334  0.167  0.068-  87 1.37  14 1.56  10 1.56   8 1.57
  16  0.445  0.278  0.085-  39 1.47  17 1.47  41 1.47
  17  0.338  0.331  0.068-  88 1.44  16 1.47  10 1.57  12 1.57
  18  0.444  0.442  0.092-  89 1.38  31 1.56  41 1.57  55 1.58
  19  0.001  0.500  0.069-  90 1.37  54 1.57  68 1.57   6 1.58
  20  0.112  0.610  0.093-  91 1.38  27 1.57  25 1.57  21 1.58
  21  0.000  0.666  0.069-  92 1.37  68 1.57  70 1.57  20 1.58
  22  0.111  0.778  0.093-  93 1.38  29 1.57  23 1.57  27 1.57
  23  0.000  0.833  0.069-  94 1.37  70 1.57  22 1.57  72 1.57
  24  0.111  0.944  0.093-  95 1.38   1 1.57  29 1.57   7 1.57
  25  0.168  0.499  0.068-  96 1.37   6 1.57  20 1.57  12 1.58
  26  0.278  0.610  0.093-  97 1.38  27 1.57  33 1.57  31 1.57
  27  0.167  0.666  0.069-  98 1.37  20 1.57  26 1.57  22 1.57
  28  0.278  0.778  0.093-  99 1.38  29 1.57  35 1.57  33 1.57
  29  0.167  0.833  0.069- 100 1.37  28 1.57  22 1.57  24 1.57
  30  0.278  0.945  0.093- 101 1.38   7 1.57  35 1.57  13 1.57
  31  0.334  0.499  0.068- 102 1.37  18 1.56  12 1.56  26 1.57
  32  0.444  0.610  0.093- 103 1.38  33 1.57  55 1.57  57 1.58
  33  0.333  0.666  0.069- 104 1.37  32 1.57  26 1.57  28 1.57
  34  0.445  0.778  0.093- 105 1.38  35 1.57  57 1.57  59 1.57
  35  0.333  0.833  0.069- 106 1.37  34 1.57  30 1.57  28 1.57
  36  0.445  0.945  0.094- 107 1.38  13 1.57  37 1.57  59 1.58
  37  0.500  0.001  0.069- 108 1.37  60 1.57  36 1.57  14 1.58
  38  0.609  0.114  0.092- 109 1.38  45 1.56  39 1.57  43 1.58
  39  0.498  0.171  0.067- 110 1.44  16 1.47  38 1.57  14 1.57
  40  0.609  0.278  0.092- 111 1.38  45 1.56  41 1.57  47 1.58
  41  0.498  0.331  0.068- 112 1.44  16 1.47  40 1.57  18 1.57
  42  0.611  0.444  0.093- 113 1.38  55 1.57  47 1.57  61 1.58
  43  0.666  0.001  0.068- 114 1.37  60 1.57  66 1.57  38 1.58
  44  0.777  0.112  0.093- 115 1.38  51 1.57  49 1.57  45 1.57
  45  0.666  0.167  0.068- 116 1.37  38 1.56  40 1.56  44 1.57
  46  0.777  0.278  0.093- 117 1.38  51 1.57  47 1.58  53 1.58
  47  0.666  0.333  0.068- 118 1.37  42 1.57  46 1.58  40 1.58
  48  0.778  0.444  0.093- 119 1.38  53 1.57  61 1.57  67 1.57
  49  0.833  0.000  0.069- 120 1.37  66 1.57  44 1.57  72 1.57
  50  0.944  0.111  0.093- 121 1.38   1 1.57   3 1.57  51 1.57
  51  0.833  0.167  0.069- 122 1.37  46 1.57  44 1.57  50 1.57
  52  0.944  0.278  0.093- 123 1.38   3 1.57  53 1.57   5 1.57
  53  0.833  0.333  0.069- 124 1.37  48 1.57  52 1.57  46 1.58
  54  0.945  0.444  0.093- 125 1.38   5 1.57  19 1.57  67 1.57
  55  0.500  0.499  0.068- 126 1.37  42 1.57  32 1.57  18 1.58
  56  0.611  0.611  0.093- 127 1.38  57 1.57  61 1.57  63 1.57
  57  0.500  0.666  0.069- 128 1.37  56 1.57  34 1.57  32 1.58
  58  0.611  0.778  0.093- 129 1.38  59 1.57  65 1.57  63 1.57
  59  0.500  0.834  0.069- 130 1.37  58 1.57  34 1.57  36 1.58
  60  0.611  0.946  0.093- 131 1.38  37 1.57  43 1.57  65 1.58
  61  0.666  0.500  0.069- 132 1.37  56 1.57  48 1.57  42 1.58
  62  0.778  0.611  0.093- 133 1.38  69 1.57  63 1.57  67 1.57
  63  0.667  0.667  0.069- 134 1.37  62 1.57  56 1.57  58 1.57
  64  0.778  0.778  0.093- 135 1.38  71 1.57  65 1.57  69 1.57
  65  0.666  0.834  0.069- 136 1.37  58 1.57  64 1.57  60 1.58
  66  0.777  0.945  0.093- 137 1.38  49 1.57  43 1.57  71 1.58
  67  0.833  0.500  0.069- 138 1.37  62 1.57  48 1.57  54 1.57
  68  0.945  0.611  0.093- 139 1.38  21 1.57  19 1.57  69 1.57
  69  0.833  0.667  0.069- 140 1.37  62 1.57  68 1.57  64 1.57
  70  0.944  0.778  0.094- 141 1.38  23 1.57  71 1.57  21 1.57
  71  0.833  0.834  0.069- 142 1.37  64 1.57  70 1.57  66 1.58
  72  0.944  0.945  0.093- 143 1.38   1 1.57  23 1.57  49 1.57
  73  0.000  1.000  1.000-   1 1.37
  74  0.111  0.111  0.162-   2 1.38
  75  0.000  0.167  1.000-   3 1.37
  76  0.111  0.278  0.162-   4 1.38
  77  1.000  0.333  1.000-   5 1.37
  78  0.111  0.444  0.162-   6 1.38
  79  0.167  1.000  1.000-   7 1.37
  80  0.278  0.111  0.162-   8 1.38
  81  0.166  0.166  1.000-   9 1.37
  82  0.280  0.278  0.162-  10 1.38
  83  0.165  0.334  1.000-  11 1.37
  84  0.279  0.443  0.162-  12 1.38
  85  0.333  1.000  1.000-  13 1.37
  86  0.445  0.114  0.162-  14 1.38
  87  0.333  0.166  0.999-  15 1.37
  88  0.325  0.338  0.996-  17 1.44
  89  0.445  0.443  0.161-  18 1.38
  90  0.999  0.500  1.000-  19 1.37
  91  0.111  0.611  0.162-  20 1.38
  92  1.000  0.667  1.000-  21 1.37
  93  0.111  0.778  0.162-  22 1.38
  94  0.000  0.833  1.000-  23 1.37
  95  0.111  0.944  0.162-  24 1.38
  96  0.164  0.502  1.000-  25 1.37
  97  0.278  0.611  0.162-  26 1.38
  98  0.166  0.667  1.000-  27 1.37
  99  0.278  0.778  0.162-  28 1.38
 100  0.167  0.834  1.000-  29 1.37
 101  0.278  0.945  0.162-  30 1.38
 102  0.333  0.501  0.999-  31 1.37
 103  0.444  0.611  0.162-  32 1.38
 104  0.333  0.667  1.000-  33 1.37
 105  0.444  0.778  0.162-  34 1.38
 106  0.333  0.833  1.000-  35 1.37
 107  0.444  0.945  0.162-  36 1.38
 108  0.500  0.998  1.000-  37 1.37
 109  0.609  0.113  0.161-  38 1.38
 110  0.505  0.158  0.996-  39 1.44
 111  0.609  0.278  0.161-  40 1.38
 112  0.504  0.337  0.996-  41 1.44
 113  0.611  0.444  0.162-  42 1.38
 114  0.669  0.998  1.000-  43 1.37
 115  0.777  0.111  0.162-  44 1.38
 116  0.668  0.166  0.999-  45 1.37
 117  0.778  0.278  0.162-  46 1.38
 118  0.669  0.334  1.000-  47 1.37
 119  0.778  0.444  0.162-  48 1.38
 120  0.834  1.000  1.000-  49 1.37
 121  0.945  0.111  0.162-  50 1.38
 122  0.834  0.166  1.000-  51 1.37
 123  0.944  0.278  0.162-  52 1.38
 124  0.834  0.333  1.000-  53 1.37
 125  0.944  0.444  0.162-  54 1.38
 126  0.500  0.502  1.000-  55 1.37
 127  0.611  0.611  0.162-  56 1.38
 128  0.500  0.667  1.000-  57 1.37
 129  0.611  0.778  0.162-  58 1.38
 130  0.500  0.833  1.000-  59 1.37
 131  0.611  0.945  0.162-  60 1.38
 132  0.667  0.500  1.000-  61 1.37
 133  0.778  0.611  0.162-  62 1.38
 134  0.667  0.667  1.000-  63 1.37
 135  0.778  0.778  0.162-  64 1.38
 136  0.667  0.833  1.000-  65 1.37
 137  0.778  0.945  0.162-  66 1.38
 138  0.833  0.500  1.000-  67 1.37
 139  0.944  0.611  0.162-  68 1.38
 140  0.833  0.667  1.000-  69 1.37
 141  0.944  0.778  0.162-  70 1.38
 142  0.834  0.833  1.000-  71 1.37
 143  0.944  0.945  0.162-  72 1.38
 144  0.584  0.194  0.303- 149 1.10 147 1.11 148 1.11 145 1.51
 145  0.474  0.249  0.284- 153 1.22 146 1.51 144 1.51
 146  0.401  0.249  0.335- 150 1.10 151 1.10 152 1.11 145 1.51
 147  0.595  0.221  0.351- 144 1.11
 148  0.612  0.113  0.308- 144 1.11
 149  0.627  0.206  0.264- 144 1.10
 150  0.328  0.278  0.310- 146 1.10
 151  0.427  0.175  0.357- 146 1.10
 152  0.394  0.301  0.376- 146 1.11
 153  0.444  0.295  0.232- 145 1.22
 
  LATTYP: Found a hexagonal cell.
 ALAT       =    15.4919917248
 C/A-ratio  =     1.2909895871
  
  Lattice vectors:
  
 A1 = (   7.7460000000, -13.4164560000,   0.0000000000)
 A2 = (   7.7460000000,  13.4164560000,   0.0000000000)
 A3 = (   0.0000000000,   0.0000000000,  20.0000000000)


Analysis of symmetry for initial positions (statically):
=====================================================================
 Subroutine PRICEL returns:
 Original cell was already a primitive cell.
 

 Routine SETGRP: Setting up the symmetry group for a 
 hexagonal supercell.


 Subroutine GETGRP returns: Found  1 space group operations
 (whereof  1 operations were pure point group operations)
 out of a pool of 24 trial point group operations.


The static configuration has the point symmetry C_1 .


Analysis of symmetry for dynamics (positions and initial velocities):
=====================================================================
 Subroutine PRICEL returns:
 Original cell was already a primitive cell.
 

 Routine SETGRP: Setting up the symmetry group for a 
 hexagonal supercell.


 Subroutine GETGRP returns: Found  1 space group operations
 (whereof  1 operations were pure point group operations)
 out of a pool of 24 trial point group operations.


The dynamic configuration has the point symmetry C_1 .


Analysis of structural, dynamic, and magnetic symmetry:
=====================================================================
 Subroutine PRICEL returns:
 Original cell was already a primitive cell.
 

 Routine SETGRP: Setting up the symmetry group for a 
 hexagonal supercell.


 Subroutine GETGRP returns: Found  1 space group operations
 (whereof  1 operations were pure point group operations)
 out of a pool of 24 trial point group operations.


The overall configuration has the point symmetry C_1 .


 Subroutine INISYM returns: Found  1 space group operations
 (whereof  1 operations are pure point group operations),
 and found     1 'primitive' translations


----------------------------------------------------------------------------------------

                                     Primitive cell                                     

  volume of cell :    4156.9547

  direct lattice vectors                    reciprocal lattice vectors
     7.746000000 13.416456000  0.000000000     0.064549445  0.037267666  0.000000000
    -7.746000000 13.416456000  0.000000000    -0.064549445  0.037267666  0.000000000
     0.000000000  0.000000000 20.000000000     0.000000000  0.000000000  0.050000000

  length of vectors
    15.491991725 15.491991725 20.000000000     0.074535292  0.074535292  0.050000000

  position of ions in fractional coordinates (direct lattice)
     0.999922628  0.000087759  0.068652228
     0.111337317  0.111279746  0.093471859
     0.000062680  0.166716642  0.068678798
     0.111960715  0.277841806  0.093525791
     0.000441652  0.333246581  0.068708953
     0.112167340  0.443983798  0.093303397
     0.166794853  0.000107229  0.068653634
     0.278363338  0.111681013  0.093213507
     0.167123160  0.166802246  0.068681857
     0.280199208  0.277874177  0.092480818
     0.168000764  0.333055292  0.068576324
     0.280065921  0.442271694  0.092513638
     0.333470613  0.000454865  0.068671824
     0.444540886  0.113635875  0.092283481
     0.333947628  0.167350057  0.068151882
     0.444546830  0.277655739  0.084902599
     0.337784180  0.331224205  0.067900939
     0.444462685  0.442241116  0.092315126
     0.000596821  0.499739723  0.068600407
     0.111916148  0.610336448  0.093473736
     0.000402778  0.666431350  0.068680679
     0.111308175  0.777500846  0.093459877
     0.000035695  0.833334702  0.068685739
     0.111167676  0.944465628  0.093447194
     0.167965862  0.499095164  0.068470079
     0.278291195  0.610177894  0.093218503
     0.167082352  0.666219091  0.068642740
     0.277954826  0.777518807  0.093448783
     0.166778147  0.833215646  0.068645752
     0.277970319  0.944643172  0.093461518
     0.333879939  0.498967884  0.068094519
     0.444497241  0.610353707  0.093449219
     0.333448701  0.666230495  0.068645064
     0.444503730  0.777801221  0.093484629
     0.333398858  0.833362821  0.068669255
     0.444513346  0.945312653  0.093506382
     0.499696154  0.001370590  0.068536959
     0.608848882  0.113507639  0.091888113
     0.497822237  0.171227689  0.067479027
     0.608868395  0.277924884  0.091783745
     0.497744891  0.331174192  0.067595778
     0.610618790  0.443998645  0.093117170
     0.665798394  0.001278845  0.068304066
     0.776837881  0.111656068  0.093057857
     0.665662415  0.167276307  0.067776446
     0.777024135  0.277848589  0.093350911
     0.665796589  0.333106367  0.068143209
     0.777636140  0.444374215  0.093364015
     0.832941056  0.000395674  0.068606839
     0.944220539  0.111269584  0.093448824
     0.832954189  0.166787885  0.068596003
     0.944487108  0.277825548  0.093488414
     0.833149136  0.333260290  0.068633172
     0.944769281  0.444363476  0.093402021
     0.499675778  0.499122329  0.068359824
     0.611028692  0.610973529  0.093373603
     0.499915204  0.666446964  0.068656241
     0.611032180  0.778099381  0.093392317
     0.499917810  0.833767244  0.068706552
     0.610644385  0.945531608  0.093222258
     0.666432885  0.499788350  0.068526566
     0.777804300  0.611139775  0.093342362
     0.666578861  0.666759829  0.068567693
     0.777635319  0.778088453  0.093378443
     0.666423473  0.833911162  0.068580430
     0.777010500  0.945270435  0.093407969
     0.833439204  0.499911198  0.068571549
     0.944765208  0.610953442  0.093389994
     0.833427909  0.666734895  0.068574693
     0.944472654  0.777783202  0.093508420
     0.833137978  0.833703961  0.068673837
     0.944204258  0.944621484  0.093457400
     0.000172462  0.999946600  0.999924927
     0.111188963  0.111016713  0.162294419
     0.000136274  0.166566122  0.999947695
     0.111385946  0.277573100  0.162376727
     0.999812179  0.333263196  0.999978922
     0.111290981  0.444393411  0.162196952
     0.166660665  0.999983689  0.999926237
     0.278168958  0.111390970  0.162144214
     0.166361927  0.166458035  0.999938397
     0.280101298  0.277880069  0.161597735
     0.164611817  0.333526886  0.999883285
     0.279272136  0.443064559  0.161500174
     0.333178263  0.999680757  0.999931005
     0.444827328  0.113752503  0.161522699
     0.332808606  0.166187795  0.999424645
     0.324669121  0.338014013  0.996459322
     0.444613337  0.442900180  0.161270517
     0.999433797  0.500288289  0.999883482
     0.111214760  0.611218248  0.162309917
     0.999602952  0.667148520  0.999954423
     0.111131388  0.777934143  0.162277803
     0.000053900  0.833426647  0.999954400
     0.111134614  0.944495120  0.162262164
     0.164399242  0.501974181  0.999791271
     0.277870644  0.610982322  0.162102957
     0.166245864  0.667335202  0.999899350
     0.277680409  0.777968674  0.162267208
     0.166606500  0.833523550  0.999917431
     0.277722289  0.944522326  0.162285396
     0.332568219  0.501433692  0.999365341
     0.444361227  0.611213962  0.162287971
     0.333174487  0.667310118  0.999900235
     0.444365368  0.777860248  0.162303698
     0.333281935  0.833453949  0.999937838
     0.444349473  0.944856158  0.162372437
     0.500190453  0.998042798  0.999857230
     0.609409037  0.112937084  0.161086584
     0.504602201  0.158054180  0.995996036
     0.609478945  0.278329209  0.160832788
     0.503820418  0.337460515  0.996168785
     0.611146358  0.444331098  0.162023402
     0.668745214  0.997639577  0.999670936
     0.777332209  0.111373295  0.162036308
     0.668318801  0.165878244  0.999100539
     0.777807289  0.277666693  0.162225378
     0.668853486  0.333774951  0.999515602
     0.777847525  0.444455668  0.162197512
     0.834027702  0.999573229  0.999875714
     0.944531075  0.111033693  0.162280841
     0.834050796  0.166482326  0.999863860
     0.944492220  0.277638653  0.162307416
     0.833824122  0.333342885  0.999915226
     0.944425904  0.444443232  0.162238778
     0.500269274  0.502017686  0.999690966
     0.611159762  0.611171159  0.162205524
     0.500016646  0.667076022  0.999932353
     0.611134467  0.777813486  0.162231919
     0.499957012  0.833169414  0.999977066
     0.611101548  0.944792159  0.162166288
     0.667099125  0.500448389  0.999820476
     0.777761502  0.611167982  0.162172185
     0.666708191  0.666729771  0.999856368
     0.777793884  0.777840974  0.162220145
     0.666967571  0.832764474  0.999871403
     0.777649720  0.944797856  0.162292228
     0.833386301  0.500065922  0.999858814
     0.944409505  0.611191428  0.162226859
     0.833313293  0.666666871  0.999862105
     0.944469992  0.777929510  0.162325034
     0.833811601  0.832952039  0.999952071
     0.944477255  0.944563363  0.162288567
     0.583799742  0.194176975  0.302526063
     0.474208632  0.249020177  0.284488382
     0.401176570  0.249461501  0.334833564
     0.594852368  0.220745579  0.351426785
     0.611524674  0.113256479  0.307506106
     0.627182116  0.205909105  0.263754292
     0.328069511  0.277900574  0.310458613
     0.426869921  0.175091892  0.356837762
     0.393709675  0.300511647  0.376093743
     0.443925897  0.294732740  0.231978958

  ion indices of the primitive-cell ions
   primitive index   ion index
                 1           1
                 2           2
                 3           3
                 4           4
                 5           5
                 6           6
                 7           7
                 8           8
                 9           9
                10          10
                11          11
                12          12
                13          13
                14          14
                15          15
                16          16
                17          17
                18          18
                19          19
                20          20
                21          21
                22          22
                23          23
                24          24
                25          25
                26          26
                27          27
                28          28
                29          29
                30          30
                31          31
                32          32
                33          33
                34          34
                35          35
                36          36
                37          37
                38          38
                39          39
                40          40
                41          41
                42          42
                43          43
                44          44
                45          45
                46          46
                47          47
                48          48
                49          49
                50          50
                51          51
                52          52
                53          53
                54          54
                55          55
                56          56
                57          57
                58          58
                59          59
                60          60
                61          61
                62          62
                63          63
                64          64
                65          65
                66          66
                67          67
                68          68
                69          69
                70          70
                71          71
                72          72
                73          73
                74          74
                75          75
                76          76
                77          77
                78          78
                79          79
                80          80
                81          81
                82          82
                83          83
                84          84
                85          85
                86          86
                87          87
                88          88
                89          89
                90          90
                91          91
                92          92
                93          93
                94          94
                95          95
                96          96
                97          97
                98          98
                99          99
               100         100
               101         101
               102         102
               103         103
               104         104
               105         105
               106         106
               107         107
               108         108
               109         109
               110         110
               111         111
               112         112
               113         113
               114         114
               115         115
               116         116
               117         117
               118         118
               119         119
               120         120
               121         121
               122         122
               123         123
               124         124
               125         125
               126         126
               127         127
               128         128
               129         129
               130         130
               131         131
               132         132
               133         133
               134         134
               135         135
               136         136
               137         137
               138         138
               139         139
               140         140
               141         141
               142         142
               143         143
               144         144
               145         145
               146         146
               147         147
               148         148
               149         149
               150         150
               151         151
               152         152
               153         153

----------------------------------------------------------------------------------------

 
 
 KPOINTS: Automatic mesh                          

Automatic generation of k-mesh.
 Grid dimensions read from file:
 generate k-points for:    3    3    1

 Generating k-lattice:

  Cartesian coordinates                     Fractional coordinates (reciprocal lattice)
     0.021516482  0.012422555  0.000000000     0.333333333  0.000000000  0.000000000
    -0.021516482  0.012422555  0.000000000     0.000000000  0.333333333  0.000000000
     0.000000000  0.000000000  0.050000000     0.000000000  0.000000000  1.000000000

  Length of vectors
     0.024845097  0.024845097  0.050000000

  Shift w.r.t. Gamma in fractional coordinates (k-lattice)
     0.000000000  0.000000000  0.000000000

 
 Subroutine IBZKPT returns following result:
 ===========================================
 
 Found      5 irreducible k-points:
 
 Following reciprocal coordinates:
            Coordinates               Weight
  0.000000  0.000000  0.000000      1.000000
  0.333333 -0.000000  0.000000      2.000000
  0.333333  0.333333  0.000000      2.000000
 -0.000000  0.333333  0.000000      2.000000
 -0.333333  0.333333  0.000000      2.000000
 
 Following cartesian coordinates:
            Coordinates               Weight
  0.000000  0.000000  0.000000      1.000000
  0.021516  0.012423  0.000000      2.000000
  0.000000  0.024845  0.000000      2.000000
 -0.021516  0.012423  0.000000      2.000000
 -0.043033  0.000000  0.000000      2.000000
 


--------------------------------------------------------------------------------------------------------


 Dimension of arrays:
   k-points           NKPTS =      5   k-points in BZ     NKDIM =      5   number of bands    NBANDS=    564
   number of dos      NEDOS =    301   number of ions     NIONS =    153
   non local maximal  LDIM  =      8   non local SUM 2l+1 LMDIM =     22
   total plane-waves  NPLWV = 627200
   max r-space proj   IRMAX =      1   max aug-charges    IRDMAX=   1815
   dimension x,y,z NGX =    80 NGY =   80 NGZ =   98
   dimension x,y,z NGXF=   160 NGYF=  160 NGZF=  196
   support grid    NGXF=   160 NGYF=  160 NGZF=  196
   ions per type =              72  71   3   6   1
   NGX,Y,Z   is equivalent  to a cutoff of   8.58,  8.58,  8.15 a.u.
   NGXF,Y,Z  is equivalent  to a cutoff of  17.17, 17.17, 16.29 a.u.

 SYSTEM =  unknown system                          
 POSCAR =  super cell                              

 Startparameter for this run:
   NWRITE =      2    write-flag & timer
   PREC   = normal    normal or accurate (medium, high low for compatibility)
   ISTART =      2    job   : 0-new  1-cont  2-samecut
   ICHARG =      0    charge: 1-file 2-atom 10-const
   ISPIN  =      2    spin polarized calculation?
   LNONCOLLINEAR =      F non collinear calculations
   LSORBIT =      F    spin-orbit coupling
   INIWAV =      1    electr: 0-lowe 1-rand  2-diag
   LASPH  =      F    aspherical Exc in radial PAW
 Electronic Relaxation 1
   ENCUT  =  400.0 eV  29.40 Ry    5.42 a.u.  25.26 25.26 32.61*2*pi/ulx,y,z
   ENINI  =  400.0     initial cutoff
   ENAUG  = 1213.9 eV  augmentation charge cutoff
   NELM   =     60;   NELMIN=  2; NELMDL=  0     # of ELM steps 
   EDIFF  = 0.1E-03   stopping-criterion for ELM
   LREAL  =      F    real-space projection
   NLSPLINE    = F    spline interpolate recip. space projectors
   LCOMPAT=      F    compatible to vasp.4.4
   GGA_COMPAT  = T    GGA compatible to vasp.4.4-vasp.4.6
   LMAXPAW     = -100 max onsite density
   LMAXMIX     =    2 max onsite mixed and CHGCAR
   VOSKOWN=      0    Vosko Wilk Nusair interpolation
   ROPT   =    0.00000   0.00000   0.00000   0.00000
   ROPT   =    0.00000
 Ionic relaxation
   EDIFFG = 0.1E-02   stopping-criterion for IOM
   NSW    =    100    number of steps for IOM
   NBLOCK =      1;   KBLOCK =    100    inner block; outer block 
   IBRION =      1    ionic relax: 0-MD 1-quasi-New 2-CG
   NFREE  =      0    steps in history (QN), initial steepest desc. (CG)
   ISIF   =      2    stress and relaxation
   IWAVPR =     11    prediction:  0-non 1-charg 2-wave 3-comb
   ISYM   =      2    0-nonsym 1-usesym 2-fastsym
   LCORR  =      T    Harris-Foulkes like correction to forces

   POTIM  = 0.5000    time-step for ionic-motion
   TEIN   =    0.0    initial temperature
   TEBEG  =    0.0;   TEEND  =   0.0 temperature during run
   SMASS  =  -3.00    Nose mass-parameter (am)
   estimated Nose-frequenzy (Omega)   =  0.10E-29 period in steps = 0.13E+47 mass=  -0.548E-26a.u.
   SCALEE = 1.0000    scale energy and forces
   NPACO  =    256;   APACO  = 16.0  distance and # of slots for P.C.
   PSTRESS=    0.0 pullay stress

  Mass of Ions in am
   POMASS =  12.01 19.00 12.01  1.00 16.00
  Ionic Valenz
   ZVAL   =   4.00  7.00  4.00  1.00  6.00
  Atomic Wigner-Seitz radii
   RWIGS  =  -1.00 -1.00 -1.00 -1.00 -1.00
  virtual crystal weights 
   VCA    =   1.00  1.00  1.00  1.00  1.00
   NELECT =     810.0000    total number of electrons
   NUPDOWN=      -1.0000    fix difference up-down

 DOS related values:
   EMIN   =  10.00;   EMAX   =-10.00  energy-range for DOS
   EFERMI =   0.00
   ISMEAR =     0;   SIGMA  =   0.05  broadening in eV -4-tet -1-fermi 0-gaus

 Electronic relaxation 2 (details)
   IALGO  =     38    algorithm
   LDIAG  =      T    sub-space diagonalisation (order eigenvalues)
   LSUBROT=      F    optimize rotation matrix (better conditioning)
   TURBO    =      0    0=normal 1=particle mesh
   IRESTART =      0    0=no restart 2=restart with 2 vectors
   NREBOOT  =      0    no. of reboots
   NMIN     =      0    reboot dimension
   EREF     =   0.00    reference energy to select bands
   IMIX   =      4    mixing-type and parameters
     AMIX     =   0.40;   BMIX     =  1.00
     AMIX_MAG =   1.60;   BMIX_MAG =  1.00
     AMIN     =   0.10
     WC   =   100.;   INIMIX=   1;  MIXPRE=   1;  MAXMIX= -45

 Intra band minimization:
   WEIMIN = 0.0010     energy-eigenvalue tresh-hold
   EBREAK =  0.44E-07  absolut break condition
   DEPER  =   0.30     relativ break condition  

   TIME   =   0.40     timestep for ELM

  volume/ion in A,a.u.               =      27.17       183.35
  Fermi-wavevector in a.u.,A,eV,Ry     =   0.949099  1.793537 12.255971  0.900788
  Thomas-Fermi vector in A             =   2.077350
 
 Write flags
   LWAVE        =      T    write WAVECAR
   LDOWNSAMPLE  =      F    k-point downsampling of WAVECAR
   LCHARG       =      T    write CHGCAR
   LVTOT        =      F    write LOCPOT, total local potential
   LVHAR        =      F    write LOCPOT, Hartree potential only
   LELF         =      F    write electronic localiz. function (ELF)
   LORBIT       =     11    0 simple, 1 ext, 2 COOP (PROOUT), +10 PAW based schemes


 Dipole corrections
   LMONO  =      F    monopole corrections only (constant potential shift)
   LDIPOL =      F    correct potential (dipole corrections)
   IDIPOL =      0    1-x, 2-y, 3-z, 4-all directions 
   EPSILON=  1.0000000 bulk dielectric constant

 Exchange correlation treatment:
   GGA     =    MK    GGA type
   LEXCH   =    43    internal setting for exchange type
   VOSKOWN=      0    Vosko Wilk Nusair interpolation
   LHFCALC =     F    Hartree Fock is set to
   LHFONE  =     F    Hartree Fock one center treatment
   AEXX    =    0.0000 exact exchange contribution

 vdW DFT:
   LUSE_VDW   =     T    switch on vdW DFT
   Zab_VDW    =-.8491    correlation parameter
   PARAM1     =0.1234
   PARAM2     =1.0000
   PARAM3     =0.0000
   -- rVV10 --
   BPARAM     = 6.3000
   CPARAM     = 0.0093

 Linear response parameters
   LEPSILON=     F    determine dielectric tensor
   LRPA    =     F    only Hartree local field effects (RPA)
   LNABLA  =     F    use nabla operator in PAW spheres
   LVEL    =     F    velocity operator in full k-point grid
   LINTERFAST=   F  fast interpolation
   KINTER  =     0    interpolate to denser k-point grid
   CSHIFT  =0.1000    complex shift for real part using Kramers Kronig
   OMEGAMAX=  -1.0    maximum frequency
   DEG_THRESHOLD= 0.2000000E-02 threshold for treating states as degnerate
   RTIME   =   -0.100 relaxation time in fs
  (WPLASMAI=    0.000 imaginary part of plasma frequency in eV, 0.658/RTIME)
   DFIELD  = 0.0000000 0.0000000 0.0000000 field for delta impulse in time
 
 Orbital magnetization related:
   ORBITALMAG=     F  switch on orbital magnetization
   LCHIMAG   =     F  perturbation theory with respect to B field
   DQ        =  0.001000  dq finite difference perturbation B field
   LLRAUG    =     F  two centre corrections for induced B field


--------------------------------------------------------------------------------------------------------


 quasi-Newton-method for relaxation of ions
 charge density and potential will be updated during run
 spin polarized calculation
 Variant of blocked Davidson
 Davidson routine will perform the subspace rotation
 perform sub-space diagonalisation
    after iterative eigenvector-optimisation
 modified Broyden-mixing scheme, WC =      100.0
 initial mixing is a Kerker type mixing with AMIX =  0.4000 and BMIX =      1.0000
 Hartree-type preconditioning will be used
 using additional bands          159
 reciprocal scheme for non local part
 use partial core corrections
 calculate Harris-corrections to forces 
   (improved forces if not selfconsistent)
 use gradient corrections 
 use of overlap-Matrix (Vanderbilt PP)
 Gauss-broadening in eV      SIGMA  =   0.05


--------------------------------------------------------------------------------------------------------


  energy-cutoff  :      400.00
  volume of cell :     4156.95
      direct lattice vectors                 reciprocal lattice vectors
     7.746000000 13.416456000  0.000000000     0.064549445  0.037267666  0.000000000
    -7.746000000 13.416456000  0.000000000    -0.064549445  0.037267666  0.000000000
     0.000000000  0.000000000 20.000000000     0.000000000  0.000000000  0.050000000

  length of vectors
    15.491991725 15.491991725 20.000000000     0.074535292  0.074535292  0.050000000


 
 old parameters found on file WAVECAR:
  energy-cutoff  :      400.00
  volume of cell :     4156.95
      direct lattice vectors                 reciprocal lattice vectors
     7.746000000 13.416456000  0.000000000     0.064549445  0.037267666  0.000000000
    -7.746000000 13.416456000  0.000000000    -0.064549445  0.037267666  0.000000000
     0.000000000  0.000000000 20.000000000     0.000000000  0.000000000  0.050000000

  length of vectors

 
 k-points in units of 2pi/SCALE and weight: Automatic mesh                          
   0.00000000  0.00000000  0.00000000       0.111
   0.02151648  0.01242256  0.00000000       0.222
   0.00000000  0.02484511  0.00000000       0.222
  -0.02151648  0.01242256  0.00000000       0.222
  -0.04303296  0.00000000  0.00000000       0.222
 
 k-points in reciprocal lattice and weights: Automatic mesh                          
   0.00000000  0.00000000  0.00000000       0.111
   0.33333333 -0.00000000  0.00000000       0.222
   0.33333333  0.33333333  0.00000000       0.222
  -0.00000000  0.33333333  0.00000000       0.222
  -0.33333333  0.33333333  0.00000000       0.222
 
 position of ions in fractional coordinates (direct lattice) 
   0.99992263  0.00008776  0.06865223
   0.11133732  0.11127975  0.09347186
   0.00006268  0.16671664  0.06867880
   0.11196071  0.27784181  0.09352579
   0.00044165  0.33324658  0.06870895
   0.11216734  0.44398380  0.09330340
   0.16679485  0.00010723  0.06865363
   0.27836334  0.11168101  0.09321351
   0.16712316  0.16680225  0.06868186
   0.28019921  0.27787418  0.09248082
   0.16800076  0.33305529  0.06857632
   0.28006592  0.44227169  0.09251364
   0.33347061  0.00045486  0.06867182
   0.44454089  0.11363588  0.09228348
   0.33394763  0.16735006  0.06815188
   0.44454683  0.27765574  0.08490260
   0.33778418  0.33122421  0.06790094
   0.44446268  0.44224112  0.09231513
   0.00059682  0.49973972  0.06860041
   0.11191615  0.61033645  0.09347374
   0.00040278  0.66643135  0.06868068
   0.11130818  0.77750085  0.09345988
   0.00003569  0.83333470  0.06868574
   0.11116768  0.94446563  0.09344719
   0.16796586  0.49909516  0.06847008
   0.27829119  0.61017789  0.09321850
   0.16708235  0.66621909  0.06864274
   0.27795483  0.77751881  0.09344878
   0.16677815  0.83321565  0.06864575
   0.27797032  0.94464317  0.09346152
   0.33387994  0.49896788  0.06809452
   0.44449724  0.61035371  0.09344922
   0.33344870  0.66623049  0.06864506
   0.44450373  0.77780122  0.09348463
   0.33339886  0.83336282  0.06866925
   0.44451335  0.94531265  0.09350638
   0.49969615  0.00137059  0.06853696
   0.60884888  0.11350764  0.09188811
   0.49782224  0.17122769  0.06747903
   0.60886840  0.27792488  0.09178375
   0.49774489  0.33117419  0.06759578
   0.61061879  0.44399864  0.09311717
   0.66579839  0.00127885  0.06830407
   0.77683788  0.11165607  0.09305786
   0.66566242  0.16727631  0.06777645
   0.77702413  0.27784859  0.09335091
   0.66579659  0.33310637  0.06814321
   0.77763614  0.44437422  0.09336401
   0.83294106  0.00039567  0.06860684
   0.94422054  0.11126958  0.09344882
   0.83295419  0.16678788  0.06859600
   0.94448711  0.27782555  0.09348841
   0.83314914  0.33326029  0.06863317
   0.94476928  0.44436348  0.09340202
   0.49967578  0.49912233  0.06835982
   0.61102869  0.61097353  0.09337360
   0.49991520  0.66644696  0.06865624
   0.61103218  0.77809938  0.09339232
   0.49991781  0.83376724  0.06870655
   0.61064439  0.94553161  0.09322226
   0.66643288  0.49978835  0.06852657
   0.77780430  0.61113977  0.09334236
   0.66657886  0.66675983  0.06856769
   0.77763532  0.77808845  0.09337844
   0.66642347  0.83391116  0.06858043
   0.77701050  0.94527044  0.09340797
   0.83343920  0.49991120  0.06857155
   0.94476521  0.61095344  0.09338999
   0.83342791  0.66673490  0.06857469
   0.94447265  0.77778320  0.09350842
   0.83313798  0.83370396  0.06867384
   0.94420426  0.94462148  0.09345740
   0.00017246  0.99994660  0.99992493
   0.11118896  0.11101671  0.16229442
   0.00013627  0.16656612  0.99994769
   0.11138595  0.27757310  0.16237673
   0.99981218  0.33326320  0.99997892
   0.11129098  0.44439341  0.16219695
   0.16666067  0.99998369  0.99992624
   0.27816896  0.11139097  0.16214421
   0.16636193  0.16645803  0.99993840
   0.28010130  0.27788007  0.16159773
   0.16461182  0.33352689  0.99988329
   0.27927214  0.44306456  0.16150017
   0.33317826  0.99968076  0.99993101
   0.44482733  0.11375250  0.16152270
   0.33280861  0.16618779  0.99942464
   0.32466912  0.33801401  0.99645932
   0.44461334  0.44290018  0.16127052
   0.99943380  0.50028829  0.99988348
   0.11121476  0.61121825  0.16230992
   0.99960295  0.66714852  0.99995442
   0.11113139  0.77793414  0.16227780
   0.00005390  0.83342665  0.99995440
   0.11113461  0.94449512  0.16226216
   0.16439924  0.50197418  0.99979127
   0.27787064  0.61098232  0.16210296
   0.16624586  0.66733520  0.99989935
   0.27768041  0.77796867  0.16226721
   0.16660650  0.83352355  0.99991743
   0.27772229  0.94452233  0.16228540
   0.33256822  0.50143369  0.99936534
   0.44436123  0.61121396  0.16228797
   0.33317449  0.66731012  0.99990023
   0.44436537  0.77786025  0.16230370
   0.33328194  0.83345395  0.99993784
   0.44434947  0.94485616  0.16237244
   0.50019045  0.99804280  0.99985723
   0.60940904  0.11293708  0.16108658
   0.50460220  0.15805418  0.99599604
   0.60947894  0.27832921  0.16083279
   0.50382042  0.33746052  0.99616879
   0.61114636  0.44433110  0.16202340
   0.66874521  0.99763958  0.99967094
   0.77733221  0.11137330  0.16203631
   0.66831880  0.16587824  0.99910054
   0.77780729  0.27766669  0.16222538
   0.66885349  0.33377495  0.99951560
   0.77784753  0.44445567  0.16219751
   0.83402770  0.99957323  0.99987571
   0.94453107  0.11103369  0.16228084
   0.83405080  0.16648233  0.99986386
   0.94449222  0.27763865  0.16230742
   0.83382412  0.33334288  0.99991523
   0.94442590  0.44444323  0.16223878
   0.50026927  0.50201769  0.99969097
   0.61115976  0.61117116  0.16220552
   0.50001665  0.66707602  0.99993235
   0.61113447  0.77781349  0.16223192
   0.49995701  0.83316941  0.99997707
   0.61110155  0.94479216  0.16216629
   0.66709912  0.50044839  0.99982048
   0.77776150  0.61116798  0.16217218
   0.66670819  0.66672977  0.99985637
   0.77779388  0.77784097  0.16222015
   0.66696757  0.83276447  0.99987140
   0.77764972  0.94479786  0.16229223
   0.83338630  0.50006592  0.99985881
   0.94440950  0.61119143  0.16222686
   0.83331329  0.66666687  0.99986210
   0.94446999  0.77792951  0.16232503
   0.83381160  0.83295204  0.99995207
   0.94447725  0.94456336  0.16228857
   0.58379974  0.19417698  0.30252606
   0.47420863  0.24902018  0.28448838
   0.40117657  0.24946150  0.33483356
   0.59485237  0.22074558  0.35142679
   0.61152467  0.11325648  0.30750611
   0.62718212  0.20590910  0.26375429
   0.32806951  0.27790057  0.31045861
   0.42686992  0.17509189  0.35683776
   0.39370967  0.30051165  0.37609374
   0.44392590  0.29473274  0.23197896
 
 position of ions in cartesian coordinates  (Angst):
   7.74472089 13.41659536  1.37304457
   0.00044595  2.98673202  1.86943718
  -1.29090159  2.23758743  1.37357596
  -1.28491493  5.22976837  1.87051583
  -2.57790698  4.47691350  1.37417906
  -2.57025029  7.46157727  1.86606794
   1.29116233  2.23923444  1.37307268
   1.29112129  5.23301288  1.86427013
   0.00248580  4.48009552  1.37363714
   0.01800969  7.48736700  1.84961637
  -1.27851238  6.72239653  1.37152649
  -1.25644592  9.69121083  1.85027276
   2.57953998  4.48009647  1.37343648
   2.56319021  7.48875396  1.84566963
   1.29046478  6.72563833  1.36303764
   1.29273840  9.68939899  1.69805198
   0.05081357  8.97572157  1.35801878
   0.01720827 11.89642253  1.84630252
  -3.86636091  6.71274322  1.37200814
  -3.86076365  9.69007018  1.86947471
  -5.15905731  8.94655074  1.37361359
  -5.16032842 11.92466712  1.86919753
  -6.45473411 11.18087727  1.37371478
  -6.45472594 14.16285778  1.86894389
  -2.56492758  8.94959490  1.36940157
  -2.57079437 11.92010644  1.86437005
  -3.86631318 11.17995215  1.37285479
  -3.86962260 14.16071556  1.86897566
  -5.16222487 13.41637272  1.37291503
  -5.16404791 16.40314010  1.86923035
  -1.27877122 11.17386617  1.36189038
  -1.28472419 14.15236133  1.86898439
  -2.57772778 13.41215195  1.37290128
  -2.58172236 16.39900061  1.86969258
  -3.87272085 15.65380673  1.37338509
  -3.87919143 18.64653935  1.87012765
   3.86002982  6.72253994  1.37073918
   3.83691327  9.69146448  1.83776226
   2.52980137  8.97627888  1.34958054
   2.56348844 11.89762302  1.83567491
   1.29025664 11.12115640  1.35191556
   1.29063964 14.14922842  1.86234339
   5.14736842  8.94981243  1.36608133
   5.15249833 11.92043997  1.86115715
   3.86049879 11.17508571  1.35552892
   3.86661377 14.15265349  1.86701823
   2.57701846 13.40173755  1.36286419
   2.58144687 16.39504816  1.86728029
   6.44889653 11.18042558  1.37213678
   6.45203810 14.16093679  1.86897648
   5.16012419 13.41299554  1.37192006
   5.16396044 16.39910396  1.86976828
   3.87213900 15.64908074  1.37266345
   3.87614337 18.63723852  1.86804042
   0.00428701 13.40033086  1.36719647
   0.00042729 16.39493904  1.86747207
  -1.28995501 15.64844672  1.37312482
  -1.29410254 18.63722247  1.86784634
  -2.58599772 17.89332686  1.37413104
  -2.59403643 20.87836674  1.86444516
   1.29082856 15.64655589  1.37053132
   1.29098341 18.63470706  1.86684723
  -0.00140178 17.88867987  1.37135386
  -0.00350998 20.87229954  1.86756885
  -1.29735964 20.12917362  1.37160860
  -1.30334146 23.10690639  1.86815937
   2.58350793 17.88883701  1.37143099
   2.58570594 20.87223082  1.86779987
   1.29120409 20.12686826  1.37149385
   1.29117650 23.10656992  1.87016841
  -0.00438410 22.36311154  1.37347673
  -0.00323183 25.34134746  1.86914800
  -7.74425047 13.41805339 19.99849854
   0.00133425  2.98121267  3.24588838
  -1.28916560  2.23655536 19.99895389
  -1.28728569  5.21845192  3.24753454
   5.16308842 17.88514711 19.99957843
  -2.58021142  7.45531520  3.24393905
  -6.45492015 15.65223265 19.99852473
   1.29186229  5.22651363  3.24288429
  -0.00074445  4.46526437 19.99876795
   0.01720564  7.48613246  3.23195470
  -1.30841613  6.68325599 19.99766571
  -1.26873611  9.69119849  3.23000348
  -5.16272831 17.88224440 19.99862011
   2.56450560  7.49416172  3.23045397
   1.29064480  6.69476325 19.98849289
  -0.10336953  8.89085911 19.92918645
   0.01327011 11.90728606  3.22541034
   3.86638111 20.12095538 19.99766963
  -3.87302702  9.69249067  3.24619835
   2.57519204 22.36189779 19.99908847
  -5.16505414 11.92810859  3.24555606
  -6.45530530 11.18235509 19.99908800
  -6.45521048 14.16280989  3.24524328
  -2.61485548  8.94036972 19.99582541
  -2.58028306 11.92525672  3.24205913
  -3.88143802 11.18370370 19.99798701
  -3.87523290 14.16306948  3.24534416
  -5.16593947 13.41820080 19.99834863
  -5.16503309 16.39819109  3.24570793
  -1.30803195 11.18934994 19.98730681
  -1.29244128 14.16207808  3.24575942
  -2.58821460 13.42295767 19.99800470
  -2.58325135 16.39793620  3.24607397
  -3.87433242 15.65346066 19.99875675
  -3.87692478 18.63821622  3.24744874
  -3.85636427 20.10098049 19.99714460
   3.84567175  9.69132494  3.22173168
   2.68436098  8.89050018 19.91992071
   2.56508585 11.91123903  3.21665576
   1.28862381 11.28700863 19.92337570
   1.29215101 14.16076684  3.24046804
  -2.54761574 22.35697823 19.99341871
   5.15851775 11.92327830  3.24072616
   3.89190455 11.19196796 19.98201078
   3.87408906 14.16072024  3.24450755
   2.59551833 13.45172031 19.99031203
   2.58245333 16.39897701  3.24395023
  -1.28231566 24.60042621 19.99751429
   6.45627072 14.16193826  3.24561682
   5.17098537 13.42360862 19.99727720
   5.16544773 16.39666509  3.24614832
   3.87672766 15.65924479 19.99830453
   3.87286578 18.63370165  3.24477555
  -0.01354320 13.44713889 19.99381933
  -0.00008829 16.39934902  3.24411047
  -1.29404193 15.65824743 19.99864707
  -1.29109568 18.63475910  3.24463838
  -2.58106327 17.88583204 19.99954133
  -2.58476748 20.87457945  3.24332576
   1.29087660 15.66434985 19.99640952
   1.29043341 18.63451131  3.24344370
  -0.00016716 17.89001175 19.99712737
  -0.00036476 20.87110662  3.24440290
  -1.28426281 20.12108900 19.99742806
  -1.29472946 23.10914211  3.24584456
   2.58189965 17.89020308 19.99717627
   2.58110722 20.87065146  3.24453719
   1.29084319 20.12441788 19.99724209
   1.29002257 23.10849714  3.24650069
   0.00665817 22.36206103 19.99904143
  -0.00066699 25.34423033  3.24577134
   3.01801795 10.43769040  6.05052125
   1.74430977  9.70316750  5.68976763
   1.17518493  8.72925705  6.69667128
   2.89783118 10.94243397  7.02853570
   3.85958544  9.72399444  6.15012211
   3.26318074 11.17713170  5.27508585
   0.38860859  8.12997098  6.20917227
   1.95027261  8.07619417  7.13675523
   0.72191192  9.31398982  7.52187485
   1.15565019  9.91018110  4.63957916
 


--------------------------------------------------------------------------------------------------------


 k-point   1 :   0.0000 0.0000 0.0000  plane waves:   75479
 k-point   2 :   0.3333-0.0000 0.0000  plane waves:   75502
 k-point   3 :   0.3333 0.3333 0.0000  plane waves:   75502
 k-point   4 :  -0.0000 0.3333 0.0000  plane waves:   75502
 k-point   5 :  -0.3333 0.3333 0.0000  plane waves:   75561

 maximum and minimum number of plane-waves per node :      7582     7525

 maximum number of plane-waves:     75561
 maximum index in each direction: 
   IXMAX=   25   IYMAX=   25   IZMAX=   32
   IXMIN=  -25   IYMIN=  -25   IZMIN=  -32


 parallel 3D FFT for wavefunctions:
    minimum data exchange during FFTs selected (reduces bandwidth)
 parallel 3D FFT for charge:
    minimum data exchange during FFTs selected (reduces bandwidth)


 total amount of memory used by VASP MPI-rank0   480899. kBytes
=======================================================================

   base      :      30000. kBytes
   nonl-proj :      51839. kBytes
   fftplans  :      10425. kBytes
   grid      :      31354. kBytes
   one-center:        743. kBytes
   wavefun   :     356538. kBytes
 
     INWAV:  cpu time  152.5895: real time  153.8969
 Broyden mixing: mesh for mixing (old mesh)
   NGX = 51   NGY = 51   NGZ = 65
  (NGX  =160   NGY  =160   NGZ  =196)
  gives a total of 169065 points

 charge density for first step will be calculated from the start-wavefunctions


--------------------------------------------------------------------------------------------------------


 Maximum index for augmentation-charges          144 (set IRDMAX)


--------------------------------------------------------------------------------------------------------


 initial charge from wavefunction
 First call to EWALD:  gamma=   0.110
 Maximum number of real-space cells 3x 3x 2
 Maximum number of reciprocal cells 3x 3x 3

    FEWALD:  cpu time    0.0046: real time    0.0046


--------------------------------------- Iteration      1(   1)  ---------------------------------------


vdW kernel read from vdw_kernel.bindat
  0.0000  0.2424  0.5071  0.7962  1.1119  1.4567  1.8333  2.2446  2.6937  3.1842
  3.7199  4.3049  4.9438  5.6415  6.4036  7.2358  8.1446  9.1372 10.2212 11.4050
 12.6979 14.1099 15.6519 17.3360 19.1751 21.1837 23.3773 25.7729 28.3892 31.2465
 34.3669 37.7748 41.4965 45.5611 50.0000
 
    POTLOK:  cpu time    5.1472: real time    5.1935
    SETDIJ:  cpu time    0.0401: real time    0.0401
     EDDAV:  cpu time   94.5842: real time   94.6102
       DOS:  cpu time    0.0043: real time    0.0043
    CHARGE:  cpu time    0.5707: real time    0.5708
    MIXING:  cpu time    0.1003: real time    0.1004
    --------------------------------------------
      LOOP:  cpu time  100.4468: real time  100.5193

 eigenvalue-minimisations  :  8212
 total energy-change (2. order) :-0.7088675E+03  (-0.1001388E-04)
 number of electron     809.9999440 magnetization      -0.0000000
 augmentation part       68.1390194 magnetization      -0.0000018

 Broyden mixing:
  rms(total) = 0.18918E-02    rms(broyden)= 0.18890E-02
  rms(prec ) = 0.19728E-02
  weight for this iteration     100.00

 Free energy of the ion-electron system (eV)
  ---------------------------------------------------
  alpha Z        PSCENC =       277.54429708
  Ewald energy   TEWEN  =    223719.75028035
  -Hartree energ DENC   =   -276047.43804754
  -exchange      EXHF   =         0.00000000
  -V(xc)+E(xc)   XCENC  =      3238.95705809
  PAW double counting   =    107033.04284831  -106792.94404374
  entropy T*S    EENTRO =        -0.00000000
  eigenvalues    EBANDS =    -10646.41818497
  atomic energy  EATOM  =     58508.63831753
  Solvation  Ediel_sol  =         0.00000000
  ---------------------------------------------------
  free energy    TOTEN  =      -708.86747489 eV

  energy without entropy =     -708.86747489  energy(sigma->0) =     -708.86747489


--------------------------------------------------------------------------------------------------------


--------------------------------------- Iteration      1(   2)  ---------------------------------------


    POTLOK:  cpu time    4.7835: real time    4.7899
    SETDIJ:  cpu time    0.0573: real time    0.0572
     EDDAV:  cpu time   97.0094: real time   97.0351
       DOS:  cpu time    0.0024: real time    0.0024
    --------------------------------------------
      LOOP:  cpu time  101.8525: real time  101.8845

 eigenvalue-minimisations  :  8544
 total energy-change (2. order) : 0.3799389E-05  (-0.2519610E-05)
 number of electron     809.9999440 magnetization      -0.0000000
 augmentation part       68.1390194 magnetization      -0.0000018

 Free energy of the ion-electron system (eV)
  ---------------------------------------------------
  alpha Z        PSCENC =       277.54429708
  Ewald energy   TEWEN  =    223719.75028035
  -Hartree energ DENC   =   -276047.39332233
  -exchange      EXHF   =         0.00000000
  -V(xc)+E(xc)   XCENC  =      3238.95985241
  PAW double counting   =    107032.41620149  -106792.32084561
  entropy T*S    EENTRO =        -0.00000000
  eigenvalues    EBANDS =    -10646.46225201
  atomic energy  EATOM  =     58508.63831753
  Solvation  Ediel_sol  =         0.00000000
  ---------------------------------------------------
  free energy    TOTEN  =      -708.86747109 eV

  energy without entropy =     -708.86747109  energy(sigma->0) =     -708.86747109


--------------------------------------------------------------------------------------------------------


 average (electrostatic) potential at core
  the test charge radii are     0.6557  0.6722  0.6557  0.5883  0.6768
  (the norm of the test charge is              1.0000)
       1-125.2327       2-125.1837       3-125.2115       4-125.0055       5-125.1470
       6-124.8793       7-125.2274       8-124.9034       9-125.0571      10-124.3010
      11-124.7521      12-124.2552      13-125.0625      14-124.3450      15-124.5296
      16-120.4516      17-123.4856      18-124.2650      19-125.1025      20-124.9834
      21-125.1378      22-125.1691      23-125.2057      24-125.2437      25-124.7267
      26-124.8603      27-125.0302      28-125.1681      29-125.2180      30-125.1825
      31-124.4714      32-124.9874      33-125.0309      34-125.1835      35-125.2018
      36-125.0242      37-124.7906      38-124.3531      39-123.5231      40-124.3204
      41-123.5035      42-124.8901      43-124.7979      44-124.9288      45-124.5522
      46-125.0209      47-124.7692      48-125.1771      49-125.0782      50-125.1913
      51-125.0735      52-125.1881      53-125.1535      54-125.1730      55-124.7351
      56-125.1732      57-125.1391      58-125.1872      59-125.1565      60-124.9307
      61-125.1083      62-125.2403      63-125.2273      64-125.1893      65-125.1312
      66-125.0353      67-125.2238      68-125.1713      69-125.2274      70-125.1859
      71-125.1615      72-125.1910      73-122.4866      74-122.4399      75-122.4635
      76-122.2718      77-122.3934      78-122.1481      79-122.4811      80-122.1855
      81-122.3097      82-121.5768      83-121.9785      84-121.4817      85-122.3150
      86-121.6630      87-121.7746      88-120.2682      89-121.4922      90-122.3509
      91-122.2412      92-122.3852      93-122.4226      94-122.4578      95-122.4948
      96-121.9585      97-122.1246      98-122.2871      99-122.4213     100-122.4730
     101-122.4387     102-121.7310     103-122.2453     104-122.2888     105-122.4375
     106-122.4547     107-122.2950     108-122.0110     109-121.7011     110-120.2846
     111-121.6345     112-120.2984     113-122.1579     114-122.0187     115-122.2318
     116-121.7986     117-122.2917     118-122.0009     119-122.4334     120-122.3291
     121-122.4490     122-122.3259     123-122.4426     124-122.3999     125-122.4298
     126-121.9728     127-122.4290     128-122.3877     129-122.4466     130-122.4020
     131-122.2178     132-122.3571     133-122.4940     134-122.4773     135-122.4489
     136-122.3757     137-122.3102     138-122.4742     139-122.4275     140-122.4771
     141-122.4406     142-122.4058     143-122.4490     144-120.7344     145-122.6697
     146-120.8366     147 -36.7567     148 -36.6814     149 -36.2905     150 -36.4394
     151 -36.7693     152 -36.8764     153-121.7076
 
 
 
 E-fermi :  -1.1740     XC(G=0):  -4.3885     alpha+bet : -3.4368

 Fermi energy:        -1.1739867621

 spin component 1

 k-point     1 :       0.0000    0.0000    0.0000
  band No.  band energies     occupation 
      1     -29.4188      1.00000
      2     -29.2638      1.00000
      3     -29.1984      1.00000
      4     -29.1966      1.00000
      5     -29.0500      1.00000
      6     -29.0464      1.00000
      7     -28.9476      1.00000
      8     -28.8791      1.00000
      9     -28.8440      1.00000
     10     -28.7839      1.00000
     11     -28.7820      1.00000
     12     -28.7702      1.00000
     13     -28.7698      1.00000
     14     -28.7592      1.00000
     15     -28.7570      1.00000
     16     -28.7262      1.00000
     17     -28.6873      1.00000
     18     -28.6605      1.00000
     19     -28.6575      1.00000
     20     -28.6029      1.00000
     21     -28.5594      1.00000
     22     -28.5469      1.00000
     23     -28.5440      1.00000
     24     -28.4897      1.00000
     25     -28.4891      1.00000
     26     -28.4798      1.00000
     27     -28.4778      1.00000
     28     -28.4520      1.00000
     29     -28.4465      1.00000
     30     -28.4411      1.00000
     31     -28.4204      1.00000
     32     -28.4151      1.00000
     33     -28.4114      1.00000
     34     -28.3997      1.00000
     35     -28.3980      1.00000
     36     -28.3816      1.00000
     37     -28.3722      1.00000
     38     -28.3632      1.00000
     39     -28.3402      1.00000
     40     -28.3258      1.00000
     41     -28.3224      1.00000
     42     -28.3118      1.00000
     43     -28.2996      1.00000
     44     -28.2721      1.00000
     45     -28.2617      1.00000
     46     -28.2507      1.00000
     47     -28.2479      1.00000
     48     -28.2342      1.00000
     49     -28.2060      1.00000
     50     -28.1977      1.00000
     51     -28.1947      1.00000
     52     -28.1665      1.00000
     53     -28.1506      1.00000
     54     -28.1341      1.00000
     55     -28.1147      1.00000
     56     -28.0979      1.00000
     57     -28.0651      1.00000
     58     -28.0542      1.00000
     59     -27.9961      1.00000
     60     -27.9171      1.00000
     61     -27.8527      1.00000
     62     -27.8119      1.00000
     63     -27.8059      1.00000
     64     -27.7323      1.00000
     65     -27.6990      1.00000
     66     -27.5680      1.00000
     67     -27.5347      1.00000
     68     -27.4119      1.00000
     69     -26.2664      1.00000
     70     -26.0461      1.00000
     71     -26.0292      1.00000
     72     -22.2473      1.00000
     73     -20.1785      1.00000
     74     -19.8553      1.00000
     75     -19.7783      1.00000
     76     -19.7773      1.00000
     77     -19.5898      1.00000
     78     -19.5857      1.00000
     79     -19.3064      1.00000
     80     -18.8185      1.00000
     81     -18.8163      1.00000
     82     -18.8016      1.00000
     83     -18.7961      1.00000
     84     -18.7955      1.00000
     85     -18.7641      1.00000
     86     -18.3742      1.00000
     87     -18.3154      1.00000
     88     -18.3126      1.00000
     89     -18.1983      1.00000
     90     -18.1957      1.00000
     91     -18.1489      1.00000
     92     -17.2274      1.00000
     93     -17.2123      1.00000
     94     -17.2077      1.00000
     95     -17.1977      1.00000
     96     -17.1448      1.00000
     97     -17.1444      1.00000
     98     -17.0012      1.00000
     99     -16.9889      1.00000
    100     -16.9234      1.00000
    101     -16.8908      1.00000
    102     -16.8814      1.00000
    103     -16.8759      1.00000
    104     -16.3996      1.00000
    105     -16.3793      1.00000
    106     -16.3602      1.00000
    107     -15.6296      1.00000
    108     -15.6250      1.00000
    109     -15.6221      1.00000
    110     -15.5171      1.00000
    111     -15.3003      1.00000
    112     -15.2996      1.00000
    113     -15.2835      1.00000
    114     -15.2813      1.00000
    115     -14.4951      1.00000
    116     -14.4817      1.00000
    117     -14.4779      1.00000
    118     -14.4634      1.00000
    119     -14.4061      1.00000
    120     -14.3960      1.00000
    121     -14.3202      1.00000
    122     -14.3147      1.00000
    123     -14.1849      1.00000
    124     -14.1012      1.00000
    125     -14.0922      1.00000
    126     -14.0707      1.00000
    127     -14.0376      1.00000
    128     -13.1452      1.00000
    129     -13.1339      1.00000
    130     -13.1314      1.00000
    131     -13.1179      1.00000
    132     -13.1147      1.00000
    133     -13.0797      1.00000
    134     -12.9883      1.00000
    135     -12.9836      1.00000
    136     -12.9531      1.00000
    137     -12.8011      1.00000
    138     -12.7547      1.00000
    139     -12.7522      1.00000
    140     -12.6554      1.00000
    141     -12.6524      1.00000
    142     -12.5031      1.00000
    143     -12.4827      1.00000
    144     -12.4154      1.00000
    145     -12.4112      1.00000
    146     -12.1910      1.00000
    147     -12.1862      1.00000
    148     -11.9214      1.00000
    149     -11.8952      1.00000
    150     -11.8935      1.00000
    151     -11.8874      1.00000
    152     -11.8348      1.00000
    153     -11.8302      1.00000
    154     -11.7997      1.00000
    155     -11.7979      1.00000
    156     -11.7954      1.00000
    157     -11.7764      1.00000
    158     -11.7554      1.00000
    159     -11.7541      1.00000
    160     -11.7135      1.00000
    161     -11.6276      1.00000
    162     -11.6162      1.00000
    163     -11.5747      1.00000
    164     -11.5419      1.00000
    165     -11.5371      1.00000
    166     -11.4971      1.00000
    167     -11.2253      1.00000
    168     -11.2183      1.00000
    169     -11.2177      1.00000
    170     -11.1917      1.00000
    171     -11.1895      1.00000
    172     -11.1859      1.00000
    173     -11.1677      1.00000
    174     -11.1662      1.00000
    175     -11.1093      1.00000
    176     -11.1023      1.00000
    177     -11.1003      1.00000
    178     -11.0991      1.00000
    179     -11.0362      1.00000
    180     -11.0086      1.00000
    181     -11.0063      1.00000
    182     -10.9876      1.00000
    183     -10.9550      1.00000
    184     -10.9474      1.00000
    185     -10.9203      1.00000
    186     -10.9148      1.00000
    187     -10.9046      1.00000
    188     -10.8049      1.00000
    189     -10.7880      1.00000
    190     -10.7817      1.00000
    191     -10.7481      1.00000
    192     -10.6968      1.00000
    193     -10.6919      1.00000
    194     -10.6835      1.00000
    195     -10.6406      1.00000
    196     -10.6388      1.00000
    197     -10.6222      1.00000
    198     -10.5794      1.00000
    199     -10.5735      1.00000
    200     -10.5666      1.00000
    201     -10.5602      1.00000
    202     -10.5505      1.00000
    203     -10.4900      1.00000
    204     -10.4873      1.00000
    205     -10.4713      1.00000
    206     -10.4637      1.00000
    207     -10.4211      1.00000
    208     -10.4158      1.00000
    209     -10.3476      1.00000
    210     -10.3109      1.00000
    211     -10.2952      1.00000
    212     -10.2426      1.00000
    213     -10.2276      1.00000
    214     -10.2109      1.00000
    215     -10.1222      1.00000
    216     -10.1107      1.00000
    217     -10.0792      1.00000
    218     -10.0485      1.00000
    219      -9.9735      1.00000
    220      -9.9024      1.00000
    221      -9.8636      1.00000
    222      -9.7406      1.00000
    223      -9.7363      1.00000
    224      -9.7322      1.00000
    225      -9.6451      1.00000
    226      -9.6274      1.00000
    227      -9.6255      1.00000
    228      -9.5723      1.00000
    229      -9.5411      1.00000
    230      -9.5373      1.00000
    231      -9.5271      1.00000
    232      -9.4794      1.00000
    233      -9.4632      1.00000
    234      -9.4476      1.00000
    235      -9.3104      1.00000
    236      -9.3080      1.00000
    237      -9.2575      1.00000
    238      -9.2379      1.00000
    239      -9.2301      1.00000
    240      -9.2190      1.00000
    241      -9.0896      1.00000
    242      -8.9728      1.00000
    243      -8.9624      1.00000
    244      -8.9385      1.00000
    245      -8.8448      1.00000
    246      -8.8434      1.00000
    247      -8.7495      1.00000
    248      -8.7275      1.00000
    249      -8.5930      1.00000
    250      -8.5924      1.00000
    251      -8.5795      1.00000
    252      -8.5607      1.00000
    253      -8.5520      1.00000
    254      -8.5243      1.00000
    255      -8.5073      1.00000
    256      -8.4925      1.00000
    257      -8.4909      1.00000
    258      -8.4201      1.00000
    259      -8.3473      1.00000
    260      -8.2870      1.00000
    261      -8.2850      1.00000
    262      -8.2835      1.00000
    263      -8.2800      1.00000
    264      -8.2789      1.00000
    265      -8.1678      1.00000
    266      -8.1658      1.00000
    267      -8.1329      1.00000
    268      -8.1082      1.00000
    269      -8.0919      1.00000
    270      -8.0632      1.00000
    271      -8.0618      1.00000
    272      -8.0555      1.00000
    273      -7.9919      1.00000
    274      -7.9823      1.00000
    275      -7.9805      1.00000
    276      -7.9456      1.00000
    277      -7.8400      1.00000
    278      -7.8280      1.00000
    279      -7.8159      1.00000
    280      -7.8018      1.00000
    281      -7.7882      1.00000
    282      -7.7837      1.00000
    283      -7.7807      1.00000
    284      -7.7764      1.00000
    285      -7.7702      1.00000
    286      -7.7625      1.00000
    287      -7.7612      1.00000
    288      -7.7538      1.00000
    289      -7.7185      1.00000
    290      -7.6899      1.00000
    291      -7.6815      1.00000
    292      -7.6762      1.00000
    293      -7.5518      1.00000
    294      -7.5405      1.00000
    295      -7.5395      1.00000
    296      -7.5329      1.00000
    297      -7.5289      1.00000
    298      -7.5181      1.00000
    299      -7.5145      1.00000
    300      -7.5102      1.00000
    301      -7.4840      1.00000
    302      -7.4596      1.00000
    303      -7.4403      1.00000
    304      -7.4375      1.00000
    305      -7.4283      1.00000
    306      -7.4146      1.00000
    307      -7.4088      1.00000
    308      -7.3849      1.00000
    309      -7.3537      1.00000
    310      -7.3490      1.00000
    311      -7.3429      1.00000
    312      -7.3370      1.00000
    313      -7.3263      1.00000
    314      -7.3236      1.00000
    315      -7.2970      1.00000
    316      -7.2965      1.00000
    317      -7.2651      1.00000
    318      -7.2534      1.00000
    319      -7.2432      1.00000
    320      -7.2409      1.00000
    321      -7.2009      1.00000
    322      -7.1935      1.00000
    323      -7.1843      1.00000
    324      -7.1531      1.00000
    325      -7.1295      1.00000
    326      -7.0942      1.00000
    327      -7.0825      1.00000
    328      -7.0737      1.00000
    329      -7.0667      1.00000
    330      -7.0442      1.00000
    331      -7.0357      1.00000
    332      -7.0220      1.00000
    333      -6.9979      1.00000
    334      -6.9946      1.00000
    335      -6.9764      1.00000
    336      -6.9204      1.00000
    337      -6.9166      1.00000
    338      -6.8981      1.00000
    339      -6.8867      1.00000
    340      -6.8449      1.00000
    341      -6.8257      1.00000
    342      -6.7744      1.00000
    343      -6.7551      1.00000
    344      -6.6710      1.00000
    345      -6.6375      1.00000
    346      -6.5912      1.00000
    347      -6.5273      1.00000
    348      -6.5122      1.00000
    349      -6.4859      1.00000
    350      -6.4077      1.00000
    351      -6.3171      1.00000
    352      -6.2482      1.00000
    353      -6.2335      1.00000
    354      -6.0904      1.00000
    355      -6.0701      1.00000
    356      -6.0508      1.00000
    357      -6.0273      1.00000
    358      -5.9988      1.00000
    359      -5.9965      1.00000
    360      -5.9319      1.00000
    361      -5.9197      1.00000
    362      -5.8882      1.00000
    363      -5.8795      1.00000
    364      -5.8728      1.00000
    365      -5.8684      1.00000
    366      -5.8524      1.00000
    367      -5.7225      1.00000
    368      -5.7107      1.00000
    369      -5.6399      1.00000
    370      -5.6246      1.00000
    371      -5.5699      1.00000
    372      -5.5522      1.00000
    373      -5.5435      1.00000
    374      -5.2895      1.00000
    375      -5.2648      1.00000
    376      -5.2616      1.00000
    377      -5.2360      1.00000
    378      -5.2246      1.00000
    379      -5.2165      1.00000
    380      -5.1500      1.00000
    381      -5.1455      1.00000
    382      -5.1412      1.00000
    383      -5.0581      1.00000
    384      -5.0273      1.00000
    385      -5.0209      1.00000
    386      -4.9945      1.00000
    387      -4.9913      1.00000
    388      -4.9331      1.00000
    389      -4.8162      1.00000
    390      -4.7757      1.00000
    391      -4.7544      1.00000
    392      -4.7517      1.00000
    393      -4.5957      1.00000
    394      -4.5828      1.00000
    395      -4.4811      1.00000
    396      -4.1897      1.00000
    397      -4.1420      1.00000
    398      -4.1315      1.00000
    399      -4.0267      1.00000
    400      -4.0244      1.00000
    401      -3.8998      1.00000
    402      -3.4303      1.00000
    403      -3.4150      1.00000
    404      -2.0334      1.00000
    405      -1.5038      1.00000
    406      -0.4882      0.00000
    407       0.3553      0.00000
    408       0.4246      0.00000
    409       0.4263      0.00000
    410       0.6012      0.00000
    411       0.6025      0.00000
    412       1.1223      0.00000
    413       1.4790      0.00000
    414       1.4841      0.00000
    415       1.4979      0.00000
    416       1.5070      0.00000
    417       1.5133      0.00000
    418       1.5365      0.00000
    419       1.6897      0.00000
    420       1.8101      0.00000
    421       1.8956      0.00000
    422       1.8984      0.00000
    423       1.9144      0.00000
    424       1.9217      0.00000
    425       1.9851      0.00000
    426       1.9942      0.00000
    427       2.0279      0.00000
    428       2.0399      0.00000
    429       2.1997      0.00000
    430       2.4829      0.00000
    431       2.4920      0.00000
    432       2.5628      0.00000
    433       2.5855      0.00000
    434       2.5960      0.00000
    435       2.6096      0.00000
    436       2.7177      0.00000
    437       2.8401      0.00000
    438       3.0189      0.00000
    439       3.0238      0.00000
    440       3.0626      0.00000
    441       3.0660      0.00000
    442       3.0822      0.00000
    443       3.1171      0.00000
    444       3.2440      0.00000
    445       3.2613      0.00000
    446       3.2665      0.00000
    447       3.2938      0.00000
    448       3.3788      0.00000
    449       3.3869      0.00000
    450       3.4017      0.00000
    451       3.4200      0.00000
    452       3.4266      0.00000
    453       3.4515      0.00000
    454       3.4542      0.00000
    455       3.4976      0.00000
    456       3.5091      0.00000
    457       3.5566      0.00000
    458       3.5652      0.00000
    459       3.5988      0.00000
    460       3.6044      0.00000
    461       3.7198      0.00000
    462       3.7624      0.00000
    463       3.7656      0.00000
    464       3.9396      0.00000
    465       3.9556      0.00000
    466       3.9621      0.00000
    467       4.0367      0.00000
    468       4.0781      0.00000
    469       4.1223      0.00000
    470       4.1333      0.00000
    471       4.1550      0.00000
    472       4.1702      0.00000
    473       4.1750      0.00000
    474       4.2137      0.00000
    475       4.2348      0.00000
    476       4.3650      0.00000
    477       4.4036      0.00000
    478       4.4314      0.00000
    479       4.4399      0.00000
    480       4.4737      0.00000
    481       4.4810      0.00000
    482       4.5287      0.00000
    483       4.5503      0.00000
    484       4.5760      0.00000
    485       4.5942      0.00000
    486       4.6302      0.00000
    487       4.6410      0.00000
    488       4.6539      0.00000
    489       4.6610      0.00000
    490       4.6819      0.00000
    491       4.7338      0.00000
    492       4.7533      0.00000
    493       4.7607      0.00000
    494       4.8204      0.00000
    495       4.9138      0.00000
    496       4.9234      0.00000
    497       4.9318      0.00000
    498       4.9388      0.00000
    499       4.9513      0.00000
    500       4.9571      0.00000
    501       4.9755      0.00000
    502       4.9851      0.00000
    503       4.9946      0.00000
    504       5.0289      0.00000
    505       5.0461      0.00000
    506       5.0528      0.00000
    507       5.0615      0.00000
    508       5.0828      0.00000
    509       5.1006      0.00000
    510       5.1356      0.00000
    511       5.1375      0.00000
    512       5.1576      0.00000
    513       5.1745      0.00000
    514       5.1796      0.00000
    515       5.2194      0.00000
    516       5.2232      0.00000
    517       5.3053      0.00000
    518       5.3267      0.00000
    519       5.3439      0.00000
    520       5.3711      0.00000
    521       5.3974      0.00000
    522       5.4343      0.00000
    523       5.4476      0.00000
    524       5.4569      0.00000
    525       5.4641      0.00000
    526       5.4794      0.00000
    527       5.4979      0.00000
    528       5.5053      0.00000
    529       5.5069      0.00000
    530       5.5371      0.00000
    531       5.5484      0.00000
    532       5.5533      0.00000
    533       5.5567      0.00000
    534       5.5708      0.00000
    535       5.5746      0.00000
    536       5.5817      0.00000
    537       5.5955      0.00000
    538       5.6044      0.00000
    539       5.6097      0.00000
    540       5.6321      0.00000
    541       5.6372      0.00000
    542       5.6502      0.00000
    543       5.6558      0.00000
    544       5.6626      0.00000
    545       5.6863      0.00000
    546       5.6963      0.00000
    547       5.7215      0.00000
    548       5.7620      0.00000
    549       5.7748      0.00000
    550       5.7809      0.00000
    551       5.7876      0.00000
    552       5.8201      0.00000
    553       5.8515      0.00000
    554       5.8573      0.00000
    555       5.8836      0.00000
    556       5.8866      0.00000
    557       5.8899      0.00000
    558       5.9072      0.00000
    559       5.9174      0.00000
    560       5.9244      0.00000
    561       5.9326      0.00000
    562       5.9404      0.00000
    563       5.9639      0.00000
    564       5.9935      0.00000

 k-point     2 :       0.3333   -0.0000    0.0000
  band No.  band energies     occupation 
      1     -29.3981      1.00000
      2     -29.3249      1.00000
      3     -29.2079      1.00000
      4     -29.1406      1.00000
      5     -29.0371      1.00000
      6     -29.0028      1.00000
      7     -28.9339      1.00000
      8     -28.9150      1.00000
      9     -28.8831      1.00000
     10     -28.8794      1.00000
     11     -28.8075      1.00000
     12     -28.7884      1.00000
     13     -28.7528      1.00000
     14     -28.7419      1.00000
     15     -28.7202      1.00000
     16     -28.6680      1.00000
     17     -28.6631      1.00000
     18     -28.6324      1.00000
     19     -28.6167      1.00000
     20     -28.6079      1.00000
     21     -28.5751      1.00000
     22     -28.5555      1.00000
     23     -28.5444      1.00000
     24     -28.5225      1.00000
     25     -28.5085      1.00000
     26     -28.4912      1.00000
     27     -28.4836      1.00000
     28     -28.4723      1.00000
     29     -28.4455      1.00000
     30     -28.4368      1.00000
     31     -28.4185      1.00000
     32     -28.4085      1.00000
     33     -28.4037      1.00000
     34     -28.3897      1.00000
     35     -28.3841      1.00000
     36     -28.3800      1.00000
     37     -28.3659      1.00000
     38     -28.3624      1.00000
     39     -28.3383      1.00000
     40     -28.3276      1.00000
     41     -28.3216      1.00000
     42     -28.3053      1.00000
     43     -28.2959      1.00000
     44     -28.2846      1.00000
     45     -28.2688      1.00000
     46     -28.2599      1.00000
     47     -28.2531      1.00000
     48     -28.2379      1.00000
     49     -28.2015      1.00000
     50     -28.1978      1.00000
     51     -28.1870      1.00000
     52     -28.1664      1.00000
     53     -28.1499      1.00000
     54     -28.1376      1.00000
     55     -28.1110      1.00000
     56     -28.1009      1.00000
     57     -28.0655      1.00000
     58     -28.0549      1.00000
     59     -27.9966      1.00000
     60     -27.9182      1.00000
     61     -27.8534      1.00000
     62     -27.8120      1.00000
     63     -27.8058      1.00000
     64     -27.7324      1.00000
     65     -27.6991      1.00000
     66     -27.5686      1.00000
     67     -27.5351      1.00000
     68     -27.4125      1.00000
     69     -26.2663      1.00000
     70     -26.0464      1.00000
     71     -26.0295      1.00000
     72     -22.2474      1.00000
     73     -20.1415      1.00000
     74     -19.9988      1.00000
     75     -19.8118      1.00000
     76     -19.6972      1.00000
     77     -19.4985      1.00000
     78     -19.4604      1.00000
     79     -19.2117      1.00000
     80     -19.1802      1.00000
     81     -19.1143      1.00000
     82     -18.7889      1.00000
     83     -18.7815      1.00000
     84     -18.7630      1.00000
     85     -18.4653      1.00000
     86     -18.4479      1.00000
     87     -18.3396      1.00000
     88     -18.3166      1.00000
     89     -17.9409      1.00000
     90     -17.9186      1.00000
     91     -17.7944      1.00000
     92     -17.7731      1.00000
     93     -17.6422      1.00000
     94     -17.4846      1.00000
     95     -17.4807      1.00000
     96     -17.2059      1.00000
     97     -17.2018      1.00000
     98     -16.9853      1.00000
     99     -16.8881      1.00000
    100     -16.8276      1.00000
    101     -16.6462      1.00000
    102     -16.6383      1.00000
    103     -16.4902      1.00000
    104     -16.4429      1.00000
    105     -16.2652      1.00000
    106     -16.2004      1.00000
    107     -15.8220      1.00000
    108     -15.8174      1.00000
    109     -15.5172      1.00000
    110     -15.4068      1.00000
    111     -15.3962      1.00000
    112     -15.1946      1.00000
    113     -15.1745      1.00000
    114     -15.0193      1.00000
    115     -14.9715      1.00000
    116     -14.9282      1.00000
    117     -14.8332      1.00000
    118     -14.8146      1.00000
    119     -14.5712      1.00000
    120     -14.5691      1.00000
    121     -14.0708      1.00000
    122     -14.0484      1.00000
    123     -14.0085      1.00000
    124     -13.9963      1.00000
    125     -13.8414      1.00000
    126     -13.8340      1.00000
    127     -13.5577      1.00000
    128     -13.5435      1.00000
    129     -13.4630      1.00000
    130     -13.3751      1.00000
    131     -12.9335      1.00000
    132     -12.8752      1.00000
    133     -12.8130      1.00000
    134     -12.7852      1.00000
    135     -12.7768      1.00000
    136     -12.7552      1.00000
    137     -12.7509      1.00000
    138     -12.7436      1.00000
    139     -12.7276      1.00000
    140     -12.7097      1.00000
    141     -12.6186      1.00000
    142     -12.5845      1.00000
    143     -12.5417      1.00000
    144     -12.4437      1.00000
    145     -12.4147      1.00000
    146     -12.2041      1.00000
    147     -12.1996      1.00000
    148     -12.1613      1.00000
    149     -12.1476      1.00000
    150     -11.8859      1.00000
    151     -11.8765      1.00000
    152     -11.8536      1.00000
    153     -11.8412      1.00000
    154     -11.8153      1.00000
    155     -11.8004      1.00000
    156     -11.7895      1.00000
    157     -11.7836      1.00000
    158     -11.7731      1.00000
    159     -11.7272      1.00000
    160     -11.6943      1.00000
    161     -11.6635      1.00000
    162     -11.6371      1.00000
    163     -11.6309      1.00000
    164     -11.5591      1.00000
    165     -11.5524      1.00000
    166     -11.5461      1.00000
    167     -11.4849      1.00000
    168     -11.4359      1.00000
    169     -11.4281      1.00000
    170     -11.3689      1.00000
    171     -11.2942      1.00000
    172     -11.2571      1.00000
    173     -11.1838      1.00000
    174     -11.1607      1.00000
    175     -11.1186      1.00000
    176     -11.0847      1.00000
    177     -11.0770      1.00000
    178     -11.0256      1.00000
    179     -11.0213      1.00000
    180     -10.9888      1.00000
    181     -10.9195      1.00000
    182     -10.9126      1.00000
    183     -10.9029      1.00000
    184     -10.8686      1.00000
    185     -10.8468      1.00000
    186     -10.8285      1.00000
    187     -10.8216      1.00000
    188     -10.8098      1.00000
    189     -10.8003      1.00000
    190     -10.7335      1.00000
    191     -10.7297      1.00000
    192     -10.7200      1.00000
    193     -10.6708      1.00000
    194     -10.6586      1.00000
    195     -10.6177      1.00000
    196     -10.6118      1.00000
    197     -10.5912      1.00000
    198     -10.5753      1.00000
    199     -10.5353      1.00000
    200     -10.5285      1.00000
    201     -10.5021      1.00000
    202     -10.4488      1.00000
    203     -10.4416      1.00000
    204     -10.4167      1.00000
    205     -10.3960      1.00000
    206     -10.3332      1.00000
    207     -10.3175      1.00000
    208     -10.3057      1.00000
    209     -10.2796      1.00000
    210     -10.2711      1.00000
    211     -10.2504      1.00000
    212     -10.2390      1.00000
    213     -10.1975      1.00000
    214     -10.1679      1.00000
    215     -10.1225      1.00000
    216     -10.1078      1.00000
    217     -10.0853      1.00000
    218     -10.0464      1.00000
    219     -10.0170      1.00000
    220      -9.9590      1.00000
    221      -9.9286      1.00000
    222      -9.8842      1.00000
    223      -9.8708      1.00000
    224      -9.8445      1.00000
    225      -9.8250      1.00000
    226      -9.8086      1.00000
    227      -9.7545      1.00000
    228      -9.7245      1.00000
    229      -9.7073      1.00000
    230      -9.5861      1.00000
    231      -9.5538      1.00000
    232      -9.5231      1.00000
    233      -9.3622      1.00000
    234      -9.3290      1.00000
    235      -9.2980      1.00000
    236      -9.2581      1.00000
    237      -9.2030      1.00000
    238      -9.1761      1.00000
    239      -9.1064      1.00000
    240      -9.0820      1.00000
    241      -8.9841      1.00000
    242      -8.9059      1.00000
    243      -8.8840      1.00000
    244      -8.8198      1.00000
    245      -8.8166      1.00000
    246      -8.7608      1.00000
    247      -8.7234      1.00000
    248      -8.6946      1.00000
    249      -8.6935      1.00000
    250      -8.6219      1.00000
    251      -8.6064      1.00000
    252      -8.5773      1.00000
    253      -8.5526      1.00000
    254      -8.5474      1.00000
    255      -8.5089      1.00000
    256      -8.4665      1.00000
    257      -8.4619      1.00000
    258      -8.4557      1.00000
    259      -8.4402      1.00000
    260      -8.3474      1.00000
    261      -8.2993      1.00000
    262      -8.2849      1.00000
    263      -8.2669      1.00000
    264      -8.2491      1.00000
    265      -8.2206      1.00000
    266      -8.1847      1.00000
    267      -8.1396      1.00000
    268      -8.1050      1.00000
    269      -8.0848      1.00000
    270      -8.0450      1.00000
    271      -8.0325      1.00000
    272      -8.0269      1.00000
    273      -7.9693      1.00000
    274      -7.9566      1.00000
    275      -7.9213      1.00000
    276      -7.8959      1.00000
    277      -7.8857      1.00000
    278      -7.8499      1.00000
    279      -7.8436      1.00000
    280      -7.8325      1.00000
    281      -7.8092      1.00000
    282      -7.7980      1.00000
    283      -7.7927      1.00000
    284      -7.7905      1.00000
    285      -7.7794      1.00000
    286      -7.7633      1.00000
    287      -7.7611      1.00000
    288      -7.7457      1.00000
    289      -7.7299      1.00000
    290      -7.7009      1.00000
    291      -7.6889      1.00000
    292      -7.6676      1.00000
    293      -7.6577      1.00000
    294      -7.6504      1.00000
    295      -7.6122      1.00000
    296      -7.6004      1.00000
    297      -7.5881      1.00000
    298      -7.5614      1.00000
    299      -7.5354      1.00000
    300      -7.5084      1.00000
    301      -7.4880      1.00000
    302      -7.4604      1.00000
    303      -7.4541      1.00000
    304      -7.4466      1.00000
    305      -7.4270      1.00000
    306      -7.4211      1.00000
    307      -7.4162      1.00000
    308      -7.3998      1.00000
    309      -7.3839      1.00000
    310      -7.3562      1.00000
    311      -7.3521      1.00000
    312      -7.3308      1.00000
    313      -7.3237      1.00000
    314      -7.3093      1.00000
    315      -7.3040      1.00000
    316      -7.2845      1.00000
    317      -7.2759      1.00000
    318      -7.2584      1.00000
    319      -7.2389      1.00000
    320      -7.2078      1.00000
    321      -7.2022      1.00000
    322      -7.1606      1.00000
    323      -7.1391      1.00000
    324      -7.1232      1.00000
    325      -7.1191      1.00000
    326      -7.1069      1.00000
    327      -7.0910      1.00000
    328      -7.0535      1.00000
    329      -7.0516      1.00000
    330      -7.0228      1.00000
    331      -7.0059      1.00000
    332      -6.9965      1.00000
    333      -6.9712      1.00000
    334      -6.9547      1.00000
    335      -6.9474      1.00000
    336      -6.9039      1.00000
    337      -6.8506      1.00000
    338      -6.8435      1.00000
    339      -6.8265      1.00000
    340      -6.7625      1.00000
    341      -6.7164      1.00000
    342      -6.7085      1.00000
    343      -6.6637      1.00000
    344      -6.6457      1.00000
    345      -6.5974      1.00000
    346      -6.5766      1.00000
    347      -6.5371      1.00000
    348      -6.5082      1.00000
    349      -6.4592      1.00000
    350      -6.4314      1.00000
    351      -6.4050      1.00000
    352      -6.3477      1.00000
    353      -6.2897      1.00000
    354      -6.2528      1.00000
    355      -6.2228      1.00000
    356      -6.1586      1.00000
    357      -6.1490      1.00000
    358      -6.0557      1.00000
    359      -6.0260      1.00000
    360      -5.9426      1.00000
    361      -5.9252      1.00000
    362      -5.9066      1.00000
    363      -5.8885      1.00000
    364      -5.8564      1.00000
    365      -5.7888      1.00000
    366      -5.7696      1.00000
    367      -5.7143      1.00000
    368      -5.6399      1.00000
    369      -5.6084      1.00000
    370      -5.5742      1.00000
    371      -5.5602      1.00000
    372      -5.5436      1.00000
    373      -5.5069      1.00000
    374      -5.4230      1.00000
    375      -5.3888      1.00000
    376      -5.3592      1.00000
    377      -5.3572      1.00000
    378      -5.2741      1.00000
    379      -5.2102      1.00000
    380      -5.1994      1.00000
    381      -5.1396      1.00000
    382      -5.1106      1.00000
    383      -5.1007      1.00000
    384      -4.9568      1.00000
    385      -4.9319      1.00000
    386      -4.9046      1.00000
    387      -4.8372      1.00000
    388      -4.8329      1.00000
    389      -4.8057      1.00000
    390      -4.7339      1.00000
    391      -4.7137      1.00000
    392      -4.5814      1.00000
    393      -4.5630      1.00000
    394      -4.4513      1.00000
    395      -4.4224      1.00000
    396      -4.3637      1.00000
    397      -4.2825      1.00000
    398      -4.2009      1.00000
    399      -4.0560      1.00000
    400      -3.9862      1.00000
    401      -3.8403      1.00000
    402      -3.5772      1.00000
    403      -3.4649      1.00000
    404      -2.0334      1.00000
    405      -1.4883      1.00000
    406      -0.3575      0.00000
    407       0.0351      0.00000
    408       0.3531      0.00000
    409       0.5431      0.00000
    410       0.8241      0.00000
    411       0.8619      0.00000
    412       1.1895      0.00000
    413       1.2263      0.00000
    414       1.3293      0.00000
    415       1.4952      0.00000
    416       1.6109      0.00000
    417       1.6614      0.00000
    418       1.6926      0.00000
    419       1.7495      0.00000
    420       1.7670      0.00000
    421       1.8043      0.00000
    422       1.8389      0.00000
    423       1.9280      0.00000
    424       1.9699      0.00000
    425       2.0668      0.00000
    426       2.1157      0.00000
    427       2.1549      0.00000
    428       2.2752      0.00000
    429       2.3073      0.00000
    430       2.3978      0.00000
    431       2.4133      0.00000
    432       2.4830      0.00000
    433       2.5524      0.00000
    434       2.5608      0.00000
    435       2.6155      0.00000
    436       2.7260      0.00000
    437       2.7977      0.00000
    438       2.8652      0.00000
    439       2.8832      0.00000
    440       2.9006      0.00000
    441       2.9220      0.00000
    442       2.9493      0.00000
    443       2.9628      0.00000
    444       3.0071      0.00000
    445       3.0630      0.00000
    446       3.1634      0.00000
    447       3.3080      0.00000
    448       3.3390      0.00000
    449       3.3986      0.00000
    450       3.4201      0.00000
    451       3.4416      0.00000
    452       3.4527      0.00000
    453       3.4678      0.00000
    454       3.5897      0.00000
    455       3.6258      0.00000
    456       3.6961      0.00000
    457       3.7245      0.00000
    458       3.7406      0.00000
    459       3.7795      0.00000
    460       3.8251      0.00000
    461       3.8456      0.00000
    462       3.8621      0.00000
    463       3.9112      0.00000
    464       3.9223      0.00000
    465       3.9521      0.00000
    466       3.9889      0.00000
    467       4.0193      0.00000
    468       4.0551      0.00000
    469       4.0722      0.00000
    470       4.0942      0.00000
    471       4.1294      0.00000
    472       4.1770      0.00000
    473       4.1909      0.00000
    474       4.2232      0.00000
    475       4.2536      0.00000
    476       4.2651      0.00000
    477       4.2787      0.00000
    478       4.3111      0.00000
    479       4.3329      0.00000
    480       4.3663      0.00000
    481       4.3928      0.00000
    482       4.4141      0.00000
    483       4.4327      0.00000
    484       4.4685      0.00000
    485       4.5492      0.00000
    486       4.5691      0.00000
    487       4.5885      0.00000
    488       4.6237      0.00000
    489       4.6320      0.00000
    490       4.6721      0.00000
    491       4.6768      0.00000
    492       4.6929      0.00000
    493       4.7345      0.00000
    494       4.7702      0.00000
    495       4.7807      0.00000
    496       4.7995      0.00000
    497       4.8295      0.00000
    498       4.8525      0.00000
    499       4.8714      0.00000
    500       4.8988      0.00000
    501       4.9295      0.00000
    502       4.9415      0.00000
    503       4.9726      0.00000
    504       5.0089      0.00000
    505       5.0202      0.00000
    506       5.0280      0.00000
    507       5.0482      0.00000
    508       5.0616      0.00000
    509       5.0973      0.00000
    510       5.1035      0.00000
    511       5.1499      0.00000
    512       5.1630      0.00000
    513       5.1802      0.00000
    514       5.1987      0.00000
    515       5.2064      0.00000
    516       5.2217      0.00000
    517       5.2384      0.00000
    518       5.2495      0.00000
    519       5.2827      0.00000
    520       5.2910      0.00000
    521       5.3127      0.00000
    522       5.3276      0.00000
    523       5.3410      0.00000
    524       5.3518      0.00000
    525       5.3647      0.00000
    526       5.3760      0.00000
    527       5.4023      0.00000
    528       5.4162      0.00000
    529       5.4288      0.00000
    530       5.4450      0.00000
    531       5.4643      0.00000
    532       5.4790      0.00000
    533       5.5038      0.00000
    534       5.5211      0.00000
    535       5.5229      0.00000
    536       5.5302      0.00000
    537       5.5498      0.00000
    538       5.5827      0.00000
    539       5.6070      0.00000
    540       5.6437      0.00000
    541       5.6687      0.00000
    542       5.6991      0.00000
    543       5.7119      0.00000
    544       5.7234      0.00000
    545       5.7384      0.00000
    546       5.7720      0.00000
    547       5.8245      0.00000
    548       5.8326      0.00000
    549       5.8619      0.00000
    550       5.8832      0.00000
    551       5.9074      0.00000
    552       5.9233      0.00000
    553       5.9392      0.00000
    554       5.9566      0.00000
    555       5.9781      0.00000
    556       5.9901      0.00000
    557       6.0063      0.00000
    558       6.0231      0.00000
    559       6.0382      0.00000
    560       6.0757      0.00000
    561       6.0828      0.00000
    562       6.1170      0.00000
    563       6.1418      0.00000
    564       6.1581      0.00000

 k-point     3 :       0.3333    0.3333    0.0000
  band No.  band energies     occupation 
      1     -29.3977      1.00000
      2     -29.3261      1.00000
      3     -29.2071      1.00000
      4     -29.1400      1.00000
      5     -29.0363      1.00000
      6     -29.0044      1.00000
      7     -28.9335      1.00000
      8     -28.9145      1.00000
      9     -28.8843      1.00000
     10     -28.8814      1.00000
     11     -28.8076      1.00000
     12     -28.7874      1.00000
     13     -28.7513      1.00000
     14     -28.7418      1.00000
     15     -28.7178      1.00000
     16     -28.6677      1.00000
     17     -28.6626      1.00000
     18     -28.6337      1.00000
     19     -28.6177      1.00000
     20     -28.6095      1.00000
     21     -28.5744      1.00000
     22     -28.5563      1.00000
     23     -28.5464      1.00000
     24     -28.5197      1.00000
     25     -28.5071      1.00000
     26     -28.4943      1.00000
     27     -28.4834      1.00000
     28     -28.4704      1.00000
     29     -28.4453      1.00000
     30     -28.4379      1.00000
     31     -28.4179      1.00000
     32     -28.4083      1.00000
     33     -28.4028      1.00000
     34     -28.3918      1.00000
     35     -28.3854      1.00000
     36     -28.3811      1.00000
     37     -28.3651      1.00000
     38     -28.3608      1.00000
     39     -28.3388      1.00000
     40     -28.3276      1.00000
     41     -28.3202      1.00000
     42     -28.3071      1.00000
     43     -28.2965      1.00000
     44     -28.2824      1.00000
     45     -28.2737      1.00000
     46     -28.2555      1.00000
     47     -28.2501      1.00000
     48     -28.2376      1.00000
     49     -28.2085      1.00000
     50     -28.1917      1.00000
     51     -28.1891      1.00000
     52     -28.1657      1.00000
     53     -28.1514      1.00000
     54     -28.1382      1.00000
     55     -28.1099      1.00000
     56     -28.1001      1.00000
     57     -28.0662      1.00000
     58     -28.0555      1.00000
     59     -27.9963      1.00000
     60     -27.9180      1.00000
     61     -27.8534      1.00000
     62     -27.8121      1.00000
     63     -27.8058      1.00000
     64     -27.7325      1.00000
     65     -27.6990      1.00000
     66     -27.5683      1.00000
     67     -27.5354      1.00000
     68     -27.4124      1.00000
     69     -26.2664      1.00000
     70     -26.0463      1.00000
     71     -26.0295      1.00000
     72     -22.2474      1.00000
     73     -20.1410      1.00000
     74     -20.0003      1.00000
     75     -19.8117      1.00000
     76     -19.6942      1.00000
     77     -19.4986      1.00000
     78     -19.4625      1.00000
     79     -19.2112      1.00000
     80     -19.1821      1.00000
     81     -19.1152      1.00000
     82     -18.7877      1.00000
     83     -18.7795      1.00000
     84     -18.7610      1.00000
     85     -18.4660      1.00000
     86     -18.4477      1.00000
     87     -18.3414      1.00000
     88     -18.3171      1.00000
     89     -17.9409      1.00000
     90     -17.9188      1.00000
     91     -17.7961      1.00000
     92     -17.7739      1.00000
     93     -17.6418      1.00000
     94     -17.4842      1.00000
     95     -17.4804      1.00000
     96     -17.2032      1.00000
     97     -17.2006      1.00000
     98     -16.9856      1.00000
     99     -16.8841      1.00000
    100     -16.8327      1.00000
    101     -16.6453      1.00000
    102     -16.6397      1.00000
    103     -16.4896      1.00000
    104     -16.4445      1.00000
    105     -16.2645      1.00000
    106     -16.2001      1.00000
    107     -15.8229      1.00000
    108     -15.8173      1.00000
    109     -15.5172      1.00000
    110     -15.4062      1.00000
    111     -15.3963      1.00000
    112     -15.1946      1.00000
    113     -15.1756      1.00000
    114     -15.0204      1.00000
    115     -14.9726      1.00000
    116     -14.9262      1.00000
    117     -14.8315      1.00000
    118     -14.8140      1.00000
    119     -14.5719      1.00000
    120     -14.5682      1.00000
    121     -14.0670      1.00000
    122     -14.0527      1.00000
    123     -14.0080      1.00000
    124     -13.9966      1.00000
    125     -13.8407      1.00000
    126     -13.8349      1.00000
    127     -13.5573      1.00000
    128     -13.5442      1.00000
    129     -13.4642      1.00000
    130     -13.3741      1.00000
    131     -12.9330      1.00000
    132     -12.8764      1.00000
    133     -12.8122      1.00000
    134     -12.7854      1.00000
    135     -12.7768      1.00000
    136     -12.7545      1.00000
    137     -12.7503      1.00000
    138     -12.7419      1.00000
    139     -12.7285      1.00000
    140     -12.7097      1.00000
    141     -12.6183      1.00000
    142     -12.5879      1.00000
    143     -12.5400      1.00000
    144     -12.4448      1.00000
    145     -12.4154      1.00000
    146     -12.2042      1.00000
    147     -12.1998      1.00000
    148     -12.1636      1.00000
    149     -12.1451      1.00000
    150     -11.8858      1.00000
    151     -11.8765      1.00000
    152     -11.8533      1.00000
    153     -11.8398      1.00000
    154     -11.8167      1.00000
    155     -11.7995      1.00000
    156     -11.7893      1.00000
    157     -11.7831      1.00000
    158     -11.7715      1.00000
    159     -11.7278      1.00000
    160     -11.6918      1.00000
    161     -11.6701      1.00000
    162     -11.6349      1.00000
    163     -11.6304      1.00000
    164     -11.5590      1.00000
    165     -11.5532      1.00000
    166     -11.5434      1.00000
    167     -11.4880      1.00000
    168     -11.4359      1.00000
    169     -11.4283      1.00000
    170     -11.3642      1.00000
    171     -11.2955      1.00000
    172     -11.2637      1.00000
    173     -11.1814      1.00000
    174     -11.1638      1.00000
    175     -11.1179      1.00000
    176     -11.0840      1.00000
    177     -11.0767      1.00000
    178     -11.0240      1.00000
    179     -11.0197      1.00000
    180     -10.9857      1.00000
    181     -10.9226      1.00000
    182     -10.9138      1.00000
    183     -10.9021      1.00000
    184     -10.8633      1.00000
    185     -10.8488      1.00000
    186     -10.8297      1.00000
    187     -10.8227      1.00000
    188     -10.8078      1.00000
    189     -10.7973      1.00000
    190     -10.7342      1.00000
    191     -10.7272      1.00000
    192     -10.7218      1.00000
    193     -10.6748      1.00000
    194     -10.6595      1.00000
    195     -10.6203      1.00000
    196     -10.6131      1.00000
    197     -10.5893      1.00000
    198     -10.5767      1.00000
    199     -10.5378      1.00000
    200     -10.5254      1.00000
    201     -10.5041      1.00000
    202     -10.4502      1.00000
    203     -10.4408      1.00000
    204     -10.4165      1.00000
    205     -10.3866      1.00000
    206     -10.3304      1.00000
    207     -10.3168      1.00000
    208     -10.3036      1.00000
    209     -10.2838      1.00000
    210     -10.2709      1.00000
    211     -10.2508      1.00000
    212     -10.2407      1.00000
    213     -10.1970      1.00000
    214     -10.1652      1.00000
    215     -10.1258      1.00000
    216     -10.1084      1.00000
    217     -10.0825      1.00000
    218     -10.0470      1.00000
    219     -10.0189      1.00000
    220      -9.9665      1.00000
    221      -9.9280      1.00000
    222      -9.8929      1.00000
    223      -9.8679      1.00000
    224      -9.8438      1.00000
    225      -9.8274      1.00000
    226      -9.8108      1.00000
    227      -9.7465      1.00000
    228      -9.7155      1.00000
    229      -9.7040      1.00000
    230      -9.5921      1.00000
    231      -9.5585      1.00000
    232      -9.5212      1.00000
    233      -9.3611      1.00000
    234      -9.3356      1.00000
    235      -9.2991      1.00000
    236      -9.2587      1.00000
    237      -9.2017      1.00000
    238      -9.1746      1.00000
    239      -9.1011      1.00000
    240      -9.0808      1.00000
    241      -8.9762      1.00000
    242      -8.9118      1.00000
    243      -8.8800      1.00000
    244      -8.8209      1.00000
    245      -8.8161      1.00000
    246      -8.7673      1.00000
    247      -8.7169      1.00000
    248      -8.6970      1.00000
    249      -8.6948      1.00000
    250      -8.6239      1.00000
    251      -8.6096      1.00000
    252      -8.5735      1.00000
    253      -8.5545      1.00000
    254      -8.5464      1.00000
    255      -8.5101      1.00000
    256      -8.4685      1.00000
    257      -8.4606      1.00000
    258      -8.4568      1.00000
    259      -8.4410      1.00000
    260      -8.3479      1.00000
    261      -8.2941      1.00000
    262      -8.2844      1.00000
    263      -8.2669      1.00000
    264      -8.2506      1.00000
    265      -8.2218      1.00000
    266      -8.1827      1.00000
    267      -8.1471      1.00000
    268      -8.1017      1.00000
    269      -8.0854      1.00000
    270      -8.0439      1.00000
    271      -8.0321      1.00000
    272      -8.0253      1.00000
    273      -7.9666      1.00000
    274      -7.9562      1.00000
    275      -7.9231      1.00000
    276      -7.8967      1.00000
    277      -7.8872      1.00000
    278      -7.8506      1.00000
    279      -7.8417      1.00000
    280      -7.8296      1.00000
    281      -7.8115      1.00000
    282      -7.7973      1.00000
    283      -7.7940      1.00000
    284      -7.7901      1.00000
    285      -7.7803      1.00000
    286      -7.7641      1.00000
    287      -7.7619      1.00000
    288      -7.7495      1.00000
    289      -7.7335      1.00000
    290      -7.6977      1.00000
    291      -7.6889      1.00000
    292      -7.6685      1.00000
    293      -7.6597      1.00000
    294      -7.6465      1.00000
    295      -7.6119      1.00000
    296      -7.5994      1.00000
    297      -7.5828      1.00000
    298      -7.5619      1.00000
    299      -7.5393      1.00000
    300      -7.5226      1.00000
    301      -7.4760      1.00000
    302      -7.4604      1.00000
    303      -7.4524      1.00000
    304      -7.4475      1.00000
    305      -7.4274      1.00000
    306      -7.4192      1.00000
    307      -7.4154      1.00000
    308      -7.3996      1.00000
    309      -7.3662      1.00000
    310      -7.3592      1.00000
    311      -7.3490      1.00000
    312      -7.3293      1.00000
    313      -7.3245      1.00000
    314      -7.3099      1.00000
    315      -7.3061      1.00000
    316      -7.2874      1.00000
    317      -7.2738      1.00000
    318      -7.2584      1.00000
    319      -7.2397      1.00000
    320      -7.2077      1.00000
    321      -7.2027      1.00000
    322      -7.1734      1.00000
    323      -7.1451      1.00000
    324      -7.1259      1.00000
    325      -7.1160      1.00000
    326      -7.1064      1.00000
    327      -7.0890      1.00000
    328      -7.0519      1.00000
    329      -7.0434      1.00000
    330      -7.0262      1.00000
    331      -7.0100      1.00000
    332      -6.9982      1.00000
    333      -6.9704      1.00000
    334      -6.9528      1.00000
    335      -6.9457      1.00000
    336      -6.9021      1.00000
    337      -6.8520      1.00000
    338      -6.8451      1.00000
    339      -6.8211      1.00000
    340      -6.7641      1.00000
    341      -6.7264      1.00000
    342      -6.6955      1.00000
    343      -6.6775      1.00000
    344      -6.6462      1.00000
    345      -6.6010      1.00000
    346      -6.5690      1.00000
    347      -6.5345      1.00000
    348      -6.5105      1.00000
    349      -6.4560      1.00000
    350      -6.4277      1.00000
    351      -6.4069      1.00000
    352      -6.3564      1.00000
    353      -6.2907      1.00000
    354      -6.2549      1.00000
    355      -6.2128      1.00000
    356      -6.1606      1.00000
    357      -6.1442      1.00000
    358      -6.0520      1.00000
    359      -6.0318      1.00000
    360      -5.9488      1.00000
    361      -5.9203      1.00000
    362      -5.9021      1.00000
    363      -5.8869      1.00000
    364      -5.8612      1.00000
    365      -5.7872      1.00000
    366      -5.7732      1.00000
    367      -5.7087      1.00000
    368      -5.6358      1.00000
    369      -5.6064      1.00000
    370      -5.5790      1.00000
    371      -5.5626      1.00000
    372      -5.5504      1.00000
    373      -5.5040      1.00000
    374      -5.4246      1.00000
    375      -5.3869      1.00000
    376      -5.3595      1.00000
    377      -5.3554      1.00000
    378      -5.2755      1.00000
    379      -5.2125      1.00000
    380      -5.1981      1.00000
    381      -5.1351      1.00000
    382      -5.1082      1.00000
    383      -5.1029      1.00000
    384      -4.9612      1.00000
    385      -4.9282      1.00000
    386      -4.9077      1.00000
    387      -4.8394      1.00000
    388      -4.8344      1.00000
    389      -4.8039      1.00000
    390      -4.7320      1.00000
    391      -4.7143      1.00000
    392      -4.5791      1.00000
    393      -4.5631      1.00000
    394      -4.4495      1.00000
    395      -4.4234      1.00000
    396      -4.3627      1.00000
    397      -4.2837      1.00000
    398      -4.2044      1.00000
    399      -4.0575      1.00000
    400      -3.9867      1.00000
    401      -3.8370      1.00000
    402      -3.5727      1.00000
    403      -3.4689      1.00000
    404      -2.0332      1.00000
    405      -1.4884      1.00000
    406      -0.3571      0.00000
    407       0.0339      0.00000
    408       0.3542      0.00000
    409       0.5443      0.00000
    410       0.8230      0.00000
    411       0.8619      0.00000
    412       1.1890      0.00000
    413       1.2240      0.00000
    414       1.3282      0.00000
    415       1.5001      0.00000
    416       1.6108      0.00000
    417       1.6638      0.00000
    418       1.6942      0.00000
    419       1.7495      0.00000
    420       1.7644      0.00000
    421       1.8003      0.00000
    422       1.8449      0.00000
    423       1.9266      0.00000
    424       1.9642      0.00000
    425       2.0814      0.00000
    426       2.1155      0.00000
    427       2.1562      0.00000
    428       2.2710      0.00000
    429       2.3099      0.00000
    430       2.3738      0.00000
    431       2.4118      0.00000
    432       2.4819      0.00000
    433       2.5517      0.00000
    434       2.5610      0.00000
    435       2.6243      0.00000
    436       2.7274      0.00000
    437       2.7965      0.00000
    438       2.8523      0.00000
    439       2.8738      0.00000
    440       2.9005      0.00000
    441       2.9313      0.00000
    442       2.9441      0.00000
    443       2.9629      0.00000
    444       3.0082      0.00000
    445       3.0697      0.00000
    446       3.1832      0.00000
    447       3.2994      0.00000
    448       3.3306      0.00000
    449       3.3806      0.00000
    450       3.4207      0.00000
    451       3.4405      0.00000
    452       3.4533      0.00000
    453       3.4898      0.00000
    454       3.6165      0.00000
    455       3.6240      0.00000
    456       3.6947      0.00000
    457       3.7349      0.00000
    458       3.7519      0.00000
    459       3.7821      0.00000
    460       3.8078      0.00000
    461       3.8487      0.00000
    462       3.8745      0.00000
    463       3.9101      0.00000
    464       3.9309      0.00000
    465       3.9631      0.00000
    466       3.9880      0.00000
    467       4.0208      0.00000
    468       4.0585      0.00000
    469       4.0782      0.00000
    470       4.0956      0.00000
    471       4.1607      0.00000
    472       4.1770      0.00000
    473       4.1862      0.00000
    474       4.1975      0.00000
    475       4.2272      0.00000
    476       4.2551      0.00000
    477       4.2676      0.00000
    478       4.3131      0.00000
    479       4.3348      0.00000
    480       4.3734      0.00000
    481       4.3850      0.00000
    482       4.4097      0.00000
    483       4.4190      0.00000
    484       4.4570      0.00000
    485       4.5396      0.00000
    486       4.5680      0.00000
    487       4.5928      0.00000
    488       4.6191      0.00000
    489       4.6250      0.00000
    490       4.6527      0.00000
    491       4.6829      0.00000
    492       4.6929      0.00000
    493       4.7316      0.00000
    494       4.7475      0.00000
    495       4.7738      0.00000
    496       4.8125      0.00000
    497       4.8349      0.00000
    498       4.8532      0.00000
    499       4.8902      0.00000
    500       4.9093      0.00000
    501       4.9231      0.00000
    502       4.9547      0.00000
    503       4.9720      0.00000
    504       4.9846      0.00000
    505       5.0154      0.00000
    506       5.0212      0.00000
    507       5.0487      0.00000
    508       5.0595      0.00000
    509       5.1047      0.00000
    510       5.1255      0.00000
    511       5.1529      0.00000
    512       5.1621      0.00000
    513       5.1863      0.00000
    514       5.1972      0.00000
    515       5.2064      0.00000
    516       5.2199      0.00000
    517       5.2355      0.00000
    518       5.2571      0.00000
    519       5.2651      0.00000
    520       5.2987      0.00000
    521       5.3119      0.00000
    522       5.3266      0.00000
    523       5.3489      0.00000
    524       5.3549      0.00000
    525       5.3667      0.00000
    526       5.3757      0.00000
    527       5.4079      0.00000
    528       5.4227      0.00000
    529       5.4265      0.00000
    530       5.4408      0.00000
    531       5.4564      0.00000
    532       5.4778      0.00000
    533       5.5017      0.00000
    534       5.5080      0.00000
    535       5.5215      0.00000
    536       5.5378      0.00000
    537       5.5557      0.00000
    538       5.5796      0.00000
    539       5.6160      0.00000
    540       5.6443      0.00000
    541       5.6609      0.00000
    542       5.6766      0.00000
    543       5.7021      0.00000
    544       5.7246      0.00000
    545       5.7444      0.00000
    546       5.7763      0.00000
    547       5.8150      0.00000
    548       5.8528      0.00000
    549       5.8694      0.00000
    550       5.8819      0.00000
    551       5.8953      0.00000
    552       5.9211      0.00000
    553       5.9418      0.00000
    554       5.9693      0.00000
    555       5.9887      0.00000
    556       6.0087      0.00000
    557       6.0191      0.00000
    558       6.0257      0.00000
    559       6.0501      0.00000
    560       6.0618      0.00000
    561       6.0844      0.00000
    562       6.1066      0.00000
    563       6.1234      0.00000
    564       6.1633      0.00000

 k-point     4 :      -0.0000    0.3333    0.0000
  band No.  band energies     occupation 
      1     -29.3976      1.00000
      2     -29.3264      1.00000
      3     -29.2069      1.00000
      4     -29.1400      1.00000
      5     -29.0361      1.00000
      6     -29.0046      1.00000
      7     -28.9334      1.00000
      8     -28.9143      1.00000
      9     -28.8839      1.00000
     10     -28.8825      1.00000
     11     -28.8074      1.00000
     12     -28.7871      1.00000
     13     -28.7512      1.00000
     14     -28.7418      1.00000
     15     -28.7178      1.00000
     16     -28.6674      1.00000
     17     -28.6630      1.00000
     18     -28.6338      1.00000
     19     -28.6180      1.00000
     20     -28.6096      1.00000
     21     -28.5742      1.00000
     22     -28.5563      1.00000
     23     -28.5470      1.00000
     24     -28.5167      1.00000
     25     -28.5055      1.00000
     26     -28.4951      1.00000
     27     -28.4855      1.00000
     28     -28.4687      1.00000
     29     -28.4446      1.00000
     30     -28.4382      1.00000
     31     -28.4186      1.00000
     32     -28.4101      1.00000
     33     -28.4045      1.00000
     34     -28.3948      1.00000
     35     -28.3853      1.00000
     36     -28.3834      1.00000
     37     -28.3650      1.00000
     38     -28.3579      1.00000
     39     -28.3370      1.00000
     40     -28.3272      1.00000
     41     -28.3174      1.00000
     42     -28.3059      1.00000
     43     -28.3020      1.00000
     44     -28.2774      1.00000
     45     -28.2729      1.00000
     46     -28.2605      1.00000
     47     -28.2490      1.00000
     48     -28.2314      1.00000
     49     -28.2051      1.00000
     50     -28.1995      1.00000
     51     -28.1941      1.00000
     52     -28.1641      1.00000
     53     -28.1476      1.00000
     54     -28.1387      1.00000
     55     -28.1124      1.00000
     56     -28.0968      1.00000
     57     -28.0682      1.00000
     58     -28.0553      1.00000
     59     -27.9961      1.00000
     60     -27.9180      1.00000
     61     -27.8524      1.00000
     62     -27.8126      1.00000
     63     -27.8061      1.00000
     64     -27.7324      1.00000
     65     -27.6991      1.00000
     66     -27.5686      1.00000
     67     -27.5350      1.00000
     68     -27.4125      1.00000
     69     -26.2664      1.00000
     70     -26.0463      1.00000
     71     -26.0295      1.00000
     72     -22.2474      1.00000
     73     -20.1409      1.00000
     74     -20.0005      1.00000
     75     -19.8117      1.00000
     76     -19.6938      1.00000
     77     -19.4986      1.00000
     78     -19.4628      1.00000
     79     -19.2111      1.00000
     80     -19.1823      1.00000
     81     -19.1156      1.00000
     82     -18.7875      1.00000
     83     -18.7795      1.00000
     84     -18.7601      1.00000
     85     -18.4658      1.00000
     86     -18.4489      1.00000
     87     -18.3416      1.00000
     88     -18.3169      1.00000
     89     -17.9411      1.00000
     90     -17.9190      1.00000
     91     -17.7962      1.00000
     92     -17.7738      1.00000
     93     -17.6413      1.00000
     94     -17.4826      1.00000
     95     -17.4807      1.00000
     96     -17.2025      1.00000
     97     -17.2020      1.00000
     98     -16.9848      1.00000
     99     -16.8757      1.00000
    100     -16.8468      1.00000
    101     -16.6426      1.00000
    102     -16.6400      1.00000
    103     -16.4831      1.00000
    104     -16.4493      1.00000
    105     -16.2589      1.00000
    106     -16.2044      1.00000
    107     -15.8236      1.00000
    108     -15.8186      1.00000
    109     -15.5172      1.00000
    110     -15.4056      1.00000
    111     -15.3979      1.00000
    112     -15.1944      1.00000
    113     -15.1753      1.00000
    114     -15.0201      1.00000
    115     -14.9709      1.00000
    116     -14.9242      1.00000
    117     -14.8325      1.00000
    118     -14.8147      1.00000
    119     -14.5707      1.00000
    120     -14.5698      1.00000
    121     -14.0665      1.00000
    122     -14.0525      1.00000
    123     -14.0073      1.00000
    124     -13.9981      1.00000
    125     -13.8402      1.00000
    126     -13.8375      1.00000
    127     -13.5553      1.00000
    128     -13.5465      1.00000
    129     -13.4632      1.00000
    130     -13.3733      1.00000
    131     -12.9329      1.00000
    132     -12.8767      1.00000
    133     -12.8119      1.00000
    134     -12.7854      1.00000
    135     -12.7774      1.00000
    136     -12.7545      1.00000
    137     -12.7491      1.00000
    138     -12.7407      1.00000
    139     -12.7290      1.00000
    140     -12.7097      1.00000
    141     -12.6185      1.00000
    142     -12.5894      1.00000
    143     -12.5393      1.00000
    144     -12.4449      1.00000
    145     -12.4172      1.00000
    146     -12.2039      1.00000
    147     -12.2003      1.00000
    148     -12.1651      1.00000
    149     -12.1429      1.00000
    150     -11.8842      1.00000
    151     -11.8765      1.00000
    152     -11.8525      1.00000
    153     -11.8374      1.00000
    154     -11.8190      1.00000
    155     -11.7974      1.00000
    156     -11.7911      1.00000
    157     -11.7813      1.00000
    158     -11.7708      1.00000
    159     -11.7266      1.00000
    160     -11.6852      1.00000
    161     -11.6810      1.00000
    162     -11.6378      1.00000
    163     -11.6290      1.00000
    164     -11.5577      1.00000
    165     -11.5533      1.00000
    166     -11.5388      1.00000
    167     -11.4907      1.00000
    168     -11.4342      1.00000
    169     -11.4298      1.00000
    170     -11.3600      1.00000
    171     -11.2927      1.00000
    172     -11.2781      1.00000
    173     -11.1759      1.00000
    174     -11.1711      1.00000
    175     -11.1195      1.00000
    176     -11.0851      1.00000
    177     -11.0764      1.00000
    178     -11.0233      1.00000
    179     -11.0169      1.00000
    180     -10.9824      1.00000
    181     -10.9253      1.00000
    182     -10.9124      1.00000
    183     -10.9038      1.00000
    184     -10.8570      1.00000
    185     -10.8535      1.00000
    186     -10.8295      1.00000
    187     -10.8219      1.00000
    188     -10.8016      1.00000
    189     -10.7940      1.00000
    190     -10.7344      1.00000
    191     -10.7281      1.00000
    192     -10.7228      1.00000
    193     -10.6772      1.00000
    194     -10.6663      1.00000
    195     -10.6236      1.00000
    196     -10.6141      1.00000
    197     -10.5837      1.00000
    198     -10.5794      1.00000
    199     -10.5405      1.00000
    200     -10.5234      1.00000
    201     -10.5081      1.00000
    202     -10.4470      1.00000
    203     -10.4441      1.00000
    204     -10.4107      1.00000
    205     -10.3810      1.00000
    206     -10.3243      1.00000
    207     -10.3162      1.00000
    208     -10.2986      1.00000
    209     -10.2847      1.00000
    210     -10.2746      1.00000
    211     -10.2564      1.00000
    212     -10.2425      1.00000
    213     -10.1997      1.00000
    214     -10.1603      1.00000
    215     -10.1235      1.00000
    216     -10.1115      1.00000
    217     -10.0757      1.00000
    218     -10.0452      1.00000
    219     -10.0202      1.00000
    220      -9.9694      1.00000
    221      -9.9361      1.00000
    222      -9.8967      1.00000
    223      -9.8754      1.00000
    224      -9.8370      1.00000
    225      -9.8270      1.00000
    226      -9.8165      1.00000
    227      -9.7418      1.00000
    228      -9.7062      1.00000
    229      -9.6998      1.00000
    230      -9.5920      1.00000
    231      -9.5604      1.00000
    232      -9.5236      1.00000
    233      -9.3499      1.00000
    234      -9.3448      1.00000
    235      -9.3033      1.00000
    236      -9.2758      1.00000
    237      -9.2020      1.00000
    238      -9.1641      1.00000
    239      -9.0997      1.00000
    240      -9.0684      1.00000
    241      -8.9681      1.00000
    242      -8.9303      1.00000
    243      -8.8757      1.00000
    244      -8.8224      1.00000
    245      -8.8163      1.00000
    246      -8.7718      1.00000
    247      -8.7088      1.00000
    248      -8.6976      1.00000
    249      -8.6953      1.00000
    250      -8.6237      1.00000
    251      -8.6188      1.00000
    252      -8.5708      1.00000
    253      -8.5564      1.00000
    254      -8.5460      1.00000
    255      -8.5126      1.00000
    256      -8.4689      1.00000
    257      -8.4590      1.00000
    258      -8.4561      1.00000
    259      -8.4404      1.00000
    260      -8.3459      1.00000
    261      -8.2899      1.00000
    262      -8.2843      1.00000
    263      -8.2661      1.00000
    264      -8.2512      1.00000
    265      -8.2180      1.00000
    266      -8.1782      1.00000
    267      -8.1511      1.00000
    268      -8.1006      1.00000
    269      -8.0866      1.00000
    270      -8.0487      1.00000
    271      -8.0300      1.00000
    272      -8.0276      1.00000
    273      -7.9633      1.00000
    274      -7.9583      1.00000
    275      -7.9234      1.00000
    276      -7.8929      1.00000
    277      -7.8891      1.00000
    278      -7.8465      1.00000
    279      -7.8416      1.00000
    280      -7.8322      1.00000
    281      -7.8076      1.00000
    282      -7.8001      1.00000
    283      -7.7964      1.00000
    284      -7.7918      1.00000
    285      -7.7756      1.00000
    286      -7.7684      1.00000
    287      -7.7633      1.00000
    288      -7.7512      1.00000
    289      -7.7360      1.00000
    290      -7.6944      1.00000
    291      -7.6855      1.00000
    292      -7.6684      1.00000
    293      -7.6607      1.00000
    294      -7.6498      1.00000
    295      -7.6168      1.00000
    296      -7.5969      1.00000
    297      -7.5877      1.00000
    298      -7.5608      1.00000
    299      -7.5392      1.00000
    300      -7.5105      1.00000
    301      -7.4829      1.00000
    302      -7.4618      1.00000
    303      -7.4537      1.00000
    304      -7.4470      1.00000
    305      -7.4252      1.00000
    306      -7.4183      1.00000
    307      -7.4062      1.00000
    308      -7.3975      1.00000
    309      -7.3760      1.00000
    310      -7.3573      1.00000
    311      -7.3542      1.00000
    312      -7.3311      1.00000
    313      -7.3267      1.00000
    314      -7.3091      1.00000
    315      -7.3048      1.00000
    316      -7.2811      1.00000
    317      -7.2773      1.00000
    318      -7.2563      1.00000
    319      -7.2515      1.00000
    320      -7.2120      1.00000
    321      -7.2026      1.00000
    322      -7.1626      1.00000
    323      -7.1519      1.00000
    324      -7.1205      1.00000
    325      -7.1120      1.00000
    326      -7.0965      1.00000
    327      -7.0944      1.00000
    328      -7.0449      1.00000
    329      -7.0404      1.00000
    330      -7.0318      1.00000
    331      -7.0080      1.00000
    332      -7.0042      1.00000
    333      -6.9759      1.00000
    334      -6.9503      1.00000
    335      -6.9321      1.00000
    336      -6.9025      1.00000
    337      -6.8544      1.00000
    338      -6.8508      1.00000
    339      -6.8078      1.00000
    340      -6.7779      1.00000
    341      -6.7307      1.00000
    342      -6.6930      1.00000
    343      -6.6758      1.00000
    344      -6.6561      1.00000
    345      -6.6043      1.00000
    346      -6.5752      1.00000
    347      -6.5271      1.00000
    348      -6.5076      1.00000
    349      -6.4483      1.00000
    350      -6.4255      1.00000
    351      -6.4048      1.00000
    352      -6.3597      1.00000
    353      -6.2918      1.00000
    354      -6.2546      1.00000
    355      -6.2222      1.00000
    356      -6.1596      1.00000
    357      -6.1359      1.00000
    358      -6.0562      1.00000
    359      -6.0395      1.00000
    360      -5.9534      1.00000
    361      -5.9122      1.00000
    362      -5.8964      1.00000
    363      -5.8774      1.00000
    364      -5.8599      1.00000
    365      -5.7888      1.00000
    366      -5.7800      1.00000
    367      -5.7158      1.00000
    368      -5.6382      1.00000
    369      -5.6036      1.00000
    370      -5.5769      1.00000
    371      -5.5615      1.00000
    372      -5.5457      1.00000
    373      -5.5064      1.00000
    374      -5.4317      1.00000
    375      -5.3852      1.00000
    376      -5.3582      1.00000
    377      -5.3443      1.00000
    378      -5.2911      1.00000
    379      -5.2124      1.00000
    380      -5.1941      1.00000
    381      -5.1367      1.00000
    382      -5.1126      1.00000
    383      -5.1030      1.00000
    384      -4.9353      1.00000
    385      -4.9274      1.00000
    386      -4.9166      1.00000
    387      -4.8509      1.00000
    388      -4.8358      1.00000
    389      -4.8054      1.00000
    390      -4.7255      1.00000
    391      -4.7155      1.00000
    392      -4.5752      1.00000
    393      -4.5632      1.00000
    394      -4.4483      1.00000
    395      -4.4215      1.00000
    396      -4.3545      1.00000
    397      -4.2941      1.00000
    398      -4.2149      1.00000
    399      -4.0634      1.00000
    400      -3.9799      1.00000
    401      -3.8332      1.00000
    402      -3.5592      1.00000
    403      -3.4817      1.00000
    404      -2.0332      1.00000
    405      -1.4883      1.00000
    406      -0.3574      0.00000
    407       0.0329      0.00000
    408       0.3553      0.00000
    409       0.5454      0.00000
    410       0.8232      0.00000
    411       0.8616      0.00000
    412       1.1878      0.00000
    413       1.2240      0.00000
    414       1.3274      0.00000
    415       1.4994      0.00000
    416       1.6117      0.00000
    417       1.6670      0.00000
    418       1.6946      0.00000
    419       1.7454      0.00000
    420       1.7685      0.00000
    421       1.7955      0.00000
    422       1.8413      0.00000
    423       1.9266      0.00000
    424       1.9629      0.00000
    425       2.0951      0.00000
    426       2.1198      0.00000
    427       2.1573      0.00000
    428       2.2709      0.00000
    429       2.3096      0.00000
    430       2.3565      0.00000
    431       2.4086      0.00000
    432       2.4823      0.00000
    433       2.5512      0.00000
    434       2.5586      0.00000
    435       2.6320      0.00000
    436       2.7300      0.00000
    437       2.7951      0.00000
    438       2.8396      0.00000
    439       2.8592      0.00000
    440       2.8997      0.00000
    441       2.9422      0.00000
    442       2.9516      0.00000
    443       2.9680      0.00000
    444       3.0072      0.00000
    445       3.0722      0.00000
    446       3.1900      0.00000
    447       3.3107      0.00000
    448       3.3175      0.00000
    449       3.3921      0.00000
    450       3.4160      0.00000
    451       3.4487      0.00000
    452       3.4542      0.00000
    453       3.4913      0.00000
    454       3.6184      0.00000
    455       3.6259      0.00000
    456       3.6952      0.00000
    457       3.7338      0.00000
    458       3.7424      0.00000
    459       3.7950      0.00000
    460       3.8083      0.00000
    461       3.8423      0.00000
    462       3.8834      0.00000
    463       3.9170      0.00000
    464       3.9447      0.00000
    465       3.9681      0.00000
    466       3.9832      0.00000
    467       4.0060      0.00000
    468       4.0499      0.00000
    469       4.0819      0.00000
    470       4.0969      0.00000
    471       4.1550      0.00000
    472       4.1779      0.00000
    473       4.1825      0.00000
    474       4.1995      0.00000
    475       4.2174      0.00000
    476       4.2480      0.00000
    477       4.2830      0.00000
    478       4.3173      0.00000
    479       4.3354      0.00000
    480       4.3596      0.00000
    481       4.3871      0.00000
    482       4.3978      0.00000
    483       4.4258      0.00000
    484       4.4504      0.00000
    485       4.5361      0.00000
    486       4.5803      0.00000
    487       4.5839      0.00000
    488       4.6115      0.00000
    489       4.6206      0.00000
    490       4.6652      0.00000
    491       4.6760      0.00000
    492       4.6971      0.00000
    493       4.7301      0.00000
    494       4.7452      0.00000
    495       4.7824      0.00000
    496       4.7984      0.00000
    497       4.8325      0.00000
    498       4.8516      0.00000
    499       4.8818      0.00000
    500       4.9021      0.00000
    501       4.9401      0.00000
    502       4.9420      0.00000
    503       4.9621      0.00000
    504       4.9943      0.00000
    505       5.0142      0.00000
    506       5.0238      0.00000
    507       5.0442      0.00000
    508       5.0550      0.00000
    509       5.0977      0.00000
    510       5.1310      0.00000
    511       5.1393      0.00000
    512       5.1652      0.00000
    513       5.1826      0.00000
    514       5.1954      0.00000
    515       5.2085      0.00000
    516       5.2212      0.00000
    517       5.2317      0.00000
    518       5.2481      0.00000
    519       5.2766      0.00000
    520       5.2974      0.00000
    521       5.3089      0.00000
    522       5.3171      0.00000
    523       5.3365      0.00000
    524       5.3511      0.00000
    525       5.3736      0.00000
    526       5.3787      0.00000
    527       5.4041      0.00000
    528       5.4228      0.00000
    529       5.4318      0.00000
    530       5.4395      0.00000
    531       5.4515      0.00000
    532       5.4830      0.00000
    533       5.5004      0.00000
    534       5.5046      0.00000
    535       5.5252      0.00000
    536       5.5385      0.00000
    537       5.5696      0.00000
    538       5.5822      0.00000
    539       5.6003      0.00000
    540       5.6488      0.00000
    541       5.6700      0.00000
    542       5.6868      0.00000
    543       5.7034      0.00000
    544       5.7336      0.00000
    545       5.7367      0.00000
    546       5.7846      0.00000
    547       5.8254      0.00000
    548       5.8543      0.00000
    549       5.8720      0.00000
    550       5.8904      0.00000
    551       5.9026      0.00000
    552       5.9210      0.00000
    553       5.9491      0.00000
    554       5.9633      0.00000
    555       5.9806      0.00000
    556       5.9930      0.00000
    557       6.0107      0.00000
    558       6.0268      0.00000
    559       6.0411      0.00000
    560       6.0644      0.00000
    561       6.0856      0.00000
    562       6.1126      0.00000
    563       6.1317      0.00000
    564       6.1484      0.00000

 k-point     5 :      -0.3333    0.3333    0.0000
  band No.  band energies     occupation 
      1     -29.3714      1.00000
      2     -29.3642      1.00000
      3     -29.2172      1.00000
      4     -29.0802      1.00000
      5     -29.0745      1.00000
      6     -28.9591      1.00000
      7     -28.9332      1.00000
      8     -28.9158      1.00000
      9     -28.9091      1.00000
     10     -28.8842      1.00000
     11     -28.8785      1.00000
     12     -28.7926      1.00000
     13     -28.7275      1.00000
     14     -28.7222      1.00000
     15     -28.7005      1.00000
     16     -28.6960      1.00000
     17     -28.6246      1.00000
     18     -28.6045      1.00000
     19     -28.6007      1.00000
     20     -28.5969      1.00000
     21     -28.5898      1.00000
     22     -28.5858      1.00000
     23     -28.5509      1.00000
     24     -28.5458      1.00000
     25     -28.5090      1.00000
     26     -28.5000      1.00000
     27     -28.4728      1.00000
     28     -28.4672      1.00000
     29     -28.4544      1.00000
     30     -28.4400      1.00000
     31     -28.4359      1.00000
     32     -28.4101      1.00000
     33     -28.3996      1.00000
     34     -28.3863      1.00000
     35     -28.3754      1.00000
     36     -28.3730      1.00000
     37     -28.3653      1.00000
     38     -28.3634      1.00000
     39     -28.3294      1.00000
     40     -28.3230      1.00000
     41     -28.3187      1.00000
     42     -28.3087      1.00000
     43     -28.3051      1.00000
     44     -28.2959      1.00000
     45     -28.2677      1.00000
     46     -28.2597      1.00000
     47     -28.2472      1.00000
     48     -28.2391      1.00000
     49     -28.2059      1.00000
     50     -28.1963      1.00000
     51     -28.1873      1.00000
     52     -28.1637      1.00000
     53     -28.1481      1.00000
     54     -28.1409      1.00000
     55     -28.1100      1.00000
     56     -28.0989      1.00000
     57     -28.0673      1.00000
     58     -28.0558      1.00000
     59     -27.9965      1.00000
     60     -27.9185      1.00000
     61     -27.8530      1.00000
     62     -27.8122      1.00000
     63     -27.8058      1.00000
     64     -27.7328      1.00000
     65     -27.6993      1.00000
     66     -27.5687      1.00000
     67     -27.5355      1.00000
     68     -27.4124      1.00000
     69     -26.2666      1.00000
     70     -26.0465      1.00000
     71     -26.0296      1.00000
     72     -22.2475      1.00000
     73     -20.0867      1.00000
     74     -20.0755      1.00000
     75     -19.8579      1.00000
     76     -19.5567      1.00000
     77     -19.5431      1.00000
     78     -19.4288      1.00000
     79     -19.1988      1.00000
     80     -19.1580      1.00000
     81     -19.1473      1.00000
     82     -18.9348      1.00000
     83     -18.9085      1.00000
     84     -18.7875      1.00000
     85     -18.3197      1.00000
     86     -18.3088      1.00000
     87     -18.2984      1.00000
     88     -18.0619      1.00000
     89     -18.0287      1.00000
     90     -18.0165      1.00000
     91     -17.8151      1.00000
     92     -17.7952      1.00000
     93     -17.7933      1.00000
     94     -17.3953      1.00000
     95     -17.3747      1.00000
     96     -17.3028      1.00000
     97     -17.2630      1.00000
     98     -17.2046      1.00000
     99     -17.1660      1.00000
    100     -16.6107      1.00000
    101     -16.5976      1.00000
    102     -16.5926      1.00000
    103     -16.3718      1.00000
    104     -16.1776      1.00000
    105     -16.1563      1.00000
    106     -16.0582      1.00000
    107     -15.9137      1.00000
    108     -15.8901      1.00000
    109     -15.5175      1.00000
    110     -15.4950      1.00000
    111     -15.4896      1.00000
    112     -15.4758      1.00000
    113     -15.2346      1.00000
    114     -15.1031      1.00000
    115     -15.0863      1.00000
    116     -14.6049      1.00000
    117     -14.5973      1.00000
    118     -14.5938      1.00000
    119     -14.4828      1.00000
    120     -14.4731      1.00000
    121     -14.4489      1.00000
    122     -14.4146      1.00000
    123     -14.2227      1.00000
    124     -14.2137      1.00000
    125     -14.0608      1.00000
    126     -13.2546      1.00000
    127     -13.2345      1.00000
    128     -13.2066      1.00000
    129     -13.1959      1.00000
    130     -13.1764      1.00000
    131     -13.1453      1.00000
    132     -12.9699      1.00000
    133     -12.9380      1.00000
    134     -12.9085      1.00000
    135     -12.8927      1.00000
    136     -12.8919      1.00000
    137     -12.7403      1.00000
    138     -12.6815      1.00000
    139     -12.6767      1.00000
    140     -12.5738      1.00000
    141     -12.5469      1.00000
    142     -12.5347      1.00000
    143     -12.5332      1.00000
    144     -12.4497      1.00000
    145     -12.4378      1.00000
    146     -12.3149      1.00000
    147     -12.3046      1.00000
    148     -12.2130      1.00000
    149     -12.1611      1.00000
    150     -12.1271      1.00000
    151     -12.1228      1.00000
    152     -11.8367      1.00000
    153     -11.8338      1.00000
    154     -11.8151      1.00000
    155     -11.7982      1.00000
    156     -11.7856      1.00000
    157     -11.7446      1.00000
    158     -11.7262      1.00000
    159     -11.7143      1.00000
    160     -11.6983      1.00000
    161     -11.6936      1.00000
    162     -11.6239      1.00000
    163     -11.5622      1.00000
    164     -11.5322      1.00000
    165     -11.4831      1.00000
    166     -11.4684      1.00000
    167     -11.4621      1.00000
    168     -11.4495      1.00000
    169     -11.4063      1.00000
    170     -11.3763      1.00000
    171     -11.3098      1.00000
    172     -11.2577      1.00000
    173     -11.2149      1.00000
    174     -11.1682      1.00000
    175     -11.0762      1.00000
    176     -11.0663      1.00000
    177     -11.0438      1.00000
    178     -11.0276      1.00000
    179     -10.9962      1.00000
    180     -10.9906      1.00000
    181     -10.9610      1.00000
    182     -10.9310      1.00000
    183     -10.8887      1.00000
    184     -10.8707      1.00000
    185     -10.8630      1.00000
    186     -10.8511      1.00000
    187     -10.8217      1.00000
    188     -10.8148      1.00000
    189     -10.8103      1.00000
    190     -10.8027      1.00000
    191     -10.7548      1.00000
    192     -10.7390      1.00000
    193     -10.7190      1.00000
    194     -10.7090      1.00000
    195     -10.6834      1.00000
    196     -10.6780      1.00000
    197     -10.6355      1.00000
    198     -10.6280      1.00000
    199     -10.5358      1.00000
    200     -10.4907      1.00000
    201     -10.4851      1.00000
    202     -10.4217      1.00000
    203     -10.3631      1.00000
    204     -10.3535      1.00000
    205     -10.3475      1.00000
    206     -10.3251      1.00000
    207     -10.3039      1.00000
    208     -10.2785      1.00000
    209     -10.2630      1.00000
    210     -10.2325      1.00000
    211     -10.2176      1.00000
    212     -10.2104      1.00000
    213     -10.1963      1.00000
    214     -10.1355      1.00000
    215     -10.0931      1.00000
    216     -10.0533      1.00000
    217     -10.0431      1.00000
    218      -9.9859      1.00000
    219      -9.9731      1.00000
    220      -9.9676      1.00000
    221      -9.8811      1.00000
    222      -9.8627      1.00000
    223      -9.8527      1.00000
    224      -9.8422      1.00000
    225      -9.8158      1.00000
    226      -9.8070      1.00000
    227      -9.7481      1.00000
    228      -9.7348      1.00000
    229      -9.7161      1.00000
    230      -9.6802      1.00000
    231      -9.6672      1.00000
    232      -9.6526      1.00000
    233      -9.5479      1.00000
    234      -9.4370      1.00000
    235      -9.3874      1.00000
    236      -9.3252      1.00000
    237      -9.2006      1.00000
    238      -9.0727      1.00000
    239      -9.0418      1.00000
    240      -8.9387      1.00000
    241      -8.9181      1.00000
    242      -8.8842      1.00000
    243      -8.8277      1.00000
    244      -8.7741      1.00000
    245      -8.7701      1.00000
    246      -8.7550      1.00000
    247      -8.7539      1.00000
    248      -8.7057      1.00000
    249      -8.6991      1.00000
    250      -8.6341      1.00000
    251      -8.5761      1.00000
    252      -8.5689      1.00000
    253      -8.5396      1.00000
    254      -8.5235      1.00000
    255      -8.5064      1.00000
    256      -8.4968      1.00000
    257      -8.4845      1.00000
    258      -8.4481      1.00000
    259      -8.4469      1.00000
    260      -8.4259      1.00000
    261      -8.2960      1.00000
    262      -8.2891      1.00000
    263      -8.2661      1.00000
    264      -8.2406      1.00000
    265      -8.2291      1.00000
    266      -8.1897      1.00000
    267      -8.1208      1.00000
    268      -8.0877      1.00000
    269      -8.0730      1.00000
    270      -8.0599      1.00000
    271      -8.0369      1.00000
    272      -8.0344      1.00000
    273      -7.9721      1.00000
    274      -7.9585      1.00000
    275      -7.9336      1.00000
    276      -7.9044      1.00000
    277      -7.8990      1.00000
    278      -7.8815      1.00000
    279      -7.8490      1.00000
    280      -7.8459      1.00000
    281      -7.8402      1.00000
    282      -7.8347      1.00000
    283      -7.8054      1.00000
    284      -7.7716      1.00000
    285      -7.7644      1.00000
    286      -7.7581      1.00000
    287      -7.7438      1.00000
    288      -7.7169      1.00000
    289      -7.7134      1.00000
    290      -7.6992      1.00000
    291      -7.6983      1.00000
    292      -7.6934      1.00000
    293      -7.6864      1.00000
    294      -7.6197      1.00000
    295      -7.6127      1.00000
    296      -7.5727      1.00000
    297      -7.5631      1.00000
    298      -7.5577      1.00000
    299      -7.5430      1.00000
    300      -7.5372      1.00000
    301      -7.5354      1.00000
    302      -7.5328      1.00000
    303      -7.5104      1.00000
    304      -7.5066      1.00000
    305      -7.4886      1.00000
    306      -7.4509      1.00000
    307      -7.4465      1.00000
    308      -7.4084      1.00000
    309      -7.3931      1.00000
    310      -7.3782      1.00000
    311      -7.3491      1.00000
    312      -7.3411      1.00000
    313      -7.3045      1.00000
    314      -7.2940      1.00000
    315      -7.2836      1.00000
    316      -7.2732      1.00000
    317      -7.2641      1.00000
    318      -7.2183      1.00000
    319      -7.2138      1.00000
    320      -7.1834      1.00000
    321      -7.1693      1.00000
    322      -7.1534      1.00000
    323      -7.1440      1.00000
    324      -7.1010      1.00000
    325      -7.0877      1.00000
    326      -7.0767      1.00000
    327      -7.0658      1.00000
    328      -7.0582      1.00000
    329      -7.0324      1.00000
    330      -7.0276      1.00000
    331      -7.0051      1.00000
    332      -6.9889      1.00000
    333      -6.9339      1.00000
    334      -6.9295      1.00000
    335      -6.9193      1.00000
    336      -6.9138      1.00000
    337      -6.8518      1.00000
    338      -6.8384      1.00000
    339      -6.7814      1.00000
    340      -6.7714      1.00000
    341      -6.7601      1.00000
    342      -6.7282      1.00000
    343      -6.6570      1.00000
    344      -6.6334      1.00000
    345      -6.5853      1.00000
    346      -6.5442      1.00000
    347      -6.5241      1.00000
    348      -6.4869      1.00000
    349      -6.4481      1.00000
    350      -6.4137      1.00000
    351      -6.4000      1.00000
    352      -6.3019      1.00000
    353      -6.2678      1.00000
    354      -6.2357      1.00000
    355      -6.2247      1.00000
    356      -6.1980      1.00000
    357      -6.1776      1.00000
    358      -6.1612      1.00000
    359      -6.1121      1.00000
    360      -6.0623      1.00000
    361      -6.0284      1.00000
    362      -5.9470      1.00000
    363      -5.8823      1.00000
    364      -5.8304      1.00000
    365      -5.8124      1.00000
    366      -5.7748      1.00000
    367      -5.7015      1.00000
    368      -5.6413      1.00000
    369      -5.6234      1.00000
    370      -5.5828      1.00000
    371      -5.5732      1.00000
    372      -5.5520      1.00000
    373      -5.4020      1.00000
    374      -5.3729      1.00000
    375      -5.3698      1.00000
    376      -5.2956      1.00000
    377      -5.2892      1.00000
    378      -5.2543      1.00000
    379      -5.2498      1.00000
    380      -5.1749      1.00000
    381      -5.1634      1.00000
    382      -5.1559      1.00000
    383      -5.1315      1.00000
    384      -5.1070      1.00000
    385      -4.9238      1.00000
    386      -4.8861      1.00000
    387      -4.8788      1.00000
    388      -4.8582      1.00000
    389      -4.7209      1.00000
    390      -4.6800      1.00000
    391      -4.6186      1.00000
    392      -4.4986      1.00000
    393      -4.4894      1.00000
    394      -4.4669      1.00000
    395      -4.4192      1.00000
    396      -4.4083      1.00000
    397      -4.2673      1.00000
    398      -4.2234      1.00000
    399      -4.1214      1.00000
    400      -4.0038      1.00000
    401      -3.8446      1.00000
    402      -3.5894      1.00000
    403      -3.5414      1.00000
    404      -2.0334      1.00000
    405      -1.4822      1.00000
    406      -0.1740      0.00000
    407      -0.1669      0.00000
    408       0.2442      0.00000
    409       0.8182      0.00000
    410       0.8250      0.00000
    411       0.9555      0.00000
    412       1.1829      0.00000
    413       1.2163      0.00000
    414       1.2221      0.00000
    415       1.3762      0.00000
    416       1.3840      0.00000
    417       1.7261      0.00000
    418       1.8664      0.00000
    419       1.8960      0.00000
    420       1.9254      0.00000
    421       1.9319      0.00000
    422       1.9363      0.00000
    423       2.0271      0.00000
    424       2.0323      0.00000
    425       2.0684      0.00000
    426       2.0729      0.00000
    427       2.0803      0.00000
    428       2.2241      0.00000
    429       2.2341      0.00000
    430       2.2495      0.00000
    431       2.3600      0.00000
    432       2.3867      0.00000
    433       2.4888      0.00000
    434       2.5185      0.00000
    435       2.5593      0.00000
    436       2.7215      0.00000
    437       2.8079      0.00000
    438       2.8266      0.00000
    439       2.8453      0.00000
    440       2.9508      0.00000
    441       2.9552      0.00000
    442       2.9879      0.00000
    443       2.9916      0.00000
    444       3.0360      0.00000
    445       3.0594      0.00000
    446       3.1092      0.00000
    447       3.1174      0.00000
    448       3.3041      0.00000
    449       3.3275      0.00000
    450       3.3585      0.00000
    451       3.4995      0.00000
    452       3.5549      0.00000
    453       3.6051      0.00000
    454       3.6636      0.00000
    455       3.6807      0.00000
    456       3.6869      0.00000
    457       3.7466      0.00000
    458       3.7559      0.00000
    459       3.8101      0.00000
    460       3.8329      0.00000
    461       3.8895      0.00000
    462       3.9038      0.00000
    463       3.9166      0.00000
    464       3.9482      0.00000
    465       3.9630      0.00000
    466       3.9875      0.00000
    467       3.9986      0.00000
    468       4.0285      0.00000
    469       4.0464      0.00000
    470       4.0636      0.00000
    471       4.0724      0.00000
    472       4.1315      0.00000
    473       4.1467      0.00000
    474       4.2806      0.00000
    475       4.3021      0.00000
    476       4.3144      0.00000
    477       4.3236      0.00000
    478       4.3296      0.00000
    479       4.3426      0.00000
    480       4.3546      0.00000
    481       4.3903      0.00000
    482       4.4050      0.00000
    483       4.4149      0.00000
    484       4.4282      0.00000
    485       4.4313      0.00000
    486       4.4500      0.00000
    487       4.5431      0.00000
    488       4.5937      0.00000
    489       4.6107      0.00000
    490       4.6236      0.00000
    491       4.6455      0.00000
    492       4.6601      0.00000
    493       4.6988      0.00000
    494       4.7175      0.00000
    495       4.7357      0.00000
    496       4.7490      0.00000
    497       4.8003      0.00000
    498       4.8075      0.00000
    499       4.8115      0.00000
    500       4.8164      0.00000
    501       4.8564      0.00000
    502       4.8776      0.00000
    503       4.9030      0.00000
    504       4.9195      0.00000
    505       4.9594      0.00000
    506       4.9796      0.00000
    507       5.0092      0.00000
    508       5.0374      0.00000
    509       5.0464      0.00000
    510       5.0900      0.00000
    511       5.1068      0.00000
    512       5.1293      0.00000
    513       5.1519      0.00000
    514       5.1745      0.00000
    515       5.2187      0.00000
    516       5.2246      0.00000
    517       5.2362      0.00000
    518       5.2492      0.00000
    519       5.2692      0.00000
    520       5.3091      0.00000
    521       5.3265      0.00000
    522       5.3407      0.00000
    523       5.3445      0.00000
    524       5.3637      0.00000
    525       5.4367      0.00000
    526       5.4461      0.00000
    527       5.4692      0.00000
    528       5.4758      0.00000
    529       5.4788      0.00000
    530       5.4996      0.00000
    531       5.5404      0.00000
    532       5.5665      0.00000
    533       5.5818      0.00000
    534       5.5985      0.00000
    535       5.6196      0.00000
    536       5.6288      0.00000
    537       5.6453      0.00000
    538       5.6663      0.00000
    539       5.6862      0.00000
    540       5.6934      0.00000
    541       5.7072      0.00000
    542       5.7257      0.00000
    543       5.7314      0.00000
    544       5.7398      0.00000
    545       5.7509      0.00000
    546       5.7611      0.00000
    547       5.7681      0.00000
    548       5.7836      0.00000
    549       5.8037      0.00000
    550       5.8264      0.00000
    551       5.8453      0.00000
    552       5.8539      0.00000
    553       5.8619      0.00000
    554       5.8888      0.00000
    555       5.9034      0.00000
    556       5.9122      0.00000
    557       5.9288      0.00000
    558       5.9314      0.00000
    559       5.9607      0.00000
    560       5.9703      0.00000
    561       6.0068      0.00000
    562       6.0421      0.00000
    563       6.0848      0.00000
    564       6.1362      0.00000
 Fermi energy:        -1.1739867621

 spin component 2

 k-point     1 :       0.0000    0.0000    0.0000
  band No.  band energies     occupation 
      1     -29.4188      1.00000
      2     -29.2638      1.00000
      3     -29.1984      1.00000
      4     -29.1966      1.00000
      5     -29.0500      1.00000
      6     -29.0464      1.00000
      7     -28.9476      1.00000
      8     -28.8791      1.00000
      9     -28.8440      1.00000
     10     -28.7839      1.00000
     11     -28.7820      1.00000
     12     -28.7702      1.00000
     13     -28.7698      1.00000
     14     -28.7592      1.00000
     15     -28.7570      1.00000
     16     -28.7262      1.00000
     17     -28.6873      1.00000
     18     -28.6605      1.00000
     19     -28.6575      1.00000
     20     -28.6029      1.00000
     21     -28.5594      1.00000
     22     -28.5469      1.00000
     23     -28.5440      1.00000
     24     -28.4897      1.00000
     25     -28.4891      1.00000
     26     -28.4798      1.00000
     27     -28.4778      1.00000
     28     -28.4520      1.00000
     29     -28.4465      1.00000
     30     -28.4411      1.00000
     31     -28.4204      1.00000
     32     -28.4151      1.00000
     33     -28.4114      1.00000
     34     -28.3997      1.00000
     35     -28.3980      1.00000
     36     -28.3816      1.00000
     37     -28.3722      1.00000
     38     -28.3632      1.00000
     39     -28.3402      1.00000
     40     -28.3258      1.00000
     41     -28.3224      1.00000
     42     -28.3118      1.00000
     43     -28.2996      1.00000
     44     -28.2721      1.00000
     45     -28.2617      1.00000
     46     -28.2507      1.00000
     47     -28.2479      1.00000
     48     -28.2342      1.00000
     49     -28.2060      1.00000
     50     -28.1977      1.00000
     51     -28.1947      1.00000
     52     -28.1665      1.00000
     53     -28.1506      1.00000
     54     -28.1341      1.00000
     55     -28.1147      1.00000
     56     -28.0979      1.00000
     57     -28.0651      1.00000
     58     -28.0542      1.00000
     59     -27.9961      1.00000
     60     -27.9171      1.00000
     61     -27.8527      1.00000
     62     -27.8119      1.00000
     63     -27.8059      1.00000
     64     -27.7323      1.00000
     65     -27.6990      1.00000
     66     -27.5680      1.00000
     67     -27.5347      1.00000
     68     -27.4119      1.00000
     69     -26.2664      1.00000
     70     -26.0461      1.00000
     71     -26.0292      1.00000
     72     -22.2473      1.00000
     73     -20.1785      1.00000
     74     -19.8553      1.00000
     75     -19.7783      1.00000
     76     -19.7773      1.00000
     77     -19.5898      1.00000
     78     -19.5857      1.00000
     79     -19.3064      1.00000
     80     -18.8185      1.00000
     81     -18.8163      1.00000
     82     -18.8016      1.00000
     83     -18.7961      1.00000
     84     -18.7955      1.00000
     85     -18.7641      1.00000
     86     -18.3742      1.00000
     87     -18.3154      1.00000
     88     -18.3126      1.00000
     89     -18.1983      1.00000
     90     -18.1957      1.00000
     91     -18.1489      1.00000
     92     -17.2274      1.00000
     93     -17.2123      1.00000
     94     -17.2077      1.00000
     95     -17.1977      1.00000
     96     -17.1448      1.00000
     97     -17.1444      1.00000
     98     -17.0012      1.00000
     99     -16.9889      1.00000
    100     -16.9234      1.00000
    101     -16.8908      1.00000
    102     -16.8814      1.00000
    103     -16.8759      1.00000
    104     -16.3996      1.00000
    105     -16.3793      1.00000
    106     -16.3602      1.00000
    107     -15.6296      1.00000
    108     -15.6250      1.00000
    109     -15.6221      1.00000
    110     -15.5171      1.00000
    111     -15.3003      1.00000
    112     -15.2996      1.00000
    113     -15.2835      1.00000
    114     -15.2813      1.00000
    115     -14.4951      1.00000
    116     -14.4817      1.00000
    117     -14.4779      1.00000
    118     -14.4634      1.00000
    119     -14.4061      1.00000
    120     -14.3960      1.00000
    121     -14.3202      1.00000
    122     -14.3147      1.00000
    123     -14.1849      1.00000
    124     -14.1012      1.00000
    125     -14.0922      1.00000
    126     -14.0707      1.00000
    127     -14.0376      1.00000
    128     -13.1452      1.00000
    129     -13.1339      1.00000
    130     -13.1314      1.00000
    131     -13.1179      1.00000
    132     -13.1147      1.00000
    133     -13.0797      1.00000
    134     -12.9883      1.00000
    135     -12.9836      1.00000
    136     -12.9531      1.00000
    137     -12.8011      1.00000
    138     -12.7547      1.00000
    139     -12.7522      1.00000
    140     -12.6554      1.00000
    141     -12.6524      1.00000
    142     -12.5031      1.00000
    143     -12.4827      1.00000
    144     -12.4154      1.00000
    145     -12.4112      1.00000
    146     -12.1910      1.00000
    147     -12.1862      1.00000
    148     -11.9214      1.00000
    149     -11.8952      1.00000
    150     -11.8935      1.00000
    151     -11.8874      1.00000
    152     -11.8348      1.00000
    153     -11.8302      1.00000
    154     -11.7997      1.00000
    155     -11.7979      1.00000
    156     -11.7954      1.00000
    157     -11.7764      1.00000
    158     -11.7554      1.00000
    159     -11.7541      1.00000
    160     -11.7135      1.00000
    161     -11.6276      1.00000
    162     -11.6162      1.00000
    163     -11.5747      1.00000
    164     -11.5419      1.00000
    165     -11.5371      1.00000
    166     -11.4971      1.00000
    167     -11.2253      1.00000
    168     -11.2183      1.00000
    169     -11.2177      1.00000
    170     -11.1917      1.00000
    171     -11.1895      1.00000
    172     -11.1859      1.00000
    173     -11.1677      1.00000
    174     -11.1662      1.00000
    175     -11.1093      1.00000
    176     -11.1023      1.00000
    177     -11.1003      1.00000
    178     -11.0991      1.00000
    179     -11.0362      1.00000
    180     -11.0086      1.00000
    181     -11.0063      1.00000
    182     -10.9876      1.00000
    183     -10.9550      1.00000
    184     -10.9474      1.00000
    185     -10.9203      1.00000
    186     -10.9148      1.00000
    187     -10.9046      1.00000
    188     -10.8049      1.00000
    189     -10.7880      1.00000
    190     -10.7817      1.00000
    191     -10.7481      1.00000
    192     -10.6968      1.00000
    193     -10.6919      1.00000
    194     -10.6835      1.00000
    195     -10.6406      1.00000
    196     -10.6388      1.00000
    197     -10.6222      1.00000
    198     -10.5794      1.00000
    199     -10.5735      1.00000
    200     -10.5666      1.00000
    201     -10.5602      1.00000
    202     -10.5505      1.00000
    203     -10.4900      1.00000
    204     -10.4873      1.00000
    205     -10.4713      1.00000
    206     -10.4637      1.00000
    207     -10.4211      1.00000
    208     -10.4158      1.00000
    209     -10.3476      1.00000
    210     -10.3109      1.00000
    211     -10.2952      1.00000
    212     -10.2426      1.00000
    213     -10.2276      1.00000
    214     -10.2109      1.00000
    215     -10.1222      1.00000
    216     -10.1107      1.00000
    217     -10.0792      1.00000
    218     -10.0485      1.00000
    219      -9.9735      1.00000
    220      -9.9024      1.00000
    221      -9.8636      1.00000
    222      -9.7406      1.00000
    223      -9.7363      1.00000
    224      -9.7322      1.00000
    225      -9.6451      1.00000
    226      -9.6274      1.00000
    227      -9.6255      1.00000
    228      -9.5723      1.00000
    229      -9.5411      1.00000
    230      -9.5373      1.00000
    231      -9.5271      1.00000
    232      -9.4794      1.00000
    233      -9.4632      1.00000
    234      -9.4476      1.00000
    235      -9.3104      1.00000
    236      -9.3080      1.00000
    237      -9.2575      1.00000
    238      -9.2379      1.00000
    239      -9.2301      1.00000
    240      -9.2190      1.00000
    241      -9.0896      1.00000
    242      -8.9728      1.00000
    243      -8.9624      1.00000
    244      -8.9385      1.00000
    245      -8.8448      1.00000
    246      -8.8434      1.00000
    247      -8.7495      1.00000
    248      -8.7275      1.00000
    249      -8.5930      1.00000
    250      -8.5924      1.00000
    251      -8.5795      1.00000
    252      -8.5607      1.00000
    253      -8.5520      1.00000
    254      -8.5243      1.00000
    255      -8.5073      1.00000
    256      -8.4925      1.00000
    257      -8.4909      1.00000
    258      -8.4201      1.00000
    259      -8.3473      1.00000
    260      -8.2870      1.00000
    261      -8.2850      1.00000
    262      -8.2835      1.00000
    263      -8.2800      1.00000
    264      -8.2789      1.00000
    265      -8.1678      1.00000
    266      -8.1658      1.00000
    267      -8.1329      1.00000
    268      -8.1082      1.00000
    269      -8.0919      1.00000
    270      -8.0632      1.00000
    271      -8.0618      1.00000
    272      -8.0555      1.00000
    273      -7.9919      1.00000
    274      -7.9823      1.00000
    275      -7.9806      1.00000
    276      -7.9456      1.00000
    277      -7.8400      1.00000
    278      -7.8280      1.00000
    279      -7.8159      1.00000
    280      -7.8018      1.00000
    281      -7.7882      1.00000
    282      -7.7837      1.00000
    283      -7.7807      1.00000
    284      -7.7764      1.00000
    285      -7.7702      1.00000
    286      -7.7625      1.00000
    287      -7.7612      1.00000
    288      -7.7538      1.00000
    289      -7.7185      1.00000
    290      -7.6899      1.00000
    291      -7.6815      1.00000
    292      -7.6762      1.00000
    293      -7.5518      1.00000
    294      -7.5405      1.00000
    295      -7.5395      1.00000
    296      -7.5329      1.00000
    297      -7.5289      1.00000
    298      -7.5181      1.00000
    299      -7.5145      1.00000
    300      -7.5102      1.00000
    301      -7.4840      1.00000
    302      -7.4596      1.00000
    303      -7.4403      1.00000
    304      -7.4375      1.00000
    305      -7.4283      1.00000
    306      -7.4146      1.00000
    307      -7.4088      1.00000
    308      -7.3849      1.00000
    309      -7.3537      1.00000
    310      -7.3490      1.00000
    311      -7.3429      1.00000
    312      -7.3370      1.00000
    313      -7.3263      1.00000
    314      -7.3236      1.00000
    315      -7.2970      1.00000
    316      -7.2965      1.00000
    317      -7.2651      1.00000
    318      -7.2534      1.00000
    319      -7.2432      1.00000
    320      -7.2409      1.00000
    321      -7.2009      1.00000
    322      -7.1935      1.00000
    323      -7.1843      1.00000
    324      -7.1531      1.00000
    325      -7.1295      1.00000
    326      -7.0942      1.00000
    327      -7.0825      1.00000
    328      -7.0737      1.00000
    329      -7.0667      1.00000
    330      -7.0442      1.00000
    331      -7.0357      1.00000
    332      -7.0220      1.00000
    333      -6.9979      1.00000
    334      -6.9946      1.00000
    335      -6.9764      1.00000
    336      -6.9204      1.00000
    337      -6.9166      1.00000
    338      -6.8981      1.00000
    339      -6.8867      1.00000
    340      -6.8449      1.00000
    341      -6.8257      1.00000
    342      -6.7744      1.00000
    343      -6.7551      1.00000
    344      -6.6710      1.00000
    345      -6.6375      1.00000
    346      -6.5912      1.00000
    347      -6.5273      1.00000
    348      -6.5122      1.00000
    349      -6.4859      1.00000
    350      -6.4077      1.00000
    351      -6.3171      1.00000
    352      -6.2482      1.00000
    353      -6.2335      1.00000
    354      -6.0904      1.00000
    355      -6.0701      1.00000
    356      -6.0508      1.00000
    357      -6.0273      1.00000
    358      -5.9988      1.00000
    359      -5.9965      1.00000
    360      -5.9319      1.00000
    361      -5.9197      1.00000
    362      -5.8882      1.00000
    363      -5.8795      1.00000
    364      -5.8728      1.00000
    365      -5.8684      1.00000
    366      -5.8524      1.00000
    367      -5.7225      1.00000
    368      -5.7107      1.00000
    369      -5.6399      1.00000
    370      -5.6246      1.00000
    371      -5.5699      1.00000
    372      -5.5522      1.00000
    373      -5.5435      1.00000
    374      -5.2895      1.00000
    375      -5.2648      1.00000
    376      -5.2616      1.00000
    377      -5.2360      1.00000
    378      -5.2246      1.00000
    379      -5.2165      1.00000
    380      -5.1500      1.00000
    381      -5.1455      1.00000
    382      -5.1412      1.00000
    383      -5.0581      1.00000
    384      -5.0273      1.00000
    385      -5.0209      1.00000
    386      -4.9945      1.00000
    387      -4.9913      1.00000
    388      -4.9331      1.00000
    389      -4.8162      1.00000
    390      -4.7757      1.00000
    391      -4.7544      1.00000
    392      -4.7517      1.00000
    393      -4.5957      1.00000
    394      -4.5828      1.00000
    395      -4.4811      1.00000
    396      -4.1897      1.00000
    397      -4.1420      1.00000
    398      -4.1315      1.00000
    399      -4.0267      1.00000
    400      -4.0244      1.00000
    401      -3.8998      1.00000
    402      -3.4303      1.00000
    403      -3.4150      1.00000
    404      -2.0334      1.00000
    405      -1.5038      1.00000
    406      -0.4882      0.00000
    407       0.3553      0.00000
    408       0.4246      0.00000
    409       0.4263      0.00000
    410       0.6011      0.00000
    411       0.6025      0.00000
    412       1.1223      0.00000
    413       1.4790      0.00000
    414       1.4841      0.00000
    415       1.4979      0.00000
    416       1.5070      0.00000
    417       1.5133      0.00000
    418       1.5365      0.00000
    419       1.6897      0.00000
    420       1.8101      0.00000
    421       1.8956      0.00000
    422       1.8984      0.00000
    423       1.9144      0.00000
    424       1.9217      0.00000
    425       1.9851      0.00000
    426       1.9942      0.00000
    427       2.0279      0.00000
    428       2.0399      0.00000
    429       2.1997      0.00000
    430       2.4829      0.00000
    431       2.4921      0.00000
    432       2.5628      0.00000
    433       2.5855      0.00000
    434       2.5960      0.00000
    435       2.6096      0.00000
    436       2.7177      0.00000
    437       2.8401      0.00000
    438       3.0189      0.00000
    439       3.0238      0.00000
    440       3.0626      0.00000
    441       3.0660      0.00000
    442       3.0822      0.00000
    443       3.1171      0.00000
    444       3.2440      0.00000
    445       3.2613      0.00000
    446       3.2665      0.00000
    447       3.2938      0.00000
    448       3.3788      0.00000
    449       3.3869      0.00000
    450       3.4017      0.00000
    451       3.4200      0.00000
    452       3.4266      0.00000
    453       3.4515      0.00000
    454       3.4541      0.00000
    455       3.4976      0.00000
    456       3.5091      0.00000
    457       3.5566      0.00000
    458       3.5652      0.00000
    459       3.5988      0.00000
    460       3.6044      0.00000
    461       3.7198      0.00000
    462       3.7624      0.00000
    463       3.7656      0.00000
    464       3.9396      0.00000
    465       3.9556      0.00000
    466       3.9621      0.00000
    467       4.0367      0.00000
    468       4.0781      0.00000
    469       4.1223      0.00000
    470       4.1333      0.00000
    471       4.1551      0.00000
    472       4.1702      0.00000
    473       4.1750      0.00000
    474       4.2138      0.00000
    475       4.2348      0.00000
    476       4.3650      0.00000
    477       4.4036      0.00000
    478       4.4313      0.00000
    479       4.4399      0.00000
    480       4.4737      0.00000
    481       4.4810      0.00000
    482       4.5287      0.00000
    483       4.5503      0.00000
    484       4.5761      0.00000
    485       4.5942      0.00000
    486       4.6302      0.00000
    487       4.6411      0.00000
    488       4.6539      0.00000
    489       4.6610      0.00000
    490       4.6819      0.00000
    491       4.7338      0.00000
    492       4.7533      0.00000
    493       4.7607      0.00000
    494       4.8204      0.00000
    495       4.9138      0.00000
    496       4.9234      0.00000
    497       4.9318      0.00000
    498       4.9388      0.00000
    499       4.9513      0.00000
    500       4.9571      0.00000
    501       4.9755      0.00000
    502       4.9851      0.00000
    503       4.9946      0.00000
    504       5.0289      0.00000
    505       5.0461      0.00000
    506       5.0528      0.00000
    507       5.0615      0.00000
    508       5.0828      0.00000
    509       5.1006      0.00000
    510       5.1356      0.00000
    511       5.1375      0.00000
    512       5.1576      0.00000
    513       5.1745      0.00000
    514       5.1796      0.00000
    515       5.2194      0.00000
    516       5.2232      0.00000
    517       5.3053      0.00000
    518       5.3267      0.00000
    519       5.3439      0.00000
    520       5.3711      0.00000
    521       5.3974      0.00000
    522       5.4343      0.00000
    523       5.4476      0.00000
    524       5.4569      0.00000
    525       5.4641      0.00000
    526       5.4794      0.00000
    527       5.4979      0.00000
    528       5.5053      0.00000
    529       5.5069      0.00000
    530       5.5371      0.00000
    531       5.5484      0.00000
    532       5.5533      0.00000
    533       5.5567      0.00000
    534       5.5707      0.00000
    535       5.5746      0.00000
    536       5.5817      0.00000
    537       5.5955      0.00000
    538       5.6044      0.00000
    539       5.6097      0.00000
    540       5.6321      0.00000
    541       5.6372      0.00000
    542       5.6502      0.00000
    543       5.6558      0.00000
    544       5.6626      0.00000
    545       5.6863      0.00000
    546       5.6963      0.00000
    547       5.7214      0.00000
    548       5.7620      0.00000
    549       5.7748      0.00000
    550       5.7809      0.00000
    551       5.7876      0.00000
    552       5.8201      0.00000
    553       5.8515      0.00000
    554       5.8573      0.00000
    555       5.8836      0.00000
    556       5.8866      0.00000
    557       5.8899      0.00000
    558       5.9072      0.00000
    559       5.9174      0.00000
    560       5.9244      0.00000
    561       5.9326      0.00000
    562       5.9404      0.00000
    563       5.9639      0.00000
    564       5.9867      0.00000

 k-point     2 :       0.3333   -0.0000    0.0000
  band No.  band energies     occupation 
      1     -29.3981      1.00000
      2     -29.3249      1.00000
      3     -29.2079      1.00000
      4     -29.1406      1.00000
      5     -29.0371      1.00000
      6     -29.0028      1.00000
      7     -28.9339      1.00000
      8     -28.9150      1.00000
      9     -28.8831      1.00000
     10     -28.8794      1.00000
     11     -28.8075      1.00000
     12     -28.7884      1.00000
     13     -28.7528      1.00000
     14     -28.7419      1.00000
     15     -28.7202      1.00000
     16     -28.6680      1.00000
     17     -28.6631      1.00000
     18     -28.6324      1.00000
     19     -28.6167      1.00000
     20     -28.6079      1.00000
     21     -28.5751      1.00000
     22     -28.5555      1.00000
     23     -28.5444      1.00000
     24     -28.5225      1.00000
     25     -28.5085      1.00000
     26     -28.4912      1.00000
     27     -28.4836      1.00000
     28     -28.4723      1.00000
     29     -28.4455      1.00000
     30     -28.4368      1.00000
     31     -28.4185      1.00000
     32     -28.4085      1.00000
     33     -28.4037      1.00000
     34     -28.3897      1.00000
     35     -28.3841      1.00000
     36     -28.3800      1.00000
     37     -28.3659      1.00000
     38     -28.3624      1.00000
     39     -28.3383      1.00000
     40     -28.3276      1.00000
     41     -28.3216      1.00000
     42     -28.3053      1.00000
     43     -28.2959      1.00000
     44     -28.2846      1.00000
     45     -28.2688      1.00000
     46     -28.2599      1.00000
     47     -28.2531      1.00000
     48     -28.2379      1.00000
     49     -28.2015      1.00000
     50     -28.1978      1.00000
     51     -28.1870      1.00000
     52     -28.1664      1.00000
     53     -28.1499      1.00000
     54     -28.1376      1.00000
     55     -28.1110      1.00000
     56     -28.1009      1.00000
     57     -28.0655      1.00000
     58     -28.0549      1.00000
     59     -27.9966      1.00000
     60     -27.9182      1.00000
     61     -27.8534      1.00000
     62     -27.8120      1.00000
     63     -27.8058      1.00000
     64     -27.7324      1.00000
     65     -27.6991      1.00000
     66     -27.5686      1.00000
     67     -27.5351      1.00000
     68     -27.4125      1.00000
     69     -26.2663      1.00000
     70     -26.0464      1.00000
     71     -26.0295      1.00000
     72     -22.2474      1.00000
     73     -20.1415      1.00000
     74     -19.9988      1.00000
     75     -19.8118      1.00000
     76     -19.6972      1.00000
     77     -19.4985      1.00000
     78     -19.4604      1.00000
     79     -19.2117      1.00000
     80     -19.1802      1.00000
     81     -19.1143      1.00000
     82     -18.7889      1.00000
     83     -18.7815      1.00000
     84     -18.7630      1.00000
     85     -18.4653      1.00000
     86     -18.4479      1.00000
     87     -18.3396      1.00000
     88     -18.3166      1.00000
     89     -17.9409      1.00000
     90     -17.9186      1.00000
     91     -17.7944      1.00000
     92     -17.7731      1.00000
     93     -17.6422      1.00000
     94     -17.4846      1.00000
     95     -17.4807      1.00000
     96     -17.2059      1.00000
     97     -17.2018      1.00000
     98     -16.9853      1.00000
     99     -16.8881      1.00000
    100     -16.8276      1.00000
    101     -16.6462      1.00000
    102     -16.6383      1.00000
    103     -16.4902      1.00000
    104     -16.4429      1.00000
    105     -16.2652      1.00000
    106     -16.2004      1.00000
    107     -15.8220      1.00000
    108     -15.8174      1.00000
    109     -15.5172      1.00000
    110     -15.4068      1.00000
    111     -15.3962      1.00000
    112     -15.1946      1.00000
    113     -15.1745      1.00000
    114     -15.0193      1.00000
    115     -14.9715      1.00000
    116     -14.9282      1.00000
    117     -14.8332      1.00000
    118     -14.8146      1.00000
    119     -14.5712      1.00000
    120     -14.5691      1.00000
    121     -14.0708      1.00000
    122     -14.0484      1.00000
    123     -14.0085      1.00000
    124     -13.9963      1.00000
    125     -13.8414      1.00000
    126     -13.8340      1.00000
    127     -13.5577      1.00000
    128     -13.5435      1.00000
    129     -13.4630      1.00000
    130     -13.3751      1.00000
    131     -12.9335      1.00000
    132     -12.8752      1.00000
    133     -12.8130      1.00000
    134     -12.7852      1.00000
    135     -12.7768      1.00000
    136     -12.7552      1.00000
    137     -12.7509      1.00000
    138     -12.7436      1.00000
    139     -12.7276      1.00000
    140     -12.7097      1.00000
    141     -12.6186      1.00000
    142     -12.5845      1.00000
    143     -12.5417      1.00000
    144     -12.4437      1.00000
    145     -12.4147      1.00000
    146     -12.2041      1.00000
    147     -12.1996      1.00000
    148     -12.1613      1.00000
    149     -12.1476      1.00000
    150     -11.8859      1.00000
    151     -11.8765      1.00000
    152     -11.8536      1.00000
    153     -11.8412      1.00000
    154     -11.8153      1.00000
    155     -11.8003      1.00000
    156     -11.7895      1.00000
    157     -11.7836      1.00000
    158     -11.7731      1.00000
    159     -11.7272      1.00000
    160     -11.6943      1.00000
    161     -11.6635      1.00000
    162     -11.6371      1.00000
    163     -11.6309      1.00000
    164     -11.5591      1.00000
    165     -11.5524      1.00000
    166     -11.5461      1.00000
    167     -11.4849      1.00000
    168     -11.4359      1.00000
    169     -11.4281      1.00000
    170     -11.3689      1.00000
    171     -11.2942      1.00000
    172     -11.2571      1.00000
    173     -11.1838      1.00000
    174     -11.1607      1.00000
    175     -11.1186      1.00000
    176     -11.0847      1.00000
    177     -11.0770      1.00000
    178     -11.0256      1.00000
    179     -11.0213      1.00000
    180     -10.9888      1.00000
    181     -10.9195      1.00000
    182     -10.9126      1.00000
    183     -10.9029      1.00000
    184     -10.8686      1.00000
    185     -10.8468      1.00000
    186     -10.8285      1.00000
    187     -10.8216      1.00000
    188     -10.8098      1.00000
    189     -10.8003      1.00000
    190     -10.7335      1.00000
    191     -10.7297      1.00000
    192     -10.7200      1.00000
    193     -10.6708      1.00000
    194     -10.6586      1.00000
    195     -10.6177      1.00000
    196     -10.6118      1.00000
    197     -10.5912      1.00000
    198     -10.5753      1.00000
    199     -10.5353      1.00000
    200     -10.5285      1.00000
    201     -10.5021      1.00000
    202     -10.4488      1.00000
    203     -10.4416      1.00000
    204     -10.4167      1.00000
    205     -10.3960      1.00000
    206     -10.3332      1.00000
    207     -10.3175      1.00000
    208     -10.3057      1.00000
    209     -10.2796      1.00000
    210     -10.2711      1.00000
    211     -10.2504      1.00000
    212     -10.2390      1.00000
    213     -10.1975      1.00000
    214     -10.1679      1.00000
    215     -10.1225      1.00000
    216     -10.1078      1.00000
    217     -10.0853      1.00000
    218     -10.0464      1.00000
    219     -10.0170      1.00000
    220      -9.9590      1.00000
    221      -9.9286      1.00000
    222      -9.8842      1.00000
    223      -9.8708      1.00000
    224      -9.8445      1.00000
    225      -9.8250      1.00000
    226      -9.8086      1.00000
    227      -9.7545      1.00000
    228      -9.7245      1.00000
    229      -9.7073      1.00000
    230      -9.5861      1.00000
    231      -9.5538      1.00000
    232      -9.5231      1.00000
    233      -9.3622      1.00000
    234      -9.3290      1.00000
    235      -9.2980      1.00000
    236      -9.2581      1.00000
    237      -9.2030      1.00000
    238      -9.1761      1.00000
    239      -9.1064      1.00000
    240      -9.0820      1.00000
    241      -8.9841      1.00000
    242      -8.9059      1.00000
    243      -8.8840      1.00000
    244      -8.8198      1.00000
    245      -8.8166      1.00000
    246      -8.7608      1.00000
    247      -8.7234      1.00000
    248      -8.6946      1.00000
    249      -8.6935      1.00000
    250      -8.6219      1.00000
    251      -8.6064      1.00000
    252      -8.5773      1.00000
    253      -8.5526      1.00000
    254      -8.5474      1.00000
    255      -8.5089      1.00000
    256      -8.4665      1.00000
    257      -8.4619      1.00000
    258      -8.4557      1.00000
    259      -8.4402      1.00000
    260      -8.3474      1.00000
    261      -8.2993      1.00000
    262      -8.2849      1.00000
    263      -8.2669      1.00000
    264      -8.2491      1.00000
    265      -8.2206      1.00000
    266      -8.1847      1.00000
    267      -8.1396      1.00000
    268      -8.1050      1.00000
    269      -8.0848      1.00000
    270      -8.0450      1.00000
    271      -8.0325      1.00000
    272      -8.0269      1.00000
    273      -7.9693      1.00000
    274      -7.9566      1.00000
    275      -7.9213      1.00000
    276      -7.8959      1.00000
    277      -7.8857      1.00000
    278      -7.8499      1.00000
    279      -7.8436      1.00000
    280      -7.8325      1.00000
    281      -7.8092      1.00000
    282      -7.7980      1.00000
    283      -7.7927      1.00000
    284      -7.7905      1.00000
    285      -7.7794      1.00000
    286      -7.7633      1.00000
    287      -7.7611      1.00000
    288      -7.7457      1.00000
    289      -7.7299      1.00000
    290      -7.7009      1.00000
    291      -7.6889      1.00000
    292      -7.6676      1.00000
    293      -7.6577      1.00000
    294      -7.6504      1.00000
    295      -7.6122      1.00000
    296      -7.6004      1.00000
    297      -7.5881      1.00000
    298      -7.5614      1.00000
    299      -7.5354      1.00000
    300      -7.5084      1.00000
    301      -7.4880      1.00000
    302      -7.4604      1.00000
    303      -7.4541      1.00000
    304      -7.4466      1.00000
    305      -7.4270      1.00000
    306      -7.4211      1.00000
    307      -7.4162      1.00000
    308      -7.3998      1.00000
    309      -7.3839      1.00000
    310      -7.3562      1.00000
    311      -7.3521      1.00000
    312      -7.3308      1.00000
    313      -7.3237      1.00000
    314      -7.3093      1.00000
    315      -7.3040      1.00000
    316      -7.2845      1.00000
    317      -7.2759      1.00000
    318      -7.2584      1.00000
    319      -7.2389      1.00000
    320      -7.2078      1.00000
    321      -7.2022      1.00000
    322      -7.1606      1.00000
    323      -7.1391      1.00000
    324      -7.1232      1.00000
    325      -7.1191      1.00000
    326      -7.1069      1.00000
    327      -7.0910      1.00000
    328      -7.0535      1.00000
    329      -7.0516      1.00000
    330      -7.0228      1.00000
    331      -7.0059      1.00000
    332      -6.9965      1.00000
    333      -6.9712      1.00000
    334      -6.9547      1.00000
    335      -6.9474      1.00000
    336      -6.9039      1.00000
    337      -6.8506      1.00000
    338      -6.8435      1.00000
    339      -6.8265      1.00000
    340      -6.7625      1.00000
    341      -6.7164      1.00000
    342      -6.7085      1.00000
    343      -6.6637      1.00000
    344      -6.6457      1.00000
    345      -6.5974      1.00000
    346      -6.5766      1.00000
    347      -6.5371      1.00000
    348      -6.5082      1.00000
    349      -6.4592      1.00000
    350      -6.4314      1.00000
    351      -6.4050      1.00000
    352      -6.3477      1.00000
    353      -6.2897      1.00000
    354      -6.2528      1.00000
    355      -6.2228      1.00000
    356      -6.1586      1.00000
    357      -6.1490      1.00000
    358      -6.0557      1.00000
    359      -6.0260      1.00000
    360      -5.9426      1.00000
    361      -5.9252      1.00000
    362      -5.9066      1.00000
    363      -5.8885      1.00000
    364      -5.8564      1.00000
    365      -5.7888      1.00000
    366      -5.7696      1.00000
    367      -5.7143      1.00000
    368      -5.6399      1.00000
    369      -5.6084      1.00000
    370      -5.5742      1.00000
    371      -5.5602      1.00000
    372      -5.5436      1.00000
    373      -5.5069      1.00000
    374      -5.4230      1.00000
    375      -5.3888      1.00000
    376      -5.3592      1.00000
    377      -5.3572      1.00000
    378      -5.2741      1.00000
    379      -5.2102      1.00000
    380      -5.1994      1.00000
    381      -5.1396      1.00000
    382      -5.1106      1.00000
    383      -5.1007      1.00000
    384      -4.9568      1.00000
    385      -4.9319      1.00000
    386      -4.9046      1.00000
    387      -4.8372      1.00000
    388      -4.8329      1.00000
    389      -4.8057      1.00000
    390      -4.7339      1.00000
    391      -4.7137      1.00000
    392      -4.5814      1.00000
    393      -4.5630      1.00000
    394      -4.4513      1.00000
    395      -4.4224      1.00000
    396      -4.3637      1.00000
    397      -4.2825      1.00000
    398      -4.2009      1.00000
    399      -4.0560      1.00000
    400      -3.9862      1.00000
    401      -3.8403      1.00000
    402      -3.5772      1.00000
    403      -3.4649      1.00000
    404      -2.0334      1.00000
    405      -1.4883      1.00000
    406      -0.3575      0.00000
    407       0.0351      0.00000
    408       0.3530      0.00000
    409       0.5431      0.00000
    410       0.8241      0.00000
    411       0.8619      0.00000
    412       1.1895      0.00000
    413       1.2263      0.00000
    414       1.3293      0.00000
    415       1.4952      0.00000
    416       1.6109      0.00000
    417       1.6614      0.00000
    418       1.6926      0.00000
    419       1.7495      0.00000
    420       1.7670      0.00000
    421       1.8043      0.00000
    422       1.8389      0.00000
    423       1.9280      0.00000
    424       1.9699      0.00000
    425       2.0668      0.00000
    426       2.1157      0.00000
    427       2.1549      0.00000
    428       2.2752      0.00000
    429       2.3073      0.00000
    430       2.3978      0.00000
    431       2.4133      0.00000
    432       2.4830      0.00000
    433       2.5524      0.00000
    434       2.5608      0.00000
    435       2.6155      0.00000
    436       2.7260      0.00000
    437       2.7977      0.00000
    438       2.8653      0.00000
    439       2.8833      0.00000
    440       2.9006      0.00000
    441       2.9220      0.00000
    442       2.9493      0.00000
    443       2.9628      0.00000
    444       3.0071      0.00000
    445       3.0630      0.00000
    446       3.1634      0.00000
    447       3.3080      0.00000
    448       3.3390      0.00000
    449       3.3986      0.00000
    450       3.4201      0.00000
    451       3.4416      0.00000
    452       3.4527      0.00000
    453       3.4678      0.00000
    454       3.5897      0.00000
    455       3.6258      0.00000
    456       3.6961      0.00000
    457       3.7245      0.00000
    458       3.7406      0.00000
    459       3.7795      0.00000
    460       3.8251      0.00000
    461       3.8456      0.00000
    462       3.8621      0.00000
    463       3.9112      0.00000
    464       3.9223      0.00000
    465       3.9521      0.00000
    466       3.9889      0.00000
    467       4.0193      0.00000
    468       4.0551      0.00000
    469       4.0722      0.00000
    470       4.0942      0.00000
    471       4.1294      0.00000
    472       4.1770      0.00000
    473       4.1909      0.00000
    474       4.2232      0.00000
    475       4.2536      0.00000
    476       4.2651      0.00000
    477       4.2787      0.00000
    478       4.3111      0.00000
    479       4.3329      0.00000
    480       4.3663      0.00000
    481       4.3927      0.00000
    482       4.4141      0.00000
    483       4.4327      0.00000
    484       4.4685      0.00000
    485       4.5492      0.00000
    486       4.5691      0.00000
    487       4.5886      0.00000
    488       4.6237      0.00000
    489       4.6320      0.00000
    490       4.6721      0.00000
    491       4.6768      0.00000
    492       4.6929      0.00000
    493       4.7345      0.00000
    494       4.7702      0.00000
    495       4.7807      0.00000
    496       4.7995      0.00000
    497       4.8295      0.00000
    498       4.8525      0.00000
    499       4.8714      0.00000
    500       4.8988      0.00000
    501       4.9295      0.00000
    502       4.9415      0.00000
    503       4.9726      0.00000
    504       5.0089      0.00000
    505       5.0202      0.00000
    506       5.0279      0.00000
    507       5.0482      0.00000
    508       5.0616      0.00000
    509       5.0973      0.00000
    510       5.1036      0.00000
    511       5.1499      0.00000
    512       5.1630      0.00000
    513       5.1802      0.00000
    514       5.1987      0.00000
    515       5.2064      0.00000
    516       5.2217      0.00000
    517       5.2384      0.00000
    518       5.2495      0.00000
    519       5.2828      0.00000
    520       5.2910      0.00000
    521       5.3127      0.00000
    522       5.3276      0.00000
    523       5.3410      0.00000
    524       5.3518      0.00000
    525       5.3647      0.00000
    526       5.3760      0.00000
    527       5.4023      0.00000
    528       5.4162      0.00000
    529       5.4288      0.00000
    530       5.4450      0.00000
    531       5.4643      0.00000
    532       5.4790      0.00000
    533       5.5038      0.00000
    534       5.5211      0.00000
    535       5.5229      0.00000
    536       5.5302      0.00000
    537       5.5498      0.00000
    538       5.5827      0.00000
    539       5.6070      0.00000
    540       5.6437      0.00000
    541       5.6686      0.00000
    542       5.6991      0.00000
    543       5.7119      0.00000
    544       5.7234      0.00000
    545       5.7384      0.00000
    546       5.7720      0.00000
    547       5.8244      0.00000
    548       5.8326      0.00000
    549       5.8619      0.00000
    550       5.8832      0.00000
    551       5.9074      0.00000
    552       5.9233      0.00000
    553       5.9392      0.00000
    554       5.9566      0.00000
    555       5.9781      0.00000
    556       5.9901      0.00000
    557       6.0063      0.00000
    558       6.0231      0.00000
    559       6.0382      0.00000
    560       6.0757      0.00000
    561       6.0828      0.00000
    562       6.1170      0.00000
    563       6.1418      0.00000
    564       6.1581      0.00000

 k-point     3 :       0.3333    0.3333    0.0000
  band No.  band energies     occupation 
      1     -29.3977      1.00000
      2     -29.3261      1.00000
      3     -29.2071      1.00000
      4     -29.1400      1.00000
      5     -29.0363      1.00000
      6     -29.0044      1.00000
      7     -28.9335      1.00000
      8     -28.9145      1.00000
      9     -28.8843      1.00000
     10     -28.8814      1.00000
     11     -28.8076      1.00000
     12     -28.7874      1.00000
     13     -28.7513      1.00000
     14     -28.7418      1.00000
     15     -28.7178      1.00000
     16     -28.6677      1.00000
     17     -28.6626      1.00000
     18     -28.6337      1.00000
     19     -28.6177      1.00000
     20     -28.6095      1.00000
     21     -28.5744      1.00000
     22     -28.5563      1.00000
     23     -28.5464      1.00000
     24     -28.5197      1.00000
     25     -28.5071      1.00000
     26     -28.4943      1.00000
     27     -28.4834      1.00000
     28     -28.4704      1.00000
     29     -28.4453      1.00000
     30     -28.4379      1.00000
     31     -28.4179      1.00000
     32     -28.4083      1.00000
     33     -28.4028      1.00000
     34     -28.3918      1.00000
     35     -28.3854      1.00000
     36     -28.3811      1.00000
     37     -28.3651      1.00000
     38     -28.3608      1.00000
     39     -28.3388      1.00000
     40     -28.3276      1.00000
     41     -28.3202      1.00000
     42     -28.3071      1.00000
     43     -28.2965      1.00000
     44     -28.2824      1.00000
     45     -28.2737      1.00000
     46     -28.2555      1.00000
     47     -28.2501      1.00000
     48     -28.2376      1.00000
     49     -28.2085      1.00000
     50     -28.1917      1.00000
     51     -28.1891      1.00000
     52     -28.1657      1.00000
     53     -28.1514      1.00000
     54     -28.1382      1.00000
     55     -28.1099      1.00000
     56     -28.1001      1.00000
     57     -28.0662      1.00000
     58     -28.0555      1.00000
     59     -27.9963      1.00000
     60     -27.9180      1.00000
     61     -27.8534      1.00000
     62     -27.8121      1.00000
     63     -27.8058      1.00000
     64     -27.7325      1.00000
     65     -27.6990      1.00000
     66     -27.5683      1.00000
     67     -27.5354      1.00000
     68     -27.4124      1.00000
     69     -26.2664      1.00000
     70     -26.0463      1.00000
     71     -26.0295      1.00000
     72     -22.2474      1.00000
     73     -20.1410      1.00000
     74     -20.0003      1.00000
     75     -19.8117      1.00000
     76     -19.6942      1.00000
     77     -19.4986      1.00000
     78     -19.4625      1.00000
     79     -19.2112      1.00000
     80     -19.1821      1.00000
     81     -19.1152      1.00000
     82     -18.7877      1.00000
     83     -18.7795      1.00000
     84     -18.7610      1.00000
     85     -18.4660      1.00000
     86     -18.4477      1.00000
     87     -18.3414      1.00000
     88     -18.3171      1.00000
     89     -17.9409      1.00000
     90     -17.9188      1.00000
     91     -17.7961      1.00000
     92     -17.7739      1.00000
     93     -17.6418      1.00000
     94     -17.4842      1.00000
     95     -17.4804      1.00000
     96     -17.2032      1.00000
     97     -17.2006      1.00000
     98     -16.9856      1.00000
     99     -16.8841      1.00000
    100     -16.8327      1.00000
    101     -16.6453      1.00000
    102     -16.6397      1.00000
    103     -16.4896      1.00000
    104     -16.4445      1.00000
    105     -16.2645      1.00000
    106     -16.2001      1.00000
    107     -15.8229      1.00000
    108     -15.8173      1.00000
    109     -15.5172      1.00000
    110     -15.4062      1.00000
    111     -15.3963      1.00000
    112     -15.1946      1.00000
    113     -15.1756      1.00000
    114     -15.0204      1.00000
    115     -14.9726      1.00000
    116     -14.9262      1.00000
    117     -14.8315      1.00000
    118     -14.8140      1.00000
    119     -14.5719      1.00000
    120     -14.5682      1.00000
    121     -14.0670      1.00000
    122     -14.0527      1.00000
    123     -14.0080      1.00000
    124     -13.9966      1.00000
    125     -13.8407      1.00000
    126     -13.8349      1.00000
    127     -13.5573      1.00000
    128     -13.5442      1.00000
    129     -13.4642      1.00000
    130     -13.3741      1.00000
    131     -12.9330      1.00000
    132     -12.8764      1.00000
    133     -12.8122      1.00000
    134     -12.7854      1.00000
    135     -12.7768      1.00000
    136     -12.7545      1.00000
    137     -12.7503      1.00000
    138     -12.7419      1.00000
    139     -12.7285      1.00000
    140     -12.7097      1.00000
    141     -12.6183      1.00000
    142     -12.5879      1.00000
    143     -12.5400      1.00000
    144     -12.4448      1.00000
    145     -12.4154      1.00000
    146     -12.2042      1.00000
    147     -12.1998      1.00000
    148     -12.1636      1.00000
    149     -12.1451      1.00000
    150     -11.8858      1.00000
    151     -11.8765      1.00000
    152     -11.8533      1.00000
    153     -11.8398      1.00000
    154     -11.8167      1.00000
    155     -11.7995      1.00000
    156     -11.7893      1.00000
    157     -11.7831      1.00000
    158     -11.7715      1.00000
    159     -11.7278      1.00000
    160     -11.6918      1.00000
    161     -11.6701      1.00000
    162     -11.6349      1.00000
    163     -11.6304      1.00000
    164     -11.5590      1.00000
    165     -11.5532      1.00000
    166     -11.5434      1.00000
    167     -11.4880      1.00000
    168     -11.4359      1.00000
    169     -11.4283      1.00000
    170     -11.3642      1.00000
    171     -11.2955      1.00000
    172     -11.2637      1.00000
    173     -11.1814      1.00000
    174     -11.1638      1.00000
    175     -11.1179      1.00000
    176     -11.0840      1.00000
    177     -11.0767      1.00000
    178     -11.0240      1.00000
    179     -11.0197      1.00000
    180     -10.9857      1.00000
    181     -10.9226      1.00000
    182     -10.9138      1.00000
    183     -10.9021      1.00000
    184     -10.8633      1.00000
    185     -10.8488      1.00000
    186     -10.8297      1.00000
    187     -10.8227      1.00000
    188     -10.8078      1.00000
    189     -10.7973      1.00000
    190     -10.7342      1.00000
    191     -10.7272      1.00000
    192     -10.7218      1.00000
    193     -10.6748      1.00000
    194     -10.6595      1.00000
    195     -10.6203      1.00000
    196     -10.6131      1.00000
    197     -10.5893      1.00000
    198     -10.5767      1.00000
    199     -10.5378      1.00000
    200     -10.5254      1.00000
    201     -10.5041      1.00000
    202     -10.4502      1.00000
    203     -10.4408      1.00000
    204     -10.4165      1.00000
    205     -10.3866      1.00000
    206     -10.3304      1.00000
    207     -10.3168      1.00000
    208     -10.3036      1.00000
    209     -10.2838      1.00000
    210     -10.2709      1.00000
    211     -10.2508      1.00000
    212     -10.2407      1.00000
    213     -10.1970      1.00000
    214     -10.1652      1.00000
    215     -10.1258      1.00000
    216     -10.1084      1.00000
    217     -10.0825      1.00000
    218     -10.0470      1.00000
    219     -10.0189      1.00000
    220      -9.9665      1.00000
    221      -9.9280      1.00000
    222      -9.8929      1.00000
    223      -9.8679      1.00000
    224      -9.8438      1.00000
    225      -9.8274      1.00000
    226      -9.8108      1.00000
    227      -9.7465      1.00000
    228      -9.7155      1.00000
    229      -9.7040      1.00000
    230      -9.5921      1.00000
    231      -9.5585      1.00000
    232      -9.5212      1.00000
    233      -9.3611      1.00000
    234      -9.3356      1.00000
    235      -9.2991      1.00000
    236      -9.2587      1.00000
    237      -9.2017      1.00000
    238      -9.1746      1.00000
    239      -9.1011      1.00000
    240      -9.0808      1.00000
    241      -8.9762      1.00000
    242      -8.9118      1.00000
    243      -8.8800      1.00000
    244      -8.8209      1.00000
    245      -8.8161      1.00000
    246      -8.7673      1.00000
    247      -8.7169      1.00000
    248      -8.6970      1.00000
    249      -8.6948      1.00000
    250      -8.6239      1.00000
    251      -8.6096      1.00000
    252      -8.5735      1.00000
    253      -8.5545      1.00000
    254      -8.5464      1.00000
    255      -8.5101      1.00000
    256      -8.4685      1.00000
    257      -8.4606      1.00000
    258      -8.4568      1.00000
    259      -8.4410      1.00000
    260      -8.3479      1.00000
    261      -8.2941      1.00000
    262      -8.2844      1.00000
    263      -8.2669      1.00000
    264      -8.2506      1.00000
    265      -8.2218      1.00000
    266      -8.1827      1.00000
    267      -8.1471      1.00000
    268      -8.1017      1.00000
    269      -8.0854      1.00000
    270      -8.0439      1.00000
    271      -8.0321      1.00000
    272      -8.0253      1.00000
    273      -7.9666      1.00000
    274      -7.9562      1.00000
    275      -7.9231      1.00000
    276      -7.8967      1.00000
    277      -7.8872      1.00000
    278      -7.8506      1.00000
    279      -7.8417      1.00000
    280      -7.8296      1.00000
    281      -7.8115      1.00000
    282      -7.7973      1.00000
    283      -7.7940      1.00000
    284      -7.7901      1.00000
    285      -7.7803      1.00000
    286      -7.7641      1.00000
    287      -7.7619      1.00000
    288      -7.7495      1.00000
    289      -7.7335      1.00000
    290      -7.6977      1.00000
    291      -7.6889      1.00000
    292      -7.6685      1.00000
    293      -7.6597      1.00000
    294      -7.6465      1.00000
    295      -7.6119      1.00000
    296      -7.5994      1.00000
    297      -7.5828      1.00000
    298      -7.5619      1.00000
    299      -7.5393      1.00000
    300      -7.5226      1.00000
    301      -7.4760      1.00000
    302      -7.4604      1.00000
    303      -7.4524      1.00000
    304      -7.4475      1.00000
    305      -7.4274      1.00000
    306      -7.4192      1.00000
    307      -7.4154      1.00000
    308      -7.3996      1.00000
    309      -7.3662      1.00000
    310      -7.3592      1.00000
    311      -7.3490      1.00000
    312      -7.3293      1.00000
    313      -7.3245      1.00000
    314      -7.3099      1.00000
    315      -7.3061      1.00000
    316      -7.2874      1.00000
    317      -7.2738      1.00000
    318      -7.2584      1.00000
    319      -7.2397      1.00000
    320      -7.2077      1.00000
    321      -7.2027      1.00000
    322      -7.1734      1.00000
    323      -7.1451      1.00000
    324      -7.1259      1.00000
    325      -7.1160      1.00000
    326      -7.1064      1.00000
    327      -7.0890      1.00000
    328      -7.0519      1.00000
    329      -7.0434      1.00000
    330      -7.0262      1.00000
    331      -7.0100      1.00000
    332      -6.9982      1.00000
    333      -6.9704      1.00000
    334      -6.9528      1.00000
    335      -6.9457      1.00000
    336      -6.9021      1.00000
    337      -6.8520      1.00000
    338      -6.8451      1.00000
    339      -6.8211      1.00000
    340      -6.7641      1.00000
    341      -6.7264      1.00000
    342      -6.6955      1.00000
    343      -6.6775      1.00000
    344      -6.6462      1.00000
    345      -6.6010      1.00000
    346      -6.5690      1.00000
    347      -6.5345      1.00000
    348      -6.5105      1.00000
    349      -6.4560      1.00000
    350      -6.4277      1.00000
    351      -6.4069      1.00000
    352      -6.3564      1.00000
    353      -6.2907      1.00000
    354      -6.2549      1.00000
    355      -6.2128      1.00000
    356      -6.1606      1.00000
    357      -6.1442      1.00000
    358      -6.0520      1.00000
    359      -6.0318      1.00000
    360      -5.9488      1.00000
    361      -5.9203      1.00000
    362      -5.9021      1.00000
    363      -5.8869      1.00000
    364      -5.8612      1.00000
    365      -5.7872      1.00000
    366      -5.7732      1.00000
    367      -5.7087      1.00000
    368      -5.6358      1.00000
    369      -5.6064      1.00000
    370      -5.5790      1.00000
    371      -5.5626      1.00000
    372      -5.5504      1.00000
    373      -5.5040      1.00000
    374      -5.4246      1.00000
    375      -5.3869      1.00000
    376      -5.3595      1.00000
    377      -5.3554      1.00000
    378      -5.2755      1.00000
    379      -5.2125      1.00000
    380      -5.1981      1.00000
    381      -5.1351      1.00000
    382      -5.1082      1.00000
    383      -5.1029      1.00000
    384      -4.9612      1.00000
    385      -4.9282      1.00000
    386      -4.9077      1.00000
    387      -4.8394      1.00000
    388      -4.8344      1.00000
    389      -4.8039      1.00000
    390      -4.7320      1.00000
    391      -4.7143      1.00000
    392      -4.5791      1.00000
    393      -4.5631      1.00000
    394      -4.4495      1.00000
    395      -4.4234      1.00000
    396      -4.3627      1.00000
    397      -4.2837      1.00000
    398      -4.2044      1.00000
    399      -4.0575      1.00000
    400      -3.9867      1.00000
    401      -3.8370      1.00000
    402      -3.5727      1.00000
    403      -3.4689      1.00000
    404      -2.0332      1.00000
    405      -1.4884      1.00000
    406      -0.3571      0.00000
    407       0.0339      0.00000
    408       0.3542      0.00000
    409       0.5443      0.00000
    410       0.8230      0.00000
    411       0.8619      0.00000
    412       1.1890      0.00000
    413       1.2240      0.00000
    414       1.3282      0.00000
    415       1.5001      0.00000
    416       1.6108      0.00000
    417       1.6638      0.00000
    418       1.6942      0.00000
    419       1.7495      0.00000
    420       1.7644      0.00000
    421       1.8003      0.00000
    422       1.8449      0.00000
    423       1.9266      0.00000
    424       1.9642      0.00000
    425       2.0814      0.00000
    426       2.1155      0.00000
    427       2.1562      0.00000
    428       2.2710      0.00000
    429       2.3100      0.00000
    430       2.3738      0.00000
    431       2.4118      0.00000
    432       2.4819      0.00000
    433       2.5517      0.00000
    434       2.5610      0.00000
    435       2.6243      0.00000
    436       2.7274      0.00000
    437       2.7965      0.00000
    438       2.8523      0.00000
    439       2.8738      0.00000
    440       2.9005      0.00000
    441       2.9313      0.00000
    442       2.9441      0.00000
    443       2.9629      0.00000
    444       3.0082      0.00000
    445       3.0697      0.00000
    446       3.1833      0.00000
    447       3.2994      0.00000
    448       3.3305      0.00000
    449       3.3806      0.00000
    450       3.4207      0.00000
    451       3.4405      0.00000
    452       3.4533      0.00000
    453       3.4898      0.00000
    454       3.6165      0.00000
    455       3.6240      0.00000
    456       3.6947      0.00000
    457       3.7349      0.00000
    458       3.7519      0.00000
    459       3.7821      0.00000
    460       3.8078      0.00000
    461       3.8487      0.00000
    462       3.8746      0.00000
    463       3.9101      0.00000
    464       3.9309      0.00000
    465       3.9631      0.00000
    466       3.9880      0.00000
    467       4.0208      0.00000
    468       4.0585      0.00000
    469       4.0782      0.00000
    470       4.0956      0.00000
    471       4.1607      0.00000
    472       4.1770      0.00000
    473       4.1862      0.00000
    474       4.1975      0.00000
    475       4.2272      0.00000
    476       4.2551      0.00000
    477       4.2676      0.00000
    478       4.3131      0.00000
    479       4.3348      0.00000
    480       4.3734      0.00000
    481       4.3850      0.00000
    482       4.4097      0.00000
    483       4.4190      0.00000
    484       4.4570      0.00000
    485       4.5396      0.00000
    486       4.5680      0.00000
    487       4.5928      0.00000
    488       4.6191      0.00000
    489       4.6250      0.00000
    490       4.6527      0.00000
    491       4.6829      0.00000
    492       4.6929      0.00000
    493       4.7316      0.00000
    494       4.7475      0.00000
    495       4.7738      0.00000
    496       4.8125      0.00000
    497       4.8349      0.00000
    498       4.8532      0.00000
    499       4.8902      0.00000
    500       4.9093      0.00000
    501       4.9231      0.00000
    502       4.9547      0.00000
    503       4.9720      0.00000
    504       4.9846      0.00000
    505       5.0154      0.00000
    506       5.0212      0.00000
    507       5.0487      0.00000
    508       5.0595      0.00000
    509       5.1047      0.00000
    510       5.1255      0.00000
    511       5.1529      0.00000
    512       5.1621      0.00000
    513       5.1863      0.00000
    514       5.1972      0.00000
    515       5.2064      0.00000
    516       5.2199      0.00000
    517       5.2355      0.00000
    518       5.2570      0.00000
    519       5.2651      0.00000
    520       5.2987      0.00000
    521       5.3119      0.00000
    522       5.3266      0.00000
    523       5.3489      0.00000
    524       5.3549      0.00000
    525       5.3667      0.00000
    526       5.3757      0.00000
    527       5.4079      0.00000
    528       5.4227      0.00000
    529       5.4265      0.00000
    530       5.4408      0.00000
    531       5.4564      0.00000
    532       5.4778      0.00000
    533       5.5017      0.00000
    534       5.5080      0.00000
    535       5.5215      0.00000
    536       5.5378      0.00000
    537       5.5557      0.00000
    538       5.5796      0.00000
    539       5.6160      0.00000
    540       5.6443      0.00000
    541       5.6609      0.00000
    542       5.6766      0.00000
    543       5.7021      0.00000
    544       5.7246      0.00000
    545       5.7444      0.00000
    546       5.7763      0.00000
    547       5.8150      0.00000
    548       5.8527      0.00000
    549       5.8694      0.00000
    550       5.8819      0.00000
    551       5.8953      0.00000
    552       5.9211      0.00000
    553       5.9418      0.00000
    554       5.9693      0.00000
    555       5.9888      0.00000
    556       6.0086      0.00000
    557       6.0191      0.00000
    558       6.0257      0.00000
    559       6.0501      0.00000
    560       6.0618      0.00000
    561       6.0844      0.00000
    562       6.1066      0.00000
    563       6.1234      0.00000
    564       6.1633      0.00000

 k-point     4 :      -0.0000    0.3333    0.0000
  band No.  band energies     occupation 
      1     -29.3976      1.00000
      2     -29.3264      1.00000
      3     -29.2069      1.00000
      4     -29.1400      1.00000
      5     -29.0361      1.00000
      6     -29.0046      1.00000
      7     -28.9334      1.00000
      8     -28.9143      1.00000
      9     -28.8839      1.00000
     10     -28.8825      1.00000
     11     -28.8074      1.00000
     12     -28.7871      1.00000
     13     -28.7512      1.00000
     14     -28.7418      1.00000
     15     -28.7178      1.00000
     16     -28.6674      1.00000
     17     -28.6630      1.00000
     18     -28.6338      1.00000
     19     -28.6180      1.00000
     20     -28.6096      1.00000
     21     -28.5742      1.00000
     22     -28.5563      1.00000
     23     -28.5470      1.00000
     24     -28.5167      1.00000
     25     -28.5055      1.00000
     26     -28.4951      1.00000
     27     -28.4855      1.00000
     28     -28.4687      1.00000
     29     -28.4446      1.00000
     30     -28.4382      1.00000
     31     -28.4186      1.00000
     32     -28.4101      1.00000
     33     -28.4045      1.00000
     34     -28.3948      1.00000
     35     -28.3853      1.00000
     36     -28.3834      1.00000
     37     -28.3650      1.00000
     38     -28.3579      1.00000
     39     -28.3370      1.00000
     40     -28.3272      1.00000
     41     -28.3174      1.00000
     42     -28.3059      1.00000
     43     -28.3020      1.00000
     44     -28.2774      1.00000
     45     -28.2729      1.00000
     46     -28.2605      1.00000
     47     -28.2490      1.00000
     48     -28.2314      1.00000
     49     -28.2051      1.00000
     50     -28.1995      1.00000
     51     -28.1941      1.00000
     52     -28.1641      1.00000
     53     -28.1476      1.00000
     54     -28.1387      1.00000
     55     -28.1124      1.00000
     56     -28.0968      1.00000
     57     -28.0682      1.00000
     58     -28.0553      1.00000
     59     -27.9961      1.00000
     60     -27.9180      1.00000
     61     -27.8524      1.00000
     62     -27.8126      1.00000
     63     -27.8061      1.00000
     64     -27.7324      1.00000
     65     -27.6991      1.00000
     66     -27.5686      1.00000
     67     -27.5350      1.00000
     68     -27.4125      1.00000
     69     -26.2664      1.00000
     70     -26.0463      1.00000
     71     -26.0295      1.00000
     72     -22.2474      1.00000
     73     -20.1409      1.00000
     74     -20.0005      1.00000
     75     -19.8117      1.00000
     76     -19.6938      1.00000
     77     -19.4986      1.00000
     78     -19.4628      1.00000
     79     -19.2111      1.00000
     80     -19.1823      1.00000
     81     -19.1156      1.00000
     82     -18.7875      1.00000
     83     -18.7795      1.00000
     84     -18.7601      1.00000
     85     -18.4658      1.00000
     86     -18.4489      1.00000
     87     -18.3416      1.00000
     88     -18.3169      1.00000
     89     -17.9411      1.00000
     90     -17.9190      1.00000
     91     -17.7962      1.00000
     92     -17.7738      1.00000
     93     -17.6413      1.00000
     94     -17.4826      1.00000
     95     -17.4807      1.00000
     96     -17.2025      1.00000
     97     -17.2020      1.00000
     98     -16.9848      1.00000
     99     -16.8757      1.00000
    100     -16.8467      1.00000
    101     -16.6426      1.00000
    102     -16.6400      1.00000
    103     -16.4831      1.00000
    104     -16.4493      1.00000
    105     -16.2589      1.00000
    106     -16.2044      1.00000
    107     -15.8236      1.00000
    108     -15.8186      1.00000
    109     -15.5172      1.00000
    110     -15.4056      1.00000
    111     -15.3979      1.00000
    112     -15.1944      1.00000
    113     -15.1753      1.00000
    114     -15.0201      1.00000
    115     -14.9709      1.00000
    116     -14.9242      1.00000
    117     -14.8325      1.00000
    118     -14.8147      1.00000
    119     -14.5707      1.00000
    120     -14.5698      1.00000
    121     -14.0665      1.00000
    122     -14.0525      1.00000
    123     -14.0073      1.00000
    124     -13.9981      1.00000
    125     -13.8402      1.00000
    126     -13.8375      1.00000
    127     -13.5553      1.00000
    128     -13.5465      1.00000
    129     -13.4632      1.00000
    130     -13.3733      1.00000
    131     -12.9329      1.00000
    132     -12.8767      1.00000
    133     -12.8119      1.00000
    134     -12.7854      1.00000
    135     -12.7774      1.00000
    136     -12.7545      1.00000
    137     -12.7491      1.00000
    138     -12.7407      1.00000
    139     -12.7290      1.00000
    140     -12.7097      1.00000
    141     -12.6185      1.00000
    142     -12.5894      1.00000
    143     -12.5393      1.00000
    144     -12.4449      1.00000
    145     -12.4172      1.00000
    146     -12.2039      1.00000
    147     -12.2003      1.00000
    148     -12.1651      1.00000
    149     -12.1429      1.00000
    150     -11.8842      1.00000
    151     -11.8765      1.00000
    152     -11.8525      1.00000
    153     -11.8374      1.00000
    154     -11.8190      1.00000
    155     -11.7974      1.00000
    156     -11.7911      1.00000
    157     -11.7813      1.00000
    158     -11.7708      1.00000
    159     -11.7266      1.00000
    160     -11.6852      1.00000
    161     -11.6810      1.00000
    162     -11.6378      1.00000
    163     -11.6290      1.00000
    164     -11.5577      1.00000
    165     -11.5533      1.00000
    166     -11.5388      1.00000
    167     -11.4907      1.00000
    168     -11.4342      1.00000
    169     -11.4298      1.00000
    170     -11.3600      1.00000
    171     -11.2927      1.00000
    172     -11.2781      1.00000
    173     -11.1759      1.00000
    174     -11.1711      1.00000
    175     -11.1195      1.00000
    176     -11.0851      1.00000
    177     -11.0764      1.00000
    178     -11.0233      1.00000
    179     -11.0169      1.00000
    180     -10.9824      1.00000
    181     -10.9253      1.00000
    182     -10.9124      1.00000
    183     -10.9038      1.00000
    184     -10.8570      1.00000
    185     -10.8535      1.00000
    186     -10.8295      1.00000
    187     -10.8219      1.00000
    188     -10.8016      1.00000
    189     -10.7940      1.00000
    190     -10.7344      1.00000
    191     -10.7281      1.00000
    192     -10.7228      1.00000
    193     -10.6772      1.00000
    194     -10.6663      1.00000
    195     -10.6236      1.00000
    196     -10.6141      1.00000
    197     -10.5837      1.00000
    198     -10.5794      1.00000
    199     -10.5405      1.00000
    200     -10.5234      1.00000
    201     -10.5081      1.00000
    202     -10.4470      1.00000
    203     -10.4441      1.00000
    204     -10.4107      1.00000
    205     -10.3810      1.00000
    206     -10.3243      1.00000
    207     -10.3162      1.00000
    208     -10.2986      1.00000
    209     -10.2847      1.00000
    210     -10.2746      1.00000
    211     -10.2564      1.00000
    212     -10.2425      1.00000
    213     -10.1997      1.00000
    214     -10.1603      1.00000
    215     -10.1235      1.00000
    216     -10.1115      1.00000
    217     -10.0757      1.00000
    218     -10.0452      1.00000
    219     -10.0202      1.00000
    220      -9.9694      1.00000
    221      -9.9361      1.00000
    222      -9.8967      1.00000
    223      -9.8754      1.00000
    224      -9.8370      1.00000
    225      -9.8270      1.00000
    226      -9.8165      1.00000
    227      -9.7418      1.00000
    228      -9.7062      1.00000
    229      -9.6998      1.00000
    230      -9.5920      1.00000
    231      -9.5604      1.00000
    232      -9.5236      1.00000
    233      -9.3499      1.00000
    234      -9.3448      1.00000
    235      -9.3033      1.00000
    236      -9.2758      1.00000
    237      -9.2020      1.00000
    238      -9.1641      1.00000
    239      -9.0997      1.00000
    240      -9.0684      1.00000
    241      -8.9681      1.00000
    242      -8.9303      1.00000
    243      -8.8757      1.00000
    244      -8.8224      1.00000
    245      -8.8163      1.00000
    246      -8.7718      1.00000
    247      -8.7088      1.00000
    248      -8.6976      1.00000
    249      -8.6953      1.00000
    250      -8.6237      1.00000
    251      -8.6188      1.00000
    252      -8.5708      1.00000
    253      -8.5564      1.00000
    254      -8.5460      1.00000
    255      -8.5126      1.00000
    256      -8.4689      1.00000
    257      -8.4590      1.00000
    258      -8.4561      1.00000
    259      -8.4404      1.00000
    260      -8.3459      1.00000
    261      -8.2899      1.00000
    262      -8.2843      1.00000
    263      -8.2661      1.00000
    264      -8.2512      1.00000
    265      -8.2180      1.00000
    266      -8.1782      1.00000
    267      -8.1511      1.00000
    268      -8.1006      1.00000
    269      -8.0866      1.00000
    270      -8.0487      1.00000
    271      -8.0300      1.00000
    272      -8.0276      1.00000
    273      -7.9633      1.00000
    274      -7.9583      1.00000
    275      -7.9234      1.00000
    276      -7.8929      1.00000
    277      -7.8891      1.00000
    278      -7.8465      1.00000
    279      -7.8416      1.00000
    280      -7.8322      1.00000
    281      -7.8076      1.00000
    282      -7.8001      1.00000
    283      -7.7964      1.00000
    284      -7.7918      1.00000
    285      -7.7756      1.00000
    286      -7.7684      1.00000
    287      -7.7633      1.00000
    288      -7.7512      1.00000
    289      -7.7360      1.00000
    290      -7.6944      1.00000
    291      -7.6855      1.00000
    292      -7.6684      1.00000
    293      -7.6607      1.00000
    294      -7.6498      1.00000
    295      -7.6168      1.00000
    296      -7.5969      1.00000
    297      -7.5877      1.00000
    298      -7.5608      1.00000
    299      -7.5392      1.00000
    300      -7.5105      1.00000
    301      -7.4829      1.00000
    302      -7.4618      1.00000
    303      -7.4537      1.00000
    304      -7.4470      1.00000
    305      -7.4252      1.00000
    306      -7.4183      1.00000
    307      -7.4062      1.00000
    308      -7.3975      1.00000
    309      -7.3760      1.00000
    310      -7.3573      1.00000
    311      -7.3542      1.00000
    312      -7.3311      1.00000
    313      -7.3267      1.00000
    314      -7.3091      1.00000
    315      -7.3048      1.00000
    316      -7.2811      1.00000
    317      -7.2773      1.00000
    318      -7.2563      1.00000
    319      -7.2515      1.00000
    320      -7.2120      1.00000
    321      -7.2026      1.00000
    322      -7.1626      1.00000
    323      -7.1519      1.00000
    324      -7.1205      1.00000
    325      -7.1120      1.00000
    326      -7.0965      1.00000
    327      -7.0944      1.00000
    328      -7.0449      1.00000
    329      -7.0404      1.00000
    330      -7.0318      1.00000
    331      -7.0080      1.00000
    332      -7.0042      1.00000
    333      -6.9759      1.00000
    334      -6.9503      1.00000
    335      -6.9321      1.00000
    336      -6.9025      1.00000
    337      -6.8544      1.00000
    338      -6.8508      1.00000
    339      -6.8078      1.00000
    340      -6.7779      1.00000
    341      -6.7307      1.00000
    342      -6.6930      1.00000
    343      -6.6758      1.00000
    344      -6.6561      1.00000
    345      -6.6043      1.00000
    346      -6.5752      1.00000
    347      -6.5271      1.00000
    348      -6.5076      1.00000
    349      -6.4483      1.00000
    350      -6.4255      1.00000
    351      -6.4048      1.00000
    352      -6.3597      1.00000
    353      -6.2918      1.00000
    354      -6.2546      1.00000
    355      -6.2222      1.00000
    356      -6.1596      1.00000
    357      -6.1359      1.00000
    358      -6.0562      1.00000
    359      -6.0395      1.00000
    360      -5.9534      1.00000
    361      -5.9122      1.00000
    362      -5.8964      1.00000
    363      -5.8774      1.00000
    364      -5.8599      1.00000
    365      -5.7888      1.00000
    366      -5.7800      1.00000
    367      -5.7158      1.00000
    368      -5.6382      1.00000
    369      -5.6036      1.00000
    370      -5.5769      1.00000
    371      -5.5615      1.00000
    372      -5.5457      1.00000
    373      -5.5064      1.00000
    374      -5.4317      1.00000
    375      -5.3852      1.00000
    376      -5.3582      1.00000
    377      -5.3443      1.00000
    378      -5.2911      1.00000
    379      -5.2124      1.00000
    380      -5.1941      1.00000
    381      -5.1367      1.00000
    382      -5.1126      1.00000
    383      -5.1030      1.00000
    384      -4.9353      1.00000
    385      -4.9274      1.00000
    386      -4.9166      1.00000
    387      -4.8509      1.00000
    388      -4.8358      1.00000
    389      -4.8054      1.00000
    390      -4.7255      1.00000
    391      -4.7155      1.00000
    392      -4.5752      1.00000
    393      -4.5632      1.00000
    394      -4.4483      1.00000
    395      -4.4215      1.00000
    396      -4.3545      1.00000
    397      -4.2941      1.00000
    398      -4.2149      1.00000
    399      -4.0634      1.00000
    400      -3.9799      1.00000
    401      -3.8332      1.00000
    402      -3.5592      1.00000
    403      -3.4817      1.00000
    404      -2.0332      1.00000
    405      -1.4883      1.00000
    406      -0.3574      0.00000
    407       0.0329      0.00000
    408       0.3553      0.00000
    409       0.5454      0.00000
    410       0.8232      0.00000
    411       0.8616      0.00000
    412       1.1878      0.00000
    413       1.2240      0.00000
    414       1.3274      0.00000
    415       1.4994      0.00000
    416       1.6117      0.00000
    417       1.6670      0.00000
    418       1.6946      0.00000
    419       1.7454      0.00000
    420       1.7685      0.00000
    421       1.7955      0.00000
    422       1.8413      0.00000
    423       1.9266      0.00000
    424       1.9629      0.00000
    425       2.0951      0.00000
    426       2.1198      0.00000
    427       2.1573      0.00000
    428       2.2709      0.00000
    429       2.3096      0.00000
    430       2.3565      0.00000
    431       2.4086      0.00000
    432       2.4823      0.00000
    433       2.5512      0.00000
    434       2.5586      0.00000
    435       2.6321      0.00000
    436       2.7300      0.00000
    437       2.7951      0.00000
    438       2.8396      0.00000
    439       2.8592      0.00000
    440       2.8997      0.00000
    441       2.9422      0.00000
    442       2.9516      0.00000
    443       2.9680      0.00000
    444       3.0072      0.00000
    445       3.0722      0.00000
    446       3.1900      0.00000
    447       3.3107      0.00000
    448       3.3175      0.00000
    449       3.3921      0.00000
    450       3.4160      0.00000
    451       3.4487      0.00000
    452       3.4542      0.00000
    453       3.4913      0.00000
    454       3.6184      0.00000
    455       3.6259      0.00000
    456       3.6952      0.00000
    457       3.7338      0.00000
    458       3.7424      0.00000
    459       3.7950      0.00000
    460       3.8083      0.00000
    461       3.8423      0.00000
    462       3.8834      0.00000
    463       3.9170      0.00000
    464       3.9447      0.00000
    465       3.9681      0.00000
    466       3.9833      0.00000
    467       4.0060      0.00000
    468       4.0499      0.00000
    469       4.0819      0.00000
    470       4.0969      0.00000
    471       4.1550      0.00000
    472       4.1779      0.00000
    473       4.1825      0.00000
    474       4.1995      0.00000
    475       4.2174      0.00000
    476       4.2480      0.00000
    477       4.2830      0.00000
    478       4.3173      0.00000
    479       4.3354      0.00000
    480       4.3596      0.00000
    481       4.3871      0.00000
    482       4.3978      0.00000
    483       4.4258      0.00000
    484       4.4504      0.00000
    485       4.5361      0.00000
    486       4.5803      0.00000
    487       4.5839      0.00000
    488       4.6116      0.00000
    489       4.6206      0.00000
    490       4.6652      0.00000
    491       4.6760      0.00000
    492       4.6971      0.00000
    493       4.7301      0.00000
    494       4.7452      0.00000
    495       4.7824      0.00000
    496       4.7984      0.00000
    497       4.8325      0.00000
    498       4.8516      0.00000
    499       4.8818      0.00000
    500       4.9021      0.00000
    501       4.9401      0.00000
    502       4.9420      0.00000
    503       4.9621      0.00000
    504       4.9943      0.00000
    505       5.0142      0.00000
    506       5.0238      0.00000
    507       5.0442      0.00000
    508       5.0550      0.00000
    509       5.0978      0.00000
    510       5.1310      0.00000
    511       5.1393      0.00000
    512       5.1652      0.00000
    513       5.1826      0.00000
    514       5.1954      0.00000
    515       5.2085      0.00000
    516       5.2213      0.00000
    517       5.2317      0.00000
    518       5.2480      0.00000
    519       5.2766      0.00000
    520       5.2974      0.00000
    521       5.3089      0.00000
    522       5.3171      0.00000
    523       5.3365      0.00000
    524       5.3512      0.00000
    525       5.3736      0.00000
    526       5.3787      0.00000
    527       5.4041      0.00000
    528       5.4228      0.00000
    529       5.4318      0.00000
    530       5.4395      0.00000
    531       5.4515      0.00000
    532       5.4830      0.00000
    533       5.5004      0.00000
    534       5.5046      0.00000
    535       5.5252      0.00000
    536       5.5385      0.00000
    537       5.5696      0.00000
    538       5.5822      0.00000
    539       5.6003      0.00000
    540       5.6488      0.00000
    541       5.6700      0.00000
    542       5.6868      0.00000
    543       5.7034      0.00000
    544       5.7336      0.00000
    545       5.7367      0.00000
    546       5.7846      0.00000
    547       5.8254      0.00000
    548       5.8542      0.00000
    549       5.8720      0.00000
    550       5.8904      0.00000
    551       5.9026      0.00000
    552       5.9210      0.00000
    553       5.9491      0.00000
    554       5.9633      0.00000
    555       5.9806      0.00000
    556       5.9930      0.00000
    557       6.0107      0.00000
    558       6.0268      0.00000
    559       6.0412      0.00000
    560       6.0644      0.00000
    561       6.0856      0.00000
    562       6.1126      0.00000
    563       6.1317      0.00000
    564       6.1484      0.00000

 k-point     5 :      -0.3333    0.3333    0.0000
  band No.  band energies     occupation 
      1     -29.3714      1.00000
      2     -29.3642      1.00000
      3     -29.2172      1.00000
      4     -29.0802      1.00000
      5     -29.0745      1.00000
      6     -28.9591      1.00000
      7     -28.9332      1.00000
      8     -28.9158      1.00000
      9     -28.9091      1.00000
     10     -28.8842      1.00000
     11     -28.8785      1.00000
     12     -28.7926      1.00000
     13     -28.7275      1.00000
     14     -28.7222      1.00000
     15     -28.7005      1.00000
     16     -28.6960      1.00000
     17     -28.6246      1.00000
     18     -28.6045      1.00000
     19     -28.6007      1.00000
     20     -28.5969      1.00000
     21     -28.5898      1.00000
     22     -28.5858      1.00000
     23     -28.5509      1.00000
     24     -28.5458      1.00000
     25     -28.5090      1.00000
     26     -28.5000      1.00000
     27     -28.4728      1.00000
     28     -28.4672      1.00000
     29     -28.4544      1.00000
     30     -28.4400      1.00000
     31     -28.4359      1.00000
     32     -28.4101      1.00000
     33     -28.3996      1.00000
     34     -28.3863      1.00000
     35     -28.3754      1.00000
     36     -28.3730      1.00000
     37     -28.3653      1.00000
     38     -28.3634      1.00000
     39     -28.3294      1.00000
     40     -28.3230      1.00000
     41     -28.3187      1.00000
     42     -28.3087      1.00000
     43     -28.3051      1.00000
     44     -28.2959      1.00000
     45     -28.2677      1.00000
     46     -28.2597      1.00000
     47     -28.2472      1.00000
     48     -28.2391      1.00000
     49     -28.2059      1.00000
     50     -28.1963      1.00000
     51     -28.1873      1.00000
     52     -28.1637      1.00000
     53     -28.1481      1.00000
     54     -28.1409      1.00000
     55     -28.1100      1.00000
     56     -28.0989      1.00000
     57     -28.0673      1.00000
     58     -28.0558      1.00000
     59     -27.9965      1.00000
     60     -27.9185      1.00000
     61     -27.8530      1.00000
     62     -27.8122      1.00000
     63     -27.8058      1.00000
     64     -27.7328      1.00000
     65     -27.6993      1.00000
     66     -27.5687      1.00000
     67     -27.5355      1.00000
     68     -27.4124      1.00000
     69     -26.2666      1.00000
     70     -26.0465      1.00000
     71     -26.0296      1.00000
     72     -22.2475      1.00000
     73     -20.0867      1.00000
     74     -20.0755      1.00000
     75     -19.8579      1.00000
     76     -19.5567      1.00000
     77     -19.5431      1.00000
     78     -19.4288      1.00000
     79     -19.1988      1.00000
     80     -19.1580      1.00000
     81     -19.1473      1.00000
     82     -18.9348      1.00000
     83     -18.9085      1.00000
     84     -18.7875      1.00000
     85     -18.3197      1.00000
     86     -18.3088      1.00000
     87     -18.2984      1.00000
     88     -18.0619      1.00000
     89     -18.0287      1.00000
     90     -18.0165      1.00000
     91     -17.8151      1.00000
     92     -17.7952      1.00000
     93     -17.7933      1.00000
     94     -17.3953      1.00000
     95     -17.3747      1.00000
     96     -17.3028      1.00000
     97     -17.2630      1.00000
     98     -17.2046      1.00000
     99     -17.1660      1.00000
    100     -16.6107      1.00000
    101     -16.5976      1.00000
    102     -16.5926      1.00000
    103     -16.3718      1.00000
    104     -16.1776      1.00000
    105     -16.1563      1.00000
    106     -16.0582      1.00000
    107     -15.9137      1.00000
    108     -15.8901      1.00000
    109     -15.5175      1.00000
    110     -15.4950      1.00000
    111     -15.4896      1.00000
    112     -15.4758      1.00000
    113     -15.2346      1.00000
    114     -15.1031      1.00000
    115     -15.0863      1.00000
    116     -14.6049      1.00000
    117     -14.5973      1.00000
    118     -14.5938      1.00000
    119     -14.4828      1.00000
    120     -14.4731      1.00000
    121     -14.4489      1.00000
    122     -14.4146      1.00000
    123     -14.2227      1.00000
    124     -14.2137      1.00000
    125     -14.0608      1.00000
    126     -13.2546      1.00000
    127     -13.2345      1.00000
    128     -13.2066      1.00000
    129     -13.1959      1.00000
    130     -13.1764      1.00000
    131     -13.1453      1.00000
    132     -12.9699      1.00000
    133     -12.9380      1.00000
    134     -12.9085      1.00000
    135     -12.8927      1.00000
    136     -12.8919      1.00000
    137     -12.7403      1.00000
    138     -12.6815      1.00000
    139     -12.6767      1.00000
    140     -12.5738      1.00000
    141     -12.5469      1.00000
    142     -12.5347      1.00000
    143     -12.5332      1.00000
    144     -12.4497      1.00000
    145     -12.4378      1.00000
    146     -12.3149      1.00000
    147     -12.3046      1.00000
    148     -12.2130      1.00000
    149     -12.1611      1.00000
    150     -12.1271      1.00000
    151     -12.1228      1.00000
    152     -11.8367      1.00000
    153     -11.8338      1.00000
    154     -11.8151      1.00000
    155     -11.7982      1.00000
    156     -11.7856      1.00000
    157     -11.7446      1.00000
    158     -11.7262      1.00000
    159     -11.7143      1.00000
    160     -11.6983      1.00000
    161     -11.6936      1.00000
    162     -11.6239      1.00000
    163     -11.5622      1.00000
    164     -11.5322      1.00000
    165     -11.4831      1.00000
    166     -11.4684      1.00000
    167     -11.4621      1.00000
    168     -11.4495      1.00000
    169     -11.4063      1.00000
    170     -11.3763      1.00000
    171     -11.3098      1.00000
    172     -11.2577      1.00000
    173     -11.2149      1.00000
    174     -11.1682      1.00000
    175     -11.0762      1.00000
    176     -11.0663      1.00000
    177     -11.0438      1.00000
    178     -11.0276      1.00000
    179     -10.9962      1.00000
    180     -10.9906      1.00000
    181     -10.9610      1.00000
    182     -10.9310      1.00000
    183     -10.8887      1.00000
    184     -10.8707      1.00000
    185     -10.8630      1.00000
    186     -10.8511      1.00000
    187     -10.8217      1.00000
    188     -10.8148      1.00000
    189     -10.8103      1.00000
    190     -10.8027      1.00000
    191     -10.7548      1.00000
    192     -10.7390      1.00000
    193     -10.7190      1.00000
    194     -10.7090      1.00000
    195     -10.6834      1.00000
    196     -10.6780      1.00000
    197     -10.6355      1.00000
    198     -10.6280      1.00000
    199     -10.5358      1.00000
    200     -10.4907      1.00000
    201     -10.4851      1.00000
    202     -10.4217      1.00000
    203     -10.3631      1.00000
    204     -10.3535      1.00000
    205     -10.3475      1.00000
    206     -10.3251      1.00000
    207     -10.3039      1.00000
    208     -10.2785      1.00000
    209     -10.2630      1.00000
    210     -10.2325      1.00000
    211     -10.2176      1.00000
    212     -10.2104      1.00000
    213     -10.1963      1.00000
    214     -10.1355      1.00000
    215     -10.0931      1.00000
    216     -10.0533      1.00000
    217     -10.0431      1.00000
    218      -9.9859      1.00000
    219      -9.9731      1.00000
    220      -9.9676      1.00000
    221      -9.8811      1.00000
    222      -9.8627      1.00000
    223      -9.8527      1.00000
    224      -9.8422      1.00000
    225      -9.8158      1.00000
    226      -9.8070      1.00000
    227      -9.7481      1.00000
    228      -9.7348      1.00000
    229      -9.7161      1.00000
    230      -9.6802      1.00000
    231      -9.6672      1.00000
    232      -9.6526      1.00000
    233      -9.5479      1.00000
    234      -9.4370      1.00000
    235      -9.3874      1.00000
    236      -9.3252      1.00000
    237      -9.2006      1.00000
    238      -9.0727      1.00000
    239      -9.0418      1.00000
    240      -8.9387      1.00000
    241      -8.9181      1.00000
    242      -8.8842      1.00000
    243      -8.8277      1.00000
    244      -8.7741      1.00000
    245      -8.7701      1.00000
    246      -8.7550      1.00000
    247      -8.7539      1.00000
    248      -8.7057      1.00000
    249      -8.6991      1.00000
    250      -8.6341      1.00000
    251      -8.5761      1.00000
    252      -8.5689      1.00000
    253      -8.5396      1.00000
    254      -8.5235      1.00000
    255      -8.5064      1.00000
    256      -8.4968      1.00000
    257      -8.4845      1.00000
    258      -8.4481      1.00000
    259      -8.4469      1.00000
    260      -8.4259      1.00000
    261      -8.2960      1.00000
    262      -8.2891      1.00000
    263      -8.2661      1.00000
    264      -8.2406      1.00000
    265      -8.2291      1.00000
    266      -8.1897      1.00000
    267      -8.1208      1.00000
    268      -8.0877      1.00000
    269      -8.0730      1.00000
    270      -8.0599      1.00000
    271      -8.0369      1.00000
    272      -8.0344      1.00000
    273      -7.9721      1.00000
    274      -7.9585      1.00000
    275      -7.9336      1.00000
    276      -7.9044      1.00000
    277      -7.8990      1.00000
    278      -7.8815      1.00000
    279      -7.8490      1.00000
    280      -7.8459      1.00000
    281      -7.8402      1.00000
    282      -7.8347      1.00000
    283      -7.8054      1.00000
    284      -7.7716      1.00000
    285      -7.7644      1.00000
    286      -7.7581      1.00000
    287      -7.7438      1.00000
    288      -7.7169      1.00000
    289      -7.7134      1.00000
    290      -7.6992      1.00000
    291      -7.6983      1.00000
    292      -7.6934      1.00000
    293      -7.6864      1.00000
    294      -7.6197      1.00000
    295      -7.6127      1.00000
    296      -7.5727      1.00000
    297      -7.5631      1.00000
    298      -7.5577      1.00000
    299      -7.5430      1.00000
    300      -7.5372      1.00000
    301      -7.5354      1.00000
    302      -7.5328      1.00000
    303      -7.5104      1.00000
    304      -7.5066      1.00000
    305      -7.4886      1.00000
    306      -7.4509      1.00000
    307      -7.4465      1.00000
    308      -7.4084      1.00000
    309      -7.3931      1.00000
    310      -7.3782      1.00000
    311      -7.3491      1.00000
    312      -7.3411      1.00000
    313      -7.3045      1.00000
    314      -7.2940      1.00000
    315      -7.2836      1.00000
    316      -7.2732      1.00000
    317      -7.2641      1.00000
    318      -7.2183      1.00000
    319      -7.2138      1.00000
    320      -7.1834      1.00000
    321      -7.1693      1.00000
    322      -7.1534      1.00000
    323      -7.1440      1.00000
    324      -7.1010      1.00000
    325      -7.0877      1.00000
    326      -7.0767      1.00000
    327      -7.0658      1.00000
    328      -7.0582      1.00000
    329      -7.0324      1.00000
    330      -7.0276      1.00000
    331      -7.0051      1.00000
    332      -6.9889      1.00000
    333      -6.9339      1.00000
    334      -6.9295      1.00000
    335      -6.9193      1.00000
    336      -6.9138      1.00000
    337      -6.8518      1.00000
    338      -6.8384      1.00000
    339      -6.7814      1.00000
    340      -6.7714      1.00000
    341      -6.7601      1.00000
    342      -6.7282      1.00000
    343      -6.6570      1.00000
    344      -6.6334      1.00000
    345      -6.5853      1.00000
    346      -6.5442      1.00000
    347      -6.5241      1.00000
    348      -6.4869      1.00000
    349      -6.4481      1.00000
    350      -6.4137      1.00000
    351      -6.4000      1.00000
    352      -6.3019      1.00000
    353      -6.2678      1.00000
    354      -6.2357      1.00000
    355      -6.2247      1.00000
    356      -6.1980      1.00000
    357      -6.1776      1.00000
    358      -6.1612      1.00000
    359      -6.1121      1.00000
    360      -6.0623      1.00000
    361      -6.0284      1.00000
    362      -5.9470      1.00000
    363      -5.8823      1.00000
    364      -5.8304      1.00000
    365      -5.8124      1.00000
    366      -5.7748      1.00000
    367      -5.7015      1.00000
    368      -5.6413      1.00000
    369      -5.6234      1.00000
    370      -5.5828      1.00000
    371      -5.5732      1.00000
    372      -5.5520      1.00000
    373      -5.4020      1.00000
    374      -5.3729      1.00000
    375      -5.3698      1.00000
    376      -5.2956      1.00000
    377      -5.2892      1.00000
    378      -5.2543      1.00000
    379      -5.2498      1.00000
    380      -5.1749      1.00000
    381      -5.1634      1.00000
    382      -5.1559      1.00000
    383      -5.1315      1.00000
    384      -5.1070      1.00000
    385      -4.9238      1.00000
    386      -4.8861      1.00000
    387      -4.8788      1.00000
    388      -4.8582      1.00000
    389      -4.7209      1.00000
    390      -4.6800      1.00000
    391      -4.6186      1.00000
    392      -4.4986      1.00000
    393      -4.4894      1.00000
    394      -4.4669      1.00000
    395      -4.4192      1.00000
    396      -4.4083      1.00000
    397      -4.2673      1.00000
    398      -4.2234      1.00000
    399      -4.1214      1.00000
    400      -4.0038      1.00000
    401      -3.8446      1.00000
    402      -3.5894      1.00000
    403      -3.5414      1.00000
    404      -2.0334      1.00000
    405      -1.4822      1.00000
    406      -0.1740      0.00000
    407      -0.1669      0.00000
    408       0.2442      0.00000
    409       0.8182      0.00000
    410       0.8250      0.00000
    411       0.9555      0.00000
    412       1.1829      0.00000
    413       1.2163      0.00000
    414       1.2221      0.00000
    415       1.3762      0.00000
    416       1.3840      0.00000
    417       1.7261      0.00000
    418       1.8664      0.00000
    419       1.8959      0.00000
    420       1.9254      0.00000
    421       1.9319      0.00000
    422       1.9363      0.00000
    423       2.0271      0.00000
    424       2.0323      0.00000
    425       2.0684      0.00000
    426       2.0728      0.00000
    427       2.0803      0.00000
    428       2.2241      0.00000
    429       2.2341      0.00000
    430       2.2495      0.00000
    431       2.3600      0.00000
    432       2.3867      0.00000
    433       2.4888      0.00000
    434       2.5185      0.00000
    435       2.5592      0.00000
    436       2.7215      0.00000
    437       2.8079      0.00000
    438       2.8266      0.00000
    439       2.8453      0.00000
    440       2.9508      0.00000
    441       2.9552      0.00000
    442       2.9879      0.00000
    443       2.9916      0.00000
    444       3.0360      0.00000
    445       3.0594      0.00000
    446       3.1092      0.00000
    447       3.1174      0.00000
    448       3.3041      0.00000
    449       3.3275      0.00000
    450       3.3585      0.00000
    451       3.4995      0.00000
    452       3.5549      0.00000
    453       3.6051      0.00000
    454       3.6636      0.00000
    455       3.6807      0.00000
    456       3.6869      0.00000
    457       3.7466      0.00000
    458       3.7559      0.00000
    459       3.8101      0.00000
    460       3.8329      0.00000
    461       3.8895      0.00000
    462       3.9038      0.00000
    463       3.9166      0.00000
    464       3.9482      0.00000
    465       3.9630      0.00000
    466       3.9875      0.00000
    467       3.9986      0.00000
    468       4.0285      0.00000
    469       4.0464      0.00000
    470       4.0637      0.00000
    471       4.0724      0.00000
    472       4.1315      0.00000
    473       4.1467      0.00000
    474       4.2806      0.00000
    475       4.3021      0.00000
    476       4.3144      0.00000
    477       4.3236      0.00000
    478       4.3296      0.00000
    479       4.3426      0.00000
    480       4.3546      0.00000
    481       4.3903      0.00000
    482       4.4049      0.00000
    483       4.4149      0.00000
    484       4.4282      0.00000
    485       4.4313      0.00000
    486       4.4500      0.00000
    487       4.5431      0.00000
    488       4.5937      0.00000
    489       4.6107      0.00000
    490       4.6236      0.00000
    491       4.6455      0.00000
    492       4.6601      0.00000
    493       4.6988      0.00000
    494       4.7175      0.00000
    495       4.7357      0.00000
    496       4.7490      0.00000
    497       4.8003      0.00000
    498       4.8075      0.00000
    499       4.8115      0.00000
    500       4.8164      0.00000
    501       4.8564      0.00000
    502       4.8776      0.00000
    503       4.9030      0.00000
    504       4.9194      0.00000
    505       4.9594      0.00000
    506       4.9796      0.00000
    507       5.0092      0.00000
    508       5.0374      0.00000
    509       5.0464      0.00000
    510       5.0899      0.00000
    511       5.1068      0.00000
    512       5.1293      0.00000
    513       5.1519      0.00000
    514       5.1745      0.00000
    515       5.2187      0.00000
    516       5.2246      0.00000
    517       5.2362      0.00000
    518       5.2492      0.00000
    519       5.2692      0.00000
    520       5.3091      0.00000
    521       5.3266      0.00000
    522       5.3407      0.00000
    523       5.3445      0.00000
    524       5.3637      0.00000
    525       5.4367      0.00000
    526       5.4461      0.00000
    527       5.4692      0.00000
    528       5.4758      0.00000
    529       5.4788      0.00000
    530       5.4996      0.00000
    531       5.5404      0.00000
    532       5.5665      0.00000
    533       5.5819      0.00000
    534       5.5985      0.00000
    535       5.6196      0.00000
    536       5.6288      0.00000
    537       5.6453      0.00000
    538       5.6663      0.00000
    539       5.6861      0.00000
    540       5.6934      0.00000
    541       5.7072      0.00000
    542       5.7257      0.00000
    543       5.7314      0.00000
    544       5.7398      0.00000
    545       5.7509      0.00000
    546       5.7612      0.00000
    547       5.7681      0.00000
    548       5.7836      0.00000
    549       5.8037      0.00000
    550       5.8264      0.00000
    551       5.8453      0.00000
    552       5.8539      0.00000
    553       5.8619      0.00000
    554       5.8888      0.00000
    555       5.9034      0.00000
    556       5.9122      0.00000
    557       5.9288      0.00000
    558       5.9314      0.00000
    559       5.9607      0.00000
    560       5.9704      0.00000
    561       6.0068      0.00000
    562       6.0421      0.00000
    563       6.0848      0.00000
    564       6.1362      0.00000


--------------------------------------------------------------------------------------------------------


 soft charge-density along one line, spin component           1
         0         1         2         3         4         5         6         7         8         9
 total charge-density along one line
 
 soft charge-density along one line, spin component           2
         0         1         2         3         4         5         6         7         8         9
 total charge-density along one line
 
 pseudopotential strength for first ion, spin component:           1
 19.453  25.723  56.655   0.000  -0.012   0.000   0.000  -0.035
 25.723  34.015  74.453   0.000  -0.015   0.000   0.000  -0.046
 56.655  74.453  52.768   0.000  -0.059   0.001  -0.000   0.008
  0.000   0.000   0.000  -0.634   0.000  -0.000  -1.275  -0.000
 -0.012  -0.015  -0.059   0.000  -0.639   0.000  -0.000  -1.265
  0.000   0.000   0.001  -0.000   0.000  -0.634  -0.000  -0.000
  0.000   0.000  -0.000  -1.275  -0.000  -0.000  43.778   0.000
 -0.035  -0.046   0.008  -0.000  -1.265  -0.000   0.000  43.759
  0.000   0.001  -0.000  -0.000  -0.000  -1.275   0.000   0.000
 -0.000  -0.000  -0.000  -0.000  -0.000  -0.000   0.000   0.000
 -0.000  -0.000  -0.000   0.001  -0.000  -0.000  -0.017   0.000
 -0.001  -0.001  -0.000   0.000   0.002   0.000  -0.000  -0.058
 -0.000  -0.000  -0.000  -0.000  -0.000   0.001   0.000   0.000
 -0.000  -0.000  -0.000  -0.000  -0.000  -0.000   0.014   0.000
 -0.000  -0.000   0.000   0.000   0.000   0.022  -0.001  -0.000
 -0.000  -0.000   0.000  -0.025   0.000   0.000   0.069  -0.001
  0.003   0.004   0.001  -0.000  -0.088  -0.000   0.000   0.147
 -0.000  -0.000   0.000   0.000   0.001  -0.025  -0.000  -0.001
 -0.000  -0.000   0.000   0.021   0.000   0.000  -0.023  -0.000
 pseudopotential strength for first ion, spin component:           2
 19.453  25.723  56.655   0.000  -0.012   0.000   0.000  -0.035
 25.723  34.015  74.453   0.000  -0.015   0.000   0.000  -0.046
 56.655  74.453  52.768   0.000  -0.059   0.001  -0.000   0.008
  0.000   0.000   0.000  -0.634   0.000  -0.000  -1.275  -0.000
 -0.012  -0.015  -0.059   0.000  -0.639   0.000  -0.000  -1.265
  0.000   0.000   0.001  -0.000   0.000  -0.634  -0.000  -0.000
  0.000   0.000  -0.000  -1.275  -0.000  -0.000  43.778   0.000
 -0.035  -0.046   0.008  -0.000  -1.265  -0.000   0.000  43.759
  0.000   0.001  -0.000  -0.000  -0.000  -1.275   0.000   0.000
 -0.000  -0.000  -0.000  -0.000  -0.000  -0.000   0.000   0.000
 -0.000  -0.000  -0.000   0.001  -0.000  -0.000  -0.017   0.000
 -0.001  -0.001  -0.000   0.000   0.002   0.000  -0.000  -0.058
 -0.000  -0.000  -0.000  -0.000  -0.000   0.001   0.000   0.000
 -0.000  -0.000  -0.000  -0.000  -0.000  -0.000   0.014   0.000
 -0.000  -0.000   0.000   0.000   0.000   0.022  -0.001  -0.000
 -0.000  -0.000   0.000  -0.025   0.000   0.000   0.069  -0.001
  0.003   0.004   0.001  -0.000  -0.088  -0.000   0.000   0.147
 -0.000  -0.000   0.000   0.000   0.001  -0.025  -0.000  -0.001
 -0.000  -0.000   0.000   0.021   0.000   0.000  -0.023  -0.000
 total augmentation occupancy for first ion, spin component:           1
 10.729  -5.457   0.004  -0.000  -0.400  -0.000   0.000  -0.046   0.000   0.000  -0.001   0.167  -0.002   0.000   0.000  -0.000
 -5.457   2.913  -0.002  -0.001   0.395  -0.001  -0.000   0.036  -0.000  -0.000   0.000  -0.131   0.001  -0.000  -0.000   0.000
  0.004  -0.002   0.000  -0.000  -0.000  -0.000  -0.000  -0.000   0.000  -0.000  -0.000   0.000  -0.000  -0.000  -0.000  -0.000
 -0.000  -0.001  -0.000   1.273  -0.001  -0.002   0.052  -0.000   0.000   0.000   0.080  -0.000  -0.000   0.121  -0.000   0.007
 -0.400   0.395  -0.000  -0.001   0.983  -0.001  -0.000   0.055  -0.000   0.000   0.000  -0.195   0.001   0.000   0.000   0.000
 -0.000  -0.001  -0.000  -0.002  -0.001   1.271   0.000  -0.000   0.052   0.121  -0.000   0.000   0.080   0.000   0.010   0.000
  0.000  -0.000  -0.000   0.052  -0.000   0.000   0.003  -0.000   0.000   0.000   0.002   0.000   0.000   0.005   0.000   0.000
 -0.046   0.036  -0.000  -0.000   0.055  -0.000  -0.000   0.004  -0.000   0.000   0.000  -0.013   0.000   0.000   0.000   0.000
  0.000  -0.000   0.000   0.000  -0.000   0.052   0.000  -0.000   0.003   0.005   0.000   0.000   0.002   0.000   0.000   0.000
  0.000  -0.000  -0.000   0.000   0.000   0.121   0.000   0.000   0.005   0.024  -0.000  -0.000   0.013   0.000   0.002  -0.000
 -0.001   0.000  -0.000   0.080   0.000  -0.000   0.002   0.000   0.000  -0.000   0.035  -0.000   0.000   0.013  -0.000   0.003
  0.167  -0.131   0.000  -0.000  -0.195   0.000   0.000  -0.013   0.000  -0.000  -0.000   0.057  -0.000  -0.000  -0.000  -0.000
 -0.002   0.001  -0.000  -0.000   0.001   0.080   0.000   0.000   0.002   0.013   0.000  -0.000   0.035  -0.000   0.001   0.000
  0.000  -0.000  -0.000   0.121   0.000   0.000   0.005   0.000   0.000   0.000   0.013  -0.000  -0.000   0.024   0.000   0.001
  0.000  -0.000  -0.000  -0.000   0.000   0.010   0.000   0.000   0.000   0.002  -0.000  -0.000   0.001   0.000   0.000  -0.000
 -0.000   0.000  -0.000   0.007   0.000   0.000   0.000   0.000   0.000  -0.000   0.003  -0.000   0.000   0.001  -0.000   0.000
  0.011  -0.009   0.000   0.000  -0.011   0.000   0.000  -0.001   0.000  -0.000  -0.000   0.004  -0.000  -0.000  -0.000  -0.000
 -0.000   0.000  -0.000   0.000   0.000   0.007   0.000   0.000   0.000   0.001   0.000  -0.000   0.003  -0.000   0.000  -0.000
  0.000  -0.000  -0.000   0.010   0.000  -0.000   0.000   0.000   0.000   0.000   0.001  -0.000  -0.000   0.002   0.000   0.000
 total augmentation occupancy for first ion, spin component:           2
  0.000  -0.000  -0.000  -0.000  -0.000   0.000   0.000  -0.000  -0.000   0.000  -0.000   0.000   0.000  -0.000   0.000  -0.000
 -0.000   0.000   0.000   0.000   0.000  -0.000  -0.000   0.000   0.000  -0.000   0.000  -0.000  -0.000   0.000  -0.000   0.000
 -0.000   0.000  -0.000   0.000   0.000  -0.000   0.000   0.000  -0.000  -0.000   0.000  -0.000  -0.000   0.000  -0.000   0.000
 -0.000   0.000   0.000   0.000  -0.000   0.000  -0.000  -0.000   0.000   0.000  -0.000   0.000   0.000  -0.000   0.000  -0.000
 -0.000   0.000   0.000  -0.000   0.000  -0.000  -0.000   0.000   0.000   0.000  -0.000   0.000  -0.000  -0.000   0.000   0.000
  0.000  -0.000  -0.000   0.000  -0.000  -0.000   0.000   0.000  -0.000  -0.000   0.000  -0.000  -0.000   0.000  -0.000   0.000
  0.000  -0.000   0.000  -0.000  -0.000   0.000  -0.000  -0.000   0.000   0.000  -0.000   0.000   0.000  -0.000   0.000  -0.000
 -0.000   0.000   0.000  -0.000   0.000   0.000  -0.000   0.000   0.000   0.000  -0.000  -0.000   0.000  -0.000   0.000   0.000
 -0.000   0.000  -0.000   0.000   0.000  -0.000   0.000   0.000  -0.000  -0.000   0.000  -0.000  -0.000   0.000  -0.000   0.000
  0.000  -0.000  -0.000   0.000   0.000  -0.000   0.000   0.000  -0.000   0.000   0.000  -0.000   0.000   0.000  -0.000   0.000
 -0.000   0.000   0.000  -0.000  -0.000   0.000  -0.000  -0.000   0.000   0.000  -0.000   0.000   0.000   0.000  -0.000  -0.000
  0.000  -0.000  -0.000   0.000   0.000  -0.000   0.000  -0.000  -0.000  -0.000   0.000  -0.000  -0.000   0.000  -0.000  -0.000
  0.000  -0.000  -0.000   0.000  -0.000  -0.000   0.000   0.000  -0.000   0.000   0.000  -0.000  -0.000   0.000   0.000   0.000
 -0.000   0.000   0.000  -0.000  -0.000   0.000  -0.000  -0.000   0.000   0.000   0.000   0.000   0.000  -0.000   0.000  -0.000
  0.000  -0.000  -0.000   0.000   0.000  -0.000   0.000   0.000  -0.000  -0.000  -0.000  -0.000   0.000   0.000  -0.000   0.000
 -0.000   0.000   0.000  -0.000   0.000   0.000  -0.000   0.000   0.000   0.000  -0.000  -0.000   0.000  -0.000   0.000  -0.000
 -0.000   0.000  -0.000   0.000   0.000  -0.000   0.000   0.000  -0.000  -0.000   0.000  -0.000  -0.000   0.000  -0.000   0.000
  0.000  -0.000  -0.000   0.000  -0.000  -0.000   0.000  -0.000  -0.000  -0.000   0.000   0.000  -0.000   0.000  -0.000   0.000
 -0.000  -0.000   0.000  -0.000  -0.000   0.000  -0.000  -0.000   0.000   0.000   0.000   0.000  -0.000   0.000   0.000  -0.000


------------------------ aborting loop because EDIFF is reached ----------------------------------------


 total charge

# of ion       s       p       d       tot
------------------------------------------
    1        1.012   1.798   0.110   2.920
    2        1.012   1.797   0.110   2.918
    3        1.012   1.798   0.110   2.920
    4        1.012   1.795   0.109   2.916
    5        1.011   1.796   0.110   2.918
    6        1.012   1.797   0.110   2.919
    7        1.012   1.798   0.110   2.920
    8        1.012   1.796   0.109   2.917
    9        1.012   1.799   0.110   2.921
   10        1.012   1.794   0.109   2.915
   11        1.011   1.795   0.110   2.916
   12        1.012   1.795   0.110   2.916
   13        1.012   1.799   0.110   2.921
   14        1.012   1.792   0.108   2.912
   15        1.013   1.806   0.112   2.931
   16        1.000   1.981   0.063   3.045
   17        1.013   1.791   0.110   2.913
   18        1.012   1.795   0.110   2.917
   19        1.011   1.796   0.110   2.918
   20        1.011   1.795   0.109   2.916
   21        1.011   1.796   0.110   2.918
   22        1.012   1.797   0.110   2.918
   23        1.012   1.798   0.110   2.920
   24        1.012   1.797   0.110   2.918
   25        1.011   1.795   0.110   2.916
   26        1.012   1.797   0.109   2.918
   27        1.012   1.799   0.110   2.921
   28        1.012   1.797   0.110   2.918
   29        1.012   1.798   0.110   2.920
   30        1.012   1.797   0.110   2.918
   31        1.013   1.806   0.112   2.931
   32        1.011   1.795   0.109   2.916
   33        1.012   1.799   0.110   2.921
   34        1.012   1.796   0.110   2.917
   35        1.012   1.798   0.110   2.920
   36        1.012   1.795   0.109   2.915
   37        1.011   1.795   0.110   2.916
   38        1.013   1.793   0.109   2.915
   39        1.013   1.792   0.110   2.914
   40        1.013   1.796   0.110   2.918
   41        1.013   1.790   0.110   2.913
   42        1.012   1.797   0.109   2.918
   43        1.011   1.796   0.110   2.917
   44        1.012   1.796   0.109   2.917
   45        1.013   1.806   0.112   2.932
   46        1.011   1.794   0.109   2.915
   47        1.011   1.796   0.110   2.917
   48        1.012   1.797   0.110   2.918
   49        1.012   1.799   0.110   2.921
   50        1.012   1.797   0.110   2.918
   51        1.012   1.799   0.111   2.921
   52        1.012   1.796   0.110   2.917
   53        1.011   1.796   0.110   2.918
   54        1.012   1.797   0.110   2.919
   55        1.011   1.795   0.110   2.917
   56        1.012   1.797   0.110   2.919
   57        1.011   1.796   0.110   2.918
   58        1.012   1.797   0.110   2.918
   59        1.011   1.796   0.110   2.917
   60        1.012   1.796   0.109   2.918
   61        1.011   1.797   0.110   2.918
   62        1.012   1.797   0.110   2.919
   63        1.011   1.797   0.110   2.918
   64        1.012   1.797   0.110   2.918
   65        1.011   1.796   0.110   2.918
   66        1.012   1.794   0.109   2.915
   67        1.011   1.797   0.110   2.918
   68        1.012   1.797   0.110   2.918
   69        1.011   1.797   0.110   2.918
   70        1.012   1.796   0.110   2.917
   71        1.011   1.796   0.110   2.918
   72        1.012   1.797   0.110   2.918
   73        1.818   4.520   0.037   6.375
   74        1.818   4.519   0.037   6.374
   75        1.818   4.520   0.037   6.375
   76        1.818   4.519   0.037   6.373
   77        1.818   4.520   0.037   6.375
   78        1.818   4.518   0.037   6.373
   79        1.818   4.520   0.037   6.375
   80        1.818   4.518   0.036   6.372
   81        1.818   4.520   0.037   6.375
   82        1.818   4.516   0.036   6.369
   83        1.818   4.520   0.037   6.376
   84        1.819   4.515   0.036   6.370
   85        1.818   4.520   0.037   6.375
   86        1.817   4.516   0.035   6.369
   87        1.818   4.520   0.037   6.375
   88        1.820   4.499   0.028   6.346
   89        1.819   4.516   0.036   6.371
   90        1.818   4.520   0.037   6.376
   91        1.818   4.519   0.037   6.373
   92        1.818   4.520   0.037   6.376
   93        1.818   4.519   0.037   6.374
   94        1.818   4.520   0.037   6.375
   95        1.818   4.519   0.037   6.374
   96        1.818   4.521   0.037   6.376
   97        1.818   4.518   0.037   6.373
   98        1.818   4.520   0.037   6.375
   99        1.818   4.519   0.037   6.374
  100        1.818   4.520   0.037   6.375
  101        1.818   4.519   0.037   6.374
  102        1.818   4.520   0.037   6.375
  103        1.818   4.519   0.037   6.373
  104        1.818   4.520   0.037   6.375
  105        1.818   4.519   0.037   6.374
  106        1.818   4.520   0.037   6.375
  107        1.818   4.519   0.037   6.373
  108        1.818   4.520   0.037   6.376
  109        1.817   4.519   0.035   6.372
  110        1.820   4.498   0.028   6.346
  111        1.818   4.520   0.036   6.374
  112        1.819   4.499   0.028   6.347
  113        1.818   4.518   0.036   6.372
  114        1.818   4.521   0.037   6.377
  115        1.817   4.519   0.036   6.372
  116        1.818   4.520   0.037   6.375
  117        1.818   4.519   0.037   6.373
  118        1.818   4.521   0.037   6.377
  119        1.818   4.519   0.037   6.374
  120        1.818   4.520   0.037   6.375
  121        1.818   4.519   0.037   6.374
  122        1.818   4.520   0.037   6.375
  123        1.818   4.519   0.037   6.374
  124        1.818   4.521   0.037   6.376
  125        1.818   4.519   0.037   6.373
  126        1.818   4.521   0.037   6.376
  127        1.818   4.519   0.037   6.374
  128        1.818   4.520   0.037   6.376
  129        1.818   4.519   0.037   6.373
  130        1.818   4.520   0.037   6.375
  131        1.817   4.519   0.036   6.372
  132        1.818   4.521   0.037   6.376
  133        1.818   4.519   0.037   6.374
  134        1.818   4.520   0.037   6.376
  135        1.818   4.519   0.037   6.373
  136        1.818   4.520   0.037   6.376
  137        1.818   4.519   0.037   6.373
  138        1.818   4.520   0.037   6.376
  139        1.818   4.519   0.037   6.373
  140        1.818   4.520   0.037   6.376
  141        1.818   4.519   0.037   6.374
  142        1.818   4.520   0.037   6.376
  143        1.818   4.519   0.037   6.374
  144        1.012   1.966   0.049   3.026
  145        1.042   1.852   0.155   3.049
  146        1.014   1.964   0.049   3.027
  147        0.648   0.041   0.000   0.690
  148        0.644   0.041   0.000   0.685
  149        0.652   0.043   0.000   0.695
  150        0.649   0.042   0.000   0.692
  151        0.651   0.041   0.000   0.692
  152        0.645   0.041   0.000   0.686
  153        1.682   3.710   0.073   5.465
--------------------------------------------------
tot        210.550 460.098  10.783 681.431


 magnetization (x)

# of ion       s       p       d       tot
------------------------------------------
    1        0.000   0.000   0.000   0.000
    2        0.000   0.000  -0.000   0.000
    3        0.000   0.000  -0.000   0.000
    4        0.000   0.000  -0.000   0.000
    5        0.000   0.000  -0.000   0.000
    6        0.000   0.000   0.000   0.000
    7        0.000   0.000  -0.000   0.000
    8        0.000   0.000  -0.000   0.000
    9       -0.000   0.000  -0.000   0.000
   10        0.000   0.000  -0.000   0.000
   11       -0.000  -0.000  -0.000  -0.000
   12        0.000   0.000   0.000   0.000
   13       -0.000   0.000  -0.000   0.000
   14        0.000   0.000  -0.000   0.000
   15        0.000   0.000  -0.000   0.000
   16       -0.000   0.000  -0.000   0.000
   17        0.000   0.000  -0.000   0.000
   18        0.000   0.000   0.000   0.000
   19        0.000   0.000  -0.000   0.000
   20        0.000   0.000   0.000   0.000
   21        0.000   0.000  -0.000   0.000
   22        0.000   0.000  -0.000   0.000
   23        0.000   0.000  -0.000   0.000
   24        0.000   0.000  -0.000   0.000
   25        0.000   0.000  -0.000   0.000
   26        0.000   0.000   0.000   0.000
   27        0.000   0.000  -0.000   0.000
   28        0.000   0.000  -0.000   0.000
   29       -0.000  -0.000   0.000  -0.000
   30        0.000   0.000  -0.000   0.000
   31        0.000   0.000  -0.000   0.000
   32        0.000   0.000  -0.000   0.000
   33        0.000   0.000  -0.000   0.000
   34        0.000   0.000  -0.000   0.000
   35        0.000   0.000  -0.000   0.000
   36        0.000  -0.000   0.000  -0.000
   37        0.000   0.000  -0.000   0.000
   38        0.000   0.000  -0.000   0.000
   39        0.000   0.000   0.000   0.000
   40        0.000   0.000   0.000   0.000
   41        0.000   0.000  -0.000   0.000
   42        0.000   0.000   0.000   0.000
   43       -0.000  -0.000  -0.000  -0.000
   44        0.000   0.000  -0.000   0.000
   45        0.000   0.000  -0.000   0.000
   46        0.000   0.000  -0.000   0.000
   47        0.000   0.000  -0.000   0.000
   48        0.000   0.000  -0.000   0.000
   49        0.000   0.000  -0.000   0.000
   50        0.000   0.000  -0.000   0.000
   51       -0.000  -0.000   0.000  -0.000
   52        0.000   0.000  -0.000   0.000
   53        0.000   0.000  -0.000   0.000
   54        0.000   0.000  -0.000   0.000
   55       -0.000  -0.000   0.000  -0.000
   56        0.000   0.000  -0.000   0.000
   57        0.000   0.000  -0.000   0.000
   58        0.000   0.000  -0.000   0.000
   59        0.000   0.000  -0.000   0.000
   60        0.000   0.000  -0.000   0.000
   61        0.000   0.000  -0.000   0.000
   62        0.000   0.000   0.000   0.000
   63        0.000   0.000  -0.000   0.000
   64        0.000   0.000  -0.000   0.000
   65        0.000   0.000  -0.000   0.000
   66        0.000   0.000  -0.000   0.000
   67        0.000   0.000  -0.000   0.000
   68        0.000   0.000  -0.000   0.000
   69        0.000   0.000  -0.000   0.000
   70        0.000   0.000  -0.000   0.000
   71        0.000   0.000  -0.000   0.000
   72        0.000   0.000  -0.000   0.000
   73        0.000   0.000  -0.000   0.000
   74       -0.000  -0.000   0.000  -0.000
   75        0.000   0.000   0.000   0.000
   76       -0.000  -0.000   0.000  -0.000
   77       -0.000   0.000  -0.000  -0.000
   78       -0.000   0.000  -0.000  -0.000
   79       -0.000  -0.000  -0.000  -0.000
   80       -0.000  -0.000  -0.000  -0.000
   81       -0.000   0.000  -0.000   0.000
   82       -0.000  -0.000  -0.000  -0.000
   83       -0.000   0.000  -0.000   0.000
   84        0.000  -0.000   0.000  -0.000
   85        0.000  -0.000   0.000   0.000
   86       -0.000   0.000  -0.000   0.000
   87       -0.000   0.000  -0.000   0.000
   88       -0.000   0.000  -0.000   0.000
   89        0.000   0.000  -0.000   0.000
   90       -0.000  -0.000   0.000  -0.000
   91       -0.000  -0.000  -0.000  -0.000
   92       -0.000   0.000   0.000  -0.000
   93       -0.000  -0.000  -0.000  -0.000
   94        0.000   0.000   0.000   0.000
   95       -0.000   0.000  -0.000  -0.000
   96       -0.000   0.000  -0.000   0.000
   97       -0.000   0.000  -0.000   0.000
   98       -0.000   0.000  -0.000   0.000
   99       -0.000  -0.000  -0.000  -0.000
  100       -0.000  -0.000   0.000  -0.000
  101       -0.000   0.000  -0.000   0.000
  102        0.000   0.000  -0.000   0.000
  103       -0.000   0.000   0.000   0.000
  104       -0.000   0.000  -0.000   0.000
  105       -0.000   0.000  -0.000   0.000
  106       -0.000   0.000  -0.000   0.000
  107       -0.000   0.000  -0.000   0.000
  108        0.000  -0.000   0.000  -0.000
  109       -0.000  -0.000  -0.000  -0.000
  110       -0.000   0.000  -0.000   0.000
  111       -0.000  -0.000  -0.000  -0.000
  112       -0.000   0.000  -0.000   0.000
  113       -0.000  -0.000   0.000  -0.000
  114       -0.000   0.000  -0.000   0.000
  115       -0.000  -0.000  -0.000  -0.000
  116       -0.000  -0.000  -0.000  -0.000
  117       -0.000  -0.000  -0.000  -0.000
  118       -0.000   0.000  -0.000   0.000
  119       -0.000   0.000   0.000   0.000
  120       -0.000   0.000  -0.000   0.000
  121       -0.000  -0.000  -0.000  -0.000
  122       -0.000  -0.000   0.000  -0.000
  123       -0.000  -0.000   0.000  -0.000
  124       -0.000   0.000   0.000   0.000
  125       -0.000  -0.000   0.000  -0.000
  126       -0.000   0.000  -0.000   0.000
  127       -0.000   0.000   0.000   0.000
  128       -0.000   0.000  -0.000   0.000
  129       -0.000   0.000  -0.000   0.000
  130        0.000   0.000   0.000   0.000
  131       -0.000   0.000   0.000  -0.000
  132        0.000   0.000   0.000   0.000
  133       -0.000  -0.000   0.000  -0.000
  134       -0.000   0.000   0.000   0.000
  135       -0.000  -0.000   0.000  -0.000
  136       -0.000   0.000   0.000   0.000
  137       -0.000  -0.000  -0.000  -0.000
  138       -0.000   0.000   0.000   0.000
  139       -0.000  -0.000   0.000  -0.000
  140       -0.000  -0.000   0.000  -0.000
  141       -0.000  -0.000   0.000  -0.000
  142       -0.000   0.000  -0.000   0.000
  143       -0.000  -0.000  -0.000  -0.000
  144        0.000   0.000  -0.000   0.000
  145       -0.000  -0.000   0.000   0.000
  146       -0.000   0.000  -0.000   0.000
  147        0.000  -0.000  -0.000   0.000
  148       -0.000   0.000   0.000  -0.000
  149       -0.000   0.000   0.000  -0.000
  150        0.000   0.000   0.000   0.000
  151       -0.000   0.000   0.000   0.000
  152       -0.000   0.000   0.000  -0.000
  153        0.000   0.000  -0.000   0.000
--------------------------------------------------
tot          0.000   0.000  -0.000   0.000
 
    CHARGE:  cpu time    0.5689: real time    0.5691
    FORLOC:  cpu time    0.1573: real time    0.1574
    FORNL :  cpu time   60.8967: real time   60.9073
    STRESS:  cpu time  184.7032: real time  184.7433
    FORCOR:  cpu time    4.9189: real time    4.9203
    FORHAR:  cpu time    0.1858: real time    0.1858
    MIXING:  cpu time    0.1142: real time    0.1143
    OFIELD:  cpu time    0.0001: real time    0.0017

  FORCE on cell =-STRESS in cart. coord.  units (eV):
  Direction    XX          YY          ZZ          XY          YZ          ZX
  --------------------------------------------------------------------------------------
  Alpha Z   277.54430   277.54430   277.54430
  Ewald  249397.96600249263.67763************   186.48911  -196.36903    91.31110
  Hartree264253.32472264173.89952************   140.77343  -132.79355    24.72064
  E(xc)   -4141.34476 -4141.54329 -4105.69875    -0.01191    -0.15288     0.38792
  Local  ************************510372.00058  -340.75716   333.29126  -107.52851
  n-local  1310.04411  1311.18349  1382.60359     0.47537    -0.30633     0.17065
  augment  2231.29098  2231.71414  1881.23321     1.93033    -0.92448    -0.60841
  Kinetic 19151.66047 19154.96276 17028.14153    10.85523    -3.40100    -8.06556
  Fock        0.00000     0.00000     0.00000     0.00000     0.00000     0.00000
  -------------------------------------------------------------------------------------
  Total    -602.76951  -599.26319  -486.70523    -0.24559    -0.65602     0.38782
  in kB    -232.31998  -230.96857  -187.58638    -0.09466    -0.25284     0.14947
  external pressure =     -216.96 kB  Pullay stress =        0.00 kB


 VOLUME and BASIS-vectors are now :
 -----------------------------------------------------------------------------
  energy-cutoff  :      400.00
  volume of cell :     4156.95
      direct lattice vectors                 reciprocal lattice vectors
     7.746000000 13.416456000  0.000000000     0.064549445  0.037267666  0.000000000
    -7.746000000 13.416456000  0.000000000    -0.064549445  0.037267666  0.000000000
     0.000000000  0.000000000 20.000000000     0.000000000  0.000000000  0.050000000

  length of vectors
    15.491991725 15.491991725 20.000000000     0.074535292  0.074535292  0.050000000


 FORCES acting on ions
    electron-ion (+dipol)            ewald-force                    non-local-force                 convergence-correction
 -----------------------------------------------------------------------------------------------
   -.352E+01 -.201E+01 0.599E+02   0.336E+01 0.192E+01 -.462E+02   0.159E+00 0.877E-01 -.137E+02   0.375E-03 0.365E-05 0.264E-03
   -.235E+00 0.144E+01 -.411E+02   0.189E+00 -.876E+00 0.273E+02   0.468E-01 -.559E+00 0.138E+02   -.273E-04 -.582E-03 -.152E-02
   -.155E+01 -.122E+01 0.593E+02   0.153E+01 0.126E+01 -.455E+02   0.176E-01 -.385E-01 -.137E+02   -.707E-04 -.266E-03 0.137E-03
   0.308E+01 0.281E+01 -.398E+02   -.277E+01 -.153E+01 0.260E+02   -.309E+00 -.128E+01 0.138E+02   -.638E-03 -.280E-03 -.131E-02
   0.476E+00 0.463E+00 0.581E+02   -.531E-01 -.960E-01 -.444E+02   -.423E+00 -.365E+00 -.137E+02   -.527E-03 -.181E-03 0.165E-03
   0.469E+01 0.214E+01 -.369E+02   -.358E+01 -.144E+01 0.231E+02   -.111E+01 -.701E+00 0.139E+02   -.583E-03 0.761E-03 -.984E-03
   -.781E+00 0.131E+01 0.589E+02   0.784E+00 -.109E+01 -.452E+02   -.384E-02 -.217E+00 -.137E+02   0.221E-03 -.605E-03 0.172E-03
   0.906E+00 0.509E+01 -.339E+02   -.920E+00 -.338E+01 0.200E+02   0.134E-01 -.171E+01 0.139E+02   -.163E-03 -.980E-03 -.135E-02
   0.680E+00 0.284E+01 0.609E+02   -.406E+00 -.204E+01 -.472E+02   -.274E+00 -.796E+00 -.137E+02   -.306E-03 -.707E-03 0.345E-04
   0.552E+00 -.623E+01 -.237E+02   0.293E+00 0.957E+01 0.966E+01   -.844E+00 -.334E+01 0.140E+02   -.149E-02 0.383E-03 -.120E-02
   -.140E+01 -.801E+00 0.620E+02   0.302E+01 0.233E+01 -.484E+02   -.162E+01 -.152E+01 -.136E+02   -.983E-03 0.235E-03 0.338E-03
   -.562E+01 0.215E+01 -.244E+02   0.890E+01 -.298E+01 0.106E+02   -.328E+01 0.830E+00 0.137E+02   -.766E-03 0.203E-02 -.143E-03
   -.222E+00 0.420E+01 0.612E+02   -.116E+00 -.344E+01 -.475E+02   0.338E+00 -.760E+00 -.137E+02   0.287E-03 -.104E-02 0.822E-04
   0.440E+01 -.305E+01 -.198E+02   -.534E+01 0.626E+01 0.555E+01   0.938E+00 -.320E+01 0.143E+02   0.197E-03 -.735E-03 -.156E-02
   0.171E+01 -.904E+00 0.719E+02   -.185E+01 0.302E+01 -.581E+02   0.134E+00 -.212E+01 -.137E+02   -.488E-03 -.654E-03 -.260E-03
   0.522E+01 0.226E+01 -.805E+02   -.521E+01 -.231E+01 0.879E+02   -.226E-02 0.410E-01 -.741E+01   -.212E-02 0.238E-02 -.209E-03
   -.145E+02 -.896E+01 0.723E+02   0.212E+02 0.129E+02 -.611E+02   -.668E+01 -.395E+01 -.112E+02   -.178E-02 0.174E-02 0.836E-03
   -.882E+00 0.524E+01 -.197E+02   0.314E+01 -.764E+01 0.600E+01   -.226E+01 0.240E+01 0.138E+02   -.114E-02 0.949E-03 0.356E-03
   0.143E+01 0.645E+00 0.589E+02   -.595E+00 -.156E+00 -.452E+02   -.836E+00 -.489E+00 -.137E+02   -.369E-03 0.252E-03 0.353E-03
   0.330E+01 0.389E+00 -.403E+02   -.200E+01 -.725E+00 0.265E+02   -.130E+01 0.337E+00 0.138E+02   0.601E-03 0.758E-03 -.885E-03
   -.750E-01 -.183E+00 0.581E+02   0.684E+00 0.412E+00 -.444E+02   -.610E+00 -.230E+00 -.137E+02   0.340E-03 0.347E-03 0.479E-03
   0.177E+00 -.100E+01 -.417E+02   0.336E+00 0.655E+00 0.280E+02   -.514E+00 0.348E+00 0.138E+02   0.812E-03 0.632E-04 -.118E-02
   -.252E+01 -.101E+01 0.590E+02   0.259E+01 0.999E+00 -.453E+02   -.705E-01 0.656E-02 -.137E+02   0.626E-03 0.164E-03 0.400E-03
   -.173E+01 -.630E+00 -.418E+02   0.177E+01 0.620E+00 0.281E+02   -.420E-01 0.113E-01 0.137E+02   0.424E-03 -.282E-03 -.146E-02
   -.108E+01 -.155E+01 0.624E+02   0.335E+01 0.236E+01 -.488E+02   -.227E+01 -.808E+00 -.136E+02   -.290E-03 0.118E-02 0.101E-02
   0.393E+01 -.192E+01 -.361E+02   -.237E+01 0.101E+01 0.223E+02   -.157E+01 0.906E+00 0.139E+02   0.105E-02 0.100E-03 -.448E-03
   0.217E+01 -.110E+01 0.601E+02   -.125E+01 0.977E+00 -.464E+02   -.922E+00 0.126E+00 -.137E+02   0.742E-03 0.323E-03 0.991E-03
   0.118E+01 -.102E+01 -.419E+02   -.628E+00 0.760E+00 0.281E+02   -.553E+00 0.265E+00 0.138E+02   0.763E-03 -.652E-03 -.116E-02
   0.214E-01 -.840E+00 0.585E+02   0.209E+00 0.716E+00 -.448E+02   -.231E+00 0.124E+00 -.137E+02   0.606E-03 -.262E-03 0.544E-03
   -.700E+00 0.280E+01 -.413E+02   0.774E+00 -.228E+01 0.275E+02   -.742E-01 -.522E+00 0.138E+02   0.333E-03 -.866E-03 -.141E-02
   0.168E-01 0.125E+01 0.708E+02   0.191E+01 -.236E+01 -.569E+02   -.193E+01 0.111E+01 -.138E+02   -.113E-03 0.110E-02 0.186E-02
   0.301E+01 -.378E+01 -.399E+02   -.212E+01 0.284E+01 0.262E+02   -.897E+00 0.941E+00 0.138E+02   0.446E-03 -.107E-02 -.725E-03
   0.288E+01 -.177E+01 0.601E+02   -.232E+01 0.103E+01 -.463E+02   -.558E+00 0.734E+00 -.137E+02   0.756E-03 -.523E-03 0.116E-02
   -.402E+00 0.638E+00 -.421E+02   0.575E+00 -.586E+00 0.284E+02   -.174E+00 -.508E-01 0.138E+02   0.531E-03 -.101E-02 -.133E-02
   0.446E+00 0.984E+00 0.583E+02   -.420E+00 -.102E+01 -.446E+02   -.261E-01 0.355E-01 -.137E+02   0.503E-03 -.828E-03 0.430E-03
   -.248E+01 0.593E+01 -.386E+02   0.215E+01 -.475E+01 0.247E+02   0.321E+00 -.118E+01 0.138E+02   0.565E-03 -.102E-02 -.126E-02
   0.272E+01 0.244E+01 0.648E+02   -.434E+01 -.103E+01 -.512E+02   0.162E+01 -.141E+01 -.136E+02   0.808E-03 -.828E-03 0.186E-05
   0.806E+01 0.463E+01 -.951E+01   -.114E+02 -.556E+01 -.474E+01   0.335E+01 0.921E+00 0.143E+02   0.661E-03 0.102E-02 -.156E-02
   0.203E+02 -.672E+01 0.809E+02   -.274E+02 0.107E+02 -.698E+02   0.704E+01 -.402E+01 -.111E+02   -.622E-04 0.753E-03 -.234E-03
   0.870E+01 0.343E+01 -.852E+01   -.112E+02 -.585E+01 -.554E+01   0.251E+01 0.241E+01 0.141E+02   -.153E-02 0.167E-02 -.629E-03
   0.476E+01 0.193E+02 0.786E+02   -.486E+01 -.271E+02 -.673E+02   0.966E-01 0.776E+01 -.113E+02   -.181E-02 0.199E-02 0.152E-02
   0.289E+01 -.750E+01 -.331E+02   -.300E+01 0.623E+01 0.193E+02   0.116E+00 0.127E+01 0.139E+02   -.957E-03 -.552E-03 -.639E-03
   -.494E+00 0.115E+01 0.698E+02   -.163E+01 -.423E+00 -.562E+02   0.212E+01 -.728E+00 -.135E+02   0.107E-02 0.159E-03 0.806E-04
   -.688E+01 -.494E+01 -.267E+02   0.543E+01 0.412E+01 0.127E+02   0.145E+01 0.822E+00 0.140E+02   0.136E-03 0.819E-03 -.130E-02
   0.227E+01 0.272E+00 0.816E+02   -.425E+01 -.128E+01 -.678E+02   0.198E+01 0.101E+01 -.137E+02   -.126E-03 0.134E-02 0.144E-03
   -.144E+01 -.801E+01 -.352E+02   0.539E+00 0.715E+01 0.214E+02   0.901E+00 0.859E+00 0.138E+02   -.753E-03 0.193E-03 -.110E-02
   0.149E+01 -.135E+01 0.698E+02   -.202E+01 -.951E+00 -.562E+02   0.526E+00 0.231E+01 -.136E+02   -.111E-02 0.372E-03 0.108E-02
   0.656E+00 -.458E+01 -.409E+02   -.771E+00 0.423E+01 0.271E+02   0.116E+00 0.352E+00 0.138E+02   -.518E-03 -.402E-03 -.133E-02
   -.643E+01 -.185E+01 0.651E+02   0.565E+01 0.174E+01 -.514E+02   0.779E+00 0.107E+00 -.137E+02   0.608E-03 0.442E-03 0.222E-03
   -.389E+01 -.392E+01 -.394E+02   0.342E+01 0.372E+01 0.257E+02   0.471E+00 0.200E+00 0.138E+02   0.471E-04 0.334E-04 -.144E-02
   -.408E+01 -.491E+01 0.647E+02   0.354E+01 0.432E+01 -.510E+02   0.536E+00 0.588E+00 -.137E+02   -.150E-03 0.355E-03 0.343E-03
   0.119E+00 -.242E+01 -.414E+02   -.280E+00 0.255E+01 0.276E+02   0.163E+00 -.123E+00 0.138E+02   -.410E-03 -.250E-03 -.149E-02
   -.968E+00 -.360E+01 0.597E+02   0.879E+00 0.308E+01 -.460E+02   0.885E-01 0.530E+00 -.137E+02   -.589E-03 -.114E-03 0.395E-03
   0.232E+01 0.424E+00 -.417E+02   -.205E+01 -.135E+00 0.280E+02   -.271E+00 -.288E+00 0.138E+02   -.443E-03 -.623E-04 -.144E-02
   0.318E+01 0.919E+00 0.648E+02   -.274E+01 -.331E+01 -.512E+02   -.435E+00 0.239E+01 -.136E+02   -.552E-03 -.487E-03 0.163E-02
   0.585E+00 -.286E+01 -.415E+02   -.511E+00 0.247E+01 0.277E+02   -.740E-01 0.389E+00 0.138E+02   0.750E-04 -.891E-03 -.125E-02
   0.175E+01 -.987E+00 0.582E+02   -.166E+01 0.363E+00 -.445E+02   -.868E-01 0.626E+00 -.137E+02   0.331E-03 -.926E-03 0.700E-03
   -.320E+01 0.309E+01 -.408E+02   0.294E+01 -.287E+01 0.270E+02   0.259E+00 -.216E+00 0.138E+02   0.565E-03 -.677E-03 -.137E-02
   -.565E+00 0.306E+01 0.585E+02   0.165E+00 -.277E+01 -.448E+02   0.400E+00 -.290E+00 -.137E+02   0.606E-03 -.849E-03 0.248E-03
   -.592E+01 0.655E+01 -.318E+02   0.483E+01 -.598E+01 0.179E+02   0.109E+01 -.569E+00 0.139E+02   0.103E-02 -.438E-03 -.119E-02
   0.115E+01 -.324E+01 0.601E+02   -.116E+01 0.227E+01 -.464E+02   0.112E-01 0.973E+00 -.137E+02   -.431E-03 -.519E-03 0.708E-03
   -.671E+00 0.137E+00 -.420E+02   0.681E+00 -.138E+00 0.282E+02   -.106E-01 0.200E-02 0.138E+02   0.774E-04 -.379E-03 -.149E-02
   -.571E+00 0.227E+00 0.584E+02   0.443E+00 -.356E+00 -.447E+02   0.128E+00 0.130E+00 -.137E+02   0.242E-03 -.565E-03 0.327E-03
   -.484E+01 0.310E+01 -.400E+02   0.452E+01 -.300E+01 0.262E+02   0.317E+00 -.939E-01 0.138E+02   0.593E-03 -.160E-03 -.139E-02
   -.309E+01 0.308E+01 0.609E+02   0.236E+01 -.266E+01 -.473E+02   0.726E+00 -.416E+00 -.136E+02   0.778E-03 -.441E-03 0.207E-03
   -.884E+01 0.182E+01 -.342E+02   0.767E+01 -.215E+01 0.204E+02   0.116E+01 0.329E+00 0.139E+02   0.849E-03 0.297E-03 -.125E-02
   0.270E+00 -.104E+01 0.582E+02   -.942E-01 0.941E+00 -.445E+02   -.176E+00 0.963E-01 -.137E+02   -.318E-03 -.253E-03 0.273E-03
   0.104E+01 0.158E+01 -.417E+02   -.651E+00 -.146E+01 0.279E+02   -.393E+00 -.122E+00 0.138E+02   0.166E-03 0.208E-03 -.135E-02
   -.127E+01 0.888E+00 0.584E+02   0.133E+01 -.711E+00 -.447E+02   -.570E-01 -.177E+00 -.137E+02   0.236E-03 -.122E-03 0.248E-03
   -.299E+01 0.780E+00 -.416E+02   0.305E+01 -.971E+00 0.278E+02   -.639E-01 0.193E+00 0.138E+02   0.640E-03 0.261E-03 -.134E-02
   -.424E+01 0.643E+00 0.600E+02   0.380E+01 -.446E+00 -.463E+02   0.440E+00 -.197E+00 -.137E+02   0.719E-03 0.673E-04 0.248E-03
   -.582E+01 -.190E+01 -.394E+02   0.544E+01 0.159E+01 0.256E+02   0.379E+00 0.315E+00 0.138E+02   0.542E-03 0.229E-03 -.138E-02
   -.420E+01 -.244E+01 0.126E+04   0.418E+01 0.241E+01 -.132E+04   0.216E-01 0.316E-01 0.591E+02   0.341E-03 0.779E-04 0.879E-02
   -.716E+00 0.623E+01 -.123E+04   0.751E+00 -.617E+01 0.129E+04   -.347E-01 -.610E-01 -.588E+02   0.179E-04 -.570E-03 -.837E-02
   -.205E+01 -.134E+01 0.126E+04   0.205E+01 0.136E+01 -.132E+04   -.261E-02 -.167E-01 0.591E+02   -.179E-03 -.198E-03 0.840E-02
   0.106E+02 0.132E+02 -.122E+04   -.104E+02 -.130E+02 0.128E+04   -.191E+00 -.207E+00 -.585E+02   -.754E-03 0.286E-03 -.713E-02
   0.183E+01 0.185E+01 0.126E+04   -.177E+01 -.185E+01 -.132E+04   -.495E-01 0.110E-02 0.590E+02   -.594E-03 -.891E-04 0.806E-02
   0.204E+02 0.946E+01 -.121E+04   -.200E+02 -.915E+01 0.127E+04   -.420E+00 -.309E+00 -.584E+02   -.321E-03 0.224E-02 -.675E-02
   -.937E+00 0.168E+01 0.126E+04   0.939E+00 -.163E+01 -.132E+04   -.207E-02 -.545E-01 0.591E+02   0.236E-03 -.607E-03 0.864E-02
   0.219E+01 0.257E+02 -.120E+04   -.221E+01 -.251E+02 0.126E+04   0.134E-01 -.656E+00 -.583E+02   -.162E-03 -.103E-02 -.605E-02
   0.348E+00 0.382E+01 0.126E+04   -.364E+00 -.377E+01 -.132E+04   0.162E-01 -.510E-01 0.590E+02   -.383E-03 -.534E-03 0.718E-02
   0.130E+02 0.827E+01 -.114E+04   -.120E+02 -.568E+01 0.119E+04   -.104E+01 -.258E+01 -.570E+02   -.368E-02 0.499E-03 -.571E-02
   0.314E+01 0.587E+01 0.126E+04   -.336E+01 -.602E+01 -.132E+04   0.220E+00 0.157E+00 0.589E+02   -.869E-03 0.517E-03 0.659E-02
   0.197E+02 0.774E+00 -.115E+04   -.170E+02 -.811E+00 0.120E+04   -.268E+01 0.328E-01 -.580E+02   -.533E-03 0.532E-02 -.409E-02
   0.203E+00 0.533E+01 0.126E+04   -.186E+00 -.528E+01 -.132E+04   -.169E-01 -.493E-01 0.590E+02   0.248E-03 -.943E-03 0.737E-02
   0.343E+01 0.198E+02 -.113E+04   -.462E+01 -.176E+02 0.118E+04   0.119E+01 -.216E+01 -.563E+02   0.124E-02 -.273E-02 -.537E-02
   0.204E+01 -.151E+01 0.127E+04   -.207E+01 0.222E+01 -.132E+04   0.302E-01 -.710E+00 0.588E+02   -.666E-03 -.141E-03 0.490E-02
   -.136E+02 -.763E+01 0.128E+04   0.119E+02 0.686E+01 -.133E+04   0.165E+01 0.774E+00 0.466E+02   -.666E-03 0.257E-02 0.536E-02
   0.247E+02 -.174E+02 -.114E+04   -.232E+02 0.151E+02 0.119E+04   -.150E+01 0.231E+01 -.580E+02   -.180E-02 0.433E-03 -.348E-02
   0.368E+01 0.206E+01 0.126E+04   -.368E+01 -.208E+01 -.132E+04   0.414E-02 0.186E-01 0.590E+02   -.298E-03 0.386E-03 0.838E-02
   0.140E+02 -.186E+00 -.122E+04   -.136E+02 0.250E+00 0.128E+04   -.347E+00 -.652E-01 -.586E+02   0.221E-02 0.160E-02 -.737E-02
   0.186E+01 0.406E+00 0.126E+04   -.191E+01 -.379E+00 -.132E+04   0.499E-01 -.275E-01 0.590E+02   0.503E-03 0.444E-03 0.871E-02
   0.182E+01 -.350E+01 -.123E+04   -.169E+01 0.348E+01 0.129E+04   -.129E+00 0.150E-01 -.588E+02   0.202E-02 -.115E-03 -.848E-02
   -.282E+01 -.148E+01 0.126E+04   0.283E+01 0.145E+01 -.132E+04   -.146E-01 0.260E-01 0.591E+02   0.778E-03 0.217E-03 0.895E-02
   -.423E+01 -.119E+01 -.123E+04   0.425E+01 0.119E+01 0.129E+04   -.119E-01 0.513E-02 -.588E+02   0.819E-03 -.591E-03 -.899E-02
   0.705E+01 -.687E+00 0.126E+04   -.730E+01 0.510E+00 -.132E+04   0.250E+00 0.176E+00 0.589E+02   -.135E-03 0.142E-02 0.814E-02
   0.193E+02 -.104E+02 -.121E+04   -.187E+02 0.100E+02 0.127E+04   -.571E+00 0.360E+00 -.585E+02   0.328E-02 -.499E-03 -.686E-02
   0.318E+01 -.195E+01 0.126E+04   -.312E+01 0.188E+01 -.132E+04   -.557E-01 0.682E-01 0.590E+02   0.966E-03 0.383E-03 0.931E-02
   0.445E+01 -.284E+01 -.123E+04   -.439E+01 0.275E+01 0.129E+04   -.576E-01 0.901E-01 -.588E+02   0.189E-02 -.155E-02 -.863E-02
   0.300E+00 -.126E+01 0.126E+04   -.261E+00 0.123E+01 -.132E+04   -.404E-01 0.367E-01 0.591E+02   0.774E-03 -.278E-03 0.943E-02
   -.153E+01 0.954E+01 -.123E+04   0.149E+01 -.949E+01 0.129E+04   0.351E-01 -.498E-01 -.588E+02   0.688E-03 -.104E-02 -.821E-02
   -.198E+00 0.124E+01 0.126E+04   0.703E+00 -.162E+01 -.132E+04   -.507E+00 0.375E+00 0.587E+02   0.120E-05 0.116E-02 0.938E-02
   0.111E+02 -.139E+02 -.122E+04   -.110E+02 0.136E+02 0.128E+04   -.116E+00 0.295E+00 -.586E+02   0.133E-02 -.298E-02 -.777E-02
   0.434E+01 -.226E+01 0.126E+04   -.424E+01 0.223E+01 -.132E+04   -.934E-01 0.289E-01 0.590E+02   0.971E-03 -.591E-03 0.987E-02
   -.582E+00 0.248E+01 -.123E+04   0.576E+00 -.256E+01 0.129E+04   0.432E-02 0.856E-01 -.588E+02   0.100E-02 -.182E-02 -.842E-02
   0.787E+00 0.116E+01 0.126E+04   -.771E+00 -.115E+01 -.132E+04   -.170E-01 -.792E-02 0.590E+02   0.664E-03 -.924E-03 0.904E-02
   -.890E+01 0.211E+02 -.121E+04   0.869E+01 -.209E+02 0.127E+04   0.206E+00 -.232E+00 -.585E+02   0.664E-03 -.107E-02 -.658E-02
   -.196E+01 0.912E+01 0.126E+04   0.214E+01 -.928E+01 -.132E+04   -.181E+00 0.157E+00 0.590E+02   0.565E-03 -.663E-03 0.570E-02
   -.144E+02 0.173E+02 -.109E+04   0.124E+02 -.174E+02 0.114E+04   0.197E+01 0.899E-01 -.563E+02   0.280E-02 0.149E-02 -.603E-02
   0.189E+02 -.642E+01 0.129E+04   -.174E+02 0.561E+01 -.133E+04   -.155E+01 0.809E+00 0.464E+02   -.128E-02 0.164E-02 0.329E-02
   0.978E+01 -.309E+02 -.109E+04   -.120E+02 0.291E+02 0.115E+04   0.227E+01 0.184E+01 -.569E+02   -.491E-02 0.377E-02 -.604E-02
   0.361E+01 0.170E+02 0.129E+04   -.372E+01 -.156E+02 -.133E+04   0.112E+00 -.144E+01 0.468E+02   -.180E-02 0.836E-03 0.663E-02
   0.901E+01 -.308E+02 -.120E+04   -.904E+01 0.303E+02 0.126E+04   0.315E-01 0.523E+00 -.584E+02   -.210E-02 -.247E-02 -.704E-02
   -.819E+01 0.158E+01 0.127E+04   0.852E+01 -.180E+01 -.133E+04   -.337E+00 0.215E+00 0.590E+02   0.713E-03 0.507E-03 0.607E-02
   -.360E+02 -.244E+02 -.118E+04   0.356E+02 0.241E+02 0.124E+04   0.361E+00 0.261E+00 -.580E+02   0.104E-03 0.128E-02 -.698E-02
   0.318E+01 0.422E+00 0.127E+04   -.361E+01 -.716E+00 -.133E+04   0.431E+00 0.294E+00 0.589E+02   -.705E-03 0.137E-02 0.608E-02
   -.811E+01 -.294E+02 -.121E+04   0.798E+01 0.293E+02 0.127E+04   0.128E+00 0.163E+00 -.584E+02   -.188E-02 -.247E-03 -.752E-02
   -.140E+01 -.676E+01 0.127E+04   0.144E+01 0.725E+01 -.133E+04   -.388E-01 -.493E+00 0.590E+02   -.133E-02 0.108E-03 0.838E-02
   0.128E+01 -.123E+02 -.123E+04   -.129E+01 0.122E+02 0.129E+04   0.928E-02 0.937E-01 -.587E+02   -.101E-02 -.120E-02 -.861E-02
   -.725E+01 -.255E+01 0.126E+04   0.725E+01 0.249E+01 -.132E+04   -.520E-02 0.561E-01 0.590E+02   0.422E-03 0.557E-03 0.763E-02
   -.122E+02 -.112E+02 -.122E+04   0.121E+02 0.112E+02 0.128E+04   0.439E-01 0.613E-01 -.587E+02   -.283E-03 -.234E-03 -.828E-02
   -.521E+01 -.522E+01 0.126E+04   0.517E+01 0.525E+01 -.132E+04   0.491E-01 -.230E-01 0.590E+02   -.405E-03 0.360E-03 0.800E-02
   -.194E+00 -.524E+01 -.123E+04   0.214E+00 0.517E+01 0.129E+04   -.196E-01 0.681E-01 -.588E+02   -.787E-03 -.430E-03 -.829E-02
   -.200E+01 -.622E+01 0.126E+04   0.203E+01 0.628E+01 -.132E+04   -.355E-01 -.537E-01 0.591E+02   -.738E-03 -.145E-03 0.867E-02
   0.653E+01 0.229E+01 -.123E+04   -.646E+01 -.226E+01 0.129E+04   -.700E-01 -.282E-01 -.587E+02   -.458E-03 0.227E-03 -.825E-02
   0.611E+01 -.541E+01 0.126E+04   -.618E+01 0.572E+01 -.132E+04   0.711E-01 -.305E+00 0.589E+02   -.551E-03 -.346E-03 0.976E-02
   0.175E+01 -.764E+01 -.123E+04   -.174E+01 0.753E+01 0.129E+04   -.101E-01 0.113E+00 -.588E+02   0.478E-04 -.210E-02 -.857E-02
   0.279E+01 -.329E+01 0.126E+04   -.281E+01 0.328E+01 -.132E+04   0.194E-01 0.111E-01 0.590E+02   0.462E-03 -.101E-02 0.942E-02
   -.883E+01 0.907E+01 -.123E+04   0.879E+01 -.906E+01 0.129E+04   0.425E-01 -.549E-02 -.587E+02   0.561E-03 -.907E-03 -.810E-02
   -.204E+01 0.483E+01 0.126E+04   0.199E+01 -.484E+01 -.132E+04   0.479E-01 0.184E-01 0.590E+02   0.691E-03 -.900E-03 0.813E-02
   -.257E+02 0.247E+02 -.120E+04   0.254E+02 -.245E+02 0.125E+04   0.315E+00 -.206E+00 -.582E+02   0.120E-02 -.337E-03 -.602E-02
   0.139E+01 -.628E+01 0.126E+04   -.140E+01 0.641E+01 -.132E+04   0.122E-01 -.128E+00 0.591E+02   -.515E-03 -.664E-03 0.941E-02
   -.160E+01 0.506E+00 -.123E+04   0.159E+01 -.524E+00 0.129E+04   0.687E-02 0.197E-01 -.588E+02   0.645E-04 -.575E-03 -.872E-02
   -.840E+00 -.125E+00 0.126E+04   0.809E+00 0.109E+00 -.132E+04   0.301E-01 0.183E-01 0.591E+02   0.282E-03 -.662E-03 0.907E-02
   -.139E+02 0.790E+01 -.123E+04   0.138E+02 -.787E+01 0.128E+04   0.473E-01 -.300E-01 -.587E+02   0.610E-03 0.438E-04 -.809E-02
   -.551E+01 0.471E+01 0.126E+04   0.555E+01 -.477E+01 -.132E+04   -.409E-01 0.537E-01 0.591E+02   0.781E-03 -.417E-03 0.781E-02
   -.335E+02 0.471E+01 -.120E+04   0.333E+02 -.467E+01 0.126E+04   0.258E+00 -.373E-01 -.584E+02   0.785E-03 0.512E-03 -.677E-02
   0.508E+00 -.161E+01 0.126E+04   -.476E+00 0.162E+01 -.132E+04   -.313E-01 -.696E-02 0.591E+02   -.334E-03 -.273E-03 0.902E-02
   0.382E+01 0.368E+01 -.123E+04   -.373E+01 -.362E+01 0.129E+04   -.921E-01 -.524E-01 -.587E+02   0.661E-03 0.755E-03 -.828E-02
   -.147E+01 0.150E+01 0.126E+04   0.148E+01 -.149E+01 -.132E+04   -.134E-01 -.424E-02 0.591E+02   0.318E-03 -.913E-04 0.882E-02
   -.775E+01 0.114E+01 -.123E+04   0.778E+01 -.110E+01 0.129E+04   -.261E-01 -.425E-01 -.588E+02   0.117E-02 0.525E-03 -.831E-02
   -.667E+01 0.129E+01 0.126E+04   0.677E+01 -.127E+01 -.132E+04   -.103E+00 -.200E-01 0.591E+02   0.762E-03 0.142E-03 0.811E-02
   -.174E+02 -.634E+01 -.122E+04   0.173E+02 0.633E+01 0.128E+04   0.774E-01 0.670E-02 -.587E+02   0.588E-03 0.177E-03 -.828E-02
   -.107E+03 -.634E+02 -.772E+03   0.107E+03 0.646E+02 0.770E+03   0.300E+00 -.127E+01 0.278E+01   -.187E-03 -.126E-02 0.485E-02
   -.410E+02 0.183E+02 -.834E+03   0.409E+02 -.181E+02 0.834E+03   0.109E+00 -.268E+00 0.915E-01   -.471E-02 0.488E-02 0.606E-02
   0.523E+02 0.900E+02 -.749E+03   -.529E+02 -.905E+02 0.747E+03   0.631E+00 0.480E+00 0.265E+01   0.285E-02 -.196E-02 0.384E-02
   -.821E+01 -.384E+02 -.212E+03   0.772E+01 0.409E+02 0.216E+03   0.520E+00 -.246E+01 -.461E+01   -.690E-04 -.533E-03 0.260E-03
   -.599E+02 0.299E+02 -.192E+03   0.639E+02 -.333E+02 0.192E+03   -.405E+01 0.333E+01 -.411E+00   -.281E-03 0.199E-04 0.867E-03
   -.270E+02 -.472E+02 -.173E+03   0.282E+02 0.509E+02 0.169E+03   -.122E+01 -.371E+01 0.398E+01   -.125E-03 0.223E-03 0.426E-03
   0.495E+02 0.451E+02 -.167E+03   -.534E+02 -.481E+02 0.165E+03   0.390E+01 0.294E+01 0.249E+01   0.649E-03 0.103E-03 0.937E-03
   -.337E+02 0.486E+02 -.186E+03   0.374E+02 -.518E+02 0.188E+03   -.369E+01 0.319E+01 -.211E+01   -.596E-03 0.582E-03 0.828E-04
   0.339E+02 -.202E+02 -.196E+03   -.361E+02 0.229E+02 0.200E+03   0.219E+01 -.272E+01 -.389E+01   0.688E-03 -.521E-03 -.131E-03
   0.137E+03 -.343E+02 -.944E+03   -.164E+03 0.443E+02 0.894E+03   0.271E+02 -.997E+01 0.497E+02   -.248E-01 0.307E-01 0.209E-01
 -----------------------------------------------------------------------------------------------
   -.252E+02 0.104E+02 -.835E+02   -.512E-12 0.995E-13 0.387E-11   0.252E+02 -.104E+02 0.881E+02   -.231E-01 0.336E-01 0.445E-01
 
 
 POSITION                                       TOTAL-FORCE (eV/Angst)
 -----------------------------------------------------------------------------------
      7.74472     13.41660      1.37304        -0.000678      0.000668      0.010414
      0.00045      2.98673      1.86944         0.000530      0.000218     -0.011632
     -1.29090      2.23759      1.37358        -0.001207      0.001271      0.009850
     -1.28491      5.22977      1.87052         0.000973      0.000707     -0.009806
     -2.57791      4.47691      1.37418        -0.001166      0.001189      0.009260
     -2.57025      7.46158      1.86607         0.000491      0.001458     -0.008761
      1.29116      2.23923      1.37307        -0.000339      0.001121      0.010232
      1.29112      5.23301      1.86427        -0.000024      0.000456     -0.007772
      0.00249      4.48010      1.37364        -0.001015      0.001525      0.008277
      0.01801      7.48737      1.84962         0.000172      0.000902     -0.003929
     -1.27851      6.72240      1.37153        -0.000865      0.001497      0.006589
     -1.25645      9.69121      1.85027        -0.000819      0.001715     -0.004533
      2.57954      4.48010      1.37344         0.000116      0.001526      0.008964
      2.56319      7.48875      1.84567        -0.000330      0.000594     -0.003795
      1.29046      6.72564      1.36304        -0.000825      0.002314      0.005002
      1.29274      9.68940      1.69805         0.000757      0.000213      0.006078
      0.05081      8.97572      1.35802         0.000571      0.002323      0.002778
      0.01721     11.89642      1.84630        -0.001687      0.002146     -0.005186
     -3.86636      6.71274      1.37201        -0.000470      0.000442      0.009079
     -3.86076      9.69007      1.86947         0.000004      0.001737     -0.009588
     -5.15906      8.94655      1.37361        -0.000260     -0.000304      0.009052
     -5.16033     11.92467      1.86920        -0.000310      0.001163     -0.011351
     -6.45473     11.18088      1.37371        -0.000338     -0.000139      0.010133
     -6.45473     14.16286      1.86894        -0.000198      0.000516     -0.012428
     -2.56493      8.94959      1.36940         0.000059      0.000343      0.006344
     -2.57079     11.92011      1.86437        -0.000831      0.001116     -0.008145
     -3.86631     11.17995      1.37285        -0.000003      0.000121      0.008304
     -3.86962     14.16072      1.86898        -0.000798      0.000385     -0.011508
     -5.16222     13.41637      1.37292        -0.000064      0.000657      0.010343
     -5.16405     16.40314      1.86923        -0.000686      0.000359     -0.011484
     -1.27877     11.17387      1.36189         0.000618      0.000730      0.004470
     -1.28472     14.15236      1.86898        -0.001136      0.000357     -0.009980
     -2.57773     13.41215      1.37290         0.000444      0.001037      0.008593
     -2.58172     16.39900      1.86969        -0.001159      0.000299     -0.011588
     -3.87272     15.65381      1.37339         0.000412      0.001275      0.010058
     -3.87919     18.64654      1.87013        -0.001242      0.000726     -0.009362
      3.86003      6.72254      1.37074        -0.000127      0.001455      0.006509
      3.83691      9.69146      1.83776        -0.000204      0.001099     -0.003614
      2.52980      8.97628      1.34958        -0.003487      0.002751      0.002994
      2.56349     11.89762      1.83567         0.000009      0.000526     -0.003631
      1.29026     11.12116      1.35192        -0.001108      0.000107      0.003091
      1.29064     14.14923      1.86234        -0.000507     -0.000006     -0.008660
      5.14737      8.94981      1.36608        -0.000973      0.000366      0.007174
      5.15250     11.92044      1.86116         0.000171      0.000629     -0.007683
      3.86050     11.17509      1.35553        -0.002124      0.000659      0.005331
      3.86661     14.15265      1.86702         0.000353     -0.000252     -0.009360
      2.57702     13.40174      1.36286        -0.001249      0.000856      0.007299
      2.58145     16.39505      1.86728         0.000090      0.000087     -0.011466
      6.44890     11.18043      1.37214        -0.000794      0.000080      0.008742
      6.45204     14.16094      1.86898         0.000468      0.000095     -0.011208
      5.16012     13.41300      1.37192        -0.001416      0.001048      0.008642
      5.16396     16.39910      1.86977         0.000720      0.000063     -0.011450
      3.87214     15.64908      1.37266        -0.001092      0.001247      0.009295
      3.87614     18.63724      1.86804         0.000457      0.000713     -0.011208
      0.00429     13.40033      1.36720         0.000245      0.001161      0.005565
      0.00043     16.39494      1.86747        -0.000730      0.000190     -0.011521
     -1.28996     15.64845      1.37312         0.000539      0.001439      0.008988
     -1.29410     18.63722      1.86785        -0.001049      0.000736     -0.011313
     -2.58600     17.89333      1.37413         0.000563      0.001284      0.009317
     -2.59404     20.87837      1.86445        -0.001175      0.001264     -0.008439
      1.29083     15.64656      1.37053        -0.000086      0.001150      0.009200
      1.29098     18.63471      1.86685        -0.000326      0.000746     -0.011746
     -0.00140     17.88868      1.37135         0.000218      0.000931      0.010329
     -0.00351     20.87230      1.86757        -0.000694      0.001360     -0.011347
     -1.29736     20.12917      1.37161         0.000061      0.000547      0.009283
     -1.30334     23.10691      1.86816        -0.000794      0.001593     -0.009418
      2.58351     17.88884      1.37143        -0.000380      0.000848      0.010268
      2.58571     20.87223      1.86780        -0.000006      0.001431     -0.011377
      1.29120     20.12687      1.37149        -0.000129      0.000227      0.010322
      1.29118     23.10657      1.87017        -0.000331      0.001613     -0.011521
     -0.00438     22.36311      1.37348        -0.000284     -0.000301      0.009278
     -0.00323     25.34135      1.86915        -0.000280      0.001108     -0.011329
     -7.74425     13.41805     19.99850        -0.000206      0.000607     -0.010132
      0.00133      2.98121      3.24589        -0.000223      0.000717      0.005152
     -1.28917      2.23656     19.99895        -0.000044      0.000658     -0.009658
     -1.28729      5.21845      3.24753        -0.000089      0.000904      0.003772
      5.16309     17.88515     19.99958         0.000223      0.000875     -0.009081
     -2.58021      7.45532      3.24394        -0.000338      0.000705      0.002689
     -6.45492     15.65223     19.99852        -0.000137      0.000728     -0.009888
      1.29186      5.22651      3.24288        -0.000309      0.000954      0.002115
     -0.00074      4.46526     19.99877        -0.000077      0.000786     -0.008177
      0.01721      7.48613      3.23195         0.000363      0.002078      0.001148
     -1.30842      6.68326     19.99767         0.000662      0.001492     -0.006106
     -1.26874      9.69120      3.23000        -0.000996      0.001720     -0.000327
     -5.16273     17.88224     19.99862        -0.000301      0.000902     -0.008859
      2.56451      7.49416      3.23045        -0.000816      0.001231      0.000846
      1.29064      6.69476     19.98849        -0.000268      0.000855     -0.004793
     -0.10337      8.89086     19.92919         0.003154      0.002823     -0.001028
      0.01327     11.90729      3.22541        -0.003550      0.005923     -0.002462
      3.86638     20.12096     19.99767         0.000035      0.000647     -0.009047
     -3.87303      9.69249      3.24620        -0.000623      0.000387      0.002839
      2.57519     22.36190     19.99909        -0.000416      0.000513     -0.009142
     -5.16505     11.92811      3.24556        -0.000584      0.000510      0.004552
     -6.45531     11.18236     19.99909        -0.000459      0.000558     -0.009904
     -6.45521     14.16281      3.24524        -0.000371      0.000639      0.005671
     -2.61486      8.94037     19.99583         0.000114      0.000483     -0.007007
     -2.58028     11.92526      3.24206        -0.001088      0.001082      0.001330
     -3.88144     11.18370     19.99799        -0.000754      0.000601     -0.008514
     -3.87523     14.16307      3.24534        -0.000512      0.000898      0.004461
     -5.16594     13.41820     19.99835        -0.000441      0.000695     -0.009979
     -5.16503     16.39819      3.24571        -0.000199      0.000877      0.004953
     -1.30803     11.18935     19.98731        -0.001331      0.001139     -0.006621
     -1.29244     14.16208      3.24576        -0.000802      0.002452      0.001851
     -2.58821     13.42296     19.99800        -0.000690      0.001106     -0.008844
     -2.58325     16.39794      3.24607        -0.000173      0.000811      0.004738
     -3.87433     15.65346     19.99876        -0.000445      0.000917     -0.009733
     -3.87692     18.63822      3.24745        -0.000255      0.000973      0.002780
     -3.85636     20.10098     19.99714        -0.001019      0.001520     -0.006226
      3.84567      9.69132      3.22173        -0.002217      0.000993      0.001138
      2.68436      8.89050     19.91992        -0.003597      0.002634     -0.001138
      2.56509     11.91124      3.21666        -0.000590     -0.001210      0.001841
      1.28862     11.28701     19.92338        -0.000273     -0.003030     -0.001063
      1.29215     14.16077      3.24047        -0.000359      0.001193      0.001697
     -2.54762     22.35698     19.99342        -0.001616      0.001015     -0.006496
      5.15852     11.92328      3.24073        -0.000143      0.000679      0.001845
      3.89190     11.19197     19.98201        -0.000441      0.000725     -0.004785
      3.87409     14.16072      3.24451        -0.000195      0.000571      0.003196
      2.59552     13.45172     19.99031        -0.000431     -0.000476     -0.006410
      2.58245     16.39898      3.24395        -0.000100      0.000782      0.004611
     -1.28232     24.60043     19.99751        -0.000291      0.000552     -0.008715
      6.45627     14.16194      3.24562        -0.000135      0.000704      0.004153
      5.17099     13.42361     19.99728        -0.000091      0.000610     -0.008548
      5.16545     16.39667      3.24615        -0.000224      0.000817      0.004694
      3.87673     15.65924     19.99830        -0.000051      0.000400     -0.009224
      3.87287     18.63370      3.24478        -0.000105      0.000745      0.004475
     -0.01354     13.44714     19.99382        -0.000213      0.002031     -0.008204
     -0.00009     16.39935      3.24411        -0.000113      0.001168      0.004350
     -1.29404     15.65825     19.99865        -0.000485      0.001574     -0.009581
     -1.29110     18.63476      3.24464        -0.000201      0.000818      0.004710
     -2.58106     17.88583     19.99954        -0.000617      0.001211     -0.009158
     -2.58477     20.87458      3.24333        -0.000620      0.000973      0.002867
      1.29088     15.66435     19.99641         0.000092      0.001094     -0.009411
      1.29043     18.63451      3.24344        -0.000125      0.000696      0.004879
     -0.00017     17.89001     19.99713        -0.000325      0.001093     -0.010255
     -0.00036     20.87111      3.24440        -0.000299      0.000574      0.004700
     -1.28426     20.12109     19.99743        -0.000771      0.000992     -0.009030
     -1.29473     23.10914      3.24584        -0.000646      0.000573      0.003215
      2.58190     17.89020     19.99718         0.000007      0.000732     -0.010163
      2.58111     20.87065      3.24454        -0.000232      0.000448      0.004578
      1.29084     20.12442     19.99724        -0.000327      0.000718     -0.010212
      1.29002     23.10850      3.24650        -0.000484      0.000386      0.004678
      0.00666     22.36206     19.99904        -0.000743      0.000629     -0.009199
     -0.00067     25.34423      3.24577        -0.000322      0.000553      0.004620
      3.01802     10.43769      6.05052         0.001687     -0.030557      0.031902
      1.74431      9.70317      5.68977         0.023414      0.005691      0.081369
      1.17518      8.72926      6.69667         0.016432     -0.021290      0.016963
      2.89783     10.94243      7.02854         0.033125     -0.023948      0.015349
      3.85959      9.72399      6.15012        -0.003922     -0.025449     -0.004740
      3.26318     11.17713      5.27509         0.008614     -0.001464      0.008524
      0.38861      8.12997      6.20917         0.017958     -0.028830      0.006801
      1.95027      8.07619      7.13676         0.026443     -0.019046     -0.001694
      0.72191      9.31399      7.52187         0.007182     -0.049207      0.026114
      1.15565      9.91018      4.63958        -0.073926      0.067849      0.023081
 -----------------------------------------------------------------------------------
    total drift:                                0.013200     -0.014030      4.549420


--------------------------------------------------------------------------------------------------------


  FREE ENERGIE OF THE ION-ELECTRON SYSTEM (eV)
  ---------------------------------------------------
  free  energy   TOTEN  =      -708.86747109 eV

  energy  without entropy=     -708.86747109  energy(sigma->0) =     -708.86747109
 


--------------------------------------------------------------------------------------------------------


    POTLOK:  cpu time    4.8447: real time    4.8461


--------------------------------------------------------------------------------------------------------


 Quasi-Newton relaxation of ions (Broydens 2nd method)
  g(Force)  = 0.184E-02   g(Stress)= 0.000E+00

 Reset! Starting new Quasi-Newton update for ions 


--------------------------------------------------------------------------------------------------------


    WAVPRE:  cpu time    9.7887: real time   12.2105
    FEWALD:  cpu time    0.0031: real time    0.0031
    ORTHCH:  cpu time   27.8596: real time   27.8889
     LOOP+:  cpu time  496.3890: real time  499.0200


--------------------------------------- Iteration      2(   1)  ---------------------------------------


    POTLOK:  cpu time    4.8099: real time    4.8349
    SETDIJ:  cpu time    0.0163: real time    0.0163
     EDDAV:  cpu time  121.0337: real time  121.1988
       DOS:  cpu time    0.0027: real time    0.0027
    CHARGE:  cpu time    0.5741: real time    0.5749
    MIXING:  cpu time    0.0994: real time    0.0994
    --------------------------------------------
      LOOP:  cpu time  126.5361: real time  126.7272

 eigenvalue-minimisations  : 11368
 total energy-change (2. order) : 0.7168288E-03  (-0.3819379E-01)
 number of electron     809.9999438 magnetization      -0.0000000
 augmentation part       68.1305437 magnetization       0.0000064

 Broyden mixing:
  rms(total) = 0.33188E-01    rms(broyden)= 0.33068E-01
  rms(prec ) = 0.33255E-01
  weight for this iteration     100.00

 Free energy of the ion-electron system (eV)
  ---------------------------------------------------
  alpha Z        PSCENC =       277.54429708
  Ewald energy   TEWEN  =    223688.40646461
  -Hartree energ DENC   =   -276018.41969652
  -exchange      EXHF   =         0.00000000
  -V(xc)+E(xc)   XCENC  =      3238.84728053
  PAW double counting   =    107032.62447659  -106792.52828583
  entropy T*S    EENTRO =        -0.00000000
  eigenvalues    EBANDS =    -10643.97961206
  atomic energy  EATOM  =     58508.63831753
  Solvation  Ediel_sol  =         0.00000000
  ---------------------------------------------------
  free energy    TOTEN  =      -708.86675806 eV

  energy without entropy =     -708.86675806  energy(sigma->0) =     -708.86675806


--------------------------------------------------------------------------------------------------------


--------------------------------------- Iteration      2(   2)  ---------------------------------------


    POTLOK:  cpu time    4.7717: real time    4.7822
    SETDIJ:  cpu time    0.0269: real time    0.0269
     EDDAV:  cpu time  142.5641: real time  142.7569
       DOS:  cpu time    0.0022: real time    0.0022
    CHARGE:  cpu time    0.5747: real time    0.5754
    MIXING:  cpu time    0.1000: real time    0.1001
    --------------------------------------------
      LOOP:  cpu time  148.0395: real time  148.2437

 eigenvalue-minimisations  : 13800
 total energy-change (2. order) :-0.6843569E-03  (-0.9067228E-03)
 number of electron     809.9999439 magnetization      -0.0000000
 augmentation part       68.1302963 magnetization       0.0000015

 Broyden mixing:
  rms(total) = 0.12071E-01    rms(broyden)= 0.12050E-01
  rms(prec ) = 0.12319E-01
  weight for this iteration     100.00

 eigenvalues of (default mixing * dielectric matrix)
  average eigenvalue GAMMA=   1.0902
  1.0902

 Free energy of the ion-electron system (eV)
  ---------------------------------------------------
  alpha Z        PSCENC =       277.54429708
  Ewald energy   TEWEN  =    223688.40646461
  -Hartree energ DENC   =   -276017.63944828
  -exchange      EXHF   =         0.00000000
  -V(xc)+E(xc)   XCENC  =      3238.81751095
  PAW double counting   =    107005.42577749  -106765.32353602
  entropy T*S    EENTRO =        -0.00000000
  eigenvalues    EBANDS =    -10644.73682579
  atomic energy  EATOM  =     58508.63831753
  Solvation  Ediel_sol  =         0.00000000
  ---------------------------------------------------
  free energy    TOTEN  =      -708.86744242 eV

  energy without entropy =     -708.86744242  energy(sigma->0) =     -708.86744242


--------------------------------------------------------------------------------------------------------


--------------------------------------- Iteration      2(   3)  ---------------------------------------


    POTLOK:  cpu time    4.7760: real time    4.7866
    SETDIJ:  cpu time    0.0312: real time    0.0312
     EDDAV:  cpu time  106.9025: real time  107.0504
       DOS:  cpu time    0.0030: real time    0.0030
    --------------------------------------------
      LOOP:  cpu time  111.7127: real time  111.8712

 eigenvalue-minimisations  :  9712
 total energy-change (2. order) : 0.4643943E-04  (-0.3404213E-04)
 number of electron     809.9999439 magnetization      -0.0000000
 augmentation part       68.1302963 magnetization       0.0000015

 Free energy of the ion-electron system (eV)
  ---------------------------------------------------
  alpha Z        PSCENC =       277.54429708
  Ewald energy   TEWEN  =    223688.40646461
  -Hartree energ DENC   =   -276017.24144547
  -exchange      EXHF   =         0.00000000
  -V(xc)+E(xc)   XCENC  =      3238.81476792
  PAW double counting   =    106997.25470942  -106757.13684312
  entropy T*S    EENTRO =        -0.00000000
  eigenvalues    EBANDS =    -10645.14766395
  atomic energy  EATOM  =     58508.63831753
  Solvation  Ediel_sol  =         0.00000000
  ---------------------------------------------------
  free energy    TOTEN  =      -708.86739598 eV

  energy without entropy =     -708.86739598  energy(sigma->0) =     -708.86739598


--------------------------------------------------------------------------------------------------------


 average (electrostatic) potential at core
  the test charge radii are     0.6557  0.6722  0.6557  0.5883  0.6768
  (the norm of the test charge is              1.0000)
       1-125.2378       2-125.1886       3-125.2163       4-125.0098       5-125.1516
       6-124.8836       7-125.2325       8-124.9074       9-125.0614      10-124.3040
      11-124.7557      12-124.2586      13-125.0667      14-124.3478      15-124.5323
      16-120.4566      17-123.4886      18-124.2686      19-125.1070      20-124.9880
      21-125.1424      22-125.1742      23-125.2106      24-125.2491      25-124.7305
      26-124.8647      27-125.0346      28-125.1733      29-125.2231      30-125.1875
      31-124.4748      32-124.9922      33-125.0354      34-125.1886      35-125.2067
      36-125.0287      37-124.7941      38-124.3561      39-123.5257      40-124.3236
      41-123.5066      42-124.8948      43-124.8015      44-124.9330      45-124.5552
      46-125.0256      47-124.7729      48-125.1823      49-125.0825      50-125.1964
      51-125.0778      52-125.1931      53-125.1582      54-125.1781      55-124.7391
      56-125.1785      57-125.1438      58-125.1923      59-125.1611      60-124.9350
      61-125.1129      62-125.2458      63-125.2323      64-125.1945      65-125.1357
      66-125.0398      67-125.2287      68-125.1765      69-125.2323      70-125.1909
      71-125.1662      72-125.1961      73-122.4812      74-122.4357      75-122.4584
      76-122.2683      77-122.3885      78-122.1454      79-122.4759      80-122.1829
      81-122.3053      82-121.5753      83-121.9752      84-121.4802      85-122.3102
      86-121.6613      87-121.7719      88-120.2681      89-121.4909      90-122.3462
      91-122.2383      92-122.3805      93-122.4188      94-122.4526      95-122.4903
      96-121.9552      97-122.1226      98-122.2828      99-122.4175     100-122.4677
     101-122.4346     102-121.7286     103-122.2427     104-122.2844     105-122.4334
     106-122.4494     107-122.2920     108-122.0076     109-121.6996     110-120.2837
     111-121.6327     112-120.2985     113-122.1557     114-122.0150     115-122.2296
     116-121.7959     117-122.2888     118-121.9975     119-122.4295     120-122.3245
     121-122.4452     122-122.3214     123-122.4385     124-122.3950     125-122.4260
     126-121.9697     127-122.4253     128-122.3829     129-122.4427     130-122.3971
     131-122.2152     132-122.3524     133-122.4899     134-122.4719     135-122.4450
     136-122.3709     137-122.3072     138-122.4688     139-122.4236     140-122.4717
     141-122.4366     142-122.4009     143-122.4452     144-120.7435     145-122.6691
     146-120.8449     147 -36.7711     148 -36.6945     149 -36.2734     150 -36.4386
     151 -36.7779     152 -36.8823     153-121.6850
 
 
 
 E-fermi :  -1.1738     XC(G=0):  -4.3886     alpha+bet : -3.4368

 Fermi energy:        -1.1737703369

 spin component 1

 k-point     1 :       0.0000    0.0000    0.0000
  band No.  band energies     occupation 
      1     -29.4108      1.00000
      2     -29.2552      1.00000
      3     -29.1903      1.00000
      4     -29.1885      1.00000
      5     -29.0425      1.00000
      6     -29.0390      1.00000
      7     -28.9386      1.00000
      8     -28.8710      1.00000
      9     -28.8346      1.00000
     10     -28.7751      1.00000
     11     -28.7732      1.00000
     12     -28.7616      1.00000
     13     -28.7613      1.00000
     14     -28.7509      1.00000
     15     -28.7487      1.00000
     16     -28.7184      1.00000
     17     -28.6798      1.00000
     18     -28.6520      1.00000
     19     -28.6491      1.00000
     20     -28.5945      1.00000
     21     -28.5502      1.00000
     22     -28.5387      1.00000
     23     -28.5359      1.00000
     24     -28.4806      1.00000
     25     -28.4801      1.00000
     26     -28.4708      1.00000
     27     -28.4688      1.00000
     28     -28.4441      1.00000
     29     -28.4385      1.00000
     30     -28.4327      1.00000
     31     -28.4112      1.00000
     32     -28.4063      1.00000
     33     -28.4028      1.00000
     34     -28.3913      1.00000
     35     -28.3896      1.00000
     36     -28.3725      1.00000
     37     -28.3630      1.00000
     38     -28.3540      1.00000
     39     -28.3319      1.00000
     40     -28.3175      1.00000
     41     -28.3136      1.00000
     42     -28.3025      1.00000
     43     -28.2911      1.00000
     44     -28.2632      1.00000
     45     -28.2532      1.00000
     46     -28.2431      1.00000
     47     -28.2398      1.00000
     48     -28.2262      1.00000
     49     -28.1994      1.00000
     50     -28.1912      1.00000
     51     -28.1879      1.00000
     52     -28.1593      1.00000
     53     -28.1445      1.00000
     54     -28.1273      1.00000
     55     -28.1085      1.00000
     56     -28.0917      1.00000
     57     -28.0578      1.00000
     58     -28.0472      1.00000
     59     -27.9888      1.00000
     60     -27.9122      1.00000
     61     -27.8471      1.00000
     62     -27.8066      1.00000
     63     -27.8015      1.00000
     64     -27.7289      1.00000
     65     -27.6959      1.00000
     66     -27.5653      1.00000
     67     -27.5324      1.00000
     68     -27.4098      1.00000
     69     -26.2654      1.00000
     70     -26.0449      1.00000
     71     -26.0280      1.00000
     72     -22.1710      1.00000
     73     -20.1854      1.00000
     74     -19.8626      1.00000
     75     -19.7851      1.00000
     76     -19.7841      1.00000
     77     -19.5959      1.00000
     78     -19.5918      1.00000
     79     -19.3117      1.00000
     80     -18.8249      1.00000
     81     -18.8228      1.00000
     82     -18.8079      1.00000
     83     -18.8027      1.00000
     84     -18.8021      1.00000
     85     -18.7706      1.00000
     86     -18.3804      1.00000
     87     -18.3213      1.00000
     88     -18.3186      1.00000
     89     -18.2036      1.00000
     90     -18.2011      1.00000
     91     -18.1541      1.00000
     92     -17.2340      1.00000
     93     -17.2188      1.00000
     94     -17.2143      1.00000
     95     -17.2042      1.00000
     96     -17.1508      1.00000
     97     -17.1503      1.00000
     98     -17.0067      1.00000
     99     -16.9946      1.00000
    100     -16.9293      1.00000
    101     -16.8961      1.00000
    102     -16.8867      1.00000
    103     -16.8811      1.00000
    104     -16.4045      1.00000
    105     -16.3838      1.00000
    106     -16.3647      1.00000
    107     -15.6346      1.00000
    108     -15.6299      1.00000
    109     -15.6271      1.00000
    110     -15.5333      1.00000
    111     -15.3051      1.00000
    112     -15.3045      1.00000
    113     -15.2886      1.00000
    114     -15.2864      1.00000
    115     -14.4995      1.00000
    116     -14.4861      1.00000
    117     -14.4823      1.00000
    118     -14.4677      1.00000
    119     -14.4105      1.00000
    120     -14.4004      1.00000
    121     -14.3238      1.00000
    122     -14.3183      1.00000
    123     -14.1883      1.00000
    124     -14.1046      1.00000
    125     -14.0957      1.00000
    126     -14.0774      1.00000
    127     -14.0424      1.00000
    128     -13.1469      1.00000
    129     -13.1355      1.00000
    130     -13.1331      1.00000
    131     -13.1196      1.00000
    132     -13.1163      1.00000
    133     -13.0808      1.00000
    134     -12.9915      1.00000
    135     -12.9869      1.00000
    136     -12.9496      1.00000
    137     -12.7975      1.00000
    138     -12.7512      1.00000
    139     -12.7487      1.00000
    140     -12.6521      1.00000
    141     -12.6491      1.00000
    142     -12.5005      1.00000
    143     -12.4803      1.00000
    144     -12.4133      1.00000
    145     -12.4091      1.00000
    146     -12.1894      1.00000
    147     -12.1847      1.00000
    148     -11.9189      1.00000
    149     -11.8922      1.00000
    150     -11.8906      1.00000
    151     -11.8844      1.00000
    152     -11.8320      1.00000
    153     -11.8275      1.00000
    154     -11.7972      1.00000
    155     -11.7956      1.00000
    156     -11.7933      1.00000
    157     -11.7730      1.00000
    158     -11.7509      1.00000
    159     -11.7496      1.00000
    160     -11.7111      1.00000
    161     -11.6263      1.00000
    162     -11.6150      1.00000
    163     -11.5728      1.00000
    164     -11.5397      1.00000
    165     -11.5352      1.00000
    166     -11.4956      1.00000
    167     -11.2257      1.00000
    168     -11.2188      1.00000
    169     -11.2182      1.00000
    170     -11.1911      1.00000
    171     -11.1890      1.00000
    172     -11.1849      1.00000
    173     -11.1673      1.00000
    174     -11.1656      1.00000
    175     -11.1081      1.00000
    176     -11.1009      1.00000
    177     -11.0988      1.00000
    178     -11.0974      1.00000
    179     -11.0354      1.00000
    180     -11.0057      1.00000
    181     -11.0035      1.00000
    182     -10.9853      1.00000
    183     -10.9521      1.00000
    184     -10.9444      1.00000
    185     -10.9177      1.00000
    186     -10.9130      1.00000
    187     -10.9017      1.00000
    188     -10.8001      1.00000
    189     -10.7837      1.00000
    190     -10.7777      1.00000
    191     -10.7448      1.00000
    192     -10.6929      1.00000
    193     -10.6877      1.00000
    194     -10.6783      1.00000
    195     -10.6364      1.00000
    196     -10.6347      1.00000
    197     -10.6185      1.00000
    198     -10.5756      1.00000
    199     -10.5697      1.00000
    200     -10.5628      1.00000
    201     -10.5557      1.00000
    202     -10.5463      1.00000
    203     -10.4869      1.00000
    204     -10.4852      1.00000
    205     -10.4687      1.00000
    206     -10.4606      1.00000
    207     -10.4176      1.00000
    208     -10.4128      1.00000
    209     -10.3428      1.00000
    210     -10.3083      1.00000
    211     -10.2925      1.00000
    212     -10.2382      1.00000
    213     -10.2227      1.00000
    214     -10.2056      1.00000
    215     -10.1181      1.00000
    216     -10.1081      1.00000
    217     -10.0749      1.00000
    218     -10.0450      1.00000
    219      -9.9689      1.00000
    220      -9.8995      1.00000
    221      -9.8609      1.00000
    222      -9.7420      1.00000
    223      -9.7378      1.00000
    224      -9.7338      1.00000
    225      -9.6464      1.00000
    226      -9.6270      1.00000
    227      -9.6253      1.00000
    228      -9.5758      1.00000
    229      -9.5405      1.00000
    230      -9.5367      1.00000
    231      -9.5265      1.00000
    232      -9.4821      1.00000
    233      -9.4635      1.00000
    234      -9.4480      1.00000
    235      -9.3102      1.00000
    236      -9.3079      1.00000
    237      -9.2578      1.00000
    238      -9.2385      1.00000
    239      -9.2306      1.00000
    240      -9.2199      1.00000
    241      -9.0896      1.00000
    242      -8.9725      1.00000
    243      -8.9622      1.00000
    244      -8.9393      1.00000
    245      -8.8398      1.00000
    246      -8.8383      1.00000
    247      -8.7488      1.00000
    248      -8.7267      1.00000
    249      -8.5886      1.00000
    250      -8.5879      1.00000
    251      -8.5756      1.00000
    252      -8.5569      1.00000
    253      -8.5481      1.00000
    254      -8.5203      1.00000
    255      -8.5035      1.00000
    256      -8.4889      1.00000
    257      -8.4873      1.00000
    258      -8.4191      1.00000
    259      -8.3439      1.00000
    260      -8.2837      1.00000
    261      -8.2817      1.00000
    262      -8.2806      1.00000
    263      -8.2790      1.00000
    264      -8.2777      1.00000
    265      -8.1662      1.00000
    266      -8.1641      1.00000
    267      -8.1324      1.00000
    268      -8.1058      1.00000
    269      -8.0892      1.00000
    270      -8.0598      1.00000
    271      -8.0584      1.00000
    272      -8.0520      1.00000
    273      -7.9906      1.00000
    274      -7.9811      1.00000
    275      -7.9794      1.00000
    276      -7.9427      1.00000
    277      -7.8403      1.00000
    278      -7.8257      1.00000
    279      -7.8139      1.00000
    280      -7.7992      1.00000
    281      -7.7853      1.00000
    282      -7.7814      1.00000
    283      -7.7779      1.00000
    284      -7.7743      1.00000
    285      -7.7672      1.00000
    286      -7.7598      1.00000
    287      -7.7580      1.00000
    288      -7.7509      1.00000
    289      -7.7128      1.00000
    290      -7.6866      1.00000
    291      -7.6781      1.00000
    292      -7.6726      1.00000
    293      -7.5476      1.00000
    294      -7.5371      1.00000
    295      -7.5358      1.00000
    296      -7.5296      1.00000
    297      -7.5256      1.00000
    298      -7.5155      1.00000
    299      -7.5113      1.00000
    300      -7.5070      1.00000
    301      -7.4818      1.00000
    302      -7.4570      1.00000
    303      -7.4375      1.00000
    304      -7.4349      1.00000
    305      -7.4253      1.00000
    306      -7.4123      1.00000
    307      -7.4066      1.00000
    308      -7.3826      1.00000
    309      -7.3498      1.00000
    310      -7.3451      1.00000
    311      -7.3386      1.00000
    312      -7.3338      1.00000
    313      -7.3232      1.00000
    314      -7.3218      1.00000
    315      -7.2952      1.00000
    316      -7.2946      1.00000
    317      -7.2613      1.00000
    318      -7.2515      1.00000
    319      -7.2402      1.00000
    320      -7.2381      1.00000
    321      -7.1978      1.00000
    322      -7.1905      1.00000
    323      -7.1815      1.00000
    324      -7.1500      1.00000
    325      -7.1268      1.00000
    326      -7.0934      1.00000
    327      -7.0791      1.00000
    328      -7.0701      1.00000
    329      -7.0627      1.00000
    330      -7.0412      1.00000
    331      -7.0320      1.00000
    332      -7.0190      1.00000
    333      -6.9967      1.00000
    334      -6.9933      1.00000
    335      -6.9759      1.00000
    336      -6.9199      1.00000
    337      -6.9160      1.00000
    338      -6.8931      1.00000
    339      -6.8819      1.00000
    340      -6.8408      1.00000
    341      -6.8245      1.00000
    342      -6.7745      1.00000
    343      -6.7557      1.00000
    344      -6.6684      1.00000
    345      -6.6349      1.00000
    346      -6.5889      1.00000
    347      -6.5271      1.00000
    348      -6.5118      1.00000
    349      -6.4859      1.00000
    350      -6.4175      1.00000
    351      -6.3169      1.00000
    352      -6.2485      1.00000
    353      -6.2340      1.00000
    354      -6.0915      1.00000
    355      -6.0713      1.00000
    356      -6.0512      1.00000
    357      -6.0271      1.00000
    358      -6.0000      1.00000
    359      -5.9970      1.00000
    360      -5.9319      1.00000
    361      -5.9219      1.00000
    362      -5.8906      1.00000
    363      -5.8804      1.00000
    364      -5.8743      1.00000
    365      -5.8704      1.00000
    366      -5.8432      1.00000
    367      -5.7244      1.00000
    368      -5.7124      1.00000
    369      -5.6386      1.00000
    370      -5.6260      1.00000
    371      -5.5717      1.00000
    372      -5.5547      1.00000
    373      -5.5460      1.00000
    374      -5.2942      1.00000
    375      -5.2692      1.00000
    376      -5.2658      1.00000
    377      -5.2400      1.00000
    378      -5.2284      1.00000
    379      -5.2204      1.00000
    380      -5.1545      1.00000
    381      -5.1500      1.00000
    382      -5.1456      1.00000
    383      -5.0597      1.00000
    384      -5.0308      1.00000
    385      -5.0231      1.00000
    386      -4.9986      1.00000
    387      -4.9955      1.00000
    388      -4.9101      1.00000
    389      -4.8119      1.00000
    390      -4.7801      1.00000
    391      -4.7588      1.00000
    392      -4.7562      1.00000
    393      -4.5983      1.00000
    394      -4.5854      1.00000
    395      -4.4851      1.00000
    396      -4.1949      1.00000
    397      -4.1475      1.00000
    398      -4.1372      1.00000
    399      -4.0324      1.00000
    400      -4.0298      1.00000
    401      -3.9040      1.00000
    402      -3.4352      1.00000
    403      -3.4201      1.00000
    404      -2.0311      1.00000
    405      -1.5072      1.00000
    406      -0.4992      0.00000
    407       0.3422      0.00000
    408       0.4125      0.00000
    409       0.4141      0.00000
    410       0.5909      0.00000
    411       0.5922      0.00000
    412       1.1125      0.00000
    413       1.4670      0.00000
    414       1.4721      0.00000
    415       1.4850      0.00000
    416       1.4953      0.00000
    417       1.5018      0.00000
    418       1.5255      0.00000
    419       1.6847      0.00000
    420       1.7861      0.00000
    421       1.8848      0.00000
    422       1.8876      0.00000
    423       1.9014      0.00000
    424       1.9118      0.00000
    425       1.9742      0.00000
    426       1.9836      0.00000
    427       2.0174      0.00000
    428       2.0295      0.00000
    429       2.1993      0.00000
    430       2.4791      0.00000
    431       2.4907      0.00000
    432       2.5587      0.00000
    433       2.5838      0.00000
    434       2.5941      0.00000
    435       2.6083      0.00000
    436       2.7196      0.00000
    437       2.8300      0.00000
    438       3.0189      0.00000
    439       3.0240      0.00000
    440       3.0648      0.00000
    441       3.0675      0.00000
    442       3.0841      0.00000
    443       3.1179      0.00000
    444       3.2280      0.00000
    445       3.2454      0.00000
    446       3.2505      0.00000
    447       3.2783      0.00000
    448       3.3666      0.00000
    449       3.3746      0.00000
    450       3.3885      0.00000
    451       3.4071      0.00000
    452       3.4273      0.00000
    453       3.4532      0.00000
    454       3.4556      0.00000
    455       3.4980      0.00000
    456       3.5095      0.00000
    457       3.5460      0.00000
    458       3.5557      0.00000
    459       3.5885      0.00000
    460       3.6045      0.00000
    461       3.7190      0.00000
    462       3.7578      0.00000
    463       3.7611      0.00000
    464       3.9368      0.00000
    465       3.9524      0.00000
    466       3.9593      0.00000
    467       4.0337      0.00000
    468       4.0754      0.00000
    469       4.1193      0.00000
    470       4.1304      0.00000
    471       4.1526      0.00000
    472       4.1675      0.00000
    473       4.1731      0.00000
    474       4.2115      0.00000
    475       4.2327      0.00000
    476       4.3577      0.00000
    477       4.3976      0.00000
    478       4.4251      0.00000
    479       4.4337      0.00000
    480       4.4675      0.00000
    481       4.4750      0.00000
    482       4.5261      0.00000
    483       4.5490      0.00000
    484       4.5752      0.00000
    485       4.5939      0.00000
    486       4.6295      0.00000
    487       4.6401      0.00000
    488       4.6521      0.00000
    489       4.6593      0.00000
    490       4.6819      0.00000
    491       4.7342      0.00000
    492       4.7533      0.00000
    493       4.7599      0.00000
    494       4.8151      0.00000
    495       4.9112      0.00000
    496       4.9226      0.00000
    497       4.9313      0.00000
    498       4.9361      0.00000
    499       4.9501      0.00000
    500       4.9564      0.00000
    501       4.9749      0.00000
    502       4.9845      0.00000
    503       4.9940      0.00000
    504       5.0274      0.00000
    505       5.0378      0.00000
    506       5.0430      0.00000
    507       5.0586      0.00000
    508       5.0799      0.00000
    509       5.0890      0.00000
    510       5.1232      0.00000
    511       5.1252      0.00000
    512       5.1539      0.00000
    513       5.1599      0.00000
    514       5.1696      0.00000
    515       5.2042      0.00000
    516       5.2084      0.00000
    517       5.3017      0.00000
    518       5.3231      0.00000
    519       5.3409      0.00000
    520       5.3683      0.00000
    521       5.3954      0.00000
    522       5.4322      0.00000
    523       5.4466      0.00000
    524       5.4555      0.00000
    525       5.4633      0.00000
    526       5.4775      0.00000
    527       5.4971      0.00000
    528       5.5034      0.00000
    529       5.5068      0.00000
    530       5.5342      0.00000
    531       5.5466      0.00000
    532       5.5518      0.00000
    533       5.5556      0.00000
    534       5.5680      0.00000
    535       5.5725      0.00000
    536       5.5786      0.00000
    537       5.5913      0.00000
    538       5.5996      0.00000
    539       5.6031      0.00000
    540       5.6288      0.00000
    541       5.6326      0.00000
    542       5.6411      0.00000
    543       5.6488      0.00000
    544       5.6564      0.00000
    545       5.6831      0.00000
    546       5.6894      0.00000
    547       5.7138      0.00000
    548       5.7582      0.00000
    549       5.7712      0.00000
    550       5.7739      0.00000
    551       5.7806      0.00000
    552       5.8129      0.00000
    553       5.8457      0.00000
    554       5.8508      0.00000
    555       5.8776      0.00000
    556       5.8806      0.00000
    557       5.8857      0.00000
    558       5.9021      0.00000
    559       5.9136      0.00000
    560       5.9196      0.00000
    561       5.9286      0.00000
    562       5.9361      0.00000
    563       5.9591      0.00000
    564       5.9887      0.00000

 k-point     2 :       0.3333   -0.0000    0.0000
  band No.  band energies     occupation 
      1     -29.3900      1.00000
      2     -29.3167      1.00000
      3     -29.1999      1.00000
      4     -29.1325      1.00000
      5     -29.0292      1.00000
      6     -28.9950      1.00000
      7     -28.9249      1.00000
      8     -28.9069      1.00000
      9     -28.8741      1.00000
     10     -28.8715      1.00000
     11     -28.7993      1.00000
     12     -28.7796      1.00000
     13     -28.7445      1.00000
     14     -28.7329      1.00000
     15     -28.7124      1.00000
     16     -28.6601      1.00000
     17     -28.6543      1.00000
     18     -28.6237      1.00000
     19     -28.6081      1.00000
     20     -28.5995      1.00000
     21     -28.5664      1.00000
     22     -28.5475      1.00000
     23     -28.5360      1.00000
     24     -28.5139      1.00000
     25     -28.4996      1.00000
     26     -28.4826      1.00000
     27     -28.4752      1.00000
     28     -28.4635      1.00000
     29     -28.4365      1.00000
     30     -28.4282      1.00000
     31     -28.4099      1.00000
     32     -28.4000      1.00000
     33     -28.3952      1.00000
     34     -28.3806      1.00000
     35     -28.3753      1.00000
     36     -28.3712      1.00000
     37     -28.3573      1.00000
     38     -28.3535      1.00000
     39     -28.3299      1.00000
     40     -28.3189      1.00000
     41     -28.3126      1.00000
     42     -28.2964      1.00000
     43     -28.2877      1.00000
     44     -28.2762      1.00000
     45     -28.2606      1.00000
     46     -28.2519      1.00000
     47     -28.2452      1.00000
     48     -28.2297      1.00000
     49     -28.1950      1.00000
     50     -28.1910      1.00000
     51     -28.1799      1.00000
     52     -28.1592      1.00000
     53     -28.1438      1.00000
     54     -28.1308      1.00000
     55     -28.1049      1.00000
     56     -28.0946      1.00000
     57     -28.0582      1.00000
     58     -28.0479      1.00000
     59     -27.9893      1.00000
     60     -27.9134      1.00000
     61     -27.8478      1.00000
     62     -27.8067      1.00000
     63     -27.8014      1.00000
     64     -27.7290      1.00000
     65     -27.6960      1.00000
     66     -27.5659      1.00000
     67     -27.5328      1.00000
     68     -27.4104      1.00000
     69     -26.2653      1.00000
     70     -26.0452      1.00000
     71     -26.0283      1.00000
     72     -22.1711      1.00000
     73     -20.1484      1.00000
     74     -20.0058      1.00000
     75     -19.8184      1.00000
     76     -19.7036      1.00000
     77     -19.5051      1.00000
     78     -19.4667      1.00000
     79     -19.2182      1.00000
     80     -19.1866      1.00000
     81     -19.1199      1.00000
     82     -18.7952      1.00000
     83     -18.7880      1.00000
     84     -18.7689      1.00000
     85     -18.4710      1.00000
     86     -18.4534      1.00000
     87     -18.3461      1.00000
     88     -18.3232      1.00000
     89     -17.9467      1.00000
     90     -17.9242      1.00000
     91     -17.8008      1.00000
     92     -17.7796      1.00000
     93     -17.6477      1.00000
     94     -17.4902      1.00000
     95     -17.4862      1.00000
     96     -17.2122      1.00000
     97     -17.2080      1.00000
     98     -16.9908      1.00000
     99     -16.8939      1.00000
    100     -16.8330      1.00000
    101     -16.6519      1.00000
    102     -16.6440      1.00000
    103     -16.4956      1.00000
    104     -16.4480      1.00000
    105     -16.2700      1.00000
    106     -16.2053      1.00000
    107     -15.8272      1.00000
    108     -15.8225      1.00000
    109     -15.5333      1.00000
    110     -15.4117      1.00000
    111     -15.4011      1.00000
    112     -15.1997      1.00000
    113     -15.1793      1.00000
    114     -15.0240      1.00000
    115     -14.9763      1.00000
    116     -14.9326      1.00000
    117     -14.8374      1.00000
    118     -14.8189      1.00000
    119     -14.5753      1.00000
    120     -14.5732      1.00000
    121     -14.0774      1.00000
    122     -14.0533      1.00000
    123     -14.0123      1.00000
    124     -13.9999      1.00000
    125     -13.8448      1.00000
    126     -13.8374      1.00000
    127     -13.5605      1.00000
    128     -13.5463      1.00000
    129     -13.4657      1.00000
    130     -13.3775      1.00000
    131     -12.9300      1.00000
    132     -12.8717      1.00000
    133     -12.8120      1.00000
    134     -12.7853      1.00000
    135     -12.7769      1.00000
    136     -12.7553      1.00000
    137     -12.7514      1.00000
    138     -12.7438      1.00000
    139     -12.7267      1.00000
    140     -12.7063      1.00000
    141     -12.6160      1.00000
    142     -12.5822      1.00000
    143     -12.5396      1.00000
    144     -12.4413      1.00000
    145     -12.4132      1.00000
    146     -12.2051      1.00000
    147     -12.2012      1.00000
    148     -12.1604      1.00000
    149     -12.1467      1.00000
    150     -11.8849      1.00000
    151     -11.8760      1.00000
    152     -11.8507      1.00000
    153     -11.8378      1.00000
    154     -11.8123      1.00000
    155     -11.7976      1.00000
    156     -11.7869      1.00000
    157     -11.7798      1.00000
    158     -11.7704      1.00000
    159     -11.7245      1.00000
    160     -11.6909      1.00000
    161     -11.6616      1.00000
    162     -11.6355      1.00000
    163     -11.6286      1.00000
    164     -11.5575      1.00000
    165     -11.5513      1.00000
    166     -11.5446      1.00000
    167     -11.4834      1.00000
    168     -11.4342      1.00000
    169     -11.4266      1.00000
    170     -11.3683      1.00000
    171     -11.2926      1.00000
    172     -11.2553      1.00000
    173     -11.1811      1.00000
    174     -11.1583      1.00000
    175     -11.1162      1.00000
    176     -11.0830      1.00000
    177     -11.0748      1.00000
    178     -11.0227      1.00000
    179     -11.0186      1.00000
    180     -10.9853      1.00000
    181     -10.9152      1.00000
    182     -10.9086      1.00000
    183     -10.8986      1.00000
    184     -10.8657      1.00000
    185     -10.8420      1.00000
    186     -10.8236      1.00000
    187     -10.8165      1.00000
    188     -10.8055      1.00000
    189     -10.7955      1.00000
    190     -10.7295      1.00000
    191     -10.7255      1.00000
    192     -10.7163      1.00000
    193     -10.6678      1.00000
    194     -10.6551      1.00000
    195     -10.6146      1.00000
    196     -10.6107      1.00000
    197     -10.5872      1.00000
    198     -10.5725      1.00000
    199     -10.5318      1.00000
    200     -10.5257      1.00000
    201     -10.4983      1.00000
    202     -10.4452      1.00000
    203     -10.4378      1.00000
    204     -10.4144      1.00000
    205     -10.3925      1.00000
    206     -10.3310      1.00000
    207     -10.3156      1.00000
    208     -10.3027      1.00000
    209     -10.2776      1.00000
    210     -10.2678      1.00000
    211     -10.2466      1.00000
    212     -10.2362      1.00000
    213     -10.1942      1.00000
    214     -10.1655      1.00000
    215     -10.1212      1.00000
    216     -10.1061      1.00000
    217     -10.0819      1.00000
    218     -10.0421      1.00000
    219     -10.0159      1.00000
    220      -9.9563      1.00000
    221      -9.9274      1.00000
    222      -9.8820      1.00000
    223      -9.8693      1.00000
    224      -9.8438      1.00000
    225      -9.8253      1.00000
    226      -9.8080      1.00000
    227      -9.7532      1.00000
    228      -9.7244      1.00000
    229      -9.7074      1.00000
    230      -9.5868      1.00000
    231      -9.5594      1.00000
    232      -9.5251      1.00000
    233      -9.3627      1.00000
    234      -9.3294      1.00000
    235      -9.2990      1.00000
    236      -9.2586      1.00000
    237      -9.2032      1.00000
    238      -9.1767      1.00000
    239      -9.1062      1.00000
    240      -9.0819      1.00000
    241      -8.9844      1.00000
    242      -8.9053      1.00000
    243      -8.8833      1.00000
    244      -8.8151      1.00000
    245      -8.8117      1.00000
    246      -8.7595      1.00000
    247      -8.7230      1.00000
    248      -8.6903      1.00000
    249      -8.6892      1.00000
    250      -8.6209      1.00000
    251      -8.6062      1.00000
    252      -8.5732      1.00000
    253      -8.5486      1.00000
    254      -8.5436      1.00000
    255      -8.5053      1.00000
    256      -8.4652      1.00000
    257      -8.4584      1.00000
    258      -8.4530      1.00000
    259      -8.4368      1.00000
    260      -8.3464      1.00000
    261      -8.2963      1.00000
    262      -8.2814      1.00000
    263      -8.2633      1.00000
    264      -8.2455      1.00000
    265      -8.2192      1.00000
    266      -8.1839      1.00000
    267      -8.1366      1.00000
    268      -8.1019      1.00000
    269      -8.0815      1.00000
    270      -8.0436      1.00000
    271      -8.0291      1.00000
    272      -8.0234      1.00000
    273      -7.9682      1.00000
    274      -7.9554      1.00000
    275      -7.9202      1.00000
    276      -7.8927      1.00000
    277      -7.8826      1.00000
    278      -7.8483      1.00000
    279      -7.8411      1.00000
    280      -7.8310      1.00000
    281      -7.8067      1.00000
    282      -7.7952      1.00000
    283      -7.7910      1.00000
    284      -7.7882      1.00000
    285      -7.7776      1.00000
    286      -7.7607      1.00000
    287      -7.7588      1.00000
    288      -7.7428      1.00000
    289      -7.7236      1.00000
    290      -7.6979      1.00000
    291      -7.6859      1.00000
    292      -7.6649      1.00000
    293      -7.6551      1.00000
    294      -7.6477      1.00000
    295      -7.6100      1.00000
    296      -7.5981      1.00000
    297      -7.5853      1.00000
    298      -7.5578      1.00000
    299      -7.5322      1.00000
    300      -7.5061      1.00000
    301      -7.4855      1.00000
    302      -7.4577      1.00000
    303      -7.4518      1.00000
    304      -7.4437      1.00000
    305      -7.4237      1.00000
    306      -7.4175      1.00000
    307      -7.4132      1.00000
    308      -7.3959      1.00000
    309      -7.3813      1.00000
    310      -7.3530      1.00000
    311      -7.3486      1.00000
    312      -7.3262      1.00000
    313      -7.3208      1.00000
    314      -7.3060      1.00000
    315      -7.3012      1.00000
    316      -7.2813      1.00000
    317      -7.2728      1.00000
    318      -7.2551      1.00000
    319      -7.2356      1.00000
    320      -7.2045      1.00000
    321      -7.1987      1.00000
    322      -7.1580      1.00000
    323      -7.1361      1.00000
    324      -7.1206      1.00000
    325      -7.1162      1.00000
    326      -7.1048      1.00000
    327      -7.0878      1.00000
    328      -7.0506      1.00000
    329      -7.0474      1.00000
    330      -7.0193      1.00000
    331      -7.0029      1.00000
    332      -6.9939      1.00000
    333      -6.9682      1.00000
    334      -6.9519      1.00000
    335      -6.9435      1.00000
    336      -6.8998      1.00000
    337      -6.8475      1.00000
    338      -6.8420      1.00000
    339      -6.8255      1.00000
    340      -6.7618      1.00000
    341      -6.7152      1.00000
    342      -6.7064      1.00000
    343      -6.6630      1.00000
    344      -6.6452      1.00000
    345      -6.5970      1.00000
    346      -6.5756      1.00000
    347      -6.5372      1.00000
    348      -6.5090      1.00000
    349      -6.4593      1.00000
    350      -6.4329      1.00000
    351      -6.4137      1.00000
    352      -6.3483      1.00000
    353      -6.2907      1.00000
    354      -6.2538      1.00000
    355      -6.2234      1.00000
    356      -6.1596      1.00000
    357      -6.1493      1.00000
    358      -6.0557      1.00000
    359      -6.0260      1.00000
    360      -5.9435      1.00000
    361      -5.9235      1.00000
    362      -5.9048      1.00000
    363      -5.8894      1.00000
    364      -5.8542      1.00000
    365      -5.7908      1.00000
    366      -5.7719      1.00000
    367      -5.7151      1.00000
    368      -5.6383      1.00000
    369      -5.6110      1.00000
    370      -5.5769      1.00000
    371      -5.5635      1.00000
    372      -5.5456      1.00000
    373      -5.5100      1.00000
    374      -5.4258      1.00000
    375      -5.3920      1.00000
    376      -5.3623      1.00000
    377      -5.3606      1.00000
    378      -5.2766      1.00000
    379      -5.2141      1.00000
    380      -5.2030      1.00000
    381      -5.1440      1.00000
    382      -5.1144      1.00000
    383      -5.1044      1.00000
    384      -4.9512      1.00000
    385      -4.9295      1.00000
    386      -4.8940      1.00000
    387      -4.8385      1.00000
    388      -4.8364      1.00000
    389      -4.8099      1.00000
    390      -4.7382      1.00000
    391      -4.7171      1.00000
    392      -4.5847      1.00000
    393      -4.5661      1.00000
    394      -4.4560      1.00000
    395      -4.4280      1.00000
    396      -4.3674      1.00000
    397      -4.2872      1.00000
    398      -4.2058      1.00000
    399      -4.0619      1.00000
    400      -3.9911      1.00000
    401      -3.8460      1.00000
    402      -3.5812      1.00000
    403      -3.4696      1.00000
    404      -2.0310      1.00000
    405      -1.4917      1.00000
    406      -0.3688      0.00000
    407       0.0232      0.00000
    408       0.3415      0.00000
    409       0.5318      0.00000
    410       0.8117      0.00000
    411       0.8506      0.00000
    412       1.1767      0.00000
    413       1.2161      0.00000
    414       1.3167      0.00000
    415       1.4836      0.00000
    416       1.5989      0.00000
    417       1.6498      0.00000
    418       1.6799      0.00000
    419       1.7352      0.00000
    420       1.7568      0.00000
    421       1.7957      0.00000
    422       1.8220      0.00000
    423       1.9183      0.00000
    424       1.9592      0.00000
    425       2.0637      0.00000
    426       2.1054      0.00000
    427       2.1446      0.00000
    428       2.2658      0.00000
    429       2.3043      0.00000
    430       2.3962      0.00000
    431       2.4105      0.00000
    432       2.4703      0.00000
    433       2.5406      0.00000
    434       2.5485      0.00000
    435       2.6160      0.00000
    436       2.7151      0.00000
    437       2.7995      0.00000
    438       2.8637      0.00000
    439       2.8821      0.00000
    440       2.8896      0.00000
    441       2.9214      0.00000
    442       2.9469      0.00000
    443       2.9534      0.00000
    444       2.9961      0.00000
    445       3.0649      0.00000
    446       3.1618      0.00000
    447       3.3093      0.00000
    448       3.3397      0.00000
    449       3.3990      0.00000
    450       3.4135      0.00000
    451       3.4402      0.00000
    452       3.4487      0.00000
    453       3.4661      0.00000
    454       3.5898      0.00000
    455       3.6115      0.00000
    456       3.6821      0.00000
    457       3.7176      0.00000
    458       3.7322      0.00000
    459       3.7772      0.00000
    460       3.8251      0.00000
    461       3.8451      0.00000
    462       3.8611      0.00000
    463       3.9097      0.00000
    464       3.9193      0.00000
    465       3.9503      0.00000
    466       3.9774      0.00000
    467       4.0174      0.00000
    468       4.0530      0.00000
    469       4.0705      0.00000
    470       4.0916      0.00000
    471       4.1268      0.00000
    472       4.1632      0.00000
    473       4.1881      0.00000
    474       4.2208      0.00000
    475       4.2514      0.00000
    476       4.2629      0.00000
    477       4.2761      0.00000
    478       4.3098      0.00000
    479       4.3310      0.00000
    480       4.3637      0.00000
    481       4.3907      0.00000
    482       4.4116      0.00000
    483       4.4295      0.00000
    484       4.4650      0.00000
    485       4.5417      0.00000
    486       4.5654      0.00000
    487       4.5839      0.00000
    488       4.6193      0.00000
    489       4.6269      0.00000
    490       4.6670      0.00000
    491       4.6721      0.00000
    492       4.6851      0.00000
    493       4.7199      0.00000
    494       4.7672      0.00000
    495       4.7775      0.00000
    496       4.7977      0.00000
    497       4.8277      0.00000
    498       4.8495      0.00000
    499       4.8676      0.00000
    500       4.8928      0.00000
    501       4.9264      0.00000
    502       4.9392      0.00000
    503       4.9706      0.00000
    504       5.0034      0.00000
    505       5.0116      0.00000
    506       5.0248      0.00000
    507       5.0429      0.00000
    508       5.0583      0.00000
    509       5.0959      0.00000
    510       5.1026      0.00000
    511       5.1472      0.00000
    512       5.1604      0.00000
    513       5.1747      0.00000
    514       5.1938      0.00000
    515       5.1971      0.00000
    516       5.2140      0.00000
    517       5.2326      0.00000
    518       5.2461      0.00000
    519       5.2777      0.00000
    520       5.2865      0.00000
    521       5.3078      0.00000
    522       5.3261      0.00000
    523       5.3379      0.00000
    524       5.3471      0.00000
    525       5.3609      0.00000
    526       5.3663      0.00000
    527       5.3973      0.00000
    528       5.4086      0.00000
    529       5.4213      0.00000
    530       5.4388      0.00000
    531       5.4594      0.00000
    532       5.4741      0.00000
    533       5.5003      0.00000
    534       5.5099      0.00000
    535       5.5197      0.00000
    536       5.5229      0.00000
    537       5.5461      0.00000
    538       5.5773      0.00000
    539       5.6022      0.00000
    540       5.6382      0.00000
    541       5.6617      0.00000
    542       5.6929      0.00000
    543       5.7069      0.00000
    544       5.7188      0.00000
    545       5.7336      0.00000
    546       5.7673      0.00000
    547       5.8204      0.00000
    548       5.8288      0.00000
    549       5.8585      0.00000
    550       5.8786      0.00000
    551       5.9042      0.00000
    552       5.9187      0.00000
    553       5.9367      0.00000
    554       5.9520      0.00000
    555       5.9739      0.00000
    556       5.9849      0.00000
    557       6.0017      0.00000
    558       6.0178      0.00000
    559       6.0343      0.00000
    560       6.0715      0.00000
    561       6.0806      0.00000
    562       6.1121      0.00000
    563       6.1407      0.00000
    564       6.1550      0.00000

 k-point     3 :       0.3333    0.3333    0.0000
  band No.  band energies     occupation 
      1     -29.3896      1.00000
      2     -29.3178      1.00000
      3     -29.1991      1.00000
      4     -29.1319      1.00000
      5     -29.0283      1.00000
      6     -28.9967      1.00000
      7     -28.9244      1.00000
      8     -28.9065      1.00000
      9     -28.8756      1.00000
     10     -28.8732      1.00000
     11     -28.7994      1.00000
     12     -28.7786      1.00000
     13     -28.7430      1.00000
     14     -28.7328      1.00000
     15     -28.7100      1.00000
     16     -28.6598      1.00000
     17     -28.6538      1.00000
     18     -28.6251      1.00000
     19     -28.6091      1.00000
     20     -28.6010      1.00000
     21     -28.5658      1.00000
     22     -28.5482      1.00000
     23     -28.5380      1.00000
     24     -28.5111      1.00000
     25     -28.4982      1.00000
     26     -28.4858      1.00000
     27     -28.4749      1.00000
     28     -28.4615      1.00000
     29     -28.4364      1.00000
     30     -28.4292      1.00000
     31     -28.4092      1.00000
     32     -28.3997      1.00000
     33     -28.3944      1.00000
     34     -28.3826      1.00000
     35     -28.3765      1.00000
     36     -28.3723      1.00000
     37     -28.3566      1.00000
     38     -28.3520      1.00000
     39     -28.3303      1.00000
     40     -28.3190      1.00000
     41     -28.3112      1.00000
     42     -28.2983      1.00000
     43     -28.2884      1.00000
     44     -28.2738      1.00000
     45     -28.2649      1.00000
     46     -28.2473      1.00000
     47     -28.2427      1.00000
     48     -28.2294      1.00000
     49     -28.2021      1.00000
     50     -28.1847      1.00000
     51     -28.1821      1.00000
     52     -28.1587      1.00000
     53     -28.1453      1.00000
     54     -28.1314      1.00000
     55     -28.1037      1.00000
     56     -28.0938      1.00000
     57     -28.0589      1.00000
     58     -28.0485      1.00000
     59     -27.9890      1.00000
     60     -27.9132      1.00000
     61     -27.8478      1.00000
     62     -27.8067      1.00000
     63     -27.8015      1.00000
     64     -27.7291      1.00000
     65     -27.6959      1.00000
     66     -27.5657      1.00000
     67     -27.5331      1.00000
     68     -27.4104      1.00000
     69     -26.2654      1.00000
     70     -26.0452      1.00000
     71     -26.0283      1.00000
     72     -22.1711      1.00000
     73     -20.1479      1.00000
     74     -20.0073      1.00000
     75     -19.8184      1.00000
     76     -19.7007      1.00000
     77     -19.5052      1.00000
     78     -19.4688      1.00000
     79     -19.2178      1.00000
     80     -19.1884      1.00000
     81     -19.1209      1.00000
     82     -18.7940      1.00000
     83     -18.7861      1.00000
     84     -18.7669      1.00000
     85     -18.4716      1.00000
     86     -18.4531      1.00000
     87     -18.3478      1.00000
     88     -18.3237      1.00000
     89     -17.9467      1.00000
     90     -17.9244      1.00000
     91     -17.8025      1.00000
     92     -17.7804      1.00000
     93     -17.6473      1.00000
     94     -17.4898      1.00000
     95     -17.4859      1.00000
     96     -17.2095      1.00000
     97     -17.2068      1.00000
     98     -16.9912      1.00000
     99     -16.8897      1.00000
    100     -16.8383      1.00000
    101     -16.6510      1.00000
    102     -16.6454      1.00000
    103     -16.4950      1.00000
    104     -16.4497      1.00000
    105     -16.2694      1.00000
    106     -16.2050      1.00000
    107     -15.8281      1.00000
    108     -15.8224      1.00000
    109     -15.5333      1.00000
    110     -15.4111      1.00000
    111     -15.4012      1.00000
    112     -15.1996      1.00000
    113     -15.1805      1.00000
    114     -15.0252      1.00000
    115     -14.9773      1.00000
    116     -14.9307      1.00000
    117     -14.8358      1.00000
    118     -14.8183      1.00000
    119     -14.5760      1.00000
    120     -14.5723      1.00000
    121     -14.0741      1.00000
    122     -14.0571      1.00000
    123     -14.0117      1.00000
    124     -14.0003      1.00000
    125     -13.8440      1.00000
    126     -13.8383      1.00000
    127     -13.5601      1.00000
    128     -13.5470      1.00000
    129     -13.4668      1.00000
    130     -13.3765      1.00000
    131     -12.9295      1.00000
    132     -12.8729      1.00000
    133     -12.8111      1.00000
    134     -12.7856      1.00000
    135     -12.7771      1.00000
    136     -12.7545      1.00000
    137     -12.7510      1.00000
    138     -12.7420      1.00000
    139     -12.7274      1.00000
    140     -12.7062      1.00000
    141     -12.6157      1.00000
    142     -12.5857      1.00000
    143     -12.5380      1.00000
    144     -12.4424      1.00000
    145     -12.4139      1.00000
    146     -12.2053      1.00000
    147     -12.2014      1.00000
    148     -12.1627      1.00000
    149     -12.1441      1.00000
    150     -11.8847      1.00000
    151     -11.8759      1.00000
    152     -11.8504      1.00000
    153     -11.8365      1.00000
    154     -11.8136      1.00000
    155     -11.7966      1.00000
    156     -11.7868      1.00000
    157     -11.7794      1.00000
    158     -11.7687      1.00000
    159     -11.7251      1.00000
    160     -11.6886      1.00000
    161     -11.6680      1.00000
    162     -11.6329      1.00000
    163     -11.6284      1.00000
    164     -11.5570      1.00000
    165     -11.5525      1.00000
    166     -11.5420      1.00000
    167     -11.4865      1.00000
    168     -11.4342      1.00000
    169     -11.4269      1.00000
    170     -11.3635      1.00000
    171     -11.2938      1.00000
    172     -11.2619      1.00000
    173     -11.1788      1.00000
    174     -11.1614      1.00000
    175     -11.1155      1.00000
    176     -11.0823      1.00000
    177     -11.0744      1.00000
    178     -11.0213      1.00000
    179     -11.0170      1.00000
    180     -10.9820      1.00000
    181     -10.9184      1.00000
    182     -10.9097      1.00000
    183     -10.8978      1.00000
    184     -10.8601      1.00000
    185     -10.8443      1.00000
    186     -10.8247      1.00000
    187     -10.8176      1.00000
    188     -10.8037      1.00000
    189     -10.7925      1.00000
    190     -10.7304      1.00000
    191     -10.7232      1.00000
    192     -10.7178      1.00000
    193     -10.6717      1.00000
    194     -10.6560      1.00000
    195     -10.6174      1.00000
    196     -10.6119      1.00000
    197     -10.5855      1.00000
    198     -10.5737      1.00000
    199     -10.5342      1.00000
    200     -10.5226      1.00000
    201     -10.5005      1.00000
    202     -10.4466      1.00000
    203     -10.4368      1.00000
    204     -10.4141      1.00000
    205     -10.3832      1.00000
    206     -10.3281      1.00000
    207     -10.3147      1.00000
    208     -10.3007      1.00000
    209     -10.2819      1.00000
    210     -10.2674      1.00000
    211     -10.2476      1.00000
    212     -10.2378      1.00000
    213     -10.1936      1.00000
    214     -10.1629      1.00000
    215     -10.1243      1.00000
    216     -10.1065      1.00000
    217     -10.0791      1.00000
    218     -10.0428      1.00000
    219     -10.0176      1.00000
    220      -9.9639      1.00000
    221      -9.9265      1.00000
    222      -9.8906      1.00000
    223      -9.8665      1.00000
    224      -9.8432      1.00000
    225      -9.8278      1.00000
    226      -9.8105      1.00000
    227      -9.7454      1.00000
    228      -9.7147      1.00000
    229      -9.7044      1.00000
    230      -9.5937      1.00000
    231      -9.5629      1.00000
    232      -9.5236      1.00000
    233      -9.3615      1.00000
    234      -9.3360      1.00000
    235      -9.3001      1.00000
    236      -9.2594      1.00000
    237      -9.2018      1.00000
    238      -9.1750      1.00000
    239      -9.1009      1.00000
    240      -9.0805      1.00000
    241      -8.9765      1.00000
    242      -8.9113      1.00000
    243      -8.8792      1.00000
    244      -8.8163      1.00000
    245      -8.8112      1.00000
    246      -8.7660      1.00000
    247      -8.7164      1.00000
    248      -8.6927      1.00000
    249      -8.6903      1.00000
    250      -8.6228      1.00000
    251      -8.6094      1.00000
    252      -8.5694      1.00000
    253      -8.5505      1.00000
    254      -8.5426      1.00000
    255      -8.5065      1.00000
    256      -8.4673      1.00000
    257      -8.4571      1.00000
    258      -8.4540      1.00000
    259      -8.4376      1.00000
    260      -8.3470      1.00000
    261      -8.2910      1.00000
    262      -8.2809      1.00000
    263      -8.2633      1.00000
    264      -8.2470      1.00000
    265      -8.2204      1.00000
    266      -8.1818      1.00000
    267      -8.1442      1.00000
    268      -8.0986      1.00000
    269      -8.0820      1.00000
    270      -8.0424      1.00000
    271      -8.0288      1.00000
    272      -8.0218      1.00000
    273      -7.9654      1.00000
    274      -7.9550      1.00000
    275      -7.9221      1.00000
    276      -7.8935      1.00000
    277      -7.8841      1.00000
    278      -7.8490      1.00000
    279      -7.8392      1.00000
    280      -7.8284      1.00000
    281      -7.8088      1.00000
    282      -7.7952      1.00000
    283      -7.7921      1.00000
    284      -7.7877      1.00000
    285      -7.7780      1.00000
    286      -7.7614      1.00000
    287      -7.7596      1.00000
    288      -7.7462      1.00000
    289      -7.7280      1.00000
    290      -7.6945      1.00000
    291      -7.6859      1.00000
    292      -7.6657      1.00000
    293      -7.6572      1.00000
    294      -7.6436      1.00000
    295      -7.6098      1.00000
    296      -7.5971      1.00000
    297      -7.5796      1.00000
    298      -7.5584      1.00000
    299      -7.5363      1.00000
    300      -7.5205      1.00000
    301      -7.4733      1.00000
    302      -7.4578      1.00000
    303      -7.4497      1.00000
    304      -7.4449      1.00000
    305      -7.4239      1.00000
    306      -7.4156      1.00000
    307      -7.4121      1.00000
    308      -7.3959      1.00000
    309      -7.3638      1.00000
    310      -7.3563      1.00000
    311      -7.3456      1.00000
    312      -7.3257      1.00000
    313      -7.3207      1.00000
    314      -7.3066      1.00000
    315      -7.3032      1.00000
    316      -7.2840      1.00000
    317      -7.2704      1.00000
    318      -7.2550      1.00000
    319      -7.2366      1.00000
    320      -7.2047      1.00000
    321      -7.1991      1.00000
    322      -7.1712      1.00000
    323      -7.1420      1.00000
    324      -7.1235      1.00000
    325      -7.1130      1.00000
    326      -7.1040      1.00000
    327      -7.0859      1.00000
    328      -7.0493      1.00000
    329      -7.0390      1.00000
    330      -7.0228      1.00000
    331      -7.0067      1.00000
    332      -6.9957      1.00000
    333      -6.9674      1.00000
    334      -6.9504      1.00000
    335      -6.9418      1.00000
    336      -6.8979      1.00000
    337      -6.8491      1.00000
    338      -6.8433      1.00000
    339      -6.8203      1.00000
    340      -6.7633      1.00000
    341      -6.7250      1.00000
    342      -6.6938      1.00000
    343      -6.6765      1.00000
    344      -6.6459      1.00000
    345      -6.6009      1.00000
    346      -6.5679      1.00000
    347      -6.5345      1.00000
    348      -6.5112      1.00000
    349      -6.4559      1.00000
    350      -6.4291      1.00000
    351      -6.4157      1.00000
    352      -6.3570      1.00000
    353      -6.2917      1.00000
    354      -6.2559      1.00000
    355      -6.2136      1.00000
    356      -6.1615      1.00000
    357      -6.1443      1.00000
    358      -6.0520      1.00000
    359      -6.0318      1.00000
    360      -5.9484      1.00000
    361      -5.9199      1.00000
    362      -5.8993      1.00000
    363      -5.8875      1.00000
    364      -5.8605      1.00000
    365      -5.7892      1.00000
    366      -5.7753      1.00000
    367      -5.7098      1.00000
    368      -5.6336      1.00000
    369      -5.6089      1.00000
    370      -5.5817      1.00000
    371      -5.5657      1.00000
    372      -5.5530      1.00000
    373      -5.5071      1.00000
    374      -5.4274      1.00000
    375      -5.3901      1.00000
    376      -5.3629      1.00000
    377      -5.3586      1.00000
    378      -5.2779      1.00000
    379      -5.2164      1.00000
    380      -5.2017      1.00000
    381      -5.1395      1.00000
    382      -5.1120      1.00000
    383      -5.1065      1.00000
    384      -4.9546      1.00000
    385      -4.9279      1.00000
    386      -4.8964      1.00000
    387      -4.8413      1.00000
    388      -4.8371      1.00000
    389      -4.8080      1.00000
    390      -4.7364      1.00000
    391      -4.7176      1.00000
    392      -4.5822      1.00000
    393      -4.5662      1.00000
    394      -4.4541      1.00000
    395      -4.4290      1.00000
    396      -4.3665      1.00000
    397      -4.2884      1.00000
    398      -4.2093      1.00000
    399      -4.0634      1.00000
    400      -3.9915      1.00000
    401      -3.8428      1.00000
    402      -3.5767      1.00000
    403      -3.4737      1.00000
    404      -2.0309      1.00000
    405      -1.4918      1.00000
    406      -0.3684      0.00000
    407       0.0220      0.00000
    408       0.3427      0.00000
    409       0.5330      0.00000
    410       0.8106      0.00000
    411       0.8506      0.00000
    412       1.1763      0.00000
    413       1.2138      0.00000
    414       1.3156      0.00000
    415       1.4886      0.00000
    416       1.5987      0.00000
    417       1.6524      0.00000
    418       1.6815      0.00000
    419       1.7361      0.00000
    420       1.7528      0.00000
    421       1.7917      0.00000
    422       1.8282      0.00000
    423       1.9170      0.00000
    424       1.9539      0.00000
    425       2.0775      0.00000
    426       2.1054      0.00000
    427       2.1458      0.00000
    428       2.2622      0.00000
    429       2.3059      0.00000
    430       2.3710      0.00000
    431       2.4113      0.00000
    432       2.4692      0.00000
    433       2.5399      0.00000
    434       2.5488      0.00000
    435       2.6250      0.00000
    436       2.7165      0.00000
    437       2.7981      0.00000
    438       2.8514      0.00000
    439       2.8736      0.00000
    440       2.8891      0.00000
    441       2.9292      0.00000
    442       2.9416      0.00000
    443       2.9540      0.00000
    444       2.9974      0.00000
    445       3.0717      0.00000
    446       3.1813      0.00000
    447       3.3003      0.00000
    448       3.3320      0.00000
    449       3.3800      0.00000
    450       3.4159      0.00000
    451       3.4390      0.00000
    452       3.4477      0.00000
    453       3.4880      0.00000
    454       3.6096      0.00000
    455       3.6170      0.00000
    456       3.6806      0.00000
    457       3.7224      0.00000
    458       3.7488      0.00000
    459       3.7805      0.00000
    460       3.8074      0.00000
    461       3.8484      0.00000
    462       3.8734      0.00000
    463       3.9088      0.00000
    464       3.9266      0.00000
    465       3.9613      0.00000
    466       3.9770      0.00000
    467       4.0190      0.00000
    468       4.0558      0.00000
    469       4.0762      0.00000
    470       4.0939      0.00000
    471       4.1571      0.00000
    472       4.1651      0.00000
    473       4.1831      0.00000
    474       4.1950      0.00000
    475       4.2247      0.00000
    476       4.2529      0.00000
    477       4.2649      0.00000
    478       4.3115      0.00000
    479       4.3331      0.00000
    480       4.3709      0.00000
    481       4.3827      0.00000
    482       4.4075      0.00000
    483       4.4171      0.00000
    484       4.4538      0.00000
    485       4.5318      0.00000
    486       4.5644      0.00000
    487       4.5897      0.00000
    488       4.6150      0.00000
    489       4.6207      0.00000
    490       4.6460      0.00000
    491       4.6782      0.00000
    492       4.6840      0.00000
    493       4.7183      0.00000
    494       4.7431      0.00000
    495       4.7713      0.00000
    496       4.8106      0.00000
    497       4.8324      0.00000
    498       4.8512      0.00000
    499       4.8812      0.00000
    500       4.9068      0.00000
    501       4.9208      0.00000
    502       4.9525      0.00000
    503       4.9702      0.00000
    504       4.9820      0.00000
    505       5.0090      0.00000
    506       5.0118      0.00000
    507       5.0428      0.00000
    508       5.0573      0.00000
    509       5.1035      0.00000
    510       5.1238      0.00000
    511       5.1510      0.00000
    512       5.1597      0.00000
    513       5.1806      0.00000
    514       5.1917      0.00000
    515       5.1975      0.00000
    516       5.2138      0.00000
[truncated: 3,064,031 more chars]
