# Supplementary material for: Solvent Controlled Generation of Spin Active Polarons in Two-Dimensional Material under UV Light Irradiation
Source: J Am Chem Soc. 2024 May 2;146(22):15010–8. doi: 10.1021/jacs.3c13296 (PMC11157526; doi:10.1021/jacs.3c13296)
Supplement: Supplementary file 1 — ja3c13296_si_001.zip [file ja3c13296_si_001.zip › Data_archive/DFT-periodic-model/OUTCAR_FG3x3_acetone_QPGW0]

 vasp.6.4.2 20Jul23 (build Jul 29 2023 11:38:43) complex                        
  
 executed on             LinuxIFC date 2023.09.06  08:00:50
 running   40 mpi-ranks, on    1 nodes
 distrk:  each k-point on    8 cores,    5 groups
 distr:  one band on NCORE=   1 cores,    8 groups


--------------------------------------------------------------------------------------------------------


 INCAR:
   ISPIN = 1
   ISMEAR = 0
   SIGMA = 0.05
   ENCUT = 400
   KPAR = 5
   NBANDS = 1400
   ALGO = QPGW0
   NELMGW = 4
   LOPTICS = .TRUE.
   LPEAD = .TRUE.
   LWAVE = .TRUE.
   IBRION = -1
   EDIFFG = 1E-3
   NSW = 1
   ISIF = 2

 POTCAR:    PAW_PBE C_GW_new 19Mar2012            
 POTCAR:    PAW_PBE F_GW 19Mar2012                
 POTCAR:    PAW_PBE C_GW_new 19Mar2012            
 POTCAR:    PAW_PBE H_GW 21Apr2008                
 POTCAR:    PAW_PBE O_GW 19Mar2012                
 -----------------------------------------------------------------------------
|                                                                             |
|           W    W    AA    RRRRR   N    N  II  N    N   GGGG   !!!           |
|           W    W   A  A   R    R  NN   N  II  NN   N  G    G  !!!           |
|           W    W  A    A  R    R  N N  N  II  N N  N  G       !!!           |
|           W WW W  AAAAAA  RRRRR   N  N N  II  N  N N  G  GGG   !            |
|           WW  WW  A    A  R   R   N   NN  II  N   NN  G    G                |
|           W    W  A    A  R    R  N    N  II  N    N   GGGG   !!!           |
|                                                                             |
|     For optimal performance we recommend to set                             |
|       NCORE = 2 up to number-of-cores-per-socket                            |
|     NCORE specifies how many cores store one orbital (NPAR=cpu/NCORE).      |
|     This setting can greatly improve the performance of VASP for DFT.       |
|     The default, NCORE=1 might be grossly inefficient on modern             |
|     multi-core architectures or massively parallel machines. Do your        |
|     own testing! More info at https://www.vasp.at/wiki/index.php/NCORE      |
|     Unfortunately you need to use the default for GW and RPA                |
|     calculations (for HF NCORE is supported but not extensively tested      |
|     yet).                                                                   |
|                                                                             |
 -----------------------------------------------------------------------------

 POTCAR:    PAW_PBE C_GW_new 19Mar2012            
   VRHFIN =C: s2p2                                                                                  
   LEXCH  = PE                                                                                      
   EATOM  =   147.1560 eV,   10.8157 Ry                                                             
                                                                                                    
   TITEL  = PAW_PBE C_GW_new 19Mar2012                                                              
   LULTRA =        F    use ultrasoft PP ?                                                          
   IUNSCR =        1    unscreen: 0-lin 1-nonlin 2-no                                               
   RPACOR =    0.800    partial core radius                                                         
   POMASS =   12.011; ZVAL   =    4.000    mass and valenz                                          
   RCORE  =    1.600    outmost cutoff radius                                                       
   RWIGS  =    1.600; RWIGS  =    0.847    wigner-seitz radius (au A)                               
   ENMAX  =  413.992; ENMIN  =  310.494 eV                                                          
   ICORE  =        3    local potential                                                             
   LCOR   =        T    correct aug charges                                                         
   LPAW   =        T    paw PP                                                                      
   EAUG   = 1213.930                                                                                
   DEXC   =    0.000                                                                                
   RMAX   =    1.630    core radius for proj-oper                                                   
   RAUG   =    1.300    factor for augmentation sphere                                              
   RDEP   =    1.601    radius for radial grids                                                     
   RDEPT  =    1.200    core radius for aug-charge                                                  
                                                                                                    
   Atomic configuration                                                                             
    5 entries                                                                                       
     n  l   j            E        occ.                                                              
     1  0  0.50      -273.3789   2.0000                                                             
     2  0  0.50       -13.7508   2.0000                                                             
     2  1  0.50        -5.2854   2.0000                                                             
     3  2  1.50        -5.4423   0.0000                                                             
     4  3  2.50        -5.4423   0.0000                                                             
   Description                                                                                      
     l       E           TYP  RCUT    TYP  RCUT                                                     
     0    -13.7508457     23  1.200                                                                 
     0     -7.5219285     23  1.200                                                                 
     0    272.1165200     23  1.300                                                                 
     1     -5.2854382     23  1.500                                                                 
     1    108.8466080     23  1.500                                                                 
     2     27.2116520     23  1.500                                                                 
     2    190.4815640     23  1.600                                                                 
     3     54.4233040     23  1.400                                                                 
  local pseudopotential read in
  partial core-charges read in
  partial kinetic energy density read in
  kinetic energy density of atom read in
  atomic valenz-charges read in
  non local Contribution for L=           0  read in
    real space projection operators read in
  non local Contribution for L=           0  read in
    real space projection operators read in
  non local Contribution for L=           0  read in
    real space projection operators read in
  non local Contribution for L=           1  read in
    real space projection operators read in
  non local Contribution for L=           1  read in
    real space projection operators read in
  non local Contribution for L=           2  read in
    real space projection operators read in
  non local Contribution for L=           2  read in
    real space projection operators read in
    PAW grid and wavefunctions read in
 
   number of l-projection  operators is LMAX  =           7
   number of lm-projection operators is LMMAX =          19
 
 POTCAR:    PAW_PBE F_GW 19Mar2012                
   VRHFIN =F: s2p5                                                                                  
   LEXCH  = PE                                                                                      
   EATOM  =   659.6475 eV,   48.4827 Ry                                                             
                                                                                                    
   TITEL  = PAW_PBE F_GW 19Mar2012                                                                  
   LULTRA =        F    use ultrasoft PP ?                                                          
   IUNSCR =        1    unscreen: 0-lin 1-nonlin 2-no                                               
   RPACOR =    0.800    partial core radius                                                         
   POMASS =   18.998; ZVAL   =    7.000    mass and valenz                                          
   RCORE  =    1.600    outmost cutoff radius                                                       
   RWIGS  =    1.600; RWIGS  =    0.847    wigner-seitz radius (au A)                               
   ENMAX  =  487.698; ENMIN  =  365.773 eV                                                          
   ICORE  =        3    local potential                                                             
   LCOR   =        T    correct aug charges                                                         
   LPAW   =        T    paw PP                                                                      
   EAUG   = 1155.086                                                                                
   RMAX   =    1.631    core radius for proj-oper                                                   
   RAUG   =    1.300    factor for augmentation sphere                                              
   RDEP   =    1.641    radius for radial grids                                                     
   RDEPT  =    1.200    core radius for aug-charge                                                  
                                                                                                    
   Atomic configuration                                                                             
    5 entries                                                                                       
     n  l   j            E        occ.                                                              
     1  0  0.50      -663.3661   2.0000                                                             
     2  0  0.50       -29.8995   2.0000                                                             
     2  1  0.50       -11.1114   5.0000                                                             
     3  2  1.50       -12.2452   0.0000                                                             
     4  3  2.50       -12.2452   0.0000                                                             
   Description                                                                                      
     l       E           TYP  RCUT    TYP  RCUT                                                     
     0    -29.8995019     23  1.150                                                                 
     0    -31.2600845     23  1.150                                                                 
     0    231.2990420     23  1.300                                                                 
     1    -11.1113914     23  1.400                                                                 
     1    -12.4719740     23  1.400                                                                 
     1    122.4524340     23  1.400                                                                 
     2     13.6058260     23  1.500                                                                 
     2    190.4815640     23  1.600                                                                 
     3     54.4233040     23  1.400                                                                 
  local pseudopotential read in
  partial core-charges read in
  partial kinetic energy density read in
  kinetic energy density of atom read in
  atomic valenz-charges read in
  non local Contribution for L=           0  read in
    real space projection operators read in
  non local Contribution for L=           0  read in
    real space projection operators read in
  non local Contribution for L=           0  read in
    real space projection operators read in
  non local Contribution for L=           1  read in
    real space projection operators read in
  non local Contribution for L=           1  read in
    real space projection operators read in
  non local Contribution for L=           1  read in
    real space projection operators read in
  non local Contribution for L=           2  read in
    real space projection operators read in
  non local Contribution for L=           2  read in
    real space projection operators read in
    PAW grid and wavefunctions read in
 
   number of l-projection  operators is LMAX  =           8
   number of lm-projection operators is LMMAX =          22
 
 POTCAR:    PAW_PBE C_GW_new 19Mar2012            
   VRHFIN =C: s2p2                                                                                  
   LEXCH  = PE                                                                                      
   EATOM  =   147.1560 eV,   10.8157 Ry                                                             
                                                                                                    
   TITEL  = PAW_PBE C_GW_new 19Mar2012                                                              
   LULTRA =        F    use ultrasoft PP ?                                                          
   IUNSCR =        1    unscreen: 0-lin 1-nonlin 2-no                                               
   RPACOR =    0.800    partial core radius                                                         
   POMASS =   12.011; ZVAL   =    4.000    mass and valenz                                          
   RCORE  =    1.600    outmost cutoff radius                                                       
   RWIGS  =    1.600; RWIGS  =    0.847    wigner-seitz radius (au A)                               
   ENMAX  =  413.992; ENMIN  =  310.494 eV                                                          
   ICORE  =        3    local potential                                                             
   LCOR   =        T    correct aug charges                                                         
   LPAW   =        T    paw PP                                                                      
   EAUG   = 1213.930                                                                                
   DEXC   =    0.000                                                                                
   RMAX   =    1.630    core radius for proj-oper                                                   
   RAUG   =    1.300    factor for augmentation sphere                                              
   RDEP   =    1.601    radius for radial grids                                                     
   RDEPT  =    1.200    core radius for aug-charge                                                  
                                                                                                    
   Atomic configuration                                                                             
    5 entries                                                                                       
     n  l   j            E        occ.                                                              
     1  0  0.50      -273.3789   2.0000                                                             
     2  0  0.50       -13.7508   2.0000                                                             
     2  1  0.50        -5.2854   2.0000                                                             
     3  2  1.50        -5.4423   0.0000                                                             
     4  3  2.50        -5.4423   0.0000                                                             
   Description                                                                                      
     l       E           TYP  RCUT    TYP  RCUT                                                     
     0    -13.7508457     23  1.200                                                                 
     0     -7.5219285     23  1.200                                                                 
     0    272.1165200     23  1.300                                                                 
     1     -5.2854382     23  1.500                                                                 
     1    108.8466080     23  1.500                                                                 
     2     27.2116520     23  1.500                                                                 
     2    190.4815640     23  1.600                                                                 
     3     54.4233040     23  1.400                                                                 
  local pseudopotential read in
  partial core-charges read in
  partial kinetic energy density read in
  kinetic energy density of atom read in
  atomic valenz-charges read in
  non local Contribution for L=           0  read in
    real space projection operators read in
  non local Contribution for L=           0  read in
    real space projection operators read in
  non local Contribution for L=           0  read in
    real space projection operators read in
  non local Contribution for L=           1  read in
    real space projection operators read in
  non local Contribution for L=           1  read in
    real space projection operators read in
  non local Contribution for L=           2  read in
    real space projection operators read in
  non local Contribution for L=           2  read in
    real space projection operators read in
    PAW grid and wavefunctions read in
 
   number of l-projection  operators is LMAX  =           7
   number of lm-projection operators is LMMAX =          19
 
 POTCAR:    PAW_PBE H_GW 21Apr2008                
   VRHFIN =H: ultrasoft test                                                                        
   LEXCH  = PE                                                                                      
   EATOM  =    12.4884 eV,    0.9179 Ry                                                             
                                                                                                    
   TITEL  = PAW_PBE H_GW 21Apr2008                                                                  
   LULTRA =        F    use ultrasoft PP ?                                                          
   IUNSCR =        0    unscreen: 0-lin 1-nonlin 2-no                                               
   RPACOR =    0.000    partial core radius                                                         
   POMASS =    1.000; ZVAL   =    1.000    mass and valenz                                          
   RCORE  =    1.100    outmost cutoff radius                                                       
   RWIGS  =    1.100; RWIGS  =    0.582    wigner-seitz radius (au A)                               
   ENMAX  =  300.000; ENMIN  =  250.000 eV                                                          
   RCLOC  =    0.701    cutoff for local pot                                                        
   LCOR   =        T    correct aug charges                                                         
   LPAW   =        T    paw PP                                                                      
   EAUG   =  500.000                                                                                
   RMAX   =    1.123    core radius for proj-oper                                                   
   RAUG   =    1.200    factor for augmentation sphere                                              
   RDEP   =    1.112    radius for radial grids                                                     
   RDEPT  =    1.100    core radius for aug-charge                                                  
                                                                                                    
   Atomic configuration                                                                             
    3 entries                                                                                       
     n  l   j            E        occ.                                                              
     1  0  0.50        -6.4927   1.0000                                                             
     2  1  0.50        -3.4015   0.0000                                                             
     3  2  1.50        13.6058   0.0000                                                             
   Description                                                                                      
     l       E           TYP  RCUT    TYP  RCUT                                                     
     0     -6.4927495     23  0.950                                                                 
     0      6.8029130     23  0.950                                                                 
     1     -4.0817478     23  1.100                                                                 
     1    108.8466080     23  1.100                                                                 
     2     81.6349560     23  1.100                                                                 
  local pseudopotential read in
  kinetic energy density of atom read in
  atomic valenz-charges read in
  non local Contribution for L=           0  read in
    real space projection operators read in
  non local Contribution for L=           0  read in
    real space projection operators read in
  non local Contribution for L=           1  read in
    real space projection operators read in
  non local Contribution for L=           1  read in
    real space projection operators read in
  non local Contribution for L=           2  read in
    real space projection operators read in
    PAW grid and wavefunctions read in
 
   number of l-projection  operators is LMAX  =           5
   number of lm-projection operators is LMMAX =          13
 
 POTCAR:    PAW_PBE O_GW 19Mar2012                
   VRHFIN =O: s2p4                                                                                  
   LEXCH  = PE                                                                                      
   EATOM  =   432.3788 eV,   31.7789 Ry                                                             
                                                                                                    
   TITEL  = PAW_PBE O_GW 19Mar2012                                                                  
   LULTRA =        F    use ultrasoft PP ?                                                          
   IUNSCR =        1    unscreen: 0-lin 1-nonlin 2-no                                               
   RPACOR =    0.800    partial core radius                                                         
   POMASS =   16.000; ZVAL   =    6.000    mass and valenz                                          
   RCORE  =    1.600    outmost cutoff radius                                                       
   RWIGS  =    1.600; RWIGS  =    0.847    wigner-seitz radius (au A)                               
   ENMAX  =  434.431; ENMIN  =  325.824 eV                                                          
   ICORE  =        3    local potential                                                             
   LCOR   =        T    correct aug charges                                                         
   LPAW   =        T    paw PP                                                                      
   EAUG   = 1139.609                                                                                
   DEXC   =    0.000                                                                                
   RMAX   =    1.629    core radius for proj-oper                                                   
   RAUG   =    1.300    factor for augmentation sphere                                              
   RDEP   =    1.652    radius for radial grids                                                     
   RDEPT  =    1.200    core radius for aug-charge                                                  
                                                                                                    
   Atomic configuration                                                                             
    5 entries                                                                                       
     n  l   j            E        occ.                                                              
     1  0  0.50      -514.6923   2.0000                                                             
     2  0  0.50       -23.9615   2.0000                                                             
     2  1  0.50        -9.0305   4.0000                                                             
     3  2  1.50        -9.5241   0.0000                                                             
     4  3  2.50        -9.5241   0.0000                                                             
   Description                                                                                      
     l       E           TYP  RCUT    TYP  RCUT                                                     
     0    -23.9615316     23  1.150                                                                 
     0    -25.3221142     23  1.150                                                                 
     0    244.9048680     23  1.300                                                                 
     1     -9.0304908     23  1.500                                                                 
     1     -6.9258396     23  1.500                                                                 
     1    122.4524340     23  1.500                                                                 
     2     13.6058260     23  1.500                                                                 
     2    190.4815640     23  1.600                                                                 
     3     54.4233040     23  1.400                                                                 
  local pseudopotential read in
  partial core-charges read in
  partial kinetic energy density read in
  kinetic energy density of atom read in
  atomic valenz-charges read in
  non local Contribution for L=           0  read in
    real space projection operators read in
  non local Contribution for L=           0  read in
    real space projection operators read in
  non local Contribution for L=           0  read in
    real space projection operators read in
  non local Contribution for L=           1  read in
    real space projection operators read in
  non local Contribution for L=           1  read in
    real space projection operators read in
  non local Contribution for L=           1  read in
    real space projection operators read in
  non local Contribution for L=           2  read in
    real space projection operators read in
  non local Contribution for L=           2  read in
    real space projection operators read in
    PAW grid and wavefunctions read in
 
   number of l-projection  operators is LMAX  =           8
   number of lm-projection operators is LMMAX =          22
 
 -----------------------------------------------------------------------------
|                                                                             |
|               ----> ADVICE to this user running VASP <----                  |
|                                                                             |
|     You have a (more or less) 'large supercell' and for larger cells it     |
|     might be more efficient to use real-space projection operators.         |
|     Therefore, try LREAL= Auto in the INCAR file.                           |
|     Mind: For very accurate calculation, you might also keep the            |
|     reciprocal projection scheme (i.e. LREAL=.FALSE.).                      |
|                                                                             |
 -----------------------------------------------------------------------------

  PAW_PBE C_GW_new 19Mar2012            :
 energy of atom  1       EATOM= -147.1560
 kinetic energy error for atom=    0.0288 (will be added to EATOM!!)
  PAW_PBE F_GW 19Mar2012                :
 energy of atom  2       EATOM= -659.6475
 kinetic energy error for atom=    0.7416 (will be added to EATOM!!)
  PAW_PBE C_GW_new 19Mar2012            :
 energy of atom  3       EATOM= -147.1560
 kinetic energy error for atom=    0.0288 (will be added to EATOM!!)
  PAW_PBE H_GW 21Apr2008                :
 energy of atom  4       EATOM=  -12.4884
 kinetic energy error for atom=    0.0317 (will be added to EATOM!!)
  PAW_PBE O_GW 19Mar2012                :
 energy of atom  5       EATOM= -432.3788
 kinetic energy error for atom=    0.1617 (will be added to EATOM!!)
 
 
 POSCAR: super cell
  positions in direct lattice
  velocities in cartesian coordinates
 -----------------------------------------------------------------------------
|                                                                             |
|           W    W    AA    RRRRR   N    N  II  N    N   GGGG   !!!           |
|           W    W   A  A   R    R  NN   N  II  NN   N  G    G  !!!           |
|           W    W  A    A  R    R  N N  N  II  N N  N  G       !!!           |
|           W WW W  AAAAAA  RRRRR   N  N N  II  N  N N  G  GGG   !            |
|           WW  WW  A    A  R   R   N   NN  II  N   NN  G    G                |
|           W    W  A    A  R    R  N    N  II  N    N   GGGG   !!!           |
|                                                                             |
|     The default for ENCUTGWSOFT is different in this version of VASP.       |
|     If you wish to obtain identical results as using pre vasp.6.3           |
|     please manually set ENCUTGWSOFT =266.667 in the INCAR file.             |
|                                                                             |
 -----------------------------------------------------------------------------

 exchange correlation table for  LEXCH =        8
   RHO(1)=    0.500       N(1)  =     2000
   RHO(2)=  100.500       N(2)  =     4000
 


--------------------------------------------------------------------------------------------------------


 ion  position               nearest neighbor table
   1  0.000  0.000  0.170-  19 1.37  14 1.57   6 1.57  18 1.57
   2  0.222  0.222  0.205-  20 1.37   7 1.57   3 1.57   9 1.57
   3  0.000  0.333  0.170-  21 1.37  14 1.57   2 1.57  16 1.57
   4  0.222  0.556  0.205-  22 1.37   5 1.57   9 1.57  11 1.57
   5  0.000  0.667  0.170-  23 1.37   4 1.57  16 1.57  18 1.57
   6  0.222  0.889  0.205-  24 1.37   7 1.57   1 1.57  11 1.57
   7  0.333  0.000  0.170-  25 1.37   2 1.57  12 1.57   6 1.57
   8  0.556  0.222  0.205-  26 1.37   9 1.57  13 1.57  15 1.57
   9  0.333  0.334  0.170-  27 1.37   8 1.57   4 1.57   2 1.57
  10  0.556  0.556  0.205-  28 1.37  17 1.57  11 1.57  15 1.57
  11  0.333  0.667  0.170-  29 1.37  10 1.57   4 1.57   6 1.57
  12  0.556  0.889  0.205-  30 1.37   7 1.57  13 1.57  17 1.57
  13  0.667  0.000  0.170-  31 1.37   8 1.57  12 1.57  18 1.57
  14  0.889  0.222  0.205-  32 1.37   3 1.57   1 1.57  15 1.57
  15  0.667  0.334  0.170-  33 1.37  10 1.57   8 1.57  14 1.57
  16  0.889  0.556  0.205-  34 1.37   5 1.57   3 1.57  17 1.57
  17  0.667  0.667  0.170-  35 1.37  10 1.57  12 1.57  16 1.57
  18  0.889  0.889  0.205-  36 1.37   5 1.57   1 1.57  13 1.57
  19  1.000  1.000  0.072-   1 1.37
  20  0.222  0.222  0.303-   2 1.37
  21  0.000  0.334  0.072-   3 1.37
  22  0.222  0.556  0.303-   4 1.37
  23  1.000  0.667  0.072-   5 1.37
  24  0.222  0.889  0.303-   6 1.37
  25  0.333  0.000  0.072-   7 1.37
  26  0.556  0.223  0.303-   8 1.37
  27  0.333  0.333  0.072-   9 1.37
  28  0.556  0.556  0.303-  10 1.37
  29  0.333  0.667  0.072-  11 1.37
  30  0.556  0.889  0.303-  12 1.37
  31  0.667  1.000  0.072-  13 1.37
  32  0.888  0.223  0.303-  14 1.37
  33  0.667  0.333  0.071-  15 1.37
  34  0.889  0.556  0.303-  16 1.37
  35  0.667  0.667  0.072-  17 1.37
  36  0.889  0.889  0.303-  18 1.37
  37  0.659  0.321  0.530-  42 1.10  41 1.11  40 1.11  38 1.51
  38  0.439  0.458  0.513-  46 1.23  37 1.51  39 1.51
  39  0.307  0.366  0.520-  43 1.10  44 1.11  45 1.11  38 1.51
  40  0.683  0.249  0.601-  37 1.11
  41  0.721  0.198  0.477-  37 1.11
  42  0.739  0.405  0.527-  37 1.10
  43  0.158  0.468  0.491-  39 1.10
  44  0.373  0.219  0.484-  39 1.11
  45  0.290  0.339  0.597-  39 1.11
  46  0.369  0.636  0.496-  38 1.23
 
  LATTYP: Found a hexagonal cell.
 ALAT       =     7.7459958624
 C/A-ratio  =     1.8073854219
  
  Lattice vectors:
  
 A1 = (   3.8730000000,  -6.7082280000,   0.0000000000)
 A2 = (   3.8730000000,   6.7082280000,   0.0000000000)
 A3 = (   0.0000000000,   0.0000000000,  14.0000000000)


Analysis of symmetry for initial positions (statically):
=====================================================================
 Subroutine PRICEL returns:
 Original cell was already a primitive cell.
 

 Routine SETGRP: Setting up the symmetry group for a 
 hexagonal supercell.


 Subroutine GETGRP returns: Found  1 space group operations
 (whereof  1 operations were pure point group operations)
 out of a pool of 24 trial point group operations.


The static configuration has the point symmetry C_1 .


Analysis of symmetry for dynamics (positions and initial velocities):
=====================================================================
 Subroutine PRICEL returns:
 Original cell was already a primitive cell.
 

 Routine SETGRP: Setting up the symmetry group for a 
 hexagonal supercell.


 Subroutine GETGRP returns: Found  1 space group operations
 (whereof  1 operations were pure point group operations)
 out of a pool of 24 trial point group operations.


The dynamic configuration has the point symmetry C_1 .


 Subroutine INISYM returns: Found  1 space group operations
 (whereof  1 operations are pure point group operations),
 and found     1 'primitive' translations


----------------------------------------------------------------------------------------

                                     Primitive cell                                     

  volume of cell :     727.4671

  direct lattice vectors                    reciprocal lattice vectors
     3.873000000  6.708228000  0.000000000     0.129098890  0.074535332  0.000000000
    -3.873000000  6.708228000  0.000000000    -0.129098890  0.074535332  0.000000000
     0.000000000  0.000000000 14.000000000     0.000000000  0.000000000  0.071428571

  length of vectors
     7.745995862  7.745995862 14.000000000     0.149070584  0.149070584  0.071428571

  position of ions in fractional coordinates (direct lattice)
     0.000096481  0.000087241  0.169944967
     0.222228633  0.222324723  0.205313981
     0.000043415  0.333483049  0.169940535
     0.222272929  0.555736927  0.205250640
     0.000024759  0.666813827  0.170056849
     0.222236546  0.888997722  0.205404633
     0.333297209  0.000110608  0.170065597
     0.555557428  0.222445104  0.204963733
     0.333239979  0.333530673  0.169946802
     0.555554820  0.555703127  0.204836863
     0.333248583  0.666906858  0.169740235
     0.555524608  0.889008344  0.205314161
     0.666690133  0.000078219  0.169943047
     0.888854216  0.222388910  0.205040986
     0.666686300  0.333524482  0.169511064
     0.888839246  0.555711836  0.205292229
     0.666662657  0.666853624  0.169747479
     0.888913999  0.889078485  0.205375220
     0.999994301  0.999968484  0.071846584
     0.222122614  0.222493402  0.303325187
     0.000186259  0.333553276  0.071856802
     0.222470008  0.555819553  0.303167032
     0.999855956  0.666931100  0.071966343
     0.222285500  0.888678632  0.303216911
     0.333301551  0.000242329  0.071959505
     0.555631803  0.222668899  0.303075469
     0.333142208  0.333442167  0.071874180
     0.555614080  0.555572859  0.302695705
     0.332768587  0.667130388  0.071639953
     0.555676790  0.888826340  0.303263096
     0.666846048  0.999920701  0.071863219
     0.888480636  0.222679878  0.303064190
     0.666868161  0.333108003  0.071442636
     0.888657085  0.555683243  0.303285455
     0.666970534  0.667114109  0.071655047
     0.888882621  0.889194409  0.303356124
     0.658814032  0.320631396  0.530366894
     0.438537179  0.457773093  0.513240668
     0.306506599  0.365971362  0.520394876
     0.682539819  0.248779162  0.601308710
     0.721343443  0.198138430  0.477308604
     0.739004995  0.404574912  0.526550977
     0.157564265  0.468182565  0.490805628
     0.373214770  0.219226825  0.484479767
     0.290464552  0.339211917  0.596844431
     0.369156922  0.636290045  0.496330819

  ion indices of the primitive-cell ions
   primitive index   ion index
                 1           1
                 2           2
                 3           3
                 4           4
                 5           5
                 6           6
                 7           7
                 8           8
                 9           9
                10          10
                11          11
                12          12
                13          13
                14          14
                15          15
                16          16
                17          17
                18          18
                19          19
                20          20
                21          21
                22          22
                23          23
                24          24
                25          25
                26          26
                27          27
                28          28
                29          29
                30          30
                31          31
                32          32
                33          33
                34          34
                35          35
                36          36
                37          37
                38          38
                39          39
                40          40
                41          41
                42          42
                43          43
                44          44
                45          45
                46          46

----------------------------------------------------------------------------------------

 
 
 KPOINTS: Automatic mesh                          

Automatic generation of k-mesh.
 Grid dimensions read from file:
 generate k-points for:    3    3    1

 Generating k-lattice:

  Cartesian coordinates                     Fractional coordinates (reciprocal lattice)
     0.043032963  0.024845111  0.000000000     0.333333333  0.000000000  0.000000000
    -0.043032963  0.024845111  0.000000000     0.000000000  0.333333333  0.000000000
     0.000000000  0.000000000  0.071428571     0.000000000  0.000000000  1.000000000

  Length of vectors
     0.049690195  0.049690195  0.071428571

  Shift w.r.t. Gamma in fractional coordinates (k-lattice)
     0.000000000  0.000000000  0.000000000

 
 Subroutine IBZKPT returns following result:
 ===========================================
 
 Found      5 irreducible k-points:
 
 Following reciprocal coordinates:
            Coordinates               Weight
  0.000000  0.000000  0.000000      1.000000
  0.333333  0.000000  0.000000      2.000000
  0.333333  0.333333  0.000000      2.000000
  0.000000  0.333333  0.000000      2.000000
 -0.333333  0.333333  0.000000      2.000000
 
 Following cartesian coordinates:
            Coordinates               Weight
  0.000000  0.000000  0.000000      1.000000
  0.043033  0.024845  0.000000      2.000000
 -0.000000  0.049690  0.000000      2.000000
 -0.043033  0.024845  0.000000      2.000000
 -0.086066  0.000000  0.000000      2.000000
 
 
 Subroutine IBZKPT_HF returns following result:
 ==============================================
 
 Found      9 k-points in 1st BZ
 the following      9 k-points will be used (e.g. in the exchange kernel)
 Following reciprocal coordinates:   # in IRBZ
  0.000000  0.000000  0.000000    0.11111111   1 t-inv F
  0.333333  0.000000  0.000000    0.11111111   2 t-inv F
  0.333333  0.333333  0.000000    0.11111111   3 t-inv F
  0.000000  0.333333  0.000000    0.11111111   4 t-inv F
 -0.333333  0.333333  0.000000    0.11111111   5 t-inv F
 -0.333333 -0.000000  0.000000    0.11111111   2 t-inv T
 -0.333333 -0.333333  0.000000    0.11111111   3 t-inv T
 -0.000000 -0.333333  0.000000    0.11111111   4 t-inv T
  0.333333 -0.333333  0.000000    0.11111111   5 t-inv T


--------------------------------------------------------------------------------------------------------


 Dimension of arrays:
   k-points           NKPTS =      5   k-points in BZ     NKDIM =      9   number of bands    NBANDS=   1400
   number of dos      NEDOS =    301   number of ions     NIONS =     46
   non local maximal  LDIM  =      8   non local SUM 2l+1 LMDIM =     22
   total plane-waves  NPLWV = 112000
   max r-space proj   IRMAX =      1   max aug-charges    IRDMAX=   1848
   dimension x,y,z NGX =    40 NGY =   40 NGZ =   70
   dimension x,y,z NGXF=    80 NGYF=   80 NGZF=  140
   support grid    NGXF=    80 NGYF=   80 NGZF=  140
   ions per type =              18  18   3   6   1
   NGX,Y,Z   is equivalent  to a cutoff of   8.58,  8.58,  8.31 a.u.
   NGXF,Y,Z  is equivalent  to a cutoff of  17.17, 17.17, 16.62 a.u.

 SYSTEM =  unknown system                          
 POSCAR =  super cell                              

 Startparameter for this run:
   NWRITE =      2    write-flag & timer
   PREC   = normal    normal or accurate (medium, high low for compatibility)
   ISTART =      1    job   : 0-new  1-cont  2-samecut
   ICHARG =      0    charge: 1-file 2-atom 10-const
   ISPIN  =      1    spin polarized calculation?
   LNONCOLLINEAR =      F non collinear calculations
   LSORBIT =      F    spin-orbit coupling
   INIWAV =      1    electr: 0-lowe 1-rand  2-diag
   LASPH  =      F    aspherical Exc in radial PAW
 Electronic Relaxation 1
   ENCUT  =  400.0 eV  29.40 Ry    5.42 a.u.  12.63 12.63 22.83*2*pi/ulx,y,z
   ENINI  =  400.0     initial cutoff
   ENAUG  = 1213.9 eV  augmentation charge cutoff
   NELM   =     60;   NELMIN=  2; NELMDL=  0     # of ELM steps 
   EDIFF  = 0.1E-03   stopping-criterion for ELM
   LREAL  =      F    real-space projection
   NLSPLINE    = F    spline interpolate recip. space projectors
   LCOMPAT=      F    compatible to vasp.4.4
   GGA_COMPAT  = T    GGA compatible to vasp.4.4-vasp.4.6
   LMAXPAW     = -100 max onsite density
   LMAXMIX     =    2 max onsite mixed and CHGCAR
   VOSKOWN=      0    Vosko Wilk Nusair interpolation
   ROPT   =    0.00000   0.00000   0.00000   0.00000
   ROPT   =    0.00000
 Ionic relaxation
   EDIFFG = 0.1E-02   stopping-criterion for IOM
   NSW    =      1    number of steps for IOM
   NBLOCK =      1;   KBLOCK =      1    inner block; outer block 
   IBRION =     -1    ionic relax: 0-MD 1-quasi-New 2-CG
   NFREE  =      0    steps in history (QN), initial steepest desc. (CG)
   ISIF   =      2    stress and relaxation
   IWAVPR =     10    prediction:  0-non 1-charg 2-wave 3-comb
   ISYM   =      3    0-nonsym 1-usesym 2-fastsym
   LCORR  =      T    Harris-Foulkes like correction to forces

   POTIM  = 0.5000    time-step for ionic-motion
   TEIN   =    0.0    initial temperature
   TEBEG  =    0.0;   TEEND  =   0.0 temperature during run
   SMASS  =  -3.00    Nose mass-parameter (am)
   estimated Nose-frequenzy (Omega)   =  0.10E-29 period in steps = 0.13E+47 mass=  -0.137E-26a.u.
   SCALEE = 1.0000    scale energy and forces
   NPACO  =    256;   APACO  = 10.0  distance and # of slots for P.C.
   PSTRESS=    0.0 pullay stress

  Mass of Ions in am
   POMASS =  12.01 19.00 12.01  1.00 16.00
  Ionic Valenz
   ZVAL   =   4.00  7.00  4.00  1.00  6.00
  Atomic Wigner-Seitz radii
   RWIGS  =  -1.00 -1.00 -1.00 -1.00 -1.00
  virtual crystal weights 
   VCA    =   1.00  1.00  1.00  1.00  1.00
   NELECT =     222.0000    total number of electrons
   NUPDOWN=      -1.0000    fix difference up-down

 DOS related values:
   EMIN   =  10.00;   EMAX   =-10.00  energy-range for DOS
   EFERMI =   0.00;   METHOD = LEGACY      
   ISMEAR =     0;   SIGMA  =   0.05  broadening in eV -4-tet -1-fermi 0-gaus

 Electronic relaxation 2 (details)
   IALGO  =     38    algorithm
   LDIAG  =      T    sub-space diagonalisation (order eigenvalues)
   LSUBROT=      F    optimize rotation matrix (better conditioning)
   TURBO    =      0    0=normal 1=particle mesh
   IRESTART =      0    0=no restart 2=restart with 2 vectors
   NREBOOT  =      0    no. of reboots
   NMIN     =      0    reboot dimension
   EREF     =   0.00    reference energy to select bands
   IMIX   =      4    mixing-type and parameters
     AMIX     =   0.40;   BMIX     =  1.00
     AMIX_MAG =   1.60;   BMIX_MAG =  1.00
     AMIN     =   0.10
     WC   =   100.;   INIMIX=   1;  MIXPRE=   1;  MAXMIX= -45

 Intra band minimization:
   WEIMIN = 0.0000     energy-eigenvalue tresh-hold
   EBREAK =  0.18E-07  absolut break condition
   DEPER  =   0.30     relativ break condition  

   TIME   =   0.40     timestep for ELM

  volume/ion in A,a.u.               =      15.81       106.72
  Fermi-wavevector in a.u.,A,eV,Ry     =   1.102186  2.082829 16.528534  1.214813
  Thomas-Fermi vector in A             =   2.238624
 
 Write flags
   LWAVE        =      T    write WAVECAR
   LDOWNSAMPLE  =      F    k-point downsampling of WAVECAR
   LCHARG       =      T    write CHGCAR
   LVTOT        =      F    write LOCPOT, total local potential
   LVHAR        =      F    write LOCPOT, Hartree potential only
   LELF         =      F    write electronic localiz. function (ELF)
   LORBIT       =      0    0 simple, 1 ext, 2 COOP (PROOUT), +10 PAW based schemes


 Dipole corrections
   LMONO  =      F    monopole corrections only (constant potential shift)
   LDIPOL =      F    correct potential (dipole corrections)
   IDIPOL =      0    1-x, 2-y, 3-z, 4-all directions 
   EPSILON=  1.0000000 bulk dielectric constant

 Exchange correlation treatment:
   GGA     =    --    GGA type
   LEXCH   =     8    internal setting for exchange type
   LIBXC   =     F    Libxc                    
   VOSKOWN =     0    Vosko Wilk Nusair interpolation
   EXXOEP  =     0    0=HF, 1=EXX-LHF (local Hartree Fock) 2=EXX OEP
   LHFCALC =     T    Hartree Fock is set to
   LSYMGRAD=     F    symmetrize gradient (conserves proper symmetry)
   PRECFOCK=normal    Normal, Fast or Accurate (Low or Medium for compatibility)
   LRHFCALC=     F    long range Hartree Fock
   LRSCOR  =     F    long range correlation only (use DFT for short range part)
   LTHOMAS =     F    Thomas Fermi screening in HF
   LMODELHF=     F    short range full HF, long range fraction AEXX
   FOCKCORR=     2    mode to apply convergence corrections
   LFOCKACE=     T    use Adeptively-Compressed-Exchange operator
   ENCUT4O =  -1.0   cutoff for four orbital integrals eV
   LMAXFOCK=     4    L truncation for augmentation on plane wave grid
   LMAXFOCKAE=   4    L truncation for all-electron charge restoration on plane wave grid
   NMAXFOCKAE=   1    number of basis functions for all-electron charge restoration
   LFOCKAEDFT=     F  apply the AE augmentation even for DFT
   NKREDX  =     1    reduce k-point grid by
   NKREDY  =     1    reduce k-point grid by
   NKREDZ  =     1    reduce k-point grid by
   SHIFTRED=     F    shift reduced grid of Gamma
   HFKIDENT=     F    idential grid for each k-point
   ODDONLY =     F    use only odd q-grid points
   EVENONLY=     F    use only even q-grid points
   HFALPHA =   -1.0000 decay constant for conv. correction
   MCALPHA =    0.0000 extent of test-charge in conv. correction in multipole expansion
   AEXX    =    1.0000 exact exchange contribution
   HFSCREEN=    0.0000 screening length (either q_TF or 0.3 A-1)
   HFSCREENC=   0.0000 screening length for correlation (either q_TF or 0.3 A-1)
   HFRCUT  =    0.0000 spherical cutoff for potential kernel
   ALDAX   =    0.0000 LDA exchange part
   AGGAX   =    0.0000 GGA exchange part
   ALDAC   =    0.0000 LDA correlation
   AGGAC   =    0.0000 GGA correlation
   ENCUTFOCK=  -1.0 apply spherical cutoff to Coloumb kernel
   NBANDSGWLOW=     1    first orbital included in HF term
   NBLOCK_FOCK=    64    blocking factor in FOCK_ACC

 Linear response parameters
   LEPSILON=     F    determine dielectric tensor
   LRPA    =     F    only Hartree local field effects (RPA)
   LNABLA  =     F    use nabla operator in PAW spheres
   LVEL    =     F    velocity operator in full k-point grid
   CSHIFT  =0.1000    complex shift for real part using Kramers Kronig
   OMEGAMAX=  -1.0    maximum frequency
   DEG_THRESHOLD= 0.2000000E-02 threshold for treating states as degnerate
   RTIME   =   -0.100 relaxation time in fs
  (WPLASMAI=    0.000 imaginary part of plasma frequency in eV, 0.658/RTIME)
   DFIELD  = 0.0000000 0.0000000 0.0000000 field for delta impulse in time
 
  Optional k-point grid parameters
   LKPOINTS_OPT  =     F    use optional k-point grid
   KPOINTS_OPT_MODE=     1    mode for optional k-point grid
 
 Orbital magnetization related:
   ORBITALMAG=     F  switch on orbital magnetization
   LCHIMAG   =     F  perturbation theory with respect to B field
   DQ        =  0.001000  dq finite difference perturbation B field
   LLRAUG    =     F  two centre corrections for induced B field
   LBONE     =     F  B-component reconstruction in AE one-centre
   LVGVCALC  =     T  calculate vGv susceptibility
   LVGVAPPL  =     F  apply vGv susceptibility instead of pGv for G=0

 Response functions by sum over occupied states:
   ALGO                =  QPGW0   selected many-body perturbation algorithm
   LALL_IN_ONE         =     F    all in one mode selected?
   IALL_IN_ONE         =    -1    all in one mode id
   NBANDS_WAVE         =    -1    number of bands written to file
   LFINITE_TEMPERATURE =     F    use finite temperature formalism
   LFXC                =     F    include DFT xc kernel in TD-HF and W
   LADDER              =     F    particle hole ladder diagrams for BSE/TD-HF and W (Nano-quanta)
   LRPAFORCE           =     F    calculate RPA forces
   LHARTREE            =     T    include Hartree terms (bubbles-RPA) in BSE/TD-HF
   IBSE                =     0    BSE modus: 0 exact, 1 time-evolution (store matrix), 10 time-evolution (implicit)
   KPOINT              =    -1   0   0   0    k-point index at which BSE equation is solved (and G at which response is eval.)
   LTRIPLET            =     F    triplet instead of singlet excitation (BSE only)
   LRSRPA              =     F    range separated RPA (total - short) in ACFDT
   LTCTC               =     F    use test-charge test-charge for self-energy (with ALGO=QPBSE)
   LTCTE               =     F    use test-charge test-electron dielectric function
   LTETE               =     F    use test-electron test-electron dielectric function
   LFXCEPS             =     F    determine f_xc=epsilon-1/Xi Sharma and Gross kernel
   LFXHEG              =     F    model exchange using f_x(G,k_F) from free electron gas
   NATURALO            =     2    0 natural orbitals, 1 only virtual, 2 only occupied-virtual rotation
   LHOLEGF             =     F    use holes in self-consistent GW 
   L2ORDER             =     F    2nd order terms only
   LDMP1               =     F    first order term in ACFDT routine is calculated
   LMP2LT              =     F    use LT MP2
   LSMP2LT             =     F    use stochastic LT MP2
   LGWLF               =     F    use W potentials for exchange like diagrams
   ENCUTGW             = 266.7    cutoff for response function in eV
   ENCUTGWSOFT         = 213.3    soft cutoff for Coulomb kernel in GW response function in eV
   ENCUTLF             =  -1.0    cutoff for local field effects
   LESF_SPLINES        =     F    tricubic splines for electronic structure factor S(q+G)
   LMAXMP2             =    -1    maximum L for one center terms
   SCISSOR             =   0.0    scissor correction
   NOMEGA              =   100    number of frequencies
   NOMEGAR             =   100    number of frequencies along real axis
   NBANDSGW            =    -1    number of bands for which selfenergy shift is calculated
   NBANDSGWLOW         =     1    lowest band included in GW (to exclude core correlation)
   NBANDSO             =    -1    number of bands for electron-hole treatment (occupied)
   NBANDSV             =    -1    number of bands for electron-hole treatment (virtual)
   NELMGW              =     4    number of iterations in solving QP/BSE equation
   NELMHF              =     1    number of iterations in the inner HF iteration
   DIM                 =     3    dimensionality of system (0=0D molecules, 3=3D)
   IEPSILON            =     4    cartesion direction for which dielectric function is calculated (4=all)
   ANTIRES             =     0    antiresonant part (0) no TDA (1) w=0 exact (2) accurate
   OMEGAMAX            = -30.0    maximum frequency
   OMEGAMIN            = -30.0    minimum frequency
   OMEGATL             =-200.0    maximum frequency of tail
   OMEGAGRID           =     0    grid type (0 default)
   CSHIFT              =  -0.1    complex shift used in evaluation of response functions
   LSELFENERGY         =     F    calculate selfenergy instead of QP shifts
   LSPECTRAL           =     T    use spectral functions                   
   LSPECTRALGW         =     F    use spectral functions to calculate int dz G(w-z) W(z) (more accurate)
   LSINGLES            =     F    calculate the singles contribution to the correlation energy
   LFERMIGW            =     F    update Fermi-energy in the Greens function

   ODDONLYGW           =     F    avoid all even points for polarizability 
   EVENONLYGW          =     F    avoid all odd  points for polarizability 
   NKREDLFX            =     1    NKREDLFY  =   1   NKREDLFZ  =   1

   TELESCOPE           =     0    use telescope k-point sampling
   NTAUPAR             =    -1    number of TAU groups used in imaginary time calculation
   NOMEGAPAR           =    -1    number of OMEGA groups used in imaginary frequency calculation
   DAMP_NEWTON         =0.8000    damping for Newton step for position update when RPA forces are used

 PEAD related settings:
   LPEAD      =     T    switch on PEAD
   IPEAD      =     4    finite difference order for dpsi/dk
   LCALCPOL   =     F    calculate macroscopic polarization
   LCALCEPS   =     F    calculate dielectric tensor
   EFIELD_PEAD=    0.0000    0.0000    0.0000
   SKIP_EDOTP =     F
   LRPA       =     F
   SKIP_SCF   =     F
 Random number generation:
   RANDOM_GENERATOR = DEFAULT
   PCG_SEED         = not used


--------------------------------------------------------------------------------------------------------


 Static calculation
 charge density and potential will be updated during run
 non-spin polarized calculation
 Variant of blocked Davidson
 Davidson routine will perform the subspace rotation
 perform sub-space diagonalisation
    after iterative eigenvector-optimisation
 modified Broyden-mixing scheme, WC =      100.0
 initial mixing is a Kerker type mixing with AMIX =  0.4000 and BMIX =      1.0000
 Hartree-type preconditioning will be used
 using additional bands         1289
 reciprocal scheme for non local part
 use partial core corrections
 calculate Harris-corrections to forces 
   (improved forces if not selfconsistent)
 use gradient corrections 
 use of overlap-Matrix (Vanderbilt PP)
 Gauss-broadening in eV      SIGMA  =   0.05


--------------------------------------------------------------------------------------------------------


  energy-cutoff  :      400.00
  volume of cell :      727.47
      direct lattice vectors                 reciprocal lattice vectors
     3.873000000  6.708228000  0.000000000     0.129098890  0.074535332  0.000000000
    -3.873000000  6.708228000  0.000000000    -0.129098890  0.074535332  0.000000000
     0.000000000  0.000000000 14.000000000     0.000000000  0.000000000  0.071428571

  length of vectors
     7.745995862  7.745995862 14.000000000     0.149070584  0.149070584  0.071428571


 
 old parameters found on file WAVECAR:
  energy-cutoff  :      400.00
  volume of cell :      727.47
      direct lattice vectors                 reciprocal lattice vectors
     3.873000000  6.708228000  0.000000000     0.129098890  0.074535332  0.000000000
    -3.873000000  6.708228000  0.000000000    -0.129098890  0.074535332  0.000000000
     0.000000000  0.000000000 14.000000000     0.000000000  0.000000000  0.071428571

  length of vectors

 
 k-points in units of 2pi/SCALE and weight: Automatic mesh                          
   0.00000000  0.00000000  0.00000000       0.111
   0.04303296  0.02484511  0.00000000       0.222
   0.00000000  0.04969022  0.00000000       0.222
  -0.04303296  0.02484511  0.00000000       0.222
  -0.08606593 -0.00000000  0.00000000       0.222
 
 k-points in reciprocal lattice and weights: Automatic mesh                          
   0.00000000  0.00000000  0.00000000       0.111
   0.33333333  0.00000000  0.00000000       0.222
   0.33333333  0.33333333  0.00000000       0.222
   0.00000000  0.33333333  0.00000000       0.222
  -0.33333333  0.33333333  0.00000000       0.222
 
 position of ions in fractional coordinates (direct lattice) 
   0.00009648  0.00008724  0.16994497
   0.22222863  0.22232472  0.20531398
   0.00004342  0.33348305  0.16994053
   0.22227293  0.55573693  0.20525064
   0.00002476  0.66681383  0.17005685
   0.22223655  0.88899772  0.20540463
   0.33329721  0.00011061  0.17006560
   0.55555743  0.22244510  0.20496373
   0.33323998  0.33353067  0.16994680
   0.55555482  0.55570313  0.20483686
   0.33324858  0.66690686  0.16974024
   0.55552461  0.88900834  0.20531416
   0.66669013  0.00007822  0.16994305
   0.88885422  0.22238891  0.20504099
   0.66668630  0.33352448  0.16951106
   0.88883925  0.55571184  0.20529223
   0.66666266  0.66685362  0.16974748
   0.88891400  0.88907848  0.20537522
   0.99999430  0.99996848  0.07184658
   0.22212261  0.22249340  0.30332519
   0.00018626  0.33355328  0.07185680
   0.22247001  0.55581955  0.30316703
   0.99985596  0.66693110  0.07196634
   0.22228550  0.88867863  0.30321691
   0.33330155  0.00024233  0.07195951
   0.55563180  0.22266890  0.30307547
   0.33314221  0.33344217  0.07187418
   0.55561408  0.55557286  0.30269570
   0.33276859  0.66713039  0.07163995
   0.55567679  0.88882634  0.30326310
   0.66684605  0.99992070  0.07186322
   0.88848064  0.22267988  0.30306419
   0.66686816  0.33310800  0.07144264
   0.88865708  0.55568324  0.30328546
   0.66697053  0.66711411  0.07165505
   0.88888262  0.88919441  0.30335612
   0.65881403  0.32063140  0.53036689
   0.43853718  0.45777309  0.51324067
   0.30650660  0.36597136  0.52039488
   0.68253982  0.24877916  0.60130871
   0.72134344  0.19813843  0.47730860
   0.73900500  0.40457491  0.52655098
   0.15756426  0.46818257  0.49080563
   0.37321477  0.21922683  0.48447977
   0.29046455  0.33921192  0.59684443
   0.36915692  0.63629005  0.49633082
 
 position of ions in cartesian coordinates  (Angst):
   0.00003579  0.00123245  2.37922954
  -0.00037216  2.98216528  2.87439574
  -1.29141170  2.23737157  2.37916748
  -1.29150606  5.21906750  2.87350896
  -2.58247406  4.47330527  2.38079589
  -2.58236604  7.45441283  2.87566486
   1.29043170  2.23657565  2.38091836
   1.29014403  5.21901837  2.86949226
  -0.00112586  4.47284956  2.37925523
  -0.00057439  7.45457168  2.86771609
  -1.29225850  6.70927073  2.37636330
  -1.29158251  9.69025640  2.87439825
   2.58178794  4.47283413  2.37920266
   2.58122013  7.45447226  2.87057381
   1.29033572  6.70964197  2.37315489
   1.29020246  9.69037801  2.87409120
  -0.00073962  8.94553125  2.37646471
  -0.00063706 11.92717896  2.87525308
   0.00009999 13.41620635  1.00585218
  -0.00143606  2.98258561  4.24655262
  -1.29113046  2.23880089  1.00599523
  -1.29106279  5.22094383  4.24433845
   1.28941797 11.18118760  1.00752880
  -2.58094060  7.45260070  4.24503675
   1.28993837  2.23748839  1.00743307
   1.28956533  5.22101857  4.24305657
  -0.00116174  4.47159997  1.00623852
   0.00015965  7.45409534  4.23773986
  -1.29498326  6.70755030  1.00295935
  -1.29028821  9.69005634  4.24568334
  -1.28999813 11.18105137  1.00608506
   2.57864634  7.45391807  4.24289866
   1.29265309  6.70806810  1.00019690
   1.28960769  9.68896423  4.24599637
  -0.00055607  8.94934396  1.00317065
  -0.00120756 11.92774612  4.24698573
   1.30978135  6.57034324  7.42513651
  -0.07450069  6.01265367  7.18536936
  -0.23030703  4.51113549  7.28552826
   1.67995502  6.24750007  8.41832193
   2.02637302  6.16809405  6.68232046
   1.29524771  7.67139475  7.37171368
  -1.20302468  4.19765240  6.87127879
   0.59639531  3.97423330  6.78271673
  -0.18879855  4.22401332  8.35582204
  -1.03460659  6.74476750  6.94863146
 


--------------------------------------------------------------------------------------------------------


 k-point   1 :   0.0000 0.0000 0.0000  plane waves:   13197
 k-point   2 :   0.3333 0.0000 0.0000  plane waves:   13208
 k-point   3 :   0.3333 0.3333 0.0000  plane waves:   13208
 k-point   4 :   0.0000 0.3333 0.0000  plane waves:   13208
 k-point   5 :  -0.3333 0.3333 0.0000  plane waves:   13200

 maximum and minimum number of plane-waves per node :     13208    13197

 maximum number of plane-waves:     13208
 maximum index in each direction: 
   IXMAX=   12   IYMAX=   12   IZMAX=   22
   IXMIN=  -12   IYMIN=  -12   IZMIN=  -22


 serial   3D FFT for wavefunctions
 parallel 3D FFT for charge:
    minimum data exchange during FFTs selected (reduces bandwidth)

 
 Radii for the augmentation spheres in the non-local exchange
 for species   1 augmentation radius   0.656 (default was   0.656)
 error exchange integrals (PW-AE in eV) (mean, max) 0.587 4.590 density error[0,qmax] 0.0028
 for species   2 augmentation radius   0.672 (default was   0.672)
 error exchange integrals (PW-AE in eV) (mean, max) 0.626 4.457 density error[0,qmax] 0.0035
 for species   3 augmentation radius   0.656 (default was   0.656)
 error exchange integrals (PW-AE in eV) (mean, max) 0.587 4.590 density error[0,qmax] 0.0028
 for species   4 augmentation radius   0.588 (default was   0.588)
 error exchange integrals (PW-AE in eV) (mean, max) 0.010 0.082 density error[0,qmax] 0.0001
 for species   5 augmentation radius   0.677 (default was   0.677)
 error exchange integrals (PW-AE in eV) (mean, max) 0.628 3.694 density error[0,qmax] 0.0049
 Maximum index for augmentation-charges in exchange          201
  SETUP_FOCK is finished

 total amount of memory used by VASP MPI-rank0   319001. kBytes
=======================================================================

   base      :      30000. kBytes
   nonl-proj :      67836. kBytes
   fftplans  :       4264. kBytes
   grid      :      13568. kBytes
   one-center:       1068. kBytes
   HF        :        968. kBytes
   nonlr-proj:       3841. kBytes
   wavefun   :     197456. kBytes
 
     INWAV:  cpu time      3.4945: real time      6.3216
 Broyden mixing: mesh for mixing (old mesh)
   NGX = 25   NGY = 25   NGZ = 45
  (NGX  = 80   NGY  = 80   NGZ  =140)
  gives a total of  28125 points

 charge density for first step will be calculated from the start-wavefunctions


--------------------------------------------------------------------------------------------------------


 Maximum index for augmentation-charges          224 (set IRDMAX)


--------------------------------------------------------------------------------------------------------


 initial charge from wavefunction
    FEWALD:  cpu time      0.0008: real time      0.0008
 available memory per node:   22.15 GB, setting MAXMEM to   22679

 The Fermi energy was updated, please check that it is located mid-gap
 values below the HOMO (VB) or above the LUMO (CB) will cause erroneous energies
 E-fermi :   0.3204


--------------------------------------------------------------------------------------------------------


 -----------------------------------------------------------------------------
|                                                                             |
|           W    W    AA    RRRRR   N    N  II  N    N   GGGG   !!!           |
|           W    W   A  A   R    R  NN   N  II  NN   N  G    G  !!!           |
|           W    W  A    A  R    R  N N  N  II  N N  N  G       !!!           |
|           W WW W  AAAAAA  RRRRR   N  N N  II  N  N N  G  GGG   !            |
|           WW  WW  A    A  R   R   N   NN  II  N   NN  G    G                |
|           W    W  A    A  R    R  N    N  II  N    N   GGGG   !!!           |
|                                                                             |
|     You are using a small complex shift. This can yield unreliable          |
|     results when the Kramers-Kronig relation is used for systems with       |
|     spin-orbit interactions.                                                |
|     Please increase CSHIFT in the INCAR file.                               |
|                                                                             |
 -----------------------------------------------------------------------------


 plasma frequency squared (from intraband transitions) (eV^2)
  --------------------------------------------------------------------------------------
       0.000       0.000       0.000
       0.000       0.000       0.000
       0.000       0.000       0.000

 electrical conductivity sigma (Mega S m-1) (frequency dependency in vasprun.xml)
  --------------------------------------------------------------------------------------
       0.000       0.000       0.000
       0.000       0.000       0.000
       0.000       0.000       0.000

 plasma frequency squared (from interband transitions, int dw w eps(2)(w)) (eV^2)
  --------------------------------------------------------------------------------------
     356.231      -0.000      -0.100       0.010       0.035       0.000
      -0.100      -0.010     356.184      -0.000      -0.008       0.006
       0.035      -0.000      -0.008      -0.006     354.622      -0.000
  --------------------------------------------------------------------------------------
 sumrule: sum of plasma frequencies squared should yield (valence only):     420.787

 Anomalous Hall contribution (eV) 2/pi Imag((f_n-f_m)<u_m| d/dk_a u_n> <u_m| d/dk_b u_n>^*) 
  --------------------------------------------------------------------------------------
      -0.000       0.004       0.000
      -0.004      -0.000       0.000
      -0.000      -0.000      -0.000

  frequency dependent IMAGINARY DIELECTRIC FUNCTION (independent particle, no local field effects) density-density
     E(ev)      X         Y         Z        XY        YZ        ZX
  --------------------------------------------------------------------------------------------------------------
    0.000000    0.000000    0.000000    0.000000    0.000000    0.000000    0.000000
    1.325296    0.000572    0.000945    0.000029   -0.001913   -0.000472    0.001232
    2.650592    0.008420    0.009191    0.027485   -0.003451    0.001960   -0.001425
    3.975887    0.634717    0.629553    0.000268   -0.002297   -0.000104    0.000293
    5.301183    0.220464    0.208511    0.020927    0.001447   -0.009701    0.007814
    6.626479    1.185175    0.748564    0.136321   -0.681914   -0.212730    0.284404
    7.951775    1.212394    1.346206    0.043865    0.328083   -0.040004   -0.031788
    9.277071    0.631029    0.599994    0.926479    0.042229   -0.004488    0.007581
   10.602366    1.361468    1.443238    0.259766    0.034512    0.031372   -0.015277
   11.927662    0.806507    0.996319    1.860406    0.004023    0.039741   -0.006737
   13.252958    3.488924    3.463597    6.060451   -0.055297    0.005086    0.028920
   14.578254    0.852123    0.913208    1.200065   -0.012527    0.018959   -0.026149
   15.903550    1.144326    1.155969    0.821293   -0.010856   -0.004351    0.000984
   17.228845    1.233647    1.263181    0.670455    0.034839    0.019588    0.013755
   18.554141    1.030555    1.027350    0.624670   -0.003987    0.008567   -0.020488
   19.879437    0.708583    0.708250    0.302150   -0.007202   -0.004354   -0.004496
   21.204733    0.501193    0.509591    0.175957   -0.009801   -0.005899    0.002458
   22.530029    0.697493    0.569425    0.529843   -0.010715    0.001772    0.003153
   23.855324    0.405262    0.415469    0.414090    0.001814   -0.007325   -0.007290
   25.180620    0.430550    0.414550    0.420252   -0.002674   -0.002399   -0.000485
   26.505916    0.275198    0.301972    0.426827   -0.004399    0.006738   -0.005324
   27.831212    0.295415    0.305655    0.271277    0.004605    0.000126    0.002634
   29.156508    0.295906    0.287410    0.279142   -0.004306    0.002987    0.000368
   30.481803    0.360280    0.369005    0.283813    0.008523   -0.000783    0.002629
   31.807099    0.223618    0.245796    0.212679    0.006754   -0.000978    0.000293
   33.132395    0.200473    0.197285    0.206710   -0.002973   -0.000871    0.001910
   34.457691    0.175547    0.179458    0.184456    0.002718    0.005882   -0.006319
   35.782987    0.152957    0.156405    0.174144   -0.000017   -0.000034   -0.002507
   37.108282    0.119917    0.116612    0.159988    0.002866   -0.000700    0.001697
   38.433578    0.123672    0.124387    0.166115    0.004057   -0.000801   -0.000714
   39.758874    0.116209    0.116601    0.136674   -0.001166   -0.002007    0.002151
   41.084170    0.104381    0.104757    0.110732   -0.000855    0.002757   -0.004070
   42.409466    0.134951    0.137729    0.131765   -0.000566   -0.000009    0.001050
   43.734761    0.132840    0.135871    0.098464    0.001747    0.002973   -0.001534
   45.060057    0.155512    0.164369    0.103797   -0.003818    0.000732    0.000207
   46.385353    0.132074    0.129200    0.073517   -0.000577    0.000079   -0.001052
   47.710649    0.140451    0.138063    0.079199   -0.003604    0.001124    0.001084
   49.035945    0.153071    0.146852    0.060895    0.001445    0.000247    0.000338
   50.361240    0.136412    0.138241    0.070667    0.000665   -0.000526   -0.000528
   51.686536    0.100464    0.095118    0.059332    0.001898    0.001351   -0.000398
   53.011832    0.078733    0.079786    0.062270    0.001702    0.000126   -0.000929
   54.337128    0.071541    0.073396    0.066427    0.000392    0.000663   -0.000861
   55.662424    0.068982    0.066062    0.051997   -0.000277    0.000347    0.000236
   56.987719    0.072907    0.072583    0.053002    0.000317    0.000972   -0.000334
   58.313015    0.058093    0.059533    0.049335    0.000464    0.000144   -0.000305
   59.638311    0.051081    0.050974    0.046341    0.000855    0.000006   -0.000820
   60.963607    0.046878    0.050494    0.045981    0.000773   -0.000217    0.000187
   62.288903    0.049764    0.053408    0.045052    0.001141    0.000829   -0.000100
   63.614198    0.056380    0.057707    0.042085    0.000289    0.000397    0.000456
   64.939494    0.049534    0.046897    0.041491    0.000470   -0.000027   -0.001414
   66.264790    0.049394    0.047147    0.037812   -0.001103   -0.000049   -0.000305
   67.590086    0.053088    0.048177    0.033435    0.000546    0.000508   -0.000003
   68.915382    0.049219    0.049974    0.035308    0.000073    0.000262   -0.000695
   70.240677    0.040688    0.041546    0.027342    0.000943   -0.000221   -0.000315
   71.565973    0.037544    0.037718    0.025225    0.001121    0.000032    0.000411
   72.891269    0.030874    0.029496    0.023735    0.000100   -0.000642   -0.000331
   74.216565    0.029061    0.030450    0.021670    0.001056    0.000137    0.000523
   75.541861    0.031341    0.031030    0.023626    0.000570   -0.000078   -0.000293
   76.867156    0.028625    0.027392    0.022988   -0.000061    0.000081    0.000488
   78.192452    0.025925    0.027321    0.022363    0.000018    0.000072    0.000143
   79.517748    0.024054    0.027086    0.024821   -0.000164   -0.000547   -0.000361
   80.843044    0.023202    0.023664    0.022990    0.000312    0.000374   -0.000211
   82.168340    0.024828    0.026040    0.020677    0.000389    0.000087   -0.000141
   83.493635    0.023911    0.023539    0.020731    0.000088    0.000273   -0.000222
   84.818931    0.022828    0.023807    0.018088   -0.000288   -0.000161   -0.000167
   86.144227    0.021470    0.022647    0.021265    0.000768    0.000263   -0.000195
   87.469523    0.023528    0.022236    0.017482   -0.000140   -0.000182    0.000341
   88.794819    0.010512    0.010655    0.009027   -0.000025    0.000114   -0.000065
   90.120114    0.009595    0.009981    0.006816   -0.000049    0.000095    0.000067
   91.445410    0.006374    0.006813    0.005904    0.000209   -0.000070    0.000031
   92.770706    0.004997    0.004755    0.003894   -0.000000    0.000075   -0.000128
   94.096002    0.003586    0.003650    0.003615    0.000004    0.000029   -0.000028
   95.421298    0.003649    0.003519    0.002772    0.000086    0.000063   -0.000025
   96.746593    0.003442    0.003408    0.002609    0.000100    0.000012   -0.000039
   98.071889    0.002687    0.002629    0.002020    0.000066    0.000011   -0.000051
   99.397185    0.002233    0.002094    0.001788   -0.000039   -0.000058    0.000052
  100.722481    0.002242    0.002236    0.002112    0.000068    0.000024   -0.000058
  102.047777    0.001964    0.002013    0.001435   -0.000002    0.000055    0.000001
  103.373072    0.002584    0.002610    0.001040    0.000037    0.000007   -0.000039
  104.698368    0.001872    0.001910    0.001075   -0.000043    0.000027   -0.000024
  106.023664    0.001862    0.001751    0.001408    0.000014    0.000084   -0.000031
  107.348960    0.002204    0.002097    0.001465    0.000001    0.000036   -0.000065
  108.674256    0.001929    0.001911    0.001213    0.000009    0.000021   -0.000031
  109.999551    0.000110    0.000079    0.000037   -0.000006   -0.000001    0.000012
  111.324847    0.000000    0.000000    0.000000   -0.000001   -0.000000    0.000003
  112.650143    0.000000    0.000000    0.000000   -0.000000    0.000001    0.000002
  113.975439    0.000000    0.000000    0.000000   -0.000000    0.000001    0.000001
  115.300735    0.000000    0.000000    0.000000    0.000000    0.000001    0.000001
  116.626030    0.000000    0.000000    0.000000    0.000000    0.000001    0.000001
  117.951326    0.000000    0.000000    0.000000    0.000000    0.000001    0.000001
  119.276622    0.000000    0.000000    0.000000    0.000000    0.000001    0.000000
  120.601918    0.000000    0.000000    0.000000    0.000000    0.000001    0.000000
  121.927214    0.000000    0.000000    0.000000    0.000000    0.000001    0.000000
  123.252509    0.000000    0.000000    0.000000    0.000000    0.000001    0.000000
  124.577805    0.000000    0.000000    0.000000    0.000000    0.000001    0.000000
  125.903101    0.000000    0.000000    0.000000    0.000000    0.000000    0.000000
  127.228397    0.000000    0.000000    0.000000    0.000000    0.000000    0.000000
  128.553693    0.000000    0.000000    0.000000    0.000000    0.000000    0.000000
  129.878988    0.000000    0.000000    0.000000    0.000000    0.000000    0.000000
  131.204284    0.000000    0.000000    0.000000    0.000000    0.000000    0.000000

  frequency dependent      REAL DIELECTRIC FUNCTION (independent particle, no local field effects) density-density
     E(ev)        X           Y           Z          XY          YZ          ZX
  --------------------------------------------------------------------------------------------------------------
    0.000000    2.092030    2.080890    2.135933   -0.059077   -0.012945    0.016885
    1.325296    2.112457    2.100247    2.150399   -0.024189   -0.010122    0.014174
    2.650592    2.201811    2.187351    2.188713   -0.027622   -0.015756    0.016291
    3.975887    2.285712    2.270528    2.264779   -0.032285   -0.017999    0.023474
    5.301183    2.622181    2.581078    2.413086   -0.090547   -0.032551    0.041072
    6.626479    3.177340    2.962475    2.731393   -0.377962   -0.123597    0.151420
    7.951775    2.188269    2.252209    3.168023    0.100060    0.031116   -0.021877
    9.277071    2.197955    2.268121    3.562265    0.035863    0.023555   -0.022241
   10.602366    2.208650    2.186072    3.722117   -0.003542    0.019174   -0.011407
   11.927662    1.489417    1.404138    2.402597   -0.021741    0.027672   -0.008998
   13.252958    1.083968    1.113063    1.320030    0.059588   -0.033279    0.005328
   14.578254    0.817118    0.818581   -0.510280    0.044126   -0.034748   -0.002213
   15.903550    1.133567    1.160848    0.264840    0.043683    0.027833   -0.015716
   17.228845    0.847351    0.841934    0.115603    0.020496   -0.008889   -0.008702
   18.554141    0.673111    0.672125    0.128065   -0.008620    0.007188   -0.006075
   19.879437    0.763496    0.764454    0.557630   -0.022940    0.006464    0.000963
   21.204733    0.674049    0.671270    0.681940    0.002680   -0.001544   -0.013831
   22.530029    0.622125    0.654948    0.764267    0.027080    0.007055   -0.005738
   23.855324    0.794501    0.804859    1.013485    0.000415    0.011491   -0.007985
   25.180620    0.845247    0.839073    0.760748    0.003317   -0.007603   -0.004018
   26.505916    0.731209    0.740029    0.570051    0.008146    0.009051   -0.007336
   27.831212    0.794694    0.793467    0.677131    0.006797   -0.002968   -0.004348
   29.156508    0.755956    0.759287    0.650184    0.004484    0.004903    0.003865
   30.481803    0.842838    0.842541    0.695491    0.010287   -0.002766   -0.007316
   31.807099    0.735503    0.736564    0.771896   -0.004850    0.001079    0.004203
   33.132395    0.719243    0.718039    0.724494   -0.001245   -0.002181    0.004421
   34.457691    0.737985    0.740337    0.742320    0.001303   -0.002873   -0.002541
   35.782987    0.794728    0.790302    0.773860    0.002049    0.004104   -0.003333
   37.108282    0.797544    0.794888    0.782934    0.000629   -0.003444    0.001693
   38.433578    0.828180    0.827330    0.777197    0.001992    0.000171    0.001433
   39.758874    0.848297    0.849560    0.779878    0.004421    0.003316    0.000033
   41.084170    0.867398    0.868260    0.796311    0.001452   -0.000213   -0.001171
   42.409466    0.889101    0.887550    0.812167   -0.000956    0.000895    0.000354
   43.734761    0.894990    0.900000    0.823349    0.002545    0.000670   -0.000382
   45.060057    0.879136    0.880815    0.817366    0.002342    0.001014   -0.000038
   46.385353    0.883544    0.884701    0.830715   -0.000702   -0.001424    0.002247
   47.710649    0.870788    0.872202    0.840876    0.001332    0.002358   -0.001113
   49.035945    0.869727    0.867713    0.850217   -0.002190    0.000295    0.000966
   50.361240    0.841233    0.841181    0.868147   -0.000897    0.000781   -0.000502
   51.686536    0.842691    0.844385    0.868564   -0.000685   -0.000243   -0.000302
   53.011832    0.856631    0.856058    0.881274    0.000857   -0.000147   -0.000171
   54.337128    0.872300    0.871421    0.880950    0.000023   -0.001241    0.000101
   55.662424    0.873739    0.873771    0.884589    0.001092   -0.000195    0.000663
   56.987719    0.889707    0.889697    0.888503    0.000001   -0.000298    0.000617
   58.313015    0.884667    0.884793    0.896554    0.000401    0.000637    0.000254
   59.638311    0.894599    0.895557    0.896156    0.000755    0.000210   -0.000070
   60.963607    0.902153    0.903194    0.898420    0.000624   -0.000453    0.000566
   62.288903    0.908772    0.909265    0.905215    0.000402    0.000639    0.000830
   63.614198    0.908206    0.907158    0.902981   -0.000591    0.000538    0.001263
   64.939494    0.906365    0.906612    0.905568    0.000325    0.000395   -0.000660
   66.264790    0.914877    0.914357    0.907228    0.000167   -0.000285   -0.000621
   67.590086    0.908905    0.908845    0.911725    0.000065    0.000727   -0.000798
   68.915382    0.910075    0.910222    0.916381   -0.000931   -0.000523    0.000050
   70.240677    0.910916    0.911113    0.913091    0.000578   -0.000097   -0.000232
   71.565973    0.913221    0.912474    0.918414   -0.000102    0.000055   -0.000059
   72.891269    0.917594    0.916634    0.922572    0.000109    0.000273    0.000698
   74.216565    0.920624    0.920439    0.926297   -0.000020   -0.000039   -0.000006
   75.541861    0.924684    0.924492    0.930119   -0.000527   -0.000206    0.000042
   76.867156    0.923295    0.923015    0.932175   -0.000269   -0.000213   -0.000137
   78.192452    0.926837    0.926772    0.932495    0.000037   -0.000469    0.000005
   79.517748    0.929498    0.929285    0.934576   -0.000414    0.000165   -0.000012
   80.843044    0.933046    0.933712    0.932911   -0.000128   -0.000128    0.000214
   82.168340    0.932118    0.931698    0.934175   -0.000273    0.000160   -0.000133
   83.493635    0.932479    0.932584    0.935077   -0.000388    0.000066    0.000240
   84.818931    0.933355    0.933843    0.935319    0.000248   -0.000000   -0.000007
   86.144227    0.932516    0.932246    0.934859    0.000012    0.000042   -0.000070
   87.469523    0.927279    0.927206    0.934002   -0.000055    0.000209    0.000101
   88.794819    0.929657    0.929590    0.934198    0.000064    0.000008    0.000030
   90.120114    0.934232    0.934382    0.939040   -0.000146    0.000081    0.000113
   91.445410    0.936334    0.936225    0.941573   -0.000064   -0.000044    0.000107
   92.770706    0.940680    0.940619    0.944247    0.000051   -0.000062   -0.000009
   94.096002    0.944018    0.943938    0.946913   -0.000097   -0.000030    0.000007
   95.421298    0.946478    0.946489    0.949360    0.000043   -0.000020    0.000015
   96.746593    0.949440    0.949444    0.951626   -0.000160   -0.000106   -0.000021
   98.071889    0.950416    0.950396    0.952821   -0.000103   -0.000110   -0.000049
   99.397185    0.952669    0.952583    0.954987   -0.000049    0.000051   -0.000015
  100.722481    0.954633    0.954515    0.956684   -0.000144   -0.000049    0.000004
  102.047777    0.956456    0.956439    0.957764   -0.000037    0.000104    0.000016
  103.373072    0.957856    0.957902    0.959137    0.000006   -0.000041    0.000076
  104.698368    0.958964    0.958831    0.960684   -0.000077    0.000014    0.000018
  106.023664    0.960320    0.960365    0.961959   -0.000037   -0.000008   -0.000002
  107.348960    0.960863    0.960895    0.962756   -0.000009   -0.000016   -0.000042
  108.674256    0.961301    0.961227    0.963474   -0.000106    0.000016    0.000013
  109.999551    0.962534    0.962539    0.964489   -0.000010   -0.000011    0.000015
  111.324847    0.964368    0.964359    0.965963   -0.000021   -0.000011    0.000012
  112.650143    0.965687    0.965677    0.967108   -0.000020   -0.000010    0.000011
  113.975439    0.966835    0.966825    0.968132   -0.000019   -0.000010    0.000010
  115.300735    0.967879    0.967870    0.969076   -0.000018   -0.000009    0.000009
  116.626030    0.968847    0.968838    0.969959   -0.000017   -0.000008    0.000008
  117.951326    0.969752    0.969744    0.970792   -0.000015   -0.000008    0.000008
  119.276622    0.970605    0.970597    0.971580   -0.000014   -0.000007    0.000007
  120.601918    0.971412    0.971405    0.972330   -0.000013   -0.000007    0.000007
  121.927214    0.972178    0.972171    0.973044   -0.000012   -0.000006    0.000006
  123.252509    0.972907    0.972901    0.973726   -0.000011   -0.000006    0.000006
  124.577805    0.973602    0.973596    0.974378   -0.000011   -0.000006    0.000005
  125.903101    0.974267    0.974261    0.975002   -0.000010   -0.000005    0.000005
  127.228397    0.974902    0.974897    0.975602   -0.000009   -0.000005    0.000005
  128.553693    0.975511    0.975507    0.976177   -0.000009   -0.000005    0.000005
  129.878988    0.976096    0.976091    0.976730   -0.000008   -0.000004    0.000004
  131.204284    0.976657    0.976653    0.977262   -0.000007   -0.000004    0.000004

  frequency dependent IMAGINARY DIELECTRIC FUNCTION (independent particle, no local field effects) current-current
     E(ev)      X         Y         Z        XY        YZ        ZX
  --------------------------------------------------------------------------------------------------------------
    0.000000    0.000000    0.000000    0.000000   -0.060904   -0.017074    0.023269
    1.325296    0.000478    0.000789    0.000024   -0.005568   -0.001996    0.003351
    2.650592    0.008576    0.009258    0.027753   -0.005531    0.000788   -0.000230
    3.975887    0.645291    0.640340    0.000268   -0.003928   -0.001005    0.001470
    5.301183    0.227642    0.215375    0.021257   -0.002004   -0.010963    0.009353
    6.626479    1.211892    0.765024    0.139182   -0.697917   -0.217873    0.290766
    7.951775    1.207715    1.341460    0.044402    0.330013   -0.039155   -0.032201
    9.277071    0.634361    0.603212    0.928063    0.043086   -0.004088    0.007252
   10.602366    1.364642    1.445639    0.259396    0.034472    0.031723   -0.015433
   11.927662    0.809283    0.998514    1.863266    0.003865    0.040193   -0.006928
   13.252958    3.501082    3.475644    6.081461   -0.054267    0.004569    0.029213
   14.578254    0.850931    0.911878    1.202045   -0.011868    0.018375   -0.026220
   15.903550    1.143754    1.155957    0.824195   -0.010213   -0.003947    0.000800
   17.228845    1.233934    1.263301    0.669875    0.035127    0.019484    0.013665
   18.554141    1.029739    1.026807    0.624207   -0.004017    0.008551   -0.020521
   19.879437    0.709115    0.708754    0.302313   -0.007424   -0.004253   -0.004496
   21.204733    0.501167    0.509567    0.175925   -0.009772   -0.005923    0.002323
   22.530029    0.697218    0.569183    0.529386   -0.010469    0.001852    0.003094
   23.855324    0.405378    0.415581    0.415219    0.001787   -0.007220   -0.007380
   25.180620    0.430711    0.414627    0.420312   -0.002657   -0.002467   -0.000504
   26.505916    0.275034    0.301872    0.426705   -0.004312    0.006826   -0.005406
   27.831212    0.295296    0.305418    0.271172    0.004657    0.000096    0.002594
   29.156508    0.295952    0.287433    0.279088   -0.004265    0.003020    0.000403
   30.481803    0.360497    0.369151    0.283657    0.008592   -0.000810    0.002576
   31.807099    0.223678    0.245791    0.212654    0.006725   -0.000967    0.000318
   33.132395    0.200430    0.197195    0.206694   -0.002980   -0.000884    0.001945
   34.457691    0.175537    0.179414    0.184430    0.002728    0.005856   -0.006340
   35.782987    0.152969    0.156379    0.174107   -0.000005   -0.000009   -0.002523
   37.108282    0.119927    0.116616    0.160015    0.002869   -0.000721    0.001713
   38.433578    0.123655    0.124377    0.166109    0.004068   -0.000802   -0.000702
   39.758874    0.116210    0.116599    0.136661   -0.001141   -0.001990    0.002154
   41.084170    0.104391    0.104755    0.110743   -0.000847    0.002754   -0.004076
   42.409466    0.134939    0.137718    0.131751   -0.000569   -0.000005    0.001053
   43.734761    0.132845    0.135892    0.098474    0.001760    0.002978   -0.001536
   45.060057    0.155471    0.164357    0.103793   -0.003809    0.000734    0.000205
   46.385353    0.132082    0.129204    0.073519   -0.000580    0.000073   -0.001041
   47.710649    0.140458    0.138068    0.079199   -0.003595    0.001135    0.001078
   49.035945    0.153072    0.146865    0.060894    0.001435    0.000248    0.000342
   50.361240    0.136399    0.138227    0.070665    0.000660   -0.000522   -0.000531
   51.686536    0.100454    0.095115    0.059330    0.001895    0.001349   -0.000399
   53.011832    0.078727    0.079781    0.062277    0.001705    0.000126   -0.000931
   54.337128    0.071552    0.073403    0.066428    0.000393    0.000659   -0.000861
   55.662424    0.068980    0.066063    0.052002   -0.000273    0.000347    0.000240
   56.987719    0.072922    0.072595    0.052998    0.000318    0.000971   -0.000331
   58.313015    0.058093    0.059533    0.049334    0.000464    0.000147   -0.000305
   59.638311    0.051078    0.050974    0.046340    0.000857    0.000008   -0.000820
   60.963607    0.046879    0.050497    0.045979    0.000775   -0.000218    0.000190
   62.288903    0.049766    0.053408    0.045056    0.001142    0.000831   -0.000097
   63.614198    0.056381    0.057708    0.042085    0.000287    0.000399    0.000460
   64.939494    0.049535    0.046898    0.041491    0.000471   -0.000025   -0.001416
   66.264790    0.049398    0.047145    0.037811   -0.001103   -0.000050   -0.000307
   67.590086    0.053085    0.048172    0.033434    0.000547    0.000512   -0.000005
   68.915382    0.049219    0.049978    0.035306    0.000069    0.000260   -0.000695
   70.240677    0.040689    0.041546    0.027341    0.000945   -0.000221   -0.000316
   71.565973    0.037543    0.037715    0.025225    0.001120    0.000032    0.000411
   72.891269    0.030875    0.029496    0.023736    0.000100   -0.000642   -0.000329
   74.216565    0.029059    0.030451    0.021669    0.001056    0.000137    0.000523
   75.541861    0.031342    0.031030    0.023626    0.000568   -0.000079   -0.000293
   76.867156    0.028625    0.027392    0.022987   -0.000062    0.000080    0.000488
   78.192452    0.025927    0.027322    0.022363    0.000018    0.000070    0.000143
   79.517748    0.024054    0.027086    0.024822   -0.000165   -0.000546   -0.000361
   80.843044    0.023201    0.023665    0.022990    0.000311    0.000374   -0.000210
   82.168340    0.024831    0.026042    0.020677    0.000388    0.000088   -0.000141
   83.493635    0.023911    0.023539    0.020732    0.000087    0.000273   -0.000222
   84.818931    0.022828    0.023807    0.018088   -0.000287   -0.000161   -0.000167
   86.144227    0.021469    0.022645    0.021265    0.000768    0.000263   -0.000195
   87.469523    0.023527    0.022236    0.017483   -0.000140   -0.000181    0.000341
   88.794819    0.010512    0.010655    0.009027   -0.000025    0.000114   -0.000065
   90.120114    0.009595    0.009982    0.006816   -0.000050    0.000095    0.000067
   91.445410    0.006374    0.006812    0.005904    0.000209   -0.000070    0.000031
   92.770706    0.004996    0.004755    0.003894   -0.000000    0.000075   -0.000128
   94.096002    0.003586    0.003650    0.003615    0.000004    0.000029   -0.000028
   95.421298    0.003649    0.003519    0.002772    0.000086    0.000063   -0.000025
   96.746593    0.003442    0.003408    0.002609    0.000100    0.000012   -0.000039
   98.071889    0.002687    0.002629    0.002020    0.000066    0.000011   -0.000052
   99.397185    0.002233    0.002094    0.001788   -0.000039   -0.000058    0.000052
  100.722481    0.002242    0.002236    0.002112    0.000067    0.000024   -0.000058
  102.047777    0.001964    0.002013    0.001435   -0.000002    0.000055    0.000001
  103.373072    0.002584    0.002610    0.001040    0.000037    0.000007   -0.000039
  104.698368    0.001872    0.001910    0.001075   -0.000043    0.000027   -0.000024
  106.023664    0.001862    0.001751    0.001408    0.000014    0.000084   -0.000031
  107.348960    0.002204    0.002097    0.001465    0.000001    0.000036   -0.000066
  108.674256    0.001929    0.001911    0.001213    0.000009    0.000021   -0.000031
  109.999551    0.000109    0.000079    0.000037   -0.000006   -0.000001    0.000012
  111.324847    0.000000    0.000000    0.000000   -0.000001   -0.000000    0.000003
  112.650143    0.000000    0.000000    0.000000   -0.000000    0.000000    0.000002
  113.975439    0.000000    0.000000    0.000000   -0.000000    0.000001    0.000001
  115.300735    0.000000    0.000000    0.000000   -0.000000    0.000001    0.000001
  116.626030    0.000000    0.000000    0.000000    0.000000    0.000001    0.000001
  117.951326    0.000000    0.000000    0.000000    0.000000    0.000001    0.000001
  119.276622    0.000000    0.000000    0.000000    0.000000    0.000001    0.000000
  120.601918    0.000000    0.000000    0.000000    0.000000    0.000001    0.000000
  121.927214    0.000000    0.000000    0.000000    0.000000    0.000001    0.000000
  123.252509    0.000000    0.000000    0.000000    0.000000    0.000001    0.000000
  124.577805    0.000000    0.000000    0.000000    0.000000    0.000000    0.000000
  125.903101    0.000000    0.000000    0.000000    0.000000    0.000000    0.000000
  127.228397    0.000000    0.000000    0.000000    0.000000    0.000000    0.000000
  128.553693    0.000000    0.000000    0.000000    0.000000    0.000000    0.000000
  129.878988    0.000000    0.000000    0.000000    0.000000    0.000000    0.000000
  131.204284    0.000000    0.000000    0.000000    0.000000    0.000000    0.000000

  frequency dependent      REAL DIELECTRIC FUNCTION (independent particle, no local field effects) current-current
     E(ev)        X           Y           Z          XY          YZ          ZX
  --------------------------------------------------------------------------------------------------------------
    0.000000    2.091879    2.080798    2.135863   -0.021551   -0.009650    0.013923
    1.325296    2.111842    2.099554    2.150119   -0.024070   -0.010050    0.013974
    2.650592    2.200676    2.186301    2.187403   -0.027285   -0.015831    0.016376
    3.975887    2.268853    2.253804    2.264482   -0.032052   -0.017955    0.023429
    5.301183    2.610217    2.569348    2.412048   -0.090535   -0.032127    0.040751
    6.626479    3.134992    2.933210    2.726011   -0.351697   -0.115388    0.140483
    7.951775    2.160776    2.223129    3.162170    0.091010    0.032189   -0.020966
    9.277071    2.179306    2.249530    3.542180    0.035035    0.023674   -0.022227
   10.602366    2.189277    2.165517    3.705530   -0.004292    0.018489   -0.011099
   11.927662    1.471634    1.385259    2.370100   -0.021848    0.026754   -0.008908
   13.252958    1.049074    1.078515    1.245088    0.060457   -0.033325    0.004897
   14.578254    0.802764    0.803918   -0.533399    0.044292   -0.035031   -0.001849
   15.903550    1.120431    1.147424    0.252624    0.043894    0.027888   -0.015677
   17.228845    0.833434    0.827643    0.105368    0.020070   -0.009219   -0.008882
   18.554141    0.662482    0.661673    0.121444   -0.008543    0.007040   -0.005789
   19.879437    0.755823    0.756810    0.554004   -0.022828    0.006535    0.001002
   21.204733    0.668640    0.665973    0.679700    0.002763   -0.001481   -0.013864
   22.530029    0.616528    0.649776    0.759830    0.027144    0.007022   -0.005777
   23.855324    0.791001    0.801281    1.008635    0.000367    0.011544   -0.007901
   25.180620    0.841940    0.835787    0.757235    0.003332   -0.007597   -0.004014
   26.505916    0.728791    0.737496    0.566806    0.008173    0.009004   -0.007295
   27.831212    0.792268    0.791029    0.674990    0.006755   -0.002988   -0.004364
   29.156508    0.753846    0.757157    0.648222    0.004515    0.004881    0.003847
   30.481803    0.840322    0.840009    0.693751    0.010211   -0.002767   -0.007329
   31.807099    0.733916    0.734916    0.770442   -0.004901    0.001082    0.004199
   33.132395    0.717921    0.716716    0.723172   -0.001223   -0.002178    0.004407
   34.457691    0.736885    0.739218    0.741197    0.001277   -0.002909   -0.002501
   35.782987    0.793848    0.789411    0.772896    0.002042    0.004098   -0.003317
   37.108282    0.796823    0.794176    0.782053    0.000610   -0.003441    0.001683
   38.433578    0.827494    0.826647    0.776308    0.001965    0.000174    0.001437
   39.758874    0.847693    0.848957    0.779195    0.004423    0.003324    0.000018
   41.084170    0.866859    0.867715    0.795766    0.001451   -0.000228   -0.001147
   42.409466    0.888469    0.886903    0.811568   -0.000954    0.000895    0.000348
   43.734761    0.894357    0.899356    0.822875    0.002535    0.000654   -0.000375
   45.060057    0.878442    0.880107    0.816905    0.002360    0.001010   -0.000041
   46.385353    0.882958    0.884119    0.830385   -0.000700   -0.001425    0.002252
   47.710649    0.870189    0.871606    0.840544    0.001347    0.002351   -0.001119
   49.035945    0.869120    0.867116    0.849958   -0.002201    0.000292    0.000963
   50.361240    0.840681    0.840619    0.867874   -0.000903    0.000784   -0.000500
   51.686536    0.842300    0.843997    0.868327   -0.000694   -0.000249   -0.000300
   53.011832    0.856318    0.855742    0.881036    0.000848   -0.000147   -0.000167
   54.337128    0.872028    0.871140    0.880712    0.000020   -0.001244    0.000105
   55.662424    0.873488    0.873522    0.884393    0.001092   -0.000197    0.000661
   56.987719    0.889457    0.889449    0.888315   -0.000002   -0.000302    0.000619
   58.313015    0.884460    0.884581    0.896379    0.000398    0.000636    0.000255
   59.638311    0.894422    0.895380    0.895994    0.000749    0.000209   -0.000067
   60.963607    0.901986    0.903019    0.898268    0.000619   -0.000453    0.000566
   62.288903    0.908604    0.909088    0.905067    0.000396    0.000636    0.000830
   63.614198    0.908021    0.906971    0.902843   -0.000593    0.000536    0.001261
   64.939494    0.906208    0.906458    0.905439    0.000322    0.000395   -0.000654
   66.264790    0.914723    0.914206    0.907112    0.000170   -0.000286   -0.000620
   67.590086    0.908746    0.908692    0.911623    0.000062    0.000725   -0.000797
   68.915382    0.909931    0.910077    0.916277   -0.000932   -0.000524    0.000053
   70.240677    0.910796    0.910989    0.913009    0.000574   -0.000096   -0.000231
   71.565973    0.913111    0.912362    0.918341   -0.000107    0.000054   -0.000060
   72.891269    0.917503    0.916545    0.922505    0.000108    0.000274    0.000699
   74.216565    0.920540    0.920353    0.926236   -0.000024   -0.000040   -0.000007
   75.541861    0.924598    0.924406    0.930056   -0.000530   -0.000206    0.000043
   76.867156    0.923219    0.922939    0.932113   -0.000270   -0.000214   -0.000138
   78.192452    0.926766    0.926699    0.932435    0.000036   -0.000470    0.000005
   79.517748    0.929432    0.929216    0.934513   -0.000414    0.000167   -0.000011
   80.843044    0.932984    0.933648    0.932851   -0.000129   -0.000130    0.000215
   82.168340    0.932053    0.931631    0.934122   -0.000275    0.000159   -0.000133
   83.493635    0.932420    0.932525    0.935027   -0.000389    0.000065    0.000241
   84.818931    0.933299    0.933785    0.935276    0.000248   -0.000000   -0.000007
   86.144227    0.932463    0.932192    0.934812    0.000009    0.000040   -0.000069
   87.469523    0.927224    0.927153    0.933962   -0.000055    0.000209    0.000100
   88.794819    0.929630    0.929563    0.934176    0.000063    0.000008    0.000030
   90.120114    0.934209    0.934359    0.939025   -0.000146    0.000081    0.000113
   91.445410    0.936319    0.936208    0.941560   -0.000065   -0.000044    0.000107
   92.770706    0.940668    0.940607    0.944237    0.000050   -0.000063   -0.000009
   94.096002    0.944009    0.943929    0.946905   -0.000097   -0.000030    0.000007
   95.421298    0.946470    0.946480    0.949353    0.000042   -0.000020    0.000015
   96.746593    0.949432    0.949436    0.951620   -0.000161   -0.000107   -0.000020
   98.071889    0.950409    0.950389    0.952816   -0.000104   -0.000110   -0.000049
   99.397185    0.952663    0.952577    0.954983   -0.000050    0.000051   -0.000015
  100.722481    0.954628    0.954509    0.956680   -0.000145   -0.000049    0.000004
  102.047777    0.956451    0.956433    0.957761   -0.000038    0.000103    0.000017
  103.373072    0.957850    0.957896    0.959135    0.000005   -0.000041    0.000076
  104.698368    0.958959    0.958826    0.960682   -0.000077    0.000014    0.000018
  106.023664    0.960315    0.960360    0.961957   -0.000037   -0.000008   -0.000002
  107.348960    0.960858    0.960889    0.962754   -0.000010   -0.000017   -0.000041
  108.674256    0.961296    0.961222    0.963472   -0.000106    0.000016    0.000013
  109.999551    0.962533    0.962538    0.964489   -0.000010   -0.000011    0.000015
  111.324847    0.964367    0.964357    0.965963   -0.000021   -0.000012    0.000012
  112.650143    0.965686    0.965676    0.967108   -0.000021   -0.000011    0.000011
  113.975439    0.966834    0.966824    0.968131   -0.000020   -0.000010    0.000010
  115.300735    0.967879    0.967869    0.969076   -0.000018   -0.000009    0.000009
  116.626030    0.968846    0.968837    0.969959   -0.000017   -0.000008    0.000008
  117.951326    0.969751    0.969743    0.970792   -0.000016   -0.000008    0.000008
  119.276622    0.970604    0.970596    0.971580   -0.000015   -0.000007    0.000007
  120.601918    0.971411    0.971404    0.972330   -0.000014   -0.000007    0.000007
  121.927214    0.972177    0.972170    0.973044   -0.000013   -0.000006    0.000006
  123.252509    0.972906    0.972900    0.973726   -0.000012   -0.000006    0.000006
  124.577805    0.973602    0.973596    0.974378   -0.000011   -0.000006    0.000006
  125.903101    0.974266    0.974260    0.975002   -0.000010   -0.000005    0.000005
  127.228397    0.974902    0.974896    0.975601   -0.000010   -0.000005    0.000005
  128.553693    0.975511    0.975506    0.976177   -0.000009   -0.000005    0.000005
  129.878988    0.976095    0.976091    0.976730   -0.000008   -0.000005    0.000004
  131.204284    0.976656    0.976652    0.977261   -0.000008   -0.000004    0.000004
 
 The outermost node in the dielectric function lies at epsilon=  17.9


--------------------------------------------------------------------------------------------------------


    OPTICS:  cpu time     22.3462: real time     22.7597
 Response functions by sum over occupied states:
 ===============================================
   NOMEGA  =   100    number of frequencies
   NOMEGAR =   100    number of frequencies along real axis
   OMEGAMAX=  21.32   maximum frequency
   OMEGAMIN=   0.61   minimum frequency
   OMEGATL = 178.91   maximum frequency of tail
   CSHIFT  =  0.277   complex shift used in evaluation of response functions


 Energies iw= 
 ============
    0.000    0.000    0.452    0.000    0.905    0.000    1.356    0.000
    1.806    0.000    2.254    0.000    2.701    0.000    3.145    0.000
    3.587    0.000    4.026    0.000    4.462    0.000    4.895    0.000
    5.324    0.000    5.750    0.000    6.172    0.000    6.591    0.000
    7.006    0.000    7.417    0.000    7.825    0.000    8.229    0.000
    8.630    0.000    9.028    0.000    9.422    0.000    9.814    0.000
   10.203    0.000   10.589    0.000   10.973    0.000   11.355    0.000
   11.735    0.000   12.113    0.000   12.490    0.000   12.867    0.000
   13.242    0.000   13.617    0.000   13.992    0.000   14.367    0.000
   14.743    0.000   15.120    0.000   15.498    0.000   15.877    0.000
   16.259    0.000   16.643    0.000   17.030    0.000   17.421    0.000
   17.815    0.000   18.214    0.000   18.617    0.000   19.026    0.000
   19.441    0.000   19.863    0.000   20.291    0.000   20.728    0.000
   21.172    0.000   21.627    0.000   22.091    0.000   22.567    0.000
   23.055    0.000   23.555    0.000   24.070    0.000   24.600    0.000
   25.147    0.000   25.712    0.000   26.297    0.000   26.903    0.000
   27.532    0.000   28.187    0.000   28.869    0.000   29.581    0.000
   30.326    0.000   31.108    0.000   31.928    0.000   32.793    0.000
   33.704    0.000   34.669    0.000   35.692    0.000   36.780    0.000
   37.939    0.000   39.179    0.000   40.508    0.000   41.939    0.000
   43.483    0.000   45.156    0.000   46.976    0.000   48.963    0.000
   51.144    0.000   53.547    0.000   56.211    0.000   59.180    0.000
   62.511    0.000   66.273    0.000   70.558    0.000   75.480    0.000
   81.193    0.000   87.902    0.000   95.890    0.000  105.555    0.000
  117.484    0.000  132.567    0.000  152.230    0.000  178.915    0.000
 

IMPORTANT INFORMATION: All symmetrisations will be switched off!
NOSYMM: (Re-)initialisation of all symmetry stuff for point group C_1.

 
 KPOINTS: Automatic mesh                          

Automatic generation of k-mesh.
 Grid dimensions read from file:
 generate k-points for:    3    3    1

 Generating k-lattice:

  Cartesian coordinates                     Fractional coordinates (reciprocal lattice)
     0.043032963  0.024845111  0.000000000     0.333333333  0.000000000  0.000000000
    -0.043032963  0.024845111  0.000000000     0.000000000  0.333333333  0.000000000
     0.000000000  0.000000000  0.071428571     0.000000000  0.000000000  1.000000000

  Length of vectors
     0.049690195  0.049690195  0.071428571

  Shift w.r.t. Gamma in fractional coordinates (k-lattice)
     0.000000000  0.000000000  0.000000000

 
 Subroutine IBZKPT returns following result:
 ===========================================
 
 Found      9 irreducible k-points:
 
 Following reciprocal coordinates:
            Coordinates               Weight
  0.000000  0.000000  0.000000      1.000000
  0.333333  0.000000  0.000000      1.000000
 -0.333333 -0.000000  0.000000      1.000000
  0.333333  0.333333  0.000000      1.000000
 -0.333333 -0.333333  0.000000      1.000000
  0.000000  0.333333  0.000000      1.000000
 -0.000000 -0.333333  0.000000      1.000000
 -0.333333  0.333333  0.000000      1.000000
  0.333333 -0.333333  0.000000      1.000000
 
 Following cartesian coordinates:
            Coordinates               Weight
  0.000000  0.000000  0.000000      1.000000
  0.043033  0.024845  0.000000      1.000000
 -0.043033 -0.024845  0.000000      1.000000
 -0.000000  0.049690  0.000000      1.000000
  0.000000 -0.049690  0.000000      1.000000
 -0.043033  0.024845  0.000000      1.000000
  0.043033 -0.024845  0.000000      1.000000
 -0.086066  0.000000  0.000000      1.000000
  0.086066 -0.000000  0.000000      1.000000
 
 files read and symmetry switched off, memory is now:
 total amount of memory used by VASP MPI-rank0  1137138. kBytes
=======================================================================

   base      :      30000. kBytes
   nonl-proj :     114328. kBytes
   fftplans  :       4264. kBytes
   grid      :      13568. kBytes
   one-center:       1068. kBytes
   HF        :        968. kBytes
   nonlr-proj:       3841. kBytes
   wavefun   :     710840. kBytes
   fock_wrk  :     258261. kBytes
 
 Basis sets for responsefunctions:
 =================================
 k-point   1 :   0.0000 0.0000 0.0000  plane waves:    7231
 k-point   2 :   0.3333 0.0000 0.0000  plane waves:    7184
 k-point   3 :   0.3333 0.3333 0.0000  plane waves:    7184
 k-point   4 :   0.0000 0.3333 0.0000  plane waves:    7184
 k-point   5 :  -0.3333 0.3333 0.0000  plane waves:    7158
 k-point   6 :  -0.3333-0.0000 0.0000  plane waves:    7184
 k-point   7 :  -0.3333-0.3333 0.0000  plane waves:    7184
 k-point   8 :  -0.0000-0.3333 0.0000  plane waves:    7184
 k-point   9 :   0.3333-0.3333 0.0000  plane waves:    7158

 maximum and minimum number of plane-waves per node :      7231     7158

 maximum number of plane-waves:      7231
 maximum index in each direction: 
   IXMAX=   10   IYMAX=   10   IZMAX=   18
   IXMIN=  -10   IYMIN=  -10   IZMIN=  -18

 exchange correlation table for  LEXCH =        8
   RHO(1)=    0.500       N(1)  =     2000
   RHO(2)=  100.500       N(2)  =     4000
 -----------------------------------------------------------------------------
|                                                                             |
|           W    W    AA    RRRRR   N    N  II  N    N   GGGG   !!!           |
|           W    W   A  A   R    R  NN   N  II  NN   N  G    G  !!!           |
|           W    W  A    A  R    R  N N  N  II  N N  N  G       !!!           |
|           W WW W  AAAAAA  RRRRR   N  N N  II  N  N N  G  GGG   !            |
|           WW  WW  A    A  R   R   N   NN  II  N   NN  G    G                |
|           W    W  A    A  R    R  N    N  II  N    N   GGGG   !!!           |
|                                                                             |
|     This job will probably crash, due to insufficient memory available.     |
|     Available memory per mpi rank: 22679 MB, required memory: 24998 MB.     |
|     Reducing NTAUPAR or using more computing nodes might solve this         |
|     problem.                                                                |
|                                                                             |
 -----------------------------------------------------------------------------


 min. memory requirement per mpi rank  24998.3 MB, per node 999932.6 MB

 shmem allocating  20 responsefunctions rank=  7232
 response function shared by NCSHMEM nodes    1
 all allocation done, memory is now:
 total amount of memory used by VASP MPI-rank0 21294810. kBytes
=======================================================================

   base      :      30000. kBytes
   nonl-proj :     114328. kBytes
   fftplans  :       4264. kBytes
   grid      :      13568. kBytes
   one-center:       1068. kBytes
   HF        :        968. kBytes
   nonlr-proj:       3841. kBytes
   wavefun   :    1421680. kBytes
   fock_wrk  :     258261. kBytes
   2eintegral:      28224. kBytes
   fockhandle:     115997. kBytes
   response  :   19302611. kBytes
 


--------------------------------------------------------------------------------------------------------


NQ=   1    0.0000    0.0000    0.0000, 
       CHI:  cpu time     10.2331: real time     10.2696
   KRAMKRO:  cpu time     42.0104: real time     42.1413
       CHI:  cpu time     27.8343: real time     27.9384
   KRAMKRO:  cpu time     42.7751: real time     42.9047
       CHI:  cpu time     55.5862: real time     55.8028
   KRAMKRO:  cpu time     41.8691: real time     41.9959
       CHI:  cpu time    148.3530: real time    148.9360
   KRAMKRO:  cpu time     41.6086: real time     41.7341
       CHI:  cpu time    670.7348: real time    673.3685
   KRAMKRO:  cpu time     42.0666: real time     42.1693
    LFIELD:  cpu time      0.0001: real time      0.0001

 HEAD OF MICROSCOPIC DIELECTRIC TENSOR (INDEPENDENT PARTICLE)
 -------------------------------------
 w=     0.000     0.000
         2.0919    0.0000     -0.0218    0.0000      0.0141   -0.0000
        -0.0218   -0.0000      2.0807   -0.0000     -0.0098   -0.0000
         0.0141    0.0000     -0.0098    0.0000      2.1360    0.0000

        0.000         2.103     0.000 dielectric  constant
 
 w=     0.452     0.000
         2.0944    0.0031     -0.0219    0.0001      0.0141    0.0001
        -0.0219    0.0001      2.0832    0.0032     -0.0098    0.0000
         0.0141    0.0001     -0.0098    0.0000      2.1376    0.0020

        0.452         2.105     0.003 dielectric  constant
 
 w=     0.905     0.000
         2.1017    0.0067     -0.0222    0.0005      0.0144    0.0003
        -0.0222    0.0005      2.0903    0.0070     -0.0099    0.0001
         0.0144    0.0003     -0.0099    0.0001      2.1425    0.0042

        0.905         2.111     0.006 dielectric  constant
 
 w=     1.356     0.000
         2.1141    0.0110     -0.0231    0.0009      0.0146    0.0004
        -0.0231    0.0009      2.1024    0.0116     -0.0102    0.0003
         0.0146    0.0004     -0.0102    0.0003      2.1507    0.0072

        1.356         2.122     0.010 dielectric  constant
 
 w=     1.806     0.000
         2.1322    0.0165     -0.0250    0.0011      0.0150    0.0005
        -0.0250    0.0011      2.1194    0.0173     -0.0110    0.0007
         0.0150    0.0005     -0.0110    0.0007      2.1603    0.0114

        1.806         2.137     0.015 dielectric  constant
 
 w=     2.254     0.000
         2.1592    0.0242     -0.0269   -0.0002      0.0157    0.0005
        -0.0269   -0.0002      2.1454    0.0244     -0.0120    0.0003
         0.0157    0.0005     -0.0120    0.0003      2.1732    0.0137

        2.254         2.159     0.021 dielectric  constant
 
 w=     2.701     0.000
         2.1951    0.0446     -0.0279   -0.0011      0.0171    0.0004
        -0.0279   -0.0011      2.1807    0.0443     -0.0131    0.0001
         0.0171    0.0004     -0.0131    0.0001      2.1894    0.0175

        2.701         2.188     0.035 dielectric  constant
 
 w=     3.145     0.000
         2.2161    0.0765     -0.0293   -0.0013      0.0188    0.0009
        -0.0293   -0.0013      2.2011    0.0761     -0.0144   -0.0004
         0.0188    0.0009     -0.0144   -0.0004      2.2097    0.0187

        3.145         2.209     0.057 dielectric  constant
 
 w=     3.587     0.000
         2.2516    0.0926     -0.0313   -0.0013      0.0209    0.0014
        -0.0313   -0.0013      2.2358    0.0923     -0.0159   -0.0009
         0.0209    0.0014     -0.0159   -0.0009      2.2364    0.0218

        3.587         2.241     0.069 dielectric  constant
 
 w=     4.026     0.000
         2.2651    0.1397     -0.0338    0.0001      0.0237    0.0024
        -0.0338    0.0001      2.2483    0.1405     -0.0180   -0.0016
         0.0237    0.0024     -0.0180   -0.0016      2.2687    0.0257

        4.026         2.261     0.102 dielectric  constant
 
 w=     4.462     0.000
         2.2972    0.1151     -0.0407    0.0054      0.0276    0.0042
        -0.0407    0.0054      2.2770    0.1194     -0.0209   -0.0027
         0.0276    0.0042     -0.0209   -0.0027      2.3070    0.0328

        4.462         2.294     0.089 dielectric  constant
 
 w=     4.895     0.000
         2.4070    0.1464     -0.0612    0.0084      0.0324    0.0073
        -0.0612    0.0084      2.3760    0.1533     -0.0253   -0.0047
         0.0324    0.0073     -0.0253   -0.0047      2.3525    0.0413

        4.895         2.378     0.114 dielectric  constant
 
 w=     5.324     0.000
         2.4747    0.2360     -0.0881   -0.0061      0.0401    0.0121
        -0.0881   -0.0061      2.4292    0.2373     -0.0317   -0.0090
         0.0401    0.0121     -0.0317   -0.0090      2.4058    0.0548

        5.324         2.437     0.176 dielectric  constant
 
 w=     5.750     0.000
         2.5731    0.2890     -0.1209   -0.0334      0.0519    0.0239
        -0.1209   -0.0334      2.5076    0.2785     -0.0407   -0.0180
         0.0519    0.0239     -0.0407   -0.0180      2.4707    0.0705

        5.750         2.517     0.213 dielectric  constant
 
 w=     6.172     0.000
         2.7329    0.4942     -0.1677   -0.1244      0.0677    0.0594
        -0.1677   -0.1244      2.6382    0.4364     -0.0535   -0.0451
         0.0677    0.0594     -0.0535   -0.0451      2.5565    0.1028

        6.172         2.643     0.344 dielectric  constant
 
 w=     6.591     0.000
         2.6352    0.8305     -0.0408   -0.2910      0.0162    0.1232
        -0.0408   -0.2910      2.5995    0.6837     -0.0153   -0.0941
         0.0162    0.1232     -0.0153   -0.0941      2.6352    0.1697

        6.591         2.623     0.561 dielectric  constant
 
 w=     7.006     0.000
         2.4537    0.8749      0.1639   -0.2114     -0.0630    0.0890
         0.1639   -0.2114      2.5198    0.7598      0.0418   -0.0691
        -0.0630    0.0890      0.0418   -0.0691      2.6968    0.2315

        7.006         2.557     0.622 dielectric  constant
 
 w=     7.417     0.000
         2.4436    0.9379      0.2040   -0.0529     -0.0720    0.0285
         0.2040   -0.0529      2.5310    0.8927      0.0462   -0.0314
        -0.0720    0.0285      0.0462   -0.0314      2.7807    0.2825

        7.417         2.585     0.704 dielectric  constant
 
 w=     7.825     0.000
         2.3870    1.1030      0.1312    0.0546     -0.0458   -0.0012
         0.1312    0.0546      2.4520    1.0995      0.0381   -0.0185
        -0.0458   -0.0012      0.0381   -0.0185      2.9242    0.3821

        7.825         2.588     0.862 dielectric  constant
 
 w=     8.229     0.000
         2.2056    1.2390      0.0442    0.0530     -0.0246    0.0004
         0.0442    0.0530      2.2434    1.2428      0.0350   -0.0098
        -0.0246    0.0004      0.0350   -0.0098      2.9752    0.5968

        8.229         2.475     1.026 dielectric  constant
 
 w=     8.630     0.000
         1.9918    1.2207      0.0249    0.0158     -0.0222    0.0067
         0.0249    0.0158      2.0246    1.2138      0.0306   -0.0037
        -0.0222    0.0067      0.0306   -0.0037      2.9583    0.6753

        8.630         2.325     1.037 dielectric  constant
 
 w=     9.028     0.000
         1.9413    1.1107      0.0353    0.0123     -0.0237    0.0042
         0.0353    0.0123      1.9849    1.1097      0.0272   -0.0002
        -0.0237    0.0042      0.0272   -0.0002      3.1325    0.7632

        9.028         2.353     0.995 dielectric  constant
 
 w=     9.422     0.000
         1.9668    1.1691      0.0298    0.0233     -0.0225    0.0022
         0.0298    0.0233      2.0085    1.1866      0.0247    0.0026
        -0.0225    0.0022      0.0247    0.0026      3.2262    1.1343

        9.422         2.401     1.163 dielectric  constant
 
 w=     9.814     0.000
         1.8022    1.2435      0.0191    0.0247     -0.0231    0.0004
         0.0191    0.0247      1.8329    1.2724      0.0235    0.0046
        -0.0231    0.0004      0.0235    0.0046      3.0524    1.4175

        9.814         2.229     1.311 dielectric  constant
 
 w=    10.203     0.000
         1.7403    1.0763      0.0111    0.0261     -0.0252   -0.0037
         0.0111    0.0261      1.7547    1.1145      0.0236    0.0087
        -0.0252   -0.0037      0.0236    0.0087      2.9077    1.4803

       10.203         2.134     1.224 dielectric  constant
 
 w=    10.589     0.000
         1.8775    1.1047      0.0012    0.0253     -0.0259   -0.0120
         0.0012    0.0253      1.8705    1.1379      0.0202    0.0144
        -0.0259   -0.0120      0.0202    0.0144      3.0410    1.6110

       10.589         2.263     1.285 dielectric  constant
 
 w=    10.973     0.000
         1.8558    1.2984     -0.0073    0.0215     -0.0209   -0.0249
        -0.0073    0.0215      1.8432    1.3158      0.0176    0.0176
        -0.0209   -0.0249      0.0176    0.0176      2.8338    2.1261

       10.973         2.178     1.580 dielectric  constant
 
 w=    11.355     0.000
         1.6596    1.3984     -0.0162    0.0169      0.0022   -0.0329
        -0.0162    0.0169      1.6473    1.4151      0.0098    0.0259
         0.0022   -0.0329      0.0098    0.0259      2.3950    2.0608

       11.355         1.901     1.625 dielectric  constant
 
 w=    11.735     0.000
         1.4972    1.3176     -0.0253    0.0060      0.0163   -0.0121
        -0.0253    0.0060      1.4690    1.3292     -0.0027    0.0234
         0.0163   -0.0121     -0.0027    0.0234      2.4299    1.9009

       11.735         1.799     1.516 dielectric  constant
 
 w=    12.113     0.000
         1.5167    1.2372     -0.0261   -0.0106      0.0110   -0.0015
        -0.0261   -0.0106      1.4852    1.2192     -0.0103    0.0163
         0.0110   -0.0015     -0.0103    0.0163      2.6590    2.0664

       12.113         1.887     1.508 dielectric  constant
 
 w=    12.490     0.000
         1.5234    1.3440     -0.0178   -0.0235      0.0053    0.0041
        -0.0178   -0.0235      1.5182    1.3089     -0.0098    0.0064
         0.0053    0.0041     -0.0098    0.0064      2.7212    2.5930

       12.490         1.921     1.749 dielectric  constant
 
 w=    12.867     0.000
         1.3858    1.4501     -0.0061   -0.0314      0.0009    0.0028
        -0.0061   -0.0314      1.4032    1.4250     -0.0067    0.0052
         0.0009    0.0028     -0.0067    0.0052      2.3593    3.2441

       12.867         1.716     2.040 dielectric  constant
 
 w=    13.242     0.000
         1.1169    1.4564      0.0129   -0.0330     -0.0008    0.0042
         0.0129   -0.0330      1.1459    1.4467     -0.0076    0.0031
        -0.0008    0.0042     -0.0076    0.0031      1.5091    3.6112

       13.242         1.257     2.171 dielectric  constant
 
 w=    13.617     0.000
         0.9766    1.2013      0.0248   -0.0157     -0.0075    0.0025
         0.0248   -0.0157      1.0018    1.2161     -0.0069   -0.0001
        -0.0075    0.0025     -0.0069   -0.0001      0.7754    3.3862

       13.617         0.918     1.935 dielectric  constant
 
 w=    13.992     0.000
         1.0621    1.0931      0.0165   -0.0033     -0.0065   -0.0075
         0.0165   -0.0033      1.0654    1.1158     -0.0029   -0.0024
        -0.0065   -0.0075     -0.0029   -0.0024      0.1398    3.1770

       13.992         0.756     1.795 dielectric  constant
 
 w=    14.367     0.000
         1.0254    1.1099      0.0123   -0.0071     -0.0005   -0.0095
         0.0123   -0.0071      1.0145    1.1214     -0.0010    0.0017
        -0.0005   -0.0095     -0.0010    0.0017     -0.3523    2.5032

       14.367         0.563     1.578 dielectric  constant
 
 w=    14.743     0.000
         0.9791    0.9903      0.0146   -0.0055      0.0081   -0.0121
         0.0146   -0.0055      0.9662    0.9882     -0.0059    0.0024
         0.0081   -0.0121     -0.0059    0.0024     -0.4180    1.9147

       14.743         0.509     1.298 dielectric  constant
 
 w=    15.120     0.000
         1.0451    0.9287      0.0170   -0.0043      0.0172   -0.0017
         0.0170   -0.0043      1.0430    0.9148     -0.0065   -0.0037
         0.0172   -0.0017     -0.0065   -0.0037     -0.2989    1.4032

       15.120         0.596     1.082 dielectric  constant
 
 w=    15.498     0.000
         1.0830    0.9402      0.0172    0.0028      0.0125    0.0099
         0.0172    0.0028      1.0961    0.9332     -0.0023   -0.0054
         0.0125    0.0099     -0.0023   -0.0054     -0.0286    1.1362

       15.498         0.717     1.003 dielectric  constant
 
 w=    15.877     0.000
         1.0921    0.9640      0.0142    0.0053      0.0054    0.0113
         0.0142    0.0053      1.1024    0.9717      0.0006   -0.0047
         0.0054    0.0113      0.0006   -0.0047      0.1602    1.0576

       15.877         0.785     0.998 dielectric  constant
 
 w=    16.259     0.000
         1.0645    1.0055      0.0101    0.0093      0.0019    0.0118
         0.0101    0.0093      1.0655    1.0126      0.0018   -0.0025
         0.0019    0.0118      0.0018   -0.0025      0.2574    1.0076

       16.259         0.796     1.009 dielectric  constant
 
 w=    16.643     0.000
         1.0137    1.0172      0.0059    0.0068     -0.0017    0.0112
         0.0059    0.0068      1.0151    1.0217      0.0019   -0.0013
        -0.0017    0.0112      0.0019   -0.0013      0.3674    0.9847

       16.643         0.799     1.008 dielectric  constant
 
 w=    17.030     0.000
         0.9474    1.0288      0.0062    0.0070     -0.0048    0.0102
         0.0062    0.0070      0.9470    1.0375      0.0014    0.0004
        -0.0048    0.0102      0.0014    0.0004      0.3460    1.0709

       17.030         0.747     1.046 dielectric  constant
 
 w=    17.421     0.000
         0.8619    0.9896      0.0038    0.0092     -0.0087    0.0072
         0.0038    0.0092      0.8537    0.9966      0.0005    0.0013
        -0.0087    0.0072      0.0005    0.0013      0.2329    0.9837

       17.421         0.649     0.990 dielectric  constant
 
 w=    17.815     0.000
         0.8308    0.9161     -0.0001    0.0093     -0.0074    0.0008
        -0.0001    0.0093      0.8220    0.9149     -0.0031    0.0021
        -0.0074    0.0008     -0.0031    0.0021      0.2053    0.8575

       17.815         0.619     0.896 dielectric  constant
 
 w=    18.214     0.000
         0.8233    0.8883     -0.0054    0.0077     -0.0045    0.0009
        -0.0054    0.0077      0.8176    0.8857     -0.0041   -0.0031
        -0.0045    0.0009     -0.0041   -0.0031      0.2124    0.7213

       18.214         0.618     0.832 dielectric  constant
 
 w=    18.617     0.000
         0.7876    0.8592     -0.0068    0.0005     -0.0032   -0.0008
        -0.0068    0.0005      0.7833    0.8547     -0.0007   -0.0038
        -0.0032   -0.0008     -0.0007   -0.0038      0.2606    0.5977

       18.617         0.611     0.771 dielectric  constant
 
 w=    19.026     0.000
         0.7684    0.8075     -0.0026   -0.0012      0.0003    0.0005
        -0.0026   -0.0012      0.7661    0.8038     -0.0000   -0.0028
         0.0003    0.0005     -0.0000   -0.0028      0.3363    0.4950

       19.026         0.624     0.702 dielectric  constant
 
 w=    19.441     0.000
         0.7617    0.7757     -0.0040    0.0008     -0.0000    0.0038
        -0.0040    0.0008      0.7583    0.7725      0.0001   -0.0028
        -0.0000    0.0038      0.0001   -0.0028      0.4334    0.4274

       19.441         0.651     0.659 dielectric  constant
 
 w=    19.863     0.000
         0.7521    0.7422     -0.0057   -0.0038     -0.0011    0.0040
        -0.0057   -0.0038      0.7478    0.7363      0.0003   -0.0024
        -0.0011    0.0040      0.0003   -0.0024      0.5249    0.4048

       19.863         0.675     0.628 dielectric  constant
 
 w=    20.291     0.000
         0.7465    0.7225     -0.0027   -0.0062     -0.0017    0.0056
        -0.0027   -0.0062      0.7458    0.7138     -0.0010   -0.0027
        -0.0017    0.0056     -0.0010   -0.0027      0.5833    0.4039

       20.291         0.692     0.613 dielectric  constant
 
 w=    20.728     0.000
         0.7109    0.7027     -0.0015   -0.0065     -0.0045    0.0060
        -0.0015   -0.0065      0.7117    0.6963      0.0000   -0.0054
        -0.0045    0.0060      0.0000   -0.0054      0.6205    0.3832

       20.728         0.681     0.594 dielectric  constant
 
 w=    21.172     0.000
         0.6997    0.6360      0.0008   -0.0088     -0.0061    0.0038
         0.0008   -0.0088      0.7014    0.6273      0.0029   -0.0050
        -0.0061    0.0038      0.0029   -0.0050      0.6984    0.3496

       21.172         0.700     0.538 dielectric  constant
 
 w=    21.627     0.000
         0.7165    0.6173      0.0040   -0.0078     -0.0056    0.0022
         0.0040   -0.0078      0.7220    0.6099      0.0039   -0.0035
        -0.0056    0.0022      0.0039   -0.0035      0.7888    0.3931

       21.627         0.742     0.540 dielectric  constant
 
 w=    22.091     0.000
         0.6920    0.6057      0.0068   -0.0066     -0.0050    0.0021
         0.0068   -0.0066      0.6991    0.6002      0.0040   -0.0025
        -0.0050    0.0021      0.0040   -0.0025      0.8015    0.4666

       22.091         0.731     0.558 dielectric  constant
 
 w=    22.567     0.000
         0.6560    0.5554      0.0070   -0.0023     -0.0057    0.0023
         0.0070   -0.0023      0.6659    0.5528      0.0044   -0.0020
        -0.0057    0.0023      0.0044   -0.0020      0.7833    0.4891

       22.567         0.702     0.532 dielectric  constant
 
 w=    23.055     0.000
         0.6577    0.4741      0.0051   -0.0024     -0.0067    0.0010
         0.0051   -0.0024      0.6643    0.4780      0.0048   -0.0009
        -0.0067    0.0010      0.0048   -0.0009      0.7619    0.5015

       23.055         0.695     0.485 dielectric  constant
 
 w=    23.555     0.000
         0.7134    0.4191      0.0061   -0.0023     -0.0067   -0.0006
         0.0061   -0.0023      0.7164    0.4204      0.0047    0.0002
        -0.0067   -0.0006      0.0047    0.0002      0.7760    0.4831

       23.555         0.735     0.441 dielectric  constant
 
 w=    24.070     0.000
         0.7465    0.4268      0.0065   -0.0002     -0.0052   -0.0023
         0.0065   -0.0002      0.7479    0.4290      0.0044    0.0013
        -0.0052   -0.0023      0.0044    0.0013      0.7567    0.5430

       24.070         0.750     0.466 dielectric  constant
 
 w=    24.600     0.000
         0.7598    0.4032      0.0050    0.0011     -0.0041   -0.0015
         0.0050    0.0011      0.7610    0.4010      0.0034    0.0025
        -0.0041   -0.0015      0.0034    0.0025      0.6989    0.5030

       24.600         0.740     0.436 dielectric  constant
 
 w=    25.147     0.000
         0.7934    0.4096      0.0037    0.0010     -0.0040   -0.0020
         0.0037    0.0010      0.7977    0.4091      0.0021    0.0028
        -0.0040   -0.0020      0.0021    0.0028      0.7201    0.4774

       25.147         0.770     0.432 dielectric  constant
 
 w=    25.712     0.000
         0.7734    0.4369      0.0027    0.0006     -0.0034   -0.0018
         0.0027    0.0006      0.7767    0.4381      0.0000    0.0028
        -0.0034   -0.0018      0.0000    0.0028      0.6870    0.5157

       25.712         0.746     0.464 dielectric  constant
 
 w=    26.297     0.000
         0.7475    0.3956      0.0031   -0.0007     -0.0041   -0.0019
         0.0031   -0.0007      0.7500    0.3967      0.0004   -0.0002
        -0.0041   -0.0019      0.0004   -0.0002      0.6172    0.4582

       26.297         0.705     0.417 dielectric  constant
 
 w=    26.903     0.000
         0.7648    0.3666      0.0034    0.0004     -0.0030   -0.0041
         0.0034    0.0004      0.7668    0.3679      0.0014    0.0017
        -0.0030   -0.0041      0.0014    0.0017      0.6225    0.3770

       26.903         0.718     0.371 dielectric  constant
 
 w=    27.532     0.000
         0.7853    0.3585      0.0032   -0.0002     -0.0008   -0.0031
         0.0032   -0.0002      0.7870    0.3593      0.0001    0.0009
        -0.0008   -0.0031      0.0001    0.0009      0.6642    0.3421

       27.532         0.746     0.353 dielectric  constant
 
 w=    28.187     0.000
         0.7799    0.3702      0.0039    0.0005     -0.0009   -0.0021
         0.0039    0.0005      0.7816    0.3712      0.0003    0.0005
        -0.0009   -0.0021      0.0003    0.0005      0.6685    0.3468

       28.187         0.743     0.363 dielectric  constant
 
 w=    28.869     0.000
         0.7664    0.3456      0.0035    0.0013     -0.0006   -0.0021
         0.0035    0.0013      0.7679    0.3466      0.0004    0.0002
        -0.0006   -0.0021      0.0004    0.0002      0.6591    0.3044

       28.869         0.731     0.332 dielectric  constant
 
 w=    29.581     0.000
         0.7770    0.3312      0.0027    0.0016     -0.0004   -0.0012
         0.0027    0.0016      0.7784    0.3326      0.0009    0.0000
        -0.0004   -0.0012      0.0009    0.0000      0.6803    0.2700

       29.581         0.745     0.311 dielectric  constant
 
 w=    30.326     0.000
         0.7702    0.3375      0.0022    0.0015     -0.0012   -0.0012
         0.0022    0.0015      0.7704    0.3392      0.0008    0.0006
        -0.0012   -0.0012      0.0008    0.0006      0.7020    0.2474

       30.326         0.748     0.308 dielectric  constant
 
 w=    31.108     0.000
         0.7393    0.3210      0.0019    0.0015     -0.0002   -0.0024
         0.0019    0.0015      0.7394    0.3211      0.0009    0.0001
        -0.0002   -0.0024      0.0009    0.0001      0.7314    0.2294

       31.108         0.737     0.290 dielectric  constant
 
 w=    31.928     0.000
         0.7287    0.2727      0.0014    0.0013      0.0005   -0.0005
         0.0014    0.0013      0.7295    0.2733      0.0012    0.0009
         0.0005   -0.0005      0.0012    0.0009      0.7494    0.2395

       31.928         0.736     0.262 dielectric  constant
 
 w=    32.793     0.000
         0.7392    0.2408      0.0016    0.0007     -0.0003   -0.0004
         0.0016    0.0007      0.7395    0.2413      0.0005    0.0010
        -0.0003   -0.0004      0.0005    0.0010      0.7430    0.2354

       32.793         0.741     0.239 dielectric  constant
 
 w=    33.704     0.000
         0.7500    0.2106      0.0020    0.0014     -0.0011   -0.0001
         0.0020    0.0014      0.7508    0.2105      0.0006    0.0007
        -0.0011   -0.0001      0.0006    0.0007      0.7417    0.2141

       33.704         0.747     0.212 dielectric  constant
 
 w=    34.669     0.000
         0.7655    0.1857      0.0010    0.0021     -0.0009   -0.0015
         0.0010    0.0021      0.7664    0.1867      0.0002    0.0015
        -0.0009   -0.0015      0.0002    0.0015      0.7513    0.1928

       34.669         0.761     0.188 dielectric  constant
 
 w=    35.692     0.000
         0.7834    0.1640      0.0002    0.0013     -0.0002   -0.0009
         0.0002    0.0013      0.7835    0.1649     -0.0006    0.0008
        -0.0002   -0.0009     -0.0006    0.0008      0.7662    0.1761

       35.692         0.778     0.168 dielectric  constant
 
 w=    36.780     0.000
         0.8010    0.1483     -0.0000    0.0008     -0.0003   -0.0009
        -0.0000    0.0008      0.8005    0.1488     -0.0006    0.0001
        -0.0003   -0.0009     -0.0006    0.0001      0.7818    0.1679

       36.780         0.794     0.155 dielectric  constant
 
 w=    37.939     0.000
         0.8208    0.1312      0.0000   -0.0001      0.0000   -0.0008
         0.0000   -0.0001      0.8205    0.1305     -0.0001   -0.0005
         0.0000   -0.0008     -0.0001   -0.0005      0.7862    0.1665

       37.939         0.809     0.143 dielectric  constant
 
 w=    39.179     0.000
         0.8434    0.1233      0.0009   -0.0005     -0.0001   -0.0004
         0.0009   -0.0005      0.8444    0.1223      0.0007   -0.0002
        -0.0001   -0.0004      0.0007   -0.0002      0.7837    0.1508

       39.179         0.824     0.132 dielectric  constant
 
 w=    40.508     0.000
         0.8636    0.1198      0.0017    0.0003     -0.0002   -0.0006
         0.0017    0.0003      0.8651    0.1201      0.0007    0.0005
        -0.0002   -0.0006      0.0007    0.0005      0.7931    0.1271

       40.508         0.841     0.122 dielectric  constant
 
 w=    41.939     0.000
         0.8825    0.1227      0.0010    0.0013     -0.0000   -0.0006
         0.0010    0.0013      0.8832    0.1236      0.0002    0.0007
        -0.0000   -0.0006      0.0002    0.0007      0.8096    0.1149

       41.939         0.858     0.120 dielectric  constant
 
 w=    43.483     0.000
         0.8917    0.1353      0.0004    0.0004     -0.0000   -0.0003
         0.0004    0.0004      0.8920    0.1359     -0.0002    0.0005
        -0.0000   -0.0003     -0.0002    0.0005      0.8200    0.1076

       43.483         0.868     0.126 dielectric  constant
 
 w=    45.156     0.000
         0.8874    0.1434      0.0008    0.0005     -0.0001   -0.0005
         0.0008    0.0005      0.8878    0.1437     -0.0002    0.0001
        -0.0001   -0.0005     -0.0002    0.0001      0.8259    0.0963

       45.156         0.867     0.128 dielectric  constant
 
 w=    46.976     0.000
         0.8790    0.1420      0.0008    0.0006     -0.0000   -0.0003
         0.0008    0.0006      0.8796    0.1423     -0.0001    0.0000
        -0.0000   -0.0003     -0.0001    0.0000      0.8370    0.0785

       46.976         0.865     0.121 dielectric  constant
 
 w=    48.963     0.000
         0.8641    0.1378      0.0005    0.0010     -0.0001   -0.0003
         0.0005    0.0010      0.8644    0.1387      0.0001   -0.0001
        -0.0001   -0.0003      0.0001   -0.0001      0.8544    0.0677

       48.963         0.861     0.115 dielectric  constant
 
 w=    51.144     0.000
         0.8530    0.1093      0.0002    0.0006     -0.0001   -0.0004
         0.0002    0.0006      0.8529    0.1096      0.0003    0.0001
        -0.0001   -0.0004      0.0003    0.0001      0.8695    0.0634

       51.144         0.858     0.094 dielectric  constant
 
 w=    53.547     0.000
         0.8629    0.0804      0.0002    0.0006      0.0001   -0.0004
         0.0002    0.0006      0.8630    0.0807      0.0001    0.0003
         0.0001   -0.0004      0.0001    0.0003      0.8794    0.0606

       53.547         0.868     0.074 dielectric  constant
 
 w=    56.211     0.000
         0.8795    0.0666      0.0001    0.0006      0.0003   -0.0003
         0.0001    0.0006      0.8795    0.0669     -0.0000    0.0002
         0.0003   -0.0003     -0.0000    0.0002      0.8876    0.0544

       56.211         0.882     0.063 dielectric  constant
 
 w=    59.180     0.000
         0.8939    0.0570      0.0001    0.0004      0.0002    0.0000
         0.0001    0.0004      0.8940    0.0571     -0.0000    0.0001
         0.0002    0.0000     -0.0000    0.0001      0.8964    0.0493

       59.180         0.895     0.054 dielectric  constant
 
 w=    62.511     0.000
         0.9052    0.0539      0.0000    0.0005     -0.0000   -0.0000
         0.0000    0.0005      0.9052    0.0543     -0.0000    0.0001
        -0.0000   -0.0000     -0.0000    0.0001      0.9034    0.0446

       62.511         0.905     0.051 dielectric  constant
 
 w=    66.273     0.000
         0.9102    0.0502     -0.0001    0.0003     -0.0000   -0.0001
        -0.0001    0.0003      0.9101    0.0504     -0.0001    0.0001
        -0.0000   -0.0001     -0.0001    0.0001      0.9097    0.0376

       66.273         0.910     0.046 dielectric  constant
 
 w=    70.558     0.000
         0.9144    0.0408     -0.0001    0.0003      0.0000   -0.0001
        -0.0001    0.0003      0.9143    0.0410     -0.0000    0.0000
         0.0000   -0.0001     -0.0000    0.0000      0.9180    0.0295

       70.558         0.916     0.037 dielectric  constant
 
 w=    75.480     0.000
         0.9224    0.0309     -0.0001    0.0002      0.0000   -0.0001
        -0.0001    0.0002      0.9223    0.0310      0.0000    0.0001
         0.0000   -0.0001      0.0000    0.0001      0.9278    0.0242

       75.480         0.924     0.029 dielectric  constant
 
 w=    81.193     0.000
         0.9297    0.0257     -0.0001    0.0001      0.0001   -0.0001
        -0.0001    0.0001      0.9297    0.0257     -0.0000    0.0000
         0.0001   -0.0001     -0.0000    0.0000      0.9339    0.0223

       81.193         0.931     0.025 dielectric  constant
 
 w=    87.902     0.000
         0.9352    0.0165     -0.0001    0.0000      0.0000   -0.0000
        -0.0001    0.0000      0.9352    0.0165     -0.0000    0.0000
         0.0000   -0.0000     -0.0000    0.0000      0.9386    0.0133

       87.902         0.936     0.015 dielectric  constant
 
 w=    95.890     0.000
         0.9461    0.0046     -0.0001    0.0000      0.0000   -0.0000
        -0.0001    0.0000      0.9461    0.0046     -0.0000    0.0000
         0.0000   -0.0000     -0.0000    0.0000      0.9491    0.0039

       95.890         0.947     0.004 dielectric  constant
 
 w=   105.555     0.000
         0.9593    0.0020     -0.0000    0.0000      0.0000   -0.0000
        -0.0000    0.0000      0.9593    0.0020     -0.0000    0.0000
         0.0000   -0.0000     -0.0000    0.0000      0.9610    0.0014

      105.555         0.960     0.002 dielectric  constant
 
 w=   117.484     0.000
         0.9690    0.0003     -0.0000   -0.0000      0.0000   -0.0000
        -0.0000   -0.0000      0.9690    0.0003     -0.0000    0.0000
         0.0000   -0.0000     -0.0000    0.0000      0.9702    0.0003

      117.484         0.969     0.000 dielectric  constant
 
 w=   132.567     0.000
         0.9770    0.0001     -0.0000    0.0000      0.0000   -0.0000
        -0.0000    0.0000      0.9770    0.0001     -0.0000    0.0000
         0.0000   -0.0000     -0.0000    0.0000      0.9777    0.0001

      132.567         0.977     0.000 dielectric  constant
 
 w=   152.230     0.000
         0.9832    0.0001     -0.0000    0.0000      0.0000   -0.0000
        -0.0000    0.0000      0.9832    0.0001     -0.0000    0.0000
         0.0000   -0.0000     -0.0000    0.0000      0.9836    0.0001

      152.230         0.983     0.000 dielectric  constant
 
 w=   178.915     0.000
         0.9882    0.0000     -0.0000    0.0000      0.0000   -0.0000
        -0.0000    0.0000      0.9882    0.0000     -0.0000    0.0000
         0.0000   -0.0000     -0.0000    0.0000      0.9884    0.0000

      178.915         0.988     0.000 dielectric  constant
 
  XI_LOCAL:  cpu time    835.7019: real time    839.3177

 1 + v P,  with REDUCIBLE POLARIZABILTY P=P_0 (1 -(v+f) P_0)^-1
 -------------------------------------
 w=     0.000     0.000
         1.9235   -0.0000      0.0218   -0.0000     -0.0141    0.0000
         0.0218    0.0000      1.9267   -0.0000      0.0098    0.0000
        -0.0141   -0.0000      0.0098   -0.0000      1.4599    0.0000

        0.000         1.770    -0.000 dielectric  constant
 
 w=     0.452     0.000
         1.9254    0.0024      0.0219   -0.0001     -0.0141   -0.0001
         0.0219   -0.0001      1.9287    0.0026      0.0098   -0.0000
        -0.0141   -0.0001      0.0098   -0.0000      1.4603    0.0005

        0.452         1.771     0.002 dielectric  constant
 
 w=     0.905     0.000
         1.9310    0.0053      0.0222   -0.0005     -0.0144   -0.0003
         0.0222   -0.0005      1.9343    0.0056      0.0099   -0.0001
        -0.0144   -0.0003      0.0099   -0.0001      1.4614    0.0010

        0.905         1.776     0.004 dielectric  constant
 
 w=     1.356     0.000
         1.9405    0.0088      0.0231   -0.0009     -0.0146   -0.0004
         0.0231   -0.0009      1.9438    0.0095      0.0102   -0.0003
        -0.0146   -0.0004      0.0102   -0.0003      1.4633    0.0021

        1.356         1.783     0.007 dielectric  constant
 
 w=     1.806     0.000
         1.9541    0.0131      0.0250   -0.0011     -0.0150   -0.0005
         0.0250   -0.0011      1.9570    0.0141      0.0110   -0.0007
        -0.0150   -0.0005      0.0110   -0.0007      1.4648    0.0038

        1.806         1.792     0.010 dielectric  constant
 
 w=     2.254     0.000
         1.9747    0.0191      0.0269    0.0002     -0.0157   -0.0005
         0.0269    0.0002      1.9774    0.0196      0.0120   -0.0003
        -0.0157   -0.0005      0.0120   -0.0003      1.4668    0.0042

        2.254         1.806     0.014 dielectric  constant
 
 w=     2.701     0.000
         2.0020    0.0357      0.0279    0.0011     -0.0171   -0.0004
         0.0279    0.0011      2.0053    0.0360      0.0131   -0.0001
        -0.0171   -0.0004      0.0131   -0.0001      1.4692    0.0055

        2.701         1.826     0.026 dielectric  constant
 
 w=     3.145     0.000
         2.0158    0.0620      0.0293    0.0013     -0.0188   -0.0009
         0.0293    0.0013      2.0198    0.0625      0.0144    0.0004
        -0.0188   -0.0009      0.0144    0.0004      1.4724    0.0050

        3.145         1.836     0.043 dielectric  constant
 
 w=     3.587     0.000
         2.0399    0.0732      0.0313    0.0013     -0.0209   -0.0014
         0.0313    0.0013      2.0449    0.0741      0.0159    0.0009
        -0.0209   -0.0014      0.0159    0.0009      1.4773    0.0054

        3.587         1.854     0.051 dielectric  constant
 
 w=     4.026     0.000
         2.0472    0.1116      0.0338   -0.0001     -0.0237   -0.0024
         0.0338   -0.0001      2.0536    0.1141      0.0180    0.0016
        -0.0237   -0.0024      0.0180    0.0016      1.4831    0.0056

        4.026         1.861     0.077 dielectric  constant
 
 w=     4.462     0.000
         2.0614    0.0888      0.0407   -0.0054     -0.0276   -0.0042
         0.0407   -0.0054      2.0681    0.0949      0.0209    0.0027
        -0.0276   -0.0042      0.0209    0.0027      1.4905    0.0069

        4.462         1.873     0.064 dielectric  constant
 
 w=     4.895     0.000
         2.1397    0.1068      0.0612   -0.0084     -0.0324   -0.0073
         0.0612   -0.0084      2.1426    0.1168      0.0253    0.0047
        -0.0324   -0.0073      0.0253    0.0047      1.4986    0.0090

        4.895         1.927     0.078 dielectric  constant
 
 w=     5.324     0.000
         2.1796    0.1714      0.0881    0.0061     -0.0401   -0.0121
         0.0881    0.0061      2.1778    0.1801      0.0317    0.0090
        -0.0401   -0.0121      0.0317    0.0090      1.5074    0.0122

        5.324         1.955     0.121 dielectric  constant
 
 w=     5.750     0.000
         2.2227    0.1929      0.1209    0.0334     -0.0519   -0.0239
         0.1209    0.0334      2.2184    0.2008      0.0407    0.0180
        -0.0519   -0.0239      0.0407    0.0180      1.5164    0.0159

        5.750         1.986     0.137 dielectric  constant
 
 w=     6.172     0.000
         2.3025    0.2672      0.1677    0.1244     -0.0677   -0.0594
         0.1677    0.1244      2.2941    0.2726      0.0535    0.0451
        -0.0677   -0.0594      0.0535    0.0451      1.5272    0.0199

        6.172         2.041     0.187 dielectric  constant
 
 w=     6.591     0.000
         2.3481    0.3705      0.0408    0.2910     -0.0162   -0.1232
         0.0408    0.2910      2.3379    0.3700      0.0153    0.0941
        -0.0162   -0.1232      0.0153    0.0941      1.5396    0.0266

        6.591         2.075     0.256 dielectric  constant
 
 w=     7.006     0.000
         2.3948    0.4809     -0.1639    0.2114      0.0630   -0.0890
        -0.1639    0.2114      2.3874    0.4747     -0.0418    0.0691
         0.0630   -0.0890     -0.0418    0.0691      1.5516    0.0365

        7.006         2.111     0.331 dielectric  constant
 
 w=     7.417     0.000
         2.4159    0.6471     -0.2040    0.0529      0.0720   -0.0285
        -0.2040    0.0529      2.4132    0.6396     -0.0462    0.0314
         0.0720   -0.0285     -0.0462    0.0314      1.5608    0.0482

        7.417         2.130     0.445 dielectric  constant
 
 w=     7.825     0.000
         2.3842    0.8305     -0.1312   -0.0546      0.0458    0.0012
        -0.1312   -0.0546      2.3818    0.8244     -0.0381    0.0185
         0.0458    0.0012     -0.0381    0.0185      1.5707    0.0593

        7.825         2.112     0.571 dielectric  constant
 
 w=     8.229     0.000
         2.2508    1.0536     -0.0442   -0.0530      0.0246   -0.0004
        -0.0442   -0.0530      2.2451    1.0397     -0.0350    0.0098
         0.0246   -0.0004     -0.0350    0.0098      1.5751    0.0773

        8.229         2.024     0.724 dielectric  constant
 
 w=     8.630     0.000
         1.9563    1.0919     -0.0249   -0.0158      0.0222   -0.0067
        -0.0249   -0.0158      1.9673    1.0689     -0.0306    0.0037
         0.0222   -0.0067     -0.0306    0.0037      1.5715    0.0775

        8.630         1.832     0.746 dielectric  constant
 
 w=     9.028     0.000
         1.8677    0.9563     -0.0353   -0.0123      0.0237   -0.0042
        -0.0353   -0.0123      1.8950    0.9464     -0.0272    0.0002
         0.0237   -0.0042     -0.0272    0.0002      1.5892    0.0741

        9.028         1.784     0.659 dielectric  constant
 
 w=     9.422     0.000
         1.8969    0.9721     -0.0298   -0.0233      0.0225   -0.0022
        -0.0298   -0.0233      1.9229    0.9797     -0.0247   -0.0026
         0.0225   -0.0022     -0.0247   -0.0026      1.6166    0.0872

        9.422         1.812     0.680 dielectric  constant
 
 w=     9.814     0.000
         1.7791    1.0541     -0.0191   -0.0247      0.0231   -0.0004
        -0.0191   -0.0247      1.7971    1.0696     -0.0235   -0.0046
         0.0231   -0.0004     -0.0235   -0.0046      1.6328    0.1158

        9.814         1.736     0.746 dielectric  constant
 
 w=    10.203     0.000
         1.6966    0.9197     -0.0111   -0.0261      0.0252    0.0037
        -0.0111   -0.0261      1.7057    0.9407     -0.0236   -0.0087
         0.0252    0.0037     -0.0236   -0.0087      1.6372    0.1377

       10.203         1.680     0.666 dielectric  constant
 
 w=    10.589     0.000
         1.8095    0.9297     -0.0012   -0.0253      0.0259    0.0120
        -0.0012   -0.0253      1.8069    0.9470     -0.0202   -0.0144
         0.0259    0.0120     -0.0202   -0.0144      1.6480    0.1536

       10.589         1.755     0.677 dielectric  constant
 
 w=    10.973     0.000
         1.7932    1.0882      0.0073   -0.0215      0.0209    0.0249
         0.0073   -0.0215      1.7916    1.0951     -0.0176   -0.0176
         0.0209    0.0249     -0.0176   -0.0176      1.6622    0.1873

       10.973         1.749     0.790 dielectric  constant
 
 w=    11.355     0.000
         1.6328    1.1842      0.0162   -0.0169     -0.0022    0.0329
         0.0162   -0.0169      1.6350    1.1960     -0.0098   -0.0259
        -0.0022    0.0329     -0.0098   -0.0259      1.6469    0.2198

       11.355         1.638     0.867 dielectric  constant
 
 w=    11.735     0.000
         1.4517    1.1072      0.0253   -0.0060     -0.0163    0.0121
         0.0253   -0.0060      1.4477    1.1209      0.0027   -0.0234
        -0.0163    0.0121      0.0027   -0.0234      1.6392    0.2184

       11.735         1.513     0.816 dielectric  constant
 
 w=    12.113     0.000
         1.4799    0.9746      0.0261    0.0106     -0.0110    0.0015
         0.0261    0.0106      1.4703    0.9833      0.0103   -0.0163
        -0.0110    0.0015      0.0103   -0.0163      1.6606    0.2321

       12.113         1.537     0.730 dielectric  constant
 
 w=    12.490     0.000
         1.5512    1.0450      0.0178    0.0235     -0.0053   -0.0041
         0.0178    0.0235      1.5428    1.0458      0.0098   -0.0064
        -0.0053   -0.0041      0.0098   -0.0064      1.6738    0.2608

       12.490         1.589     0.784 dielectric  constant
 
 w=    12.867     0.000
         1.4962    1.1661      0.0061    0.0314     -0.0009   -0.0028
         0.0061    0.0314      1.4944    1.1646      0.0067   -0.0052
        -0.0009   -0.0028      0.0067   -0.0052      1.6772    0.2993

       12.867         1.556     0.877 dielectric  constant
 
 w=    13.242     0.000
         1.2897    1.2658     -0.0129    0.0330      0.0008   -0.0042
        -0.0129    0.0330      1.2906    1.2673      0.0076   -0.0031
         0.0008   -0.0042      0.0076   -0.0031      1.6652    0.3290

       13.242         1.415     0.954 dielectric  constant
 
 w=    13.617     0.000
         1.0831    1.0710     -0.0248    0.0157      0.0075   -0.0025
        -0.0248    0.0157      1.0843    1.0728      0.0069    0.0001
         0.0075   -0.0025      0.0069    0.0001      1.6601    0.3503

       13.617         1.276     0.831 dielectric  constant
 
 w=    13.992     0.000
         1.1539    0.9468     -0.0165    0.0033      0.0065    0.0075
        -0.0165    0.0033      1.1582    0.9503      0.0029    0.0024
         0.0065    0.0075      0.0029    0.0024      1.6569    0.3696

       13.992         1.323     0.756 dielectric  constant
 
 w=    14.367     0.000
         1.1316    0.9749     -0.0123    0.0071      0.0005    0.0095
        -0.0123    0.0071      1.1369    0.9834      0.0010   -0.0017
         0.0005    0.0095      0.0010   -0.0017      1.6654    0.3915

       14.367         1.311     0.783 dielectric  constant
 
 w=    14.743     0.000
         1.0643    0.8681     -0.0146    0.0055     -0.0081    0.0121
        -0.0146    0.0055      1.0631    0.8846      0.0059   -0.0024
        -0.0081    0.0121      0.0059   -0.0024      1.6826    0.4322

       14.743         1.270     0.728 dielectric  constant
 
 w=    15.120     0.000
         1.1365    0.7944     -0.0170    0.0043     -0.0172    0.0017
        -0.0170    0.0043      1.1224    0.8023      0.0065    0.0037
        -0.0172    0.0017      0.0065    0.0037      1.6831    0.5038

       15.120         1.314     0.700 dielectric  constant
 
 w=    15.498     0.000
         1.1843    0.8158     -0.0172   -0.0028     -0.0125   -0.0099
        -0.0172   -0.0028      1.1785    0.8111      0.0023    0.0054
        -0.0125   -0.0099      0.0023    0.0054      1.6315    0.5816

       15.498         1.331     0.736 dielectric  constant
 
 w=    15.877     0.000
         1.1943    0.8461     -0.0142   -0.0053     -0.0054   -0.0113
        -0.0142   -0.0053      1.2003    0.8465     -0.0006    0.0047
        -0.0054   -0.0113     -0.0006    0.0047      1.5533    0.6102

       15.877         1.316     0.768 dielectric  constant
 
 w=    16.259     0.000
         1.1746    0.8905     -0.0101   -0.0093     -0.0019   -0.0118
        -0.0101   -0.0093      1.1760    0.9015     -0.0018    0.0025
        -0.0019   -0.0118     -0.0018    0.0025      1.4888    0.6007

       16.259         1.280     0.798 dielectric  constant
 
 w=    16.643     0.000
         1.1274    0.9131     -0.0059   -0.0068      0.0017   -0.0112
        -0.0059   -0.0068      1.1242    0.9193     -0.0019    0.0013
         0.0017   -0.0112     -0.0019    0.0013      1.4509    0.5753

       16.643         1.234     0.803 dielectric  constant
 
 w=    17.030     0.000
         1.0705    0.9248     -0.0062   -0.0070      0.0048   -0.0102
        -0.0062   -0.0070      1.0725    0.9329     -0.0014   -0.0004
         0.0048   -0.0102     -0.0014   -0.0004      1.4562    0.5424

       17.030         1.200     0.800 dielectric  constant
 
 w=    17.421     0.000
         0.9974    0.9078     -0.0038   -0.0092      0.0087   -0.0072
        -0.0038   -0.0092      0.9958    0.9230     -0.0005   -0.0013
         0.0087   -0.0072     -0.0005   -0.0013      1.4814    0.5644

       17.421         1.158     0.798 dielectric  constant
 
 w=    17.815     0.000
         0.9578    0.8442      0.0001   -0.0093      0.0074   -0.0008
         0.0001   -0.0093      0.9484    0.8590      0.0031   -0.0021
         0.0074   -0.0008      0.0031   -0.0021      1.4738    0.6030

       17.815         1.127     0.769 dielectric  constant
 
 w=    18.214     0.000
         0.9619    0.8187      0.0054   -0.0077      0.0045   -0.0009
         0.0054   -0.0077      0.9487    0.8302      0.0041    0.0031
         0.0045   -0.0009      0.0041    0.0031      1.4612    0.6480

       18.214         1.124     0.766 dielectric  constant
 
 w=    18.617     0.000
         0.9432    0.8117      0.0068   -0.0005      0.0032    0.0008
         0.0068   -0.0005      0.9283    0.8198      0.0007    0.0038
         0.0032    0.0008      0.0007    0.0038      1.4205    0.6938

       18.617         1.097     0.775 dielectric  constant
 
 w=    19.026     0.000
         0.9232    0.7981      0.0026    0.0012     -0.0003   -0.0005
         0.0026    0.0012      0.9059    0.8044      0.0000    0.0028
        -0.0003   -0.0005      0.0000    0.0028      1.3762    0.7358

       19.026         1.068     0.779 dielectric  constant
 
 w=    19.441     0.000
         0.8887    0.7958      0.0040   -0.0008      0.0000   -0.0038
         0.0040   -0.0008      0.8697    0.7973     -0.0001    0.0028
         0.0000   -0.0038     -0.0001    0.0028      1.3120    0.7918

       19.441         1.023     0.795 dielectric  constant
 
 w=    19.863     0.000
         0.8495    0.7624      0.0057    0.0038      0.0011   -0.0040
         0.0057    0.0038      0.8298    0.7584     -0.0003    0.0024
         0.0011   -0.0040     -0.0003    0.0024      1.1700    0.8278

       19.863         0.950     0.783 dielectric  constant
 
 w=    20.291     0.000
         0.8328    0.7339      0.0027    0.0062      0.0017   -0.0056
         0.0027    0.0062      0.8184    0.7238      0.0010    0.0027
         0.0017   -0.0056      0.0010    0.0027      1.0348    0.7621

       20.291         0.895     0.740 dielectric  constant
 
 w=    20.728     0.000
         0.7995    0.7160      0.0015    0.0065      0.0045   -0.0060
         0.0015    0.0065      0.7899    0.7074     -0.0000    0.0054
         0.0045   -0.0060     -0.0000    0.0054      0.9214    0.6555

       20.728         0.837     0.693 dielectric  constant
 
 w=    21.172     0.000
         0.7790    0.6556     -0.0008    0.0088      0.0061   -0.0038
        -0.0008    0.0088      0.7709    0.6466     -0.0029    0.0050
         0.0061   -0.0038     -0.0029    0.0050      0.9147    0.4564

       21.172         0.822     0.586 dielectric  constant
 
 w=    21.627     0.000
         0.7960    0.6412     -0.0040    0.0078      0.0056   -0.0022
        -0.0040    0.0078      0.7891    0.6338     -0.0039    0.0035
         0.0056   -0.0022     -0.0039    0.0035      1.0280    0.3749

       21.627         0.871     0.550 dielectric  constant
 
 w=    22.091     0.000
         0.7609    0.6465     -0.0068    0.0066      0.0050   -0.0021
        -0.0068    0.0066      0.7535    0.6371     -0.0040    0.0025
         0.0050   -0.0021     -0.0040    0.0025      1.1005    0.3795

       22.091         0.872     0.554 dielectric  constant
 
 w=    22.567     0.000
         0.7043    0.5979     -0.0070    0.0023      0.0057   -0.0023
        -0.0070    0.0023      0.7009    0.5868     -0.0044    0.0020
         0.0057   -0.0023     -0.0044    0.0020      1.1165    0.3909

       22.567         0.841     0.525 dielectric  constant
 
 w=    23.055     0.000
         0.6911    0.5129     -0.0051    0.0024      0.0067   -0.0010
        -0.0051    0.0024      0.6897    0.5056     -0.0048    0.0009
         0.0067   -0.0010     -0.0048    0.0009      1.1397    0.3851

       23.055         0.840     0.468 dielectric  constant
 
 w=    23.555     0.000
         0.7375    0.4490     -0.0061    0.0023      0.0067    0.0006
        -0.0061    0.0023      0.7359    0.4409     -0.0047   -0.0002
         0.0067    0.0006     -0.0047   -0.0002      1.1481    0.3890

       23.555         0.874     0.426 dielectric  constant
 
 w=    24.070     0.000
         0.7716    0.4548     -0.0065    0.0002      0.0052    0.0023
        -0.0065    0.0002      0.7694    0.4495     -0.0044   -0.0013
         0.0052    0.0023     -0.0044   -0.0013      1.1710    0.3766

       24.070         0.904     0.427 dielectric  constant
 
 w=    24.600     0.000
         0.7718    0.4360     -0.0050   -0.0011      0.0041    0.0015
        -0.0050   -0.0011      0.7683    0.4250     -0.0034   -0.0025
         0.0041    0.0015     -0.0034   -0.0025      1.2107    0.3889

       24.600         0.917     0.417 dielectric  constant
 
 w=    25.147     0.000
         0.7898    0.4296     -0.0037   -0.0010      0.0040    0.0020
        -0.0037   -0.0010      0.7940    0.4194     -0.0021   -0.0028
         0.0040    0.0020     -0.0021   -0.0028      1.2211    0.4357

       25.147         0.935     0.428 dielectric  constant
 
 w=    25.712     0.000
         0.7799    0.4454     -0.0027   -0.0006      0.0034    0.0018
        -0.0027   -0.0006      0.7847    0.4403     -0.0000   -0.0028
         0.0034    0.0018     -0.0000   -0.0028      1.2313    0.4394

       25.712         0.932     0.442 dielectric  constant
 
 w=    26.297     0.000
         0.7502    0.4222     -0.0031    0.0007      0.0041    0.0019
        -0.0031    0.0007      0.7534    0.4182     -0.0004    0.0002
         0.0041    0.0019     -0.0004    0.0002      1.2705    0.5086

       26.297         0.925     0.450 dielectric  constant
 
 w=    26.903     0.000
         0.7206    0.3851     -0.0034   -0.0004      0.0030    0.0041
        -0.0034   -0.0004      0.7238    0.3819     -0.0014   -0.0017
         0.0030    0.0041     -0.0014   -0.0017      1.2111    0.6358

       26.903         0.885     0.468 dielectric  constant
 
 w=    27.532     0.000
         0.7459    0.3242     -0.0032    0.0002      0.0008    0.0031
        -0.0032    0.0002      0.7485    0.3214     -0.0001   -0.0009
         0.0008    0.0031     -0.0001   -0.0009      1.0549    0.6101

       27.532         0.850     0.419 dielectric  constant
 
 w=    28.187     0.000
         0.7722    0.3170     -0.0039   -0.0005      0.0009    0.0021
        -0.0039   -0.0005      0.7752    0.3146     -0.0003   -0.0005
         0.0009    0.0021     -0.0003   -0.0005      1.0645    0.5405

       28.187         0.871     0.391 dielectric  constant
 
 w=    28.869     0.000
         0.7817    0.2996     -0.0035   -0.0013      0.0006    0.0021
        -0.0035   -0.0013      0.7845    0.2981     -0.0004   -0.0002
         0.0006    0.0021     -0.0004   -0.0002      1.0448    0.5789

       28.869         0.870     0.392 dielectric  constant
 
 w=    29.581     0.000
         0.7993    0.2928     -0.0027   -0.0016      0.0004    0.0012
        -0.0027   -0.0016      0.8017    0.2921     -0.0009   -0.0000
         0.0004    0.0012     -0.0009   -0.0000      0.9926    0.5603

       29.581         0.865     0.382 dielectric  constant
 
 w=    30.326     0.000
         0.8036    0.3019     -0.0022   -0.0015      0.0012    0.0012
        -0.0022   -0.0015      0.8050    0.3020     -0.0008   -0.0006
         0.0012    0.0012     -0.0008   -0.0006      0.9521    0.5471

       30.326         0.854     0.384 dielectric  constant
 
 w=    31.108     0.000
         0.7825    0.3009     -0.0019   -0.0015      0.0002    0.0024
        -0.0019   -0.0015      0.7831    0.2997     -0.0009   -0.0001
         0.0002    0.0024     -0.0009   -0.0001      0.9230    0.5020

       31.108         0.830     0.368 dielectric  constant
 
 w=    31.928     0.000
         0.7640    0.2680     -0.0014   -0.0013     -0.0005    0.0005
        -0.0014   -0.0013      0.7653    0.2671     -0.0012   -0.0009
        -0.0005    0.0005     -0.0012   -0.0009      0.9387    0.4909

       31.928         0.823     0.342 dielectric  constant
 
 w=    32.793     0.000
         0.7664    0.2402     -0.0016   -0.0007      0.0003    0.0004
        -0.0016   -0.0007      0.7671    0.2395     -0.0005   -0.0010
         0.0003    0.0004     -0.0005   -0.0010      0.8973    0.5100

       32.793         0.810     0.330 dielectric  constant
 
 w=    33.704     0.000
         0.7696    0.2105     -0.0020   -0.0014      0.0011    0.0001
        -0.0020   -0.0014      0.7708    0.2088     -0.0006   -0.0007
         0.0011    0.0001     -0.0006   -0.0007      0.8523    0.4712

       33.704         0.798     0.297 dielectric  constant
 
 w=    34.669     0.000
         0.7821    0.1837     -0.0010   -0.0021      0.0009    0.0015
        -0.0010   -0.0021      0.7841    0.1834     -0.0002   -0.0015
         0.0009    0.0015     -0.0002   -0.0015      0.8394    0.4546

       34.669         0.802     0.274 dielectric  constant
 
 w=    35.692     0.000
         0.7970    0.1617     -0.0002   -0.0013      0.0002    0.0009
        -0.0002   -0.0013      0.7983    0.1622      0.0006   -0.0008
         0.0002    0.0009      0.0006   -0.0008      0.7899    0.4248

       35.692         0.795     0.250 dielectric  constant
 
 w=    36.780     0.000
         0.8125    0.1454      0.0000   -0.0008      0.0003    0.0009
         0.0000   -0.0008      0.8123    0.1459      0.0006   -0.0001
         0.0003    0.0009      0.0006   -0.0001      0.7761    0.3788

       36.780         0.800     0.223 dielectric  constant
 
 w=    37.939     0.000
         0.8288    0.1274     -0.0000    0.0001     -0.0000    0.0008
        -0.0000    0.0001      0.8282    0.1263      0.0001    0.0005
        -0.0000    0.0008      0.0001    0.0005      0.7598    0.3425

       37.939         0.806     0.199 dielectric  constant
 
 w=    39.179     0.000
         0.8490    0.1167     -0.0009    0.0005      0.0001    0.0004
        -0.0009    0.0005      0.8497    0.1149     -0.0007    0.0002
         0.0001    0.0004     -0.0007    0.0002      0.7385    0.3005

       39.179         0.812     0.177 dielectric  constant
 
 w=    40.508     0.000
         0.8676    0.1101     -0.0017   -0.0003      0.0002    0.0006
        -0.0017   -0.0003      0.8691    0.1094     -0.0007   -0.0005
         0.0002    0.0006     -0.0007   -0.0005      0.7297    0.2247

       40.508         0.822     0.148 dielectric  constant
 
 w=    41.939     0.000
         0.8846    0.1092     -0.0010   -0.0013      0.0000    0.0006
        -0.0010   -0.0013      0.8858    0.1091     -0.0002   -0.0007
         0.0000    0.0006     -0.0002   -0.0007      0.7719    0.1831

       41.939         0.847     0.134 dielectric  constant
 
 w=    43.483     0.000
         0.8952    0.1136     -0.0004   -0.0004      0.0000    0.0003
        -0.0004   -0.0004      0.8959    0.1136      0.0002   -0.0005
         0.0000    0.0003      0.0002   -0.0005      0.7967    0.1616

       43.483         0.863     0.130 dielectric  constant
 
 w=    45.156     0.000
         0.8972    0.1151     -0.0008   -0.0005      0.0001    0.0005
        -0.0008   -0.0005      0.8979    0.1148      0.0002   -0.0001
         0.0001    0.0005      0.0002   -0.0001      0.8167    0.1478

       45.156         0.871     0.126 dielectric  constant
 
 w=    46.976     0.000
         0.9021    0.1079     -0.0008   -0.0006      0.0000    0.0003
        -0.0008   -0.0006      0.9031    0.1078      0.0001   -0.0000
         0.0000    0.0003      0.0001   -0.0000      0.8158    0.1406

       46.976         0.874     0.119 dielectric  constant
 
 w=    48.963     0.000
         0.9093    0.1131     -0.0005   -0.0010      0.0001    0.0003
        -0.0005   -0.0010      0.9100    0.1134     -0.0001    0.0001
         0.0001    0.0003     -0.0001    0.0001      0.8216    0.1055

       48.963         0.880     0.111 dielectric  constant
 
 w=    51.144     0.000
         0.8968    0.1126     -0.0002   -0.0006      0.0001    0.0004
        -0.0002   -0.0006      0.8973    0.1125     -0.0003   -0.0001
         0.0001    0.0004     -0.0003   -0.0001      0.8466    0.0839

       51.144         0.880     0.103 dielectric  constant
 
 w=    53.547     0.000
         0.8895    0.0925     -0.0002   -0.0006     -0.0001    0.0004
        -0.0002   -0.0006      0.8901    0.0926     -0.0001   -0.0003
        -0.0001    0.0004     -0.0001   -0.0003      0.8669    0.0732

       53.547         0.882     0.086 dielectric  constant
 
 w=    56.211     0.000
         0.8985    0.0760     -0.0001   -0.0006     -0.0003    0.0003
        -0.0001   -0.0006      0.8990    0.0763      0.0000   -0.0002
        -0.0003    0.0003      0.0000   -0.0002      0.8834    0.0655

       56.211         0.894     0.073 dielectric  constant
 
 w=    59.180     0.000
         0.9101    0.0641     -0.0001   -0.0004     -0.0002   -0.0000
        -0.0001   -0.0004      0.9104    0.0643      0.0000   -0.0001
        -0.0002   -0.0000      0.0000   -0.0001      0.8956    0.0614

       59.180         0.905     0.063 dielectric  constant
 
 w=    62.511     0.000
         0.9217    0.0611     -0.0000   -0.0005      0.0000    0.0000
        -0.0000   -0.0005      0.9221    0.0615      0.0000   -0.0001
         0.0000    0.0000      0.0000   -0.0001      0.9049    0.0570

       62.511         0.916     0.060 dielectric  constant
 
 w=    66.273     0.000
         0.9256    0.0606      0.0001   -0.0003      0.0000    0.0001
         0.0001   -0.0003      0.9257    0.0610      0.0001   -0.0001
         0.0000    0.0001      0.0001   -0.0001      0.9115    0.0502

       66.273         0.921     0.057 dielectric  constant
 
 w=    70.558     0.000
         0.9246    0.0537      0.0001   -0.0003     -0.0000    0.0001
         0.0001   -0.0003      0.9246    0.0540      0.0000   -0.0000
        -0.0000    0.0001      0.0000   -0.0000      0.9179    0.0421

       70.558         0.922     0.050 dielectric  constant
 
 w=    75.480     0.000
         0.9289    0.0425      0.0001   -0.0002     -0.0000    0.0001
         0.0001   -0.0002      0.9289    0.0427     -0.0000   -0.0001
        -0.0000    0.0001     -0.0000   -0.0001      0.9273    0.0346

       75.480         0.928     0.040 dielectric  constant
 
 w=    81.193     0.000
         0.9352    0.0389      0.0001   -0.0001     -0.0001    0.0001
         0.0001   -0.0001      0.9351    0.0391      0.0000   -0.0000
        -0.0001    0.0001      0.0000   -0.0000      0.9356    0.0339

       81.193         0.935     0.037 dielectric  constant
 
 w=    87.902     0.000
         0.9326    0.0315      0.0001   -0.0000     -0.0000    0.0000
         0.0001   -0.0000      0.9325    0.0315      0.0000   -0.0000
        -0.0000    0.0000      0.0000   -0.0000      0.9326    0.0268

       87.902         0.933     0.030 dielectric  constant
 
 w=    95.890     0.000
         0.9377    0.0073      0.0001   -0.0000     -0.0000    0.0000
         0.0001   -0.0000      0.9377    0.0073      0.0000   -0.0000
        -0.0000    0.0000      0.0000   -0.0000      0.9399    0.0063

       95.890         0.938     0.007 dielectric  constant
 
 w=   105.555     0.000
         0.9560    0.0025      0.0000   -0.0000     -0.0000    0.0000
         0.0000   -0.0000      0.9560    0.0025      0.0000   -0.0000
        -0.0000    0.0000      0.0000   -0.0000      0.9569    0.0019

      105.555         0.956     0.002 dielectric  constant
 
 w=   117.484     0.000
         0.9674    0.0004      0.0000    0.0000     -0.0000    0.0000
         0.0000    0.0000      0.9674    0.0004      0.0000   -0.0000
        -0.0000    0.0000      0.0000   -0.0000      0.9680    0.0003

      117.484         0.968     0.000 dielectric  constant
 
 w=   132.567     0.000
         0.9763    0.0001      0.0000   -0.0000     -0.0000    0.0000
         0.0000   -0.0000      0.9763    0.0001      0.0000   -0.0000
        -0.0000    0.0000      0.0000   -0.0000      0.9765    0.0001

      132.567         0.976     0.000 dielectric  constant
 
 w=   152.230     0.000
         0.9829    0.0001      0.0000   -0.0000     -0.0000    0.0000
         0.0000   -0.0000      0.9829    0.0001      0.0000   -0.0000
        -0.0000    0.0000      0.0000   -0.0000      0.9830    0.0001

      152.230         0.983     0.000 dielectric  constant
 
 w=   178.915     0.000
         0.9880    0.0000      0.0000   -0.0000     -0.0000    0.0000
         0.0000   -0.0000      0.9880    0.0000      0.0000   -0.0000
        -0.0000    0.0000      0.0000   -0.0000      0.9881    0.0000

      178.915         0.988     0.000 dielectric  constant
 
  XI_RED_T:  cpu time     25.6056: real time     25.6981

 INVERSE MACROSCOPIC DIELECTRIC TENSOR (including local field effects in RPA (Hartree))
 -------------------------------------
 w=     0.000     0.000
         1.9235   -0.0000      0.0878   -0.0000     -0.0566    0.0000
         0.0878    0.0000      1.9267   -0.0000      0.0393    0.0000
        -0.0566   -0.0000      0.0393   -0.0000      1.4599    0.0000

        0.000         1.770    -0.000 dielectric  constant
 
 w=     0.452     0.000
         1.9254    0.0024      0.0879   -0.0004     -0.0569   -0.0005
         0.0879   -0.0004      1.9287    0.0026      0.0394   -0.0000
        -0.0569   -0.0005      0.0394   -0.0000      1.4603    0.0005

        0.452         1.771     0.002 dielectric  constant
 
 w=     0.905     0.000
         1.9310    0.0053      0.0891   -0.0018     -0.0577   -0.0012
         0.0891   -0.0018      1.9343    0.0056      0.0398   -0.0004
        -0.0577   -0.0012      0.0398   -0.0004      1.4614    0.0010

        0.905         1.776     0.004 dielectric  constant
 
 w=     1.356     0.000
         1.9405    0.0088      0.0928   -0.0038     -0.0588   -0.0018
         0.0928   -0.0038      1.9438    0.0095      0.0408   -0.0014
        -0.0588   -0.0018      0.0408   -0.0014      1.4633    0.0021

        1.356         1.783     0.007 dielectric  constant
 
 w=     1.806     0.000
         1.9541    0.0131      0.1007   -0.0043     -0.0605   -0.0021
         0.1007   -0.0043      1.9570    0.0141      0.0444   -0.0027
        -0.0605   -0.0021      0.0444   -0.0027      1.4648    0.0038

        1.806         1.792     0.010 dielectric  constant
 
 w=     2.254     0.000
         1.9747    0.0191      0.1081    0.0008     -0.0633   -0.0018
         0.1081    0.0008      1.9774    0.0196      0.0484   -0.0011
        -0.0633   -0.0018      0.0484   -0.0011      1.4668    0.0042

        2.254         1.806     0.014 dielectric  constant
 
 w=     2.701     0.000
         2.0020    0.0357      0.1120    0.0046     -0.0686   -0.0016
         0.1120    0.0046      2.0053    0.0360      0.0525   -0.0006
        -0.0686   -0.0016      0.0525   -0.0006      1.4692    0.0055

        2.701         1.826     0.026 dielectric  constant
 
 w=     3.145     0.000
         2.0158    0.0620      0.1177    0.0053     -0.0756   -0.0035
         0.1177    0.0053      2.0198    0.0625      0.0579    0.0018
        -0.0756   -0.0035      0.0579    0.0018      1.4724    0.0050

        3.145         1.836     0.043 dielectric  constant
 
 w=     3.587     0.000
         2.0399    0.0732      0.1260    0.0052     -0.0839   -0.0058
         0.1260    0.0052      2.0449    0.0741      0.0638    0.0038
        -0.0839   -0.0058      0.0638    0.0038      1.4773    0.0054

        3.587         1.854     0.051 dielectric  constant
 
 w=     4.026     0.000
         2.0472    0.1116      0.1358   -0.0004     -0.0952   -0.0098
         0.1358   -0.0004      2.0536    0.1141      0.0722    0.0066
        -0.0952   -0.0098      0.0722    0.0066      1.4831    0.0056

        4.026         1.861     0.077 dielectric  constant
 
 w=     4.462     0.000
         2.0614    0.0888      0.1635   -0.0217     -0.1108   -0.0168
         0.1635   -0.0217      2.0681    0.0949      0.0839    0.0109
        -0.1108   -0.0168      0.0839    0.0109      1.4905    0.0069

        4.462         1.873     0.064 dielectric  constant
 
 w=     4.895     0.000
         2.1397    0.1068      0.2462   -0.0336     -0.1303   -0.0293
         0.2462   -0.0336      2.1426    0.1168      0.1017    0.0188
        -0.1303   -0.0293      0.1017    0.0188      1.4986    0.0090

        4.895         1.927     0.078 dielectric  constant
 
 w=     5.324     0.000
         2.1796    0.1714      0.3540    0.0246     -0.1611   -0.0486
         0.3540    0.0246      2.1778    0.1801      0.1272    0.0363
        -0.1611   -0.0486      0.1272    0.0363      1.5074    0.0122

        5.324         1.955     0.121 dielectric  constant
 
 w=     5.750     0.000
         2.2227    0.1929      0.4861    0.1341     -0.2086   -0.0960
         0.4861    0.1341      2.2184    0.2008      0.1634    0.0726
        -0.2086   -0.0960      0.1634    0.0726      1.5164    0.0159

        5.750         1.986     0.137 dielectric  constant
 
 w=     6.172     0.000
         2.3025    0.2672      0.6742    0.5000     -0.2723   -0.2388
         0.6742    0.5000      2.2941    0.2726      0.2150    0.1813
        -0.2723   -0.2388      0.2150    0.1813      1.5272    0.0199

        6.172         2.041     0.187 dielectric  constant
 
 w=     6.591     0.000
         2.3481    0.3705      0.1638    1.1700     -0.0653   -0.4954
         0.1638    1.1700      2.3379    0.3700      0.0615    0.3781
        -0.0653   -0.4954      0.0615    0.3781      1.5396    0.0266

        6.591         2.075     0.256 dielectric  constant
 
 w=     7.006     0.000
         2.3948    0.4809     -0.6589    0.8501      0.2533   -0.3578
        -0.6589    0.8501      2.3874    0.4747     -0.1680    0.2780
         0.2533   -0.3578     -0.1680    0.2780      1.5516    0.0365

        7.006         2.111     0.331 dielectric  constant
 
 w=     7.417     0.000
         2.4159    0.6471     -0.8203    0.2128      0.2895   -0.1145
        -0.8203    0.2128      2.4132    0.6396     -0.1857    0.1263
         0.2895   -0.1145     -0.1857    0.1263      1.5608    0.0482

        7.417         2.130     0.445 dielectric  constant
 
 w=     7.825     0.000
         2.3842    0.8305     -0.5275   -0.2194      0.1840    0.0048
        -0.5275   -0.2194      2.3818    0.8244     -0.1531    0.0743
         0.1840    0.0048     -0.1531    0.0743      1.5707    0.0593

        7.825         2.112     0.571 dielectric  constant
 
 w=     8.229     0.000
         2.2508    1.0536     -0.1778   -0.2129      0.0991   -0.0015
        -0.1778   -0.2129      2.2451    1.0397     -0.1407    0.0395
         0.0991   -0.0015     -0.1407    0.0395      1.5751    0.0773

        8.229         2.024     0.724 dielectric  constant
 
 w=     8.630     0.000
         1.9563    1.0919     -0.1002   -0.0635      0.0894   -0.0270
        -0.1002   -0.0635      1.9673    1.0689     -0.1231    0.0150
         0.0894   -0.0270     -0.1231    0.0150      1.5715    0.0775

        8.630         1.832     0.746 dielectric  constant
 
 w=     9.028     0.000
         1.8677    0.9563     -0.1419   -0.0494      0.0954   -0.0171
        -0.1419   -0.0494      1.8950    0.9464     -0.1093    0.0007
         0.0954   -0.0171     -0.1093    0.0007      1.5892    0.0741

        9.028         1.784     0.659 dielectric  constant
 
 w=     9.422     0.000
         1.8969    0.9721     -0.1199   -0.0935      0.0904   -0.0088
        -0.1199   -0.0935      1.9229    0.9797     -0.0991   -0.0104
         0.0904   -0.0088     -0.0991   -0.0104      1.6166    0.0872

        9.422         1.812     0.680 dielectric  constant
 
 w=     9.814     0.000
         1.7791    1.0541     -0.0768   -0.0993      0.0930   -0.0017
        -0.0768   -0.0993      1.7971    1.0696     -0.0945   -0.0184
         0.0930   -0.0017     -0.0945   -0.0184      1.6328    0.1158

        9.814         1.736     0.746 dielectric  constant
 
 w=    10.203     0.000
         1.6966    0.9197     -0.0448   -0.1051      0.1013    0.0149
        -0.0448   -0.1051      1.7057    0.9407     -0.0948   -0.0349
         0.1013    0.0149     -0.0948   -0.0349      1.6372    0.1377

       10.203         1.680     0.666 dielectric  constant
 
 w=    10.589     0.000
         1.8095    0.9297     -0.0047   -0.1016      0.1041    0.0484
        -0.0047   -0.1016      1.8069    0.9470     -0.0811   -0.0579
         0.1041    0.0484     -0.0811   -0.0579      1.6480    0.1536

       10.589         1.755     0.677 dielectric  constant
 
 w=    10.973     0.000
         1.7932    1.0882      0.0292   -0.0864      0.0839    0.1002
         0.0292   -0.0864      1.7916    1.0951     -0.0708   -0.0709
         0.0839    0.1002     -0.0708   -0.0709      1.6622    0.1873

       10.973         1.749     0.790 dielectric  constant
 
 w=    11.355     0.000
         1.6328    1.1842      0.0652   -0.0681     -0.0087    0.1324
         0.0652   -0.0681      1.6350    1.1960     -0.0395   -0.1040
        -0.0087    0.1324     -0.0395   -0.1040      1.6469    0.2198

       11.355         1.638     0.867 dielectric  constant
 
 w=    11.735     0.000
         1.4517    1.1072      0.1017   -0.0240     -0.0654    0.0488
         0.1017   -0.0240      1.4477    1.1209      0.0108   -0.0941
        -0.0654    0.0488      0.0108   -0.0941      1.6392    0.2184

       11.735         1.513     0.816 dielectric  constant
 
 w=    12.113     0.000
         1.4799    0.9746      0.1048    0.0427     -0.0443    0.0060
         0.1048    0.0427      1.4703    0.9833      0.0413   -0.0654
        -0.0443    0.0060      0.0413   -0.0654      1.6606    0.2321

       12.113         1.537     0.730 dielectric  constant
 
 w=    12.490     0.000
         1.5512    1.0450      0.0716    0.0944     -0.0211   -0.0163
         0.0716    0.0944      1.5428    1.0458      0.0394   -0.0256
        -0.0211   -0.0163      0.0394   -0.0256      1.6738    0.2608

       12.490         1.589     0.784 dielectric  constant
 
 w=    12.867     0.000
         1.4962    1.1661      0.0245    0.1263     -0.0036   -0.0111
         0.0245    0.1263      1.4944    1.1646      0.0270   -0.0210
        -0.0036   -0.0111      0.0270   -0.0210      1.6772    0.2993

       12.867         1.556     0.877 dielectric  constant
 
 w=    13.242     0.000
         1.2897    1.2658     -0.0517    0.1327      0.0030   -0.0168
        -0.0517    0.1327      1.2906    1.2673      0.0304   -0.0126
         0.0030   -0.0168      0.0304   -0.0126      1.6652    0.3290

       13.242         1.415     0.954 dielectric  constant
 
 w=    13.617     0.000
         1.0831    1.0710     -0.0999    0.0630      0.0304   -0.0101
        -0.0999    0.0630      1.0843    1.0728      0.0278    0.0005
         0.0304   -0.0101      0.0278    0.0005      1.6601    0.3503

       13.617         1.276     0.831 dielectric  constant
 
 w=    13.992     0.000
         1.1539    0.9468     -0.0664    0.0134      0.0263    0.0303
        -0.0664    0.0134      1.1582    0.9503      0.0118    0.0095
         0.0263    0.0303      0.0118    0.0095      1.6569    0.3696

       13.992         1.323     0.756 dielectric  constant
 
 w=    14.367     0.000
         1.1316    0.9749     -0.0493    0.0286      0.0020    0.0382
        -0.0493    0.0286      1.1369    0.9834      0.0040   -0.0067
         0.0020    0.0382      0.0040   -0.0067      1.6654    0.3915

       14.367         1.311     0.783 dielectric  constant
 
 w=    14.743     0.000
         1.0643    0.8681     -0.0586    0.0221     -0.0324    0.0485
        -0.0586    0.0221      1.0631    0.8846      0.0236   -0.0096
        -0.0324    0.0485      0.0236   -0.0096      1.6826    0.4322

       14.743         1.270     0.728 dielectric  constant
 
 w=    15.120     0.000
         1.1365    0.7944     -0.0684    0.0172     -0.0690    0.0068
        -0.0684    0.0172      1.1224    0.8023      0.0261    0.0150
        -0.0690    0.0068      0.0261    0.0150      1.6831    0.5038

       15.120         1.314     0.700 dielectric  constant
 
 w=    15.498     0.000
         1.1843    0.8158     -0.0690   -0.0113     -0.0501   -0.0396
        -0.0690   -0.0113      1.1785    0.8111      0.0092    0.0216
        -0.0501   -0.0396      0.0092    0.0216      1.6315    0.5816

       15.498         1.331     0.736 dielectric  constant
 
 w=    15.877     0.000
         1.1943    0.8461     -0.0571   -0.0213     -0.0219   -0.0453
        -0.0571   -0.0213      1.2003    0.8465     -0.0023    0.0188
        -0.0219   -0.0453     -0.0023    0.0188      1.5533    0.6102

       15.877         1.316     0.768 dielectric  constant
 
 w=    16.259     0.000
         1.1746    0.8905     -0.0404   -0.0372     -0.0076   -0.0472
        -0.0404   -0.0372      1.1760    0.9015     -0.0073    0.0102
        -0.0076   -0.0472     -0.0073    0.0102      1.4888    0.6007

       16.259         1.280     0.798 dielectric  constant
 
 w=    16.643     0.000
         1.1274    0.9131     -0.0236   -0.0275      0.0070   -0.0451
        -0.0236   -0.0275      1.1242    0.9193     -0.0078    0.0052
         0.0070   -0.0451     -0.0078    0.0052      1.4509    0.5753

       16.643         1.234     0.803 dielectric  constant
 
 w=    17.030     0.000
         1.0705    0.9248     -0.0249   -0.0281      0.0193   -0.0409
        -0.0249   -0.0281      1.0725    0.9329     -0.0058   -0.0014
         0.0193   -0.0409     -0.0058   -0.0014      1.4562    0.5424

       17.030         1.200     0.800 dielectric  constant
 
 w=    17.421     0.000
         0.9974    0.9078     -0.0151   -0.0368      0.0351   -0.0289
        -0.0151   -0.0368      0.9958    0.9230     -0.0020   -0.0051
         0.0351   -0.0289     -0.0020   -0.0051      1.4814    0.5644

       17.421         1.158     0.798 dielectric  constant
 
 w=    17.815     0.000
         0.9578    0.8442      0.0003   -0.0373      0.0299   -0.0034
         0.0003   -0.0373      0.9484    0.8590      0.0123   -0.0084
         0.0299   -0.0034      0.0123   -0.0084      1.4738    0.6030

       17.815         1.127     0.769 dielectric  constant
 
 w=    18.214     0.000
         0.9619    0.8187      0.0217   -0.0310      0.0181   -0.0037
         0.0217   -0.0310      0.9487    0.8302      0.0164    0.0126
         0.0181   -0.0037      0.0164    0.0126      1.4612    0.6480

       18.214         1.124     0.766 dielectric  constant
 
 w=    18.617     0.000
         0.9432    0.8117      0.0273   -0.0020      0.0127    0.0031
         0.0273   -0.0020      0.9283    0.8198      0.0026    0.0154
         0.0127    0.0031      0.0026    0.0154      1.4205    0.6938

       18.617         1.097     0.775 dielectric  constant
 
 w=    19.026     0.000
         0.9232    0.7981      0.0104    0.0049     -0.0011   -0.0019
         0.0104    0.0049      0.9059    0.8044      0.0002    0.0111
        -0.0011   -0.0019      0.0002    0.0111      1.3762    0.7358

       19.026         1.068     0.779 dielectric  constant
 
 w=    19.441     0.000
         0.8887    0.7958      0.0160   -0.0031      0.0001   -0.0151
         0.0160   -0.0031      0.8697    0.7973     -0.0003    0.0114
         0.0001   -0.0151     -0.0003    0.0114      1.3120    0.7918

       19.441         1.023     0.795 dielectric  constant
 
 w=    19.863     0.000
         0.8495    0.7624      0.0231    0.0152      0.0044   -0.0160
         0.0231    0.0152      0.8298    0.7584     -0.0010    0.0095
         0.0044   -0.0160     -0.0010    0.0095      1.1700    0.8278

       19.863         0.950     0.783 dielectric  constant
 
 w=    20.291     0.000
         0.8328    0.7339      0.0110    0.0250      0.0068   -0.0226
         0.0110    0.0250      0.8184    0.7238      0.0038    0.0109
         0.0068   -0.0226      0.0038    0.0109      1.0348    0.7621

       20.291         0.895     0.740 dielectric  constant
 
 w=    20.728     0.000
         0.7995    0.7160      0.0061    0.0262      0.0179   -0.0240
         0.0061    0.0262      0.7899    0.7074     -0.0001    0.0218
         0.0179   -0.0240     -0.0001    0.0218      0.9214    0.6555

       20.728         0.837     0.693 dielectric  constant
 
 w=    21.172     0.000
         0.7790    0.6556     -0.0030    0.0352      0.0245   -0.0154
        -0.0030    0.0352      0.7709    0.6466     -0.0115    0.0202
         0.0245   -0.0154     -0.0115    0.0202      0.9147    0.4564

       21.172         0.822     0.586 dielectric  constant
 
 w=    21.627     0.000
         0.7960    0.6412     -0.0160    0.0314      0.0226   -0.0088
        -0.0160    0.0314      0.7891    0.6338     -0.0156    0.0142
         0.0226   -0.0088     -0.0156    0.0142      1.0280    0.3749

       21.627         0.871     0.550 dielectric  constant
 
 w=    22.091     0.000
         0.7609    0.6465     -0.0272    0.0266      0.0202   -0.0082
        -0.0272    0.0266      0.7535    0.6371     -0.0162    0.0101
         0.0202   -0.0082     -0.0162    0.0101      1.1005    0.3795

       22.091         0.872     0.554 dielectric  constant
 
 w=    22.567     0.000
         0.7043    0.5979     -0.0280    0.0092      0.0231   -0.0092
        -0.0280    0.0092      0.7009    0.5868     -0.0177    0.0081
         0.0231   -0.0092     -0.0177    0.0081      1.1165    0.3909

       22.567         0.841     0.525 dielectric  constant
 
 w=    23.055     0.000
         0.6911    0.5129     -0.0204    0.0095      0.0268   -0.0039
        -0.0204    0.0095      0.6897    0.5056     -0.0194    0.0036
         0.0268   -0.0039     -0.0194    0.0036      1.1397    0.3851

       23.055         0.840     0.468 dielectric  constant
 
 w=    23.555     0.000
         0.7375    0.4490     -0.0247    0.0094      0.0269    0.0026
        -0.0247    0.0094      0.7359    0.4409     -0.0189   -0.0008
         0.0269    0.0026     -0.0189   -0.0008      1.1481    0.3890

       23.555         0.874     0.426 dielectric  constant
 
 w=    24.070     0.000
         0.7716    0.4548     -0.0260    0.0009      0.0208    0.0094
        -0.0260    0.0009      0.7694    0.4495     -0.0178   -0.0053
         0.0208    0.0094     -0.0178   -0.0053      1.1710    0.3766

       24.070         0.904     0.427 dielectric  constant
 
 w=    24.600     0.000
         0.7718    0.4360     -0.0201   -0.0044      0.0163    0.0061
        -0.0201   -0.0044      0.7683    0.4250     -0.0135   -0.0102
         0.0163    0.0061     -0.0135   -0.0102      1.2107    0.3889

       24.600         0.917     0.417 dielectric  constant
 
 w=    25.147     0.000
         0.7898    0.4296     -0.0147   -0.0041      0.0160    0.0080
        -0.0147   -0.0041      0.7940    0.4194     -0.0086   -0.0111
         0.0160    0.0080     -0.0086   -0.0111      1.2211    0.4357

       25.147         0.935     0.428 dielectric  constant
 
 w=    25.712     0.000
         0.7799    0.4454     -0.0107   -0.0024      0.0136    0.0072
        -0.0107   -0.0024      0.7847    0.4403     -0.0001   -0.0112
         0.0136    0.0072     -0.0001   -0.0112      1.2313    0.4394

       25.712         0.932     0.442 dielectric  constant
 
 w=    26.297     0.000
         0.7502    0.4222     -0.0127    0.0027      0.0164    0.0078
        -0.0127    0.0027      0.7534    0.4182     -0.0018    0.0008
         0.0164    0.0078     -0.0018    0.0008      1.2705    0.5086

       26.297         0.925     0.450 dielectric  constant
 
 w=    26.903     0.000
         0.7206    0.3851     -0.0138   -0.0017      0.0120    0.0167
        -0.0138   -0.0017      0.7238    0.3819     -0.0054   -0.0068
         0.0120    0.0167     -0.0054   -0.0068      1.2111    0.6358

       26.903         0.885     0.468 dielectric  constant
 
 w=    27.532     0.000
         0.7459    0.3242     -0.0128    0.0009      0.0034    0.0123
        -0.0128    0.0009      0.7485    0.3214     -0.0003   -0.0037
         0.0034    0.0123     -0.0003   -0.0037      1.0549    0.6101

       27.532         0.850     0.419 dielectric  constant
 
 w=    28.187     0.000
         0.7722    0.3170     -0.0156   -0.0018      0.0035    0.0084
        -0.0156   -0.0018      0.7752    0.3146     -0.0012   -0.0021
         0.0035    0.0084     -0.0012   -0.0021      1.0645    0.5405

       28.187         0.871     0.391 dielectric  constant
 
 w=    28.869     0.000
         0.7817    0.2996     -0.0140   -0.0054      0.0023    0.0085
        -0.0140   -0.0054      0.7845    0.2981     -0.0016   -0.0008
         0.0023    0.0085     -0.0016   -0.0008      1.0448    0.5789

       28.869         0.870     0.392 dielectric  constant
 
 w=    29.581     0.000
         0.7993    0.2928     -0.0109   -0.0066      0.0016    0.0047
        -0.0109   -0.0066      0.8017    0.2921     -0.0036   -0.0001
         0.0016    0.0047     -0.0036   -0.0001      0.9926    0.5603

       29.581         0.865     0.382 dielectric  constant
 
 w=    30.326     0.000
         0.8036    0.3019     -0.0088   -0.0060      0.0050    0.0049
        -0.0088   -0.0060      0.8050    0.3020     -0.0032   -0.0025
         0.0050    0.0049     -0.0032   -0.0025      0.9521    0.5471

       30.326         0.854     0.384 dielectric  constant
 
 w=    31.108     0.000
         0.7825    0.3009     -0.0075   -0.0060      0.0009    0.0098
        -0.0075   -0.0060      0.7831    0.2997     -0.0037   -0.0003
         0.0009    0.0098     -0.0037   -0.0003      0.9230    0.5020

       31.108         0.830     0.368 dielectric  constant
 
 w=    31.928     0.000
         0.7640    0.2680     -0.0055   -0.0053     -0.0020    0.0020
        -0.0055   -0.0053      0.7653    0.2671     -0.0047   -0.0038
        -0.0020    0.0020     -0.0047   -0.0038      0.9387    0.4909

       31.928         0.823     0.342 dielectric  constant
 
 w=    32.793     0.000
         0.7664    0.2402     -0.0065   -0.0027      0.0013    0.0015
        -0.0065   -0.0027      0.7671    0.2395     -0.0020   -0.0042
         0.0013    0.0015     -0.0020   -0.0042      0.8973    0.5100

       32.793         0.810     0.330 dielectric  constant
 
 w=    33.704     0.000
         0.7696    0.2105     -0.0080   -0.0058      0.0042    0.0004
        -0.0080   -0.0058      0.7708    0.2088     -0.0023   -0.0028
         0.0042    0.0004     -0.0023   -0.0028      0.8523    0.4712

       33.704         0.798     0.297 dielectric  constant
 
 w=    34.669     0.000
         0.7821    0.1837     -0.0039   -0.0084      0.0037    0.0062
        -0.0039   -0.0084      0.7841    0.1834     -0.0008   -0.0059
         0.0037    0.0062     -0.0008   -0.0059      0.8394    0.4546

       34.669         0.802     0.274 dielectric  constant
 
 w=    35.692     0.000
         0.7970    0.1617     -0.0007   -0.0050      0.0007    0.0035
        -0.0007   -0.0050      0.7983    0.1622      0.0024   -0.0032
         0.0007    0.0035      0.0024   -0.0032      0.7899    0.4248

       35.692         0.795     0.250 dielectric  constant
 
 w=    36.780     0.000
         0.8125    0.1454      0.0001   -0.0034      0.0011    0.0038
         0.0001   -0.0034      0.8123    0.1459      0.0025   -0.0006
         0.0011    0.0038      0.0025   -0.0006      0.7761    0.3788

       36.780         0.800     0.223 dielectric  constant
 
 w=    37.939     0.000
         0.8288    0.1274     -0.0001    0.0004     -0.0001    0.0032
        -0.0001    0.0004      0.8282    0.1263      0.0003    0.0021
        -0.0001    0.0032      0.0003    0.0021      0.7598    0.3425

       37.939         0.806     0.199 dielectric  constant
 
 w=    39.179     0.000
         0.8490    0.1167     -0.0038    0.0021      0.0004    0.0015
        -0.0038    0.0021      0.8497    0.1149     -0.0027    0.0008
         0.0004    0.0015     -0.0027    0.0008      0.7385    0.3005

       39.179         0.812     0.177 dielectric  constant
 
 w=    40.508     0.000
         0.8676    0.1101     -0.0068   -0.0010      0.0010    0.0026
        -0.0068   -0.0010      0.8691    0.1094     -0.0026   -0.0020
         0.0010    0.0026     -0.0026   -0.0020      0.7297    0.2247

       40.508         0.822     0.148 dielectric  constant
 
 w=    41.939     0.000
         0.8846    0.1092     -0.0039   -0.0053      0.0000    0.0023
        -0.0039   -0.0053      0.8858    0.1091     -0.0008   -0.0028
         0.0000    0.0023     -0.0008   -0.0028      0.7719    0.1831

       41.939         0.847     0.134 dielectric  constant
 
 w=    43.483     0.000
         0.8952    0.1136     -0.0017   -0.0016      0.0002    0.0013
        -0.0017   -0.0016      0.8959    0.1136      0.0008   -0.0022
         0.0002    0.0013      0.0008   -0.0022      0.7967    0.1616

       43.483         0.863     0.130 dielectric  constant
 
 w=    45.156     0.000
         0.8972    0.1151     -0.0031   -0.0019      0.0004    0.0018
        -0.0031   -0.0019      0.8979    0.1148      0.0009   -0.0004
         0.0004    0.0018      0.0009   -0.0004      0.8167    0.1478

       45.156         0.871     0.126 dielectric  constant
 
 w=    46.976     0.000
         0.9021    0.1079     -0.0033   -0.0024      0.0000    0.0013
        -0.0033   -0.0024      0.9031    0.1078      0.0003   -0.0001
         0.0000    0.0013      0.0003   -0.0001      0.8158    0.1406

       46.976         0.874     0.119 dielectric  constant
 
 w=    48.963     0.000
         0.9093    0.1131     -0.0021   -0.0040      0.0004    0.0011
        -0.0021   -0.0040      0.9100    0.1134     -0.0004    0.0003
         0.0004    0.0011     -0.0004    0.0003      0.8216    0.1055

       48.963         0.880     0.111 dielectric  constant
 
 w=    51.144     0.000
         0.8968    0.1126     -0.0008   -0.0026      0.0004    0.0017
        -0.0008   -0.0026      0.8973    0.1125     -0.0010   -0.0003
         0.0004    0.0017     -0.0010   -0.0003      0.8466    0.0839

       51.144         0.880     0.103 dielectric  constant
 
 w=    53.547     0.000
         0.8895    0.0925     -0.0009   -0.0023     -0.0004    0.0017
        -0.0009   -0.0023      0.8901    0.0926     -0.0005   -0.0014
        -0.0004    0.0017     -0.0005   -0.0014      0.8669    0.0732

       53.547         0.882     0.086 dielectric  constant
 
 w=    56.211     0.000
         0.8985    0.0760     -0.0005   -0.0024     -0.0010    0.0011
        -0.0005   -0.0024      0.8990    0.0763      0.0002   -0.0008
        -0.0010    0.0011      0.0002   -0.0008      0.8834    0.0655

       56.211         0.894     0.073 dielectric  constant
 
 w=    59.180     0.000
         0.9101    0.0641     -0.0003   -0.0017     -0.0007   -0.0001
        -0.0003   -0.0017      0.9104    0.0643      0.0001   -0.0005
        -0.0007   -0.0001      0.0001   -0.0005      0.8956    0.0614

       59.180         0.905     0.063 dielectric  constant
 
 w=    62.511     0.000
         0.9217    0.0611     -0.0000   -0.0020      0.0001    0.0001
        -0.0000   -0.0020      0.9221    0.0615      0.0001   -0.0005
         0.0001    0.0001      0.0001   -0.0005      0.9049    0.0570

       62.511         0.916     0.060 dielectric  constant
 
 w=    66.273     0.000
         0.9256    0.0606      0.0003   -0.0012      0.0001    0.0005
         0.0003   -0.0012      0.9257    0.0610      0.0002   -0.0003
         0.0001    0.0005      0.0002   -0.0003      0.9115    0.0502

       66.273         0.921     0.057 dielectric  constant
 
 w=    70.558     0.000
         0.9246    0.0537      0.0003   -0.0012     -0.0001    0.0003
         0.0003   -0.0012      0.9246    0.0540      0.0001   -0.0000
        -0.0001    0.0003      0.0001   -0.0000      0.9179    0.0421

       70.558         0.922     0.050 dielectric  constant
 
 w=    75.480     0.000
         0.9289    0.0425      0.0005   -0.0008     -0.0001    0.0004
         0.0005   -0.0008      0.9289    0.0427     -0.0000   -0.0003
        -0.0001    0.0004     -0.0000   -0.0003      0.9273    0.0346

       75.480         0.928     0.040 dielectric  constant
 
 w=    81.193     0.000
         0.9352    0.0389      0.0005   -0.0005     -0.0002    0.0002
         0.0005   -0.0005      0.9351    0.0391      0.0001   -0.0002
        -0.0002    0.0002      0.0001   -0.0002      0.9356    0.0339

       81.193         0.935     0.037 dielectric  constant
 
 w=    87.902     0.000
         0.9326    0.0315      0.0004   -0.0002     -0.0002    0.0000
         0.0004   -0.0002      0.9325    0.0315      0.0001   -0.0001
        -0.0002    0.0000      0.0001   -0.0001      0.9326    0.0268

       87.902         0.933     0.030 dielectric  constant
 
 w=    95.890     0.000
         0.9377    0.0073      0.0002   -0.0001     -0.0001    0.0001
         0.0002   -0.0001      0.9377    0.0073      0.0001   -0.0000
        -0.0001    0.0001      0.0001   -0.0000      0.9399    0.0063

       95.890         0.938     0.007 dielectric  constant
 
 w=   105.555     0.000
         0.9560    0.0025      0.0002   -0.0000     -0.0001    0.0000
         0.0002   -0.0000      0.9560    0.0025      0.0001   -0.0000
        -0.0001    0.0000      0.0001   -0.0000      0.9569    0.0019

      105.555         0.956     0.002 dielectric  constant
 
 w=   117.484     0.000
         0.9674    0.0004      0.0001    0.0000     -0.0000    0.0000
         0.0001    0.0000      0.9674    0.0004      0.0000   -0.0000
        -0.0000    0.0000      0.0000   -0.0000      0.9680    0.0003

      117.484         0.968     0.000 dielectric  constant
 
 w=   132.567     0.000
         0.9763    0.0001      0.0000   -0.0000     -0.0000    0.0000
         0.0000   -0.0000      0.9763    0.0001      0.0000   -0.0000
        -0.0000    0.0000      0.0000   -0.0000      0.9765    0.0001

      132.567         0.976     0.000 dielectric  constant
 
 w=   152.230     0.000
         0.9829    0.0001      0.0000   -0.0000     -0.0000    0.0000
         0.0000   -0.0000      0.9829    0.0001      0.0000   -0.0000
        -0.0000    0.0000      0.0000   -0.0000      0.9830    0.0001

      152.230         0.983     0.000 dielectric  constant
 
 w=   178.915     0.000
         0.9880    0.0000      0.0000   -0.0000     -0.0000    0.0000
         0.0000   -0.0000      0.9880    0.0000      0.0000   -0.0000
        -0.0000    0.0000      0.0000   -0.0000      0.9881    0.0000

      178.915         0.988     0.000 dielectric  constant
 
   XI_TO_W:  cpu time      0.6874: real time      0.6896
   CHI_SYM:  cpu time      5.3113: real time      5.3278

 screened Coulomb potential
 -------------------------------------
 w=     0.000     0.000
        -0.4801    0.0000      0.0878   -0.0000     -0.0566    0.0000
         0.0878    0.0000     -0.4810    0.0000      0.0393    0.0000
        -0.0566   -0.0000      0.0393   -0.0000     -0.3150   -0.0000

        0.000        -0.425    -0.000 dielectric  constant
 
 w=     0.452     0.000
        -0.4806   -0.0007      0.0879   -0.0004     -0.0569   -0.0005
         0.0879   -0.0004     -0.4815   -0.0007      0.0394   -0.0000
        -0.0569   -0.0005      0.0394   -0.0000     -0.3152   -0.0002

        0.452        -0.426    -0.001 dielectric  constant
 
 w=     0.905     0.000
        -0.4821   -0.0014      0.0891   -0.0018     -0.0577   -0.0012
         0.0891   -0.0018     -0.4830   -0.0015      0.0398   -0.0004
        -0.0577   -0.0012      0.0398   -0.0004     -0.3157   -0.0005

        0.905        -0.427    -0.001 dielectric  constant
 
 w=     1.356     0.000
        -0.4847   -0.0023      0.0928   -0.0038     -0.0588   -0.0018
         0.0928   -0.0038     -0.4855   -0.0025      0.0408   -0.0014
        -0.0588   -0.0018      0.0408   -0.0014     -0.3166   -0.0010

        1.356        -0.429    -0.002 dielectric  constant
 
 w=     1.806     0.000
        -0.4883   -0.0034      0.1007   -0.0043     -0.0605   -0.0021
         0.1007   -0.0043     -0.4890   -0.0037      0.0444   -0.0027
        -0.0605   -0.0021      0.0444   -0.0027     -0.3173   -0.0018

        1.806        -0.432    -0.003 dielectric  constant
 
 w=     2.254     0.000
        -0.4936   -0.0049      0.1081    0.0008     -0.0633   -0.0018
         0.1081    0.0008     -0.4943   -0.0050      0.0484   -0.0011
        -0.0633   -0.0018      0.0484   -0.0011     -0.3183   -0.0020

        2.254        -0.435    -0.004 dielectric  constant
 
 w=     2.701     0.000
        -0.5007   -0.0089      0.1120    0.0046     -0.0686   -0.0016
         0.1120    0.0046     -0.5015   -0.0090      0.0525   -0.0006
        -0.0686   -0.0016      0.0525   -0.0006     -0.3194   -0.0026

        2.701        -0.441    -0.007 dielectric  constant
 
 w=     3.145     0.000
        -0.5044   -0.0152      0.1177    0.0053     -0.0756   -0.0035
         0.1177    0.0053     -0.5054   -0.0153      0.0579    0.0018
        -0.0756   -0.0035      0.0579    0.0018     -0.3208   -0.0023

        3.145        -0.444    -0.011 dielectric  constant
 
 w=     3.587     0.000
        -0.5104   -0.0176      0.1260    0.0052     -0.0839   -0.0058
         0.1260    0.0052     -0.5116   -0.0177      0.0638    0.0038
        -0.0839   -0.0058      0.0638    0.0038     -0.3231   -0.0025

        3.587        -0.448    -0.013 dielectric  constant
 
 w=     4.026     0.000
        -0.5130   -0.0265      0.1358   -0.0004     -0.0952   -0.0098
         0.1358   -0.0004     -0.5145   -0.0270      0.0722    0.0066
        -0.0952   -0.0098      0.0722    0.0066     -0.3258   -0.0026

        4.026        -0.451    -0.019 dielectric  constant
 
 w=     4.462     0.000
        -0.5158   -0.0209      0.1635   -0.0217     -0.1108   -0.0168
         0.1635   -0.0217     -0.5175   -0.0221      0.0839    0.0109
        -0.1108   -0.0168      0.0839    0.0109     -0.3291   -0.0031

        4.462        -0.454    -0.015 dielectric  constant
 
 w=     4.895     0.000
        -0.5338   -0.0233      0.2462   -0.0336     -0.1303   -0.0293
         0.2462   -0.0336     -0.5347   -0.0254      0.1017    0.0188
        -0.1303   -0.0293      0.1017    0.0188     -0.3327   -0.0040

        4.895        -0.467    -0.018 dielectric  constant
 
 w=     5.324     0.000
        -0.5440   -0.0358      0.3540    0.0246     -0.1611   -0.0486
         0.3540    0.0246     -0.5439   -0.0377      0.1272    0.0363
        -0.1611   -0.0486      0.1272    0.0363     -0.3366   -0.0054

        5.324        -0.475    -0.026 dielectric  constant
 
 w=     5.750     0.000
        -0.5535   -0.0387      0.4861    0.1341     -0.2086   -0.0960
         0.4861    0.1341     -0.5529   -0.0405      0.1634    0.0726
        -0.2086   -0.0960      0.1634    0.0726     -0.3406   -0.0069

        5.750        -0.482    -0.029 dielectric  constant
 
 w=     6.172     0.000
        -0.5715   -0.0497      0.6742    0.5000     -0.2723   -0.2388
         0.6742    0.5000     -0.5702   -0.0511      0.2150    0.1813
        -0.2723   -0.2388      0.2150    0.1813     -0.3453   -0.0085

        6.172        -0.496    -0.036 dielectric  constant
 
 w=     6.591     0.000
        -0.5845   -0.0656      0.1638    1.1700     -0.0653   -0.4954
         0.1638    1.1700     -0.5827   -0.0660      0.0615    0.3781
        -0.0653   -0.4954      0.0615    0.3781     -0.3507   -0.0112

        6.591        -0.506    -0.048 dielectric  constant
 
 w=     7.006     0.000
        -0.5986   -0.0806     -0.6589    0.8501      0.2533   -0.3578
        -0.6589    0.8501     -0.5971   -0.0801     -0.1680    0.2780
         0.2533   -0.3578     -0.1680    0.2780     -0.3559   -0.0152

        7.006        -0.517    -0.059 dielectric  constant
 
 w=     7.417     0.000
        -0.6138   -0.1034     -0.8203    0.2128      0.2895   -0.1145
        -0.8203    0.2128     -0.6128   -0.1026     -0.1857    0.1263
         0.2895   -0.1145     -0.1857    0.1263     -0.3599   -0.0198

        7.417        -0.529    -0.075 dielectric  constant
 
 w=     7.825     0.000
        -0.6260   -0.1303     -0.5275   -0.2194      0.1840    0.0048
        -0.5275   -0.2194     -0.6251   -0.1298     -0.1531    0.0743
         0.1840    0.0048     -0.1531    0.0743     -0.3643   -0.0240

        7.825        -0.538    -0.095 dielectric  constant
 
 w=     8.229     0.000
        -0.6356   -0.1706     -0.1778   -0.2129      0.0991   -0.0015
        -0.1778   -0.2129     -0.6332   -0.1698     -0.1407    0.0395
         0.0991   -0.0015     -0.1407    0.0395     -0.3666   -0.0311

        8.229        -0.545    -0.124 dielectric  constant
 
 w=     8.630     0.000
        -0.6103   -0.2175     -0.1002   -0.0635      0.0894   -0.0270
        -0.1002   -0.0635     -0.6075   -0.2132     -0.1231    0.0150
         0.0894   -0.0270     -0.1231    0.0150     -0.3652   -0.0313

        8.630        -0.528    -0.154 dielectric  constant
 
 w=     9.028     0.000
        -0.5758   -0.2172     -0.1419   -0.0494      0.0954   -0.0171
        -0.1419   -0.0494     -0.5776   -0.2109     -0.1093    0.0007
         0.0954   -0.0171     -0.1093    0.0007     -0.3721   -0.0293

        9.028        -0.509    -0.152 dielectric  constant
 
 w=     9.422     0.000
        -0.5825   -0.2140     -0.1199   -0.0935      0.0904   -0.0088
        -0.1199   -0.0935     -0.5871   -0.2104     -0.0991   -0.0104
         0.0904   -0.0088     -0.0991   -0.0104     -0.3832   -0.0333

        9.422        -0.518    -0.153 dielectric  constant
 
 w=     9.814     0.000
        -0.5840   -0.2465     -0.0768   -0.0993      0.0930   -0.0017
        -0.0768   -0.0993     -0.5891   -0.2446     -0.0945   -0.0184
         0.0930   -0.0017     -0.0945   -0.0184     -0.3906   -0.0432

        9.814        -0.521    -0.178 dielectric  constant
 
 w=    10.203     0.000
        -0.5445   -0.2469     -0.0448   -0.1051      0.1013    0.0149
        -0.0448   -0.1051     -0.5505   -0.2479     -0.0948   -0.0349
         0.1013    0.0149     -0.0948   -0.0349     -0.3935   -0.0510

       10.203        -0.496    -0.182 dielectric  constant
 
 w=    10.589     0.000
        -0.5628   -0.2246     -0.0047   -0.1016      0.1041    0.0484
        -0.0047   -0.1016     -0.5658   -0.2275     -0.0811   -0.0579
         0.1041    0.0484     -0.0811   -0.0579     -0.3984   -0.0561

       10.589        -0.509    -0.169 dielectric  constant
 
 w=    10.973     0.000
        -0.5924   -0.2473      0.0292   -0.0864      0.0839    0.1002
         0.0292   -0.0864     -0.5937   -0.2484     -0.0708   -0.0709
         0.0839    0.1002     -0.0708   -0.0709     -0.4059   -0.0669

       10.973        -0.531    -0.188 dielectric  constant
 
 w=    11.355     0.000
        -0.5987   -0.2911      0.0652   -0.0681     -0.0087    0.1324
         0.0652   -0.0681     -0.6016   -0.2914     -0.0395   -0.1040
        -0.0087    0.1324     -0.0395   -0.1040     -0.4034   -0.0796

       11.355        -0.535    -0.221 dielectric  constant
 
 w=    11.735     0.000
        -0.5645   -0.3322      0.1017   -0.0240     -0.0654    0.0488
         0.1017   -0.0240     -0.5681   -0.3344      0.0108   -0.0941
        -0.0654    0.0488      0.0108   -0.0941     -0.4006   -0.0799

       11.735        -0.511    -0.249 dielectric  constant
 
 w=    12.113     0.000
        -0.5287   -0.3104      0.1048    0.0427     -0.0443    0.0060
         0.1048    0.0427     -0.5300   -0.3143      0.0413   -0.0654
        -0.0443    0.0060      0.0413   -0.0654     -0.4094   -0.0825

       12.113        -0.489    -0.236 dielectric  constant
 
 w=    12.490     0.000
        -0.5566   -0.2987      0.0716    0.0944     -0.0211   -0.0163
         0.0716    0.0944     -0.5559   -0.3010      0.0394   -0.0256
        -0.0211   -0.0163      0.0394   -0.0256     -0.4167   -0.0909

       12.490        -0.510    -0.230 dielectric  constant
 
 w=    12.867     0.000
        -0.5842   -0.3241      0.0245    0.1263     -0.0036   -0.0111
         0.0245    0.1263     -0.5837   -0.3244      0.0270   -0.0210
        -0.0036   -0.0111      0.0270   -0.0210     -0.4222   -0.1031

       12.867        -0.530    -0.251 dielectric  constant
 
 w=    13.242     0.000
        -0.6051   -0.3876     -0.0517    0.1327      0.0030   -0.0168
        -0.0517    0.1327     -0.6055   -0.3874      0.0304   -0.0126
         0.0030   -0.0168      0.0304   -0.0126     -0.4220   -0.1142

       13.242        -0.544    -0.296 dielectric  constant
 
 w=    13.617     0.000
        -0.5332   -0.4616     -0.0999    0.0630      0.0304   -0.0101
        -0.0999    0.0630     -0.5340   -0.4611      0.0278    0.0005
         0.0304   -0.0101      0.0278    0.0005     -0.4233   -0.1217

       13.617        -0.497    -0.348 dielectric  constant
 
 w=    13.992     0.000
        -0.4821   -0.4250     -0.0664    0.0134      0.0263    0.0303
        -0.0664    0.0134     -0.4840   -0.4234      0.0118    0.0095
         0.0263    0.0303      0.0118    0.0095     -0.4251   -0.1283

       13.992        -0.464    -0.326 dielectric  constant
 
 w=    14.367     0.000
        -0.4928   -0.4370     -0.0493    0.0286      0.0020    0.0382
        -0.0493    0.0286     -0.4969   -0.4352      0.0040   -0.0067
         0.0020    0.0382      0.0040   -0.0067     -0.4310   -0.1338

       14.367        -0.474    -0.335 dielectric  constant
 
 w=    14.743     0.000
        -0.4358   -0.4602     -0.0586    0.0221     -0.0324    0.0485
        -0.0586    0.0221     -0.4442   -0.4625      0.0236   -0.0096
        -0.0324    0.0485      0.0236   -0.0096     -0.4425   -0.1432

       14.743        -0.441    -0.355 dielectric  constant
 
 w=    15.120     0.000
        -0.4089   -0.4132     -0.0684    0.0172     -0.0690    0.0068
        -0.0684    0.0172     -0.4103   -0.4215      0.0261    0.0150
        -0.0690    0.0068      0.0261    0.0150     -0.4547   -0.1632

       15.120        -0.425    -0.333 dielectric  constant
 
 w=    15.498     0.000
        -0.4274   -0.3945     -0.0690   -0.0113     -0.0501   -0.0396
        -0.0690   -0.0113     -0.4242   -0.3963      0.0092    0.0216
        -0.0501   -0.0396      0.0092    0.0216     -0.4562   -0.1939

       15.498        -0.436    -0.328 dielectric  constant
 
 w=    15.877     0.000
        -0.4425   -0.3949     -0.0571   -0.0213     -0.0219   -0.0453
        -0.0571   -0.0213     -0.4436   -0.3924     -0.0023    0.0188
        -0.0219   -0.0453     -0.0023    0.0188     -0.4423   -0.2191

       15.877        -0.443    -0.335 dielectric  constant
 
 w=    16.259     0.000
        -0.4594   -0.4099     -0.0404   -0.0372     -0.0076   -0.0472
        -0.0404   -0.0372     -0.4644   -0.4106     -0.0073    0.0102
        -0.0076   -0.0472     -0.0073    0.0102     -0.4224   -0.2331

       16.259        -0.449    -0.351 dielectric  constant
 
 w=    16.643     0.000
        -0.4643   -0.4338     -0.0236   -0.0275      0.0070   -0.0451
        -0.0236   -0.0275     -0.4669   -0.4359     -0.0078    0.0052
         0.0070   -0.0451     -0.0078    0.0052     -0.4044   -0.2362

       16.643        -0.445    -0.369 dielectric  constant
 
 w=    17.030     0.000
        -0.4651   -0.4621     -0.0249   -0.0281      0.0193   -0.0409
        -0.0249   -0.0281     -0.4692   -0.4617     -0.0058   -0.0014
         0.0193   -0.0409     -0.0058   -0.0014     -0.3970   -0.2246

       17.030        -0.444    -0.383 dielectric  constant
 
 w=    17.421     0.000
        -0.4516   -0.4991     -0.0151   -0.0368      0.0351   -0.0289
        -0.0151   -0.0368     -0.4598   -0.5007     -0.0020   -0.0051
         0.0351   -0.0289     -0.0020   -0.0051     -0.4105   -0.2246

       17.421        -0.441    -0.408 dielectric  constant
 
 w=    17.815     0.000
        -0.4124   -0.5179      0.0003   -0.0373      0.0299   -0.0034
         0.0003   -0.0373     -0.4208   -0.5247      0.0123   -0.0084
         0.0299   -0.0034      0.0123   -0.0084     -0.4188   -0.2378

       17.815        -0.417    -0.427 dielectric  constant
 
 w=    18.214     0.000
        -0.3971   -0.5131      0.0217   -0.0310      0.0181   -0.0037
         0.0217   -0.0310     -0.4030   -0.5224      0.0164    0.0126
         0.0181   -0.0037      0.0164    0.0126     -0.4281   -0.2536

       18.214        -0.409    -0.430 dielectric  constant
 
 w=    18.617     0.000
        -0.3909   -0.5242      0.0273   -0.0020      0.0127    0.0031
         0.0273   -0.0020     -0.3948   -0.5345      0.0026    0.0154
         0.0127    0.0031      0.0026    0.0154     -0.4316   -0.2776

       18.617        -0.406    -0.445 dielectric  constant
 
 w=    19.026     0.000
        -0.3801   -0.5359      0.0104    0.0049     -0.0011   -0.0019
         0.0104    0.0049     -0.3828   -0.5481      0.0002    0.0111
        -0.0011   -0.0019      0.0002    0.0111     -0.4349   -0.3021

       19.026        -0.399    -0.462 dielectric  constant
 
 w=    19.441     0.000
        -0.3755   -0.5592      0.0160   -0.0031      0.0001   -0.0151
         0.0160   -0.0031     -0.3752   -0.5727     -0.0003    0.0114
         0.0001   -0.0151     -0.0003    0.0114     -0.4413   -0.3372

       19.441        -0.397    -0.490 dielectric  constant
 
 w=    19.863     0.000
        -0.3480   -0.5852      0.0231    0.0152      0.0044   -0.0160
         0.0231    0.0152     -0.3434   -0.6001     -0.0010    0.0095
         0.0044   -0.0160     -0.0010    0.0095     -0.4304   -0.4030

       19.863        -0.374    -0.529 dielectric  constant
 
 w=    20.291     0.000
        -0.3241   -0.5956      0.0110    0.0250      0.0068   -0.0226
         0.0110    0.0250     -0.3144   -0.6064      0.0038    0.0109
         0.0068   -0.0226      0.0038    0.0109     -0.3735   -0.4614

       20.291        -0.337    -0.554 dielectric  constant
 
 w=    20.728     0.000
        -0.3059   -0.6216      0.0061    0.0262      0.0179   -0.0240
         0.0061    0.0262     -0.2975   -0.6292     -0.0001    0.0218
         0.0179   -0.0240     -0.0001    0.0218     -0.2794   -0.5126

       20.728        -0.294    -0.588 dielectric  constant
 
 w=    21.172     0.000
        -0.2485   -0.6324     -0.0030    0.0352      0.0245   -0.0154
        -0.0030    0.0352     -0.2385   -0.6387     -0.0115    0.0202
         0.0245   -0.0154     -0.0115    0.0202     -0.1247   -0.4367

       21.172        -0.204    -0.569 dielectric  constant
 
 w=    21.627     0.000
        -0.2380   -0.6137     -0.0160    0.0314      0.0226   -0.0088
        -0.0160    0.0314     -0.2297   -0.6187     -0.0156    0.0142
         0.0226   -0.0088     -0.0156    0.0142     -0.1414   -0.3131

       21.627        -0.203    -0.515 dielectric  constant
 
 w=    22.091     0.000
        -0.2367   -0.6485     -0.0272    0.0266      0.0202   -0.0082
        -0.0272    0.0266     -0.2261   -0.6544     -0.0162    0.0101
         0.0202   -0.0082     -0.0162    0.0101     -0.1879   -0.2801

       22.091        -0.217    -0.528 dielectric  constant
 
 w=    22.567     0.000
        -0.1748   -0.7005     -0.0280    0.0092      0.0231   -0.0092
        -0.0280    0.0092     -0.1611   -0.7023     -0.0177    0.0081
         0.0231   -0.0092     -0.0177    0.0081     -0.2021   -0.2793

       22.567        -0.179    -0.561 dielectric  constant
 
 w=    23.055     0.000
        -0.0670   -0.6925     -0.0204    0.0095      0.0268   -0.0039
        -0.0204    0.0095     -0.0569   -0.6913     -0.0194    0.0036
         0.0268   -0.0039     -0.0194    0.0036     -0.2125   -0.2661

       23.055        -0.112    -0.550 dielectric  constant
 
 w=    23.555     0.000
        -0.0107   -0.6023     -0.0247    0.0094      0.0269    0.0026
        -0.0247    0.0094     -0.0001   -0.5991     -0.0189   -0.0008
         0.0269    0.0026     -0.0189   -0.0008     -0.2187   -0.2647

       23.555        -0.076    -0.489 dielectric  constant
 
 w=    24.070     0.000
        -0.0381   -0.5669     -0.0260    0.0009      0.0208    0.0094
        -0.0260    0.0009     -0.0310   -0.5661     -0.0178   -0.0053
         0.0208    0.0094     -0.0178   -0.0053     -0.2261   -0.2489

       24.070        -0.098    -0.461 dielectric  constant
 
 w=    24.600     0.000
        -0.0178   -0.5549     -0.0201   -0.0044      0.0163    0.0061
        -0.0201   -0.0044     -0.0035   -0.5513     -0.0135   -0.0102
         0.0163    0.0061     -0.0135   -0.0102     -0.2513   -0.2405

       24.600        -0.091    -0.449 dielectric  constant
 
 w=    25.147     0.000
        -0.0229   -0.5315     -0.0147   -0.0041      0.0160    0.0080
        -0.0147   -0.0041     -0.0153   -0.5201     -0.0086   -0.0111
         0.0160    0.0080     -0.0086   -0.0111     -0.2735   -0.2592

       25.147        -0.104    -0.437 dielectric  constant
 
 w=    25.712     0.000
        -0.0331   -0.5522     -0.0107   -0.0024      0.0136    0.0072
        -0.0107   -0.0024     -0.0307   -0.5439     -0.0001   -0.0112
         0.0136    0.0072     -0.0001   -0.0112     -0.2796   -0.2571

       25.712        -0.114    -0.451 dielectric  constant
 
 w=    26.297     0.000
         0.0124   -0.5697     -0.0127    0.0027      0.0164    0.0078
        -0.0127    0.0027      0.0147   -0.5632     -0.0018    0.0008
         0.0164    0.0078     -0.0018    0.0008     -0.3216   -0.2716

       26.297        -0.098    -0.468 dielectric  constant
 
 w=    26.903     0.000
         0.0795   -0.5768     -0.0138   -0.0017      0.0120    0.0167
        -0.0138   -0.0017      0.0808   -0.5703     -0.0054   -0.0068
         0.0120    0.0167     -0.0054   -0.0068     -0.3527   -0.3398

       26.903        -0.064    -0.496 dielectric  constant
 
 w=    27.532     0.000
         0.1276   -0.4902     -0.0128    0.0009      0.0034    0.0123
        -0.0128    0.0009      0.1280   -0.4843     -0.0003   -0.0037
         0.0034    0.0123     -0.0003   -0.0037     -0.2896   -0.4108

       27.532        -0.011    -0.462 dielectric  constant
 
 w=    28.187     0.000
         0.1082   -0.4549     -0.0156   -0.0018      0.0035    0.0084
        -0.0156   -0.0018      0.1075   -0.4495     -0.0012   -0.0021
         0.0035    0.0084     -0.0012   -0.0021     -0.2532   -0.3792

       28.187        -0.012    -0.428 dielectric  constant
 
 w=    28.869     0.000
         0.1155   -0.4275     -0.0140   -0.0054      0.0023    0.0085
        -0.0140   -0.0054      0.1138   -0.4232     -0.0016   -0.0008
         0.0023    0.0085     -0.0016   -0.0008     -0.2677   -0.4058

       28.869        -0.013    -0.419 dielectric  constant
 
 w=    29.581     0.000
         0.1031   -0.4041     -0.0109   -0.0066      0.0016    0.0047
        -0.0109   -0.0066      0.1011   -0.4013     -0.0036   -0.0001
         0.0016    0.0047     -0.0036   -0.0001     -0.2360   -0.4313

       29.581        -0.011    -0.412 dielectric  constant
 
 w=    30.326     0.000
         0.0905   -0.4097     -0.0088   -0.0060      0.0050    0.0049
        -0.0088   -0.0060      0.0890   -0.4085     -0.0032   -0.0025
         0.0050    0.0049     -0.0032   -0.0025     -0.2104   -0.4537

       30.326        -0.010    -0.424 dielectric  constant
 
 w=    31.108     0.000
         0.1133   -0.4281     -0.0075   -0.0060      0.0009    0.0098
        -0.0075   -0.0060      0.1138   -0.4264     -0.0037   -0.0003
         0.0009    0.0098     -0.0037   -0.0003     -0.1639   -0.4547

       31.108         0.021    -0.436 dielectric  constant
 
 w=    31.928     0.000
         0.1655   -0.4089     -0.0055   -0.0053     -0.0020    0.0020
        -0.0055   -0.0053      0.1647   -0.4065     -0.0047   -0.0038
        -0.0020    0.0020     -0.0047   -0.0038     -0.1635   -0.4375

       31.928         0.056    -0.418 dielectric  constant
 
 w=    32.793     0.000
         0.1881   -0.3724     -0.0065   -0.0027      0.0013    0.0015
        -0.0065   -0.0027      0.1879   -0.3709     -0.0020   -0.0042
         0.0013    0.0015     -0.0020   -0.0042     -0.1577   -0.4788

       32.793         0.073    -0.407 dielectric  constant
 
 w=    33.704     0.000
         0.2090   -0.3307     -0.0080   -0.0058      0.0042    0.0004
        -0.0080   -0.0058      0.2087   -0.3274     -0.0023   -0.0028
         0.0042    0.0004     -0.0023   -0.0028     -0.1013   -0.4968

       33.704         0.105    -0.385 dielectric  constant
 
 w=    34.669     0.000
         0.2118   -0.2846     -0.0039   -0.0084      0.0037    0.0062
        -0.0039   -0.0084      0.2093   -0.2829     -0.0008   -0.0059
         0.0037    0.0062     -0.0008   -0.0059     -0.0788   -0.4988

       34.669         0.114    -0.355 dielectric  constant
 
 w=    35.692     0.000
         0.2051   -0.2445     -0.0007   -0.0050      0.0007    0.0035
        -0.0007   -0.0050      0.2030   -0.2445      0.0024   -0.0032
         0.0007    0.0035      0.0024   -0.0032     -0.0180   -0.5280

       35.692         0.130    -0.339 dielectric  constant
 
 w=    36.780     0.000
         0.1925   -0.2135      0.0001   -0.0034      0.0011    0.0038
         0.0001   -0.0034      0.1925   -0.2142      0.0025   -0.0006
         0.0011    0.0038      0.0025   -0.0006      0.0406   -0.5079

       36.780         0.142    -0.312 dielectric  constant
 
 w=    37.939     0.000
         0.1787   -0.1812     -0.0001    0.0004     -0.0001    0.0032
        -0.0001    0.0004      0.1800   -0.1800      0.0003    0.0021
        -0.0001    0.0032      0.0003    0.0021      0.0939   -0.4930

       37.939         0.151    -0.285 dielectric  constant
 
 w=    39.179     0.000
         0.1560   -0.1589     -0.0038    0.0021      0.0004    0.0015
        -0.0038    0.0021      0.1557   -0.1563     -0.0027    0.0008
         0.0004    0.0015     -0.0027    0.0008      0.1617   -0.4727

       39.179         0.158    -0.263 dielectric  constant
 
 w=    40.508     0.000
         0.1344   -0.1440     -0.0068   -0.0010      0.0010    0.0026
        -0.0068   -0.0010      0.1327   -0.1426     -0.0026   -0.0020
         0.0010    0.0026     -0.0026   -0.0020      0.2518   -0.3855

       40.508         0.173    -0.224 dielectric  constant
 
 w=    41.939     0.000
         0.1135   -0.1375     -0.0039   -0.0053      0.0000    0.0023
        -0.0039   -0.0053      0.1120   -0.1370     -0.0008   -0.0028
         0.0000    0.0023     -0.0008   -0.0028      0.2265   -0.2909

       41.939         0.151    -0.188 dielectric  constant
 
 w=    43.483     0.000
         0.0993   -0.1395     -0.0017   -0.0016      0.0002    0.0013
        -0.0017   -0.0016      0.0985   -0.1393      0.0008   -0.0022
         0.0002    0.0013      0.0008   -0.0022      0.2055   -0.2445

       43.483         0.134    -0.174 dielectric  constant
 
 w=    45.156     0.000
         0.0965   -0.1407     -0.0031   -0.0019      0.0004    0.0018
        -0.0031   -0.0019      0.0959   -0.1401      0.0009   -0.0004
         0.0004    0.0018      0.0009   -0.0004      0.1856   -0.2145

       45.156         0.126    -0.165 dielectric  constant
 
 w=    46.976     0.000
         0.0929   -0.1308     -0.0033   -0.0024      0.0000    0.0013
        -0.0033   -0.0024      0.0918   -0.1303      0.0003   -0.0001
         0.0000    0.0013      0.0003   -0.0001      0.1904   -0.2051

       46.976         0.125    -0.155 dielectric  constant
 
 w=    48.963     0.000
         0.0831   -0.1347     -0.0021   -0.0040      0.0004    0.0011
        -0.0021   -0.0040      0.0821   -0.1348     -0.0004    0.0003
         0.0004    0.0011     -0.0004    0.0003      0.1974   -0.1538

       48.963         0.121    -0.141 dielectric  constant
 
 w=    51.144     0.000
         0.0977   -0.1378     -0.0008   -0.0026      0.0004    0.0017
        -0.0008   -0.0026      0.0972   -0.1376     -0.0010   -0.0003
         0.0004    0.0017     -0.0010   -0.0003      0.1698   -0.1159

       51.144         0.122    -0.130 dielectric  constant
 
 w=    53.547     0.000
         0.1122   -0.1156     -0.0009   -0.0023     -0.0004    0.0017
        -0.0009   -0.0023      0.1114   -0.1156     -0.0005   -0.0014
        -0.0004    0.0017     -0.0005   -0.0014      0.1454   -0.0967

       53.547         0.123    -0.109 dielectric  constant
 
 w=    56.211     0.000
         0.1050   -0.0935     -0.0005   -0.0024     -0.0010    0.0011
        -0.0005   -0.0024      0.1044   -0.0938      0.0002   -0.0008
        -0.0010    0.0011      0.0002   -0.0008      0.1258   -0.0835

       56.211         0.112    -0.090 dielectric  constant
 
 w=    59.180     0.000
         0.0934   -0.0770     -0.0003   -0.0017     -0.0007   -0.0001
        -0.0003   -0.0017      0.0930   -0.0771      0.0001   -0.0005
        -0.0007   -0.0001      0.0001   -0.0005      0.1114   -0.0762

       59.180         0.099    -0.077 dielectric  constant
 
 w=    62.511     0.000
         0.0802   -0.0716     -0.0000   -0.0020      0.0001    0.0001
        -0.0000   -0.0020      0.0797   -0.0720      0.0001   -0.0005
         0.0001    0.0001      0.0001   -0.0005      0.1007   -0.0693

       62.511         0.087    -0.071 dielectric  constant
 
 w=    66.273     0.000
         0.0758   -0.0705      0.0003   -0.0012      0.0001    0.0005
         0.0003   -0.0012      0.0756   -0.0709      0.0002   -0.0003
         0.0001    0.0005      0.0002   -0.0003      0.0937   -0.0602

       66.273         0.082    -0.067 dielectric  constant
 
 w=    70.558     0.000
         0.0779   -0.0626      0.0003   -0.0012     -0.0001    0.0003
         0.0003   -0.0012      0.0779   -0.0629      0.0001   -0.0000
        -0.0001    0.0003      0.0001   -0.0000      0.0872   -0.0499

       70.558         0.081    -0.058 dielectric  constant
 
 w=    75.480     0.000
         0.0743   -0.0491      0.0005   -0.0008     -0.0001    0.0004
         0.0005   -0.0008      0.0743   -0.0494     -0.0000   -0.0003
        -0.0001    0.0004     -0.0000   -0.0003      0.0769   -0.0402

       75.480         0.075    -0.046 dielectric  constant
 
 w=    81.193     0.000
         0.0674   -0.0444      0.0005   -0.0005     -0.0002    0.0002
         0.0005   -0.0005      0.0675   -0.0446      0.0001   -0.0002
        -0.0002    0.0002      0.0001   -0.0002      0.0674   -0.0387

       81.193         0.067    -0.043 dielectric  constant
 
 w=    87.902     0.000
         0.0710   -0.0361      0.0004   -0.0002     -0.0002    0.0000
         0.0004   -0.0002      0.0712   -0.0362      0.0001   -0.0001
        -0.0002    0.0000      0.0001   -0.0001      0.0714   -0.0308

       87.902         0.071    -0.034 dielectric  constant
 
 w=    95.890     0.000
         0.0664   -0.0083      0.0002   -0.0001     -0.0001    0.0001
         0.0002   -0.0001      0.0664   -0.0083      0.0001   -0.0000
        -0.0001    0.0001      0.0001   -0.0000      0.0639   -0.0071

       95.890         0.066    -0.008 dielectric  constant
 
 w=   105.555     0.000
         0.0460   -0.0028      0.0002   -0.0000     -0.0001    0.0000
         0.0002   -0.0000      0.0461   -0.0028      0.0001   -0.0000
        -0.0001    0.0000      0.0001   -0.0000      0.0451   -0.0021

      105.555         0.046    -0.003 dielectric  constant
 
 w=   117.484     0.000
         0.0337   -0.0004      0.0001    0.0000     -0.0000    0.0000
         0.0001    0.0000      0.0337   -0.0004      0.0000   -0.0000
        -0.0000    0.0000      0.0000   -0.0000      0.0331   -0.0003

      117.484         0.033    -0.000 dielectric  constant
 
 w=   132.567     0.000
         0.0243   -0.0001      0.0000   -0.0000     -0.0000    0.0000
         0.0000   -0.0000      0.0243   -0.0001      0.0000   -0.0000
        -0.0000    0.0000      0.0000   -0.0000      0.0240   -0.0001

      132.567         0.024    -0.000 dielectric  constant
 
 w=   152.230     0.000
         0.0174   -0.0001      0.0000   -0.0000     -0.0000    0.0000
         0.0000   -0.0000      0.0174   -0.0001      0.0000   -0.0000
        -0.0000    0.0000      0.0000   -0.0000      0.0173   -0.0001

      152.230         0.017    -0.000 dielectric  constant
 
 w=   178.915     0.000
         0.0121   -0.0000      0.0000   -0.0000     -0.0000    0.0000
         0.0000   -0.0000      0.0121   -0.0000      0.0000   -0.0000
        -0.0000    0.0000      0.0000   -0.0000      0.0121   -0.0000

      178.915         0.012    -0.000 dielectric  constant
 
   KRAMKRO:  cpu time     38.8063: real time     46.0573
   TWOEINT:  cpu time     65.1882: real time     65.4151
   KRAMKRO:  cpu time     41.8109: real time     41.9260
   TWOEINT:  cpu time     48.3605: real time     48.5254
   KRAMKRO:  cpu time     41.9668: real time     42.0827
   TWOEINT:  cpu time     79.8422: real time     80.1182
   KRAMKRO:  cpu time     42.0300: real time     42.1461
   TWOEINT:  cpu time     15.8022: real time     15.8509
   KRAMKRO:  cpu time     41.2565: real time     41.3685
   TWOEINT:  cpu time    115.6206: real time    116.0301
   KRAMKRO:  cpu time     41.5389: real time     41.6527
   TWOEINT:  cpu time     11.0315: real time     11.0687
   KRAMKRO:  cpu time     41.5894: real time     41.7042
   TWOEINT:  cpu time    233.7419: real time    234.5839
   KRAMKRO:  cpu time     41.8198: real time     41.9333
   TWOEINT:  cpu time      5.9262: real time      5.9457
   KRAMKRO:  cpu time     41.5352: real time     41.6493
   TWOEINT:  cpu time    653.9910: real time    656.3685
   KRAMKRO:  cpu time     43.2139: real time     43.3300
   TWOEINT:  cpu time      5.3666: real time      5.3846
        GW:  cpu time   3641.6727: real time   3662.2949
 
 performed       5711000 updates of chi_q(r,r)
 total number of BLAS operations    2389081.47 Gflops


--------------------------------------------------------------------------------------------------------


NQ=   2    0.3333    0.0000    0.0000, 
       CHI:  cpu time      8.1763: real time      8.2019
   KRAMKRO:  cpu time     41.7997: real time     41.9058
       CHI:  cpu time     27.3964: real time     27.4864
   KRAMKRO:  cpu time     42.4843: real time     42.5918
       CHI:  cpu time     54.2334: real time     54.4195
   KRAMKRO:  cpu time     41.5233: real time     41.6286
       CHI:  cpu time    142.2445: real time    142.7500
   KRAMKRO:  cpu time     43.2777: real time     43.3868
       CHI:  cpu time    638.5330: real time    640.8338
   KRAMKRO:  cpu time     54.3774: real time     54.5153
    LFIELD:  cpu time      0.0001: real time      0.0001
  XI_LOCAL:  cpu time    271.2775: real time    272.3744
  XI_RED_T:  cpu time      2.9854: real time      2.9971
   XI_TO_W:  cpu time      0.3514: real time      0.3528
   CHI_SYM:  cpu time      5.0941: real time      5.1115
   KRAMKRO:  cpu time     42.6238: real time     50.0652
   TWOEINT:  cpu time    124.9916: real time    125.4290
   KRAMKRO:  cpu time     40.3182: real time     40.4262
   TWOEINT:  cpu time     91.6558: real time     91.9718
   KRAMKRO:  cpu time     40.7031: real time     40.8113
   TWOEINT:  cpu time    153.8651: real time    154.4076
   KRAMKRO:  cpu time     39.6618: real time     39.7657
   TWOEINT:  cpu time     26.3158: real time     26.3983
   KRAMKRO:  cpu time     41.4612: real time     41.5734
   TWOEINT:  cpu time    222.8019: real time    223.6042
   KRAMKRO:  cpu time     41.3934: real time     41.4980
   TWOEINT:  cpu time     18.0170: real time     18.0779
   KRAMKRO:  cpu time     41.1068: real time     41.2184
   TWOEINT:  cpu time    454.3542: real time    456.0099
   KRAMKRO:  cpu time     41.6718: real time     41.7764
   TWOEINT:  cpu time      7.6219: real time      7.6450
   KRAMKRO:  cpu time     41.2919: real time     41.4039
   TWOEINT:  cpu time   1281.8630: real time   1286.5191
   KRAMKRO:  cpu time     40.1669: real time     40.2675
   TWOEINT:  cpu time      6.3973: real time      6.4176
        GW:  cpu time   4172.8351: real time   4194.6427
 
 performed      13931000 updates of chi_q(r,r)
 total number of BLAS operations    5783037.26 Gflops


--------------------------------------------------------------------------------------------------------


NQ=   3    0.3333    0.3333    0.0000, 
       CHI:  cpu time      8.2850: real time      8.3104
   KRAMKRO:  cpu time     41.7854: real time     41.8904
       CHI:  cpu time     27.4430: real time     27.5343
   KRAMKRO:  cpu time     42.5471: real time     42.6547
       CHI:  cpu time     54.5099: real time     54.6986
   KRAMKRO:  cpu time     41.4238: real time     41.5279
       CHI:  cpu time    142.4305: real time    142.9407
   KRAMKRO:  cpu time     43.2218: real time     43.3305
       CHI:  cpu time    638.4968: real time    640.8189
   KRAMKRO:  cpu time     55.5832: real time     55.7255
    LFIELD:  cpu time      0.0001: real time      0.0001
  XI_LOCAL:  cpu time    272.1196: real time    273.1976
  XI_RED_T:  cpu time      3.0756: real time      3.0877
   XI_TO_W:  cpu time      0.3553: real time      0.3568
   CHI_SYM:  cpu time      5.1166: real time      5.1341
   KRAMKRO:  cpu time     42.0431: real time     49.4933
   TWOEINT:  cpu time    124.6995: real time    125.1408
   KRAMKRO:  cpu time     41.4247: real time     41.5385
   TWOEINT:  cpu time     92.2364: real time     92.5581
   KRAMKRO:  cpu time     41.1923: real time     41.3049
   TWOEINT:  cpu time    155.0421: real time    155.5935
   KRAMKRO:  cpu time     40.6480: real time     40.7580
   TWOEINT:  cpu time     26.0542: real time     26.1364
   KRAMKRO:  cpu time     41.7863: real time     41.9014
   TWOEINT:  cpu time    222.2949: real time    223.1013
   KRAMKRO:  cpu time     43.5642: real time     43.6835
   TWOEINT:  cpu time     18.2608: real time     18.3227
   KRAMKRO:  cpu time     41.0557: real time     41.1682
   TWOEINT:  cpu time    455.7605: real time    457.4342
   KRAMKRO:  cpu time     44.0626: real time     44.1782
   TWOEINT:  cpu time      7.5888: real time      7.6118
   KRAMKRO:  cpu time     41.3038: real time     41.4177
   TWOEINT:  cpu time   1291.1997: real time   1295.9581
   KRAMKRO:  cpu time     42.2103: real time     42.3195
   TWOEINT:  cpu time      6.5948: real time      6.6167
        GW:  cpu time   4196.0501: real time   4218.0808
 
 performed      22151000 updates of chi_q(r,r)
 total number of BLAS operations    9176993.05 Gflops


--------------------------------------------------------------------------------------------------------


NQ=   4    0.0000    0.3333    0.0000, 
       CHI:  cpu time      8.1251: real time      8.1505
   KRAMKRO:  cpu time     41.8431: real time     41.9493
       CHI:  cpu time     27.7966: real time     27.8894
   KRAMKRO:  cpu time     41.8684: real time     41.9746
       CHI:  cpu time     54.6170: real time     54.8063
   KRAMKRO:  cpu time     41.4469: real time     41.5526
       CHI:  cpu time    140.0708: real time    140.5751
   KRAMKRO:  cpu time     45.4547: real time     45.5707
       CHI:  cpu time    635.6473: real time    637.9635
   KRAMKRO:  cpu time     57.5459: real time     57.6946
    LFIELD:  cpu time      0.0001: real time      0.0001
  XI_LOCAL:  cpu time    273.2530: real time    274.3936
  XI_RED_T:  cpu time      3.0951: real time      3.1073
   XI_TO_W:  cpu time      0.3477: real time      0.3491
   CHI_SYM:  cpu time      5.1379: real time      5.1551
   KRAMKRO:  cpu time     40.8999: real time     48.3749
   TWOEINT:  cpu time    121.4151: real time    121.8484
   KRAMKRO:  cpu time     43.7167: real time     43.8387
   TWOEINT:  cpu time     89.8217: real time     90.1382
   KRAMKRO:  cpu time     42.7690: real time     42.8880
   TWOEINT:  cpu time    150.1833: real time    150.7251
   KRAMKRO:  cpu time     44.4821: real time     44.6050
   TWOEINT:  cpu time     25.8415: real time     25.9238
   KRAMKRO:  cpu time     42.1449: real time     42.2691
   TWOEINT:  cpu time    216.6402: real time    217.4276
   KRAMKRO:  cpu time     48.4170: real time     48.5497
   TWOEINT:  cpu time     17.8166: real time     17.8779
   KRAMKRO:  cpu time     41.4526: real time     41.5677
   TWOEINT:  cpu time    441.0798: real time    442.6992
   KRAMKRO:  cpu time     55.0250: real time     55.1755
   TWOEINT:  cpu time      7.5871: real time      7.6108
   KRAMKRO:  cpu time     41.3613: real time     41.4761
   TWOEINT:  cpu time   1248.3271: real time   1252.9344
   KRAMKRO:  cpu time     77.3154: real time     77.5233
   TWOEINT:  cpu time      6.4221: real time      6.4426
        GW:  cpu time   4179.9903: real time   4202.0531
 
 performed      30371000 updates of chi_q(r,r)
 total number of BLAS operations   12570948.84 Gflops


--------------------------------------------------------------------------------------------------------


NQ=   5   -0.3333    0.3333    0.0000, 
       CHI:  cpu time      8.1606: real time      8.1871
   KRAMKRO:  cpu time     42.0825: real time     42.2086
       CHI:  cpu time     27.0446: real time     27.1426
   KRAMKRO:  cpu time     43.7849: real time     43.9067
       CHI:  cpu time     54.1592: real time     54.3602
   KRAMKRO:  cpu time     42.6142: real time     42.7344
       CHI:  cpu time    141.8700: real time    142.4171
   KRAMKRO:  cpu time     43.8664: real time     43.9889
       CHI:  cpu time    643.4246: real time    645.9305
   KRAMKRO:  cpu time     52.6446: real time     52.7913
    LFIELD:  cpu time      0.0001: real time      0.0001
  XI_LOCAL:  cpu time    274.4603: real time    275.8935
  XI_RED_T:  cpu time      3.3457: real time      3.3563
   XI_TO_W:  cpu time      0.3351: real time      0.3361
   CHI_SYM:  cpu time      4.5850: real time      4.5989
   KRAMKRO:  cpu time     38.9740: real time     46.3647
   TWOEINT:  cpu time    120.3374: real time    120.7702
   KRAMKRO:  cpu time     46.1921: real time     46.3194
   TWOEINT:  cpu time     89.3699: real time     89.6841
   KRAMKRO:  cpu time     44.9575: real time     45.0821
   TWOEINT:  cpu time    149.9864: real time    150.5221
   KRAMKRO:  cpu time     46.8286: real time     46.9578
   TWOEINT:  cpu time     25.5036: real time     25.5839
   KRAMKRO:  cpu time     42.3566: real time     42.4741
   TWOEINT:  cpu time    214.1948: real time    214.9745
   KRAMKRO:  cpu time     54.0254: real time     54.1726
   TWOEINT:  cpu time     17.7556: real time     17.8165
   KRAMKRO:  cpu time     41.5852: real time     41.7012
   TWOEINT:  cpu time    437.8677: real time    439.4856
   KRAMKRO:  cpu time     68.0421: real time     68.2260
   TWOEINT:  cpu time      7.7231: real time      7.7476
   KRAMKRO:  cpu time     41.3812: real time     41.4962
   TWOEINT:  cpu time   1238.9810: real time   1243.5783
   KRAMKRO:  cpu time    111.4896: real time    111.7869
   TWOEINT:  cpu time      6.5526: real time      6.5747
        GW:  cpu time   4227.1103: real time   4249.8010
 
 performed      38591000 updates of chi_q(r,r)
 total number of BLAS operations   15940382.59 Gflops


--------------------------------------------------------------------------------------------------------


 QP shifts <psi_nk| G(iteration)W_0 |psi_nk>: iteration 1
 for sc-GW calculations column KS-energies equals QP-energies in previous step
 and V_xc(KS)=  KS-energies - (<T + V_ion + V_H > + <T+V_H+V_ion>^1  + <V_x>^1)

 k-point   1 :       0.0000    0.0000    0.0000
  band No.  KS-energies  QP-energies   sigma(KS)   V_xc(KS)     V^pw_x(r,r')   Z            occupation Imag(sigma)

      1     -27.9963     -31.3017     -25.9040     -21.3503     -35.2109       0.7259       2.0000       1.1439
      2     -27.5059     -30.7829     -26.8061     -22.2299     -36.1869       0.7161       2.0000       1.0309
      3     -27.2632     -30.5625     -26.8778     -22.3017     -36.1473       0.7210       2.0000       1.0549
      4     -27.2469     -30.5534     -26.8731     -22.2943     -36.1374       0.7221       2.0000       1.0606
      5     -27.2423     -30.5487     -26.8722     -22.2944     -36.1372       0.7223       2.0000       1.0608
      6     -27.2248     -30.5338     -26.8692     -22.2921     -36.1335       0.7229       2.0000       1.0637
      7     -27.2183     -30.5242     -26.8683     -22.2926     -36.1335       0.7225       2.0000       1.0642
      8     -27.2089     -30.5233     -26.8712     -22.2927     -36.1333       0.7239       2.0000       1.0653
      9     -27.0021     -30.3033     -27.3586     -22.7576     -36.6524       0.7175       2.0000       0.9949
     10     -26.9887     -30.2873     -27.3582     -22.7590     -36.6535       0.7172       2.0000       0.9972
     11     -26.9841     -30.2826     -27.3574     -22.7600     -36.6543       0.7175       2.0000       0.9979
     12     -26.9668     -30.2655     -27.3568     -22.7606     -36.6542       0.7177       2.0000       0.9991
     13     -26.9610     -30.2588     -27.3578     -22.7636     -36.6564       0.7178       2.0000       1.0001
     14     -26.9521     -30.2494     -27.3552     -22.7620     -36.6541       0.7179       2.0000       1.0011
     15     -26.7583     -30.0526     -27.5421     -22.9640     -36.8169       0.7196       2.0000       0.9968
     16     -26.7506     -30.0685     -27.5677     -22.9630     -36.8152       0.7205       2.0000       0.9966
     17     -26.7506     -30.0685     -27.5677     -22.9630     -36.8152       0.7205       2.0000       0.9966
     18     -26.7506     -30.0685     -27.5677     -22.9630     -36.8152       0.7205       2.0000       0.9966
     19     -20.4820     -22.9495     -23.5436     -19.6690     -31.3281       0.6369       2.0000       1.3780
     20     -18.7609     -21.0078     -20.1168     -17.0148     -27.0258       0.7244       2.0000       0.6046
     21     -17.0419     -19.2081     -19.5793     -16.6392     -25.8431       0.7368       2.0000       0.4599
     22     -17.0320     -19.1970     -19.5788     -16.6385     -25.8420       0.7363       2.0000       0.4597
     23     -17.0290     -19.1938     -19.5787     -16.6387     -25.8421       0.7363       2.0000       0.4596
     24     -17.0157     -19.1781     -19.5782     -16.6398     -25.8434       0.7359       2.0000       0.4598
     25     -17.0103     -19.1714     -19.5784     -16.6407     -25.8444       0.7357       2.0000       0.4599
     26     -17.0036     -19.1654     -19.5763     -16.6383     -25.8408       0.7358       2.0000       0.4597
     27     -13.9967     -16.1320     -19.6512     -16.8315     -24.9242       0.7573       2.0000       0.2553
     28     -13.9967     -16.1320     -19.6512     -16.8315     -24.9242       0.7573       2.0000       0.2553
     29     -13.9917     -16.1210     -19.6491     -16.8365     -24.9312       0.7571       2.0000       0.2550
     30     -13.9917     -16.1210     -19.6491     -16.8365     -24.9312       0.7571       2.0000       0.2550
     31     -13.6912     -16.4529     -18.6796     -15.2766     -24.0745       0.8115       2.0000       0.6704
     32     -12.1261     -14.9214     -18.6658     -14.9429     -23.2491       0.7508       2.0000       0.4160
     33     -11.8204     -13.9706     -20.2745     -17.4795     -24.9156       0.7693       2.0000       0.1399
     34     -11.8139     -13.9637     -20.2457     -17.4512     -24.8834       0.7693       2.0000       0.1405
     35     -11.8082     -13.9610     -20.2153     -17.4173     -24.8471       0.7694       2.0000       0.1425
     36     -11.7971     -13.9442     -20.2152     -17.4247     -24.8499       0.7694       2.0000       0.1413
     37     -11.7931     -13.9390     -20.2047     -17.4154     -24.8368       0.7693       2.0000       0.1408
     38     -11.7896     -13.9354     -20.2107     -17.4220     -24.8443       0.7695       2.0000       0.1408
     39     -11.6701     -13.6361     -18.0238     -15.4774     -22.1366       0.7721       2.0000       0.1322
     40     -11.6701     -13.6361     -18.0238     -15.4774     -22.1366       0.7721       2.0000       0.1322
     41     -11.4128     -13.8157     -22.8786     -19.7814     -27.4953       0.7758       2.0000       0.0676
     42     -10.3908     -12.6173     -22.2206     -19.3724     -26.5440       0.7817       2.0000       0.0607
     43     -10.3751     -12.6071     -22.2668     -19.4114     -26.5959       0.7817       2.0000       0.0602
     44     -10.3671     -12.5977     -22.2566     -19.4028     -26.5834       0.7816       2.0000       0.0603
     45     -10.3530     -12.5855     -22.2961     -19.4398     -26.6335       0.7816       2.0000       0.0602
     46     -10.3438     -12.5753     -22.2994     -19.4436     -26.6377       0.7814       2.0000       0.0603
     47     -10.3353     -12.5707     -22.3240     -19.4635     -26.6627       0.7815       2.0000       0.0597
     48      -9.4581     -11.6546     -23.1302     -20.3358     -27.4585       0.7860       2.0000       0.0475
     49      -9.4544     -11.6655     -23.1490     -20.3368     -27.4588       0.7862       2.0000       0.0475
     50      -9.4544     -11.6655     -23.1490     -20.3368     -27.4588       0.7862       2.0000       0.0475
     51      -9.4544     -11.6655     -23.1490     -20.3368     -27.4588       0.7862       2.0000       0.0475
     52      -9.0271     -11.2308     -23.0777     -20.2804     -27.3664       0.7878       2.0000       0.0466
     53      -9.0148     -11.2223     -23.0981     -20.2960     -27.3962       0.7878       2.0000       0.0465
     54      -9.0040     -11.2071     -23.0832     -20.2857     -27.3802       0.7875       2.0000       0.0467
     55      -8.9924     -11.1995     -23.1083     -20.3058     -27.4123       0.7876       2.0000       0.0469
     56      -8.9793     -11.1826     -23.0955     -20.2970     -27.4003       0.7873       2.0000       0.0470
     57      -8.9712     -11.1779     -23.1121     -20.3094     -27.4223       0.7873       2.0000       0.0468
     58      -8.4018     -10.4519     -23.2954     -20.7382     -27.0450       0.8018       2.0000       0.0313
     59      -7.9625      -9.8799     -20.6755     -18.2589     -24.5870       0.7935       2.0000       0.0501
     60      -7.9597      -9.8773     -20.6795     -18.2625     -24.5917       0.7934       2.0000       0.0501
     61      -7.9522      -9.8697     -20.6746     -18.2573     -24.5838       0.7933       2.0000       0.0502
     62      -7.9459      -9.8607     -20.6640     -18.2501     -24.5725       0.7933       2.0000       0.0503
     63      -7.9384      -9.8535     -20.6621     -18.2475     -24.5684       0.7931       2.0000       0.0503
     64      -7.9353      -9.8509     -20.6669     -18.2516     -24.5741       0.7931       2.0000       0.0503
     65      -7.6788     -10.3537     -19.0675     -15.5920     -22.2966       0.7696       2.0000       0.0901
     66      -7.3245      -9.7995     -23.8796     -20.6966     -29.3121       0.7776       2.0000       0.0582
     67      -7.3221      -9.7977     -23.8575     -20.6737     -29.2772       0.7776       2.0000       0.0584
     68      -6.5922      -8.8756     -24.2836     -21.3912     -29.2194       0.7895       2.0000       0.0440
     69      -6.5845      -8.8680     -24.2789     -21.3862     -29.2206       0.7894       2.0000       0.0443
     70      -6.5817      -8.8643     -24.2762     -21.3846     -29.2125       0.7894       2.0000       0.0445
     71      -6.5690      -8.8532     -24.2857     -21.3919     -29.2273       0.7893       2.0000       0.0442
     72      -6.5667      -8.8505     -24.2638     -21.3713     -29.1894       0.7896       2.0000       0.0442
     73      -6.5590      -8.8434     -24.2844     -21.3908     -29.2253       0.7895       2.0000       0.0443
     74      -6.4709      -8.4504     -22.9402     -20.4499     -27.3399       0.7949       2.0000       0.0395
     75      -6.4709      -8.4504     -22.9402     -20.4499     -27.3399       0.7949       2.0000       0.0395
     76      -5.9649      -8.2316     -24.3138     -21.4461     -29.2614       0.7904       2.0000       0.0435
     77      -5.9649      -8.2316     -24.3138     -21.4461     -29.2614       0.7904       2.0000       0.0435
     78      -5.9610      -8.2123     -24.2781     -21.4304     -29.2320       0.7906       2.0000       0.0430
     79      -5.9610      -8.2123     -24.2781     -21.4304     -29.2320       0.7906       2.0000       0.0430
     80      -5.8832      -8.4550     -18.0020     -14.7594     -20.3313       0.7931       2.0000       0.0543
     81      -5.7824      -8.1441     -18.5824     -15.4996     -21.3970       0.7661       2.0000       0.0982
     82      -5.6725      -7.9409     -25.5963     -22.7192     -31.0668       0.7885       2.0000       0.0449
     83      -5.6676      -7.9465     -25.4566     -22.5668     -30.8694       0.7886       2.0000       0.0451
     84      -5.6655      -8.0313     -22.2171     -19.2413     -26.3518       0.7950       2.0000       0.0457
     85      -5.6567      -7.9356     -25.2605     -22.3707     -30.5962       0.7886       2.0000       0.0456
     86      -5.6488      -7.9058     -25.0388     -22.1828     -30.2959       0.7903       2.0000       0.0443
     87      -5.6375      -7.8981     -25.0857     -22.2245     -30.3570       0.7901       2.0000       0.0445
     88      -5.6325      -7.8924     -25.1903     -22.3284     -30.5089       0.7896       2.0000       0.0448
     89      -5.6301      -7.8708     -23.8723     -21.0499     -28.6819       0.7939       2.0000       0.0432
     90      -5.6247      -7.8820     -24.4476     -21.5959     -29.4765       0.7916       2.0000       0.0442
     91      -5.6086      -7.8384     -23.7001     -20.8940     -28.4432       0.7946       2.0000       0.0427
     92      -5.6047      -7.8273     -23.6971     -20.8992     -28.4406       0.7944       2.0000       0.0431
     93      -5.5925      -7.8523     -22.9257     -20.0873     -27.3253       0.7961       2.0000       0.0433
     94      -5.5531      -7.9864     -21.3554     -18.3016     -25.0741       0.7968       2.0000       0.0462
     95      -5.3122      -7.5037     -23.7725     -21.0209     -28.5235       0.7965       2.0000       0.0411
     96      -5.3122      -7.5037     -23.7725     -21.0209     -28.5235       0.7965       2.0000       0.0411
     97      -5.2862      -7.4796     -25.9613     -23.1859     -31.4236       0.7903       2.0000       0.0436
     98      -5.2840      -7.4792     -25.9592     -23.1816     -31.4199       0.7903       2.0000       0.0436
     99      -4.3309      -7.1166     -17.4059     -14.0364     -18.9912       0.8267       2.0000       0.0243
    100      -4.1028      -6.6701     -19.5358     -16.3767     -22.0080       0.8127       2.0000       0.0330
    101      -3.7098      -6.4385     -17.9725     -14.6927     -19.6246       0.8320       2.0000       0.0235
    102      -3.4386      -5.2285     -23.4584     -21.2508     -27.3582       0.8108       2.0000       0.0304
    103      -3.4348      -5.2256     -23.4694     -21.2607     -27.3748       0.8108       2.0000       0.0303
    104      -3.4245      -5.2153     -23.4702     -21.2616     -27.3735       0.8108       2.0000       0.0304
    105      -3.4127      -5.2023     -23.4738     -21.2666     -27.3826       0.8108       2.0000       0.0305
    106      -3.4017      -5.1917     -23.4790     -21.2709     -27.3880       0.8107       2.0000       0.0306
    107      -3.4017      -5.1917     -23.4790     -21.2709     -27.3880       0.8107       2.0000       0.0306
    108      -3.1011      -5.2100     -19.2320     -16.5368     -21.1327       0.7824       2.0000       0.0480
    109      -2.1902      -3.6592     -21.7143     -19.9279     -24.4524       0.8223       2.0000       0.0209
    110      -2.1902      -3.6592     -21.7143     -19.9279     -24.4524       0.8223       2.0000       0.0209
    111      -0.2853      -2.3121     -20.7738     -18.2135     -23.8860       0.7916       2.0000       0.0408
    112       0.9261       3.0354     -13.2318     -15.7322     -10.0935       0.8436       0.0000      -0.0395
    113       2.9277       5.0605     -13.0166     -15.5703      -9.4301       0.8352       0.0000      -0.0447
    114       2.9398       5.0701     -13.0257     -15.5761      -9.4318       0.8353       0.0000      -0.0447
    115       2.9462       5.0776     -13.0292     -15.5810      -9.4349       0.8352       0.0000      -0.0447
    116       2.9593       5.0882     -13.0344     -15.5827      -9.4381       0.8354       0.0000      -0.0448
    117       2.9662       5.0951     -13.0249     -15.5731      -9.4306       0.8355       0.0000      -0.0447
    118       2.9712       5.0989     -13.0164     -15.5629      -9.4206       0.8355       0.0000      -0.0447
    119       3.5882       6.1631     -10.8663     -13.9915      -8.3316       0.8239       0.0000      -0.0399
    120       4.2830       5.1855      -2.8964      -3.8737      -1.4611       0.9234       0.0000      -0.0211
    121       5.2447       7.4999     -13.2274     -15.9562      -9.3550       0.8265       0.0000      -0.0469
    122       5.2447       7.4999     -13.2274     -15.9562      -9.3550       0.8265       0.0000      -0.0469
    123       5.2721       6.1297      -3.2902      -4.2237      -1.6688       0.9188       0.0000      -0.0235
    124       5.9080       8.1067     -12.4168     -15.0597      -8.6040       0.8319       0.0000      -0.0505
    125       5.9491       8.1911     -12.9022     -15.6109      -8.9967       0.8277       0.0000      -0.0520
    126       5.9643       8.2528     -13.2681     -16.0429      -9.2839       0.8248       0.0000      -0.0530
    127       5.9957       8.3079     -13.4928     -16.3023      -9.4681       0.8230       0.0000      -0.0538
    128       5.9978       8.3071     -13.4220     -16.2263      -9.4091       0.8235       0.0000      -0.0537
    129       6.0134       8.3200     -13.4044     -16.2045      -9.4022       0.8238       0.0000      -0.0536
    130       6.3098       7.6991      -4.9484      -6.4950      -2.8920       0.8983       0.0000      -0.0309
    131       6.5402       7.9119      -5.0161      -6.5487      -2.8575       0.8950       0.0000      -0.0324
    132       6.6775       9.4949     -14.6508     -18.1438     -10.2269       0.8066       0.0000      -0.0674
    133       6.6775       9.4949     -14.6508     -18.1438     -10.2269       0.8066       0.0000      -0.0674
    134       6.6922       9.3355     -13.4921     -16.7305      -9.3179       0.8162       0.0000      -0.0633
    135       6.7104       9.4953     -14.5270     -17.9744     -10.1115       0.8078       0.0000      -0.0671
    136       6.8327       8.4239      -6.2268      -8.0310      -3.7473       0.8819       0.0000      -0.0370
    137       7.0029       8.3890      -4.6838      -6.2301      -2.5700       0.8964       0.0000      -0.0330
    138       7.1341       8.3922      -4.9148      -6.3185      -2.6815       0.8963       0.0000      -0.0332
    139       7.2626       8.6489      -4.9900      -6.5399      -2.7604       0.8945       0.0000      -0.0344
    140       7.3656       8.6572      -4.4224      -5.8538      -2.3970       0.9024       0.0000      -0.0313
    141       7.5586       9.2756      -7.5673      -9.5475      -4.4990       0.8671       0.0000      -0.0459
    142       7.7928       9.7187      -8.7331     -10.9821      -5.3597       0.8563       0.0000      -0.0508
    143       7.8085       9.6948      -8.0024     -10.1898      -4.8540       0.8623       0.0000      -0.0485
    144       7.8546       9.8228      -8.9716     -11.2770      -5.5186       0.8537       0.0000      -0.0520
    145       7.9706       9.9066      -8.5478     -10.8059      -5.2296       0.8573       0.0000      -0.0511
    146       8.0059       9.9017      -8.1109     -10.3109      -4.9468       0.8618       0.0000      -0.0501
    147       8.1424       9.5026      -5.3181      -6.8425      -3.0482       0.8924       0.0000      -0.0361
    148       8.2024       9.5274      -5.3671      -6.8524      -3.0841       0.8921       0.0000      -0.0371
    149       8.4364       9.3518      -4.0802      -5.0871      -2.2004       0.9091       0.0000      -0.0305
    150       8.5355       9.8882      -6.7321      -8.2766      -3.9788       0.8759       0.0000      -0.0437
    151       8.7019      10.4871      -8.4798     -10.5569      -5.2792       0.8595       0.0000      -0.0474
    152       8.7207      10.9672     -12.1472     -14.8693      -7.9019       0.8253       0.0000      -0.0595
    153       8.7375      10.5603      -8.6210     -10.7472      -5.3911       0.8573       0.0000      -0.0481
    154       8.8345      10.1435      -5.7525      -7.2305      -3.2927       0.8856       0.0000      -0.0411
    155       8.9429      10.1160      -4.5532      -5.8558      -2.4999       0.9006       0.0000      -0.0346
    156       9.1355      10.8873      -7.4110      -9.4306      -4.5965       0.8674       0.0000      -0.0495
    157       9.2330      10.9531      -7.0831      -9.0576      -4.3623       0.8712       0.0000      -0.0477
    158       9.5337      12.1251     -13.4029     -16.6689      -8.2308       0.7934       0.0000      -0.0813
    159       9.5374      12.1289     -13.4023     -16.6684      -8.2322       0.7934       0.0000      -0.0814
    160       9.5464      12.1384     -13.4060     -16.6726      -8.2361       0.7935       0.0000      -0.0813
    161       9.5537      12.1446     -13.3981     -16.6642      -8.2244       0.7932       0.0000      -0.0815
    162       9.5655      12.1569     -13.3995     -16.6658      -8.2279       0.7934       0.0000      -0.0815
    163       9.5655      12.1569     -13.3995     -16.6658      -8.2279       0.7934       0.0000      -0.0815
    164       9.6469      11.3932      -6.7977      -8.8057      -4.0624       0.8697       0.0000      -0.0507
    165       9.7803      11.4801      -7.4144      -9.3850      -4.4672       0.8626       0.0000      -0.0573
    166       9.8211      11.5261      -7.2630      -9.2338      -4.3749       0.8651       0.0000      -0.0529
    167       9.9740      11.4580      -6.1354      -7.8257      -3.6249       0.8780       0.0000      -0.0481
    168      10.1971      11.5602      -5.9317      -7.4776      -3.3990       0.8817       0.0000      -0.0474
    169      10.2883      12.0562      -6.6953      -8.7358      -3.9170       0.8664       0.0000      -0.0543
    170      10.4530      12.5307      -9.8129     -12.3431      -5.5546       0.8212       0.0000      -0.0882
    171      10.5211      12.8624     -12.9189     -15.9377      -7.1434       0.7756       0.0000      -0.1259
    172      10.5211      12.8624     -12.9189     -15.9377      -7.1434       0.7756       0.0000      -0.1259
    173      10.5342      12.8520     -12.7262     -15.7040      -7.0473       0.7784       0.0000      -0.1241
    174      10.6143      12.6780      -9.4594     -11.9637      -5.3377       0.8241       0.0000      -0.0881
    175      11.0103      12.6070      -7.1901      -9.0303      -4.1623       0.8677       0.0000      -0.0612
    176      11.0384      12.4562      -4.8853      -6.4718      -2.6734       0.8936       0.0000      -0.0449
    177      11.2423      12.5074      -4.6024      -6.0122      -2.4812       0.8974       0.0000      -0.0430
    178      11.3167      13.0928      -7.6285      -9.7029      -4.3800       0.8562       0.0000      -0.0743
    179      11.5801      13.8039     -10.8168     -13.5783      -5.8781       0.8053       0.0000      -0.1187
    180      11.6225      13.9542     -12.1687     -15.1322      -6.5204       0.7868       0.0000      -0.1364
    181      11.6424      13.9470     -11.9401     -14.8558      -6.4148       0.7904       0.0000      -0.1339
    182      11.6504      14.0385     -12.5642     -15.6169      -6.7584       0.7823       0.0000      -0.1416
    183      11.6636      14.0025     -12.1447     -15.1131      -6.5337       0.7879       0.0000      -0.1363
    184      11.6727      13.9785     -11.8234     -14.7330      -6.3808       0.7925       0.0000      -0.1333
    185      11.8033      13.7756      -7.8772     -10.2064      -4.4568       0.8468       0.0000      -0.0816
    186      11.9219      13.4057      -5.9946      -7.6900      -3.1735       0.8752       0.0000      -0.0668
    187      11.9822      14.1398      -9.6403     -12.2578      -5.3044       0.8243       0.0000      -0.1019
    188      12.0790      13.7546      -6.5450      -8.4841      -3.5422       0.8641       0.0000      -0.0761
    189      12.1547      13.7110      -5.6979      -7.4702      -3.0581       0.8782       0.0000      -0.0720
    190      12.3438      13.7297      -4.9268      -6.4875      -2.6419       0.8880       0.0000      -0.0557
    191      12.3965      13.8343      -5.3377      -6.9721      -2.8553       0.8797       0.0000      -0.0606
    192      12.6704      14.2699      -6.1134      -7.9397      -3.3662       0.8758       0.0000      -0.0719
    193      12.9226      14.4802      -6.3622      -8.1458      -3.3851       0.8733       0.0000      -0.0658
    194      13.1655      14.5351      -4.8621      -6.4105      -2.4858       0.8845       0.0000      -0.0754
    195      13.3383      14.8205      -6.0655      -7.7637      -3.1927       0.8728       0.0000      -0.0817
    196      13.4744      15.0690      -7.8909      -9.7437      -4.3941       0.8606       0.0000      -0.1001
    197      13.5288      15.0752      -7.6095      -9.4081      -4.1196       0.8598       0.0000      -0.1024
    198      13.5941      15.0551      -6.5618      -8.2388      -3.4913       0.8712       0.0000      -0.0910
    199      13.6961      15.0332      -6.1017      -7.6230      -3.2241       0.8789       0.0000      -0.0800
    200      13.8151      15.1894      -6.1768      -7.7414      -3.4002       0.8784       0.0000      -0.0741
    201      13.9713      15.4319      -6.0244      -7.6884      -3.2721       0.8777       0.0000      -0.0812
    202      14.0478      15.2300      -4.4452      -5.7670      -2.1861       0.8943       0.0000      -0.0671
    203      14.2246      15.2580      -3.9095      -5.0561      -1.8111       0.9013       0.0000      -0.0658
    204      14.2490      15.4086      -4.5132      -5.8123      -2.1772       0.8927       0.0000      -0.0725
    205      14.2729      15.6753      -5.1741      -6.7606      -2.6063       0.8840       0.0000      -0.0765
    206      14.3447      15.4387      -4.0422      -5.2581      -1.8828       0.8997       0.0000      -0.0628
    207      14.3782      15.5632      -4.3265      -5.6489      -2.0524       0.8961       0.0000      -0.0726
    208      14.4470      15.7296      -5.4253      -6.8696      -2.7757       0.8880       0.0000      -0.0855
    209      14.5567      15.8848      -5.4545      -6.9643      -2.6997       0.8797       0.0000      -0.0872
    210      14.6068      16.1306      -6.6579      -8.4140      -3.4919       0.8677       0.0000      -0.0945
    211      14.7265      16.0443      -4.9787      -6.4744      -2.3150       0.8811       0.0000      -0.0885
    212      14.8148      16.2483      -5.6001      -7.2270      -2.8848       0.8811       0.0000      -0.0859
    213      14.8378      16.2971      -5.5610      -7.2222      -2.7626       0.8784       0.0000      -0.0909
    214      14.8790      16.2623      -5.8307      -7.4104      -2.9174       0.8756       0.0000      -0.0916
    215      14.9320      16.1753      -4.8038      -6.2053      -2.3051       0.8872       0.0000      -0.0849
    216      15.0439      16.5076      -5.7473      -7.4241      -2.8396       0.8729       0.0000      -0.0977
    217      15.1106      16.6567      -6.6624      -8.4477      -3.4228       0.8660       0.0000      -0.1058
    218      15.2144      16.8063      -7.1593      -9.0099      -3.7122       0.8602       0.0000      -0.1128
    219      15.3019      16.9307      -7.4049      -9.3012      -3.9021       0.8590       0.0000      -0.1103
    220      15.3547      16.9871      -7.4646      -9.3608      -3.9709       0.8609       0.0000      -0.1132
    221      15.4778      17.0156      -6.4764      -8.2466      -3.3332       0.8688       0.0000      -0.1053
    222      15.5141      17.0644      -6.0621      -7.8378      -3.0616       0.8731       0.0000      -0.1092
    223      15.5183      17.0600      -6.4856      -8.2592      -3.3449       0.8693       0.0000      -0.1097
    224      15.6132      17.0179      -5.2814      -6.8779      -2.5442       0.8799       0.0000      -0.0994

 k-point   2 :       0.3333    0.0000    0.0000
  band No.  KS-energies  QP-energies   sigma(KS)   V_xc(KS)     V^pw_x(r,r')   Z            occupation Imag(sigma)

      1     -27.8847     -31.2044     -26.0349     -21.4749     -35.3307       0.7280       2.0000       1.1349
      2     -27.5937     -30.9201     -26.3918     -21.8255     -35.6722       0.7285       2.0000       1.1074
      3     -27.4262     -30.7019     -26.8831     -22.3026     -36.2473       0.7151       2.0000       1.0256
      4     -27.3577     -30.6706     -26.7007     -22.1283     -35.9712       0.7246       2.0000       1.0790
      5     -27.3545     -30.6676     -26.6989     -22.1276     -35.9713       0.7248       2.0000       1.0802
      6     -27.2146     -30.5091     -27.1026     -22.5111     -36.4331       0.7175       2.0000       1.0116
      7     -27.0629     -30.3637     -27.2373     -22.6427     -36.5286       0.7184       2.0000       1.0098
      8     -27.0522     -30.3524     -27.2564     -22.6620     -36.5574       0.7183       2.0000       1.0067
      9     -27.0378     -30.3442     -27.1744     -22.5885     -36.4440       0.7210       2.0000       1.0302
     10     -27.0321     -30.3405     -27.1904     -22.6002     -36.4613       0.7207       2.0000       1.0274
     11     -26.9690     -30.2723     -27.2713     -22.6780     -36.5272       0.7191       2.0000       1.0246
     12     -26.8770     -30.1819     -27.4567     -22.8579     -36.7247       0.7187       2.0000       0.9976
     13     -26.8666     -30.1692     -27.4572     -22.8602     -36.7269       0.7184       2.0000       0.9985
     14     -26.8535     -30.1591     -27.4526     -22.8549     -36.7155       0.7190       2.0000       1.0023
     15     -26.8411     -30.1440     -27.4379     -22.8448     -36.7037       0.7191       2.0000       1.0059
     16     -26.8169     -30.1255     -27.4813     -22.8866     -36.7510       0.7201       2.0000       0.9995
     17     -26.7635     -30.0759     -27.5715     -22.9723     -36.8342       0.7202       2.0000       0.9907
     18     -26.7575     -30.0698     -27.5569     -22.9625     -36.8237       0.7209       2.0000       0.9937
     19     -20.4819     -22.9547     -23.5438     -19.6691     -31.3283       0.6382       2.0000       1.3780
     20     -18.5670     -20.8106     -20.0505     -16.9712     -26.8891       0.7286       2.0000       0.5889
     21     -17.9850     -20.1897     -19.8534     -16.8355     -26.4775       0.7305       2.0000       0.5394
     22     -17.4050     -19.5810     -19.6783     -16.7113     -26.0858       0.7334       2.0000       0.4899
     23     -17.4029     -19.5790     -19.6792     -16.7126     -26.0874       0.7335       2.0000       0.4900
     24     -16.2618     -18.3997     -19.4528     -16.5583     -25.4434       0.7386       2.0000       0.3992
     25     -16.2618     -18.3997     -19.4528     -16.5583     -25.4434       0.7386       2.0000       0.3992
     26     -15.7309     -17.8704     -19.4760     -16.5945     -25.3000       0.7425       2.0000       0.3625
     27     -15.1577     -17.2893     -19.4648     -16.6128     -25.0920       0.7474       2.0000       0.3246
     28     -15.1577     -17.2893     -19.4648     -16.6128     -25.0920       0.7474       2.0000       0.3246
     29     -13.7331     -15.8125     -18.8767     -16.1330     -23.8895       0.7578       2.0000       0.2405
     30     -13.6901     -16.4553     -18.6820     -15.2803     -24.0767       0.8129       2.0000       0.6697
     31     -13.3292     -15.4325     -19.3994     -16.6359     -24.3912       0.7611       2.0000       0.2172
     32     -13.3292     -15.4325     -19.3994     -16.6359     -24.3912       0.7611       2.0000       0.2172
     33     -12.6912     -14.7950     -19.4362     -16.6869     -24.2252       0.7652       2.0000       0.1854
     34     -12.6912     -14.7950     -19.4362     -16.6869     -24.2252       0.7652       2.0000       0.1854
     35     -12.1257     -14.9367     -18.6274     -14.8895     -23.2053       0.7520       2.0000       0.4203
     36     -11.3223     -13.7167     -23.0043     -19.9194     -27.6281       0.7762       2.0000       0.0663
     37     -11.1429     -13.4602     -22.7015     -19.7079     -27.3931       0.7741       2.0000       0.0823
     38     -11.1350     -13.4414     -22.5986     -19.6178     -27.2973       0.7738       2.0000       0.0853
     39     -11.0830     -13.4521     -23.1518     -20.1027     -27.8162       0.7770       2.0000       0.0691
     40     -10.8067     -12.8449     -19.4863     -16.8646     -23.6395       0.7774       2.0000       0.1009
     41     -10.8067     -12.8449     -19.4863     -16.8646     -23.6395       0.7774       2.0000       0.1009
     42     -10.2580     -12.5229     -22.9328     -20.0348     -27.3696       0.7816       2.0000       0.0567
     43     -10.2513     -12.5160     -22.9005     -20.0032     -27.3329       0.7817       2.0000       0.0570
     44     -10.2061     -12.4946     -23.2850     -20.3585     -27.7805       0.7820       2.0000       0.0545
     45     -10.0234     -12.0851     -20.2904     -17.6528     -24.3461       0.7816       2.0000       0.0741
     46     -10.0234     -12.0851     -20.2904     -17.6528     -24.3461       0.7816       2.0000       0.0741
     47      -9.7133     -11.9013     -22.5613     -19.7758     -26.8401       0.7855       2.0000       0.0531
     48      -9.7133     -11.9013     -22.5613     -19.7758     -26.8401       0.7855       2.0000       0.0531
     49      -9.3259     -11.5113     -22.2641     -19.4779     -26.5755       0.7844       2.0000       0.0564
     50      -9.3225     -11.5048     -22.2345     -19.4523     -26.5423       0.7844       2.0000       0.0566
     51      -9.2828     -11.5550     -22.9822     -20.0830     -27.4530       0.7837       2.0000       0.0534
     52      -9.2625     -11.2915     -20.5193     -17.9377     -24.4997       0.7859       2.0000       0.0645
     53      -9.2019     -11.3883     -22.9414     -20.1655     -27.2225       0.7877       2.0000       0.0482
     54      -9.1974     -11.3846     -22.9153     -20.1390     -27.1999       0.7878       2.0000       0.0485
     55      -9.0534     -11.1932     -22.3997     -19.6861     -26.5665       0.7885       2.0000       0.0499
     56      -9.0511     -11.1896     -22.4013     -19.6896     -26.5680       0.7886       2.0000       0.0498
     57      -8.6671     -10.6385     -20.7868     -18.2954     -24.6944       0.7913       2.0000       0.0550
     58      -8.6671     -10.6385     -20.7868     -18.2954     -24.6944       0.7913       2.0000       0.0550
     59      -8.5685     -10.6497     -22.6582     -20.0387     -26.6353       0.7945       2.0000       0.0415
     60      -8.4899     -10.5520     -23.2824     -20.7025     -27.1081       0.7993       2.0000       0.0330
     61      -8.3226     -10.2332     -20.3277     -17.9149     -24.2110       0.7918       2.0000       0.0542
     62      -8.0382      -9.9720     -21.0479     -18.6159     -24.8797       0.7952       2.0000       0.0476
     63      -8.0382      -9.9720     -21.0479     -18.6159     -24.8797       0.7952       2.0000       0.0476
     64      -7.6651     -10.3422     -19.0761     -15.6014     -22.3027       0.7705       2.0000       0.0902
     65      -7.3169      -9.2518     -21.3977     -18.9627     -25.4111       0.7946       2.0000       0.0445
     66      -7.2497      -9.2234     -21.6325     -19.1481     -25.7132       0.7945       2.0000       0.0444
     67      -7.1463      -9.5666     -23.8697     -20.7699     -29.1402       0.7808       2.0000       0.0542
     68      -7.1440      -9.5657     -23.8621     -20.7626     -29.1282       0.7813       2.0000       0.0543
     69      -6.8963      -9.1673     -23.7537     -20.8772     -28.5122       0.7895       2.0000       0.0448
     70      -6.8073      -9.1145     -23.9442     -21.0124     -28.8984       0.7869       2.0000       0.0469
     71      -6.8073      -9.1145     -23.9442     -21.0124     -28.8984       0.7869       2.0000       0.0469
     72      -6.7241      -8.6886     -22.4217     -19.9511     -26.6819       0.7951       2.0000       0.0407
     73      -6.3562      -8.6649     -23.6157     -20.6887     -28.5330       0.7888       2.0000       0.0457
     74      -6.2789      -8.5751     -24.5831     -21.6695     -29.6978       0.7881       2.0000       0.0450
     75      -6.2765      -8.5725     -24.6151     -21.7020     -29.7396       0.7882       2.0000       0.0448
     76      -6.2146      -8.5081     -24.2460     -21.3421     -29.2622       0.7898       2.0000       0.0443
     77      -6.2105      -8.5044     -24.2428     -21.3389     -29.2520       0.7899       2.0000       0.0441
     78      -6.1731      -8.4765     -24.1887     -21.2706     -29.2341       0.7893       2.0000       0.0452
     79      -6.1701      -8.4729     -24.2069     -21.2897     -29.2602       0.7894       2.0000       0.0452
     80      -6.0506      -8.3322     -24.9361     -22.0447     -30.1218       0.7891       2.0000       0.0444
     81      -5.9215      -8.2480     -23.7736     -20.8220     -28.5529       0.7882       2.0000       0.0470
     82      -5.9096      -8.1850     -24.9746     -22.0843     -30.2613       0.7872       2.0000       0.0454
     83      -5.8501      -8.3388     -20.2021     -17.0673     -23.4316       0.7939       2.0000       0.0503
     84      -5.8241      -8.1003     -23.8875     -21.0014     -28.7069       0.7886       2.0000       0.0480
     85      -5.8170      -8.1378     -23.1361     -20.1981     -27.6220       0.7899       2.0000       0.0480
     86      -5.7886      -8.0823     -24.3840     -21.4537     -29.4343       0.7828       2.0000       0.0547
     87      -5.7732      -8.1176     -20.0903     -17.0550     -23.4661       0.7724       2.0000       0.0848
     88      -5.6520      -7.9538     -24.2898     -21.3806     -29.2334       0.7912       2.0000       0.0449
     89      -5.6425      -7.9060     -24.7958     -21.9345     -29.9428       0.7911       2.0000       0.0439
     90      -5.5771      -8.1818     -19.8640     -16.5892     -22.9303       0.7954       2.0000       0.0505
     91      -5.4919      -7.7283     -25.6595     -22.8264     -31.0461       0.7894       2.0000       0.0436
     92      -5.4511      -7.6984     -25.8781     -23.0284     -31.3817       0.7886       2.0000       0.0444
     93      -5.3049      -7.5231     -25.9586     -23.1503     -31.4320       0.7899       2.0000       0.0437
     94      -4.9139      -7.0218     -23.9933     -21.3540     -28.6095       0.7987       2.0000       0.0395
     95      -4.9095      -7.0151     -24.0065     -21.3703     -28.6245       0.7987       2.0000       0.0393
     96      -4.7861      -6.8915     -24.0361     -21.4052     -28.6693       0.8003       2.0000       0.0386
     97      -4.7861      -6.8915     -24.0361     -21.4052     -28.6693       0.8003       2.0000       0.0386
     98      -4.3979      -6.5627     -21.7675     -19.0948     -25.2895       0.8099       2.0000       0.0331
     99      -4.3198      -6.9102     -18.8067     -15.6595     -20.9945       0.8231       2.0000       0.0269
    100      -4.1037      -6.6677     -19.5481     -16.3923     -22.0290       0.8125       2.0000       0.0329
    101      -3.9623      -5.8898     -23.8213     -21.4289     -28.0618       0.8057       2.0000       0.0339
    102      -3.9593      -5.8843     -23.8545     -21.4653     -28.1082       0.8057       2.0000       0.0339
    103      -3.7597      -6.4883     -17.9208     -14.6399     -19.5979       0.8317       2.0000       0.0237
    104      -3.6401      -5.4868     -23.7146     -21.4280     -27.7984       0.8076       2.0000       0.0318
    105      -3.6175      -5.4577     -23.4895     -21.2144     -27.4769       0.8088       2.0000       0.0318
    106      -3.6175      -5.4577     -23.4895     -21.2144     -27.4769       0.8088       2.0000       0.0318
    107      -3.1011      -5.2109     -19.2547     -16.5636     -21.1638       0.7840       2.0000       0.0480
    108      -2.9893      -4.6687     -22.9162     -20.8540     -26.4404       0.8144       2.0000       0.0275
    109      -2.9680      -4.6114     -22.4069     -20.3922     -25.6938       0.8156       2.0000       0.0265
    110      -2.4789      -4.0137     -22.1087     -20.2376     -25.1129       0.8203       2.0000       0.0232
    111      -0.3086      -2.3314     -20.6593     -18.0929     -23.7630       0.7882       2.0000       0.0409
    112       1.5315       3.6985     -13.4796     -16.0657     -10.2910       0.8380       0.0000      -0.0408
    113       2.4135       4.6642     -13.7123     -16.4094     -10.3574       0.8345       0.0000      -0.0437
    114       3.2236       5.1731     -12.0626     -14.3881      -8.2637       0.8383       0.0000      -0.0451
    115       3.2805       5.6551     -13.9046     -16.7675     -10.3536       0.8294       0.0000      -0.0478
    116       3.2892       5.6656     -13.9455     -16.8111     -10.3826       0.8293       0.0000      -0.0479
    117       3.6156       6.2367     -11.2212     -14.4216      -8.6164       0.8190       0.0000      -0.0411
    118       3.9690       6.2354     -13.1762     -15.9098      -9.3248       0.8291       0.0000      -0.0501
    119       3.9718       6.2438     -13.1687     -15.9100      -9.3269       0.8288       0.0000      -0.0500
    120       4.6414       5.5281      -2.8591      -3.8193      -1.4321       0.9235       0.0000      -0.0213
    121       5.3173       7.2574     -11.0023     -13.2991      -7.5557       0.8447       0.0000      -0.0425
    122       5.4466       7.1359      -8.6799     -10.6333      -5.7135       0.8648       0.0000      -0.0385
    123       5.5921       8.2079     -13.9321     -17.1228      -9.8143       0.8198       0.0000      -0.0592
    124       5.5989       8.2526     -14.1959     -17.4431     -10.0157       0.8172       0.0000      -0.0601
    125       5.6606       7.1069      -6.8593      -8.4982      -4.4133       0.8825       0.0000      -0.0339
    126       5.7832       6.9043      -4.7016      -5.9424      -2.7507       0.9035       0.0000      -0.0281
    127       6.0452       8.3705     -13.2702     -16.1012      -9.1517       0.8214       0.0000      -0.0518
    128       6.2462       8.0340      -9.2532     -11.3416      -5.9970       0.8560       0.0000      -0.0435
    129       6.3036       8.3384     -11.7050     -14.1444      -7.8266       0.8342       0.0000      -0.0509
    130       6.3998       8.9483     -14.4249     -17.5533     -10.2466       0.8146       0.0000      -0.0585
    131       6.4858       7.9799      -6.7013      -8.3991      -4.1521       0.8801       0.0000      -0.0365
    132       6.6333       8.4559      -9.4573     -11.5909      -6.2368       0.8542       0.0000      -0.0455
    133       6.6622       8.9153     -12.9137     -15.6522      -8.8450       0.8228       0.0000      -0.0567
    134       6.6952       8.4658      -8.9994     -11.0629      -5.9084       0.8580       0.0000      -0.0445
    135       6.7798       7.8937      -4.1032      -5.3316      -2.2436       0.9068       0.0000      -0.0290
    136       6.8982       9.1206     -11.2008     -13.8575      -7.5168       0.8365       0.0000      -0.0536
    137       6.9799       8.3833      -5.9545      -7.5340      -3.6237       0.8886       0.0000      -0.0351
    138       7.1741       9.8206     -13.5472     -16.8028      -9.2193       0.8129       0.0000      -0.0654
    139       7.1819       9.8455     -13.7189     -17.0013      -9.3538       0.8115       0.0000      -0.0661
    140       7.2549       8.9978      -7.3742      -9.3783      -4.5308       0.8697       0.0000      -0.0429
    141       7.3428       9.5303     -10.4391     -13.0448      -6.7224       0.8395       0.0000      -0.0551
    142       7.4414       9.4112      -9.1364     -11.4474      -5.7829       0.8523       0.0000      -0.0506
    143       7.6438       9.1808      -6.2520      -7.9937      -3.7489       0.8825       0.0000      -0.0388
    144       7.7353       9.2565      -6.0110      -7.7306      -3.5150       0.8846       0.0000      -0.0386
    145       7.8317      10.3035     -13.3430     -16.4056      -8.6676       0.8071       0.0000      -0.0669
    146       7.8824       9.3830      -5.7839      -7.4783      -3.2535       0.8856       0.0000      -0.0393
    147       7.9123       9.6321      -6.8332      -8.7991      -4.0292       0.8749       0.0000      -0.0430
    148       8.2088       9.9522      -7.1377      -9.1441      -4.2416       0.8689       0.0000      -0.0460
    149       8.4144      10.3649      -8.9063     -11.2058      -5.4207       0.8482       0.0000      -0.0549
    150       8.4413      10.6986     -13.0252     -15.8265      -8.1259       0.8058       0.0000      -0.0801
    151       8.4455      10.6831     -12.8007     -15.5703      -7.9778       0.8079       0.0000      -0.0790
    152       8.4829      10.7363     -11.4902     -14.2345      -7.2374       0.8211       0.0000      -0.0651
    153       8.6038      10.5332      -8.5298     -10.7941      -5.2083       0.8520       0.0000      -0.0523
    154       8.7483      10.4555      -6.7766      -8.7356      -3.9738       0.8715       0.0000      -0.0459
    155       9.0118      10.6215      -7.3727      -9.2389      -4.3472       0.8625       0.0000      -0.0523
    156       9.1775      11.4625     -11.6424     -14.4210      -7.3027       0.8224       0.0000      -0.0645
    157       9.1918      11.4711     -11.5625     -14.3311      -7.2747       0.8233       0.0000      -0.0636
    158       9.2396      11.3256      -9.5627     -12.0469      -5.8397       0.8398       0.0000      -0.0615
    159       9.3899      11.2522      -8.0615     -10.2405      -4.8014       0.8546       0.0000      -0.0571
    160       9.4705      10.9439      -5.7640      -7.4336      -3.2443       0.8825       0.0000      -0.0438
    161       9.6662      11.4352      -7.7810      -9.8449      -4.5571       0.8571       0.0000      -0.0556
    162       9.7490      11.9500     -10.5261     -13.1940      -6.3675       0.8250       0.0000      -0.0702
    163       9.8007      12.0007     -10.7518     -13.4260      -6.5473       0.8227       0.0000      -0.0716
    164       9.8697      11.9168      -9.7810     -12.2365      -5.9479       0.8337       0.0000      -0.0682
    165       9.9498      11.8073      -8.8637     -11.0646      -5.3258       0.8440       0.0000      -0.0629
    166      10.0447      11.8625      -8.2430     -10.3818      -4.9437       0.8499       0.0000      -0.0637
    167      10.1885      11.5845      -5.6201      -7.2018      -3.1333       0.8826       0.0000      -0.0476
    168      10.2271      11.7654      -6.1137      -7.8701      -3.4945       0.8759       0.0000      -0.0507
    169      10.3320      12.0228      -7.0100      -8.9671      -4.0797       0.8639       0.0000      -0.0572
    170      10.4794      13.1155     -13.3786     -16.7315      -7.9931       0.7862       0.0000      -0.0889
    171      10.5204      11.9935      -5.9983      -7.6833      -3.2703       0.8742       0.0000      -0.0593
    172      10.6531      12.6023      -8.9698     -11.3016      -5.0724       0.8359       0.0000      -0.0839
    173      10.6911      12.7599     -10.3866     -12.9152      -5.8831       0.8182       0.0000      -0.0985
    174      10.7874      12.6429      -8.7212     -10.9325      -4.9008       0.8391       0.0000      -0.0844
    175      10.8256      12.4571      -7.2078      -9.1066      -3.9923       0.8592       0.0000      -0.0718
    176      10.9127      13.1160     -11.6246     -14.4036      -6.2991       0.7928       0.0000      -0.1206
    177      10.9266      13.1999     -12.3074     -15.2089      -6.6706       0.7835       0.0000      -0.1283
    178      10.9625      13.0035      -9.0699     -11.5081      -5.2160       0.8371       0.0000      -0.0916
    179      11.0058      12.6224      -6.7128      -8.5845      -3.6613       0.8637       0.0000      -0.0700
    180      11.2273      12.7479      -6.0691      -7.8086      -3.3132       0.8742       0.0000      -0.0642
    181      11.3704      13.4121     -10.0483     -12.5533      -5.3734       0.8150       0.0000      -0.1091
    182      11.3804      13.1985      -8.3246     -10.4957      -4.4291       0.8374       0.0000      -0.0923
    183      11.4403      13.3470      -8.8017     -11.0929      -4.7142       0.8322       0.0000      -0.0968
    184      11.5171      13.1012      -6.7399      -8.5742      -3.5737       0.8636       0.0000      -0.0775
    185      11.6439      12.9645      -5.1712      -6.6578      -2.7616       0.8884       0.0000      -0.0554
    186      11.7499      13.7953      -9.2425     -11.6830      -5.2310       0.8381       0.0000      -0.0906
    187      11.8129      13.2506      -6.0463      -7.6797      -3.3021       0.8802       0.0000      -0.0551
    188      11.8694      13.2645      -5.5718      -7.1589      -2.8891       0.8790       0.0000      -0.0605
    189      12.0428      14.0577      -9.5323     -11.9984      -4.9339       0.8171       0.0000      -0.1069
    190      12.2234      13.6310      -5.3836      -6.9693      -2.8763       0.8877       0.0000      -0.0622
    191      12.3272      13.7348      -5.4095      -7.0043      -2.8846       0.8826       0.0000      -0.0596
    192      12.4638      14.0069      -5.9641      -7.7232      -3.2443       0.8772       0.0000      -0.0711
    193      12.6321      13.9106      -4.5187      -5.9465      -2.3091       0.8955       0.0000      -0.0582
    194      12.7585      14.0890      -5.1249      -6.6223      -2.7203       0.8885       0.0000      -0.0549
    195      12.8766      14.2642      -5.1629      -6.7291      -2.7274       0.8860       0.0000      -0.0643
    196      13.2026      14.6371      -5.6901      -7.3162      -3.0592       0.8821       0.0000      -0.0644
    197      13.2446      14.7795      -6.5797      -8.3350      -3.5922       0.8744       0.0000      -0.0679
    198      13.3113      14.6656      -5.1299      -6.6580      -2.7133       0.8863       0.0000      -0.0649
    199      13.4638      14.9731      -5.8815      -7.5996      -3.2090       0.8784       0.0000      -0.0712
    200      13.5069      14.6941      -4.6810      -6.0073      -2.3732       0.8951       0.0000      -0.0590
    201      13.6409      14.8558      -4.7769      -6.1384      -2.4006       0.8924       0.0000      -0.0640
    202      13.8007      15.2648      -5.6562      -7.3190      -3.0142       0.8805       0.0000      -0.0740
    203      14.0367      15.4681      -5.7373      -7.3609      -3.0549       0.8816       0.0000      -0.0702
    204      14.1290      15.4984      -5.2865      -6.8319      -2.7452       0.8861       0.0000      -0.0718
    205      14.1751      15.6477      -5.9039      -7.5797      -3.1059       0.8787       0.0000      -0.0776
    206      14.3832      15.7443      -5.5430      -7.0860      -2.7671       0.8821       0.0000      -0.0793
    207      14.4431      15.8661      -5.7776      -7.4070      -2.9589       0.8734       0.0000      -0.0934
    208      14.5740      15.8651      -4.9203      -6.3720      -2.4610       0.8894       0.0000      -0.0771
    209      14.6191      15.9991      -5.3996      -6.9591      -2.7176       0.8849       0.0000      -0.0851
    210      14.7045      16.0470      -5.3911      -6.9099      -2.7027       0.8839       0.0000      -0.0805
    211      14.7609      16.2323      -6.0065      -7.6893      -3.0972       0.8744       0.0000      -0.0908
    212      14.8508      16.2779      -6.0776      -7.7104      -3.0820       0.8741       0.0000      -0.0928
    213      14.9692      16.4883      -6.6408      -8.3849      -3.5021       0.8710       0.0000      -0.0941
    214      15.0107      16.4407      -6.0850      -7.7202      -3.1087       0.8745       0.0000      -0.0902
    215      15.1296      16.4257      -4.9264      -6.3907      -2.3115       0.8852       0.0000      -0.0983
    216      15.1924      16.7279      -6.6463      -8.4208      -3.3471       0.8653       0.0000      -0.1152
    217      15.2510      16.6497      -6.2038      -7.8121      -3.0298       0.8697       0.0000      -0.1120
    218      15.2892      16.8097      -6.8193      -8.5832      -3.3925       0.8621       0.0000      -0.1246
    219      15.4141      16.9483      -6.5808      -8.3483      -3.3168       0.8679       0.0000      -0.1150
    220      15.4802      17.0152      -6.3837      -8.1519      -3.1452       0.8681       0.0000      -0.1202
    221      15.5608      17.0215      -6.1071      -7.7854      -2.9879       0.8703       0.0000      -0.1169
    222      15.6400      16.8991      -4.9981      -6.4191      -2.3165       0.8862       0.0000      -0.0996
    223      15.7070      16.9734      -5.2330      -6.6681      -2.4101       0.8824       0.0000      -0.0938
    224      15.8031      17.0790      -5.1309      -6.5725      -2.3793       0.8850       0.0000      -0.0977

 k-point   3 :       0.3333    0.3333    0.0000
  band No.  KS-energies  QP-energies   sigma(KS)   V_xc(KS)     V^pw_x(r,r')   Z            occupation Imag(sigma)

      1     -27.8848     -31.2033     -26.0350     -21.4751     -35.3308       0.7278       2.0000       1.1348
      2     -27.5934     -30.9203     -26.3913     -21.8251     -35.6717       0.7286       2.0000       1.1074
      3     -27.4263     -30.7012     -26.8831     -22.3025     -36.2473       0.7150       2.0000       1.0258
      4     -27.3580     -30.6704     -26.7024     -22.1299     -35.9730       0.7244       2.0000       1.0786
      5     -27.3546     -30.6680     -26.6982     -22.1268     -35.9702       0.7248       2.0000       1.0805
      6     -27.2142     -30.5094     -27.1022     -22.5108     -36.4327       0.7177       2.0000       1.0117
      7     -27.0632     -30.3637     -27.2419     -22.6468     -36.5343       0.7183       2.0000       1.0083
      8     -27.0501     -30.3497     -27.2658     -22.6714     -36.5723       0.7182       2.0000       1.0046
      9     -27.0404     -30.3477     -27.1653     -22.5797     -36.4300       0.7212       2.0000       1.0322
     10     -27.0316     -30.3408     -27.1859     -22.5959     -36.4550       0.7210       2.0000       1.0288
     11     -26.9687     -30.2719     -27.2703     -22.6773     -36.5264       0.7192       2.0000       1.0247
     12     -26.8787     -30.1832     -27.4558     -22.8570     -36.7237       0.7186       2.0000       0.9974
     13     -26.8638     -30.1684     -27.4653     -22.8673     -36.7367       0.7187       2.0000       0.9970
     14     -26.8565     -30.1596     -27.4422     -22.8455     -36.7029       0.7186       2.0000       1.0042
     15     -26.8371     -30.1414     -27.4400     -22.8464     -36.7055       0.7193       2.0000       1.0063
     16     -26.8188     -30.1266     -27.4820     -22.8880     -36.7529       0.7200       2.0000       0.9988
     17     -26.7633     -30.0764     -27.5710     -22.9722     -36.8341       0.7204       2.0000       0.9908
     18     -26.7579     -30.0689     -27.5583     -22.9632     -36.8244       0.7206       2.0000       0.9935
     19     -20.4820     -22.9468     -23.5438     -19.6693     -31.3284       0.6361       2.0000       1.3781
     20     -18.5671     -20.8097     -20.0504     -16.9712     -26.8890       0.7283       2.0000       0.5888
     21     -17.9849     -20.1899     -19.8534     -16.8355     -26.4776       0.7306       2.0000       0.5394
     22     -17.4040     -19.5803     -19.6788     -16.7120     -26.0866       0.7335       2.0000       0.4899
     23     -17.4040     -19.5803     -19.6788     -16.7120     -26.0866       0.7335       2.0000       0.4899
     24     -16.2618     -18.4000     -19.4527     -16.5583     -25.4434       0.7387       2.0000       0.3991
     25     -16.2618     -18.4000     -19.4527     -16.5583     -25.4434       0.7387       2.0000       0.3991
     26     -15.7310     -17.8710     -19.4760     -16.5945     -25.3001       0.7427       2.0000       0.3626
     27     -15.1577     -17.2899     -19.4648     -16.6128     -25.0921       0.7476       2.0000       0.3246
     28     -15.1577     -17.2899     -19.4648     -16.6128     -25.0921       0.7476       2.0000       0.3246
     29     -13.7338     -15.8236     -18.8738     -16.1193     -23.8931       0.7587       2.0000       0.2476
     30     -13.6895     -16.4548     -18.6847     -15.2939     -24.0729       0.8155       2.0000       0.6626
     31     -13.3292     -15.4329     -19.3993     -16.6358     -24.3911       0.7612       2.0000       0.2172
     32     -13.3292     -15.4329     -19.3993     -16.6358     -24.3911       0.7612       2.0000       0.2172
     33     -12.6911     -14.7950     -19.4362     -16.6869     -24.2252       0.7653       2.0000       0.1854
     34     -12.6911     -14.7950     -19.4362     -16.6869     -24.2252       0.7653       2.0000       0.1854
     35     -12.1259     -14.9347     -18.6282     -14.8903     -23.2064       0.7514       2.0000       0.4203
     36     -11.3225     -13.7161     -23.0059     -19.9210     -27.6296       0.7759       2.0000       0.0662
     37     -11.1422     -13.4586     -22.6888     -19.6964     -27.3810       0.7741       2.0000       0.0828
     38     -11.1340     -13.4404     -22.5941     -19.6136     -27.2924       0.7738       2.0000       0.0856
     39     -11.0844     -13.4546     -23.1685     -20.1178     -27.8326       0.7769       2.0000       0.0686
     40     -10.8068     -12.8438     -19.4855     -16.8638     -23.6386       0.7770       2.0000       0.1010
     41     -10.8068     -12.8438     -19.4855     -16.8638     -23.6386       0.7770       2.0000       0.1010
     42     -10.2575     -12.5229     -22.9295     -20.0314     -27.3655       0.7817       2.0000       0.0567
     43     -10.2509     -12.5152     -22.8969     -20.0002     -27.3292       0.7817       2.0000       0.0571
     44     -10.2068     -12.4952     -23.2915     -20.3648     -27.7882       0.7819       2.0000       0.0545
     45     -10.0234     -12.0853     -20.2906     -17.6529     -24.3462       0.7817       2.0000       0.0742
     46     -10.0234     -12.0853     -20.2906     -17.6529     -24.3462       0.7817       2.0000       0.0742
     47      -9.7133     -11.9017     -22.5612     -19.7758     -26.8401       0.7856       2.0000       0.0531
     48      -9.7133     -11.9017     -22.5612     -19.7758     -26.8401       0.7856       2.0000       0.0531
     49      -9.3262     -11.5100     -22.2554     -19.4710     -26.5647       0.7843       2.0000       0.0564
     50      -9.3222     -11.5046     -22.2336     -19.4513     -26.5412       0.7844       2.0000       0.0566
     51      -9.2829     -11.5572     -22.9983     -20.0960     -27.4744       0.7836       2.0000       0.0534
     52      -9.2626     -11.2906     -20.5099     -17.9296     -24.4887       0.7859       2.0000       0.0645
     53      -9.2002     -11.3866     -22.9278     -20.1523     -27.2098       0.7877       2.0000       0.0483
     54      -9.2002     -11.3866     -22.9278     -20.1523     -27.2098       0.7877       2.0000       0.0483
     55      -9.0525     -11.1913     -22.4025     -19.6904     -26.5680       0.7886       2.0000       0.0499
     56      -9.0505     -11.1906     -22.4016     -19.6877     -26.5701       0.7886       2.0000       0.0500
     57      -8.6670     -10.6386     -20.7873     -18.2959     -24.6952       0.7913       2.0000       0.0550
     58      -8.6670     -10.6386     -20.7873     -18.2959     -24.6952       0.7913       2.0000       0.0550
     59      -8.5701     -10.6509     -22.6609     -20.0421     -26.6348       0.7946       2.0000       0.0414
     60      -8.4889     -10.5519     -23.2808     -20.7005     -27.1095       0.7995       2.0000       0.0330
     61      -8.3221     -10.2330     -20.3263     -17.9132     -24.2089       0.7919       2.0000       0.0542
     62      -8.0386      -9.9723     -21.0482     -18.6162     -24.8805       0.7951       2.0000       0.0476
     63      -8.0386      -9.9723     -21.0482     -18.6162     -24.8805       0.7951       2.0000       0.0476
     64      -7.6650     -10.3444     -19.0755     -15.6008     -22.3017       0.7711       2.0000       0.0902
     65      -7.3160      -9.2511     -21.3948     -18.9597     -25.4065       0.7946       2.0000       0.0445
     66      -7.2504      -9.2237     -21.6342     -19.1503     -25.7158       0.7944       2.0000       0.0444
     67      -7.1462      -9.5674     -23.8683     -20.7683     -29.1383       0.7810       2.0000       0.0542
     68      -7.1440      -9.5653     -23.8645     -20.7645     -29.1320       0.7811       2.0000       0.0543
     69      -6.8967      -9.1673     -23.7518     -20.8758     -28.5095       0.7895       2.0000       0.0448
     70      -6.8069      -9.1153     -23.9461     -21.0130     -28.9012       0.7870       2.0000       0.0469
     71      -6.8069      -9.1153     -23.9461     -21.0130     -28.9012       0.7870       2.0000       0.0469
     72      -6.7232      -8.6872     -22.4143     -19.9446     -26.6706       0.7953       2.0000       0.0407
     73      -6.3566      -8.6643     -23.6144     -20.6885     -28.5319       0.7887       2.0000       0.0457
     74      -6.2776      -8.5738     -24.6050     -21.6917     -29.7272       0.7882       2.0000       0.0449
     75      -6.2776      -8.5738     -24.6050     -21.6917     -29.7272       0.7882       2.0000       0.0449
     76      -6.2154      -8.5089     -24.2490     -21.3447     -29.2680       0.7897       2.0000       0.0443
     77      -6.2088      -8.5014     -24.2503     -21.3477     -29.2590       0.7898       2.0000       0.0441
     78      -6.1763      -8.4802     -24.1895     -21.2710     -29.2420       0.7894       2.0000       0.0452
     79      -6.1699      -8.4728     -24.1828     -21.2657     -29.2212       0.7894       2.0000       0.0451
     80      -6.0518      -8.3327     -24.9305     -22.0398     -30.1145       0.7890       2.0000       0.0444
     81      -5.9186      -8.2321     -24.0736     -21.1379     -28.9780       0.7880       2.0000       0.0465
     82      -5.9097      -8.1853     -24.9696     -22.0792     -30.2529       0.7873       2.0000       0.0453
     83      -5.8527      -8.3584     -19.7261     -16.5677     -22.7616       0.7934       2.0000       0.0520
     84      -5.8216      -8.0890     -24.3596     -21.4919     -29.3563       0.7906       2.0000       0.0437
     85      -5.8150      -8.1356     -23.2552     -20.3212     -27.7790       0.7909       2.0000       0.0464
     86      -5.7873      -8.0894     -24.0165     -21.0724     -28.9225       0.7819       2.0000       0.0572
     87      -5.7778      -8.1207     -19.9985     -16.9575     -23.3553       0.7704       2.0000       0.0875
     88      -5.6543      -7.9660     -24.1930     -21.2717     -29.0984       0.7913       2.0000       0.0450
     89      -5.6429      -7.9068     -24.8061     -21.9446     -29.9570       0.7912       2.0000       0.0438
     90      -5.5701      -8.1637     -20.0119     -16.7523     -23.1350       0.7957       2.0000       0.0503
     91      -5.4934      -7.7277     -25.6701     -22.8391     -31.0613       0.7893       2.0000       0.0436
     92      -5.4501      -7.6985     -25.8788     -23.0277     -31.3816       0.7886       2.0000       0.0444
     93      -5.3027      -7.5229     -25.9589     -23.1489     -31.4321       0.7901       2.0000       0.0437
     94      -4.9158      -7.0251     -23.9767     -21.3360     -28.5873       0.7987       2.0000       0.0394
     95      -4.9099      -7.0154     -24.0055     -21.3692     -28.6230       0.7987       2.0000       0.0393
     96      -4.7860      -6.8917     -24.0376     -21.4070     -28.6715       0.8005       2.0000       0.0386
     97      -4.7860      -6.8917     -24.0376     -21.4070     -28.6715       0.8005       2.0000       0.0386
     98      -4.3967      -6.5470     -21.8745     -19.2187     -25.4405       0.8096       2.0000       0.0333
     99      -4.3207      -6.9220     -18.7189     -15.5582     -20.8698       0.8230       2.0000       0.0267
    100      -4.1075      -6.6718     -19.5207     -16.3622     -21.9946       0.8119       2.0000       0.0329
    101      -3.9611      -5.8858     -23.8455     -21.4564     -28.0960       0.8056       2.0000       0.0339
    102      -3.9611      -5.8858     -23.8455     -21.4564     -28.0960       0.8056       2.0000       0.0339
    103      -3.7613      -6.4870     -17.9244     -14.6445     -19.6048       0.8310       2.0000       0.0238
    104      -3.6391      -5.4864     -23.7181     -21.4308     -27.8030       0.8076       2.0000       0.0317
    105      -3.6180      -5.4587     -23.4785     -21.2023     -27.4613       0.8087       2.0000       0.0318
    106      -3.6180      -5.4587     -23.4785     -21.2023     -27.4613       0.8087       2.0000       0.0318
    107      -3.1008      -5.2141     -19.2526     -16.5612     -21.1610       0.7852       2.0000       0.0480
    108      -2.9883      -4.6687     -22.9165     -20.8531     -26.4405       0.8144       2.0000       0.0275
    109      -2.9691      -4.6111     -22.4078     -20.3946     -25.6954       0.8156       2.0000       0.0265
    110      -2.4778      -4.0139     -22.1108     -20.2385     -25.1156       0.8204       2.0000       0.0232
    111      -0.3018      -2.3311     -20.6981     -18.1334     -23.8064       0.7912       2.0000       0.0409
    112       1.5309       3.6998     -13.4761     -16.0624     -10.2869       0.8386       0.0000      -0.0408
    113       2.4126       4.6632     -13.7069     -16.4039     -10.3517       0.8345       0.0000      -0.0437
    114       3.2220       5.1738     -12.0581     -14.3864      -8.2633       0.8383       0.0000      -0.0450
    115       3.2804       5.6540     -13.8971     -16.7583     -10.3475       0.8296       0.0000      -0.0478
    116       3.2897       5.6666     -13.9503     -16.8167     -10.3874       0.8292       0.0000      -0.0479
    117       3.6166       6.2355     -11.2265     -14.4282      -8.6226       0.8180       0.0000      -0.0411
    118       3.9700       6.2377     -13.1762     -15.9119      -9.3268       0.8289       0.0000      -0.0501
    119       3.9700       6.2377     -13.1762     -15.9119      -9.3268       0.8289       0.0000      -0.0501
    120       4.6394       5.5254      -2.8413      -3.8003      -1.4102       0.9239       0.0000      -0.0213
    121       5.3197       7.2791     -11.1690     -13.4925      -7.6832       0.8433       0.0000      -0.0429
    122       5.4585       7.1714      -8.9600     -10.9465      -5.9126       0.8622       0.0000      -0.0394
    123       5.5929       8.2079     -13.9168     -17.1071      -9.8031       0.8197       0.0000      -0.0591
    124       5.5981       8.2545     -14.2033     -17.4534     -10.0216       0.8173       0.0000      -0.0602
    125       5.6636       7.0390      -6.3729      -7.9231      -4.0440       0.8873       0.0000      -0.0325
    126       5.7795       6.9016      -4.6681      -5.9101      -2.7198       0.9035       0.0000      -0.0282
    127       6.0455       8.3701     -13.2700     -16.1007      -9.1516       0.8212       0.0000      -0.0518
    128       6.2377       7.9795      -8.8412     -10.8668      -5.6945       0.8599       0.0000      -0.0422
    129       6.3046       8.3035     -11.3560     -13.7431      -7.5731       0.8374       0.0000      -0.0498
    130       6.3982       8.9432     -14.4022     -17.5255     -10.2280       0.8148       0.0000      -0.0584
    131       6.4611       8.0117      -7.2024      -8.9742      -4.5246       0.8751       0.0000      -0.0381
    132       6.6341       8.6632     -11.0345     -13.4512      -7.4203       0.8396       0.0000      -0.0506
    133       6.6672       8.9428     -13.1433     -15.9163      -9.0192       0.8206       0.0000      -0.0574
    134       6.7223       8.2350      -6.9612      -8.6838      -4.3973       0.8782       0.0000      -0.0378
    135       6.7396       7.9113      -4.6333      -5.9336      -2.6064       0.9011       0.0000      -0.0307
    136       6.8743       8.9810     -10.2838     -12.7762      -6.8432       0.8453       0.0000      -0.0502
    137       6.9948       8.5477      -6.8399      -8.6064      -4.2961       0.8790       0.0000      -0.0386
    138       7.1705       9.8010     -13.4592     -16.6912      -9.1564       0.8139       0.0000      -0.0650
    139       7.1835       9.8613     -13.8009     -17.1042      -9.4106       0.8106       0.0000      -0.0664
    140       7.2403       9.0900      -8.0278     -10.1703      -5.0077       0.8633       0.0000      -0.0451
    141       7.3793       9.5271     -10.2358     -12.7865      -6.5883       0.8420       0.0000      -0.0545
    142       7.4195       9.1981      -7.8243      -9.8807      -4.8139       0.8649       0.0000      -0.0456
    143       7.5672       9.3370      -7.9212      -9.9647      -4.9581       0.8661       0.0000      -0.0449
    144       7.7569       9.2656      -5.7347      -7.4358      -3.2685       0.8869       0.0000      -0.0378
    145       7.8160       9.3622      -6.2711      -8.0266      -3.6010       0.8808       0.0000      -0.0407
    146       7.8325      10.2920     -13.2442     -16.2879      -8.5967       0.8081       0.0000      -0.0665
    147       8.1155       9.7862      -6.3744      -8.2791      -3.7535       0.8772       0.0000      -0.0416
    148       8.1922       9.9867      -6.6842      -8.7387      -3.9795       0.8735       0.0000      -0.0438
    149       8.3560      10.3430      -9.4744     -11.8305      -5.8065       0.8433       0.0000      -0.0561
    150       8.4418      10.6958     -13.0188     -15.8165      -8.1205       0.8057       0.0000      -0.0802
    151       8.4443      10.6995     -13.0311     -15.8299      -8.1280       0.8058       0.0000      -0.0803
    152       8.5099      10.7570     -11.2938     -14.0225      -7.1269       0.8235       0.0000      -0.0637
    153       8.6145      10.5402      -9.0186     -11.2931      -5.4940       0.8466       0.0000      -0.0554
    154       8.8648      10.3255      -5.5958      -7.2481      -3.1380       0.8841       0.0000      -0.0423
    155       8.9766      10.6562      -7.5947      -9.5470      -4.4824       0.8603       0.0000      -0.0527
    156       9.1736      11.4369     -11.3346     -14.0761      -7.0973       0.8256       0.0000      -0.0632
    157       9.1970      11.5167     -12.0349     -14.8668      -7.6073       0.8191       0.0000      -0.0647
    158       9.2424      11.1117      -8.4036     -10.5995      -5.0408       0.8513       0.0000      -0.0568
    159       9.3318      11.2839      -8.4437     -10.7348      -5.0936       0.8521       0.0000      -0.0577
    160       9.5546      10.9945      -5.7520      -7.3839      -3.1990       0.8823       0.0000      -0.0446
    161       9.6330      11.5024      -7.6484      -9.8260      -4.5187       0.8584       0.0000      -0.0549
    162       9.7404      11.9624     -10.8167     -13.5206      -6.5299       0.8218       0.0000      -0.0715
    163       9.8273      11.9961     -10.2076     -12.8256      -6.1976       0.8284       0.0000      -0.0691
    164       9.8685      12.0138     -10.2706     -12.8655      -6.2031       0.8267       0.0000      -0.0707
    165       9.9005      11.8371      -9.5749     -11.8907      -5.8737       0.8363       0.0000      -0.0692
    166      10.0514      11.6118      -6.6445      -8.4387      -3.8075       0.8697       0.0000      -0.0510
    167      10.1204      11.8915      -8.2837     -10.3675      -4.9484       0.8499       0.0000      -0.0650
    168      10.3030      11.8422      -6.2039      -7.9638      -3.5505       0.8746       0.0000      -0.0523
    169      10.3455      11.8990      -6.3081      -8.0885      -3.5528       0.8725       0.0000      -0.0552
    170      10.4799      13.1131     -13.3599     -16.7080      -7.9814       0.7864       0.0000      -0.0888
    171      10.5256      11.5939      -4.0959      -5.2805      -2.0964       0.9019       0.0000      -0.0411
    172      10.6701      12.7197     -10.2768     -12.7792      -5.8249       0.8190       0.0000      -0.0954
    173      10.6837      12.8621     -10.9423     -13.6254      -6.2566       0.8119       0.0000      -0.1019
    174      10.8583      12.5377      -7.2764      -9.2358      -4.0218       0.8571       0.0000      -0.0725
    175      10.8660      12.8080      -9.1437     -11.4793      -5.1107       0.8315       0.0000      -0.0935
    176      10.8997      12.8666      -9.1978     -11.5662      -5.1307       0.8305       0.0000      -0.0955
    177      10.9254      13.1351     -11.6410     -14.4273      -6.3376       0.7930       0.0000      -0.1209
    178      10.9397      12.8870      -9.0975     -11.4550      -4.9429       0.8260       0.0000      -0.0946
    179      10.9868      12.7474      -7.7264      -9.8007      -4.2435       0.8488       0.0000      -0.0781
    180      11.1935      12.9519      -7.3310      -9.3813      -4.0504       0.8576       0.0000      -0.0750
    181      11.3451      12.8471      -6.3470      -8.0793      -3.3625       0.8671       0.0000      -0.0676
    182      11.4105      13.4381      -9.9214     -12.4050      -5.3078       0.8164       0.0000      -0.1082
    183      11.4243      13.5837     -10.8640     -13.5478      -5.8461       0.8046       0.0000      -0.1184
    184      11.5394      13.1735      -6.4931      -8.3703      -3.5699       0.8706       0.0000      -0.0715
    185      11.6068      12.9226      -5.1553      -6.6375      -2.7181       0.8878       0.0000      -0.0556
    186      11.6671      12.9895      -5.0232      -6.5164      -2.5340       0.8857       0.0000      -0.0606
    187      11.7573      13.9244      -9.9388     -12.5533      -5.6450       0.8289       0.0000      -0.0948
    188      11.8875      13.3289      -6.0332      -7.6741      -3.2476       0.8784       0.0000      -0.0579
    189      11.9562      13.5137      -6.6766      -8.4813      -3.5026       0.8631       0.0000      -0.0689
    190      12.1061      14.0846      -8.8691     -11.2555      -4.7201       0.8291       0.0000      -0.0971
    191      12.2689      13.5042      -4.3562      -5.7341      -2.1716       0.8965       0.0000      -0.0540
    192      12.4479      13.9261      -5.9610      -7.6403      -3.3274       0.8802       0.0000      -0.0633
    193      12.7051      14.0739      -5.1240      -6.6621      -2.7827       0.8899       0.0000      -0.0569
    194      12.7959      14.1654      -5.1209      -6.6702      -2.6838       0.8839       0.0000      -0.0637
    195      12.9245      14.3562      -5.3387      -6.9562      -2.8672       0.8851       0.0000      -0.0631
    196      13.1482      14.5192      -5.3059      -6.8545      -2.8504       0.8854       0.0000      -0.0641
    197      13.1908      14.6659      -6.1211      -7.8014      -3.3413       0.8779       0.0000      -0.0651
    198      13.3741      14.8590      -6.0043      -7.6931      -3.2810       0.8793       0.0000      -0.0686
    199      13.4220      14.7104      -5.1002      -6.5489      -2.6130       0.8894       0.0000      -0.0610
    200      13.5524      14.9243      -5.7632      -7.3223      -3.0634       0.8800       0.0000      -0.0744
    201      13.6281      14.9664      -5.0035      -6.5127      -2.5308       0.8868       0.0000      -0.0709
    202      13.8992      15.1502      -4.7420      -6.1428      -2.3883       0.8930       0.0000      -0.0673
    203      13.9982      15.3421      -5.3288      -6.8478      -2.7054       0.8847       0.0000      -0.0692
    204      14.1407      15.5971      -5.8744      -7.5313      -3.0694       0.8790       0.0000      -0.0735
    205      14.1983      15.5261      -5.2422      -6.7373      -2.7357       0.8881       0.0000      -0.0700
    206      14.3961      15.6686      -4.8480      -6.2711      -2.4009       0.8942       0.0000      -0.0773
    207      14.4635      15.7982      -5.2016      -6.7169      -2.5548       0.8808       0.0000      -0.0886
    208      14.5631      15.9125      -5.3253      -6.8566      -2.6652       0.8812       0.0000      -0.0805
    209      14.6611      16.0737      -5.5086      -7.1113      -2.7930       0.8814       0.0000      -0.0804
    210      14.7354      16.2604      -6.4314      -8.1771      -3.4358       0.8736       0.0000      -0.0828
    211      14.8002      16.2554      -6.1765      -7.8417      -3.1965       0.8739       0.0000      -0.0902
    212      14.8770      16.4333      -6.6040      -8.3965      -3.3892       0.8682       0.0000      -0.1026
    213      14.9465      16.3672      -6.0448      -7.6667      -3.0972       0.8760       0.0000      -0.0918
    214      15.0438      16.5075      -6.0601      -7.7362      -3.0518       0.8732       0.0000      -0.0999
    215      15.1132      16.6094      -6.5582      -8.2807      -3.3866       0.8687       0.0000      -0.1032
    216      15.1662      16.5579      -5.5737      -7.1597      -2.7161       0.8775       0.0000      -0.1003
    217      15.2256      16.7368      -6.1540      -7.8901      -3.0741       0.8705       0.0000      -0.1087
    218      15.3333      16.7777      -6.1340      -7.7923      -2.9975       0.8711       0.0000      -0.1096
    219      15.3588      16.8299      -6.4049      -8.1010      -3.1052       0.8673       0.0000      -0.1256
    220      15.4705      16.9794      -6.4431      -8.1860      -3.1556       0.8658       0.0000      -0.1190
    221      15.5455      17.0032      -6.1131      -7.7873      -2.9951       0.8707       0.0000      -0.1171
    222      15.6309      16.8173      -4.7171      -6.0490      -2.1439       0.8907       0.0000      -0.0870
    223      15.6933      17.0267      -5.4553      -6.9711      -2.5980       0.8797       0.0000      -0.0928
    224      15.7918      17.1911      -5.8661      -7.4626      -2.8364       0.8765       0.0000      -0.1123

 k-point   4 :       0.0000    0.3333    0.0000
  band No.  KS-energies  QP-energies   sigma(KS)   V_xc(KS)     V^pw_x(r,r')   Z            occupation Imag(sigma)

      1     -27.8849     -31.2018     -26.0352     -21.4753     -35.3310       0.7274       2.0000       1.1347
      2     -27.5928     -30.9197     -26.3913     -21.8246     -35.6713       0.7285       2.0000       1.1074
      3     -27.4254     -30.7020     -26.8844     -22.3033     -36.2486       0.7152       2.0000       1.0256
      4     -27.3572     -30.6701     -26.6996     -22.1284     -35.9713       0.7247       2.0000       1.0795
      5     -27.3572     -30.6701     -26.6996     -22.1284     -35.9713       0.7247       2.0000       1.0795
      6     -27.2135     -30.5085     -27.1018     -22.5105     -36.4328       0.7177       2.0000       1.0117
      7     -27.0634     -30.3617     -27.2422     -22.6495     -36.5379       0.7182       2.0000       1.0074
      8     -27.0566     -30.3585     -27.2525     -22.6565     -36.5486       0.7184       2.0000       1.0082
      9     -27.0343     -30.3428     -27.1768     -22.5892     -36.4459       0.7212       2.0000       1.0303
     10     -27.0314     -30.3403     -27.1853     -22.5964     -36.4562       0.7211       2.0000       1.0290
     11     -26.9687     -30.2703     -27.2715     -22.6778     -36.5269       0.7187       2.0000       1.0242
     12     -26.8763     -30.1770     -27.4499     -22.8536     -36.7198       0.7181       2.0000       0.9982
     13     -26.8654     -30.1695     -27.4611     -22.8636     -36.7322       0.7187       2.0000       0.9976
     14     -26.8503     -30.1568     -27.4553     -22.8581     -36.7188       0.7192       2.0000       1.0019
     15     -26.8461     -30.1523     -27.4467     -22.8501     -36.7093       0.7193       2.0000       1.0046
     16     -26.8168     -30.1270     -27.4749     -22.8806     -36.7442       0.7205       2.0000       1.0012
     17     -26.7633     -30.0757     -27.5713     -22.9723     -36.8342       0.7202       2.0000       0.9907
     18     -26.7578     -30.0681     -27.5564     -22.9627     -36.8239       0.7206       2.0000       0.9934
     19     -20.4818     -22.9655     -23.5439     -19.6692     -31.3284       0.6410       2.0000       1.3780
     20     -18.5671     -20.8088     -20.0504     -16.9712     -26.8890       0.7280       2.0000       0.5888
     21     -17.9846     -20.1900     -19.8535     -16.8355     -26.4777       0.7307       2.0000       0.5394
     22     -17.4042     -19.5803     -19.6788     -16.7120     -26.0865       0.7335       2.0000       0.4899
     23     -17.4042     -19.5803     -19.6788     -16.7120     -26.0865       0.7335       2.0000       0.4899
     24     -16.2617     -18.4001     -19.4527     -16.5583     -25.4433       0.7388       2.0000       0.3991
     25     -16.2617     -18.4001     -19.4527     -16.5583     -25.4433       0.7388       2.0000       0.3991
     26     -15.7310     -17.8708     -19.4761     -16.5946     -25.3002       0.7426       2.0000       0.3626
     27     -15.1577     -17.2903     -19.4649     -16.6129     -25.0921       0.7478       2.0000       0.3246
     28     -15.1577     -17.2903     -19.4649     -16.6129     -25.0921       0.7478       2.0000       0.3246
     29     -13.7355     -15.8504     -18.8657     -16.0853     -23.9004       0.7607       2.0000       0.2644
     30     -13.6893     -16.4286     -18.6893     -15.3237     -24.0620       0.8139       2.0000       0.6464
     31     -13.3293     -15.4322     -19.3994     -16.6359     -24.3912       0.7610       2.0000       0.2172
     32     -13.3293     -15.4322     -19.3994     -16.6359     -24.3912       0.7610       2.0000       0.2172
     33     -12.6912     -14.7949     -19.4363     -16.6868     -24.2253       0.7651       2.0000       0.1854
     34     -12.6912     -14.7949     -19.4363     -16.6868     -24.2253       0.7651       2.0000       0.1854
     35     -12.1212     -14.9349     -18.6357     -14.8996     -23.2141       0.7531       2.0000       0.4203
     36     -11.3231     -13.7160     -23.0090     -19.9241     -27.6326       0.7756       2.0000       0.0659
     37     -11.1419     -13.4576     -22.6772     -19.6863     -27.3704       0.7743       2.0000       0.0831
     38     -11.1322     -13.4380     -22.5840     -19.6038     -27.2822       0.7737       2.0000       0.0860
     39     -11.0864     -13.4579     -23.1874     -20.1350     -27.8506       0.7769       2.0000       0.0679
     40     -10.8067     -12.8442     -19.4854     -16.8638     -23.6385       0.7772       2.0000       0.1010
     41     -10.8067     -12.8442     -19.4854     -16.8638     -23.6385       0.7772       2.0000       0.1010
     42     -10.2566     -12.5220     -22.9113     -20.0136     -27.3437       0.7818       2.0000       0.0569
     43     -10.2501     -12.5152     -22.9055     -20.0080     -27.3388       0.7817       2.0000       0.0570
     44     -10.2084     -12.4960     -23.2989     -20.3728     -27.7979       0.7818       2.0000       0.0544
     45     -10.0234     -12.0852     -20.2937     -17.6557     -24.3498       0.7816       2.0000       0.0741
     46     -10.0234     -12.0852     -20.2937     -17.6557     -24.3498       0.7816       2.0000       0.0741
     47      -9.7132     -11.9019     -22.5601     -19.7749     -26.8387       0.7858       2.0000       0.0531
     48      -9.7132     -11.9019     -22.5601     -19.7749     -26.8387       0.7858       2.0000       0.0531
     49      -9.3238     -11.5070     -22.2428     -19.4593     -26.5513       0.7843       2.0000       0.0565
     50      -9.3238     -11.5070     -22.2428     -19.4593     -26.5513       0.7843       2.0000       0.0565
     51      -9.2833     -11.5587     -23.0107     -20.1071     -27.4867       0.7836       2.0000       0.0532
     52      -9.2624     -11.2888     -20.4865     -17.9080     -24.4621       0.7859       2.0000       0.0647
     53      -9.2023     -11.3877     -22.9370     -20.1621     -27.2185       0.7876       2.0000       0.0482
     54      -9.2000     -11.3867     -22.9268     -20.1508     -27.2114       0.7877       2.0000       0.0484
     55      -9.0505     -11.1903     -22.4067     -19.6934     -26.5746       0.7886       2.0000       0.0499
     56      -9.0505     -11.1903     -22.4067     -19.6934     -26.5746       0.7886       2.0000       0.0499
     57      -8.6667     -10.6385     -20.7872     -18.2956     -24.6951       0.7914       2.0000       0.0550
     58      -8.6667     -10.6385     -20.7872     -18.2956     -24.6951       0.7914       2.0000       0.0550
     59      -8.5722     -10.6532     -22.6601     -20.0412     -26.6285       0.7946       2.0000       0.0413
     60      -8.4875     -10.5515     -23.2748     -20.6938     -27.1066       0.7997       2.0000       0.0331
     61      -8.3229     -10.2335     -20.3280     -17.9152     -24.2115       0.7918       2.0000       0.0541
     62      -8.0383      -9.9719     -21.0474     -18.6156     -24.8794       0.7952       2.0000       0.0477
     63      -8.0383      -9.9719     -21.0474     -18.6156     -24.8794       0.7952       2.0000       0.0477
     64      -7.6746     -10.3539     -19.0463     -15.5675     -22.2652       0.7702       2.0000       0.0902
     65      -7.3170      -9.2517     -21.3967     -18.9620     -25.4096       0.7946       2.0000       0.0445
     66      -7.2495      -9.2235     -21.6338     -19.1493     -25.7147       0.7945       2.0000       0.0443
     67      -7.1452      -9.5661     -23.8674     -20.7677     -29.1364       0.7810       2.0000       0.0543
     68      -7.1452      -9.5661     -23.8674     -20.7677     -29.1364       0.7810       2.0000       0.0543
     69      -6.8960      -9.1678     -23.7510     -20.8739     -28.5073       0.7896       2.0000       0.0445
     70      -6.8070      -9.1150     -23.9476     -21.0148     -28.9036       0.7870       2.0000       0.0471
     71      -6.8070      -9.1150     -23.9476     -21.0148     -28.9036       0.7870       2.0000       0.0471
     72      -6.7245      -8.6870     -22.4139     -19.9459     -26.6706       0.7952       2.0000       0.0407
     73      -6.3542      -8.6633     -23.6077     -20.6803     -28.5217       0.7888       2.0000       0.0456
     74      -6.2811      -8.5768     -24.5671     -21.6538     -29.6771       0.7880       2.0000       0.0449
     75      -6.2782      -8.5731     -24.5992     -21.6874     -29.7205       0.7881       2.0000       0.0449
     76      -6.2136      -8.5085     -24.2628     -21.3572     -29.2828       0.7898       2.0000       0.0441
     77      -6.2040      -8.4957     -24.2827     -21.3816     -29.2969       0.7899       2.0000       0.0440
     78      -6.1775      -8.4815     -24.1999     -21.2810     -29.2607       0.7893       2.0000       0.0452
     79      -6.1706      -8.4739     -24.1783     -21.2605     -29.2164       0.7894       2.0000       0.0451
     80      -6.0510      -8.3342     -24.9276     -22.0342     -30.1111       0.7891       2.0000       0.0443
     81      -5.9206      -8.2441     -23.8081     -20.8596     -28.6026       0.7880       2.0000       0.0471
     82      -5.9137      -8.1901     -24.8930     -22.0017     -30.1450       0.7873       2.0000       0.0455
     83      -5.8487      -8.3611     -19.6652     -16.4999     -22.6736       0.7937       2.0000       0.0522
     84      -5.8276      -8.1098     -23.7714     -20.8727     -28.5549       0.7873       2.0000       0.0504
     85      -5.8148      -8.1147     -23.6486     -20.7434     -28.3357       0.7916       2.0000       0.0445
     86      -5.7898      -8.0713     -25.2214     -22.3152     -30.5970       0.7850       2.0000       0.0488
     87      -5.7704      -8.1211     -19.5242     -16.4752     -22.6830       0.7710       2.0000       0.0896
     88      -5.6470      -7.9435     -24.3593     -21.4579     -29.3271       0.7915       2.0000       0.0446
     89      -5.6413      -7.9042     -24.7819     -21.9210     -29.9242       0.7910       2.0000       0.0442
     90      -5.5951      -8.2099     -19.7069     -16.4144     -22.7269       0.7942       2.0000       0.0513
     91      -5.4921      -7.7285     -25.6573     -22.8239     -31.0423       0.7893       2.0000       0.0436
     92      -5.4524      -7.6989     -25.8819     -23.0328     -31.3871       0.7885       2.0000       0.0444
     93      -5.3038      -7.5227     -25.9597     -23.1509     -31.4339       0.7900       2.0000       0.0437
     94      -4.9184      -7.0314     -23.9535     -21.3081     -28.5537       0.7988       2.0000       0.0392
     95      -4.9080      -7.0136     -24.0011     -21.3649     -28.6165       0.7988       2.0000       0.0393
     96      -4.7871      -6.8917     -24.0429     -21.4128     -28.6782       0.8002       2.0000       0.0385
     97      -4.7832      -6.8889     -24.0406     -21.4101     -28.6760       0.8005       2.0000       0.0386
     98      -4.3832      -6.3738     -23.0476     -20.5763     -27.1166       0.8055       2.0000       0.0354
     99      -4.3295      -7.1002     -17.5385     -14.1886     -19.1800       0.8271       2.0000       0.0246
    100      -4.1189      -6.6744     -19.5402     -16.3895     -22.0360       0.8111       2.0000       0.0331
    101      -3.9601      -5.8843     -23.8556     -21.4671     -28.1101       0.8057       2.0000       0.0339
    102      -3.9601      -5.8843     -23.8556     -21.4671     -28.1101       0.8057       2.0000       0.0339
    103      -3.7092      -6.4289     -18.0512     -14.7836     -19.7359       0.8323       2.0000       0.0237
    104      -3.6403      -5.4934     -23.6676     -21.3735     -27.7312       0.8078       2.0000       0.0317
    105      -3.6179      -5.4561     -23.5008     -21.2277     -27.4932       0.8087       2.0000       0.0318
    106      -3.6179      -5.4561     -23.5008     -21.2277     -27.4932       0.8087       2.0000       0.0318
    107      -3.1037      -5.2084     -19.2444     -16.5537     -21.1529       0.7822       2.0000       0.0480
    108      -2.9895      -4.6688     -22.9152     -20.8532     -26.4392       0.8144       2.0000       0.0275
    109      -2.9680      -4.6124     -22.4026     -20.3867     -25.6869       0.8157       2.0000       0.0265
    110      -2.4787      -4.0137     -22.1096     -20.2384     -25.1144       0.8203       2.0000       0.0232
    111      -0.3024      -2.3291     -20.6926     -18.1262     -23.7960       0.7897       2.0000       0.0408
    112       1.5310       3.6996     -13.4746     -16.0616     -10.2839       0.8383       0.0000      -0.0408
    113       2.4138       4.6647     -13.7107     -16.4084     -10.3546       0.8344       0.0000      -0.0437
    114       3.2258       5.1719     -12.0677     -14.3889      -8.2617       0.8384       0.0000      -0.0451
    115       3.2794       5.6532     -13.8939     -16.7552     -10.3443       0.8296       0.0000      -0.0478
    116       3.2894       5.6671     -13.9577     -16.8249     -10.3953       0.8293       0.0000      -0.0480
    117       3.5986       6.2098     -11.1518     -14.3336      -8.5593       0.8207       0.0000      -0.0407
    118       3.9683       6.2348     -13.1814     -15.9153      -9.3292       0.8291       0.0000      -0.0501
    119       3.9751       6.2504     -13.1512     -15.8970      -9.3192       0.8286       0.0000      -0.0499
    120       4.6418       5.5431      -2.8518      -3.8284      -1.4078       0.9229       0.0000      -0.0216
    121       5.3160       7.2868     -11.2333     -13.5716      -7.7262       0.8428       0.0000      -0.0431
    122       5.4928       7.3452     -10.2485     -12.4261      -6.8749       0.8507       0.0000      -0.0430
    123       5.5922       8.2016     -13.8891     -17.0713      -9.7796       0.8200       0.0000      -0.0590
    124       5.5971       8.2593     -14.2363     -17.4943     -10.0479       0.8171       0.0000      -0.0603
    125       5.6926       6.9206      -5.1678      -6.5347      -3.1028       0.8984       0.0000      -0.0296
    126       5.7585       6.8106      -4.2468      -5.4048      -2.4287       0.9086       0.0000      -0.0266
    127       6.0452       8.3701     -13.2690     -16.0997      -9.1507       0.8213       0.0000      -0.0518
    128       6.1303       7.5605      -6.0981      -7.7093      -3.6922       0.8877       0.0000      -0.0334
    129       6.2988       8.3301     -11.5885     -14.0207      -7.7452       0.8352       0.0000      -0.0505
    130       6.3972       8.6916     -12.6305     -15.3991      -8.7902       0.8287       0.0000      -0.0533
    131       6.4053       8.5149     -11.5293     -14.0498      -7.8532       0.8370       0.0000      -0.0504
    132       6.6199       7.9846      -5.6347      -7.1667      -3.3621       0.8909       0.0000      -0.0335
    133       6.6560       8.8881     -12.7207     -15.4289      -8.6952       0.8242       0.0000      -0.0560
    134       6.6674       8.8811     -12.5271     -15.2074      -8.5515       0.8259       0.0000      -0.0554
    135       6.7386       8.0718      -5.3147      -6.8057      -3.1881       0.8941       0.0000      -0.0327
    136       6.8821       9.0516     -10.5665     -13.1442      -7.0426       0.8416       0.0000      -0.0517
    137       6.9848       8.5553      -6.9946      -8.7846      -4.4146       0.8774       0.0000      -0.0392
    138       7.1438       9.0672      -8.5435     -10.7810      -5.4496       0.8596       0.0000      -0.0462
    139       7.1713       9.8547     -13.8203     -17.1306      -9.4257       0.8106       0.0000      -0.0664
    140       7.2052       9.5294     -11.3079     -14.0985      -7.5425       0.8329       0.0000      -0.0570
    141       7.3408       9.5948     -10.9160     -13.6151      -7.0728       0.8351       0.0000      -0.0570
    142       7.4075       9.2591      -8.5511     -10.7078      -5.3649       0.8585       0.0000      -0.0481
    143       7.6250       9.3118      -7.2969      -9.2298      -4.4909       0.8727       0.0000      -0.0429
    144       7.7476       9.1903      -5.9012      -7.5299      -3.4377       0.8858       0.0000      -0.0388
    145       7.8320      10.3026     -13.3361     -16.3972      -8.6626       0.8071       0.0000      -0.0669
    146       7.8418       9.4455      -6.3328      -8.1539      -3.6959       0.8806       0.0000      -0.0405
    147       8.0725       9.7851      -6.5501      -8.5061      -3.7777       0.8756       0.0000      -0.0451
    148       8.2275       9.9333      -7.7984      -9.7740      -4.6406       0.8634       0.0000      -0.0483
    149       8.4017      10.4540      -9.7535     -12.1969      -6.0346       0.8399       0.0000      -0.0575
    150       8.4413      10.6965     -13.0001     -15.7981      -8.1087       0.8060       0.0000      -0.0800
    151       8.4413      10.6965     -13.0001     -15.7981      -8.1087       0.8060       0.0000      -0.0800
    152       8.4987      10.6855     -11.2096     -13.8629      -7.0159       0.8242       0.0000      -0.0641
    153       8.6622      10.3586      -6.9267      -8.8781      -4.0933       0.8693       0.0000      -0.0463
    154       8.9046      10.7558      -7.3137      -9.4538      -4.3714       0.8650       0.0000      -0.0487
    155       8.9339      10.6164      -7.3070      -9.2552      -4.2941       0.8637       0.0000      -0.0507
    156       9.1547      10.9908      -8.0441     -10.1877      -4.7833       0.8566       0.0000      -0.0540
    157       9.2114      11.5059     -11.8225     -14.6170      -7.4639       0.8211       0.0000      -0.0641
    158       9.2350      11.5109     -11.4809     -14.2418      -7.2406       0.8244       0.0000      -0.0631
    159       9.3696      11.0280      -7.1500      -9.0655      -4.1965       0.8657       0.0000      -0.0524
    160       9.5417      11.1782      -6.3135      -8.1833      -3.6338       0.8753       0.0000      -0.0479
    161       9.6661      11.5241      -8.7466     -10.9442      -5.1813       0.8454       0.0000      -0.0604
    162       9.7550      11.6192      -8.0993     -10.2854      -4.7832       0.8527       0.0000      -0.0578
    163       9.7857      12.0969     -11.2694     -14.0996      -6.8439       0.8166       0.0000      -0.0716
    164       9.8829      11.9519     -10.0846     -12.5822      -6.0771       0.8284       0.0000      -0.0733
    165       9.9136      11.8967      -9.8294     -12.2113      -5.9917       0.8326       0.0000      -0.0696
    166      10.0033      11.7319      -8.0859     -10.1127      -4.8032       0.8529       0.0000      -0.0637
    167      10.1033      11.5097      -5.9340      -7.5321      -3.3812       0.8800       0.0000      -0.0468
    168      10.2427      11.9203      -6.5155      -8.4435      -3.7849       0.8701       0.0000      -0.0530
    169      10.2788      11.8787      -6.7852      -8.6287      -3.9392       0.8679       0.0000      -0.0558
    170      10.4796      13.1164     -13.3819     -16.7355      -7.9954       0.7863       0.0000      -0.0889
    171      10.5639      11.7041      -4.7082      -5.9855      -2.4088       0.8926       0.0000      -0.0469
    172      10.7080      12.8834     -11.2781     -13.9734      -6.4127       0.8071       0.0000      -0.1067
    173      10.7392      13.0611     -12.2348     -15.1482      -7.0163       0.7970       0.0000      -0.1153
    174      10.8294      12.6748      -8.7400     -10.9406      -4.8743       0.8386       0.0000      -0.0922
    175      10.8575      12.5563      -7.3516      -9.3367      -4.0664       0.8557       0.0000      -0.0726
    176      10.9246      13.1884     -12.2233     -15.1088      -6.6200       0.7845       0.0000      -0.1273
    177      10.9290      13.1836     -12.1169     -14.9856      -6.5748       0.7860       0.0000      -0.1260
    178      11.1237      12.5674      -5.5472      -7.1801      -3.0672       0.8841       0.0000      -0.0557
    179      11.2273      12.8973      -6.4003      -8.3240      -3.4708       0.8681       0.0000      -0.0696
    180      11.2863      12.8880      -6.5399      -8.3822      -3.5850       0.8694       0.0000      -0.0684
    181      11.3808      13.4645     -10.3454     -12.9148      -5.5333       0.8110       0.0000      -0.1138
    182      11.3980      13.5630     -11.0699     -13.7716      -5.9412       0.8014       0.0000      -0.1207
    183      11.5369      13.1301      -6.5364      -8.3715      -3.5085       0.8681       0.0000      -0.0740
    184      11.6498      13.1004      -5.5026      -7.1495      -2.9491       0.8808       0.0000      -0.0588
    185      11.7442      13.0302      -5.1254      -6.5735      -2.6817       0.8881       0.0000      -0.0549
    186      11.7667      13.8008      -9.1796     -11.6045      -5.2081       0.8388       0.0000      -0.0867
    187      11.8508      13.3578      -5.9758      -7.6874      -3.2951       0.8805       0.0000      -0.0586
    188      11.8901      13.3890      -5.5831      -7.2859      -3.0145       0.8802       0.0000      -0.0605
    189      12.0018      13.6794      -6.9523      -8.8985      -3.7636       0.8620       0.0000      -0.0764
    190      12.0409      13.9554      -8.7267     -11.0340      -4.5383       0.8297       0.0000      -0.0970
    191      12.3120      13.8924      -6.0544      -7.8707      -3.1997       0.8700       0.0000      -0.0718
    192      12.4323      13.8036      -5.1840      -6.7346      -2.7559       0.8843       0.0000      -0.0593
    193      12.5991      13.8903      -4.8458      -6.2920      -2.5233       0.8928       0.0000      -0.0579
    194      12.6921      14.1677      -5.1262      -6.7965      -2.6809       0.8834       0.0000      -0.0621
    195      12.8532      14.3306      -5.8064      -7.4858      -3.1328       0.8798       0.0000      -0.0662
    196      13.0856      14.3325      -4.4175      -5.8117      -2.2109       0.8944       0.0000      -0.0609
    197      13.1791      14.6429      -6.0725      -7.7344      -3.2820       0.8808       0.0000      -0.0647
    198      13.3197      14.5409      -4.7798      -6.1493      -2.4852       0.8917       0.0000      -0.0605
    199      13.5823      14.8289      -4.9466      -6.3468      -2.4781       0.8903       0.0000      -0.0633
    200      13.6410      15.1370      -6.4489      -8.1644      -3.5500       0.8721       0.0000      -0.0737
    201      13.7486      15.2412      -5.6667      -7.3620      -3.0578       0.8805       0.0000      -0.0752
    202      13.8282      15.3802      -6.0066      -7.7808      -3.2007       0.8748       0.0000      -0.0792
    203      13.9870      15.2677      -4.9459      -6.3873      -2.4646       0.8885       0.0000      -0.0663
    204      14.0746      15.6900      -6.6411      -8.5004      -3.6210       0.8688       0.0000      -0.0840
    205      14.1312      15.5452      -5.3005      -6.9052      -2.6419       0.8812       0.0000      -0.0771
    206      14.2089      15.6058      -5.3877      -6.9727      -2.7530       0.8813       0.0000      -0.0773
    207      14.3540      15.6634      -5.0335      -6.5127      -2.4474       0.8852       0.0000      -0.0869
    208      14.4549      15.7962      -5.3889      -6.9078      -2.7111       0.8831       0.0000      -0.0801
    209      14.5548      16.0275      -5.6921      -7.3734      -2.8928       0.8759       0.0000      -0.0928
    210      14.6588      16.0722      -5.6067      -7.2171      -2.8363       0.8777       0.0000      -0.0875
    211      14.7266      16.0926      -5.1750      -6.7103      -2.5710       0.8898       0.0000      -0.0867
    212      14.8374      16.4363      -6.7561      -8.5940      -3.6198       0.8699       0.0000      -0.0909
    213      14.8757      16.2932      -5.9611      -7.5797      -3.0340       0.8757       0.0000      -0.0872
    214      15.0093      16.4748      -6.0504      -7.7294      -3.0628       0.8728       0.0000      -0.0936
    215      15.0715      16.5679      -6.3571      -8.0757      -3.2604       0.8707       0.0000      -0.0965
    216      15.1629      16.7000      -6.9559      -8.7374      -3.5897       0.8628       0.0000      -0.1154
    217      15.2115      16.7149      -6.8149      -8.5555      -3.4388       0.8637       0.0000      -0.1142
    218      15.3627      16.8172      -5.9734      -7.6426      -2.8687       0.8714       0.0000      -0.1095
    219      15.3838      16.8044      -5.6972      -7.3174      -2.8007       0.8768       0.0000      -0.1054
    220      15.4507      16.7068      -5.0546      -6.4711      -2.4010       0.8868       0.0000      -0.0925
    221      15.4835      16.9918      -6.5952      -8.3431      -3.2027       0.8629       0.0000      -0.1260
    222      15.5582      17.0581      -6.6299      -8.3645      -3.2515       0.8647       0.0000      -0.1260
    223      15.7231      17.0051      -5.1243      -6.5718      -2.4764       0.8857       0.0000      -0.0879
    224      15.7589      16.8967      -4.4831      -5.7565      -1.9900       0.8936       0.0000      -0.0809

 k-point   5 :      -0.3333    0.3333    0.0000
  band No.  KS-energies  QP-energies   sigma(KS)   V_xc(KS)     V^pw_x(r,r')   Z            occupation Imag(sigma)

      1     -27.7007     -31.0248     -26.2790     -21.7154     -35.5655       0.7284       2.0000       1.1151
      2     -27.6886     -31.0181     -26.2788     -21.7120     -35.5606       0.7291       2.0000       1.1173
      3     -27.6625     -30.9944     -26.2742     -21.7104     -35.5572       0.7301       2.0000       1.1215
      4     -27.2951     -30.5836     -27.0367     -22.4473     -36.3780       0.7165       2.0000       1.0135
      5     -27.2832     -30.5697     -27.0371     -22.4470     -36.3770       0.7160       2.0000       1.0143
      6     -27.2567     -30.5433     -27.0350     -22.4488     -36.3773       0.7166       2.0000       1.0183
      7     -27.0819     -30.3870     -27.1005     -22.5191     -36.3632       0.7214       2.0000       1.0387
      8     -27.0675     -30.3746     -27.0984     -22.5157     -36.3586       0.7216       2.0000       1.0413
      9     -27.0545     -30.3659     -27.1017     -22.5169     -36.3579       0.7223       2.0000       1.0430
     10     -26.9145     -30.2075     -27.3910     -22.7992     -36.6572       0.7171       2.0000       1.0060
     11     -26.9021     -30.1997     -27.3838     -22.7850     -36.6370       0.7170       2.0000       1.0125
     12     -26.8866     -30.1904     -27.4117     -22.8086     -36.6684       0.7177       2.0000       1.0077
     13     -26.8731     -30.1770     -27.4438     -22.8419     -36.7129       0.7180       2.0000       1.0000
     14     -26.8672     -30.1704     -27.4647     -22.8614     -36.7390       0.7176       2.0000       0.9944
     15     -26.8516     -30.1556     -27.4587     -22.8611     -36.7347       0.7186       2.0000       0.9994
     16     -26.8001     -30.1138     -27.5328     -22.9362     -36.7994       0.7209       2.0000       0.9922
     17     -26.7960     -30.1116     -27.5309     -22.9329     -36.7962       0.7211       2.0000       0.9926
     18     -26.7736     -30.0777     -27.5108     -22.9283     -36.7890       0.7210       2.0000       0.9984
     19     -20.4819     -22.9599     -23.5439     -19.6693     -31.3285       0.6396       2.0000       1.3781
     20     -18.1904     -20.4169     -19.9165     -16.8784     -26.6115       0.7329       2.0000       0.5567
     21     -18.1819     -20.4101     -19.9176     -16.8788     -26.6114       0.7332       2.0000       0.5569
     22     -18.1599     -20.3833     -19.9184     -16.8826     -26.6158       0.7324       2.0000       0.5568
     23     -16.4517     -18.5932     -19.4780     -16.5745     -25.5317       0.7375       2.0000       0.4121
     24     -16.4419     -18.5833     -19.4755     -16.5719     -25.5278       0.7375       2.0000       0.4120
     25     -16.4342     -18.5741     -19.4745     -16.5726     -25.5288       0.7374       2.0000       0.4119
     26     -15.1183     -17.2802     -19.7431     -16.8569     -25.4283       0.7490       2.0000       0.3244
     27     -15.1143     -17.2770     -19.7429     -16.8558     -25.4263       0.7491       2.0000       0.3244
     28     -15.1029     -17.2649     -19.7380     -16.8526     -25.4223       0.7493       2.0000       0.3244
     29     -14.1632     -16.2257     -18.5932     -15.8666     -23.6732       0.7564       2.0000       0.2614
     30     -14.1632     -16.2257     -18.5932     -15.8666     -23.6732       0.7564       2.0000       0.2614
     31     -14.1598     -16.2217     -18.5841     -15.8587     -23.6628       0.7565       2.0000       0.2610
     32     -13.6899     -16.4616     -18.6808     -15.2786     -24.0759       0.8147       2.0000       0.6702
     33     -12.1294     -14.9270     -18.6549     -14.9280     -23.2375       0.7506       2.0000       0.4168
     34     -11.9245     -14.0784     -20.4701     -17.6696     -25.1967       0.7691       2.0000       0.1436
     35     -11.9124     -14.0699     -20.4433     -17.6380     -25.1667       0.7691       2.0000       0.1461
     36     -11.9063     -14.0605     -20.4195     -17.6185     -25.1405       0.7691       2.0000       0.1454
     37     -11.1770     -13.5590     -23.2089     -20.1410     -27.8493       0.7764       2.0000       0.0647
     38     -11.1575     -13.5432     -23.2211     -20.1482     -27.8585       0.7764       2.0000       0.0643
     39     -11.1234     -13.5072     -23.2247     -20.1561     -27.8692       0.7769       2.0000       0.0645
     40     -10.2106     -12.4779     -23.0529     -20.1530     -27.5400       0.7818       2.0000       0.0579
     41     -10.2001     -12.4732     -23.0796     -20.1733     -27.5667       0.7821       2.0000       0.0580
     42     -10.1823     -12.4533     -23.0624     -20.1580     -27.5561       0.7819       2.0000       0.0583
     43     -10.0914     -12.1570     -20.0987     -17.4601     -24.2047       0.7828       2.0000       0.0837
     44     -10.0825     -12.1513     -20.1297     -17.4867     -24.2346       0.7827       2.0000       0.0833
     45     -10.0735     -12.1412     -20.1797     -17.5378     -24.2918       0.7827       2.0000       0.0831
     46     -10.0389     -12.2304     -22.1201     -19.3236     -26.3731       0.7837       2.0000       0.0577
     47     -10.0242     -12.2194     -22.1826     -19.3810     -26.4416       0.7835       2.0000       0.0571
     48     -10.0052     -12.1998     -22.1924     -19.3920     -26.4640       0.7837       2.0000       0.0573
     49      -9.3303     -11.5901     -23.0844     -20.1985     -27.5469       0.7831       2.0000       0.0524
     50      -9.3260     -11.5861     -23.0823     -20.1968     -27.5432       0.7833       2.0000       0.0525
     51      -9.3084     -11.5729     -23.0907     -20.1999     -27.5671       0.7833       2.0000       0.0527
     52      -8.9952     -10.9257     -19.9320     -17.4860     -23.7793       0.7892       2.0000       0.0630
     53      -8.9916     -10.9214     -19.9213     -17.4763     -23.7669       0.7893       2.0000       0.0631
     54      -8.9879     -10.9175     -19.9153     -17.4704     -23.7593       0.7892       2.0000       0.0631
     55      -8.7698     -10.8459     -22.3549     -19.7363     -26.3723       0.7928       2.0000       0.0455
     56      -8.7540     -10.8303     -22.3323     -19.7116     -26.3596       0.7923       2.0000       0.0459
     57      -8.7472     -10.8290     -22.4095     -19.7840     -26.4412       0.7929       2.0000       0.0452
     58      -8.7196     -10.8196     -23.0073     -20.3657     -26.9936       0.7950       2.0000       0.0394
     59      -8.7028     -10.8030     -23.1374     -20.4974     -27.1174       0.7956       2.0000       0.0377
     60      -8.6716     -10.7699     -23.1056     -20.4656     -27.0996       0.7948       2.0000       0.0386
     61      -8.4324     -10.4095     -20.3440     -17.8405     -24.2752       0.7897       2.0000       0.0578
     62      -8.4289     -10.4058     -20.3417     -17.8385     -24.2723       0.7898       2.0000       0.0579
     63      -8.4219     -10.3984     -20.3328     -17.8302     -24.2596       0.7898       2.0000       0.0580
     64      -7.6636     -10.3468     -19.0668     -15.5906     -22.2911       0.7719       2.0000       0.0903
     65      -7.2852      -9.2247     -21.5763     -19.1387     -25.5643       0.7956       2.0000       0.0430
     66      -7.2747      -9.2144     -21.5584     -19.1201     -25.5447       0.7955       2.0000       0.0432
     67      -7.2688      -9.2057     -21.5429     -19.1081     -25.5247       0.7955       2.0000       0.0433
     68      -7.0279      -9.3408     -23.7350     -20.7968     -28.6355       0.7872       2.0000       0.0477
     69      -7.0195      -9.3365     -23.7427     -20.7987     -28.6519       0.7870       2.0000       0.0478
     70      -7.0020      -9.3150     -23.7289     -20.7905     -28.6291       0.7871       2.0000       0.0480
     71      -6.7309      -9.1160     -24.0505     -21.0070     -29.2984       0.7837       2.0000       0.0511
     72      -6.7177      -9.1052     -24.0562     -21.0102     -29.3023       0.7838       2.0000       0.0511
     73      -6.6877      -9.0734     -24.0420     -20.9996     -29.2850       0.7841       2.0000       0.0513
     74      -6.3592      -8.6693     -23.7421     -20.8121     -28.6878       0.7884       2.0000       0.0453
     75      -6.3502      -8.6626     -23.7130     -20.7819     -28.6538       0.7889       2.0000       0.0455
     76      -6.3411      -8.6526     -23.7396     -20.8089     -28.6888       0.7887       2.0000       0.0456
     77      -6.2807      -8.5681     -24.5438     -21.6441     -29.5975       0.7889       2.0000       0.0435
     78      -6.2753      -8.5664     -24.5171     -21.6130     -29.5677       0.7889       2.0000       0.0439
     79      -6.2634      -8.5541     -24.5107     -21.6075     -29.5626       0.7891       2.0000       0.0439
     80      -5.8860      -8.1869     -25.0441     -22.1199     -30.3305       0.7869       2.0000       0.0459
     81      -5.8860      -8.1869     -25.0441     -22.1199     -30.3305       0.7869       2.0000       0.0459
     82      -5.8738      -8.1862     -24.6740     -21.7345     -29.8097       0.7867       2.0000       0.0470
     83      -5.8556      -8.4238     -18.5052     -15.2725     -21.0126       0.7944       2.0000       0.0532
     84      -5.7834      -8.0941     -21.9384     -18.9639     -25.9924       0.7768       2.0000       0.0717
     85      -5.7754      -8.0455     -24.6646     -21.7789     -29.7181       0.7867       2.0000       0.0493
     86      -5.7705      -8.0735     -22.6933     -19.7427     -27.0152       0.7805       2.0000       0.0647
     87      -5.7553      -8.0155     -25.2177     -22.3522     -30.4789       0.7887       2.0000       0.0449
     88      -5.5851      -8.2174     -19.4788     -16.1669     -22.3920       0.7948       2.0000       0.0515
     89      -5.5622      -7.8162     -25.5186     -22.6624     -30.9122       0.7892       2.0000       0.0444
     90      -5.5430      -7.7961     -25.5009     -22.6445     -30.8862       0.7888       2.0000       0.0447
     91      -5.5295      -7.7834     -25.4891     -22.6312     -30.8718       0.7886       2.0000       0.0448
     92      -5.3003      -7.5047     -24.4056     -21.6347     -29.2897       0.7956       2.0000       0.0411
     93      -5.2916      -7.4952     -24.4345     -21.6643     -29.3264       0.7955       2.0000       0.0413
     94      -5.2675      -7.4702     -24.4038     -21.6342     -29.2883       0.7953       2.0000       0.0414
     95      -4.4170      -6.4633     -23.7647     -21.2165     -28.1501       0.8030       2.0000       0.0363
     96      -4.4104      -6.4614     -23.7428     -21.1901     -28.1156       0.8035       2.0000       0.0362
     97      -4.3817      -6.4081     -23.9442     -21.4202     -28.4058       0.8028       2.0000       0.0368
     98      -4.3367      -7.0685     -17.8279     -14.5166     -19.6018       0.8250       2.0000       0.0252
     99      -4.1197      -6.6422     -19.7566     -16.6431     -22.3431       0.8102       2.0000       0.0331
    100      -4.0836      -6.0457     -23.8669     -21.4286     -28.1641       0.8047       2.0000       0.0345
    101      -4.0703      -6.0330     -23.8519     -21.4130     -28.1430       0.8048       2.0000       0.0345
    102      -4.0647      -6.0214     -23.9055     -21.4738     -28.2183       0.8047       2.0000       0.0346
    103      -3.8672      -5.7444     -23.0953     -20.7751     -26.9834       0.8091       2.0000       0.0326
    104      -3.8622      -5.7377     -23.1227     -20.8043     -27.0191       0.8090       2.0000       0.0327
    105      -3.8430      -5.7085     -23.1926     -20.8855     -27.1205       0.8086       2.0000       0.0328
    106      -3.7570      -6.4808     -17.9683     -14.6952     -19.6625       0.8321       2.0000       0.0238
    107      -3.1039      -5.1893     -19.3927     -16.7267     -21.3673       0.7822       2.0000       0.0472
    108      -3.0467      -4.7368     -22.6152     -20.5369     -26.0251       0.8132       2.0000       0.0282
    109      -3.0323      -4.7060     -22.7514     -20.6961     -26.2256       0.8144       2.0000       0.0276
    110      -3.0226      -4.6963     -22.7655     -20.7105     -26.2462       0.8145       2.0000       0.0276
    111      -0.3131      -2.3337     -20.6399     -18.0708     -23.7419       0.7865       2.0000       0.0410
    112       2.3168       4.6084     -13.8005     -16.5447     -10.4814       0.8351       0.0000      -0.0439
    113       2.3284       4.6196     -13.8101     -16.5539     -10.4946       0.8350       0.0000      -0.0440
    114       2.3694       4.6688     -13.8565     -16.6103     -10.5284       0.8350       0.0000      -0.0440
    115       3.6170       6.2515     -11.2769     -14.5056      -8.6783       0.8159       0.0000      -0.0412
    116       4.2792       6.4182     -12.4337     -15.0114      -8.3958       0.8298       0.0000      -0.0514
    117       4.2857       6.4213     -12.4287     -15.0029      -8.3867       0.8296       0.0000      -0.0514
    118       4.2974       6.4315     -12.4184     -14.9905      -8.3797       0.8297       0.0000      -0.0514
    119       4.5375       7.1159     -14.3869     -17.5366     -10.5189       0.8186       0.0000      -0.0554
    120       4.5532       7.1306     -14.3793     -17.5273     -10.5130       0.8188       0.0000      -0.0553
    121       4.5710       7.1482     -14.3810     -17.5279     -10.5134       0.8190       0.0000      -0.0554
    122       5.1866       6.2343      -3.2157      -4.3566      -1.6394       0.9183       0.0000      -0.0232
    123       5.2761       6.2241      -3.1861      -4.2181      -1.6564       0.9186       0.0000      -0.0231
    124       5.4925       6.3424      -3.2701      -4.1939      -1.6884       0.9200       0.0000      -0.0230
    125       5.8515       7.9265     -12.1887     -14.6822      -8.3215       0.8321       0.0000      -0.0485
    126       5.8610       7.9311     -12.1731     -14.6603      -8.3098       0.8323       0.0000      -0.0485
    127       5.8731       7.8688     -11.6454     -14.0291      -7.9282       0.8372       0.0000      -0.0470
    128       6.1557       7.1753      -4.3081      -5.4328      -2.3821       0.9065       0.0000      -0.0279
    129       6.2656       7.3738      -4.7734      -6.0045      -2.6881       0.9001       0.0000      -0.0301
    130       6.4543       7.8355      -6.0034      -7.5607      -3.5645       0.8869       0.0000      -0.0341
    131       6.7528       9.2787     -13.3442     -16.4263      -9.2372       0.8195       0.0000      -0.0596
    132       6.7678       9.3266     -13.5988     -16.7284      -9.4465       0.8176       0.0000      -0.0606
    133       6.7790       9.3423     -13.6644     -16.8010      -9.4953       0.8172       0.0000      -0.0607
    134       6.8487       9.0345     -11.4425     -14.0593      -7.7580       0.8353       0.0000      -0.0522
    135       6.8785       9.4040     -14.3272     -17.4464      -9.9837       0.8097       0.0000      -0.0614
    136       6.8946       9.3020     -13.2451     -16.1848      -9.1505       0.8189       0.0000      -0.0582
    137       6.9416       8.8194      -9.0238     -11.2159      -5.9094       0.8566       0.0000      -0.0450
    138       7.0494       9.1638     -10.6356     -13.1581      -6.9702       0.8382       0.0000      -0.0516
    139       7.0797       9.1592     -10.6770     -13.1566      -7.0097       0.8386       0.0000      -0.0516
    140       7.1029       9.2034     -10.7701     -13.2781      -7.0755       0.8375       0.0000      -0.0521
    141       7.1678       8.7195      -6.5933      -8.3608      -3.9751       0.8779       0.0000      -0.0391
    142       7.2840       8.8411      -6.2591      -8.0259      -3.7142       0.8813       0.0000      -0.0383
    143       7.5254       9.6664     -10.1499     -12.6930      -6.4774       0.8419       0.0000      -0.0537
    144       7.6393       9.9776     -11.7918     -14.6182      -7.6777       0.8273       0.0000      -0.0599
    145       7.7373      10.0076     -11.1204     -13.8436      -7.2222       0.8337       0.0000      -0.0571
    146       7.9993       9.7635      -7.4423      -9.4758      -4.5607       0.8676       0.0000      -0.0447
    147       8.0952       9.6631      -5.3874      -7.1478      -3.1205       0.8906       0.0000      -0.0363
    148       8.3589      10.1036      -8.6037     -10.6535      -5.0655       0.8511       0.0000      -0.0579
    149       8.3978      10.3467     -10.1003     -12.4344      -6.0021       0.8350       0.0000      -0.0666
    150       8.4625      10.5903     -11.3864     -13.9808      -6.8018       0.8201       0.0000      -0.0757
    151       8.5444      10.6713     -10.5236     -13.0880      -6.4083       0.8294       0.0000      -0.0656
    152       8.5520      10.5475      -9.2796     -11.6467      -5.5774       0.8430       0.0000      -0.0605
    153       8.6229      10.9267     -12.1694     -15.0041      -7.5878       0.8127       0.0000      -0.0721
    154       8.6302      10.9198     -11.9296     -14.7374      -7.4349       0.8154       0.0000      -0.0709
    155       8.7763      10.6532      -7.4456      -9.6184      -4.4725       0.8639       0.0000      -0.0503
    156       8.9858      10.7287      -7.3530      -9.3707      -4.3559       0.8638       0.0000      -0.0497
    157       9.1457      10.6902      -6.0640      -7.8213      -3.5055       0.8789       0.0000      -0.0446
    158       9.4059      10.6486      -5.1207      -6.5145      -2.8151       0.8915       0.0000      -0.0419
    159       9.5858      10.9630      -6.0862      -7.6560      -3.3748       0.8773       0.0000      -0.0496
    160       9.6391      11.1581      -6.4962      -8.2371      -3.6782       0.8725       0.0000      -0.0505
    161       9.7043      11.2687      -6.9596      -8.7660      -3.9797       0.8660       0.0000      -0.0556
    162       9.8389      11.7904      -9.7108     -12.0572      -5.6992       0.8317       0.0000      -0.0749
    163       9.8760      12.0005     -11.6560     -14.2866      -6.9567       0.8076       0.0000      -0.0917
    164       9.9432      11.9021      -8.6507     -10.9805      -5.0278       0.8408       0.0000      -0.0697
    165       9.9494      12.1309     -11.3300     -14.0093      -6.7361       0.8142       0.0000      -0.0823
    166      10.0096      12.1381     -11.2065     -13.8142      -6.6875       0.8162       0.0000      -0.0809
    167      10.0710      12.5054     -12.3279     -15.3557      -7.4940       0.8040       0.0000      -0.0776
    168      10.0825      12.4097     -11.8410     -14.7176      -7.1716       0.8090       0.0000      -0.0780
    169      10.0889      12.5591     -12.4924     -15.5713      -7.6102       0.8023       0.0000      -0.0779
    170      10.1057      12.3151     -10.9315     -13.6324      -6.5737       0.8180       0.0000      -0.0745
    171      10.1958      12.1093      -9.1970     -11.4825      -5.4673       0.8372       0.0000      -0.0726
    172      10.2503      12.0853      -8.5119     -10.6848      -5.0030       0.8445       0.0000      -0.0700
    173      10.3520      12.1922      -7.3662      -9.5050      -4.3530       0.8604       0.0000      -0.0592
    174      10.5272      12.3693      -8.0066     -10.1788      -4.5810       0.8480       0.0000      -0.0808
    175      10.6338      12.4547      -7.6658      -9.7995      -4.2999       0.8534       0.0000      -0.0776
    176      10.7493      12.5867      -7.7437      -9.8981      -4.3985       0.8528       0.0000      -0.0775
    177      10.9034      13.1003      -9.7818     -12.4315      -5.6789       0.8291       0.0000      -0.1026
    178      11.0446      12.9400      -7.7493      -9.9698      -4.4543       0.8536       0.0000      -0.0783
    179      11.1275      13.0709      -8.3006     -10.5836      -4.8170       0.8513       0.0000      -0.0808
    180      11.3216      12.7654      -5.0386      -6.6748      -2.6006       0.8824       0.0000      -0.0559
    181      11.5057      12.8539      -4.6222      -6.1320      -2.3666       0.8929       0.0000      -0.0551
    182      11.6643      13.2714      -6.1274      -7.9711      -3.2784       0.8717       0.0000      -0.0639
    183      11.7735      13.3251      -6.5614      -8.3666      -3.2939       0.8595       0.0000      -0.0751
    184      11.8313      13.6693      -8.5773     -10.7964      -4.3066       0.8282       0.0000      -0.0991
    185      11.8731      13.6940      -8.2265     -10.3885      -4.3813       0.8422       0.0000      -0.0881
    186      11.9182      13.8526      -8.8698     -11.2038      -4.6483       0.8288       0.0000      -0.0991
    187      11.9749      13.6671      -7.5261      -9.5103      -3.9964       0.8528       0.0000      -0.0818
    188      12.0561      13.3930      -5.4202      -6.9355      -2.8144       0.8823       0.0000      -0.0628
    189      12.1929      13.4748      -5.5141      -6.9587      -3.0196       0.8873       0.0000      -0.0531
    190      12.3920      13.4851      -4.3114      -5.5283      -2.1334       0.8982       0.0000      -0.0500
    191      12.4714      13.5994      -4.4804      -5.7405      -2.2322       0.8951       0.0000      -0.0500
    192      12.4910      13.4901      -3.8825      -4.9837      -1.8890       0.9073       0.0000      -0.0457
    193      12.5681      13.8006      -5.1111      -6.5057      -2.5725       0.8837       0.0000      -0.0588
    194      12.6116      13.7216      -4.3331      -5.5705      -2.1224       0.8971       0.0000      -0.0504
    195      12.6481      13.6739      -3.9007      -5.0373      -1.8614       0.9026       0.0000      -0.0472
    196      12.8315      14.1042      -5.1931      -6.6241      -2.6982       0.8895       0.0000      -0.0564
    197      12.9785      14.2090      -4.6627      -6.0431      -2.3517       0.8914       0.0000      -0.0633
    198      13.0650      14.3312      -4.7009      -6.1252      -2.3497       0.8889       0.0000      -0.0609
    199      13.1590      14.4467      -4.6692      -6.1155      -2.3624       0.8904       0.0000      -0.0583
    200      13.2547      14.6552      -5.0916      -6.6739      -2.6156       0.8850       0.0000      -0.0757
    201      13.3406      14.7007      -5.1495      -6.6894      -2.6368       0.8832       0.0000      -0.0685
    202      13.5442      15.0003      -5.8246      -7.4820      -3.0996       0.8785       0.0000      -0.0705
    203      13.6512      15.0221      -4.9119      -6.4520      -2.5476       0.8902       0.0000      -0.0641
    204      13.7168      15.0770      -5.0246      -6.5660      -2.5024       0.8824       0.0000      -0.0746
    205      13.8155      15.3740      -6.6958      -8.4802      -3.6532       0.8734       0.0000      -0.0709
    206      13.9108      15.4465      -6.3560      -8.1144      -3.4205       0.8734       0.0000      -0.0741
    207      13.9657      15.6378      -6.8915      -8.8160      -3.7738       0.8689       0.0000      -0.0815
    208      14.1167      15.6879      -6.3176      -8.1214      -3.3606       0.8710       0.0000      -0.0840
    209      14.2377      15.8125      -6.4598      -8.2674      -3.4218       0.8712       0.0000      -0.0836
    210      14.5271      15.9073      -5.8854      -7.4582      -2.9250       0.8775       0.0000      -0.0915
    211      14.6296      16.0111      -5.8376      -7.4123      -2.9227       0.8773       0.0000      -0.0846
    212      14.6720      16.1375      -6.0177      -7.6873      -3.1579       0.8777       0.0000      -0.0821
    213      14.7414      16.2177      -6.2591      -7.9475      -3.2401       0.8743       0.0000      -0.0904
    214      14.7980      16.1614      -5.4658      -7.0101      -2.7618       0.8829       0.0000      -0.0828
    215      15.0131      16.3597      -5.2814      -6.8018      -2.7367       0.8856       0.0000      -0.0817
    216      15.1280      16.5395      -5.6733      -7.2764      -2.9233       0.8805       0.0000      -0.0912
    217      15.2884      16.6617      -5.6501      -7.2116      -2.8382       0.8795       0.0000      -0.0945
    218      15.4990      16.8619      -5.2171      -6.7535      -2.6012       0.8871       0.0000      -0.1018
    219      15.6069      17.0229      -5.5687      -7.1735      -2.6990       0.8823       0.0000      -0.1099
    220      15.6976      17.2278      -6.0451      -7.8009      -3.0292       0.8715       0.0000      -0.1144
    221      15.8535      17.3673      -6.4391      -8.1815      -3.2060       0.8688       0.0000      -0.1152
    222      15.8815      17.3035      -5.9064      -7.5377      -2.7976       0.8717       0.0000      -0.1120
    223      16.0171      17.5664      -6.3995      -8.1880      -3.1268       0.8662       0.0000      -0.1237
    224      16.0863      17.7986      -7.5722      -9.5739      -3.8023       0.8554       0.0000      -0.1414


--------------------------------------------------------------------------------------------------------


  QP_SHIFT:  cpu time      0.6222: real time      0.6269


--------------------------------------------------------------------------------------------------------


 QP shifts <psi_nk| G(iteration)W_0 |psi_nk>: iteration 1
     GWSYM:  cpu time    108.2782: real time    108.8048

 k-point   1 :       0.0000    0.0000    0.0000
  band No. DFT-energies  QP-energies  QP-e(diag)   sigma(DFT)    Z            occupation

      1     -27.9963     -31.3547     -31.3017     -32.5501       0.7259       2.0000
      2     -27.5059     -30.8109     -30.7829     -32.0821       0.7161       2.0000
      3     -27.2632     -30.5947     -30.5625     -31.8393       0.7210       2.0000
      4     -27.2469     -30.5867     -30.5534     -31.8257       0.7221       2.0000
      5     -27.2423     -30.5817     -30.5487     -31.8202       0.7223       2.0000
      6     -27.2248     -30.5668     -30.5338     -31.8019       0.7229       2.0000
      7     -27.2183     -30.5553     -30.5242     -31.7939       0.7225       2.0000
      8     -27.2089     -30.5543     -30.5233     -31.7874       0.7239       2.0000
      9     -27.0021     -30.3169     -30.3033     -31.6031       0.7175       2.0000
     10     -26.9887     -30.3018     -30.2873     -31.5879       0.7172       2.0000
     11     -26.9841     -30.2970     -30.2826     -31.5815       0.7175       2.0000
     12     -26.9668     -30.2804     -30.2655     -31.5629       0.7177       2.0000
     13     -26.9610     -30.2725     -30.2588     -31.5552       0.7178       2.0000
     14     -26.9521     -30.2639     -30.2494     -31.5453       0.7179       2.0000
     15     -26.7583     -30.0908     -30.0526     -31.3364       0.7196       2.0000
     16     -26.7506     -30.0903     -30.0473     -31.3294       0.7200       2.0000
     17     -26.7506     -30.0613     -30.0791     -31.3686       0.7208       2.0000
     18     -26.7506     -30.0558     -30.0793     -31.3680       0.7209       2.0000
     19     -20.4820     -22.9895     -22.9495     -24.3566       0.6369       2.0000
     20     -18.7609     -21.0020     -21.0078     -21.8629       0.7244       2.0000
     21     -17.0419     -19.2059     -19.2081     -19.9820       0.7368       2.0000
     22     -17.0320     -19.1948     -19.1970     -19.9723       0.7363       2.0000
     23     -17.0290     -19.1918     -19.1938     -19.9690       0.7363       2.0000
     24     -17.0157     -19.1755     -19.1781     -19.9541       0.7359       2.0000
     25     -17.0103     -19.1689     -19.1714     -19.9480       0.7357       2.0000
     26     -17.0036     -19.1628     -19.1654     -19.9416       0.7358       2.0000
     27     -13.9967     -16.5156     -16.1324     -16.8171       0.7572       2.0000
     28     -13.9967     -16.1389     -16.1315     -16.8158       0.7573       2.0000
     29     -13.9917     -16.1379     -16.1220     -16.8055       0.7571       2.0000
     30     -13.9917     -16.1271     -16.1201     -16.8031       0.7571       2.0000
     31     -13.6912     -16.1250     -16.4529     -17.0943       0.8115       2.0000
     32     -12.1261     -14.9496     -14.9214     -15.8490       0.7508       2.0000
     33     -11.8204     -14.0061     -13.9706     -14.6155       0.7693       2.0000
     34     -11.8139     -13.9986     -13.9637     -14.6084       0.7693       2.0000
     35     -11.8082     -13.9931     -13.9610     -14.6063       0.7694       2.0000
     36     -11.7971     -13.9786     -13.9442     -14.5876       0.7694       2.0000
     37     -11.7931     -13.9732     -13.9390     -14.5824       0.7693       2.0000
     38     -11.7896     -13.9712     -13.9354     -14.5782       0.7695       2.0000
     39     -11.6701     -13.8263     -13.6360     -14.2163       0.7721       2.0000
     40     -11.6701     -13.6670     -13.6362     -14.2165       0.7721       2.0000
     41     -11.4128     -13.6666     -13.8157     -14.5100       0.7758       2.0000
     42     -10.3908     -12.6132     -12.6173     -13.2391       0.7817       2.0000
     43     -10.3751     -12.6029     -12.6071     -13.2305       0.7817       2.0000
     44     -10.3671     -12.5934     -12.5977     -13.2209       0.7816       2.0000
     45     -10.3530     -12.5813     -12.5855     -13.2093       0.7816       2.0000
     46     -10.3438     -12.5711     -12.5753     -13.1995       0.7814       2.0000
     47     -10.3353     -12.5665     -12.5707     -13.1958       0.7815       2.0000
     48      -9.4581     -11.6831     -11.6546     -12.2525       0.7860       2.0000
     49      -9.4544     -11.6796     -11.6718     -12.2743       0.7863       2.0000
     50      -9.4544     -11.6671     -11.6728     -12.2754       0.7864       2.0000
     51      -9.4544     -11.6616     -11.6519     -12.2502       0.7860       2.0000
     52      -9.0271     -11.2680     -11.2308     -11.8244       0.7878       2.0000
     53      -9.0148     -11.2589     -11.2223     -11.8170       0.7878       2.0000
     54      -9.0040     -11.2439     -11.2071     -11.8015       0.7875       2.0000
     55      -8.9924     -11.2365     -11.1995     -11.7949       0.7876       2.0000
     56      -8.9793     -11.2201     -11.1826     -11.7778       0.7873       2.0000
     57      -8.9712     -11.2141     -11.1779     -11.7739       0.7873       2.0000
     58      -8.4018     -10.5028     -10.4519     -10.9589       0.8018       2.0000
     59      -7.9625     -10.3370      -9.8799     -10.3791       0.7935       2.0000
     60      -7.9597      -9.9066      -9.8773     -10.3767       0.7934       2.0000
     61      -7.9522      -9.9039      -9.8697     -10.3694       0.7933       2.0000
     62      -7.9459      -9.8961      -9.8607     -10.3597       0.7933       2.0000
     63      -7.9384      -9.8874      -9.8535     -10.3530       0.7931       2.0000
     64      -7.9353      -9.8811      -9.8509     -10.3505       0.7931       2.0000
     65      -7.6788      -9.8775     -10.3537     -11.1543       0.7696       2.0000
     66      -7.3245      -9.8136      -9.7995     -10.5076       0.7776       2.0000
     67      -7.3221      -9.8121      -9.7977     -10.5059       0.7776       2.0000
     68      -6.5922      -8.8542      -8.8756      -9.4845       0.7895       2.0000
     69      -6.5845      -8.8501      -8.8680      -9.4772       0.7894       2.0000
     70      -6.5817      -8.8438      -8.8643      -9.4733       0.7894       2.0000
     71      -6.5690      -8.8329      -8.8532      -9.4628       0.7893       2.0000
     72      -6.5667      -8.8310      -8.8505      -9.4591       0.7896       2.0000
     73      -6.5590      -8.8234      -8.8434      -9.4526       0.7895       2.0000
     74      -6.4709      -8.5527      -8.4505      -8.9612       0.7949       2.0000
     75      -6.4709      -8.4725      -8.4503      -8.9612       0.7948       2.0000
     76      -5.9649      -8.4717      -8.2356      -8.8382       0.7903       2.0000
     77      -5.9649      -8.3507      -8.2276      -8.8273       0.7905       2.0000
     78      -5.9610      -8.2570      -8.2100      -8.8060       0.7905       2.0000
     79      -5.9610      -8.2155      -8.2146      -8.8114       0.7906       2.0000
     80      -5.8832      -8.1939      -8.4550      -9.1259       0.7931       2.0000
     81      -5.7824      -8.1858      -8.1441      -8.8652       0.7661       2.0000
     82      -5.6725      -8.1803      -7.9409      -8.5495       0.7885       2.0000
     83      -5.6676      -7.9433      -7.9465      -8.5574       0.7886       2.0000
     84      -5.6655      -7.9386      -8.0313      -8.6412       0.7950       2.0000
     85      -5.6567      -7.9291      -7.9356      -8.5466       0.7886       2.0000
     86      -5.6488      -7.9135      -7.9058      -8.5048       0.7903       2.0000
     87      -5.6375      -7.9058      -7.8981      -8.4987       0.7901       2.0000
     88      -5.6325      -7.8977      -7.8924      -8.4945       0.7896       2.0000
     89      -5.6301      -7.8448      -7.8708      -8.4525       0.7939       2.0000
     90      -5.6247      -7.8352      -7.8820      -8.4764       0.7916       2.0000
     91      -5.6086      -7.8130      -7.8384      -8.4148       0.7946       2.0000
     92      -5.6047      -7.8060      -7.8273      -8.4026       0.7944       2.0000
     93      -5.5925      -7.8014      -7.8523      -8.4310       0.7961       2.0000
     94      -5.5531      -7.7912      -7.9864      -8.6069       0.7968       2.0000
     95      -5.3122      -7.4888      -7.5045      -8.0647       0.7965       2.0000
     96      -5.3122      -7.4852      -7.5029      -8.0628       0.7965       2.0000
     97      -5.2862      -7.4800      -7.4796      -8.0615       0.7903       2.0000
     98      -5.2840      -7.4795      -7.4792      -8.0616       0.7903       2.0000
     99      -4.3309      -7.1197      -7.1166      -7.7005       0.8267       2.0000
    100      -4.1028      -6.6231      -6.6701      -7.2619       0.8127       2.0000
    101      -3.7098      -6.4088      -6.4385      -6.9895       0.8320       2.0000
    102      -3.4386      -5.2665      -5.2285      -5.6462       0.8108       2.0000
    103      -3.4348      -5.1851      -5.2256      -5.6435       0.8108       2.0000
    104      -3.4245      -5.1820      -5.2153      -5.6331       0.8108       2.0000
    105      -3.4127      -5.1721      -5.2023      -5.6199       0.8108       2.0000
    106      -3.4017      -5.1591      -5.1927      -5.6109       0.8107       2.0000
    107      -3.4017      -5.1494      -5.1908      -5.6087       0.8107       2.0000
    108      -3.1011      -5.1474      -5.2100      -5.7964       0.7824       2.0000
    109      -2.1902      -3.6189      -3.6592      -3.9766       0.8223       2.0000
    110      -2.1902      -3.6187      -3.6591      -3.9766       0.8223       2.0000
    111      -0.2853      -2.3233      -2.3121      -2.8456       0.7916       2.0000
    112       0.9261       2.9474       3.0354       3.4266       0.8436       0.0000
    113       2.9277       4.8831       5.0605       5.4814       0.8352       0.0000
    114       2.9398       4.9955       5.0701       5.4902       0.8353       0.0000
    115       2.9462       5.0030       5.0776       5.4980       0.8352       0.0000
    116       2.9593       5.0096       5.0882       5.5076       0.8354       0.0000
    117       2.9662       5.0223       5.0951       5.5144       0.8355       0.0000
    118       2.9712       5.0291       5.0989       5.5177       0.8355       0.0000
    119       3.5882       5.0362       6.1631       6.7133       0.8239       0.0000
    120       4.2830       6.0469       5.1855       5.2603       0.9234       0.0000
    121       5.2447       6.1911       7.4998       7.9734       0.8264       0.0000
    122       5.2447       7.4319       7.5000       7.9735       0.8265       0.0000
    123       5.2721       7.4930       6.1297       6.2055       0.9188       0.0000
    124       5.9080       7.5040       8.1067       8.5508       0.8319       0.0000
    125       5.9491       7.5045       8.1911       8.6578       0.8277       0.0000
    126       5.9643       7.8716       8.2528       8.7391       0.8248       0.0000
    127       5.9957       7.9182       8.3079       8.8052       0.8230       0.0000
    128       5.9978       7.9597       8.3071       8.8021       0.8235       0.0000
    129       6.0134       8.0176       8.3200       8.8135       0.8238       0.0000
    130       6.3098       8.0570       7.6991       7.8564       0.8983       0.0000
    131       6.5402       8.1448       7.9119       8.0728       0.8950       0.0000
    132       6.6775       8.1818       9.4972      10.1741       0.8064       0.0000
    133       6.6775       8.2090       9.4926      10.1668       0.8068       0.0000
    134       6.6922       8.2950       9.3355       9.9306       0.8162       0.0000
    135       6.7104       8.4052       9.4953      10.1578       0.8078       0.0000
    136       6.8327       8.5129       8.4239       8.6369       0.8819       0.0000
    137       7.0029       8.8762       8.3890       8.5492       0.8964       0.0000
    138       7.1341       9.0614       8.3922       8.5378       0.8963       0.0000
    139       7.2626       9.2094       8.6489       8.8124       0.8945       0.0000
    140       7.3656       9.2623       8.6572       8.7970       0.9024       0.0000
    141       7.5586       9.3348       9.2756       9.5388       0.8671       0.0000
    142       7.7928       9.3950       9.7187      10.0418       0.8563       0.0000
    143       7.8085       9.4901       9.6948       9.9958       0.8623       0.0000
    144       7.8546       9.4945       9.8228      10.1600       0.8537       0.0000
    145       7.9706       9.5107       9.9066      10.2287       0.8573       0.0000
    146       8.0059       9.5250       9.9017      10.2059       0.8618       0.0000
    147       8.1424       9.6862       9.5026       9.6667       0.8924       0.0000
    148       8.2024       9.8095       9.5274       9.6877       0.8921       0.0000
    149       8.4364       9.8300       9.3518       9.4433       0.9091       0.0000
    150       8.5355      10.1043       9.8882      10.0799       0.8759       0.0000
    151       8.7019      10.1357      10.4871      10.7790       0.8595       0.0000
    152       8.7207      10.2113      10.9672      11.4428       0.8253       0.0000
    153       8.7375      10.3318      10.5603      10.8637       0.8573       0.0000
    154       8.8345      10.9594      10.1435      10.3125       0.8856       0.0000
    155       8.9429      10.9725      10.1160      10.2455       0.9006       0.0000
    156       9.1355      11.1725      10.8873      11.1550       0.8674       0.0000
    157       9.2330      11.2666      10.9531      11.2075       0.8712       0.0000
    158       9.5337      11.2723      12.1251      12.7997       0.7934       0.0000
    159       9.5374      11.4818      12.1289      12.8035       0.7934       0.0000
    160       9.5464      11.5952      12.1384      12.8130       0.7935       0.0000
    161       9.5537      11.7163      12.1446      12.8198       0.7932       0.0000
    162       9.5655      11.9380      12.1558      12.8303       0.7934       0.0000
    163       9.5655      12.0056      12.1579      12.8334       0.7933       0.0000
    164       9.6469      12.1190      11.3932      11.6548       0.8697       0.0000
    165       9.7803      12.1265      11.4801      11.7509       0.8626       0.0000
    166       9.8211      12.1329      11.5261      11.7919       0.8651       0.0000
    167       9.9740      12.1396      11.4580      11.6643       0.8780       0.0000
    168      10.1971      12.1470      11.5602      11.7430       0.8817       0.0000
    169      10.2883      12.1587      12.0562      12.3289       0.8664       0.0000
    170      10.4530      12.1594      12.5307      12.9831       0.8212       0.0000
    171      10.5211      12.3885      12.8622      13.5394       0.7756       0.0000
    172      10.5211      12.4922      12.8627      13.5403       0.7756       0.0000
    173      10.5342      12.6600      12.8520      13.5120       0.7784       0.0000
    174      10.6143      12.8397      12.6780      13.1186       0.8241       0.0000
    175      11.0103      12.8418      12.6070      12.8505       0.8677       0.0000
    176      11.0384      12.8601      12.4562      12.6249       0.8936       0.0000
    177      11.2423      12.8781      12.5074      12.6520       0.8974       0.0000
    178      11.3167      12.8950      13.0928      13.3911       0.8562       0.0000
    179      11.5801      13.0987      13.8039      14.3415       0.8053       0.0000
    180      11.6225      13.3226      13.9542      14.5860       0.7868       0.0000
    181      11.6424      13.4211      13.9470      14.5580       0.7904       0.0000
    182      11.6504      13.6727      14.0385      14.7031       0.7823       0.0000
    183      11.6636      13.7420      14.0025      14.6320       0.7879       0.0000
    184      11.6727      13.9643      13.9785      14.5823       0.7925       0.0000
    185      11.8033      14.0276      13.7756      14.1325       0.8468       0.0000
    186      11.9219      14.0573      13.4057      13.6173       0.8752       0.0000
    187      11.9822      14.0625      14.1398      14.5997       0.8243       0.0000
    188      12.0790      14.0781      13.7546      14.0180       0.8641       0.0000
    189      12.1547      14.1025      13.7110      13.9270       0.8782       0.0000
    190      12.3438      14.1155      13.7297      13.9046       0.8880       0.0000
    191      12.3965      14.2588      13.8343      14.0309       0.8797       0.0000
    192      12.6704      14.3564      14.2699      14.4967       0.8758       0.0000
    193      12.9226      14.4361      14.4802      14.7061       0.8733       0.0000
    194      13.1655      14.6191      14.5351      14.7139       0.8845       0.0000
    195      13.3383      14.7492      14.8205      15.0365       0.8728       0.0000
    196      13.4744      14.8996      15.0690      15.3272       0.8606       0.0000
    197      13.5288      14.9682      15.0752      15.3274       0.8598       0.0000
    198      13.5941      15.0907      15.0551      15.2710       0.8712       0.0000
    199      13.6961      15.1366      15.0332      15.2174       0.8789       0.0000
    200      13.8151      15.1614      15.1894      15.3797       0.8784       0.0000
    201      13.9713      15.2248      15.4319      15.6353       0.8777       0.0000
    202      14.0478      15.2592      15.2300      15.3697       0.8943       0.0000
    203      14.2246      15.3086      15.2580      15.3712       0.9013       0.0000
    204      14.2490      15.3538      15.4086      15.5481       0.8927       0.0000
    205      14.2729      15.3685      15.6753      15.8593       0.8840       0.0000
    206      14.3447      15.5575      15.4387      15.5606       0.8997       0.0000
    207      14.3782      15.6456      15.5632      15.7006       0.8961       0.0000
    208      14.4470      15.8319      15.7296      15.8914       0.8880       0.0000
    209      14.5567      15.9935      15.8848      16.0665       0.8797       0.0000
    210      14.6068      16.0516      16.1306      16.3628       0.8677       0.0000
    211      14.7265      16.2014      16.0443      16.2221       0.8811       0.0000
    212      14.8148      16.2210      16.2483      16.4417       0.8811       0.0000
    213      14.8378      16.3238      16.2971      16.4991       0.8784       0.0000
    214      14.8790      16.4202      16.2623      16.4587       0.8756       0.0000
    215      14.9320      16.5189      16.1753      16.3334       0.8872       0.0000
    216      15.0439      16.6009      16.5076      16.7207       0.8729       0.0000
    217      15.1106      16.6338      16.6567      16.8959       0.8660       0.0000
    218      15.2144      16.8901      16.8063      17.0650       0.8602       0.0000
    219      15.3019      16.9279      16.9307      17.1982       0.8590       0.0000
    220      15.3547      17.0446      16.9871      17.2508       0.8609       0.0000
    221      15.4778      17.1004      17.0156      17.2479       0.8688       0.0000
    222      15.5141      17.1682      17.0644      17.2898       0.8731       0.0000
    223      15.5183      17.2564      17.0600      17.2919       0.8693       0.0000
    224      15.6132      17.5743      17.0179      17.2097       0.8799       0.0000
 

 k-point   2 :       0.3333    0.0000    0.0000
  band No. DFT-energies  QP-energies  QP-e(diag)   sigma(DFT)    Z            occupation

      1     -27.8847     -31.2556     -31.2044     -32.4447       0.7280       2.0000
      2     -27.5937     -30.9666     -30.9201     -32.1600       0.7285       2.0000
      3     -27.4262     -30.7331     -30.7019     -32.0067       0.7151       2.0000
      4     -27.3577     -30.7075     -30.6706     -31.9301       0.7246       2.0000
      5     -27.3545     -30.7038     -30.6676     -31.9257       0.7248       2.0000
      6     -27.2146     -30.5361     -30.5091     -31.8061       0.7175       2.0000
      7     -27.0629     -30.3876     -30.3637     -31.6574       0.7184       2.0000
      8     -27.0522     -30.3787     -30.3524     -31.6466       0.7183       2.0000
      9     -27.0378     -30.3668     -30.3442     -31.6237       0.7210       2.0000
     10     -27.0321     -30.3629     -30.3405     -31.6223       0.7207       2.0000
     11     -26.9690     -30.2951     -30.2723     -31.5623       0.7191       2.0000
     12     -26.8770     -30.1937     -30.1819     -31.4757       0.7187       2.0000
     13     -26.8666     -30.1818     -30.1692     -31.4636       0.7184       2.0000
     14     -26.8535     -30.1726     -30.1591     -31.4512       0.7190       2.0000
     15     -26.8411     -30.1593     -30.1440     -31.4342       0.7191       2.0000
     16     -26.8169     -30.1363     -30.1255     -31.4116       0.7201       2.0000
     17     -26.7635     -30.0818     -30.0759     -31.3627       0.7202       2.0000
     18     -26.7575     -30.0757     -30.0698     -31.3519       0.7209       2.0000
     19     -20.4819     -22.9932     -22.9547     -24.3565       0.6382       2.0000
     20     -18.5670     -20.8063     -20.8106     -21.6463       0.7286       2.0000
     21     -17.9850     -20.1872     -20.1897     -21.0029       0.7305       2.0000
     22     -17.4050     -19.5781     -19.5810     -20.3720       0.7334       2.0000
     23     -17.4029     -19.5763     -19.5790     -20.3695       0.7335       2.0000
     24     -16.2618     -18.4012     -18.4007     -19.1573       0.7387       2.0000
     25     -16.2618     -18.3990     -18.3988     -19.1551       0.7386       2.0000
     26     -15.7309     -17.8717     -17.8704     -18.6125       0.7425       2.0000
     27     -15.1577     -17.2941     -17.2900     -18.0106       0.7474       2.0000
     28     -15.1577     -17.2929     -17.2886     -18.0089       0.7474       2.0000
     29     -13.7331     -16.5221     -15.8125     -16.4769       0.7578       2.0000
     30     -13.6901     -15.8223     -16.4553     -17.0917       0.8129       2.0000
     31     -13.3292     -15.4466     -15.4334     -16.0939       0.7611       2.0000
     32     -13.3292     -15.4448     -15.4316     -16.0914       0.7611       2.0000
     33     -12.6912     -14.9634     -14.7965     -15.4424       0.7652       2.0000
     34     -12.6912     -14.8130     -14.7935     -15.4386       0.7652       2.0000
     35     -12.1257     -14.8111     -14.9367     -15.8636       0.7520       2.0000
     36     -11.3223     -13.7267     -13.7167     -14.4072       0.7762       2.0000
     37     -11.1429     -13.4978     -13.4602     -14.1365       0.7741       2.0000
     38     -11.1350     -13.4662     -13.4414     -14.1158       0.7738       2.0000
     39     -11.0830     -13.4490     -13.4521     -14.1321       0.7770       2.0000
     40     -10.8067     -12.8869     -12.8449     -13.4284       0.7774       2.0000
     41     -10.8067     -12.8864     -12.8450     -13.4286       0.7774       2.0000
     42     -10.2580     -12.5320     -12.5229     -13.1559       0.7816       2.0000
     43     -10.2513     -12.5231     -12.5160     -13.1486       0.7817       2.0000
     44     -10.2061     -12.5031     -12.4946     -13.1326       0.7820       2.0000
     45     -10.0234     -12.0997     -12.0856     -12.6616       0.7817       2.0000
     46     -10.0234     -12.0984     -12.0846     -12.6605       0.7816       2.0000
     47      -9.7133     -11.9036     -11.9020     -12.4998       0.7855       2.0000
     48      -9.7133     -11.9018     -11.9005     -12.4978       0.7855       2.0000
     49      -9.3259     -11.6033     -11.5113     -12.1120       0.7844       2.0000
     50      -9.3225     -11.5525     -11.5048     -12.1047       0.7844       2.0000
     51      -9.2828     -11.5488     -11.5550     -12.1820       0.7837       2.0000
     52      -9.2625     -11.4021     -11.2915     -11.8441       0.7859       2.0000
     53      -9.2019     -11.3997     -11.3883     -11.9777       0.7877       2.0000
     54      -9.1974     -11.3195     -11.3846     -11.9737       0.7878       2.0000
     55      -9.0534     -11.2258     -11.1932     -11.7670       0.7885       2.0000
     56      -9.0511     -11.2212     -11.1896     -11.7628       0.7886       2.0000
     57      -8.6671     -10.6730     -10.6390     -11.1590       0.7913       2.0000
     58      -8.6671     -10.6450     -10.6380     -11.1579       0.7913       2.0000
     59      -8.5685     -10.6442     -10.6497     -11.1881       0.7945       2.0000
     60      -8.4899     -10.5751     -10.5520     -11.0699       0.7993       2.0000
     61      -8.3226     -10.3565     -10.2332     -10.7354       0.7918       2.0000
     62      -8.0382     -10.2575      -9.9729     -10.4712       0.7952       2.0000
     63      -8.0382      -9.9947      -9.9712     -10.4692       0.7952       2.0000
     64      -7.6651      -9.9929     -10.3422     -11.1398       0.7705       2.0000
     65      -7.3169      -9.5734      -9.2518      -9.7519       0.7946       2.0000
     66      -7.2497      -9.5725      -9.2234      -9.7341       0.7945       2.0000
     67      -7.1463      -9.2795      -9.5666     -10.2460       0.7808       2.0000
     68      -7.1440      -9.2572      -9.5657     -10.2435       0.7813       2.0000
     69      -6.8963      -9.1411      -9.1673      -9.7728       0.7895       2.0000
     70      -6.8073      -9.1031      -9.1148      -9.7395       0.7870       2.0000
     71      -6.8073      -9.1002      -9.1142      -9.7388       0.7869       2.0000
     72      -6.7241      -8.7128      -8.6886      -9.1948       0.7951       2.0000
     73      -6.3562      -8.6586      -8.6649      -9.2831       0.7888       2.0000
     74      -6.2789      -8.5909      -8.5751      -9.1925       0.7881       2.0000
     75      -6.2765      -8.5625      -8.5725      -9.1895       0.7882       2.0000
     76      -6.2146      -8.5399      -8.5081      -9.1185       0.7898       2.0000
     77      -6.2105      -8.4959      -8.5044      -9.1144       0.7899       2.0000
     78      -6.1731      -8.4828      -8.4765      -9.0913       0.7893       2.0000
     79      -6.1701      -8.4668      -8.4729      -9.0873       0.7894       2.0000
     80      -6.0506      -8.4556      -8.3322      -8.9420       0.7891       2.0000
     81      -5.9215      -8.3274      -8.2480      -8.8732       0.7882       2.0000
     82      -5.9096      -8.3062      -8.1850      -8.7999       0.7872       2.0000
     83      -5.8501      -8.2323      -8.3388      -8.9849       0.7939       2.0000
     84      -5.8241      -8.1809      -8.1003      -8.7103       0.7886       2.0000
     85      -5.8170      -8.1750      -8.1378      -8.7551       0.7899       2.0000
     86      -5.7886      -8.0792      -8.0823      -8.7189       0.7828       2.0000
     87      -5.7732      -8.0618      -8.1176      -8.8085       0.7724       2.0000
     88      -5.6520      -8.0545      -7.9538      -8.5613       0.7912       2.0000
     89      -5.6425      -7.8952      -7.9060      -8.5037       0.7911       2.0000
     90      -5.5771      -7.8915      -8.1818      -8.8520       0.7954       2.0000
     91      -5.4919      -7.7275      -7.7283      -8.3249       0.7894       2.0000
     92      -5.4511      -7.6982      -7.6984      -8.3009       0.7886       2.0000
     93      -5.3049      -7.5234      -7.5231      -8.1132       0.7899       2.0000
     94      -4.9139      -7.1508      -7.0218      -7.5531       0.7987       2.0000
     95      -4.9095      -6.9945      -7.0151      -7.5458       0.7987       2.0000
     96      -4.7861      -6.9854      -6.8923      -7.4180       0.8003       2.0000
     97      -4.7861      -6.8679      -6.8908      -7.4160       0.8003       2.0000
     98      -4.3979      -6.8657      -6.5627      -7.0707       0.8099       2.0000
     99      -4.3198      -6.6242      -6.9102      -7.4670       0.8231       2.0000
    100      -4.1037      -6.4678      -6.6677      -7.2595       0.8125       2.0000
    101      -3.9623      -6.3112      -5.8898      -6.3546       0.8057       2.0000
    102      -3.9593      -5.8471      -5.8843      -6.3484       0.8057       2.0000
    103      -3.7597      -5.8457      -6.4883      -7.0406       0.8317       2.0000
    104      -3.6401      -5.4450      -5.4868      -5.9267       0.8076       2.0000
    105      -3.6175      -5.4155      -5.4564      -5.8912       0.8088       2.0000
    106      -3.6175      -5.4135      -5.4590      -5.8941       0.8089       2.0000
    107      -3.1011      -5.2686      -5.2109      -5.7922       0.7840       2.0000
    108      -2.9893      -4.6229      -4.6687      -5.0514       0.8144       2.0000
    109      -2.9680      -4.5674      -4.6114      -4.9828       0.8156       2.0000
    110      -2.4789      -3.9710      -4.0137      -4.3500       0.8203       2.0000
    111      -0.3086      -2.3438      -2.3314      -2.8750       0.7882       2.0000
    112       1.5315       3.6122       3.6985       4.1176       0.8380       0.0000
    113       2.4135       4.5908       4.6642       5.1106       0.8345       0.0000
    114       3.2236       5.1162       5.1731       5.5492       0.8383       0.0000
    115       3.2805       5.2636       5.6551       6.1434       0.8294       0.0000
    116       3.2892       5.5848       5.6656       6.1547       0.8293       0.0000
    117       3.6156       5.5991       6.2367       6.8160       0.8190       0.0000
    118       3.9690       6.1202       6.2354       6.7026       0.8291       0.0000
    119       3.9718       6.1580       6.2438       6.7131       0.8288       0.0000
    120       4.6414       6.1977       5.5281       5.6016       0.9235       0.0000
    121       5.3173       6.3377       7.2574       7.6141       0.8447       0.0000
    122       5.4466       6.5322       7.1359       7.4001       0.8648       0.0000
    123       5.5921       7.1320       8.2079       8.7828       0.8198       0.0000
    124       5.5989       7.3978       8.2526       8.8461       0.8172       0.0000
    125       5.6606       7.4525       7.1069       7.2995       0.8825       0.0000
    126       5.7832       7.5397       6.9043       7.0240       0.9035       0.0000
    127       6.0452       7.7952       8.3705       8.8762       0.8214       0.0000
    128       6.2462       8.0084       8.0340       8.3347       0.8560       0.0000
    129       6.3036       8.2031       8.3384       8.7430       0.8342       0.0000
    130       6.3998       8.2132       8.9483       9.5282       0.8146       0.0000
    131       6.4858       8.2628       7.9799       8.1835       0.8801       0.0000
    132       6.6333       8.3333       8.4559       8.7669       0.8542       0.0000
    133       6.6622       8.3753       8.9153       9.4006       0.8228       0.0000
    134       6.6952       8.5580       8.4658       8.7587       0.8580       0.0000
    135       6.7798       8.7972       7.8937       8.0082       0.9068       0.0000
    136       6.8982       8.8736       9.1206       9.5549       0.8365       0.0000
    137       6.9799       8.9844       8.3833       8.5593       0.8886       0.0000
    138       7.1741       9.0127       9.8206      10.4297       0.8129       0.0000
    139       7.1819       9.0564       9.8455      10.4643       0.8115       0.0000
    140       7.2549       9.1030       8.9978       9.2590       0.8697       0.0000
    141       7.3428       9.1837       9.5303       9.9485       0.8395       0.0000
    142       7.4414       9.3400       9.4112       9.7524       0.8523       0.0000
    143       7.6438       9.4793       9.1808       9.3854       0.8825       0.0000
    144       7.7353       9.6817       9.2565       9.4549       0.8846       0.0000
    145       7.8317       9.8154      10.3035      10.8943       0.8071       0.0000
    146       7.8824       9.8423       9.3830       9.5768       0.8856       0.0000
    147       7.9123       9.9274       9.6321       9.8781       0.8749       0.0000
    148       8.2088       9.9909       9.9522      10.2152       0.8689       0.0000
    149       8.4144      10.1671      10.3649      10.7139       0.8482       0.0000
    150       8.4413      10.2761      10.6986      11.2426       0.8058       0.0000
    151       8.4455      10.3068      10.6831      11.2152       0.8079       0.0000
[truncated: 754,174 more chars]
