# Supplementary material for: Solvent Controlled Generation of Spin Active Polarons in Two-Dimensional Material under UV Light Irradiation
Source: J Am Chem Soc. 2024 May 2;146(22):15010–8. doi: 10.1021/jacs.3c13296 (PMC11157526; doi:10.1021/jacs.3c13296)
Supplement: Supplementary file 1 — ja3c13296_si_001.zip [file ja3c13296_si_001.zip › Data_archive/DFT-periodic-model/OUTCAR_TDDFT_6x6FGradical_acetone]

 vasp.6.2.1 16May21 (build Aug 05 2021 10:06:12) complex                        
  
 executed on             LinuxIFC date 2022.10.11  11:29:02
 running on  100 total cores
 distrk:  each k-point on  100 cores,    1 groups
 distr:  one band on NCORE=   1 cores,  100 groups


--------------------------------------------------------------------------------------------------------


 INCAR:
   ISTART = 1
   ISPIN = 2
   ISMEAR = 0
   SIGMA = 0.05
   NBANDS = 1600
   ENCUT = 350
   NEDOS = 5000
   LORBIT = 11
   ALGO = TDHF
   AEXX = 0.25
   NBANDSO = 36
   NBANDSV = 36
   NBSEEIG = 10
   IBRION = -1
   EDIFFG = 1E-3
   NSW = 1
   ISIF = 2

 POTCAR:    PAW_PBE C_GW_new 19Mar2012            
 POTCAR:    PAW_PBE F_GW 19Mar2012                
 POTCAR:    PAW_PBE C_GW_new 19Mar2012            
 POTCAR:    PAW_PBE H_GW 21Apr2008                
 POTCAR:    PAW_PBE O_GW 19Mar2012                
 -----------------------------------------------------------------------------
|                                                                             |
|           W    W    AA    RRRRR   N    N  II  N    N   GGGG   !!!           |
|           W    W   A  A   R    R  NN   N  II  NN   N  G    G  !!!           |
|           W    W  A    A  R    R  N N  N  II  N N  N  G       !!!           |
|           W WW W  AAAAAA  RRRRR   N  N N  II  N  N N  G  GGG   !            |
|           WW  WW  A    A  R   R   N   NN  II  N   NN  G    G                |
|           W    W  A    A  R    R  N    N  II  N    N   GGGG   !!!           |
|                                                                             |
|     You use a magnetic or noncollinear calculation, but did not specify     |
|     the initial magnetic moment with the MAGMOM tag. Note that a            |
|     default of 1 will be used for all atoms. This ferromagnetic setup       |
|     may break the symmetry of the crystal, in particular it may rule        |
|     out finding an antiferromagnetic solution. Thence, we recommend         |
|     setting the initial magnetic moment manually or verifying carefully     |
|     that this magnetic setup is desired.                                    |
|                                                                             |
 -----------------------------------------------------------------------------

 -----------------------------------------------------------------------------
|                                                                             |
|           W    W    AA    RRRRR   N    N  II  N    N   GGGG   !!!           |
|           W    W   A  A   R    R  NN   N  II  NN   N  G    G  !!!           |
|           W    W  A    A  R    R  N N  N  II  N N  N  G       !!!           |
|           W WW W  AAAAAA  RRRRR   N  N N  II  N  N N  G  GGG   !            |
|           WW  WW  A    A  R   R   N   NN  II  N   NN  G    G                |
|           W    W  A    A  R    R  N    N  II  N    N   GGGG   !!!           |
|                                                                             |
|     For optimal performance we recommend to set                             |
|       NCORE = 2 up to number-of-cores-per-socket                            |
|     NCORE specifies how many cores store one orbital (NPAR=cpu/NCORE).      |
|     This setting can greatly improve the performance of VASP for DFT.       |
|     The default, NCORE=1 might be grossly inefficient on modern             |
|     multi-core architectures or massively parallel machines. Do your        |
|     own testing! More info at https://www.vasp.at/wiki/index.php/NCORE      |
|     Unfortunately you need to use the default for GW and RPA                |
|     calculations (for HF NCORE is supported but not extensively tested      |
|     yet).                                                                   |
|                                                                             |
 -----------------------------------------------------------------------------

 POTCAR:    PAW_PBE C_GW_new 19Mar2012            
   VRHFIN =C: s2p2                                                                                  
   LEXCH  = PE                                                                                      
   EATOM  =   147.1560 eV,   10.8157 Ry                                                             
                                                                                                    
   TITEL  = PAW_PBE C_GW_new 19Mar2012                                                              
   LULTRA =        F    use ultrasoft PP ?                                                          
   IUNSCR =        1    unscreen: 0-lin 1-nonlin 2-no                                               
   RPACOR =    0.800    partial core radius                                                         
   POMASS =   12.011; ZVAL   =    4.000    mass and valenz                                          
   RCORE  =    1.600    outmost cutoff radius                                                       
   RWIGS  =    1.600; RWIGS  =    0.847    wigner-seitz radius (au A)                               
   ENMAX  =  413.992; ENMIN  =  310.494 eV                                                          
   ICORE  =        3    local potential                                                             
   LCOR   =        T    correct aug charges                                                         
   LPAW   =        T    paw PP                                                                      
   EAUG   = 1213.930                                                                                
   DEXC   =    0.000                                                                                
   RMAX   =    1.630    core radius for proj-oper                                                   
   RAUG   =    1.300    factor for augmentation sphere                                              
   RDEP   =    1.601    radius for radial grids                                                     
   RDEPT  =    1.200    core radius for aug-charge                                                  
                                                                                                    
   Atomic configuration                                                                             
    5 entries                                                                                       
     n  l   j            E        occ.                                                              
     1  0  0.50      -273.3789   2.0000                                                             
     2  0  0.50       -13.7508   2.0000                                                             
     2  1  0.50        -5.2854   2.0000                                                             
     3  2  1.50        -5.4423   0.0000                                                             
     4  3  2.50        -5.4423   0.0000                                                             
   Description                                                                                      
     l       E           TYP  RCUT    TYP  RCUT                                                     
     0    -13.7508457     23  1.200                                                                 
     0     -7.5219285     23  1.200                                                                 
     0    272.1165200     23  1.300                                                                 
     1     -5.2854382     23  1.500                                                                 
     1    108.8466080     23  1.500                                                                 
     2     27.2116520     23  1.500                                                                 
     2    190.4815640     23  1.600                                                                 
     3     54.4233040     23  1.400                                                                 
  local pseudopotential read in
  partial core-charges read in
  partial kinetic energy density read in
  kinetic energy density of atom read in
  atomic valenz-charges read in
  non local Contribution for L=           0  read in
    real space projection operators read in
  non local Contribution for L=           0  read in
    real space projection operators read in
  non local Contribution for L=           0  read in
    real space projection operators read in
  non local Contribution for L=           1  read in
    real space projection operators read in
  non local Contribution for L=           1  read in
    real space projection operators read in
  non local Contribution for L=           2  read in
    real space projection operators read in
  non local Contribution for L=           2  read in
    real space projection operators read in
    PAW grid and wavefunctions read in
 
   number of l-projection  operators is LMAX  =           7
   number of lm-projection operators is LMMAX =          19
 
 POTCAR:    PAW_PBE F_GW 19Mar2012                
   VRHFIN =F: s2p5                                                                                  
   LEXCH  = PE                                                                                      
   EATOM  =   659.6475 eV,   48.4827 Ry                                                             
                                                                                                    
   TITEL  = PAW_PBE F_GW 19Mar2012                                                                  
   LULTRA =        F    use ultrasoft PP ?                                                          
   IUNSCR =        1    unscreen: 0-lin 1-nonlin 2-no                                               
   RPACOR =    0.800    partial core radius                                                         
   POMASS =   18.998; ZVAL   =    7.000    mass and valenz                                          
   RCORE  =    1.600    outmost cutoff radius                                                       
   RWIGS  =    1.600; RWIGS  =    0.847    wigner-seitz radius (au A)                               
   ENMAX  =  487.698; ENMIN  =  365.773 eV                                                          
   ICORE  =        3    local potential                                                             
   LCOR   =        T    correct aug charges                                                         
   LPAW   =        T    paw PP                                                                      
   EAUG   = 1155.086                                                                                
   RMAX   =    1.631    core radius for proj-oper                                                   
   RAUG   =    1.300    factor for augmentation sphere                                              
   RDEP   =    1.641    radius for radial grids                                                     
   RDEPT  =    1.200    core radius for aug-charge                                                  
                                                                                                    
   Atomic configuration                                                                             
    5 entries                                                                                       
     n  l   j            E        occ.                                                              
     1  0  0.50      -663.3661   2.0000                                                             
     2  0  0.50       -29.8995   2.0000                                                             
     2  1  0.50       -11.1114   5.0000                                                             
     3  2  1.50       -12.2452   0.0000                                                             
     4  3  2.50       -12.2452   0.0000                                                             
   Description                                                                                      
     l       E           TYP  RCUT    TYP  RCUT                                                     
     0    -29.8995019     23  1.150                                                                 
     0    -31.2600845     23  1.150                                                                 
     0    231.2990420     23  1.300                                                                 
     1    -11.1113914     23  1.400                                                                 
     1    -12.4719740     23  1.400                                                                 
     1    122.4524340     23  1.400                                                                 
     2     13.6058260     23  1.500                                                                 
     2    190.4815640     23  1.600                                                                 
     3     54.4233040     23  1.400                                                                 
  local pseudopotential read in
  partial core-charges read in
  partial kinetic energy density read in
  kinetic energy density of atom read in
  atomic valenz-charges read in
  non local Contribution for L=           0  read in
    real space projection operators read in
  non local Contribution for L=           0  read in
    real space projection operators read in
  non local Contribution for L=           0  read in
    real space projection operators read in
  non local Contribution for L=           1  read in
    real space projection operators read in
  non local Contribution for L=           1  read in
    real space projection operators read in
  non local Contribution for L=           1  read in
    real space projection operators read in
  non local Contribution for L=           2  read in
    real space projection operators read in
  non local Contribution for L=           2  read in
    real space projection operators read in
    PAW grid and wavefunctions read in
 
   number of l-projection  operators is LMAX  =           8
   number of lm-projection operators is LMMAX =          22
 
 POTCAR:    PAW_PBE C_GW_new 19Mar2012            
   VRHFIN =C: s2p2                                                                                  
   LEXCH  = PE                                                                                      
   EATOM  =   147.1560 eV,   10.8157 Ry                                                             
                                                                                                    
   TITEL  = PAW_PBE C_GW_new 19Mar2012                                                              
   LULTRA =        F    use ultrasoft PP ?                                                          
   IUNSCR =        1    unscreen: 0-lin 1-nonlin 2-no                                               
   RPACOR =    0.800    partial core radius                                                         
   POMASS =   12.011; ZVAL   =    4.000    mass and valenz                                          
   RCORE  =    1.600    outmost cutoff radius                                                       
   RWIGS  =    1.600; RWIGS  =    0.847    wigner-seitz radius (au A)                               
   ENMAX  =  413.992; ENMIN  =  310.494 eV                                                          
   ICORE  =        3    local potential                                                             
   LCOR   =        T    correct aug charges                                                         
   LPAW   =        T    paw PP                                                                      
   EAUG   = 1213.930                                                                                
   DEXC   =    0.000                                                                                
   RMAX   =    1.630    core radius for proj-oper                                                   
   RAUG   =    1.300    factor for augmentation sphere                                              
   RDEP   =    1.601    radius for radial grids                                                     
   RDEPT  =    1.200    core radius for aug-charge                                                  
                                                                                                    
   Atomic configuration                                                                             
    5 entries                                                                                       
     n  l   j            E        occ.                                                              
     1  0  0.50      -273.3789   2.0000                                                             
     2  0  0.50       -13.7508   2.0000                                                             
     2  1  0.50        -5.2854   2.0000                                                             
     3  2  1.50        -5.4423   0.0000                                                             
     4  3  2.50        -5.4423   0.0000                                                             
   Description                                                                                      
     l       E           TYP  RCUT    TYP  RCUT                                                     
     0    -13.7508457     23  1.200                                                                 
     0     -7.5219285     23  1.200                                                                 
     0    272.1165200     23  1.300                                                                 
     1     -5.2854382     23  1.500                                                                 
     1    108.8466080     23  1.500                                                                 
     2     27.2116520     23  1.500                                                                 
     2    190.4815640     23  1.600                                                                 
     3     54.4233040     23  1.400                                                                 
  local pseudopotential read in
  partial core-charges read in
  partial kinetic energy density read in
  kinetic energy density of atom read in
  atomic valenz-charges read in
  non local Contribution for L=           0  read in
    real space projection operators read in
  non local Contribution for L=           0  read in
    real space projection operators read in
  non local Contribution for L=           0  read in
    real space projection operators read in
  non local Contribution for L=           1  read in
    real space projection operators read in
  non local Contribution for L=           1  read in
    real space projection operators read in
  non local Contribution for L=           2  read in
    real space projection operators read in
  non local Contribution for L=           2  read in
    real space projection operators read in
    PAW grid and wavefunctions read in
 
   number of l-projection  operators is LMAX  =           7
   number of lm-projection operators is LMMAX =          19
 
 POTCAR:    PAW_PBE H_GW 21Apr2008                
   VRHFIN =H: ultrasoft test                                                                        
   LEXCH  = PE                                                                                      
   EATOM  =    12.4884 eV,    0.9179 Ry                                                             
                                                                                                    
   TITEL  = PAW_PBE H_GW 21Apr2008                                                                  
   LULTRA =        F    use ultrasoft PP ?                                                          
   IUNSCR =        0    unscreen: 0-lin 1-nonlin 2-no                                               
   RPACOR =    0.000    partial core radius                                                         
   POMASS =    1.000; ZVAL   =    1.000    mass and valenz                                          
   RCORE  =    1.100    outmost cutoff radius                                                       
   RWIGS  =    1.100; RWIGS  =    0.582    wigner-seitz radius (au A)                               
   ENMAX  =  300.000; ENMIN  =  250.000 eV                                                          
   RCLOC  =    0.701    cutoff for local pot                                                        
   LCOR   =        T    correct aug charges                                                         
   LPAW   =        T    paw PP                                                                      
   EAUG   =  500.000                                                                                
   RMAX   =    1.123    core radius for proj-oper                                                   
   RAUG   =    1.200    factor for augmentation sphere                                              
   RDEP   =    1.112    radius for radial grids                                                     
   RDEPT  =    1.100    core radius for aug-charge                                                  
                                                                                                    
   Atomic configuration                                                                             
    3 entries                                                                                       
     n  l   j            E        occ.                                                              
     1  0  0.50        -6.4927   1.0000                                                             
     2  1  0.50        -3.4015   0.0000                                                             
     3  2  1.50        13.6058   0.0000                                                             
   Description                                                                                      
     l       E           TYP  RCUT    TYP  RCUT                                                     
     0     -6.4927495     23  0.950                                                                 
     0      6.8029130     23  0.950                                                                 
     1     -4.0817478     23  1.100                                                                 
     1    108.8466080     23  1.100                                                                 
     2     81.6349560     23  1.100                                                                 
  local pseudopotential read in
  kinetic energy density of atom read in
  atomic valenz-charges read in
  non local Contribution for L=           0  read in
    real space projection operators read in
  non local Contribution for L=           0  read in
    real space projection operators read in
  non local Contribution for L=           1  read in
    real space projection operators read in
  non local Contribution for L=           1  read in
    real space projection operators read in
  non local Contribution for L=           2  read in
    real space projection operators read in
    PAW grid and wavefunctions read in
 
   number of l-projection  operators is LMAX  =           5
   number of lm-projection operators is LMMAX =          13
 
 POTCAR:    PAW_PBE O_GW 19Mar2012                
   VRHFIN =O: s2p4                                                                                  
   LEXCH  = PE                                                                                      
   EATOM  =   432.3788 eV,   31.7789 Ry                                                             
                                                                                                    
   TITEL  = PAW_PBE O_GW 19Mar2012                                                                  
   LULTRA =        F    use ultrasoft PP ?                                                          
   IUNSCR =        1    unscreen: 0-lin 1-nonlin 2-no                                               
   RPACOR =    0.800    partial core radius                                                         
   POMASS =   16.000; ZVAL   =    6.000    mass and valenz                                          
   RCORE  =    1.600    outmost cutoff radius                                                       
   RWIGS  =    1.600; RWIGS  =    0.847    wigner-seitz radius (au A)                               
   ENMAX  =  434.431; ENMIN  =  325.824 eV                                                          
   ICORE  =        3    local potential                                                             
   LCOR   =        T    correct aug charges                                                         
   LPAW   =        T    paw PP                                                                      
   EAUG   = 1139.609                                                                                
   DEXC   =    0.000                                                                                
   RMAX   =    1.629    core radius for proj-oper                                                   
   RAUG   =    1.300    factor for augmentation sphere                                              
   RDEP   =    1.652    radius for radial grids                                                     
   RDEPT  =    1.200    core radius for aug-charge                                                  
                                                                                                    
   Atomic configuration                                                                             
    5 entries                                                                                       
     n  l   j            E        occ.                                                              
     1  0  0.50      -514.6923   2.0000                                                             
     2  0  0.50       -23.9615   2.0000                                                             
     2  1  0.50        -9.0305   4.0000                                                             
     3  2  1.50        -9.5241   0.0000                                                             
     4  3  2.50        -9.5241   0.0000                                                             
   Description                                                                                      
     l       E           TYP  RCUT    TYP  RCUT                                                     
     0    -23.9615316     23  1.150                                                                 
     0    -25.3221142     23  1.150                                                                 
     0    244.9048680     23  1.300                                                                 
     1     -9.0304908     23  1.500                                                                 
     1     -6.9258396     23  1.500                                                                 
     1    122.4524340     23  1.500                                                                 
     2     13.6058260     23  1.500                                                                 
     2    190.4815640     23  1.600                                                                 
     3     54.4233040     23  1.400                                                                 
  local pseudopotential read in
  partial core-charges read in
  partial kinetic energy density read in
  kinetic energy density of atom read in
  atomic valenz-charges read in
  non local Contribution for L=           0  read in
    real space projection operators read in
  non local Contribution for L=           0  read in
    real space projection operators read in
  non local Contribution for L=           0  read in
    real space projection operators read in
  non local Contribution for L=           1  read in
    real space projection operators read in
  non local Contribution for L=           1  read in
    real space projection operators read in
  non local Contribution for L=           1  read in
    real space projection operators read in
  non local Contribution for L=           2  read in
    real space projection operators read in
  non local Contribution for L=           2  read in
    real space projection operators read in
    PAW grid and wavefunctions read in
 
   number of l-projection  operators is LMAX  =           8
   number of lm-projection operators is LMMAX =          22
 
 -----------------------------------------------------------------------------
|                                                                             |
|               ----> ADVICE to this user running VASP <----                  |
|                                                                             |
|     You have a (more or less) 'large supercell' and for larger cells it     |
|     might be more efficient to use real-space projection operators.         |
|     Therefore, try LREAL= Auto in the INCAR file.                           |
|     Mind: For very accurate calculation, you might also keep the            |
|     reciprocal projection scheme (i.e. LREAL=.FALSE.).                      |
|                                                                             |
 -----------------------------------------------------------------------------

  PAW_PBE C_GW_new 19Mar2012            :
 energy of atom  1       EATOM= -147.1560
 kinetic energy error for atom=    0.0854 (will be added to EATOM!!)
  PAW_PBE F_GW 19Mar2012                :
 energy of atom  2       EATOM= -659.6475
 kinetic energy error for atom=    1.9048 (will be added to EATOM!!)
  PAW_PBE C_GW_new 19Mar2012            :
 energy of atom  3       EATOM= -147.1560
 kinetic energy error for atom=    0.0854 (will be added to EATOM!!)
  PAW_PBE H_GW 21Apr2008                :
 energy of atom  4       EATOM=  -12.4884
 kinetic energy error for atom=    0.0530 (will be added to EATOM!!)
  PAW_PBE O_GW 19Mar2012                :
 energy of atom  5       EATOM= -432.3788
 kinetic energy error for atom=    0.4898 (will be added to EATOM!!)
 
 
 POSCAR: super cell
  positions in direct lattice
  velocities in cartesian coordinates
 exchange correlation table for  LEXCH =        8
   RHO(1)=    0.500       N(1)  =     2000
   RHO(2)=  100.500       N(2)  =     4000
 


--------------------------------------------------------------------------------------------------------


 ion  position               nearest neighbor table
   1  0.000  1.000  0.069-  73 1.37  24 1.57  72 1.57  50 1.57
   2  0.111  0.111  0.094-  74 1.38   7 1.57   3 1.57   9 1.57
   3  0.000  0.167  0.069-  75 1.37  52 1.57   2 1.57  50 1.57
   4  0.111  0.278  0.094-  76 1.38   9 1.57  11 1.57   5 1.57
   5  0.000  0.333  0.069-  77 1.37  54 1.57  52 1.57   4 1.57
   6  0.112  0.444  0.094-  78 1.38  25 1.57  11 1.57  19 1.57
   7  0.167  0.000  0.069-  79 1.37  30 1.57   2 1.57  24 1.57
   8  0.278  0.111  0.094-  80 1.38  13 1.57   9 1.57  15 1.57
   9  0.167  0.167  0.069-  81 1.37   4 1.57   8 1.57   2 1.57
  10  0.279  0.278  0.093-  82 1.37  15 1.57  17 1.57  11 1.58
  11  0.167  0.333  0.069-  83 1.37   6 1.57   4 1.57  10 1.58
  12  0.279  0.443  0.093-  84 1.37  31 1.57  17 1.57  25 1.58
  13  0.333  0.000  0.069-  85 1.37  36 1.57   8 1.57  30 1.57
  14  0.445  0.112  0.093-  86 1.38  15 1.57  39 1.57  37 1.58
  15  0.334  0.167  0.068-  87 1.37  10 1.57  14 1.57   8 1.57
  16  0.445  0.278  0.085-  41 1.51  39 1.51  17 1.51
  17  0.335  0.333  0.068-  88 1.40  16 1.51  10 1.57  12 1.57
  18  0.444  0.443  0.093-  89 1.38  31 1.57  41 1.57  55 1.58
  19  0.000  0.500  0.069-  90 1.37  68 1.57  54 1.57   6 1.57
  20  0.112  0.611  0.094-  91 1.38  27 1.57  25 1.57  21 1.57
  21  0.000  0.666  0.069-  92 1.37  68 1.57  70 1.57  20 1.57
  22  0.111  0.778  0.094-  93 1.38  29 1.57  23 1.57  27 1.57
  23  0.000  0.833  0.069-  94 1.37  70 1.57  22 1.57  72 1.57
  24  0.111  0.944  0.094-  95 1.38   1 1.57   7 1.57  29 1.57
  25  0.167  0.500  0.069-  96 1.37   6 1.57  20 1.57  12 1.58
  26  0.278  0.611  0.094-  97 1.38  33 1.57  27 1.57  31 1.57
  27  0.167  0.666  0.069-  98 1.37  20 1.57  26 1.57  22 1.57
  28  0.278  0.778  0.094-  99 1.38  29 1.57  35 1.57  33 1.57
  29  0.167  0.833  0.069- 100 1.37  28 1.57  22 1.57  24 1.57
  30  0.278  0.945  0.094- 101 1.38   7 1.57  35 1.57  13 1.57
  31  0.334  0.500  0.069- 102 1.37  18 1.57  12 1.57  26 1.57
  32  0.444  0.611  0.094- 103 1.38  33 1.57  55 1.57  57 1.57
  33  0.333  0.666  0.069- 104 1.37  32 1.57  26 1.57  28 1.57
  34  0.444  0.778  0.094- 105 1.38  35 1.57  57 1.57  59 1.57
  35  0.333  0.833  0.069- 106 1.37  34 1.57  28 1.57  30 1.57
  36  0.444  0.945  0.094- 107 1.38  13 1.57  37 1.57  59 1.57
  37  0.500  0.000  0.069- 108 1.37  60 1.57  36 1.57  14 1.58
  38  0.610  0.112  0.093- 109 1.38  45 1.57  39 1.57  43 1.57
  39  0.500  0.168  0.068- 110 1.40  16 1.51  38 1.57  14 1.57
  40  0.610  0.278  0.092- 111 1.38  45 1.57  41 1.57  47 1.57
  41  0.499  0.333  0.068- 112 1.40  16 1.51  40 1.57  18 1.57
  42  0.611  0.444  0.094- 113 1.38  55 1.57  47 1.57  61 1.57
  43  0.667  0.000  0.069- 114 1.37  60 1.57  66 1.57  38 1.57
  44  0.777  0.111  0.093- 115 1.38  51 1.57  49 1.57  45 1.57
  45  0.667  0.167  0.068- 116 1.37  40 1.57  38 1.57  44 1.57
  46  0.778  0.278  0.094- 117 1.38  51 1.57  47 1.57  53 1.57
  47  0.666  0.333  0.068- 118 1.37  42 1.57  46 1.57  40 1.57
  48  0.778  0.444  0.094- 119 1.38  53 1.57  61 1.57  67 1.57
  49  0.833  0.000  0.069- 120 1.37  66 1.57  44 1.57  72 1.57
  50  0.944  0.111  0.094- 121 1.38   1 1.57   3 1.57  51 1.57
  51  0.833  0.167  0.069- 122 1.37  44 1.57  46 1.57  50 1.57
  52  0.945  0.278  0.094- 123 1.38   3 1.57  53 1.57   5 1.57
  53  0.833  0.333  0.069- 124 1.37  48 1.57  52 1.57  46 1.57
  54  0.945  0.444  0.094- 125 1.38   5 1.57  19 1.57  67 1.57
  55  0.500  0.500  0.069- 126 1.37  42 1.57  32 1.57  18 1.58
  56  0.611  0.611  0.094- 127 1.38  57 1.57  61 1.57  63 1.57
  57  0.500  0.667  0.069- 128 1.37  56 1.57  34 1.57  32 1.57
  58  0.611  0.778  0.094- 129 1.38  59 1.57  65 1.57  63 1.57
  59  0.500  0.833  0.069- 130 1.37  58 1.57  34 1.57  36 1.57
  60  0.611  0.945  0.093- 131 1.38  37 1.57  43 1.57  65 1.57
  61  0.667  0.500  0.069- 132 1.37  56 1.57  48 1.57  42 1.57
  62  0.778  0.611  0.094- 133 1.38  67 1.57  69 1.57  63 1.57
  63  0.667  0.667  0.069- 134 1.37  62 1.57  58 1.57  56 1.57
  64  0.778  0.778  0.094- 135 1.38  71 1.57  65 1.57  69 1.57
  65  0.667  0.833  0.069- 136 1.37  58 1.57  64 1.57  60 1.57
  66  0.778  0.945  0.094- 137 1.38  49 1.57  43 1.57  71 1.57
  67  0.833  0.500  0.069- 138 1.37  62 1.57  48 1.57  54 1.57
  68  0.945  0.611  0.094- 139 1.38  21 1.57  19 1.57  69 1.57
  69  0.833  0.667  0.069- 140 1.37  62 1.57  64 1.57  68 1.57
  70  0.945  0.778  0.094- 141 1.38  23 1.57  71 1.57  21 1.57
  71  0.833  0.833  0.069- 142 1.37  64 1.57  70 1.57  66 1.57
  72  0.944  0.944  0.094- 143 1.38   1 1.57  49 1.57  23 1.57
  73  1.000  0.000  0.000-   1 1.37
  74  0.111  0.111  0.162-   2 1.38
  75  0.000  0.167  0.000-   3 1.37
  76  0.112  0.278  0.163-   4 1.38
  77  1.000  0.333  0.000-   5 1.37
  78  0.112  0.444  0.162-   6 1.38
  79  0.167  0.000  0.000-   7 1.37
  80  0.278  0.112  0.162-   8 1.38
  81  0.167  0.167  0.000-   9 1.37
  82  0.281  0.278  0.162-  10 1.37
  83  0.166  0.333  0.000-  11 1.37
  84  0.280  0.442  0.162-  12 1.37
  85  0.333  1.000  0.000-  13 1.37
  86  0.445  0.114  0.162-  14 1.38
  87  0.333  0.167  1.000-  15 1.37
  88  0.330  0.335  0.998-  17 1.40
  89  0.445  0.441  0.162-  18 1.38
  90  1.000  0.500  0.000-  19 1.37
  91  0.112  0.611  0.163-  20 1.38
  92  1.000  0.667  0.000-  21 1.37
  93  0.111  0.778  0.162-  22 1.38
  94  0.000  0.833  0.000-  23 1.37
  95  0.111  0.944  0.162-  24 1.38
  96  0.166  0.501  0.000-  25 1.37
  97  0.278  0.610  0.162-  26 1.38
  98  0.167  0.667  0.000-  27 1.37
  99  0.278  0.778  0.162-  28 1.38
 100  0.167  0.833  0.000-  29 1.37
 101  0.278  0.945  0.162-  30 1.38
 102  0.333  0.500  1.000-  31 1.37
 103  0.444  0.611  0.163-  32 1.38
 104  0.333  0.667  0.000-  33 1.37
 105  0.444  0.778  0.163-  34 1.38
 106  0.333  0.833  0.000-  35 1.37
 107  0.444  0.945  0.163-  36 1.38
 108  0.500  0.999  0.000-  37 1.37
 109  0.609  0.113  0.161-  38 1.38
 110  0.503  0.162  0.998-  39 1.40
 111  0.609  0.278  0.161-  40 1.38
 112  0.502  0.335  0.998-  41 1.40
 113  0.611  0.444  0.162-  42 1.38
 114  0.668  0.999  1.000-  43 1.37
 115  0.777  0.112  0.162-  44 1.38
 116  0.667  0.166  0.999-  45 1.37
 117  0.777  0.278  0.162-  46 1.38
 118  0.668  0.334  1.000-  47 1.37
 119  0.778  0.444  0.162-  48 1.38
 120  0.834  1.000  0.000-  49 1.37
 121  0.944  0.111  0.162-  50 1.38
 122  0.834  0.167  0.000-  51 1.37
 123  0.944  0.278  0.163-  52 1.38
 124  0.834  0.333  0.000-  53 1.37
 125  0.945  0.444  0.163-  54 1.38
 126  0.500  0.501  0.000-  55 1.37
 127  0.611  0.611  0.162-  56 1.38
 128  0.500  0.667  0.000-  57 1.37
 129  0.611  0.778  0.162-  58 1.38
 130  0.500  0.833  0.000-  59 1.37
 131  0.611  0.945  0.162-  60 1.38
 132  0.667  0.500  0.000-  61 1.37
 133  0.778  0.611  0.162-  62 1.38
 134  0.667  0.667  0.000-  63 1.37
 135  0.778  0.778  0.162-  64 1.38
 136  0.667  0.833  0.000-  65 1.37
 137  0.777  0.945  0.162-  66 1.38
 138  0.833  0.500  0.000-  67 1.37
 139  0.945  0.611  0.163-  68 1.38
 140  0.833  0.667  0.000-  69 1.37
 141  0.945  0.778  0.163-  70 1.38
 142  0.834  0.833  0.000-  71 1.37
 143  0.944  0.945  0.162-  72 1.38
 144  0.583  0.197  0.298- 149 1.10 147 1.11 148 1.11 145 1.51
 145  0.475  0.245  0.278- 153 1.23 144 1.51 146 1.51
 146  0.402  0.254  0.331- 150 1.10 151 1.11 152 1.11 145 1.51
 147  0.588  0.228  0.347- 144 1.11
 148  0.613  0.117  0.306- 144 1.11
 149  0.628  0.208  0.260- 144 1.10
 150  0.327  0.283  0.309- 146 1.10
 151  0.426  0.181  0.355- 146 1.11
 152  0.398  0.305  0.371- 146 1.11
 153  0.442  0.279  0.222- 145 1.23
 
  LATTYP: Found a hexagonal cell.
 ALAT       =    15.4919917248
 C/A-ratio  =     1.2909895871
  
  Lattice vectors:
  
 A1 = (   7.7460000000, -13.4164560000,   0.0000000000)
 A2 = (   7.7460000000,  13.4164560000,   0.0000000000)
 A3 = (   0.0000000000,   0.0000000000,  20.0000000000)


Analysis of symmetry for initial positions (statically):
=====================================================================
 Subroutine PRICEL returns:
 Original cell was already a primitive cell.
 

 Routine SETGRP: Setting up the symmetry group for a 
 hexagonal supercell.


 Subroutine GETGRP returns: Found  1 space group operations
 (whereof  1 operations were pure point group operations)
 out of a pool of 24 trial point group operations.


The static configuration has the point symmetry C_1 .


Analysis of symmetry for dynamics (positions and initial velocities):
=====================================================================
 Subroutine PRICEL returns:
 Original cell was already a primitive cell.
 

 Routine SETGRP: Setting up the symmetry group for a 
 hexagonal supercell.


 Subroutine GETGRP returns: Found  1 space group operations
 (whereof  1 operations were pure point group operations)
 out of a pool of 24 trial point group operations.


The dynamic configuration has the point symmetry C_1 .


Analysis of structural, dynamic, and magnetic symmetry:
=====================================================================
 Subroutine PRICEL returns:
 Original cell was already a primitive cell.
 

 Routine SETGRP: Setting up the symmetry group for a 
 hexagonal supercell.


 Subroutine GETGRP returns: Found  1 space group operations
 (whereof  1 operations were pure point group operations)
 out of a pool of 24 trial point group operations.


The overall configuration has the point symmetry C_1 .


 Subroutine INISYM returns: Found  1 space group operations
 (whereof  1 operations are pure point group operations),
 and found     1 'primitive' translations


----------------------------------------------------------------------------------------

                                     Primitive cell                                     

  volume of cell :    4156.9547

  direct lattice vectors                    reciprocal lattice vectors
     7.746000000 13.416456000  0.000000000     0.064549445  0.037267666  0.000000000
    -7.746000000 13.416456000  0.000000000    -0.064549445  0.037267666  0.000000000
     0.000000000  0.000000000 20.000000000     0.000000000  0.000000000  0.050000000

  length of vectors
    15.491991725 15.491991725 20.000000000     0.074535292  0.074535292  0.050000000

  position of ions in fractional coordinates (direct lattice)
     0.000028251  0.999988115  0.068836520
     0.111240577  0.111136659  0.093710436
     0.000067275  0.166654687  0.068873938
     0.111498336  0.277783716  0.093740511
     0.000171622  0.333310720  0.068903128
     0.111539345  0.444228661  0.093660188
     0.166724258  0.000015673  0.068832272
     0.278070349  0.111313758  0.093532257
     0.166858172  0.166708636  0.068818520
     0.278940224  0.277677639  0.093125719
     0.167149396  0.333238142  0.068784569
     0.278854152  0.443425271  0.093336186
     0.333397499  0.000129736  0.068814352
     0.444582824  0.112121520  0.092982935
     0.333628557  0.166840673  0.068404738
     0.444948420  0.277531758  0.084870662
     0.334827086  0.332620040  0.068138154
     0.444474288  0.443249268  0.093128848
     0.000191493  0.499902950  0.068869956
     0.111507519  0.610715980  0.093753875
     0.000207746  0.666493014  0.068897804
     0.111249941  0.777615535  0.093702614
     0.000084658  0.833269654  0.068875538
     0.111163435  0.944415787  0.093676979
     0.167171624  0.499592749  0.068831714
     0.278030687  0.610636884  0.093605744
     0.166864700  0.666422362  0.068825178
     0.277829538  0.777642938  0.093700215
     0.166726549  0.833254018  0.068822129
     0.277830041  0.944507185  0.093705218
     0.333559893  0.499555623  0.068527635
     0.444440133  0.610707125  0.093787924
     0.333385291  0.666438081  0.068845273
     0.444419519  0.777756592  0.093761933
     0.333336925  0.833317376  0.068864080
     0.444488998  0.944740094  0.093717959
     0.499993655  0.000326493  0.068729867
     0.610435508  0.111898662  0.092637916
     0.499612867  0.167867561  0.067723109
     0.610276077  0.277743378  0.092348290
     0.499465095  0.332556566  0.067507443
     0.610940387  0.444250249  0.093526456
     0.666549613  0.000174831  0.068520169
     0.777494060  0.111270572  0.093403442
     0.666530808  0.166733035  0.068083951
     0.777515261  0.277785246  0.093595126
     0.666473173  0.333295811  0.068417477
     0.777727636  0.444428400  0.093690750
     0.833308480  0.000034560  0.068765737
     0.944422494  0.111118073  0.093696730
     0.833292422  0.166671004  0.068747186
     0.944504299  0.277753236  0.093766400
     0.833314508  0.333320618  0.068838300
     0.944557657  0.444416631  0.093727430
     0.499902832  0.499619828  0.068829634
     0.611062732  0.611037854  0.093729203
     0.499953917  0.666519330  0.068931459
     0.611097001  0.777821220  0.093690017
     0.499983200  0.833418538  0.068880938
     0.611034025  0.944694741  0.093482773
     0.666595811  0.499961463  0.068806581
     0.777780562  0.611097797  0.093690045
     0.666630733  0.666653430  0.068853667
     0.777783046  0.777785345  0.093671829
     0.666670472  0.833347254  0.068766883
     0.777597801  0.944625392  0.093618970
     0.833365799  0.499973482  0.068857261
     0.944585346  0.611006504  0.093727410
     0.833395189  0.666617295  0.068852230
     0.944555265  0.777698594  0.093765651
     0.833382501  0.833308255  0.068833263
     0.944434088  0.944458756  0.093704327
     0.999976142  0.000009970  0.000139076
     0.111247228  0.111136418  0.162479025
     0.000039496  0.166615712  0.000175572
     0.111633518  0.277703934  0.162526013
     0.999971082  0.333250371  0.000202608
     0.111731780  0.444112453  0.162469505
     0.166693782  0.000035462  0.000134478
     0.278291723  0.111547239  0.162361123
     0.166609039  0.166647003  0.000123508
     0.280601442  0.277617722  0.161860313
     0.165877705  0.333420691  0.000091281
     0.280132057  0.442049096  0.162040531
     0.333298942  0.999954594  0.000120690
     0.444836090  0.113927553  0.161828205
     0.333319088  0.166525553  0.999755802
     0.329616465  0.335422023  0.998393913
     0.444601192  0.441012240  0.161888997
     0.999812578  0.500113899  0.000165729
     0.111604045  0.610719167  0.162526680
     0.999975235  0.666781779  0.000196973
     0.111249046  0.777650359  0.162468604
     0.000011323  0.833362921  0.000175744
     0.111113580  0.944456679  0.162444918
     0.166059284  0.500569464  0.000132759
     0.278127671  0.610381477  0.162400958
     0.166605321  0.666733327  0.000128641
     0.277779933  0.777686581  0.162466096
     0.166672126  0.833316760  0.000123459
     0.277779655  0.944601677  0.162473799
     0.333101535  0.500304930  0.999856721
     0.444326291  0.610503966  0.162563333
     0.333322207  0.666708059  0.000146375
     0.444353410  0.777823287  0.162525424
     0.333328196  0.833367075  0.000164244
     0.444433459  0.945000650  0.162517300
     0.500052689  0.999140088  0.000049546
     0.609488687  0.112818498  0.161474238
     0.502573336  0.162311995  0.998019038
     0.608680944  0.278262972  0.161140992
     0.501946767  0.335321138  0.997834940
     0.610892962  0.444024182  0.162356156
     0.667774239  0.998635202  0.999881919
     0.776969883  0.111567464  0.162304903
     0.667495038  0.166180972  0.999478449
     0.777315008  0.277769039  0.162417482
     0.667811775  0.333676836  0.999784008
     0.777733328  0.444355059  0.162462905
     0.833573620  0.999841202  0.000081832
     0.944271422  0.111144388  0.162476625
     0.833570178  0.166574911  0.000064691
     0.944472920  0.277642006  0.162528135
     0.833618592  0.333284094  0.000148844
     0.944525715  0.444365950  0.162500961
     0.499933693  0.500674910  0.000125462
     0.611023837  0.611045444  0.162497884
     0.499894703  0.666689055  0.000225876
     0.611061606  0.777882099  0.162466662
     0.499920987  0.833283747  0.000182657
     0.610970863  0.944935431  0.162349406
     0.666773247  0.500256779  0.000114114
     0.777732566  0.611143354  0.162458312
     0.666565867  0.666689779  0.000158506
     0.777736069  0.777896810  0.162450971
     0.666860931  0.832905435  0.000080888
     0.777448068  0.944790874  0.162446500
     0.833357056  0.499951615  0.000160521
     0.944554622  0.611098604  0.162500074
     0.833361700  0.666664498  0.000156012
     0.944527644  0.777809850  0.162527211
     0.833694354  0.833040563  0.000144761
     0.944263629  0.944619870  0.162484245
     0.582617987  0.197448769  0.297880369
     0.474581967  0.245407546  0.278124259
     0.401512588  0.253972076  0.331155172
     0.588424985  0.228141771  0.346517113
     0.612587040  0.116520348  0.305656926
     0.628083951  0.207742492  0.260070259
     0.327062106  0.283402172  0.308807878
     0.425832508  0.180843251  0.354880675
     0.398373872  0.304784267  0.371183459
     0.442122997  0.278561162  0.221908369

  ion indices of the primitive-cell ions
   primitive index   ion index
                 1           1
                 2           2
                 3           3
                 4           4
                 5           5
                 6           6
                 7           7
                 8           8
                 9           9
                10          10
                11          11
                12          12
                13          13
                14          14
                15          15
                16          16
                17          17
                18          18
                19          19
                20          20
                21          21
                22          22
                23          23
                24          24
                25          25
                26          26
                27          27
                28          28
                29          29
                30          30
                31          31
                32          32
                33          33
                34          34
                35          35
                36          36
                37          37
                38          38
                39          39
                40          40
                41          41
                42          42
                43          43
                44          44
                45          45
                46          46
                47          47
                48          48
                49          49
                50          50
                51          51
                52          52
                53          53
                54          54
                55          55
                56          56
                57          57
                58          58
                59          59
                60          60
                61          61
                62          62
                63          63
                64          64
                65          65
                66          66
                67          67
                68          68
                69          69
                70          70
                71          71
                72          72
                73          73
                74          74
                75          75
                76          76
                77          77
                78          78
                79          79
                80          80
                81          81
                82          82
                83          83
                84          84
                85          85
                86          86
                87          87
                88          88
                89          89
                90          90
                91          91
                92          92
                93          93
                94          94
                95          95
                96          96
                97          97
                98          98
                99          99
               100         100
               101         101
               102         102
               103         103
               104         104
               105         105
               106         106
               107         107
               108         108
               109         109
               110         110
               111         111
               112         112
               113         113
               114         114
               115         115
               116         116
               117         117
               118         118
               119         119
               120         120
               121         121
               122         122
               123         123
               124         124
               125         125
               126         126
               127         127
               128         128
               129         129
               130         130
               131         131
               132         132
               133         133
               134         134
               135         135
               136         136
               137         137
               138         138
               139         139
               140         140
               141         141
               142         142
               143         143
               144         144
               145         145
               146         146
               147         147
               148         148
               149         149
               150         150
               151         151
               152         152
               153         153

----------------------------------------------------------------------------------------

 
 
 KPOINTS: Automatic mesh                          

Automatic generation of k-mesh.
 Grid dimensions read from file:
 generate k-points for:    3    3    1

 Generating k-lattice:

  Cartesian coordinates                     Fractional coordinates (reciprocal lattice)
     0.021516482  0.012422555  0.000000000     0.333333333  0.000000000  0.000000000
    -0.021516482  0.012422555  0.000000000     0.000000000  0.333333333  0.000000000
     0.000000000  0.000000000  0.050000000     0.000000000  0.000000000  1.000000000

  Length of vectors
     0.024845097  0.024845097  0.050000000

  Shift w.r.t. Gamma in fractional coordinates (k-lattice)
     0.000000000  0.000000000  0.000000000

 
 Subroutine IBZKPT returns following result:
 ===========================================
 
 Found      5 irreducible k-points:
 
 Following reciprocal coordinates:
            Coordinates               Weight
  0.000000  0.000000  0.000000      1.000000
  0.333333 -0.000000  0.000000      2.000000
  0.333333  0.333333  0.000000      2.000000
 -0.000000  0.333333  0.000000      2.000000
 -0.333333  0.333333  0.000000      2.000000
 
 Following cartesian coordinates:
            Coordinates               Weight
  0.000000  0.000000  0.000000      1.000000
  0.021516  0.012423  0.000000      2.000000
  0.000000  0.024845  0.000000      2.000000
 -0.021516  0.012423  0.000000      2.000000
 -0.043033  0.000000  0.000000      2.000000
 
 
 Subroutine IBZKPT_HF returns following result:
 ==============================================
 
 Found      9 k-points in 1st BZ
 the following      9 k-points will be used (e.g. in the exchange kernel)
 Following reciprocal coordinates:   # in IRBZ
  0.000000  0.000000  0.000000    0.11111111   1 t-inv F
  0.333333 -0.000000  0.000000    0.11111111   2 t-inv F
  0.333333  0.333333  0.000000    0.11111111   3 t-inv F
 -0.000000  0.333333  0.000000    0.11111111   4 t-inv F
 -0.333333  0.333333  0.000000    0.11111111   5 t-inv F
 -0.333333  0.000000  0.000000    0.11111111   2 t-inv T
 -0.333333 -0.333333  0.000000    0.11111111   3 t-inv T
  0.000000 -0.333333  0.000000    0.11111111   4 t-inv T
  0.333333 -0.333333  0.000000    0.11111111   5 t-inv T


--------------------------------------------------------------------------------------------------------


 Dimension of arrays:
   k-points           NKPTS =      5   k-points in BZ     NKDIM =      9   number of bands    NBANDS=   1600
   number of dos      NEDOS =   5000   number of ions     NIONS =    153
   non local maximal  LDIM  =      8   non local SUM 2l+1 LMDIM =     22
   total plane-waves  NPLWV = 497664
   max r-space proj   IRMAX =      1   max aug-charges    IRDMAX=   1481
   dimension x,y,z NGX =    72 NGY =   72 NGZ =   96
   dimension x,y,z NGXF=   144 NGYF=  144 NGZF=  192
   support grid    NGXF=   144 NGYF=  144 NGZF=  192
   ions per type =              72  71   3   6   1
   NGX,Y,Z   is equivalent  to a cutoff of   7.73,  7.73,  7.98 a.u.
   NGXF,Y,Z  is equivalent  to a cutoff of  15.45, 15.45, 15.96 a.u.

 SYSTEM =  unknown system                          
 POSCAR =  super cell                              

 Startparameter for this run:
   NWRITE =      2    write-flag & timer
   PREC   = normal    normal or accurate (medium, high low for compatibility)
   ISTART =      1    job   : 0-new  1-cont  2-samecut
   ICHARG =      0    charge: 1-file 2-atom 10-const
   ISPIN  =      2    spin polarized calculation?
   LNONCOLLINEAR =      F non collinear calculations
   LSORBIT =      F    spin-orbit coupling
   INIWAV =      1    electr: 0-lowe 1-rand  2-diag
   LASPH  =      F    aspherical Exc in radial PAW
 Electronic Relaxation 1
   ENCUT  =  350.0 eV  25.72 Ry    5.07 a.u.  23.63 23.63 30.51*2*pi/ulx,y,z
   ENINI  =  350.0     initial cutoff
   ENAUG  = 1213.9 eV  augmentation charge cutoff
   NELM   =     60;   NELMIN=  2; NELMDL=  0     # of ELM steps 
   EDIFF  = 0.1E-03   stopping-criterion for ELM
   LREAL  =      F    real-space projection
   NLSPLINE    = F    spline interpolate recip. space projectors
   LCOMPAT=      F    compatible to vasp.4.4
   GGA_COMPAT  = T    GGA compatible to vasp.4.4-vasp.4.6
   LMAXPAW     = -100 max onsite density
   LMAXMIX     =    2 max onsite mixed and CHGCAR
   VOSKOWN=      0    Vosko Wilk Nusair interpolation
   ROPT   =    0.00000   0.00000   0.00000   0.00000
   ROPT   =    0.00000
 Ionic relaxation
   EDIFFG = 0.1E-02   stopping-criterion for IOM
   NSW    =      1    number of steps for IOM
   NBLOCK =      1;   KBLOCK =      1    inner block; outer block 
   IBRION =     -1    ionic relax: 0-MD 1-quasi-New 2-CG
   NFREE  =      0    steps in history (QN), initial steepest desc. (CG)
   ISIF   =      2    stress and relaxation
   IWAVPR =     10    prediction:  0-non 1-charg 2-wave 3-comb
   ISYM   =      3    0-nonsym 1-usesym 2-fastsym
   LCORR  =      T    Harris-Foulkes like correction to forces

   POTIM  = 0.5000    time-step for ionic-motion
   TEIN   =    0.0    initial temperature
   TEBEG  =    0.0;   TEEND  =   0.0 temperature during run
   SMASS  =  -3.00    Nose mass-parameter (am)
   estimated Nose-frequenzy (Omega)   =  0.10E-29 period in steps = 0.13E+47 mass=  -0.548E-26a.u.
   SCALEE = 1.0000    scale energy and forces
   NPACO  =    256;   APACO  = 16.0  distance and # of slots for P.C.
   PSTRESS=    0.0 pullay stress

  Mass of Ions in am
   POMASS =  12.01 19.00 12.01  1.00 16.00
  Ionic Valenz
   ZVAL   =   4.00  7.00  4.00  1.00  6.00
  Atomic Wigner-Seitz radii
   RWIGS  =  -1.00 -1.00 -1.00 -1.00 -1.00
  virtual crystal weights 
   VCA    =   1.00  1.00  1.00  1.00  1.00
   NELECT =     809.0000    total number of electrons
   NUPDOWN=      -1.0000    fix difference up-down

 DOS related values:
   EMIN   =  10.00;   EMAX   =-10.00  energy-range for DOS
   EFERMI =   0.00
   ISMEAR =     0;   SIGMA  =   0.05  broadening in eV -4-tet -1-fermi 0-gaus

 Electronic relaxation 2 (details)
   IALGO  =     38    algorithm
   LDIAG  =      T    sub-space diagonalisation (order eigenvalues)
   LSUBROT=      F    optimize rotation matrix (better conditioning)
   TURBO    =      0    0=normal 1=particle mesh
   IRESTART =      0    0=no restart 2=restart with 2 vectors
   NREBOOT  =      0    no. of reboots
   NMIN     =      0    reboot dimension
   EREF     =   0.00    reference energy to select bands
   IMIX   =      4    mixing-type and parameters
     AMIX     =   0.40;   BMIX     =  1.00
     AMIX_MAG =   1.60;   BMIX_MAG =  1.00
     AMIN     =   0.10
     WC   =   100.;   INIMIX=   1;  MIXPRE=   1;  MAXMIX= -45

 Intra band minimization:
   WEIMIN = 0.0000     energy-eigenvalue tresh-hold
   EBREAK =  0.16E-07  absolut break condition
   DEPER  =   0.30     relativ break condition  

   TIME   =   0.40     timestep for ELM

  volume/ion in A,a.u.               =      27.17       183.35
  Fermi-wavevector in a.u.,A,eV,Ry     =   0.948708  1.792798 12.245882  0.900047
  Thomas-Fermi vector in A             =   2.076922
 
 Write flags
   LWAVE        =      T    write WAVECAR
   LDOWNSAMPLE  =      F    k-point downsampling of WAVECAR
   LCHARG       =      T    write CHGCAR
   LVTOT        =      F    write LOCPOT, total local potential
   LVHAR        =      F    write LOCPOT, Hartree potential only
   LELF         =      F    write electronic localiz. function (ELF)
   LORBIT       =     11    0 simple, 1 ext, 2 COOP (PROOUT), +10 PAW based schemes


 Dipole corrections
   LMONO  =      F    monopole corrections only (constant potential shift)
   LDIPOL =      F    correct potential (dipole corrections)
   IDIPOL =      0    1-x, 2-y, 3-z, 4-all directions 
   EPSILON=  1.0000000 bulk dielectric constant

 Exchange correlation treatment:
   GGA     =    --    GGA type
   LEXCH   =     8    internal setting for exchange type
   VOSKOWN=      0    Vosko Wilk Nusair interpolation
   EXXOEP  =     0    0=HF, 1=EXX-LHF (local Hartree Fock) 2=EXX OEP
   LHFCALC =     T    Hartree Fock is set to
   LSYMGRAD=     F    symmetrize gradient (conserves proper symmetry)
   PRECFOCK=normal    Normal, Fast or Accurate (Low or Medium for compatibility)
   LRHFCALC=     F    long range Hartree Fock
   LRSCOR  =     F    long range correlation only (use DFT for short range part)
   LTHOMAS =     F    Thomas Fermi screening in HF
   LMODELHF=     F    short range full HF, long range fraction AEXX
   LFOCKACE=     T    use Adeptively-Compressed-Exchange operator
   ENCUT4O =  -1.0   cutoff for four orbital integrals eV
   LMAXFOCK=     4    L truncation for augmentation on plane wave grid
   LMAXFOCKAE=   4    L truncation for all-electron charge restoration on plane wave grid
   NMAXFOCKAE=   1    number of basis functions for all-electron charge restoration
   LFOCKAEDFT=     F  apply the AE augmentation even for DFT
   NKREDX  =     1    reduce k-point grid by
   NKREDY  =     1    reduce k-point grid by
   NKREDZ  =     1    reduce k-point grid by
   SHIFTRED=     F    shift reduced grid of Gamma
   HFKIDENT=     F    idential grid for each k-point
   ODDONLY =     F    use only odd q-grid points
   EVENONLY=     F    use only even q-grid points
   HFALPHA =   -1.0000 decay constant for conv. correction
   MCALPHA =    0.0000 extent of test-charge in conv. correction in multipole expansion
   AEXX    =    1.0000 exact exchange contribution
   HFSCREEN=    0.0000 screening length (either q_TF or 0.3 A-1)
   HFSCREENC=   0.0000 screening length for correlation (either q_TF or 0.3 A-1)
   HFRCUT  =    0.0000 spherical cutoff for potential kernel
   ALDAX   =    0.0000 LDA exchange part
   AGGAX   =    0.0000 GGA exchange part
   ALDAC   =    0.0000 LDA correlation
   AGGAC   =    0.0000 GGA correlation
   ENCUTFOCK=  -1.0 apply spherical cutoff to Coloumb kernel
   NBANDSGWLOW=     1    first orbital included in HF term
   NBLOCK_FOCK=    64    blocking factor in FOCK_ACC
 Linear response parameters
   LEPSILON=     F    determine dielectric tensor
   LRPA    =     F    only Hartree local field effects (RPA)
   LNABLA  =     F    use nabla operator in PAW spheres
   LVEL    =     F    velocity operator in full k-point grid
   LINTERFAST=   F  fast interpolation
   KINTER  =     0    interpolate to denser k-point grid
   CSHIFT  =0.1000    complex shift for real part using Kramers Kronig
   OMEGAMAX=  -1.0    maximum frequency
   DEG_THRESHOLD= 0.2000000E-02 threshold for treating states as degnerate
   RTIME   =   -0.100 relaxation time in fs
  (WPLASMAI=    0.000 imaginary part of plasma frequency in eV, 0.658/RTIME)
   DFIELD  = 0.0000000 0.0000000 0.0000000 field for delta impulse in time
 
 Orbital magnetization related:
   ORBITALMAG=     F  switch on orbital magnetization
   LCHIMAG   =     F  perturbation theory with respect to B field
   DQ        =  0.001000  dq finite difference perturbation B field
   LLRAUG    =     F  two centre corrections for induced B field

 Response functions by sum over occupied states:
   ALGO                = TDHF     selected many-body perturbation algorithm
   LFINITE_TEMPERATURE =     F    use finite temperature formalism
   LFXC                =     F    include DFT xc kernel in TD-HF and W
   LADDER              =     T    particle hole ladder diagrams for BSE/TD-HF and W (Nano-quanta)
   LRPAFORCE           =     F    calculate RPA forces
   LHARTREE            =     T    include Hartree terms (bubbles-RPA) in BSE/TD-HF
   IBSE                =     0    BSE modus: 0 exact, 1 time-evolution (store matrix), 10 time-evolution (implicit)
   KPOINT              =    -1   0   0   0    k-point index at which BSE equation is solved (and G at which response is eval.)
   LTRIPLET            =     F    triplet instead of singlet excitation (BSE only)
   LRSRPA              =     F    range separated RPA (total - short) in ACFDT
   LTCTC               =     F    use test-charge test-charge for self-energy (with ALGO=QPBSE)
   LTCTE               =     F    use test-charge test-electron dielectric function
   LTETE               =     F    use test-electron test-electron dielectric function
   LFXCEPS             =     F    determine f_xc=epsilon-1/Xi Sharma and Gross kernel
   LFXHEG              =     F    model exchange using f_x(G,k_F) from free electron gas
   NATURALO            =     2    0 natural orbitals, 1 only virtual, 2 only occupied-virtual rotation
   LHOLEGF             =     F    use holes in self-consistent GW 
   L2ORDER             =     F    2nd order terms only
   LDMP1               =     F    first order term in ACFDT routine is calculated
   LMP2LT              =     F    use LT MP2
   LSMP2LT             =     F    use stochastic LT MP2
   LGWLF               =     F    use W potentials for exchange like diagrams
   ENCUTGW             = 233.3    cutoff for response function in eV
   ENCUTGWSOFT         = 233.3    soft cutoff for Coulomb kernel in GW response function in eV
   ENCUTLF             =  -1.0    cutoff for local field effects
   LESF_SPLINES        =     F    tricubic splines for electronic structure factor S(q+G)
   LMAXMP2             =    -1    maximum L for one center terms
   SCISSOR             =   0.0    scissor correction
   NOMEGA              =     0    number of frequencies
   NOMEGAR             =     0    number of frequencies along real axis
   NBANDSGW            =    -1    number of bands for which selfenergy shift is calculated
   NBANDSGWLOW         =     1    lowest band included in GW (to exclude core correlation)
   NBANDSO             =    36    number of bands for electron-hole treatment (occupied)
   NBANDSV             =    36    number of bands for electron-hole treatment (virtual)
   NELM                =     1    number of iterations in solving QP/BSE equation
   NELMHF              =     1    number of iterations in the inner HF iteration
   DIM                 =     3    dimensionality of system (0=0D molecules, 3=3D)
   IEPSILON            =     4    cartesion direction for which dielectric function is calculated (4=all)
   ANTIRES             =     0    antiresonant part (0) no TDA (1) w=0 exact (2) accurate
   OMEGAMAX            = -30.0    maximum frequency
   OMEGAMIN            = -30.0    minimum frequency
   OMEGATL             =-200.0    maximum frequency of tail
   OMEGAGRID           =     0    grid type (0 default)
   CSHIFT              =  -0.1    complex shift used in evaluation of response functions
   LSELFENERGY         =     F    calculate selfenergy instead of QP shifts
   LSPECTRAL           =     F    use spectral functions                   
   LSPECTRALGW         =     F    use spectral functions to calculate int dz G(w-z) W(z) (more accurate)
   LSINGLES            =     F    calculate the singles contribution to the correlation energy
   LFERMIGW            =     F    update Fermi-energy in the Greens function

   ODDONLYGW           =     F    avoid all even points for polarizability 
   EVENONLYGW          =     F    avoid all odd  points for polarizability 
   NKREDLFX            =     1    NKREDLFY  =   1   NKREDLFZ  =   1

   TELESCOPE           =     0    use telescope k-point sampling
   NTAUPAR             =    -1    number of TAU groups used in imaginary time calculation
   NOMEGAPAR           =    -1    number of OMEGA groups used in imaginary frequency calculation
   DAMP_NEWTON         =0.8000    damping for Newton step for position update when RPA forces are used


--------------------------------------------------------------------------------------------------------


 Static calculation
 charge density and potential will be updated during run
 spin polarized calculation
 Variant of blocked Davidson
 Davidson routine will perform the subspace rotation
 perform sub-space diagonalisation
    after iterative eigenvector-optimisation
 modified Broyden-mixing scheme, WC =      100.0
 initial mixing is a Kerker type mixing with AMIX =  0.4000 and BMIX =      1.0000
 Hartree-type preconditioning will be used
 using additional bands         1195
 reciprocal scheme for non local part
 use partial core corrections
 calculate Harris-corrections to forces 
   (improved forces if not selfconsistent)
 use gradient corrections 
 use of overlap-Matrix (Vanderbilt PP)
 Gauss-broadening in eV      SIGMA  =   0.05


--------------------------------------------------------------------------------------------------------


  energy-cutoff  :      350.00
  volume of cell :     4156.95
      direct lattice vectors                 reciprocal lattice vectors
     7.746000000 13.416456000  0.000000000     0.064549445  0.037267666  0.000000000
    -7.746000000 13.416456000  0.000000000    -0.064549445  0.037267666  0.000000000
     0.000000000  0.000000000 20.000000000     0.000000000  0.000000000  0.050000000

  length of vectors
    15.491991725 15.491991725 20.000000000     0.074535292  0.074535292  0.050000000


 
 old parameters found on file WAVECAR:
  energy-cutoff  :      350.00
  volume of cell :     4156.95
      direct lattice vectors                 reciprocal lattice vectors
     7.746000000 13.416456000  0.000000000     0.064549445  0.037267666  0.000000000
    -7.746000000 13.416456000  0.000000000    -0.064549445  0.037267666  0.000000000
     0.000000000  0.000000000 20.000000000     0.000000000  0.000000000  0.050000000

  length of vectors

 
 k-points in units of 2pi/SCALE and weight: Automatic mesh                          
   0.00000000  0.00000000  0.00000000       0.111
   0.02151648  0.01242256  0.00000000       0.222
   0.00000000  0.02484511  0.00000000       0.222
  -0.02151648  0.01242256  0.00000000       0.222
  -0.04303296  0.00000000  0.00000000       0.222
 
 k-points in reciprocal lattice and weights: Automatic mesh                          
   0.00000000  0.00000000  0.00000000       0.111
   0.33333333 -0.00000000  0.00000000       0.222
   0.33333333  0.33333333  0.00000000       0.222
  -0.00000000  0.33333333  0.00000000       0.222
  -0.33333333  0.33333333  0.00000000       0.222
 
 position of ions in fractional coordinates (direct lattice) 
   0.00002825  0.99998812  0.06883652
   0.11124058  0.11113666  0.09371044
   0.00006728  0.16665469  0.06887394
   0.11149834  0.27778372  0.09374051
   0.00017162  0.33331072  0.06890313
   0.11153935  0.44422866  0.09366019
   0.16672426  0.00001567  0.06883227
   0.27807035  0.11131376  0.09353226
   0.16685817  0.16670864  0.06881852
   0.27894022  0.27767764  0.09312572
   0.16714940  0.33323814  0.06878457
   0.27885415  0.44342527  0.09333619
   0.33339750  0.00012974  0.06881435
   0.44458282  0.11212152  0.09298293
   0.33362856  0.16684067  0.06840474
   0.44494842  0.27753176  0.08487066
   0.33482709  0.33262004  0.06813815
   0.44447429  0.44324927  0.09312885
   0.00019149  0.49990295  0.06886996
   0.11150752  0.61071598  0.09375387
   0.00020775  0.66649301  0.06889780
   0.11124994  0.77761553  0.09370261
   0.00008466  0.83326965  0.06887554
   0.11116344  0.94441579  0.09367698
   0.16717162  0.49959275  0.06883171
   0.27803069  0.61063688  0.09360574
   0.16686470  0.66642236  0.06882518
   0.27782954  0.77764294  0.09370021
   0.16672655  0.83325402  0.06882213
   0.27783004  0.94450719  0.09370522
   0.33355989  0.49955562  0.06852764
   0.44444013  0.61070712  0.09378792
   0.33338529  0.66643808  0.06884527
   0.44441952  0.77775659  0.09376193
   0.33333693  0.83331738  0.06886408
   0.44448900  0.94474009  0.09371796
   0.49999366  0.00032649  0.06872987
   0.61043551  0.11189866  0.09263792
   0.49961287  0.16786756  0.06772311
   0.61027608  0.27774338  0.09234829
   0.49946510  0.33255657  0.06750744
   0.61094039  0.44425025  0.09352646
   0.66654961  0.00017483  0.06852017
   0.77749406  0.11127057  0.09340344
   0.66653081  0.16673303  0.06808395
   0.77751526  0.27778525  0.09359513
   0.66647317  0.33329581  0.06841748
   0.77772764  0.44442840  0.09369075
   0.83330848  0.00003456  0.06876574
   0.94442249  0.11111807  0.09369673
   0.83329242  0.16667100  0.06874719
   0.94450430  0.27775324  0.09376640
   0.83331451  0.33332062  0.06883830
   0.94455766  0.44441663  0.09372743
   0.49990283  0.49961983  0.06882963
   0.61106273  0.61103785  0.09372920
   0.49995392  0.66651933  0.06893146
   0.61109700  0.77782122  0.09369002
   0.49998320  0.83341854  0.06888094
   0.61103402  0.94469474  0.09348277
   0.66659581  0.49996146  0.06880658
   0.77778056  0.61109780  0.09369004
   0.66663073  0.66665343  0.06885367
   0.77778305  0.77778535  0.09367183
   0.66667047  0.83334725  0.06876688
   0.77759780  0.94462539  0.09361897
   0.83336580  0.49997348  0.06885726
   0.94458535  0.61100650  0.09372741
   0.83339519  0.66661730  0.06885223
   0.94455527  0.77769859  0.09376565
   0.83338250  0.83330826  0.06883326
   0.94443409  0.94445876  0.09370433
   0.99997614  0.00000997  0.00013908
   0.11124723  0.11113642  0.16247902
   0.00003950  0.16661571  0.00017557
   0.11163352  0.27770393  0.16252601
   0.99997108  0.33325037  0.00020261
   0.11173178  0.44411245  0.16246950
   0.16669378  0.00003546  0.00013448
   0.27829172  0.11154724  0.16236112
   0.16660904  0.16664700  0.00012351
   0.28060144  0.27761772  0.16186031
   0.16587771  0.33342069  0.00009128
   0.28013206  0.44204910  0.16204053
   0.33329894  0.99995459  0.00012069
   0.44483609  0.11392755  0.16182820
   0.33331909  0.16652555  0.99975580
   0.32961647  0.33542202  0.99839391
   0.44460119  0.44101224  0.16188900
   0.99981258  0.50011390  0.00016573
   0.11160405  0.61071917  0.16252668
   0.99997524  0.66678178  0.00019697
   0.11124905  0.77765036  0.16246860
   0.00001132  0.83336292  0.00017574
   0.11111358  0.94445668  0.16244492
   0.16605928  0.50056946  0.00013276
   0.27812767  0.61038148  0.16240096
   0.16660532  0.66673333  0.00012864
   0.27777993  0.77768658  0.16246610
   0.16667213  0.83331676  0.00012346
   0.27777966  0.94460168  0.16247380
   0.33310153  0.50030493  0.99985672
   0.44432629  0.61050397  0.16256333
   0.33332221  0.66670806  0.00014638
   0.44435341  0.77782329  0.16252542
   0.33332820  0.83336707  0.00016424
   0.44443346  0.94500065  0.16251730
   0.50005269  0.99914009  0.00004955
   0.60948869  0.11281850  0.16147424
   0.50257334  0.16231200  0.99801904
   0.60868094  0.27826297  0.16114099
   0.50194677  0.33532114  0.99783494
   0.61089296  0.44402418  0.16235616
   0.66777424  0.99863520  0.99988192
   0.77696988  0.11156746  0.16230490
   0.66749504  0.16618097  0.99947845
   0.77731501  0.27776904  0.16241748
   0.66781177  0.33367684  0.99978401
   0.77773333  0.44435506  0.16246290
   0.83357362  0.99984120  0.00008183
   0.94427142  0.11114439  0.16247663
   0.83357018  0.16657491  0.00006469
   0.94447292  0.27764201  0.16252814
   0.83361859  0.33328409  0.00014884
   0.94452571  0.44436595  0.16250096
   0.49993369  0.50067491  0.00012546
   0.61102384  0.61104544  0.16249788
   0.49989470  0.66668905  0.00022588
   0.61106161  0.77788210  0.16246666
   0.49992099  0.83328375  0.00018266
   0.61097086  0.94493543  0.16234941
   0.66677325  0.50025678  0.00011411
   0.77773257  0.61114335  0.16245831
   0.66656587  0.66668978  0.00015851
   0.77773607  0.77789681  0.16245097
   0.66686093  0.83290543  0.00008089
   0.77744807  0.94479087  0.16244650
   0.83335706  0.49995161  0.00016052
   0.94455462  0.61109860  0.16250007
   0.83336170  0.66666450  0.00015601
   0.94452764  0.77780985  0.16252721
   0.83369435  0.83304056  0.00014476
   0.94426363  0.94461987  0.16248425
   0.58261799  0.19744877  0.29788037
   0.47458197  0.24540755  0.27812426
   0.40151259  0.25397208  0.33115517
   0.58842499  0.22814177  0.34651711
   0.61258704  0.11652035  0.30565693
   0.62808395  0.20774249  0.26007026
   0.32706211  0.28340217  0.30880788
   0.42583251  0.18084325  0.35488067
   0.39837387  0.30478427  0.37118346
   0.44212300  0.27856116  0.22190837
 
 position of ions in cartesian coordinates  (Angst):
  -7.74568911 13.41667558  1.37673040
   0.00080495  2.98351439  1.87420871
  -1.29038609  2.23681786  1.37747876
  -1.28804655  5.22278553  1.87481021
  -2.58049546  4.47415117  1.37806257
  -2.57701144  7.45643701  1.87320375
   1.29132470  2.23705895  1.37664545
   1.29169656  5.22415475  1.87064514
   0.00115831  4.47528439  1.37637040
   0.00977998  7.46783907  1.86251437
  -1.28652343  6.71342739  1.37569138
  -1.27476789  9.69043010  1.86672372
   2.58149209  4.47475346  1.37628703
   2.57524526  7.46899934  1.85965869
   1.29193895  6.71452339  1.36809475
   1.29680946  9.69312351  1.69741325
   0.01709578  8.95477500  1.36276308
   0.00948900 11.91010403  1.86257696
  -3.87076495  6.70949509  1.37739912
  -3.86686873  9.68967980  1.87507749
  -5.16104569  8.94476142  1.37795607
  -5.16166789 11.92542454  1.87405227
  -6.45385098 11.18066145  1.37751076
  -6.45437272 14.16213219  1.87353959
  -2.57493404  8.94561487  1.37663428
  -2.57636761 11.92276936  1.87211488
  -3.86957365 11.17975921  1.37650355
  -3.87155460 14.16070003  1.87400430
  -5.16292177 13.41619528  1.37644258
  -5.16408116 16.39943362  1.87410437
  -1.28580292 11.17745766  1.37055271
  -1.28790411 14.15633676  1.87575848
  -2.57982691 13.41408627  1.37690546
  -2.58202897 16.39727201  1.87523865
  -3.87284857 15.65236610  1.37728160
  -3.87494499 18.63853099  1.87435918
   3.87042183  6.71252326  1.37459734
   3.86166641  9.69116462  1.85275832
   2.56969914  8.95522179  1.35446218
   2.57579829 11.91407394  1.84696579
   1.29287347 11.16278201  1.35014886
   1.29118181 14.15691874  1.87052913
   5.16173906  8.94507916  1.37040338
   5.16056714 11.92407158  1.86806883
   3.87143355 11.17944768  1.36167902
   3.87090870 14.15839282  1.87190252
   2.58079184 13.41335659  1.36834953
   2.58173588 16.39700267  1.87381499
   6.45453978 11.18051023  1.37531475
   6.45477605 14.16161356  1.87393459
   5.16364951 13.41596530  1.37494372
   5.16465373 16.39836444  1.87532800
   3.87295267 15.65210884  1.37676600
   3.87409239 18.63511242  1.87454860
   0.00219215 13.41005178  1.37659269
   0.00019270 16.39625875  1.87458406
  -1.29021569 15.64993698  1.37862918
  -1.29144580 18.63436019  1.87380034
  -2.58279013 17.88952574  1.37761875
  -2.58453591 20.87236654  1.86965546
   1.29074966 15.65106433  1.37613162
   1.29112470 18.63382539  1.87380089
  -0.00017581 17.88794830  1.37707334
  -0.00001781 20.87021487  1.87343657
  -1.29107836 20.12492183  1.37533767
  -1.29379572 23.10613170  1.87237940
   2.58245688 17.88868779  1.37714522
   2.58390171 20.87052961  1.87454819
   1.29186156 20.12485149  1.37704460
   1.29247177 23.10654313  1.87531303
   0.00057510 22.36108319  1.37666525
  -0.00019108 25.34224772  1.87408653
   7.74573797 13.41626968  0.00278152
   0.00085834  2.98360041  3.24958049
  -1.29029937  2.23592226  0.00351143
  -1.28638144  5.22352879  3.25052025
   5.16441863 17.88710697  0.00405215
  -2.57462069  7.45745969  3.24939009
   1.29093535  2.23691557  0.00268956
   1.29160277  5.23025727  3.24722247
  -0.00029407  4.47111502  0.00247015
   0.02311189  7.48932285  3.23720626
  -1.29778796  6.69881496  0.00182562
  -1.25420939  9.68911166  3.24081062
  -5.16391468 17.88753740  0.00241380
   2.56321752  7.49662783  3.23656410
   1.29198273  6.70614364 19.99511603
  -0.04496985  8.92245962 19.96787827
   0.02780002 11.88179364  3.23777994
   3.87066597 20.12369758  0.00331458
  -3.86614573  9.69101759  3.25053360
   2.58091652 22.36197214  0.00393946
  -5.16194457 11.92587976  3.24937208
  -6.45514148 11.18092887  0.00351488
  -6.45507564 14.16201194  3.24889836
  -2.59111585  8.94379527  0.00265519
  -2.57363798 11.92064389  3.24801917
  -3.87399154 11.18045130  0.00257282
  -3.87227689 14.16062004  3.24932192
  -5.16382933 13.41630688  0.00246919
  -5.16520338 16.40002535  3.24947597
  -1.29515750 11.18136117 19.99713442
  -1.28721227 14.15208374  3.25126666
  -2.58240681 13.41686207  0.00292751
  -2.58305766 16.39727988  3.25050849
  -3.87330115 15.65291577  0.00328488
  -3.87739346 18.64128158  3.25034599
  -3.86593100 20.11385393  0.00099092
   3.84720729  9.69080257  3.22948475
   2.63566435  8.92040480 19.96038075
   2.55941761 11.89964403  3.22281984
   1.29068212 11.23316801 19.95669879
   1.29256557 14.15324944  3.24712312
  -2.56284902 22.35730894 19.99763838
   5.15420713 11.92102222  3.24609807
   3.88317876 11.18497751 19.98956897
   3.86948308 14.15548869  3.24834964
   2.58820923 13.43642789 19.99568015
   2.58234808 16.39609507  3.24925810
  -1.28790869 24.59792930  0.00163664
   6.45340200 14.15993978  3.24953250
   5.16654534 13.41840258  0.00129383
   5.16527226 16.39645114  3.25056271
   3.87559102 15.65569855  0.00297689
   3.87423754 18.63400391  3.25001923
  -0.00574147 13.42462130  0.00250925
  -0.00016736 16.39583874  3.24995768
  -1.29198905 15.65141965  0.00451751
  -1.29219154 18.63470210  3.24933324
  -2.58222794 17.88688265  0.00365315
  -2.58688955 20.87474833  3.24698812
   1.28983656 15.65740699  0.00228228
   1.29040003 18.63379267  3.24916625
  -0.00095982 17.88756571  0.00317011
  -0.00124510 20.87108008  3.24901942
  -1.28618073 20.12154946  0.00161776
  -1.29623737 23.10634298  3.24893000
   2.58255854 17.88827711  0.00321042
   2.58295032 20.87135306  3.25000147
   1.29123652 20.12503549  0.00312024
   1.29139603 23.10766520  3.25054423
   0.00506427 22.36167569  0.00289523
  -0.00275945 25.34212235  3.24968490
   2.98352076 10.46573130  5.95760738
   1.77518507  9.65970762  5.56248518
   1.14284880  8.79428116  6.62310345
   2.79075378 10.95543196  6.93034227
   3.84253260  9.78203718  6.11313851
   3.25596494 11.21382869  5.20140518
   0.33818984  8.19026712  6.17615756
   1.89768679  8.13943862  7.09761350
   0.72494508  9.43389023  7.42366917
   1.26694998  9.66902731  4.43816737
 


--------------------------------------------------------------------------------------------------------


 k-point   1 :   0.0000 0.0000 0.0000  plane waves:   61867
 k-point   2 :   0.3333-0.0000 0.0000  plane waves:   61821
 k-point   3 :   0.3333 0.3333 0.0000  plane waves:   61821
 k-point   4 :  -0.0000 0.3333 0.0000  plane waves:   61821
 k-point   5 :  -0.3333 0.3333 0.0000  plane waves:   61776

 maximum and minimum number of plane-waves per node :     61867    61776

 maximum number of plane-waves:     61867
 maximum index in each direction: 
   IXMAX=   23   IYMAX=   23   IZMAX=   30
   IXMIN=  -23   IYMIN=  -23   IZMIN=  -30


 serial   3D FFT for wavefunctions
 parallel 3D FFT for charge:
    minimum data exchange during FFTs selected (reduces bandwidth)

 
 Radii for the augmentation spheres in the non-local exchange
 for species   1 augmentation radius   0.656 (default was   0.656)
 error exchange integrals (PW-AE in eV) (mean, max) 0.587 4.590 density error[0,qmax] 0.0028
 for species   2 augmentation radius   0.672 (default was   0.672)
 error exchange integrals (PW-AE in eV) (mean, max) 0.626 4.457 density error[0,qmax] 0.0035
 for species   3 augmentation radius   0.656 (default was   0.656)
 error exchange integrals (PW-AE in eV) (mean, max) 0.587 4.590 density error[0,qmax] 0.0028
 for species   4 augmentation radius   0.588 (default was   0.588)
 error exchange integrals (PW-AE in eV) (mean, max) 0.010 0.082 density error[0,qmax] 0.0001
 for species   5 augmentation radius   0.677 (default was   0.677)
 error exchange integrals (PW-AE in eV) (mean, max) 0.628 3.694 density error[0,qmax] 0.0049
 Maximum index for augmentation-charges in exchange          168
  SETUP_FOCK is finished

 total amount of memory used by VASP MPI-rank0   688353. kBytes
=======================================================================

   base      :      30000. kBytes
   nonl-proj :     423891. kBytes
   fftplans  :       3793. kBytes
   grid      :      45780. kBytes
   one-center:       7108. kBytes
   HF        :        968. kBytes
   nonlr-proj:      10413. kBytes
   wavefun   :     166400. kBytes
 
     INWAV:  cpu time   44.4667: real time   44.4753
 Broyden mixing: mesh for mixing (old mesh)
   NGX = 47   NGY = 47   NGZ = 61
  (NGX  =144   NGY  =144   NGZ  =192)
  gives a total of 134749 points

 charge density for first step will be calculated from the start-wavefunctions


--------------------------------------------------------------------------------------------------------


 Maximum index for augmentation-charges          126 (set IRDMAX)


--------------------------------------------------------------------------------------------------------


 initial charge from wavefunction
    FEWALD:  cpu time    0.0039: real time    0.0039
 available memory per node:    7.76 GB, setting MAXMEM to    7943

 The Fermi energy was updated, please check that it is located mid-gap
 values below the HOMO (VB) or above the LUMO (CB) will cause erroneous energies
 E-fermi :  -2.7271

 Response functions by sum over occupied states:
 ===============================================
   NOMEGA  =     0    number of frequencies
   NOMEGAR =     0    number of frequencies along real axis
   OMEGAMAX=   0.00   maximum frequency
   OMEGAMIN=   3.07   minimum frequency
   OMEGATL = 184.32   maximum frequency of tail
   CSHIFT  =  0.100   complex shift used in evaluation of response functions


 Energies iw= 
 ============

 

IMPORTANT INFORMATION: All symmetrisations will be switched off!
NOSYMM: (Re-)initialisation of all symmetry stuff for point group C_1.

 
 KPOINTS: Automatic mesh                          

Automatic generation of k-mesh.
 Grid dimensions read from file:
 generate k-points for:    3    3    1

 Generating k-lattice:

  Cartesian coordinates                     Fractional coordinates (reciprocal lattice)
     0.021516482  0.012422555  0.000000000     0.333333333  0.000000000  0.000000000
    -0.021516482  0.012422555  0.000000000     0.000000000  0.333333333  0.000000000
     0.000000000  0.000000000  0.050000000     0.000000000  0.000000000  1.000000000

  Length of vectors
     0.024845097  0.024845097  0.050000000

  Shift w.r.t. Gamma in fractional coordinates (k-lattice)
     0.000000000  0.000000000  0.000000000

 
 Subroutine IBZKPT returns following result:
 ===========================================
 
 Found      9 irreducible k-points:
 
 Following reciprocal coordinates:
            Coordinates               Weight
  0.000000  0.000000  0.000000      1.000000
  0.333333 -0.000000  0.000000      1.000000
 -0.333333  0.000000  0.000000      1.000000
  0.333333  0.333333  0.000000      1.000000
 -0.333333 -0.333333  0.000000      1.000000
 -0.000000  0.333333  0.000000      1.000000
  0.000000 -0.333333  0.000000      1.000000
 -0.333333  0.333333  0.000000      1.000000
  0.333333 -0.333333  0.000000      1.000000
 
 Following cartesian coordinates:
            Coordinates               Weight
  0.000000  0.000000  0.000000      1.000000
  0.021516  0.012423  0.000000      1.000000
 -0.021516 -0.012423  0.000000      1.000000
  0.000000  0.024845  0.000000      1.000000
 -0.000000 -0.024845  0.000000      1.000000
 -0.021516  0.012423  0.000000      1.000000
  0.021516 -0.012423  0.000000      1.000000
 -0.043033  0.000000  0.000000      1.000000
  0.043033 -0.000000  0.000000      1.000000
 
 files read and symmetry switched off, memory is now:
 total amount of memory used by VASP MPI-rank0  1039361. kBytes
=======================================================================

   base      :      30000. kBytes
   nonl-proj :     641779. kBytes
   fftplans  :       3793. kBytes
   grid      :      45780. kBytes
   one-center:       7108. kBytes
   HF        :        968. kBytes
   nonlr-proj:      10413. kBytes
   wavefun   :     299520. kBytes
 
 Basis sets for responsefunctions:
 =================================
 k-point   1 :   0.0000 0.0000 0.0000  plane waves:   33655
 k-point   2 :   0.3333-0.0000 0.0000  plane waves:   33612
 k-point   3 :   0.3333 0.3333 0.0000  plane waves:   33612
 k-point   4 :  -0.0000 0.3333 0.0000  plane waves:   33612
 k-point   5 :  -0.3333 0.3333 0.0000  plane waves:   33621
 k-point   6 :  -0.3333 0.0000 0.0000  plane waves:   33612
 k-point   7 :  -0.3333-0.3333 0.0000  plane waves:   33612
 k-point   8 :   0.0000-0.3333 0.0000  plane waves:   33612
 k-point   9 :   0.3333-0.3333 0.0000  plane waves:   33621

 maximum and minimum number of plane-waves per node :     33655    33612

 maximum number of plane-waves:     33655
 maximum index in each direction: 
   IXMAX=   19   IYMAX=   19   IZMAX=   24
   IXMIN=  -19   IYMIN=  -19   IZMIN=  -24

 exchange correlation table for  LEXCH =        8
   RHO(1)=    0.500       N(1)  =     2000
   RHO(2)=  100.500       N(2)  =     4000

 min. memory requirement per mpi rank   1015.0 MB, per node  20300.0 MB

NQ=   1    0.0000    0.0000    0.0000, 
 parallelization over k-points

 Bands included in the BSE spin= 1
 VB(min)=  370  VB(max)=  405
 CB(min)=  406  CB(max)=  441


 Bands included in the BSE spin= 2
 VB(min)=  369  VB(max)=  404
 CB(min)=  405  CB(max)=  440

 parameters for screened Coulomb W: AEXX=     0.2500000 HFSCREEN=     0.0000000
 BSE (scaLAPACK) attempting allocation of   0.087 Gbyte  rank=  23328

 total amount of memory used by VASP MPI-rank0 19324584. kBytes
=======================================================================

   base      :      30000. kBytes
   nonl-proj :     641779. kBytes
   fftplans  :       3793. kBytes
   grid      :      45780. kBytes
   one-center:       7108. kBytes
   HF        :        968. kBytes
   nonlr-proj:      10413. kBytes
   wavefun   :     299520. kBytes
   response  :   18171040. kBytes
   bse       :     114183. kBytes
 
 BLAS level 3 operations / number of FFT's:
 number of FFTs for wave wavefunctions               1296. fft
 number of operations in four-orbital integrals     286.37 Gflops,   1119744. fft
    BSESET:  cpu time 2995.3461: real time 2996.0887
    BSESUM:  cpu time    0.0000: real time    0.0002
   BSEDIAG:  cpu time  229.3192: real time  229.4704
    SELFEN:  cpu time    0.0004: real time    0.0289
   BSEOSZI:  cpu time   14.8152: real time   15.2214

 total amount of memory used by VASP MPI-rank0 18910881. kBytes
=======================================================================

   base      :      30000. kBytes
   nonl-proj :     641779. kBytes
   fftplans  :       3793. kBytes
   grid      :      45780. kBytes
   one-center:       7108. kBytes
   HF        :        968. kBytes
   nonlr-proj:      10413. kBytes
   wavefun   :          0. kBytes
   response  :   18171040. kBytes
   bse       :          0. kBytes
 
  
  
 General timing and accounting informations for this job:
 ========================================================
  
                  Total CPU time used (sec):     3394.128
                            User time (sec):     3360.127
                          System time (sec):       34.001
                         Elapsed time (sec):     3403.409
  
                   Maximum memory used (kb):     3960476.
                   Average memory used (kb):          N/A
  
                          Minor page faults:     16138838
                          Major page faults:            1
                 Voluntary context switches:         7651
