# Supplementary material for: Solvent Controlled Generation of Spin Active Polarons in Two-Dimensional Material under UV Light Irradiation
Source: J Am Chem Soc. 2024 May 2;146(22):15010–8. doi: 10.1021/jacs.3c13296 (PMC11157526; doi:10.1021/jacs.3c13296)
Supplement: Supplementary file 1 — ja3c13296_si_001.zip [file ja3c13296_si_001.zip › Data_archive/EPR-raw-data/Data-Figure-4a.txt]

waves=1 length=8192 data=CH1/2 
title= ~
sample= ~
comment= ~
date= 2022/04/28~14:04:48
cf325.000 st120.00 rmfirst fq100.00 md0.5x1
am2.00x100 tc0.03 uF9079.087000 MHz uP0.99800    mW 
accumu= 1
===== CH1 data Wave No.1 ===== 
mT            Intensity 
    300.00000      20.87445
    300.00610      23.49945
    300.01221      26.37445
    300.01831      27.62445
    300.02442      29.24945
    300.03052      31.74945
    300.03663      30.49945
    300.04273      28.87445
    300.04883      23.99945
    300.05494      23.37445
    300.06104      21.99945
    300.06715      20.49945
    300.07325      22.99945
    300.07936      22.62445
    300.08546      20.99945
    300.09156      19.12445
    300.09767      20.37445
    300.10377      26.99945
    300.10988      28.24945
    300.11598      28.12445
    300.12209      33.99945
    300.12819      33.49945
    300.13429      33.37445
    300.14040      36.62445
    300.14650      39.87445
    300.15261      35.62445
    300.15871      32.74945
    300.16482      29.49945
    300.17092      24.24945
    300.17702      23.37445
    300.18313      21.37445
    300.18923      23.99945
    300.19534      21.99945
    300.20144      20.87445
    300.20754      21.87445
    300.21365      16.99945
    300.21975      15.49945
    300.22586      15.37445
    300.23196      19.37445
    300.23807      25.12445
    300.24417      27.49945
    300.25027      27.37445
    300.25638      27.24945
    300.26248      22.49945
    300.26859      21.24945
    300.27469      22.87445
    300.28080      20.74945
    300.28690      18.49945
    300.29300      17.62445
    300.29911      14.87445
    300.30521      16.12445
    300.31132      21.74945
    300.31742      21.74945
    300.32353      23.62445
    300.32963      26.24945
    300.33573      27.87445
    300.34184      28.87445
    300.34794      30.12445
    300.35405      27.99945
    300.36015      24.74945
    300.36626      22.99945
    300.37236      18.37445
    300.37846      18.37445
    300.38457      13.87445
    300.39067      11.87445
    300.39678      14.37445
    300.40288      16.12445
    300.40899      17.24945
    300.41509      18.49945
    300.42119      18.87445
    300.42730      18.74945
    300.43340      20.12445
    300.43951      20.99945
    300.44561      22.99945
    300.45172      22.24945
    300.45782      20.87445
    300.46392      19.87445
    300.47003      21.24945
    300.47613      16.74945
    300.48224      14.62445
    300.48834      15.74945
    300.49445      17.49945
    300.50055      21.12445
    300.50665      15.24945
    300.51276      14.49945
    300.51886      11.87445
    300.52497      13.74945
    300.53107      13.49945
    300.53717      14.12445
    300.54328      11.87445
    300.54938      13.12445
    300.55549      14.12445
    300.56159      18.12445
    300.56770      19.99945
    300.57380      25.62445
    300.57990      28.62445
    300.58601      29.24945
    300.59211      26.49945
    300.59822      26.87445
    300.60432      26.62445
    300.61043      26.24945
    300.61653      24.62445
    300.62263      25.74945
    300.62874      24.62445
    300.63484      22.99945
    300.64095      22.49945
    300.64705      26.87445
    300.65316      30.24945
    300.65926      28.24945
    300.66536      22.62445
    300.67147      15.49945
    300.67757      13.37445
    300.68368       9.62445
    300.68978       9.62445
    300.69589      16.49945
    300.70199      17.62445
    300.70809      19.87445
    300.71420      20.99945
    300.72030      19.99945
    300.72641      19.37445
    300.73251      17.87445
    300.73862      20.37445
    300.74472      20.49945
    300.75082      20.49945
    300.75693      20.24945
    300.76303      19.99945
    300.76914      23.87445
    300.77524      27.12445
    300.78135      30.99945
    300.78745      35.74945
    300.79355      34.87445
    300.79966      36.74945
    300.80576      33.74945
    300.81187      30.62445
    300.81797      28.99945
    300.82408      29.49945
    300.83018      32.24945
    300.83628      30.49945
    300.84239      30.24945
    300.84849      28.87445
    300.85460      27.62445
    300.86070      27.12445
    300.86681      25.99945
    300.87291      22.12445
    300.87901      19.74945
    300.88512      16.12445
    300.89122      16.74945
    300.89733      15.74945
    300.90343      13.74945
    300.90953      12.87445
    300.91564       9.62445
    300.92174       5.24945
    300.92785       6.37445
    300.93395       7.87445
    300.94006       5.99945
    300.94616       2.24945
    300.95226       1.37445
    300.95837      -0.12555
    300.96447       3.37445
    300.97058       5.87445
    300.97668       9.87445
    300.98279       8.24945
    300.98889       7.99945
    300.99499      10.74945
    301.00110       9.99945
    301.00720      13.49945
    301.01331      12.87445
    301.01941      10.74945
    301.02552      12.99945
    301.03162      16.87445
    301.03772      21.87445
    301.04383      21.12445
    301.04993      24.37445
    301.05604      29.49945
    301.06214      33.37445
    301.06825      28.62445
    301.07435      23.62445
    301.08045      16.24945
    301.08656      15.49945
    301.09266      19.74945
    301.09877      21.37445
    301.10487      23.49945
    301.11098      24.12445
    301.11708      26.24945
    301.12318      27.37445
    301.12929      27.12445
    301.13539      30.24945
    301.14150      31.12445
    301.14760      36.12445
    301.15371      37.99945
    301.15981      34.62445
    301.16591      33.99945
    301.17202      33.49945
    301.17812      37.49945
    301.18423      37.87445
    301.19033      35.74945
    301.19644      35.24945
    301.20254      30.99945
    301.20864      26.74945
    301.21475      23.87445
    301.22085      18.62445
    301.22696      20.24945
    301.23306      23.99945
    301.23916      28.62445
    301.24527      34.87445
    301.25137      38.62445
    301.25748      41.87445
    301.26358      45.24945
    301.26969      47.99945
    301.27579      51.49945
    301.28189      50.62445
    301.28800      45.12445
    301.29410      40.62445
    301.30021      41.12445
    301.30631      37.24945
    301.31242      39.37445
    301.31852      35.12445
    301.32462      34.74945
    301.33073      37.49945
    301.33683      37.24945
    301.34294      35.87445
    301.34904      32.62445
    301.35515      28.99945
    301.36125      26.99945
    301.36735      26.74945
    301.37346      25.62445
    301.37956      22.87445
    301.38567      21.24945
    301.39177      22.62445
    301.39788      18.87445
    301.40398      11.62445
    301.41008      12.49945
    301.41619      10.24945
    301.42229      11.62445
    301.42840      14.99945
    301.43450      23.62445
    301.44061      28.74945
    301.44671      33.37445
    301.45281      30.24945
    301.45892      26.37445
    301.46502      24.62445
    301.47113      23.24945
    301.47723      26.24945
    301.48334      28.12445
    301.48944      26.99945
    301.49554      32.24945
    301.50165      31.49945
    301.50775      30.99945
    301.51386      30.87445
    301.51996      30.99945
    301.52607      28.62445
    301.53217      28.37445
    301.53827      28.99945
    301.54438      32.24945
    301.55048      29.37445
    301.55659      30.74945
    301.56269      32.37445
    301.56880      33.87445
    301.57490      36.12445
    301.58100      29.12445
    301.58711      27.24945
    301.59321      27.24945
    301.59932      25.74945
    301.60542      25.62445
    301.61152      23.12445
    301.61763      20.49945
    301.62373      19.49945
    301.62984      19.99945
    301.63594      29.12445
    301.64205      32.74945
    301.64815      30.12445
    301.65425      25.99945
    301.66036      25.74945
    301.66646      24.62445
    301.67257      26.37445
    301.67867      33.74945
    301.68478      36.49945
    301.69088      35.24945
    301.69698      29.99945
    301.70309      29.12445
    301.70919      24.99945
    301.71530      23.12445
    301.72140      20.62445
    301.72751      20.49945
    301.73361      18.49945
    301.73971      20.49945
    301.74582      19.12445
    301.75192      17.87445
    301.75803      14.37445
    301.76413      14.62445
    301.77024      13.99945
    301.77634      17.49945
    301.78244      20.87445
    301.78855      23.74945
    301.79465      21.37445
    301.80076      20.24945
    301.80686      19.74945
    301.81297      21.24945
    301.81907      21.49945
    301.82517      22.49945
    301.83128      21.74945
    301.83738      17.24945
    301.84349      15.99945
    301.84959      13.62445
    301.85570      13.62445
    301.86180      13.49945
    301.86790      16.74945
    301.87401      19.37445
    301.88011      19.87445
    301.88622      18.49945
    301.89232      18.24945
    301.89843      18.74945
    301.90453      15.49945
    301.91063      19.87445
    301.91674      25.87445
    301.92284      31.49945
    301.92895      33.12445
    301.93505      33.99945
    301.94115      32.62445
    301.94726      34.99945
    301.95336      34.74945
    301.95947      32.49945
    301.96557      33.99945
    301.97168      31.87445
    301.97778      29.87445
    301.98388      30.49945
    301.98999      34.12445
    301.99609      35.12445
    302.00220      30.62445
    302.00830      29.37445
    302.01441      31.99945
    302.02051      33.99945
    302.02661      34.74945
    302.03272      36.74945
    302.03882      38.62445
    302.04493      35.87445
    302.05103      38.12445
    302.05714      35.49945
    302.06324      36.74945
    302.06934      38.87445
    302.07545      38.74945
    302.08155      37.87445
    302.08766      31.62445
    302.09376      27.99945
    302.09987      25.99945
    302.10597      21.74945
    302.11207      21.49945
    302.11818      22.24945
    302.12428      19.49945
    302.13039      19.49945
    302.13649      20.74945
    302.14260      17.12445
    302.14870      17.37445
    302.15480      18.62445
    302.16091      22.99945
    302.16701      26.62445
    302.17312      30.12445
    302.17922      29.62445
    302.18533      31.87445
    302.19143      28.49945
    302.19753      28.24945
    302.20364      29.62445
    302.20974      31.49945
    302.21585      29.99945
    302.22195      29.74945
    302.22806      26.99945
    302.23416      24.87445
    302.24026      22.12445
    302.24637      20.74945
    302.25247      24.62445
    302.25858      28.12445
    302.26468      22.49945
    302.27079      18.87445
    302.27689      17.62445
    302.28299      13.62445
    302.28910      13.24945
    302.29520      12.12445
    302.30131      10.62445
    302.30741       7.87445
    302.31351       5.12445
    302.31962       5.24945
    302.32572       7.37445
    302.33183      14.37445
    302.33793      19.12445
    302.34404      22.49945
    302.35014      25.87445
    302.35624      22.12445
    302.36235      20.99945
    302.36845      22.24945
    302.37456      22.24945
    302.38066      21.74945
    302.38677      22.99945
    302.39287      24.12445
    302.39897      27.12445
    302.40508      27.49945
    302.41118      24.12445
    302.41729      22.37445
    302.42339      21.62445
    302.42950      25.87445
    302.43560      25.87445
    302.44170      23.99945
    302.44781      26.99945
    302.45391      26.99945
    302.46002      24.87445
    302.46612      24.49945
    302.47223      26.62445
    302.47833      31.62445
    302.48443      29.87445
    302.49054      27.37445
    302.49664      21.62445
    302.50275      21.37445
    302.50885      17.37445
    302.51496      13.49945
    302.52106      19.74945
    302.52716      26.87445
    302.53327      26.99945
    302.53937      30.87445
    302.54548      31.62445
    302.55158      34.49945
    302.55769      29.99945
    302.56379      30.24945
    302.56989      26.74945
    302.57600      28.49945
    302.58210      29.37445
    302.58821      26.99945
    302.59431      25.49945
    302.60042      25.37445
    302.60652      23.99945
    302.61262      21.74945
    302.61873      21.99945
    302.62483      23.99945
    302.63094      27.37445
    302.63704      28.49945
    302.64314      32.49945
    302.64925      31.12445
    302.65535      29.87445
    302.66146      24.74945
    302.66756      23.62445
    302.67367      20.37445
    302.67977      19.74945
    302.68587      22.99945
    302.69198      21.49945
    302.69808      20.87445
    302.70419      22.99945
    302.71029      29.99945
    302.71640      34.37445
    302.72250      37.24945
    302.72860      39.87445
    302.73471      37.99945
    302.74081      34.74945
    302.74692      32.49945
    302.75302      30.12445
    302.75913      24.99945
    302.76523      20.49945
    302.77133      18.49945
    302.77744      20.24945
    302.78354      20.87445
    302.78965      22.99945
    302.79575      26.12445
    302.80186      30.24945
    302.80796      30.49945
    302.81406      30.99945
    302.82017      31.12445
    302.82627      32.12445
    302.83238      33.99945
    302.83848      35.62445
    302.84459      35.87445
    302.85069      34.87445
    302.85679      31.12445
    302.86290      24.99945
    302.86900      27.99945
    302.87511      30.24945
    302.88121      31.12445
    302.88732      34.74945
    302.89342      31.87445
    302.89952      28.49945
    302.90563      23.62445
    302.91173      26.49945
    302.91784      27.74945
    302.92394      30.87445
    302.93005      30.74945
    302.93615      33.99945
    302.94225      37.49945
    302.94836      38.99945
    302.95446      38.87445
    302.96057      41.62445
    302.96667      40.37445
    302.97277      36.24945
    302.97888      33.37445
    302.98498      29.74945
    302.99109      29.24945
    302.99719      30.12445
    303.00330      28.37445
    303.00940      24.62445
    303.01550      22.87445
    303.02161      20.74945
    303.02771      19.12445
    303.03382      18.37445
    303.03992      21.49945
    303.04603      26.24945
    303.05213      27.62445
    303.05823      25.24945
    303.06434      20.87445
    303.07044      20.62445
    303.07655      18.74945
    303.08265      17.24945
    303.08876      19.37445
    303.09486      20.99945
    303.10096      24.74945
    303.10707      25.12445
    303.11317      21.37445
    303.11928      18.62445
    303.12538      18.12445
    303.13149      18.24945
    303.13759      17.12445
    303.14369      20.24945
    303.14980      17.24945
    303.15590      16.99945
    303.16201      19.74945
    303.16811      20.12445
    303.17422      24.62445
    303.18032      26.37445
    303.18642      26.62445
    303.19253      31.37445
    303.19863      33.37445
    303.20474      35.37445
    303.21084      37.99945
    303.21695      39.24945
    303.22305      33.49945
    303.22915      35.24945
    303.23526      35.24945
    303.24136      35.37445
    303.24747      36.87445
    303.25357      37.49945
    303.25968      38.49945
    303.26578      41.12445
    303.27188      40.74945
    303.27799      44.49945
    303.28409      45.87445
    303.29020      44.87445
    303.29630      42.62445
    303.30241      42.12445
    303.30851      38.24945
    303.31461      36.99945
    303.32072      38.37445
    303.32682      37.87445
    303.33293      39.12445
    303.33903      38.49945
    303.34513      38.99945
    303.35124      36.99945
    303.35734      35.37445
    303.36345      37.12445
    303.36955      35.49945
    303.37566      37.24945
    303.38176      35.12445
    303.38786      36.62445
    303.39397      35.24945
    303.40007      36.37445
    303.40618      36.12445
    303.41228      40.49945
    303.41839      40.12445
    303.42449      39.12445
    303.43059      44.12445
    303.43670      44.99945
    303.44280      45.62445
    303.44891      42.37445
    303.45501      42.12445
    303.46112      41.37445
    303.46722      41.49945
    303.47332      39.24945
    303.47943      39.12445
    303.48553      36.24945
    303.49164      34.49945
    303.49774      30.49945
    303.50385      32.12445
    303.50995      30.87445
    303.51605      26.62445
    303.52216      25.37445
    303.52826      26.37445
    303.53437      29.74945
    303.54047      32.12445
    303.54658      35.74945
    303.55268      35.24945
    303.55878      32.62445
    303.56489      30.99945
    303.57099      30.74945
    303.57710      26.12445
    303.58320      21.62445
    303.58931      20.12445
    303.59541      16.99945
    303.60151      16.62445
    303.60762      15.37445
    303.61372      14.99945
    303.61983      17.24945
    303.62593      18.49945
    303.63204      21.62445
    303.63814      19.24945
    303.64424      17.74945
    303.65035      18.49945
    303.65645      23.37445
    303.66256      25.99945
    303.66866      29.99945
    303.67476      31.24945
    303.68087      29.62445
    303.68697      26.24945
    303.69308      25.37445
    303.69918      24.87445
    303.70529      25.12445
    303.71139      24.87445
    303.71749      26.87445
    303.72360      26.24945
    303.72970      26.99945
    303.73581      27.37445
    303.74191      27.99945
    303.74802      29.12445
    303.75412      28.99945
    303.76022      31.49945
    303.76633      26.99945
    303.77243      27.37445
    303.77854      26.87445
    303.78464      24.12445
    303.79075      29.24945
    303.79685      28.87445
    303.80295      27.49945
    303.80906      28.87445
    303.81516      28.24945
    303.82127      29.87445
    303.82737      29.49945
    303.83348      21.12445
    303.83958      22.12445
    303.84568      18.37445
    303.85179      19.99945
    303.85789      21.62445
    303.86400      22.99945
    303.87010      22.49945
    303.87621      20.24945
    303.88231      22.12445
    303.88841      22.49945
    303.89452      20.24945
    303.90062      22.12445
    303.90673      19.12445
    303.91283      20.37445
    303.91894      15.37445
    303.92504      14.87445
    303.93114       8.74945
    303.93725       8.24945
    303.94335       5.62445
    303.94946       4.24945
    303.95556       6.87445
    303.96167       8.74945
    303.96777      10.99945
    303.97387      12.99945
    303.97998      17.12445
    303.98608      20.62445
    303.99219      28.37445
    303.99829      30.99945
    304.00440      32.99945
    304.01050      25.49945
    304.01660      19.74945
    304.02271      17.99945
    304.02881      12.62445
    304.03492      11.24945
    304.04102       7.49945
    304.04712      12.12445
    304.05323      20.24945
    304.05933      23.74945
    304.06544      29.37445
    304.07154      30.99945
    304.07765      32.62445
    304.08375      30.74945
    304.08985      28.62445
    304.09596      25.37445
    304.10206      26.12445
    304.10817      23.49945
    304.11427      22.74945
    304.12038      18.12445
    304.12648      14.37445
    304.13258      15.12445
    304.13869      17.74945
    304.14479      22.49945
    304.15090      21.12445
    304.15700      22.24945
    304.16311      19.49945
    304.16921      15.37445
    304.17531      15.99945
    304.18142      16.24945
    304.18752      17.49945
    304.19363      18.37445
    304.19973      12.49945
    304.20584       8.12445
    304.21194       6.87445
    304.21804       6.99945
    304.22415       3.87445
    304.23025       8.37445
    304.23636      11.99945
    304.24246      19.24945
    304.24857      23.24945
    304.25467      26.37445
    304.26077      29.49945
    304.26688      28.12445
    304.27298      27.12445
    304.27909      22.87445
    304.28519      22.62445
    304.29130      23.74945
    304.29740      20.37445
    304.30350      17.62445
    304.30961      18.24945
    304.31571      17.99945
    304.32182      18.24945
    304.32792      13.37445
    304.33403      11.99945
    304.34013      10.24945
    304.34623      12.99945
    304.35234      13.24945
    304.35844      12.99945
    304.36455      15.49945
    304.37065      14.74945
    304.37675      19.87445
    304.38286      20.87445
    304.38896      20.74945
    304.39507      20.24945
    304.40117      22.49945
    304.40728      20.24945
    304.41338      23.74945
    304.41948      21.74945
    304.42559      16.99945
    304.43169      12.62445
    304.43780      10.74945
    304.44390       8.12445
    304.45001       4.87445
    304.45611       2.24945
    304.46221       0.12445
    304.46832       2.12445
    304.47442       2.37445
    304.48053       7.62445
    304.48663      10.12445
    304.49274       9.74945
    304.49884      10.74945
    304.50494      12.87445
    304.51105      17.99945
    304.51715      23.49945
    304.52326      28.87445
    304.52936      32.12445
    304.53547      30.87445
    304.54157      30.37445
    304.54767      33.99945
    304.55378      31.87445
    304.55988      28.74945
    304.56599      25.62445
    304.57209      22.87445
    304.57820      21.24945
    304.58430      18.99945
    304.59040      19.99945
    304.59651      17.74945
    304.60261      18.87445
    304.60872      24.12445
    304.61482      25.24945
    304.62093      31.74945
    304.62703      32.24945
    304.63313      34.49945
    304.63924      34.49945
    304.64534      32.99945
    304.65145      29.74945
    304.65755      27.12445
    304.66366      29.37445
    304.66976      29.62445
    304.67586      29.62445
    304.68197      30.74945
    304.68807      25.74945
    304.69418      23.74945
    304.70028      22.24945
    304.70639      26.99945
    304.71249      30.87445
    304.71859      30.24945
    304.72470      26.74945
    304.73080      22.99945
    304.73691      21.24945
    304.74301      18.49945
    304.74911      18.99945
    304.75522      14.99945
    304.76132      10.49945
    304.76743       9.74945
    304.77353      11.74945
    304.77964      12.74945
    304.78574       9.74945
    304.79184      11.12445
    304.79795      11.49945
    304.80405      17.37445
    304.81016      18.37445
    304.81626      24.12445
    304.82237      27.37445
    304.82847      30.87445
    304.83457      31.24945
    304.84068      33.87445
    304.84678      40.24945
    304.85289      39.12445
    304.85899      34.62445
    304.86510      34.12445
    304.87120      34.12445
    304.87730      36.87445
    304.88341      36.24945
    304.88951      31.62445
    304.89562      30.12445
    304.90172      24.37445
    304.90783      20.12445
    304.91393      17.74945
    304.92003      15.99945
    304.92614      12.62445
    304.93224       8.24945
    304.93835       4.37445
    304.94445       8.37445
    304.95056       8.74945
    304.95666       7.87445
    304.96276      12.62445
    304.96887      18.24945
    304.97497      22.74945
    304.98108      23.12445
    304.98718      26.87445
    304.99329      24.74945
    304.99939      21.99945
    305.00549      17.62445
    305.01160      18.99945
    305.01770      22.74945
    305.02381      24.24945
    305.02991      26.87445
    305.03602      25.49945
    305.04212      21.24945
    305.04822      13.62445
    305.05433       8.99945
    305.06043       6.99945
    305.06654       7.74945
    305.07264       8.87445
    305.07874      12.49945
    305.08485      15.49945
    305.09095      19.24945
    305.09706      22.74945
    305.10316      23.24945
    305.10927      26.99945
    305.11537      28.24945
    305.12147      30.12445
    305.12758      29.37445
    305.13368      29.12445
    305.13979      29.99945
    305.14589      31.87445
    305.15200      29.62445
    305.15810      25.37445
    305.16420      22.99945
    305.17031      21.49945
    305.17641      19.49945
    305.18252      20.12445
    305.18862      25.37445
    305.19473      27.37445
    305.20083      31.12445
    305.20693      32.37445
    305.21304      31.12445
    305.21914      30.62445
    305.22525      29.99945
    305.23135      31.99945
    305.23746      31.12445
    305.24356      31.37445
    305.24966      29.49945
    305.25577      28.74945
    305.26187      27.87445
    305.26798      29.62445
    305.27408      26.12445
    305.28019      25.49945
    305.28629      23.74945
    305.29239      22.62445
    305.29850      21.24945
    305.30460      20.62445
    305.31071      26.62445
    305.31681      28.74945
    305.32292      25.37445
    305.32902      27.24945
    305.33512      26.37445
    305.34123      27.24945
    305.34733      24.24945
    305.35344      19.49945
    305.35954      15.37445
    305.36565      12.49945
    305.37175      11.74945
    305.37785      13.12445
    305.38396      14.37445
    305.39006      14.74945
    305.39617      14.49945
    305.40227      11.99945
    305.40838      16.49945
    305.41448      13.87445
    305.42058      13.24945
    305.42669      11.74945
    305.43279      12.74945
    305.43890      12.37445
    305.44500      13.37445
    305.45110      16.49945
    305.45721      18.49945
    305.46331      20.12445
    305.46942      20.12445
    305.47552      21.99945
    305.48163      19.87445
    305.48773      13.74945
    305.49383      15.62445
    305.49994      11.37445
    305.50604       9.87445
    305.51215       8.74945
    305.51825       9.24945
    305.52436      13.37445
    305.53046      19.37445
    305.53656      21.62445
    305.54267      19.24945
    305.54877      18.87445
    305.55488      18.24945
    305.56098      15.99945
    305.56709      15.87445
    305.57319      16.62445
    305.57929      17.62445
    305.58540      20.87445
    305.59150      20.24945
    305.59761      22.99945
    305.60371      22.49945
    305.60982      25.37445
    305.61592      28.49945
    305.62202      27.24945
    305.62813      30.62445
    305.63423      32.12445
    305.64034      29.62445
    305.64644      29.49945
    305.65255      26.87445
    305.65865      26.12445
    305.66475      25.37445
    305.67086      23.62445
    305.67696      22.37445
    305.68307      22.24945
    305.68917      18.49945
    305.69528      19.12445
    305.70138      21.49945
    305.70748      23.12445
    305.71359      24.74945
    305.71969      26.37445
    305.72580      29.37445
    305.73190      30.12445
    305.73801      30.49945
    305.74411      32.87445
    305.75021      34.87445
    305.75632      30.74945
    305.76242      30.49945
    305.76853      29.49945
    305.77463      24.87445
    305.78073      27.12445
    305.78684      25.12445
    305.79294      22.24945
    305.79905      17.62445
    305.80515      18.62445
    305.81126      19.87445
    305.81736      21.87445
    305.82346      22.37445
    305.82957      20.49945
    305.83567      20.99945
    305.84178      22.12445
    305.84788      26.12445
    305.85399      31.74945
    305.86009      28.62445
    305.86619      27.74945
    305.87230      26.12445
    305.87840      30.74945
    305.88451      32.74945
    305.89061      30.87445
    305.89672      28.12445
    305.90282      24.74945
    305.90892      27.49945
    305.91503      26.12445
    305.92113      27.37445
    305.92724      29.24945
    305.93334      35.99945
    305.93945      39.74945
    305.94555      39.99945
    305.95165      41.62445
    305.95776      38.49945
    305.96386      36.49945
    305.96997      30.74945
    305.97607      27.62445
    305.98218      25.24945
    305.98828      24.37445
    305.99438      19.99945
    306.00049      17.62445
    306.00659      19.24945
    306.01270      16.37445
    306.01880      15.99945
    306.02491      18.99945
    306.03101      20.24945
    306.03711      19.49945
    306.04322      19.74945
    306.04932      20.49945
    306.05543      20.12445
    306.06153      18.99945
    306.06764      19.24945
    306.07374      25.12445
    306.07984      27.74945
    306.08595      26.12445
    306.09205      23.87445
    306.09816      24.12445
    306.10426      25.87445
    306.11037      27.99945
    306.11647      30.24945
    306.12257      25.37445
    306.12868      24.24945
    306.13478      21.74945
    306.14089      19.62445
    306.14699      20.24945
    306.15309      15.37445
    306.15920      13.62445
    306.16530      12.12445
    306.17141      15.62445
    306.17751      18.49945
    306.18362      17.99945
    306.18972      18.37445
    306.19582      18.62445
    306.20193      20.74945
    306.20803      19.62445
    306.21414      19.74945
    306.22024      22.37445
    306.22635      19.74945
    306.23245      21.49945
    306.23855      24.12445
    306.24466      29.49945
    306.25076      29.74945
    306.25687      28.49945
    306.26297      24.37445
    306.26908      23.12445
    306.27518      27.74945
    306.28128      33.12445
    306.28739      36.74945
    306.29349      37.37445
    306.29960      36.24945
    306.30570      31.12445
    306.31181      30.74945
    306.31791      26.99945
    306.32401      26.49945
    306.33012      28.12445
    306.33622      23.99945
    306.34233      24.49945
    306.34843      21.49945
    306.35454      23.49945
    306.36064      23.24945
    306.36674      25.62445
    306.37285      30.62445
    306.37895      31.37445
    306.38506      30.12445
    306.39116      27.37445
    306.39727      25.87445
    306.40337      27.74945
    306.40947      29.37445
    306.41558      29.24945
    306.42168      27.87445
    306.42779      24.74945
    306.43389      23.74945
    306.44000      23.74945
    306.44610      22.49945
    306.45220      22.12445
    306.45831      22.62445
    306.46441      21.87445
    306.47052      21.12445
    306.47662      23.49945
    306.48272      23.24945
    306.48883      18.74945
    306.49493      18.87445
    306.50104      19.62445
    306.50714      18.99945
    306.51325      13.87445
    306.51935      15.24945
    306.52545      14.12445
    306.53156      18.37445
    306.53766      21.49945
    306.54377      25.37445
    306.54987      25.87445
    306.55598      25.87445
    306.56208      30.24945
    306.56818      29.74945
    306.57429      30.99945
    306.58039      30.37445
    306.58650      29.74945
    306.59260      33.74945
    306.59871      30.37445
    306.60481      31.24945
    306.61091      30.62445
    306.61702      29.62445
    306.62312      26.62445
    306.62923      25.62445
    306.63533      24.12445
    306.64144      24.62445
    306.64754      24.62445
    306.65364      25.37445
    306.65975      24.87445
    306.66585      22.12445
    306.67196      21.37445
    306.67806      24.74945
    306.68417      28.99945
    306.69027      26.37445
    306.69637      24.87445
    306.70248      23.12445
    306.70858      24.49945
    306.71469      20.37445
    306.72079      17.87445
    306.72690      16.87445
    306.73300      18.99945
    306.73910      20.62445
    306.74521      20.24945
    306.75131      27.74945
    306.75742      32.49945
    306.76352      35.74945
    306.76963      37.87445
    306.77573      38.49945
    306.78183      36.87445
    306.78794      38.87445
    306.79404      38.99945
    306.80015      36.24945
    306.80625      35.49945
    306.81236      33.74945
    306.81846      29.49945
    306.82456      28.24945
    306.83067      25.24945
    306.83677      21.99945
    306.84288      16.87445
    306.84898      18.62445
    306.85508      19.62445
    306.86119      22.87445
    306.86729      22.99945
    306.87340      23.37445
    306.87950      22.37445
    306.88561      23.37445
    306.89171      27.62445
    306.89781      25.74945
    306.90392      26.99945
    306.91002      26.99945
    306.91613      25.62445
    306.92223      25.62445
    306.92834      26.87445
    306.93444      26.49945
    306.94054      23.74945
    306.94665      21.62445
    306.95275      18.74945
    306.95886      19.12445
    306.96496      16.74945
    306.97107      15.62445
    306.97717      15.87445
    306.98327      15.62445
    306.98938      15.49945
    306.99548      18.24945
    307.00159      18.99945
    307.00769      21.12445
    307.01380      20.12445
    307.01990      21.62445
    307.02600      22.49945
    307.03211      25.12445
    307.03821      27.74945
    307.04432      28.24945
    307.05042      26.62445
    307.05653      26.87445
    307.06263      21.24945
    307.06873      19.74945
    307.07484      17.62445
    307.08094      18.62445
    307.08705      17.99945
    307.09315      18.37445
    307.09926      17.99945
    307.10536      16.62445
    307.11146      22.62445
    307.11757      25.87445
    307.12367      25.74945
    307.12978      25.12445
    307.13588      19.37445
    307.14199      17.37445
    307.14809      18.24945
    307.15419      21.12445
    307.16030      23.49945
    307.16640      26.37445
    307.17251      23.74945
    307.17861      22.49945
    307.18471      21.99945
    307.19082      17.74945
    307.19692      15.37445
    307.20303      15.49945
    307.20913      17.49945
    307.21524      17.99945
    307.22134      16.49945
    307.22744      14.62445
    307.23355      17.24945
    307.23965      14.12445
    307.24576      11.12445
    307.25186      12.24945
    307.25797       5.87445
    307.26407       2.99945
    307.27017       6.49945
    307.27628      10.49945
    307.28238      14.74945
    307.28849      17.87445
    307.29459      18.24945
    307.30070      19.74945
    307.30680      22.12445
    307.31290      21.24945
    307.31901      22.99945
    307.32511      24.99945
    307.33122      22.99945
    307.33732      20.12445
    307.34343      16.74945
    307.34953      18.24945
    307.35563      17.49945
    307.36174      15.87445
    307.36784      17.49945
    307.37395      17.74945
    307.38005      16.49945
    307.38616      14.24945
    307.39226      14.37445
    307.39836      16.24945
    307.40447      13.87445
    307.41057      17.12445
    307.41668      21.99945
    307.42278      23.37445
    307.42889      26.62445
    307.43499      27.62445
    307.44109      24.62445
    307.44720      24.24945
    307.45330      21.99945
    307.45941      21.62445
    307.46551      18.49945
    307.47162      19.49945
    307.47772      16.99945
    307.48382      15.62445
    307.48993      15.12445
    307.49603      14.87445
    307.50214      13.62445
    307.50824      16.37445
    307.51435      19.24945
    307.52045      21.12445
    307.52655      18.62445
    307.53266      16.87445
    307.53876      21.49945
    307.54487      27.49945
    307.55097      31.74945
    307.55707      30.99945
    307.56318      34.87445
    307.56928      34.74945
    307.57539      30.74945
    307.58149      29.49945
    307.58760      26.24945
    307.59370      22.49945
    307.59980      20.37445
    307.60591      17.99945
    307.61201      17.37445
    307.61812      15.24945
    307.62422      13.49945
    307.63033      13.24945
    307.63643      12.49945
    307.64253      13.62445
    307.64864      16.37445
    307.65474      16.24945
    307.66085      23.37445
    307.66695      31.24945
    307.67306      32.37445
    307.67916      30.74945
    307.68526      29.12445
    307.69137      26.62445
    307.69747      24.49945
    307.70358      25.24945
    307.70968      24.74945
    307.71579      22.12445
    307.72189      19.49945
    307.72799      22.74945
    307.73410      22.12445
    307.74020      22.62445
    307.74631      21.87445
    307.75241      23.12445
    307.75852      27.87445
    307.76462      29.12445
    307.77072      27.24945
    307.77683      26.87445
    307.78293      27.12445
    307.78904      26.12445
    307.79514      26.74945
    307.80125      30.62445
    307.80735      29.62445
    307.81345      27.24945
    307.81956      23.49945
    307.82566      22.62445
    307.83177      22.62445
    307.83787      24.24945
    307.84398      26.99945
    307.85008      29.37445
    307.85618      28.12445
    307.86229      26.24945
    307.86839      26.49945
    307.87450      25.99945
    307.88060      26.24945
    307.88670      22.99945
    307.89281      18.99945
    307.89891      18.99945
    307.90502      20.37445
    307.91112      24.62445
    307.91723      27.74945
    307.92333      26.74945
    307.92943      26.87445
    307.93554      28.87445
    307.94164      28.87445
    307.94775      31.99945
    307.95385      30.24945
    307.95996      27.12445
    307.96606      20.62445
    307.97216      17.49945
    307.97827      13.99945
    307.98437      12.74945
    307.99048      12.62445
    307.99658      13.49945
    308.00269      11.37445
    308.00879       6.37445
    308.01489       6.49945
    308.02100       6.99945
    308.02710       7.62445
    308.03321      12.24945
    308.03931      14.49945
    308.04542      17.74945
    308.05152      16.24945
    308.05762      17.37445
    308.06373      15.74945
    308.06983      15.12445
    308.07594      14.49945
    308.08204      17.99945
    308.08815      19.24945
    308.09425      17.74945
    308.10035      16.74945
    308.10646      14.12445
    308.11256       9.24945
    308.11867       6.24945
    308.12477       6.87445
    308.13088      10.87445
    308.13698      16.12445
    308.14308      15.49945
    308.14919      12.62445
    308.15529       7.24945
    308.16140       4.24945
    308.16750       5.87445
    308.17361      11.87445
    308.17971       9.87445
    308.18581      12.12445
    308.19192      11.37445
    308.19802      17.24945
    308.20413      18.74945
    308.21023      15.87445
    308.21634      11.99945
    308.22244       9.24945
    308.22854       5.99945
    308.23465       9.74945
    308.24075      11.37445
    308.24686      15.49945
    308.25296      15.87445
    308.25906      15.62445
    308.26517      21.12445
    308.27127      19.24945
    308.27738      20.49945
    308.28348      18.12445
    308.28959      17.99945
    308.29569      14.87445
    308.30179      13.99945
    308.30790      16.74945
    308.31400      14.49945
    308.32011      15.37445
    308.32621      19.87445
    308.33232      22.24945
    308.33842      27.87445
    308.34452      31.87445
    308.35063      33.99945
    308.35673      34.24945
    308.36284      30.49945
    308.36894      28.37445
    308.37505      27.24945
    308.38115      29.87445
    308.38725      31.49945
    308.39336      28.99945
    308.39946      26.24945
    308.40557      21.62445
    308.41167      17.49945
    308.41778      13.74945
    308.42388       6.62445
    308.42998       6.62445
    308.43609       6.62445
    308.44219       7.99945
    308.44830      11.87445
    308.45440      12.24945
    308.46051      14.99945
    308.46661      18.37445
    308.47271      22.12445
    308.47882      22.49945
    308.48492      16.99945
    308.49103      16.99945
    308.49713      16.24945
    308.50324      17.37445
    308.50934      17.24945
    308.51544      16.99945
    308.52155      16.49945
    308.52765      12.12445
    308.53376       9.12445
    308.53986      13.37445
    308.54597      14.74945
    308.55207      20.12445
    308.55817      27.99945
    308.56428      30.87445
    308.57038      31.99945
    308.57649      26.99945
    308.58259      26.62445
    308.58869      25.87445
    308.59480      24.49945
    308.60090      24.87445
    308.60701      23.99945
    308.61311      20.49945
    308.61922      19.37445
    308.62532      16.37445
    308.63142      15.99945
    308.63753      14.62445
    308.64363      15.24945
    308.64974      15.87445
    308.65584      16.87445
    308.66195      15.12445
    308.66805      13.99945
    308.67415      15.49945
    308.68026      14.74945
    308.68636      15.49945
    308.69247      13.99945
    308.69857      11.37445
    308.70468       6.99945
    308.71078       3.12445
    308.71688       2.37445
    308.72299       7.74945
    308.72909      12.24945
    308.73520      12.62445
    308.74130      15.24945
    308.74741      19.74945
    308.75351      24.99945
    308.75961      27.99945
    308.76572      32.99945
    308.77182      33.37445
    308.77793      27.87445
    308.78403      24.37445
    308.79014      20.49945
    308.79624      15.74945
    308.80234      12.37445
    308.80845      11.62445
    308.81455       9.24945
    308.82066       7.74945
    308.82676       8.99945
    308.83287       8.99945
    308.83897       9.62445
    308.84507       9.87445
    308.85118       9.49945
    308.85728      11.12445
    308.86339      14.24945
    308.86949      17.49945
    308.87560      20.24945
    308.88170      28.24945
    308.88780      29.37445
    308.89391      27.37445
    308.90001      24.49945
    308.90612      23.99945
    308.91222      24.74945
    308.91832      18.62445
    308.92443      17.24945
    308.93053      15.37445
    308.93664      13.99945
    308.94274      11.12445
    308.94885       9.99945
    308.95495      11.12445
    308.96105       4.49945
    308.96716       2.87445
    308.97326       1.99945
    308.97937      -2.12555
    308.98547      -2.12555
    308.99158      -2.75055
    308.99768      -3.00055
    309.00378      -2.00055
    309.00989       2.62445
    309.01599       5.12445
    309.02210      12.24945
    309.02820      17.49945
    309.03431      21.87445
    309.04041      23.87445
    309.04651      21.49945
    309.05262      23.24945
    309.05872      26.24945
    309.06483      26.24945
    309.07093      25.62445
    309.07704      25.99945
    309.08314      24.62445
    309.08924      24.49945
    309.09535      20.87445
    309.10145      18.74945
    309.10756      17.74945
    309.11366      14.74945
    309.11977      18.24945
    309.12587      19.12445
    309.13197      17.12445
    309.13808      17.49945
    309.14418      15.87445
    309.15029      14.12445
    309.15639      14.24945
    309.16250      14.62445
    309.16860      12.24945
    309.17470      14.49945
    309.18081      13.74945
    309.18691      14.87445
    309.19302      17.49945
    309.19912      24.99945
    309.20523      26.74945
    309.21133      28.12445
    309.21743      28.49945
    309.22354      23.74945
    309.22964      16.24945
    309.23575      11.37445
    309.24185       7.12445
    309.24796       4.24945
    309.25406       1.74945
    309.26016       3.37445
    309.26627       7.87445
    309.27237      13.12445
    309.27848      12.37445
    309.28458       9.37445
    309.29068       9.62445
    309.29679       8.99945
    309.30289       8.37445
    309.30900       6.87445
    309.31510       3.37445
    309.32121       6.37445
    309.32731       4.49945
    309.33341       3.87445
    309.33952       0.74945
    309.34562      -0.87555
    309.35173       2.87445
    309.35783       3.37445
    309.36394       3.62445
    309.37004       7.37445
    309.37614       7.37445
    309.38225      11.87445
    309.38835       8.62445
    309.39446       7.87445
    309.40056       7.24945
    309.40667       8.37445
    309.41277       7.12445
    309.41887      12.24945
    309.42498      14.62445
    309.43108      16.24945
    309.43719      13.87445
    309.44329      11.62445
    309.44940      10.49945
    309.45550      12.74945
    309.46160      12.37445
    309.46771      14.74945
    309.47381      15.24945
    309.47992      20.87445
    309.48602      20.99945
    309.49213      21.37445
    309.49823      23.49945
    309.50433      28.62445
    309.51044      28.24945
    309.51654      27.74945
    309.52265      24.87445
    309.52875      20.37445
    309.53486      18.62445
    309.54096      20.49945
    309.54706      20.74945
    309.55317      21.37445
    309.55927      20.12445
    309.56538      17.12445
    309.57148      14.74945
    309.57759      15.12445
    309.58369      11.87445
    309.58979      10.24945
    309.59590       8.74945
    309.60200      10.37445
    309.60811       9.12445
    309.61421       7.87445
    309.62031      11.24945
    309.62642      11.49945
    309.63252      13.12445
    309.63863      11.74945
    309.64473       6.62445
    309.65084       4.99945
    309.65694       6.12445
    309.66304       5.37445
    309.66915       6.37445
    309.67525      11.49945
    309.68136       8.12445
    309.68746       9.74945
    309.69357       9.62445
    309.69967       9.74945
    309.70577       4.49945
    309.71188      -0.50055
    309.71798      -3.75055
    309.72409      -1.25055
    309.73019      -1.87555
    309.73630       2.49945
    309.74240       6.74945
    309.74850      10.49945
    309.75461      10.12445
    309.76071      11.99945
    309.76682      10.74945
    309.77292       9.37445
    309.77903       7.49945
    309.78513       8.99945
    309.79123      11.24945
    309.79734       9.62445
    309.80344      13.12445
    309.80955      16.49945
    309.81565      20.87445
    309.82176      18.12445
    309.82786      16.87445
    309.83396      16.49945
    309.84007      15.74945
    309.84617      13.49945
    309.85228       8.87445
    309.85838       7.37445
    309.86449       1.87445
    309.87059       2.37445
    309.87669       0.12445
    309.88280       1.99945
    309.88890       5.12445
    309.89501       7.62445
    309.90111      10.49945
    309.90722      13.87445
    309.91332      19.37445
    309.91942      19.37445
    309.92553      17.74945
    309.93163      14.87445
    309.93774      12.87445
    309.94384       7.12445
    309.94995       4.99945
    309.95605       4.62445
    309.96215       5.74945
    309.96826       3.74945
    309.97436       3.37445
    309.98047       4.49945
    309.98657       2.87445
    309.99267       4.37445
    309.99878       7.62445
    310.00488       9.87445
    310.01099      12.99945
    310.01709      15.99945
    310.02320      19.24945
    310.02930      21.37445
    310.03540      23.37445
    310.04151      23.74945
    310.04761      20.74945
    310.05372      20.49945
    310.05982      22.87445
    310.06593      18.24945
    310.07203      17.49945
    310.07813      17.37445
    310.08424      14.49945
    310.09034      14.12445
    310.09645       9.74945
    310.10255       4.87445
    310.10866       7.49945
    310.11476       9.37445
    310.12086      10.99945
    310.12697      14.12445
    310.13307      13.87445
    310.13918      11.49945
    310.14528       9.99945
    310.15139       6.37445
    310.15749       7.87445
    310.16359      11.49945
    310.16970      13.99945
    310.17580      13.62445
    310.18191      13.37445
    310.18801      11.62445
    310.19412      17.12445
    310.20022      14.74945
    310.20632      11.87445
    310.21243      15.24945
    310.21853       8.62445
    310.22464      10.99945
    310.23074      10.87445
    310.23685      11.99945
    310.24295      11.12445
    310.24905       9.49945
    310.25516       8.74945
    310.26126       7.62445
    310.26737       8.24945
    310.27347       8.99945
    310.27958       9.49945
    310.28568       5.99945
    310.29178       7.24945
    310.29789       7.87445
    310.30399      13.12445
    310.31010      15.24945
    310.31620      17.99945
    310.32230      18.74945
    310.32841      23.12445
    310.33451      22.24945
    310.34062      20.87445
    310.34672      19.37445
    310.35283      17.12445
    310.35893      14.37445
    310.36503      12.37445
    310.37114      10.12445
    310.37724      10.74945
    310.38335      13.12445
    310.38945      17.37445
    310.39556      17.74945
    310.40166      20.24945
    310.40776      18.99945
    310.41387      15.62445
    310.41997      14.37445
    310.42608      12.37445
    310.43218       8.24945
    310.43829       8.24945
    310.44439      11.24945
    310.45049       9.62445
    310.45660       9.62445
    310.46270       5.87445
    310.46881       2.87445
    310.47491       1.87445
    310.48102       1.87445
    310.48712       2.74945
    310.49322       3.74945
    310.49933       6.99945
    310.50543       8.12445
    310.51154       6.99945
    310.51764      11.37445
    310.52375      15.74945
    310.52985      20.99945
    310.53595      21.12445
    310.54206      21.37445
    310.54816      23.62445
    310.55427      22.99945
    310.56037      22.37445
    310.56648      22.87445
    310.57258      16.12445
    310.57868       9.37445
    310.58479       3.37445
    310.59089       0.24945
    310.59700      -1.62555
    310.60310      -3.50055
    310.60921      -1.37555
    310.61531       1.49945
    310.62141       2.12445
    310.62752      12.62445
    310.63362      13.37445
    310.63973      17.24945
    310.64583      23.99945
    310.65194      27.37445
    310.65804      27.12445
    310.66414      28.12445
    310.67025      28.12445
    310.67635      23.37445
    310.68246      17.87445
    310.68856      16.87445
    310.69466      15.99945
    310.70077      14.49945
    310.70687       9.99945
    310.71298      11.62445
    310.71908      12.62445
    310.72519      11.62445
    310.73129      11.87445
    310.73739      16.24945
    310.74350      13.49945
    310.74960      15.37445
    310.75571       8.24945
    310.76181       6.12445
    310.76792       9.99945
    310.77402      12.62445
    310.78012      13.62445
    310.78623      13.74945
    310.79233      14.62445
    310.79844      14.12445
    310.80454      12.12445
    310.81065       8.49945
    310.81675       8.37445
    310.82285      11.49945
    310.82896      17.74945
    310.83506      18.12445
    310.84117      18.74945
    310.84727      18.99945
    310.85338      16.37445
    310.85948      16.74945
    310.86558      11.62445
    310.87169       6.99945
    310.87779       3.37445
    310.88390       3.99945
    310.89000       6.74945
    310.89611      11.49945
    310.90221      17.99945
    310.90831      23.37445
    310.91442      23.62445
    310.92052      26.24945
    310.92663      23.62445
    310.93273      24.37445
    310.93884      20.12445
    310.94494      14.49945
    310.95104      11.37445
    310.95715       8.24945
    310.96325       3.12445
    310.96936      -1.12555
    310.97546      -0.25055
    310.98157       5.24945
    310.98767       6.49945
    310.99377       8.49945
    310.99988      16.74945
    311.00598      20.87445
    311.01209      23.49945
    311.01819      25.99945
    311.02429      25.87445
    311.03040      24.49945
    311.03650      20.24945
    311.04261      23.24945
    311.04871      21.87445
    311.05482      19.49945
    311.06092      14.12445
    311.06702      11.99945
    311.07313      11.87445
    311.07923       8.37445
    311.08534       6.37445
    311.09144       2.74945
    311.09755       8.12445
    311.10365      11.99945
    311.10975      12.37445
    311.11586      10.99945
    311.12196      10.74945
    311.12807       8.12445
    311.13417       4.49945
    311.14028       3.62445
    311.14638       3.49945
    311.15248       1.24945
    311.15859       1.37445
    311.16469      -0.37555
    311.17080      -0.25055
    311.17690      -1.87555
    311.18301      -2.12555
    311.18911       1.24945
    311.19521       0.99945
    311.20132       6.99945
    311.20742       4.74945
    311.21353       5.62445
    311.21963       2.62445
    311.22574       3.49945
    311.23184       2.37445
    311.23794       1.99945
    311.24405       4.12445
    311.25015       7.87445
    311.25626      10.24945
    311.26236      12.74945
    311.26847      10.24945
    311.27457      11.12445
    311.28067       7.99945
    311.28678       5.37445
    311.29288       5.37445
    311.29899       2.12445
    311.30509       0.24945
    311.31120      -0.75055
    311.31730      -6.25055
    311.32340      -6.37555
    311.32951      -5.50055
    311.33561      -5.12555
    311.34172       1.62445
    311.34782       5.37445
    311.35393       7.37445
    311.36003      10.49945
    311.36613      13.87445
    311.37224      11.49945
    311.37834      10.87445
    311.38445      12.49945
    311.39055      11.37445
    311.39665      10.12445
    311.40276       5.49945
    311.40886       4.12445
    311.41497       0.62445
    311.42107       0.49945
    311.42718       1.37445
    311.43328       7.99945
    311.43938      10.37445
    311.44549      15.37445
    311.45159      17.87445
    311.45770      17.37445
    311.46380      18.12445
    311.46991      22.49945
    311.47601      21.24945
    311.48211      21.24945
    311.48822      21.74945
    311.49432      23.24945
    311.50043      23.62445
    311.50653      19.87445
    311.51264      14.87445
    311.51874      11.49945
    311.52484      11.87445
    311.53095       7.49945
    311.53705       6.99945
    311.54316       8.99945
    311.54926       8.12445
    311.55537      10.12445
    311.56147      14.87445
    311.56757      15.74945
    311.57368      11.99945
    311.57978      14.74945
    311.58589      13.24945
    311.59199       9.87445
    311.59810       8.62445
    311.60420       9.99945
    311.61030       8.87445
    311.61641       6.74945
    311.62251       2.87445
    311.62862       1.99945
    311.63472      -0.00055
    311.64083       3.12445
    311.64693      -0.62555
    311.65303      -2.62555
    311.65914       2.12445
    311.66524       4.74945
    311.67135       9.37445
    311.67745      10.87445
    311.68356      14.87445
    311.68966      14.99945
    311.69576      14.99945
    311.70187      15.12445
    311.70797      10.24945
    311.71408       6.24945
    311.72018       3.74945
    311.72628       6.87445
    311.73239       8.87445
    311.73849       3.87445
    311.74460       1.24945
    311.75070      -2.50055
    311.75681      -5.75055
    311.76291      -5.87555
    311.76901      -2.25055
    311.77512       2.49945
    311.78122       5.74945
    311.78733       9.24945
    311.79343      11.49945
    311.79954      10.62445
    311.80564       5.62445
    311.81174       3.62445
    311.81785      -0.12555
    311.82395       0.37445
    311.83006       1.99945
    311.83616       3.49945
    311.84227       3.99945
    311.84837       0.49945
    311.85447      -0.12555
    311.86058       0.62445
    311.86668       4.87445
    311.87279       8.12445
    311.87889      11.99945
    311.88500      12.87445
    311.89110      11.12445
    311.89720       9.87445
    311.90331      11.12445
    311.90941      13.49945
    311.91552       8.99945
    311.92162       6.99945
    311.92773       3.24945
    311.93383       0.74945
    311.93993      -3.00055
    311.94604      -5.00055
    311.95214      -6.12555
    311.95825      -4.75055
    311.96435      -0.75055
    311.97046       6.37445
    311.97656      10.24945
    311.98266      13.74945
    311.98877      13.24945
    311.99487      17.62445
    312.00098      19.49945
    312.00708      20.87445
    312.01319      22.37445
    312.01929      24.74945
    312.02539      18.62445
    312.03150      18.49945
    312.03760      12.62445
    312.04371       8.49945
    312.04981       4.62445
    312.05592       3.99945
    312.06202       6.12445
    312.06812       3.12445
    312.07423       4.74945
    312.08033       6.37445
    312.08644       7.24945
    312.09254       5.24945
    312.09864       4.99945
    312.10475       3.37445
    312.11085       7.24945
    312.11696      12.49945
    312.12306      15.74945
    312.12917      18.74945
    312.13527      17.74945
    312.14137      18.24945
    312.14748      14.62445
    312.15358       9.99945
    312.15969       5.74945
    312.16579       5.37445
    312.17190       1.37445
    312.17800      -2.25055
    312.18410       1.49945
    312.19021      -0.75055
    312.19631       2.12445
    312.20242       5.37445
    312.20852       6.49945
    312.21463       9.62445
    312.22073      11.37445
    312.22683      14.99945
    312.23294      21.12445
    312.23904      23.12445
    312.24515      18.12445
    312.25125      14.74945
    312.25736      14.12445
    312.26346      14.24945
    312.26956      14.24945
    312.27567       9.74945
    312.28177       4.24945
    312.28788      -0.37555
    312.29398       0.49945
    312.30009       4.49945
    312.30619       8.49945
    312.31229      11.12445
    312.31840      10.87445
    312.32450      10.24945
    312.33061       6.99945
    312.33671       6.87445
    312.34282       5.87445
    312.34892       6.87445
    312.35502       7.99945
    312.36113       5.87445
    312.36723       4.99945
    312.37334       2.12445
    312.37944       1.74945
    312.38555       7.74945
    312.39165       9.12445
    312.39775      12.24945
    312.40386      11.87445
    312.40996      11.49945
    312.41607      12.49945
    312.42217      13.49945
    312.42827      14.12445
    312.43438      15.62445
    312.44048      14.37445
    312.44659      11.99945
    312.45269      10.24945
    312.45880       8.62445
    312.46490       7.87445
    312.47100       5.37445
    312.47711       6.12445
    312.48321       4.24945
    312.48932       4.24945
    312.49542       6.87445
    312.50153       4.37445
    312.50763       4.24945
    312.51373       4.62445
    312.51984       6.12445
    312.52594       3.74945
    312.53205      -2.50055
    312.53815      -5.62555
    312.54426      -8.37555
    312.55036     -11.50055
    312.55646      -9.75055
    312.56257     -11.00055
    312.56867     -13.12555
    312.57478     -12.87555
    312.58088      -9.75055
    312.58699      -7.50055
    312.59309      -7.75055
    312.59919      -7.75055
    312.60530      -8.50055
    312.61140      -5.00055
    312.61751      -3.37555
    312.62361      -4.50055
    312.62972      -2.50055
    312.63582      -2.87555
    312.64192      -1.62555
    312.64803       3.74945
    312.65413       5.24945
    312.66024       6.74945
    312.66634       7.24945
    312.67245       8.12445
    312.67855       7.74945
    312.68465       4.62445
    312.69076       0.12445
    312.69686       0.87445
    312.70297       0.62445
    312.70907       3.99945
    312.71518       8.37445
    312.72128      13.74945
    312.72738      15.87445
    312.73349      15.87445
    312.73959      14.49945
    312.74570      16.49945
    312.75180      13.87445
    312.75791      11.74945
    312.76401      10.12445
    312.77011       9.24945
    312.77622      12.37445
    312.78232      11.99945
    312.78843       9.12445
    312.79453      10.74945
    312.80063       6.87445
    312.80674       5.49945
    312.81284       4.37445
    312.81895       2.62445
    312.82505       0.99945
    312.83116      -0.50055
    312.83726      -1.00055
    312.84336      -1.87555
    312.84947       1.24945
    312.85557       0.74945
    312.86168      -1.25055
    312.86778      -1.50055
    312.87389      -1.87555
    312.87999      -2.00055
    312.88609      -2.50055
    312.89220      -2.25055
    312.89830       1.12445
    312.90441      -1.87555
    312.91051      -5.37555
    312.91662      -9.12555
    312.92272     -11.12555
    312.92882      -7.37555
    312.93493      -6.25055
    312.94103      -8.50055
    312.94714      -4.37555
    312.95324       2.24945
    312.95935       4.49945
    312.96545       6.49945
    312.97155       5.74945
    312.97766       9.12445
    312.98376       5.24945
    312.98987       8.87445
    312.99597       7.99945
    313.00208       9.37445
    313.00818      10.74945
    313.01428       8.12445
    313.02039       8.99945
    313.02649      12.74945
    313.03260      16.24945
    313.03870      11.87445
    313.04481       7.74945
    313.05091       0.99945
    313.05701      -0.87555
    313.06312      -5.37555
    313.06922      -4.62555
    313.07533      -6.00055
    313.08143      -4.37555
    313.08754      -5.12555
    313.09364      -0.25055
    313.09974       5.24945
    313.10585       6.12445
    313.11195       7.12445
    313.11806       5.87445
    313.12416       3.99945
    313.13026       2.49945
    313.13637       1.49945
    313.14247      -0.12555
    313.14858      -0.50055
    313.15468       0.74945
    313.16079       3.99945
    313.16689       6.99945
    313.17299       7.62445
    313.17910       8.24945
    313.18520       2.74945
    313.19131       3.12445
    313.19741       3.24945
    313.20352       4.74945
    313.20962       4.37445
    313.21572       3.49945
    313.22183       5.87445
    313.22793       8.49945
    313.23404       5.62445
    313.24014       6.49945
    313.24625       9.24945
    313.25235       4.74945
    313.25845       1.49945
    313.26456       0.12445
    313.27066       2.12445
    313.27677      -0.12555
    313.28287      -1.62555
    313.28898       1.74945
    313.29508       2.62445
    313.30118      -0.50055
    313.30729       0.74945
    313.31339      -1.25055
    313.31950      -2.87555
    313.32560      -3.12555
    313.33171      -2.62555
    313.33781      -1.62555
    313.34391       2.62445
    313.35002       6.24945
    313.35612       8.49945
    313.36223       9.37445
    313.36833       8.12445
    313.37444       7.12445
    313.38054       4.87445
    313.38664       4.12445
    313.39275      -0.87555
    313.39885      -1.37555
    313.40496      -5.50055
    313.41106      -6.62555
    313.41717      -9.50055
    313.42327     -10.25055
    313.42937      -6.25055
    313.43548      -5.62555
    313.44158      -3.75055
    313.44769      -4.75055
    313.45379      -5.37555
    313.45990      -6.37555
    313.46600      -5.75055
    313.47210      -7.00055
    313.47821      -4.50055
    313.48431      -0.50055
    313.49042       1.99945
    313.49652       6.49945
    313.50262       7.87445
    313.50873       7.49945
    313.51483      11.12445
    313.52094      12.62445
    313.52704      13.49945
    313.53315      15.12445
    313.53925      14.12445
    313.54535      14.87445
    313.55146      11.87445
    313.55756      11.12445
    313.56367      10.49945
    313.56977       8.12445
    313.57588       7.87445
    313.58198       2.37445
    313.58808       2.12445
    313.59419      -1.37555
    313.60029      -2.37555
    313.60640      -3.87555
    313.61250      -3.50055
    313.61861      -6.62555
    313.62471      -4.00055
    313.63081      -3.12555
    313.63692      -2.75055
    313.64302      -2.87555
    313.64913      -1.87555
    313.65523       1.12445
    313.66134       5.49945
    313.66744       4.62445
    313.67354       4.37445
    313.67965       2.24945
    313.68575       0.24945
    313.69186      -1.00055
    313.69796      -5.50055
    313.70407      -4.75055
    313.71017      -6.50055
    313.71627      -6.37555
    313.72238      -4.37555
    313.72848      -3.50055
    313.73459       1.74945
    313.74069       3.62445
    313.74680       5.24945
    313.75290       3.49945
    313.75900       2.37445
    313.76511      -0.25055
    313.77121       1.87445
    313.77732       0.87445
    313.78342      -0.50055
    313.78953       0.99945
    313.79563       0.62445
    313.80173       2.24945
    313.80784       5.49945
    313.81394       8.62445
    313.82005      10.24945
    313.82615      10.49945
    313.83225       8.87445
    313.83836       4.37445
    313.84446       3.87445
    313.85057       3.49945
    313.85667       2.87445
    313.86278      -1.87555
    313.86888      -0.12555
    313.87498       2.74945
    313.88109       4.62445
    313.88719       4.74945
    313.89330       8.74945
    313.89940      10.87445
    313.90551      12.12445
    313.91161       7.62445
    313.91771       4.37445
    313.92382       8.87445
    313.92992       9.74945
    313.93603      11.74945
    313.94213       8.24945
    313.94824       5.87445
    313.95434       2.24945
    313.96044      -0.50055
    313.96655      -5.25055
    313.97265      -9.62555
    313.97876     -10.75055
    313.98486     -14.00055
    313.99097     -18.12555
    313.99707     -18.50055
    314.00317     -20.37555
    314.00928     -17.37555
    314.01538     -12.75055
    314.02149     -12.00055
    314.02759      -9.25055
    314.03370      -8.00055
    314.03980     -10.00055
    314.04590     -11.37555
    314.05201     -11.87555
    314.05811     -13.00055
    314.06422     -11.75055
    314.07032      -9.62555
    314.07643      -5.50055
    314.08253      -5.00055
    314.08863      -3.25055
    314.09474      -5.75055
    314.10084      -6.87555
    314.10695      -3.37555
    314.11305      -7.62555
    314.11916      -8.00055
    314.12526      -5.87555
    314.13136      -8.12555
    314.13747     -11.00055
    314.14357      -9.87555
    314.14968     -12.50055
    314.15578     -14.00055
    314.16188     -13.00055
    314.16799     -15.62555
    314.17409     -14.25055
    314.18020     -13.75055
    314.18630     -13.75055
    314.19241     -15.75055
    314.19851     -14.62555
    314.20461     -11.37555
    314.21072      -8.25055
    314.21682      -7.75055
    314.22293      -8.50055
    314.22903      -7.87555
    314.23514      -7.25055
    314.24124      -7.37555
    314.24734      -7.12555
    314.25345      -5.62555
    314.25955      -8.12555
    314.26566      -6.87555
    314.27176      -6.87555
    314.27787      -6.62555
    314.28397      -7.62555
    314.29007      -6.25055
    314.29618      -9.12555
    314.30228      -8.37555
    314.30839      -3.75055
    314.31449       0.37445
    314.32060       1.49945
    314.32670      -0.37555
    314.33280      -4.62555
    314.33891      -2.50055
    314.34501      -2.50055
    314.35112      -4.12555
    314.35722      -6.00055
    314.36333      -7.62555
    314.36943      -8.75055
    314.37553     -10.37555
    314.38164     -13.62555
    314.38774     -18.87555
    314.39385     -22.12555
    314.39995     -22.75055
    314.40606     -21.37555
    314.41216     -21.25055
    314.41826     -18.00055
    314.42437     -17.12555
    314.43047     -12.87555
    314.43658     -12.50055
    314.44268      -8.00055
    314.44879      -4.87555
    314.45489      -6.75055
    314.46099      -8.00055
    314.46710      -8.12555
    314.47320      -8.37555
    314.47931      -8.37555
    314.48541     -10.25055
    314.49152      -7.87555
    314.49762      -7.37555
    314.50372      -6.25055
    314.50983      -5.87555
    314.51593      -9.87555
    314.52204     -11.75055
    314.52814      -9.62555
    314.53424      -5.87555
    314.54035      -3.25055
    314.54645      -1.62555
    314.55256       1.74945
    314.55866       8.12445
    314.56477       8.37445
    314.57087       6.12445
    314.57697       4.99945
    314.58308      -1.25055
    314.58918      -2.37555
    314.59529      -1.75055
    314.60139      -2.75055
    314.60750      -1.75055
    314.61360     -11.62555
    314.61970     -12.87555
    314.62581     -12.00055
    314.63191      -6.50055
    314.63802      -3.75055
    314.64412      -2.62555
    314.65023      -3.25055
    314.65633      -2.87555
    314.66243      -7.62555
    314.66854      -7.25055
    314.67464      -4.62555
    314.68075      -7.25055
    314.68685     -10.00055
    314.69296     -14.75055
    314.69906     -12.37555
    314.70516      -8.87555
    314.71127      -6.62555
    314.71737      -5.12555
    314.72348      -4.37555
    314.72958      -5.50055
    314.73569      -7.62555
    314.74179     -11.25055
    314.74789     -11.25055
    314.75400      -9.75055
    314.76010      -9.50055
    314.76621      -8.37555
    314.77231      -9.12555
    314.77842      -5.75055
    314.78452     -12.50055
    314.79062     -17.75055
    314.79673     -15.75055
    314.80283     -18.00055
    314.80894     -15.62555
    314.81504     -17.37555
    314.82115     -21.12555
    314.82725     -22.62555
    314.83335     -19.12555
    314.83946     -20.62555
    314.84556     -17.62555
    314.85167     -15.87555
    314.85777     -16.00055
    314.86387     -15.87555
    314.86998     -15.62555
    314.87608     -12.25055
    314.88219     -13.50055
    314.88829     -12.87555
    314.89440     -13.25055
    314.90050     -17.37555
    314.90660     -20.37555
    314.91271     -21.00055
    314.91881     -19.62555
    314.92492     -18.12555
    314.93102     -20.62555
    314.93713     -18.00055
    314.94323     -16.75055
    314.94933     -14.75055
    314.95544     -16.12555
    314.96154     -16.75055
    314.96765     -17.12555
    314.97375     -19.50055
    314.97986     -17.87555
    314.98596     -17.25055
    314.99206     -13.87555
    314.99817     -11.37555
    315.00427      -9.75055
    315.01038      -8.00055
    315.01648      -5.75055
    315.02259     -10.75055
    315.02869     -18.87555
    315.03479     -21.87555
    315.04090     -22.75055
    315.04700     -25.37555
    315.05311     -25.12555
    315.05921     -27.25055
    315.06532     -21.87555
    315.07142     -20.25055
    315.07752     -18.50055
    315.08363     -14.62555
    315.08973     -12.12555
    315.09584     -11.12555
    315.10194      -6.00055
    315.10805      -1.00055
    315.11415       2.99945
    315.12025       4.12445
    315.12636       3.12445
    315.13246       5.62445
    315.13857       3.62445
    315.14467       0.49945
    315.15078       2.87445
    315.15688      -2.00055
    315.16298      -5.12555
    315.16909      -5.62555
    315.17519      -8.00055
    315.18130      -5.75055
    315.18740      -9.37555
    315.19351     -11.50055
    315.19961     -12.37555
    315.20571     -10.62555
    315.21182      -7.50055
    315.21792      -7.00055
    315.22403      -7.37555
    315.23013      -9.37555
    315.23623     -11.37555
    315.24234     -15.50055
    315.24844     -14.25055
    315.25455     -12.87555
    315.26065     -11.00055
    315.26676     -12.37555
    315.27286     -12.00055
    315.27896     -10.00055
    315.28507      -9.12555
    315.29117     -12.87555
    315.29728     -14.62555
    315.30338     -17.25055
    315.30949     -15.62555
    315.31559     -13.12555
    315.32169     -10.62555
    315.32780      -8.62555
    315.33390      -7.37555
    315.34001      -4.75055
    315.34611      -3.75055
    315.35222      -6.12555
    315.35832      -2.75055
    315.36442      -1.87555
    315.37053      -0.00055
    315.37663      -0.50055
    315.38274       0.87445
    315.38884       4.99945
    315.39495       6.24945
    315.40105       2.37445
    315.40715       0.99945
    315.41326      -3.00055
    315.41936      -2.00055
    315.42547      -3.75055
    315.43157      -3.87555
    315.43768      -4.00055
    315.44378      -7.87555
    315.44988     -11.25055
    315.45599     -14.50055
    315.46209     -18.50055
    315.46820     -20.87555
    315.47430     -21.12555
    315.48041     -17.62555
    315.48651     -16.87555
    315.49261     -17.37555
    315.49872     -18.12555
    315.50482     -19.50055
    315.51093     -20.12555
    315.51703     -22.00055
    315.52314     -19.12555
    315.52924     -16.37555
    315.53534     -15.25055
    315.54145     -16.37555
    315.54755     -15.37555
    315.55366     -17.00055
    315.55976     -14.12555
    315.56586     -12.12555
    315.57197     -11.50055
    315.57807     -13.62555
    315.58418     -14.75055
    315.59028     -10.87555
    315.59639      -8.37555
    315.60249      -5.62555
    315.60859      -5.87555
    315.61470      -6.75055
    315.62080     -12.75055
    315.62691     -12.75055
    315.63301     -16.37555
    315.63912     -21.87555
    315.64522     -20.62555
    315.65132     -16.37555
    315.65743     -17.00055
    315.66353     -13.75055
    315.66964     -12.87555
    315.67574     -11.12555
    315.68185     -11.50055
    315.68795     -13.62555
    315.69405     -14.25055
    315.70016     -17.37555
    315.70626      -9.00055
    315.71237      -7.75055
    315.71847      -3.37555
    315.72458      -0.25055
    315.73068      -7.75055
    315.73678     -12.25055
    315.74289     -13.00055
    315.74899     -16.75055
    315.75510     -21.00055
    315.76120     -18.62555
    315.76731     -16.12555
    315.77341     -14.75055
    315.77951     -11.62555
    315.78562     -10.87555
    315.79172     -11.37555
    315.79783      -5.62555
    315.80393      -6.62555
    315.81004      -2.75055
    315.81614       0.37445
    315.82224      -0.12555
    315.82835       3.24945
    315.83445       0.99945
    315.84056       2.49945
    315.84666       1.24945
    315.85277       0.24945
    315.85887      -2.62555
    315.86497      -5.00055
    315.87108      -8.12555
    315.87718     -11.75055
    315.88329     -15.12555
    315.88939     -19.62555
    315.89550     -18.87555
    315.90160     -18.75055
    315.90770     -20.87555
    315.91381     -22.25055
    315.91991     -17.12555
    315.92602     -15.37555
    315.93212     -14.12555
    315.93822     -12.50055
    315.94433     -13.12555
    315.95043     -14.87555
    315.95654     -10.50055
    315.96264     -10.50055
    315.96875     -12.62555
    315.97485     -10.62555
    315.98095      -9.62555
    315.98706      -7.50055
    315.99316      -7.75055
    315.99927      -9.75055
    316.00537      -8.25055
    316.01148      -7.50055
    316.01758      -4.87555
    316.02368      -6.50055
    316.02979      -8.75055
    316.03589     -12.87555
    316.04200     -12.37555
    316.04810     -11.00055
    316.05421     -17.12555
    316.06031     -19.12555
    316.06641     -22.50055
    316.07252     -21.12555
    316.07862     -24.25055
    316.08473     -21.87555
    316.09083     -18.25055
    316.09694     -15.37555
    316.10304     -14.50055
    316.10914     -18.37555
    316.11525     -21.62555
    316.12135     -25.25055
    316.12746     -29.50055
    316.13356     -29.12555
    316.13967     -29.50055
    316.14577     -27.87555
    316.15187     -25.62555
    316.15798     -26.25055
    316.16408     -22.37555
    316.17019     -22.50055
    316.17629     -26.50055
    316.18240     -27.25055
    316.18850     -25.37555
    316.19460     -25.75055
    316.20071     -28.75055
    316.20681     -27.37555
    316.21292     -21.75055
    316.21902     -21.50055
    316.22513     -17.37555
    316.23123     -14.25055
    316.23733     -16.50055
    316.24344     -19.62555
    316.24954     -18.75055
    316.25565     -17.37555
    316.26175     -18.87555
    316.26785     -16.25055
    316.27396     -15.75055
    316.28006     -14.37555
    316.28617     -14.12555
    316.29227     -15.50055
    316.29838     -17.87555
    316.30448     -17.62555
    316.31058     -18.37555
    316.31669     -23.75055
    316.32279     -24.62555
    316.32890     -25.37555
    316.33500     -25.62555
    316.34111     -26.62555
    316.34721     -26.12555
    316.35331     -24.75055
    316.35942     -23.87555
    316.36552     -23.00055
    316.37163     -21.25055
    316.37773     -21.37555
    316.38384     -22.37555
    316.38994     -19.75055
    316.39604     -18.12555
    316.40215     -16.25055
    316.40825     -20.75055
    316.41436     -25.50055
    316.42046     -26.50055
    316.42657     -27.75055
    316.43267     -29.87555
    316.43877     -30.00055
    316.44488     -32.12555
    316.45098     -32.00055
    316.45709     -25.25055
    316.46319     -24.75055
    316.46930     -26.75055
    316.47540     -28.37555
    316.48150     -28.75055
    316.48761     -26.87555
    316.49371     -19.25055
    316.49982     -16.37555
    316.50592     -13.00055
    316.51203      -9.37555
    316.51813     -10.75055
    316.52423      -9.75055
    316.53034     -12.62555
    316.53644     -11.12555
    316.54255     -13.50055
    316.54865     -20.37555
    316.55476     -23.62555
    316.56086     -28.62555
    316.56696     -31.87555
    316.57307     -33.00055
    316.57917     -32.75055
    316.58528     -30.87555
    316.59138     -27.75055
    316.59749     -24.00055
    316.60359     -22.75055
    316.60969     -25.87555
    316.61580     -26.00055
    316.62190     -24.00055
    316.62801     -20.87555
    316.63411     -22.50055
    316.64021     -20.25055
    316.64632     -19.25055
    316.65242     -20.50055
    316.65853     -23.75055
    316.66463     -24.50055
    316.67074     -25.75055
    316.67684     -24.87555
    316.68294     -25.62555
    316.68905     -24.62555
    316.69515     -26.25055
    316.70126     -25.37555
    316.70736     -23.37555
    316.71347     -22.37555
    316.71957     -23.87555
    316.72567     -26.12555
    316.73178     -28.12555
    316.73788     -26.37555
    316.74399     -28.87555
    316.75009     -26.75055
    316.75620     -26.00055
    316.76230     -24.25055
    316.76840     -24.12555
    316.77451     -24.87555
    316.78061     -26.62555
    316.78672     -25.25055
    316.79282     -25.87555
    316.79893     -28.00055
    316.80503     -30.75055
    316.81113     -28.00055
    316.81724     -25.75055
    316.82334     -25.12555
    316.82945     -18.00055
    316.83555     -20.37555
    316.84166     -22.87555
    316.84776     -22.62555
    316.85386     -26.62555
    316.85997     -27.75055
    316.86607     -25.00055
    316.87218     -23.62555
    316.87828     -24.25055
    316.88439     -22.75055
    316.89049     -27.75055
    316.89659     -30.75055
    316.90270     -33.00055
    316.90880     -35.12555
    316.91491     -37.00055
    316.92101     -33.87555
    316.92712     -31.37555
    316.93322     -29.75055
    316.93932     -30.37555
    316.94543     -31.12555
    316.95153     -36.12555
    316.95764     -38.37555
    316.96374     -35.50055
    316.96984     -35.00055
    316.97595     -32.75055
    316.98205     -30.75055
    316.98816     -29.00055
    316.99426     -25.12555
    317.00037     -25.00055
    317.00647     -21.87555
    317.01257     -19.25055
    317.01868     -20.50055
    317.02478     -19.75055
    317.03089     -17.62555
    317.03699     -16.12555
    317.04310     -18.50055
    317.04920     -22.12555
    317.05530     -26.50055
    317.06141     -32.37555
    317.06751     -36.37555
    317.07362     -37.87555
    317.07972     -39.12555
    317.08583     -38.87555
    317.09193     -36.87555
    317.09803     -32.50055
    317.10414     -26.75055
    317.11024     -23.75055
    317.11635     -18.37555
    317.12245     -18.00055
    317.12856     -17.37555
    317.13466     -21.00055
    317.14076     -22.62555
    317.14687     -20.37555
    317.15297     -19.75055
    317.15908     -19.75055
    317.16518     -19.87555
    317.17129     -20.00055
    317.17739     -21.87555
    317.18349     -25.37555
    317.18960     -23.62555
    317.19570     -23.12555
    317.20181     -25.75055
    317.20791     -25.50055
    317.21402     -24.62555
    317.22012     -20.12555
    317.22622     -19.50055
    317.23233     -20.50055
    317.23843     -17.25055
    317.24454     -16.25055
    317.25064     -20.87555
    317.25675     -23.25055
    317.26285     -25.75055
    317.26895     -28.50055
    317.27506     -28.12555
    317.28116     -26.37555
    317.28727     -24.75055
    317.29337     -24.00055
    317.29948     -26.62555
    317.30558     -31.50055
    317.31168     -34.00055
    317.31779     -31.12555
    317.32389     -30.37555
    317.33000     -28.12555
    317.33610     -30.25055
    317.34220     -32.50055
    317.34831     -31.25055
    317.35441     -31.75055
    317.36052     -28.75055
    317.36662     -28.25055
    317.37273     -24.87555
    317.37883     -20.37555
    317.38493     -17.37555
    317.39104     -15.87555
    317.39714     -12.25055
    317.40325     -13.50055
    317.40935     -12.62555
    317.41546      -9.75055
    317.42156      -9.75055
    317.42766     -12.50055
    317.43377     -15.12555
    317.43987     -15.25055
    317.44598     -12.25055
    317.45208     -15.37555
    317.45819     -16.87555
    317.46429     -15.62555
    317.47039     -13.62555
    317.47650     -11.87555
    317.48260     -11.25055
    317.48871     -11.87555
    317.49481     -15.50055
    317.50092     -21.25055
    317.50702     -21.37555
    317.51312     -18.25055
    317.51923     -15.37555
    317.52533     -15.75055
    317.53144     -18.12555
    317.53754     -17.00055
    317.54365     -16.37555
    317.54975     -18.37555
    317.55585     -20.50055
    317.56196     -16.25055
    317.56806     -11.62555
    317.57417     -11.00055
    317.58027     -13.00055
    317.58638     -16.25055
    317.59248     -20.87555
    317.59858     -24.75055
    317.60469     -26.50055
    317.61079     -30.75055
    317.61690     -36.25055
    317.62300     -40.37555
    317.62911     -43.50055
    317.63521     -41.50055
    317.64131     -39.87555
    317.64742     -38.62555
    317.65352     -38.75055
    317.65963     -36.75055
    317.66573     -31.37555
    317.67183     -27.37555
    317.67794     -22.50055
    317.68404     -18.50055
    317.69015     -15.62555
    317.69625     -10.75055
    317.70236      -9.12555
    317.70846      -8.50055
    317.71456      -9.62555
    317.72067     -11.12555
    317.72677      -8.50055
    317.73288     -11.75055
    317.73898     -13.75055
    317.74509     -12.00055
    317.75119     -12.37555
    317.75729     -14.00055
    317.76340     -15.12555
    317.76950     -13.75055
    317.77561     -10.87555
    317.78171     -12.12555
    317.78782     -12.37555
    317.79392     -12.12555
    317.80002     -10.87555
    317.80613     -11.50055
    317.81223     -14.62555
    317.81834     -18.00055
    317.82444     -21.75055
    317.83055     -25.25055
    317.83665     -24.12555
    317.84275     -23.12555
    317.84886     -24.87555
    317.85496     -23.50055
    317.86107     -22.87555
    317.86717     -23.12555
    317.87328     -27.62555
    317.87938     -28.87555
    317.88548     -27.37555
    317.89159     -26.25055
    317.89769     -23.62555
    317.90380     -20.62555
    317.90990     -17.25055
    317.91601     -16.12555
    317.92211     -19.00055
    317.92821     -19.50055
    317.93432     -19.00055
    317.94042     -19.25055
    317.94653     -20.00055
    317.95263     -19.87555
    317.95874     -19.87555
    317.96484     -19.62555
    317.97094     -16.50055
    317.97705     -18.25055
    317.98315     -22.12555
    317.98926     -20.62555
    317.99536     -20.87555
    318.00147     -18.25055
    318.00757     -15.12555
    318.01367     -13.50055
    318.01978     -10.37555
    318.02588      -9.50055
    318.03199      -5.87555
    318.03809      -6.37555
    318.04419      -1.50055
    318.05030      -2.87555
    318.05640      -9.62555
    318.06251     -10.00055
    318.06861     -12.00055
    318.07472     -12.87555
    318.08082     -12.00055
    318.08692     -13.37555
    318.09303     -15.00055
    318.09913     -14.62555
    318.10524     -14.75055
    318.11134     -14.75055
    318.11745     -18.00055
    318.12355     -19.12555
    318.12965     -21.62555
    318.13576     -21.62555
    318.14186     -23.37555
    318.14797     -20.87555
    318.15407     -17.87555
    318.16018     -16.62555
    318.16628     -16.12555
    318.17238     -18.37555
    318.17849     -19.12555
    318.18459     -25.50055
    318.19070     -27.37555
    318.19680     -26.37555
    318.20291     -24.00055
    318.20901     -25.75055
    318.21511     -24.50055
    318.22122     -25.62555
    318.22732     -29.12555
    318.23343     -28.87555
    318.23953     -26.37555
    318.24564     -22.75055
    318.25174     -21.62555
    318.25784     -22.50055
    318.26395     -22.37555
    318.27005     -22.62555
    318.27616     -23.25055
    318.28226     -23.12555
    318.28837     -25.00055
    318.29447     -23.62555
    318.30057     -22.87555
    318.30668     -23.00055
    318.31278     -22.12555
    318.31889     -24.75055
    318.32499     -23.75055
    318.33110     -18.62555
    318.33720     -16.87555
    318.34330     -12.50055
    318.34941      -8.12555
    318.35551     -12.62555
    318.36162     -16.62555
    318.36772     -16.37555
    318.37382     -17.12555
    318.37993     -20.62555
    318.38603     -23.00055
    318.39214     -25.62555
    318.39824     -27.00055
    318.40435     -29.62555
    318.41045     -28.25055
    318.41655     -25.50055
    318.42266     -23.00055
    318.42876     -23.75055
    318.43487     -25.87555
    318.44097     -23.75055
    318.44708     -23.25055
    318.45318     -18.87555
    318.45928     -15.37555
    318.46539     -14.37555
    318.47149     -15.00055
    318.47760     -16.00055
    318.48370     -18.75055
    318.48981     -14.87555
    318.49591     -15.37555
    318.50201     -16.12555
    318.50812     -11.87555
    318.51422     -12.00055
    318.52033     -14.25055
    318.52643     -18.25055
    318.53254     -20.00055
    318.53864     -21.75055
    318.54474     -21.12555
    318.55085     -18.50055
    318.55695     -17.50055
    318.56306     -17.37555
    318.56916     -16.75055
    318.57527     -16.75055
    318.58137     -15.87555
    318.58747     -17.00055
    318.59358     -19.50055
    318.59968     -19.12555
    318.60579     -18.00055
    318.61189     -18.75055
    318.61800     -18.50055
    318.62410     -21.00055
    318.63020     -25.12555
    318.63631     -28.62555
    318.64241     -28.37555
    318.64852     -32.62555
    318.65462     -32.62555
    318.66073     -32.25055
    318.66683     -28.00055
    318.67293     -26.50055
    318.67904     -23.12555
    318.68514     -21.12555
    318.69125     -22.25055
    318.69735     -21.62555
    318.70346     -26.00055
    318.70956     -28.62555
    318.71566     -28.62555
    318.72177     -28.37555
    318.72787     -28.75055
    318.73398     -25.62555
    318.74008     -22.37555
    318.74618     -18.87555
    318.75229     -16.50055
    318.75839     -14.75055
    318.76450     -14.75055
    318.77060     -12.50055
    318.77671     -10.12555
    318.78281      -6.37555
    318.78891      -8.37555
    318.79502     -10.37555
    318.80112      -7.87555
    318.80723      -8.87555
    318.81333      -8.50055
    318.81944     -10.87555
    318.82554      -9.62555
    318.83164     -12.12555
    318.83775     -10.87555
    318.84385      -9.25055
    318.84996      -7.25055
    318.85606      -5.75055
    318.86217      -6.62555
    318.86827      -5.87555
    318.87437      -5.87555
    318.88048       0.74945
    318.88658      -0.75055
    318.89269      -0.37555
    318.89879      -2.62555
    318.90490      -4.12555
    318.91100      -5.25055
    318.91710      -7.25055
    318.92321      -7.87555
    318.92931     -10.37555
    318.93542     -12.25055
    318.94152     -13.87555
    318.94763     -16.12555
    318.95373     -14.00055
    318.95983     -15.87555
    318.96594     -16.87555
    318.97204     -18.62555
    318.97815     -22.50055
    318.98425     -22.37555
    318.99036     -24.37555
    318.99646     -22.87555
    319.00256     -20.50055
    319.00867     -21.50055
    319.01477     -24.25055
    319.02088     -23.00055
    319.02698     -20.00055
    319.03309     -17.12555
    319.03919     -15.37555
    319.04529     -15.37555
    319.05140     -16.62555
    319.05750     -18.75055
    319.06361     -17.50055
    319.06971     -16.50055
    319.07581     -12.62555
    319.08192     -10.87555
    319.08802     -13.25055
    319.09413     -17.12555
    319.10023     -16.50055
    319.10634     -15.87555
    319.11244     -13.87555
    319.11854      -9.62555
    319.12465      -6.75055
    319.13075      -5.00055
    319.13686      -6.00055
    319.14296      -7.62555
    319.14907     -12.12555
    319.15517     -16.62555
    319.16127     -18.25055
    319.16738     -18.37555
    319.17348     -16.62555
    319.17959     -16.25055
    319.18569     -14.12555
    319.19180      -9.25055
    319.19790      -6.00055
    319.20400      -3.87555
    319.21011      -4.62555
    319.21621      -3.37555
    319.22232      -4.12555
    319.22842       0.99945
    319.23453       0.12445
    319.24063       2.87445
    319.24673      -4.25055
    319.25284      -7.87555
    319.25894     -11.12555
    319.26505     -17.00055
    319.27115     -19.50055
    319.27726     -23.62555
    319.28336     -24.62555
    319.28946     -22.87555
    319.29557     -26.87555
    319.30167     -25.00055
    319.30778     -27.75055
    319.31388     -29.87555
    319.31999     -30.50055
    319.32609     -30.87555
    319.33219     -30.00055
    319.33830     -28.50055
    319.34440     -28.12555
    319.35051     -26.50055
    319.35661     -24.75055
    319.36272     -17.25055
    319.36882     -13.75055
    319.37492     -10.37555
    319.38103     -11.37555
    319.38713     -12.12555
    319.39324     -14.00055
    319.39934     -17.87555
    319.40545     -17.12555
    319.41155     -17.87555
    319.41765     -16.00055
    319.42376     -15.50055
    319.42986     -16.75055
    319.43597     -19.50055
    319.44207     -21.37555
    319.44817     -19.50055
    319.45428     -18.50055
    319.46038     -16.75055
    319.46649      -9.25055
    319.47259     -10.00055
    319.47870      -9.00055
    319.48480      -8.50055
    319.49090      -9.12555
    319.49701     -10.75055
    319.50311     -13.25055
    319.50922     -16.25055
    319.51532     -21.37555
    319.52143     -24.87555
    319.52753     -29.25055
    319.53363     -25.37555
    319.53974     -22.25055
    319.54584     -18.62555
    319.55195     -20.25055
    319.55805     -19.62555
    319.56416     -21.62555
    319.57026     -20.75055
    319.57636     -18.87555
    319.58247     -17.12555
    319.58857     -16.25055
    319.59468     -17.12555
    319.60078     -14.12555
    319.60689     -13.50055
    319.61299     -14.75055
    319.61909     -16.00055
    319.62520     -14.62555
    319.63130     -16.50055
    319.63741     -15.12555
    319.64351     -15.75055
    319.64962     -11.25055
    319.65572      -6.12555
    319.66182      -2.87555
    319.66793       0.99945
    319.67403       5.12445
    319.68014       1.24945
    319.68624      -1.62555
    319.69235      -1.50055
    319.69845      -3.62555
    319.70455     -10.25055
    319.71066     -10.12555
    319.71676     -10.62555
    319.72287     -14.00055
    319.72897     -12.87555
    319.73508     -11.00055
    319.74118      -5.62555
    319.74728      -6.75055
    319.75339     -10.00055
    319.75949     -14.37555
    319.76560     -16.62555
    319.77170     -19.12555
    319.77780     -19.37555
    319.78391     -21.00055
    319.79001     -18.12555
    319.79612     -21.37555
    319.80222     -25.25055
    319.80833     -26.50055
    319.81443     -23.37555
    319.82053     -28.25055
    319.82664     -27.00055
    319.83274     -27.50055
    319.83885     -29.87555
    319.84495     -29.37555
    319.85106     -27.50055
    319.85716     -24.87555
    319.86326     -23.37555
    319.86937     -22.50055
    319.87547     -23.50055
    319.88158     -26.12555
    319.88768     -25.12555
    319.89379     -29.75055
    319.89989     -26.87555
    319.90599     -28.87555
    319.91210     -27.12555
    319.91820     -27.37555
    319.92431     -22.50055
    319.93041     -22.62555
    319.93652     -19.12555
    319.94262     -14.62555
    319.94872     -13.75055
    319.95483      -8.87555
    319.96093      -9.12555
    319.96704     -11.75055
    319.97314     -10.25055
    319.97925     -11.87555
    319.98535      -8.50055
    319.99145      -8.37555
    319.99756     -12.25055
    320.00366     -14.37555
    320.00977     -14.25055
    320.01587     -10.37555
    320.02198      -6.50055
    320.02808      -9.75055
    320.03418     -11.62555
    320.04029     -12.75055
    320.04639     -15.62555
    320.05250     -14.50055
    320.05860     -14.00055
    320.06471     -14.37555
    320.07081     -15.62555
    320.07691     -15.75055
    320.08302     -13.37555
    320.08912      -6.50055
    320.09523      -6.37555
    320.10133      -8.87555
    320.10743     -14.87555
    320.11354     -18.25055
    320.11964     -17.00055
    320.12575     -15.00055
    320.13185     -13.25055
    320.13796      -8.50055
    320.14406      -8.00055
    320.15016      -5.12555
    320.15627     -10.12555
    320.16237     -10.75055
    320.16848     -10.50055
    320.17458     -10.50055
    320.18069      -9.87555
    320.18679     -10.37555
    320.19289      -8.25055
    320.19900      -8.50055
    320.20510     -11.12555
    320.21121     -14.12555
    320.21731     -17.00055
    320.22342     -21.25055
    320.22952     -21.25055
    320.23562     -22.50055
    320.24173     -25.37555
    320.24783     -24.37555
    320.25394     -24.37555
    320.26004     -27.37555
    320.26615     -27.87555
    320.27225     -30.00055
    320.27835     -34.00055
    320.28446     -37.12555
    320.29056     -34.50055
    320.29667     -33.00055
    320.30277     -31.37555
    320.30888     -25.75055
    320.31498     -26.00055
    320.32108     -24.50055
    320.32719     -22.50055
    320.33329     -21.12555
    320.33940     -20.12555
    320.34550     -16.87555
    320.35161     -18.87555
    320.35771     -20.50055
    320.36381     -16.62555
    320.36992     -19.37555
    320.37602     -20.00055
    320.38213     -22.12555
    320.38823     -17.12555
    320.39434     -13.25055
    320.40044      -9.00055
    320.40654      -8.12555
    320.41265      -6.87555
    320.41875      -8.12555
    320.42486      -8.37555
    320.43096      -8.25055
    320.43707      -8.25055
    320.44317      -8.00055
    320.44927      -7.50055
    320.45538     -11.62555
    320.46148     -10.37555
    320.46759     -10.25055
    320.47369     -11.12555
    320.47979      -7.00055
    320.48590      -9.25055
    320.49200      -7.50055
    320.49811      -7.12555
    320.50421     -10.00055
    320.51032     -11.75055
    320.51642     -12.12555
    320.52252     -10.87555
    320.52863      -3.62555
    320.53473       1.12445
    320.54084       0.74945
    320.54694      -1.50055
    320.55305      -6.75055
    320.55915     -15.00055
    320.56525     -15.25055
    320.57136     -19.50055
    320.57746     -20.62555
    320.58357     -20.37555
    320.58967     -15.62555
    320.59578     -12.75055
    320.60188     -12.75055
    320.60798     -18.62555
    320.61409     -15.37555
    320.62019     -17.12555
    320.62630     -17.37555
    320.63240     -15.75055
    320.63851     -13.50055
    320.64461      -9.87555
    320.65071      -6.00055
    320.65682      -6.25055
    320.66292     -15.00055
    320.66903     -23.25055
    320.67513     -27.62555
    320.68124     -28.12555
    320.68734     -30.50055
    320.69344     -28.62555
    320.69955     -26.37555
    320.70565     -23.37555
    320.71176     -19.62555
    320.71786     -15.25055
    320.72397     -13.12555
    320.73007     -13.87555
    320.73617     -12.25055
    320.74228     -13.75055
    320.74838     -14.87555
    320.75449     -12.50055
    320.76059     -14.62555
    320.76670     -16.75055
    320.77280     -15.50055
    320.77890     -13.12555
    320.78501     -13.12555
    320.79111     -16.12555
    320.79722     -17.87555
    320.80332     -24.37555
    320.80942     -25.75055
    320.81553     -28.87555
    320.82163     -26.50055
    320.82774     -25.62555
    320.83384     -26.00055
    320.83995     -24.12555
    320.84605     -20.87555
    320.85215     -22.87555
    320.85826     -20.75055
    320.86436     -24.75055
    320.87047     -19.12555
    320.87657     -18.62555
    320.88268     -18.75055
    320.88878     -20.87555
    320.89488     -19.37555
    320.90099     -24.12555
    320.90709     -23.50055
    320.91320     -24.37555
    320.91930     -20.25055
    320.92541     -19.00055
    320.93151     -14.50055
    320.93761     -15.62555
    320.94372     -14.62555
    320.94982     -13.00055
    320.95593     -12.12555
    320.96203      -9.62555
    320.96814      -9.12555
    320.97424      -9.50055
    320.98034     -12.12555
    320.98645     -15.62555
    320.99255     -13.62555
    320.99866     -12.00055
    321.00476     -14.12555
    321.01087     -14.25055
    321.01697     -16.50055
    321.02307     -17.00055
    321.02918     -17.87555
    321.03528     -15.62555
    321.04139     -14.87555
    321.04749     -18.12555
    321.05360     -19.75055
    321.05970     -20.37555
    321.06580     -19.87555
    321.07191     -18.00055
    321.07801     -18.12555
    321.08412     -15.75055
    321.09022     -13.62555
    321.09633     -10.25055
    321.10243      -7.25055
    321.10853      -5.37555
    321.11464      -6.87555
    321.12074      -8.50055
    321.12685     -12.12555
    321.13295     -14.12555
    321.13906     -15.37555
    321.14516     -14.75055
    321.15126     -14.50055
    321.15737     -15.00055
    321.16347     -16.87555
    321.16958     -19.50055
    321.17568     -21.62555
    321.18178     -24.87555
    321.18789     -29.87555
    321.19399     -28.50055
    321.20010     -30.75055
    321.20620     -29.75055
    321.21231     -30.25055
    321.21841     -28.37555
    321.22451     -27.37555
    321.23062     -24.75055
    321.23672     -22.25055
    321.24283     -20.12555
    321.24893     -19.37555
    321.25504     -18.75055
    321.26114     -20.75055
    321.26724     -18.37555
    321.27335     -17.75055
    321.27945     -14.62555
    321.28556     -16.50055
    321.29166     -12.50055
    321.29777     -12.50055
    321.30387     -14.87555
    321.30997     -18.50055
    321.31608     -22.50055
    321.32218     -23.62555
    321.32829     -22.12555
    321.33439     -24.75055
    321.34050     -20.37555
    321.34660     -19.62555
    321.35270     -16.87555
    321.35881     -13.75055
    321.36491     -15.75055
    321.37102     -15.75055
    321.37712     -14.75055
    321.38323     -17.75055
    321.38933     -20.12555
    321.39543     -22.25055
    321.40154     -22.87555
    321.40764     -24.25055
    321.41375     -19.50055
    321.41985     -18.50055
    321.42596     -16.12555
    321.43206     -15.00055
    321.43816     -13.00055
    321.44427     -11.62555
    321.45037     -16.37555
    321.45648     -15.12555
    321.46258     -13.25055
    321.46869     -12.50055
    321.47479      -5.75055
    321.48089      -7.00055
    321.48700       0.12445
    321.49310       2.62445
    321.49921       2.12445
    321.50531      -2.75055
    321.51141     -10.12555
    321.51752     -16.62555
    321.52362     -22.25055
    321.52973     -24.37555
    321.53583     -26.12555
    321.54194     -26.62555
    321.54804     -25.75055
    321.55414     -25.50055
    321.56025     -24.62555
    321.56635     -23.12555
    321.57246     -27.50055
    321.57856     -26.12555
    321.58467     -25.87555
    321.59077     -23.00055
    321.59687     -20.75055
    321.60298     -19.00055
    321.60908     -18.37555
    321.61519     -19.00055
    321.62129     -21.50055
    321.62740     -18.37555
    321.63350     -12.25055
    321.63960     -10.00055
    321.64571      -8.00055
    321.65181      -8.87555
    321.65792      -4.50055
    321.66402      -4.37555
    321.67013      -3.75055
    321.67623      -4.37555
    321.68233      -1.37555
    321.68844      -4.00055
    321.69454      -4.00055
    321.70065      -4.37555
    321.70675      -6.87555
    321.71286     -10.37555
    321.71896     -12.62555
    321.72506     -17.87555
    321.73117     -21.25055
    321.73727     -22.12555
    321.74338     -20.12555
    321.74948     -15.12555
    321.75559     -17.00055
    321.76169     -15.87555
    321.76779     -16.25055
    321.77390     -14.87555
    321.78000     -18.37555
    321.78611     -20.50055
    321.79221     -19.00055
    321.79832     -13.62555
    321.80442     -12.37555
    321.81052     -10.00055
    321.81663      -8.12555
    321.82273      -8.75055
    321.82884     -10.50055
    321.83494     -14.37555
    321.84105     -14.87555
    321.84715     -15.87555
    321.85325     -17.50055
    321.85936     -15.00055
    321.86546     -10.25055
    321.87157      -3.62555
    321.87767      -2.62555
    321.88377       0.37445
    321.88988       1.24945
    321.89598      -0.37555
    321.90209      -1.75055
    321.90819      -2.50055
    321.91430      -1.75055
    321.92040      -3.37555
    321.92650      -7.62555
    321.93261     -12.12555
    321.93871     -14.25055
    321.94482     -15.12555
    321.95092     -12.12555
    321.95703     -12.87555
    321.96313     -12.25055
    321.96923     -17.62555
    321.97534     -18.37555
    321.98144     -25.25055
    321.98755     -24.75055
    321.99365     -22.37555
    321.99976     -20.62555
    322.00586     -17.87555
    322.01196     -16.25055
    322.01807     -19.50055
    322.02417     -19.25055
    322.03028     -19.50055
    322.03638     -18.87555
    322.04249     -24.50055
    322.04859     -24.50055
    322.05469     -29.62555
    322.06080     -32.87555
    322.06690     -36.00055
    322.07301     -38.75055
    322.07911     -36.00055
    322.08522     -37.87555
    322.09132     -36.62555
    322.09742     -32.37555
    322.10353     -28.37555
    322.10963     -24.50055
    322.11574     -22.50055
    322.12184     -21.50055
    322.12795     -20.37555
    322.13405     -20.50055
    322.14015     -20.75055
    322.14626     -16.75055
    322.15236     -14.75055
    322.15847     -10.87555
    322.16457     -12.00055
    322.17068     -12.75055
    322.17678     -11.62555
    322.18288     -11.12555
    322.18899      -9.87555
    322.19509      -5.87555
    322.20120      -4.75055
    322.20730      -3.75055
    322.21340      -2.37555
    322.21951      -2.37555
    322.22561       0.99945
    322.23172      -0.12555
    322.23782       3.12445
    322.24393       3.87445
    322.25003       0.37445
    322.25613      -0.50055
    322.26224      -1.37555
    322.26834      -4.25055
    322.27445      -7.00055
    322.28055      -9.37555
    322.28666      -7.87555
    322.29276      -5.50055
    322.29886      -0.87555
    322.30497      -0.87555
    322.31107      -1.00055
    322.31718      -3.50055
    322.32328      -3.37555
    322.32939      -2.50055
    322.33549      -5.37555
    322.34159      -5.50055
    322.34770      -5.00055
    322.35380      -4.75055
    322.35991      -4.25055
    322.36601      -6.37555
    322.37212      -6.12555
    322.37822      -7.62555
    322.38432      -8.75055
    322.39043      -8.50055
    322.39653     -10.75055
    322.40264     -10.75055
    322.40874     -15.25055
    322.41485     -13.12555
    322.42095     -14.75055
    322.42705     -19.37555
    322.43316     -19.62555
    322.43926     -19.12555
    322.44537     -18.50055
    322.45147     -16.50055
    322.45758     -19.00055
    322.46368     -19.12555
    322.46978     -17.62555
    322.47589     -17.75055
    322.48199     -19.37555
    322.48810     -21.62555
    322.49420     -21.87555
    322.50031     -20.37555
    322.50641     -20.37555
    322.51251     -16.87555
    322.51862     -15.50055
    322.52472     -18.12555
    322.53083     -18.87555
    322.53693     -21.50055
    322.54304     -21.00055
    322.54914     -21.25055
    322.55524     -22.12555
    322.56135     -19.12555
    322.56745     -17.37555
    322.57356     -15.62555
    322.57966     -13.62555
    322.58576     -12.87555
    322.59187     -10.25055
    322.59797      -5.12555
    322.60408      -2.50055
    322.61018      -0.50055
    322.61629      -2.87555
    322.62239      -3.00055
    322.62849      -2.75055
    322.63460      -2.87555
    322.64070      -2.87555
    322.64681      -5.25055
    322.65291      -5.25055
    322.65902      -6.62555
    322.66512      -6.62555
    322.67122      -9.62555
    322.67733     -11.00055
    322.68343     -13.12555
    322.68954     -14.12555
    322.69564     -12.62555
    322.70175      -6.25055
    322.70785      -1.75055
    322.71395       4.62445
    322.72006       5.74945
    322.72616       7.62445
    322.73227      10.87445
    322.73837       9.62445
    322.74448       6.49945
    322.75058       3.74945
    322.75668      -0.87555
    322.76279      -1.25055
    322.76889      -8.50055
    322.77500     -12.87555
    322.78110     -11.87555
    322.78721     -13.00055
    322.79331     -10.00055
    322.79941     -10.12555
    322.80552     -13.12555
    322.81162     -13.75055
    322.81773     -13.37555
    322.82383     -12.25055
    322.82994      -7.50055
    322.83604      -5.50055
    322.84214      -7.00055
    322.84825     -10.75055
    322.85435      -8.87555
    322.86046      -5.62555
    322.86656      -3.87555
    322.87267       2.37445
    322.87877       4.24945
    322.88487       6.12445
    322.89098       2.37445
    322.89708       0.37445
    322.90319      -3.75055
    322.90929      -4.00055
    322.91539      -0.00055
    322.92150       5.12445
    322.92760       4.49945
    322.93371       1.24945
    322.93981       1.37445
    322.94592      -3.50055
    322.95202      -3.62555
    322.95812      -8.00055
    322.96423     -10.50055
    322.97033      -8.87555
    322.97644     -10.75055
    322.98254      -6.75055
    322.98865       1.12445
    322.99475       4.24945
    323.00085       3.49945
    323.00696       4.12445
    323.01306      -0.25055
    323.01917      -0.87555
    323.02527      -1.37555
    323.03138      -0.62555
    323.03748       1.74945
    323.04358       4.99945
    323.04969       3.74945
    323.05579       5.99945
    323.06190       3.99945
    323.06800      -0.50055
    323.07411      -7.00055
    323.08021      -8.62555
    323.08631     -10.37555
    323.09242      -9.87555
    323.09852     -10.00055
    323.10463      -6.25055
    323.11073      -7.12555
    323.11684      -2.37555
    323.12294       0.62445
    323.12904       1.87445
    323.13515       4.12445
    323.14125       2.99945
    323.14736       0.99945
    323.15346       1.49945
    323.15957      -3.12555
    323.16567      -0.87555
    323.17177      -0.25055
    323.17788      -2.37555
    323.18398      -3.12555
    323.19009      -1.12555
    323.19619      -2.62555
    323.20230      -6.12555
    323.20840     -10.25055
    323.21450     -11.62555
    323.22061     -11.00055
    323.22671      -9.25055
    323.23282      -4.12555
    323.23892      -3.62555
    323.24503      -3.00055
    323.25113      -1.25055
    323.25723      -0.25055
    323.26334       0.12445
    323.26944       0.12445
    323.27555       2.24945
    323.28165       0.87445
    323.28775       0.62445
    323.29386       0.87445
    323.29996       1.74945
    323.30607       2.49945
    323.31217       1.49945
    323.31828       0.74945
    323.32438       1.24945
    323.33048       0.12445
    323.33659      -1.87555
    323.34269      -2.00055
    323.34880      -2.37555
    323.35490      -0.62555
    323.36101       1.74945
    323.36711       2.62445
    323.37321       0.62445
    323.37932      -0.50055
    323.38542      -3.00055
    323.39153       1.74945
    323.39763       3.87445
    323.40374       5.49945
    323.40984       4.62445
    323.41594       1.99945
    323.42205      -0.00055
    323.42815      -0.12555
    323.43426      -1.12555
    323.44036      -0.37555
    323.44647      -4.12555
    323.45257      -2.75055
    323.45867       0.87445
    323.46478      -1.12555
    323.47088      -1.12555
    323.47699      -0.50055
    323.48309      -0.62555
    323.48920      -2.75055
    323.49530      -5.12555
    323.50140      -4.25055
    323.50751      -4.00055
    323.51361      -6.00055
    323.51972      -2.25055
    323.52582      -1.87555
    323.53193      -0.37555
    323.53803       2.74945
    323.54413      -0.12555
    323.55024      -1.25055
    323.55634      -3.87555
    323.56245      -6.50055
    323.56855      -5.50055
    323.57466      -8.62555
    323.58076     -11.00055
    323.58686      -8.12555
    323.59297      -5.25055
    323.59907      -3.62555
    323.60518      -0.75055
    323.61128       1.99945
    323.61738      -1.12555
    323.62349       0.12445
    323.62959      -0.50055
    323.63570       2.99945
    323.64180       0.62445
    323.64791      -9.00055
    323.65401     -12.75055
    323.66011     -14.37555
    323.66622     -17.25055
    323.67232     -21.00055
    323.67843     -22.25055
    323.68453     -25.37555
    323.69064     -24.87555
    323.69674     -25.12555
    323.70284     -26.37555
    323.70895     -20.50055
    323.71505     -15.75055
    323.72116     -10.87555
    323.72726      -9.00055
    323.73337      -8.37555
    323.73947     -12.25055
    323.74557     -12.25055
    323.75168     -15.75055
    323.75778     -17.12555
    323.76389     -15.87555
    323.76999     -14.25055
    323.77610     -12.62555
    323.78220     -10.75055
    323.78830      -8.62555
    323.79441     -13.12555
    323.80051     -17.00055
    323.80662     -18.12555
    323.81272     -16.62555
    323.81883     -16.00055
    323.82493     -16.00055
    323.83103     -15.12555
    323.83714     -18.00055
    323.84324     -19.25055
    323.84935     -14.75055
    323.85545     -15.62555
    323.86156     -18.62555
    323.86766     -17.37555
    323.87376     -19.00055
    323.87987     -18.62555
    323.88597     -18.00055
    323.89208     -14.50055
    323.89818     -12.12555
    323.90429     -10.50055
    323.91039      -9.50055
    323.91649      -9.00055
    323.92260      -8.25055
    323.92870     -12.50055
    323.93481     -13.25055
    323.94091     -16.62555
    323.94702     -18.12555
    323.95312     -19.62555
    323.95922     -20.87555
    323.96533     -21.62555
    323.97143     -20.62555
    323.97754     -19.62555
    323.98364     -18.12555
    323.98974     -16.87555
    323.99585     -13.25055
    324.00195     -13.37555
    324.00806     -19.12555
    324.01416     -22.62555
    324.02027     -22.37555
    324.02637     -22.62555
    324.03247     -22.00055
    324.03858     -23.00055
    324.04468     -24.37555
    324.05079     -24.87555
    324.05689     -20.75055
    324.06300     -17.62555
    324.06910     -16.62555
    324.07520     -15.87555
    324.08131     -16.37555
    324.08741     -14.00055
    324.09352     -13.12555
    324.09962     -10.25055
    324.10573      -7.50055
    324.11183      -4.75055
    324.11793      -4.00055
    324.12404      -5.12555
    324.13014      -5.12555
    324.13625     -10.37555
    324.14235     -13.00055
    324.14846     -13.25055
    324.15456     -15.25055
    324.16066     -16.00055
    324.16677     -17.62555
    324.17287     -17.12555
    324.17898     -16.00055
    324.18508     -15.87555
    324.19119     -14.50055
    324.19729     -13.37555
    324.20339     -12.37555
    324.20950      -9.25055
    324.21560      -8.62555
    324.22171      -6.62555
    324.22781      -7.25055
    324.23392      -6.12555
    324.24002      -4.12555
    324.24612      -6.50055
    324.25223      -7.50055
    324.25833      -8.75055
    324.26444      -9.50055
    324.27054     -11.75055
    324.27665     -13.37555
    324.28275     -19.12555
    324.28885     -17.00055
    324.29496     -17.25055
    324.30106     -16.25055
    324.30717     -14.00055
    324.31327     -17.37555
    324.31937     -16.50055
    324.32548     -18.12555
    324.33158     -16.75055
    324.33769     -15.50055
    324.34379     -16.75055
    324.34990     -19.62555
    324.35600     -18.25055
    324.36210     -17.75055
    324.36821     -13.25055
    324.37431      -9.25055
    324.38042      -7.50055
    324.38652      -9.87555
    324.39263     -13.00055
    324.39873     -15.50055
    324.40483     -21.12555
    324.41094     -23.75055
    324.41704     -24.12555
    324.42315     -20.37555
    324.42925     -18.87555
    324.43536     -18.12555
    324.44146     -20.87555
    324.44756     -24.75055
    324.45367     -29.25055
    324.45977     -32.25055
    324.46588     -34.62555
    324.47198     -36.37555
    324.47809     -35.62555
    324.48419     -30.12555
    324.49029     -31.00055
    324.49640     -25.87555
    324.50250     -24.62555
    324.50861     -22.12555
    324.51471     -19.00055
    324.52082     -17.00055
    324.52692     -13.00055
    324.53302     -15.50055
    324.53913     -16.50055
    324.54523     -17.87555
    324.55134     -19.50055
    324.55744     -22.62555
    324.56355     -28.37555
    324.56965     -30.87555
    324.57575     -30.62555
    324.58186     -35.00055
    324.58796     -33.75055
    324.59407     -33.87555
    324.60017     -31.62555
    324.60628     -33.87555
    324.61238     -38.25055
    324.61848     -38.50055
    324.62459     -41.50055
    324.63069     -37.50055
    324.63680     -39.62555
    324.64290     -39.50055
    324.64901     -37.75055
    324.65511     -33.62555
    324.66121     -34.50055
    324.66732     -35.87555
    324.67342     -37.00055
    324.67953     -41.25055
    324.68563     -45.25055
    324.69173     -42.37555
    324.69784     -37.37555
    324.70394     -33.75055
    324.71005     -31.25055
    324.71615     -28.87555
    324.72226     -31.50055
    324.72836     -28.75055
    324.73446     -27.50055
    324.74057     -22.87555
    324.74667     -22.62555
    324.75278     -25.12555
    324.75888     -23.25055
    324.76499     -22.12555
    324.77109     -22.87555
    324.77719     -20.00055
    324.78330     -18.50055
    324.78940     -21.87555
    324.79551     -24.87555
    324.80161     -24.12555
    324.80772     -24.87555
    324.81382     -30.25055
    324.81992     -32.25055
    324.82603     -30.62555
    324.83213     -34.75055
    324.83824     -39.00055
    324.84434     -38.75055
    324.85045     -35.75055
    324.85655     -33.00055
    324.86265     -30.37555
    324.86876     -31.75055
    324.87486     -25.50055
    324.88097     -21.37555
    324.88707     -20.75055
    324.89318     -20.00055
    324.89928     -17.12555
    324.90538     -13.75055
    324.91149     -13.25055
    324.91759     -12.62555
    324.92370     -15.75055
    324.92980     -18.00055
    324.93591     -17.75055
    324.94201     -19.12555
    324.94811     -20.62555
    324.95422     -24.50055
    324.96032     -27.62555
    324.96643     -30.50055
    324.97253     -34.25055
    324.97864     -33.75055
    324.98474     -32.87555
    324.99084     -33.25055
    324.99695     -33.37555
    325.00305     -30.75055
    325.00916     -27.87555
    325.01526     -26.50055
    325.02136     -23.37555
    325.02747     -22.12555
    325.03357     -19.25055
    325.03968     -17.00055
    325.04578     -16.00055
    325.05189     -16.00055
    325.05799     -14.50055
    325.06409     -14.12555
    325.07020     -10.12555
    325.07630     -11.12555
    325.08241     -10.12555
    325.08851     -11.12555
    325.09462      -8.12555
    325.10072      -9.62555
    325.10682     -11.75055
    325.11293     -13.25055
    325.11903     -13.87555
    325.12514     -19.00055
    325.13124     -22.50055
    325.13735     -25.00055
    325.14345     -21.62555
    325.14955     -21.00055
    325.15566     -20.12555
    325.16176     -17.75055
    325.16787     -19.12555
    325.17397     -20.37555
    325.18008     -15.62555
    325.18618     -15.25055
    325.19228     -12.62555
    325.19839     -14.62555
    325.20449     -16.37555
    325.21060     -17.12555
    325.21670     -22.62555
    325.22281     -24.75055
    325.22891     -22.00055
    325.23501     -19.75055
    325.24112     -20.00055
    325.24722     -16.50055
    325.25333     -16.00055
    325.25943     -14.37555
    325.26554     -14.87555
    325.27164     -18.62555
    325.27774     -18.62555
    325.28385     -18.00055
    325.28995     -17.37555
    325.29606     -18.62555
    325.30216     -20.75055
    325.30827     -22.12555
    325.31437     -20.50055
    325.32047     -19.25055
    325.32658     -17.25055
    325.33268     -16.00055
    325.33879     -17.50055
    325.34489     -21.12555
    325.35099     -27.12555
    325.35710     -30.37555
    325.36320     -37.25055
    325.36931     -40.37555
    325.37541     -43.25055
    325.38152     -39.37555
    325.38762     -35.50055
    325.39372     -29.37555
    325.39983     -25.87555
    325.40593     -19.87555
    325.41204     -13.62555
    325.41814      -9.25055
    325.42425      -7.37555
    325.43035      -4.37555
    325.43645      -4.00055
    325.44256      -6.25055
    325.44866      -6.37555
    325.45477      -4.12555
    325.46087      -6.87555
    325.46698      -6.12555
    325.47308      -8.50055
    325.47918      -8.12555
    325.48529     -12.50055
    325.49139     -14.62555
    325.49750     -19.37555
    325.50360     -23.25055
    325.50971     -25.12555
    325.51581     -24.37555
    325.52191     -23.12555
    325.52802     -21.75055
    325.53412     -21.37555
    325.54023     -18.62555
    325.54633     -18.87555
    325.55244     -16.37555
    325.55854     -18.12555
    325.56464     -23.87555
    325.57075     -24.50055
    325.57685     -27.25055
    325.58296     -23.87555
    325.58906     -23.87555
    325.59517     -23.37555
    325.60127     -21.50055
    325.60737     -19.00055
    325.61348     -16.12555
    325.61958     -13.00055
    325.62569     -14.87555
    325.63179     -16.75055
    325.63790     -20.25055
    325.64400     -27.75055
    325.65010     -29.50055
    325.65621     -32.87555
    325.66231     -36.12555
    325.66842     -33.25055
    325.67452     -32.75055
    325.68063     -29.12555
    325.68673     -31.25055
    325.69283     -32.37555
    325.69894     -36.25055
    325.70504     -31.75055
    325.71115     -30.25055
    325.71725     -27.50055
    325.72335     -23.87555
    325.72946     -22.50055
    325.73556     -26.25055
    325.74167     -24.00055
    325.74777     -18.50055
    325.75388     -15.50055
    325.75998     -10.12555
    325.76608      -8.37555
    325.77219      -6.50055
    325.77829      -5.37555
    325.78440      -4.37555
    325.79050      -1.75055
    325.79661      -0.87555
    325.80271       2.12445
    325.80881       1.12445
    325.81492      -3.25055
    325.82102      -4.87555
    325.82713      -3.37555
    325.83323      -5.25055
    325.83934      -1.75055
    325.84544       3.37445
    325.85154       3.37445
    325.85765       6.74945
    325.86375       7.49945
    325.86986       8.37445
    325.87596       7.62445
    325.88207       5.37445
    325.88817       1.12445
    325.89427      -7.87555
    325.90038     -12.25055
    325.90648     -14.00055
    325.91259     -14.62555
    325.91869     -10.87555
    325.92480      -7.37555
    325.93090      -1.25055
    325.93700      -0.50055
    325.94311       2.24945
    325.94921       1.99945
    325.95532       0.74945
    325.96142       0.24945
    325.96753      -0.50055
    325.97363      -5.12555
    325.97973     -15.37555
    325.98584     -21.00055
    325.99194     -26.87555
    325.99805     -25.75055
    326.00415     -24.00055
    326.01026     -21.50055
    326.01636     -19.00055
    326.02246     -20.50055
    326.02857     -20.87555
    326.03467     -22.12555
    326.04078     -21.37555
    326.04688     -18.87555
    326.05298     -12.87555
    326.05909     -14.12555
    326.06519     -10.75055
    326.07130      -8.75055
    326.07740     -10.37555
    326.08351     -11.00055
    326.08961     -10.25055
    326.09571      -5.87555
    326.10182      -5.25055
    326.10792      -3.37555
    326.11403      -2.50055
    326.12013       1.87445
    326.12624       0.62445
    326.13234      -3.12555
    326.13844      -4.75055
    326.14455      -4.25055
    326.15065      -3.50055
    326.15676      -2.37555
    326.16286      -3.12555
    326.16897      -0.62555
    326.17507      -2.37555
    326.18117      -4.87555
    326.18728      -5.87555
    326.19338      -6.62555
    326.19949      -6.87555
    326.20559      -6.00055
    326.21170      -4.50055
    326.21780      -6.87555
    326.22390      -3.87555
    326.23001      -5.37555
    326.23611      -5.62555
    326.24222      -7.25055
    326.24832      -8.25055
    326.25443      -6.62555
    326.26053      -9.62555
    326.26663     -12.37555
    326.27274      -7.87555
    326.27884     -11.87555
    326.28495     -15.12555
    326.29105     -12.87555
    326.29716      -8.62555
    326.30326      -3.62555
    326.30936       0.99945
    326.31547       1.12445
    326.32157       0.37445
    326.32768       1.37445
    326.33378      -1.25055
    326.33989      -2.50055
    326.34599      -4.50055
    326.35209      -7.75055
    326.35820      -4.87555
    326.36430      -6.62555
    326.37041      -7.37555
    326.37651      -6.50055
    326.38262      -9.37555
    326.38872      -9.12555
    326.39482      -8.25055
    326.40093      -8.50055
    326.40703     -10.00055
    326.41314     -12.12555
    326.41924     -13.62555
    326.42534     -17.25055
    326.43145     -19.00055
    326.43755     -14.75055
    326.44366     -12.12555
    326.44976     -15.50055
    326.45587     -19.25055
    326.46197     -15.50055
    326.46807     -11.87555
    326.47418     -11.75055
    326.48028     -12.00055
    326.48639     -16.75055
    326.49249     -18.50055
    326.49860     -19.12555
    326.50470     -18.75055
    326.51080     -15.00055
    326.51691     -13.25055
    326.52301      -8.37555
    326.52912      -7.25055
    326.53522      -5.62555
    326.54133      -3.25055
    326.54743      -1.87555
    326.55353      -2.62555
    326.55964      -4.75055
    326.56574      -2.25055
    326.57185       3.37445
    326.57795       8.24945
    326.58406       9.37445
    326.59016       9.74945
    326.59626       6.49945
    326.60237       0.99945
    326.60847      -2.12555
    326.61458      -7.75055
    326.62068      -8.12555
    326.62679      -7.75055
    326.63289      -4.50055
    326.63899      -2.75055
    326.64510      -2.75055
    326.65120      -0.12555
    326.65731       1.62445
    326.66341      -0.75055
    326.66952      -1.00055
    326.67562      -5.87555
    326.68172      -8.12555
    326.68783      -9.62555
    326.69393     -14.37555
    326.70004     -13.00055
    326.70614     -15.62555
    326.71225     -14.25055
    326.71835     -15.00055
    326.72445     -14.37555
    326.73056     -12.62555
    326.73666     -14.87555
    326.74277     -18.75055
    326.74887     -17.25055
    326.75497     -19.75055
    326.76108     -20.00055
    326.76718     -13.87555
    326.77329     -12.00055
    326.77939     -10.12555
    326.78550     -10.62555
    326.79160     -12.75055
    326.79770     -11.75055
    326.80381     -15.50055
    326.80991     -20.75055
    326.81602     -22.00055
    326.82212     -23.37555
    326.82823     -22.12555
    326.83433     -20.12555
    326.84043     -19.87555
    326.84654     -19.25055
    326.85264     -17.87555
    326.85875     -18.50055
    326.86485     -15.12555
    326.87096     -15.50055
    326.87706     -15.62555
    326.88316     -16.00055
    326.88927     -18.87555
    326.89537     -17.50055
    326.90148     -17.12555
    326.90758     -17.37555
    326.91369     -15.62555
    326.91979     -17.75055
    326.92589     -17.12555
    326.93200     -17.87555
    326.93810     -19.50055
    326.94421     -18.25055
    326.95031     -19.37555
    326.95642     -18.50055
    326.96252     -15.50055
    326.96862     -16.50055
    326.97473     -14.87555
    326.98083     -14.62555
    326.98694     -12.50055
    326.99304     -13.00055
    326.99915     -13.50055
    327.00525     -17.87555
    327.01135     -16.62555
    327.01746     -11.62555
    327.02356      -8.62555
    327.02967      -5.00055
    327.03577      -3.50055
    327.04188      -3.50055
    327.04798      -4.00055
    327.05408      -5.50055
    327.06019      -8.50055
    327.06629     -13.50055
    327.07240     -16.62555
    327.07850     -18.37555
    327.08461     -19.87555
    327.09071     -19.25055
    327.09681     -18.25055
    327.10292     -17.37555
    327.10902     -15.37555
    327.11513     -19.75055
    327.12123     -16.25055
    327.12733      -9.37555
    327.13344      -7.37555
    327.13954      -7.87555
    327.14565      -8.25055
    327.15175     -10.75055
    327.15786     -12.75055
    327.16396     -15.75055
    327.17006     -17.37555
    327.17617     -17.87555
    327.18227     -19.75055
    327.18838     -18.50055
    327.19448     -18.75055
    327.20059     -19.75055
    327.20669     -20.25055
    327.21279     -21.25055
    327.21890     -19.75055
    327.22500     -17.75055
    327.23111     -10.62555
    327.23721      -6.25055
    327.24332      -4.50055
    327.24942      -2.25055
    327.25552      -0.37555
    327.26163       1.24945
    327.26773      -1.25055
    327.27384      -4.62555
    327.27994      -7.37555
    327.28605      -6.25055
    327.29215      -5.12555
    327.29825      -5.25055
    327.30436      -4.87555
    327.31046      -9.37555
    327.31657     -11.00055
    327.32267     -14.00055
    327.32878     -18.25055
    327.33488     -19.50055
    327.34098     -20.25055
    327.34709     -16.12555
    327.35319     -11.50055
    327.35930      -7.75055
    327.36540      -6.37555
    327.37151      -6.62555
    327.37761     -11.50055
    327.38371     -12.37555
    327.38982     -15.37555
    327.39592     -17.75055
    327.40203     -21.25055
    327.40813     -17.75055
    327.41424     -17.12555
    327.42034     -15.37555
    327.42644     -16.37555
    327.43255     -16.12555
    327.43865     -15.87555
    327.44476     -16.50055
    327.45086     -17.37555
    327.45696     -18.37555
    327.46307     -21.62555
    327.46917     -19.37555
    327.47528     -19.37555
    327.48138     -22.37555
    327.48749     -21.12555
    327.49359     -16.62555
    327.49969      -9.62555
    327.50580      -5.50055
    327.51190      -7.00055
    327.51801      -7.87555
    327.52411      -6.62555
    327.53022      -9.12555
    327.53632      -8.37555
    327.54242      -4.62555
    327.54853       1.74945
    327.55463       4.12445
    327.56074       5.24945
    327.56684       3.12445
    327.57295       4.24945
    327.57905       1.99945
    327.58515      -2.25055
    327.59126      -1.50055
    327.59736      -6.87555
    327.60347     -10.87555
    327.60957      -7.75055
    327.61568      -6.37555
    327.62178      -8.75055
    327.62788     -13.25055
    327.63399     -15.50055
    327.64009     -14.62555
    327.64620     -18.50055
    327.65230     -20.87555
    327.65841     -21.87555
    327.66451     -24.50055
    327.67061     -25.62555
    327.67672     -27.00055
    327.68282     -26.62555
    327.68893     -21.12555
    327.69503     -18.87555
    327.70114     -18.50055
    327.70724     -19.37555
    327.71334     -24.87555
    327.71945     -27.50055
    327.72555     -26.50055
    327.73166     -29.00055
    327.73776     -31.12555
    327.74387     -30.37555
    327.74997     -29.50055
    327.75607     -28.62555
    327.76218     -23.50055
    327.76828     -16.37555
    327.77439     -10.00055
    327.78049      -6.87555
    327.78660      -4.87555
    327.79270      -3.62555
    327.79880      -3.37555
    327.80491      -4.50055
    327.81101      -5.12555
    327.81712      -5.62555
    327.82322      -5.87555
    327.82932      -4.50055
    327.83543      -2.87555
    327.84153      -0.75055
    327.84764      -1.62555
    327.85374      -3.50055
    327.85985      -6.25055
    327.86595      -4.25055
    327.87205      -7.25055
    327.87816     -13.12555
    327.88426     -13.37555
    327.89037     -16.12555
    327.89647     -19.50055
    327.90258     -18.62555
    327.90868     -17.12555
    327.91478     -19.12555
    327.92089     -20.25055
    327.92699     -18.00055
    327.93310     -14.00055
    327.93920      -9.25055
    327.94531      -5.75055
    327.95141      -5.50055
    327.95751      -5.25055
    327.96362      -5.75055
    327.96972     -11.87555
    327.97583     -13.75055
    327.98193     -18.87555
    327.98804     -18.75055
    327.99414     -17.12555
    328.00024     -13.37555
    328.00635      -9.62555
    328.01245     -10.00055
    328.01856      -9.50055
    328.02466      -5.50055
    328.03077      -0.62555
    328.03687      -0.37555
    328.04297       0.49945
    328.04908       1.87445
    328.05518       2.87445
    328.06129       4.74945
    328.06739       3.99945
    328.07350       2.99945
    328.07960      -1.37555
    328.08570      -7.75055
    328.09181      -8.62555
    328.09791      -9.25055
    328.10402      -8.50055
    328.11012      -9.00055
    328.11623      -9.00055
    328.12233      -8.62555
    328.12843      -7.12555
    328.13454      -5.87555
    328.14064      -6.75055
    328.14675      -8.00055
    328.15285      -6.37555
    328.15895      -5.00055
    328.16506      -0.87555
    328.17116      -0.00055
    328.17727       2.62445
    328.18337      -1.37555
    328.18948      -3.87555
    328.19558      -4.50055
    328.20168      -3.62555
    328.20779      -3.62555
    328.21389      -2.37555
    328.22000      -2.37555
    328.22610       1.37445
    328.23221      -1.12555
    328.23831      -0.50055
    328.24441      -1.25055
    328.25052      -4.62555
    328.25662     -11.00055
    328.26273     -10.87555
    328.26883     -14.87555
    328.27494     -11.87555
    328.28104     -12.87555
    328.28714     -13.12555
    328.29325     -11.00055
    328.29935      -9.37555
    328.30546      -9.25055
    328.31156      -7.50055
    328.31767      -6.75055
    328.32377      -5.75055
    328.32987      -6.50055
    328.33598      -6.62555
    328.34208      -8.37555
    328.34819      -9.75055
    328.35429     -11.37555
    328.36040     -13.62555
    328.36650     -11.50055
    328.37260      -9.87555
    328.37871     -10.12555
    328.38481      -9.37555
    328.39092      -9.62555
    328.39702      -7.75055
    328.40313      -6.75055
    328.40923      -7.87555
    328.41533      -5.75055
    328.42144      -4.87555
    328.42754      -4.75055
    328.43365      -8.37555
    328.43975      -9.62555
    328.44586      -8.25055
    328.45196      -8.62555
    328.45806      -9.25055
    328.46417      -8.62555
    328.47027      -6.37555
    328.47638      -6.75055
    328.48248      -7.00055
    328.48859      -9.12555
    328.49469     -12.75055
    328.50079     -15.37555
    328.50690     -18.87555
    328.51300     -16.37555
    328.51911     -13.37555
    328.52521     -14.75055
    328.53131     -10.37555
    328.53742     -12.75055
    328.54352     -12.87555
    328.54963     -10.50055
    328.55573      -9.37555
    328.56184     -11.12555
    328.56794     -13.75055
    328.57404     -13.25055
    328.58015     -10.37555
    328.58625      -8.62555
    328.59236      -7.37555
    328.59846      -5.12555
    328.60457     -10.00055
    328.61067     -11.62555
    328.61677     -11.00055
    328.62288      -8.75055
    328.62898      -9.75055
    328.63509      -7.00055
    328.64119      -5.50055
    328.64730      -3.37555
    328.65340       0.49945
    328.65950      -1.37555
    328.66561      -1.25055
    328.67171      -2.37555
    328.67782      -3.12555
    328.68392      -5.12555
    328.69003      -4.00055
    328.69613      -1.62555
    328.70223      -7.50055
    328.70834      -5.50055
    328.71444      -4.00055
    328.72055      -3.87555
    328.72665       0.87445
    328.73276      -0.75055
    328.73886      -5.12555
    328.74496     -10.75055
    328.75107     -11.37555
    328.75717     -12.37555
    328.76328     -12.62555
    328.76938     -14.00055
    328.77549     -17.12555
    328.78159     -22.75055
    328.78769     -27.25055
    328.79380     -31.50055
    328.79990     -29.50055
    328.80601     -18.25055
    328.81211     -15.50055
    328.81822     -12.62555
    328.82432     -11.62555
    328.83042     -12.62555
    328.83653     -13.87555
    328.84263     -15.12555
    328.84874     -12.87555
    328.85484     -14.12555
    328.86094     -12.12555
    328.86705      -9.75055
    328.87315      -9.00055
    328.87926     -11.25055
    328.88536     -11.37555
    328.89147      -9.12555
    328.89757      -5.75055
    328.90367      -4.75055
    328.90978      -6.00055
    328.91588      -5.25055
    328.92199      -5.87555
    328.92809      -6.75055
    328.93420      -7.37555
    328.94030      -6.37555
    328.94640      -6.87555
    328.95251      -2.00055
    328.95861      -3.75055
    328.96472      -4.25055
    328.97082      -5.37555
    328.97693      -8.12555
    328.98303      -7.37555
    328.98913      -6.50055
    328.99524      -7.12555
    329.00134      -9.25055
    329.00745     -12.50055
    329.01355     -14.00055
    329.01966     -14.12555
    329.02576     -10.50055
    329.03186      -5.75055
    329.03797      -4.00055
    329.04407      -3.75055
    329.05018      -4.62555
    329.05628      -7.87555
    329.06239      -8.37555
    329.06849      -3.62555
    329.07459      -2.87555
    329.08070      -0.37555
    329.08680       0.37445
    329.09291      -4.62555
    329.09901      -7.87555
    329.10512      -9.62555
    329.11122      -9.25055
    329.11732      -8.37555
    329.12343      -7.00055
    329.12953      -6.50055
    329.13564      -5.00055
    329.14174      -5.00055
    329.14785      -5.62555
    329.15395      -7.62555
    329.16005      -8.00055
    329.16616     -10.12555
    329.17226      -7.87555
    329.17837      -7.50055
    329.18447      -6.25055
    329.19058      -6.25055
    329.19668      -6.37555
    329.20278      -6.62555
    329.20889      -5.25055
    329.21499      -6.25055
    329.22110      -9.50055
    329.22720      -8.62555
    329.23330      -3.62555
    329.23941       1.99945
    329.24551       2.87445
    329.25162       7.62445
    329.25772       6.62445
    329.26383       9.12445
    329.26993       8.37445
    329.27603       2.24945
    329.28214      -4.25055
    329.28824      -9.12555
    329.29435     -14.12555
    329.30045     -18.62555
    329.30656     -19.12555
    329.31266     -19.12555
    329.31876     -17.25055
    329.32487     -15.00055
    329.33097     -13.62555
    329.33708     -11.00055
    329.34318      -8.25055
    329.34929      -6.25055
    329.35539      -6.62555
    329.36149      -7.62555
    329.36760      -9.50055
    329.37370      -8.50055
    329.37981      -4.75055
    329.38591      -2.12555
    329.39202       2.87445
    329.39812       6.24945
    329.40422       8.99945
    329.41033       8.62445
    329.41643       4.24945
    329.42254       1.87445
    329.42864       1.37445
    329.43475      -4.50055
    329.44085     -10.12555
    329.44695     -12.87555
    329.45306     -16.50055
    329.45916     -15.00055
    329.46527     -13.37555
    329.47137     -16.25055
    329.47748     -16.00055
    329.48358     -13.00055
    329.48968      -8.37555
    329.49579      -8.37555
    329.50189     -10.50055
    329.50800      -4.25055
    329.51410       0.99945
    329.52021       9.74945
    329.52631      14.74945
    329.53241      14.62445
    329.53852       9.24945
    329.54462       6.24945
    329.55073       1.49945
    329.55683       0.12445
    329.56293      -1.75055
    329.56904       3.24945
    329.57514       6.24945
    329.58125       8.12445
    329.58735       8.24945
    329.59346       4.74945
    329.59956       3.62445
    329.60566       2.74945
    329.61177      -0.75055
    329.61787       0.12445
    329.62398       1.49945
    329.63008       2.87445
    329.63619       8.62445
    329.64229      13.99945
    329.64839      19.24945
    329.65450      16.12445
    329.66060      14.99945
    329.66671      10.99945
    329.67281       7.12445
    329.67892       6.74945
    329.68502       1.37445
    329.69112      -4.37555
    329.69723      -9.75055
    329.70333     -13.37555
    329.70944     -15.37555
    329.71554     -19.12555
    329.72165     -17.25055
    329.72775     -17.62555
    329.73385     -13.87555
    329.73996      -8.50055
    329.74606      -7.00055
    329.75217      -3.87555
    329.75827      -1.75055
    329.76438       3.12445
    329.77048       1.87445
    329.77658       5.37445
    329.78269       7.62445
    329.78879       6.12445
    329.79490       3.87445
    329.80100       3.24945
    329.80711      -1.50055
    329.81321      -3.25055
    329.81931      -7.37555
    329.82542      -2.75055
    329.83152      -2.00055
    329.83763      -0.37555
    329.84373       2.24945
    329.84984       5.74945
    329.85594       7.24945
    329.86204       8.74945
    329.86815       7.62445
    329.87425       3.49945
    329.88036      -0.00055
    329.88646      -2.62555
    329.89257      -5.00055
    329.89867      -3.75055
    329.90477      -0.75055
    329.91088      -1.50055
    329.91698       1.12445
    329.92309       0.49945
    329.92919       3.99945
    329.93529       0.49945
    329.94140      -0.75055
    329.94750      -0.62555
    329.95361      -0.25055
    329.95971       0.49945
    329.96582      -1.12555
    329.97192      -2.37555
    329.97802      -1.62555
    329.98413      -4.62555
    329.99023      -5.12555
    329.99634      -6.12555
    330.00244      -7.37555
    330.00855      -8.00055
    330.01465     -13.87555
    330.02075     -13.50055
    330.02686     -13.50055
    330.03296     -11.62555
    330.03907      -9.62555
    330.04517      -7.25055
    330.05128      -5.12555
    330.05738      -3.37555
    330.06348       0.37445
    330.06959      -2.37555
    330.07569      -5.12555
    330.08180      -5.50055
    330.08790      -2.00055
    330.09401      -4.12555
    330.10011      -1.75055
    330.10621      -4.12555
    330.11232      -5.25055
    330.11842      -5.37555
    330.12453      -4.37555
    330.13063       2.37445
    330.13674       4.74945
    330.14284       9.12445
    330.14894       9.62445
    330.15505       6.74945
    330.16115       2.49945
    330.16726      -0.50055
    330.17336      -2.25055
    330.17947      -3.12555
    330.18557      -3.87555
    330.19167      -4.00055
    330.19778      -3.37555
    330.20388      -3.50055
    330.20999      -4.87555
    330.21609      -6.12555
    330.22220      -6.37555
    330.22830      -8.12555
    330.23440      -7.87555
    330.24051      -9.00055
    330.24661      -9.00055
    330.25272      -6.37555
    330.25882      -3.00055
    330.26492       2.37445
    330.27103       3.24945
    330.27713      -1.50055
    330.28324      -1.75055
    330.28934      -6.12555
    330.29545      -4.00055
    330.30155      -3.50055
    330.30765      -3.87555
    330.31376      -1.00055
    330.31986      -4.50055
    330.32597       0.62445
    330.33207      -3.75055
    330.33818      -8.87555
    330.34428     -12.25055
    330.35038     -12.00055
    330.35649     -13.00055
    330.36259     -12.37555
    330.36870     -13.00055
    330.37480     -15.25055
    330.38091     -18.87555
    330.38701     -19.87555
    330.39311     -19.50055
    330.39922     -20.12555
    330.40532     -18.25055
    330.41143     -15.25055
    330.41753     -13.87555
    330.42364      -9.25055
    330.42974      -5.50055
    330.43584      -6.12555
    330.44195      -4.50055
    330.44805      -3.00055
    330.45416      -1.25055
    330.46026      -4.12555
    330.46637      -8.12555
    330.47247      -9.37555
    330.47857     -10.12555
    330.48468     -13.50055
    330.49078     -13.75055
    330.49689     -16.12555
    330.50299     -15.25055
    330.50910     -13.50055
    330.51520     -10.50055
    330.52130      -7.75055
    330.52741      -5.12555
    330.53351      -5.62555
    330.53962      -6.00055
    330.54572      -2.25055
    330.55183      -0.62555
    330.55793       5.12445
    330.56403       4.87445
    330.57014       6.62445
    330.57624       1.37445
    330.58235      -0.12555
    330.58845      -0.37555
    330.59455       2.37445
    330.60066       2.87445
    330.60676       0.87445
    330.61287       1.37445
    330.61897       1.49945
    330.62508      -2.50055
    330.63118      -4.87555
    330.63728      -4.87555
    330.64339      -0.37555
    330.64949       1.62445
    330.65560       4.49945
    330.66170       7.87445
    330.66781       4.87445
    330.67391       6.99945
    330.68001       4.12445
    330.68612       7.87445
    330.69222       8.87445
    330.69833       7.24945
    330.70443       9.49945
    330.71054      10.49945
    330.71664       6.87445
    330.72274       0.87445
    330.72885      -3.62555
    330.73495      -1.37555
    330.74106      -4.37555
    330.74716      -6.62555
    330.75327      -7.87555
    330.75937     -10.62555
    330.76547     -12.62555
    330.77158      -5.75055
    330.77768      -1.75055
    330.78379      -2.75055
    330.78989      -1.87555
    330.79600       1.12445
    330.80210       4.87445
    330.80820       7.62445
    330.81431       5.99945
    330.82041      -0.87555
    330.82652      -2.37555
    330.83262      -8.00055
    330.83873     -11.87555
    330.84483     -12.75055
    330.85093     -12.62555
    330.85704     -10.62555
    330.86314      -6.75055
    330.86925      -8.25055
    330.87535     -13.12555
    330.88146     -20.25055
    330.88756     -23.25055
    330.89366     -28.75055
    330.89977     -25.12555
    330.90587     -23.25055
    330.91198     -20.37555
    330.91808     -19.87555
    330.92419     -16.12555
    330.93029     -11.50055
    330.93639     -11.87555
    330.94250     -11.12555
    330.94860      -6.37555
    330.95471      -7.00055
    330.96081      -6.25055
    330.96691      -5.75055
    330.97302      -7.37555
    330.97912     -10.62555
    330.98523     -11.62555
    330.99133     -13.75055
    330.99744     -11.25055
    331.00354     -10.12555
    331.00964     -10.12555
    331.01575     -13.00055
    331.02185      -9.00055
    331.02796     -10.25055
    331.03406      -8.50055
    331.04017      -5.50055
    331.04627      -5.25055
    331.05237      -2.12555
    331.05848      -2.75055
    331.06458      -3.75055
    331.07069      -3.87555
    331.07679      -6.00055
    331.08290      -6.37555
    331.08900      -6.50055
    331.09510      -8.12555
    331.10121     -10.62555
    331.10731     -10.75055
    331.11342      -8.50055
    331.11952      -8.62555
    331.12563      -6.37555
    331.13173      -3.75055
    331.13783      -3.62555
    331.14394      -1.75055
    331.15004       0.74945
    331.15615       3.49945
    331.16225       6.49945
    331.16836       9.49945
    331.17446      12.24945
    331.18056       5.49945
    331.18667      -0.25055
    331.19277      -1.25055
    331.19888      -3.87555
    331.20498      -3.50055
    331.21109      -5.12555
    331.21719      -9.50055
    331.22329     -11.50055
    331.22940     -11.87555
    331.23550      -9.62555
    331.24161      -7.37555
    331.24771      -5.62555
    331.25382      -6.75055
    331.25992      -3.12555
    331.26602      -0.75055
    331.27213       2.37445
    331.27823       6.24945
    331.28434       8.74945
    331.29044      14.99945
    331.29654      17.24945
    331.30265      18.24945
    331.30875      12.62445
    331.31486      11.12445
    331.32096       6.74945
    331.32707       5.74945
    331.33317       4.87445
    331.33927       4.99945
    331.34538       2.87445
    331.35148       1.12445
    331.35759      -2.50055
    331.36369      -3.37555
    331.36980      -4.75055
    331.37590      -5.75055
    331.38200      -9.87555
    331.38811     -14.75055
    331.39421     -15.62555
    331.40032     -14.37555
    331.40642      -9.62555
    331.41253      -8.12555
    331.41863     -10.75055
    331.42473     -14.00055
    331.43084     -13.87555
    331.43694     -15.00055
    331.44305     -10.25055
    331.44915      -6.00055
    331.45526       0.24945
    331.46136       4.62445
    331.46746       6.74945
    331.47357       9.24945
    331.47967       4.62445
    331.48578       6.99945
    331.49188       5.87445
    331.49799       3.24945
    331.50409      -1.75055
    331.51019      -4.75055
    331.51630      -9.25055
    331.52240      -6.87555
    331.52851      -8.75055
    331.53461     -10.25055
    331.54072     -12.62555
    331.54682     -11.62555
    331.55292     -14.62555
    331.55903     -17.75055
    331.56513     -17.62555
    331.57124     -19.12555
    331.57734     -16.12555
    331.58345     -18.50055
    331.58955     -19.75055
    331.59565     -22.25055
    331.60176     -18.25055
    331.60786     -16.62555
    331.61397     -11.62555
    331.62007     -10.12555
    331.62618      -6.50055
    331.63228      -2.87555
    331.63838      -0.37555
    331.64449       2.62445
    331.65059       0.62445
    331.65670      -0.87555
    331.66280      -1.50055
    331.66890      -0.12555
    331.67501       4.37445
    331.68111       1.74945
    331.68722       1.99945
    331.69332      -1.87555
    331.69943      -8.12555
    331.70553     -10.25055
    331.71163     -16.00055
    331.71774     -21.50055
    331.72384     -28.87555
    331.72995     -30.37555
    331.73605     -31.62555
    331.74216     -30.50055
    331.74826     -27.50055
    331.75436     -25.75055
    331.76047     -20.00055
    331.76657     -15.12555
    331.77268     -14.37555
    331.77878     -14.00055
    331.78489     -11.37555
    331.79099     -10.87555
    331.79709     -11.37555
    331.80320     -10.12555
    331.80930     -11.50055
    331.81541     -11.62555
    331.82151      -6.62555
    331.82762      -3.75055
    331.83372      -5.12555
    331.83982      -6.75055
    331.84593      -7.25055
    331.85203      -5.37555
    331.85814      -6.25055
    331.86424      -3.75055
    331.87035      -1.37555
    331.87645      -3.75055
    331.88255      -5.25055
    331.88866      -4.50055
    331.89476      -5.75055
    331.90087      -9.00055
    331.90697     -12.37555
    331.91308     -14.12555
    331.91918     -15.50055
    331.92528     -18.62555
    331.93139     -21.87555
    331.93749     -23.75055
    331.94360     -24.62555
    331.94970     -24.37555
    331.95581     -22.25055
    331.96191     -20.50055
    331.96801     -16.62555
    331.97412     -16.00055
    331.98022     -13.75055
    331.98633     -11.62555
    331.99243      -7.00055
    331.99853      -9.25055
    332.00464      -7.87555
    332.01074      -6.25055
    332.01685     -10.50055
    332.02295     -14.87555
    332.02906     -16.12555
    332.03516     -15.25055
    332.04126     -11.75055
    332.04737      -9.37555
    332.05347      -7.25055
    332.05958      -6.00055
    332.06568      -3.75055
    332.07179      -5.62555
    332.07789      -3.25055
    332.08399      -4.87555
    332.09010      -6.00055
    332.09620      -5.00055
    332.10231      -4.25055
    332.10841      -2.00055
    332.11452      -3.75055
    332.12062      -4.87555
    332.12672      -6.50055
    332.13283      -7.50055
    332.13893      -7.75055
    332.14504      -9.62555
    332.15114      -9.25055
    332.15725     -13.25055
    332.16335     -13.37555
    332.16945      -9.87555
    332.17556      -6.50055
    332.18166      -5.50055
    332.18777      -2.12555
    332.19387      -1.62555
    332.19998      -1.25055
    332.20608      -0.50055
    332.21218       3.74945
    332.21829       4.87445
    332.22439       4.62445
    332.23050      -0.12555
    332.23660      -2.37555
    332.24271      -5.25055
    332.24881      -5.87555
    332.25491      -6.62555
    332.26102      -9.25055
    332.26712     -11.75055
    332.27323     -10.62555
    332.27933     -12.00055
    332.28544     -10.62555
    332.29154      -9.75055
    332.29764     -10.62555
    332.30375      -9.75055
    332.30985      -7.75055
    332.31596      -8.87555
    332.32206      -7.25055
    332.32817      -6.37555
    332.33427      -6.12555
    332.34037      -6.75055
    332.34648      -5.12555
    332.35258      -0.87555
    332.35869       0.37445
    332.36479       1.87445
    332.37089       1.37445
    332.37700       1.12445
    332.38310       1.74945
    332.38921      -0.62555
    332.39531      -2.50055
    332.40142      -3.75055
    332.40752      -3.50055
    332.41362      -2.00055
    332.41973      -0.75055
    332.42583       2.49945
    332.43194       2.49945
    332.43804       3.37445
    332.44415      -2.00055
    332.45025      -5.37555
    332.45635      -9.50055
    332.46246     -10.87555
    332.46856     -11.25055
    332.47467      -6.75055
    332.48077      -5.62555
    332.48688      -6.62555
    332.49298      -8.75055
    332.49908      -9.00055
    332.50519     -10.75055
    332.51129     -10.37555
    332.51740      -5.75055
    332.52350      -6.25055
    332.52961      -7.25055
    332.53571     -11.75055
    332.54181     -11.12555
    332.54792      -9.00055
    332.55402      -6.12555
    332.56013      -1.75055
    332.56623       0.74945
    332.57234       0.99945
    332.57844       1.49945
    332.58454       3.74945
    332.59065       6.62445
    332.59675       6.12445
    332.60286       0.62445
    332.60896      -4.50055
    332.61507      -7.75055
    332.62117     -10.62555
    332.62727      -7.50055
    332.63338      -6.62555
    332.63948      -3.87555
    332.64559      -2.00055
    332.65169       0.99945
    332.65780       1.37445
    332.66390      -0.25055
    332.67000      -0.00055
    332.67611      -2.00055
    332.68221      -4.12555
    332.68832      -3.25055
    332.69442      -1.75055
    332.70052      -3.37555
    332.70663      -6.37555
    332.71273      -3.87555
    332.71884      -6.75055
    332.72494     -12.25055
    332.73105     -13.00055
    332.73715     -13.75055
    332.74325     -14.75055
    332.74936     -11.75055
    332.75546      -7.87555
    332.76157      -4.25055
    332.76767      -0.50055
    332.77378       0.62445
    332.77988       3.87445
    332.78598       4.62445
    332.79209       4.99945
    332.79819       6.12445
    332.80430       6.37445
    332.81040      11.62445
    332.81651      12.12445
    332.82261      10.99945
    332.82871       8.99945
    332.83482       6.49945
    332.84092       4.62445
    332.84703       1.37445
    332.85313      -2.50055
    332.85924      -4.00055
    332.86534      -2.75055
    332.87144       0.37445
    332.87755       5.99945
    332.88365      11.87445
    332.88976       8.87445
    332.89586       9.37445
    332.90197      10.24945
    332.90807       7.87445
    332.91417       6.62445
    332.92028       9.62445
    332.92638       6.74945
    332.93249       3.74945
    332.93859       3.37445
    332.94470       4.62445
    332.95080       1.87445
    332.95690       0.24945
    332.96301      -1.25055
    332.96911      -3.37555
    332.97522      -0.75055
    332.98132       2.87445
    332.98743       6.87445
    332.99353       8.49945
    332.99963      12.62445
    333.00574      15.12445
    333.01184      12.74945
    333.01795       9.62445
    333.02405       8.74945
    333.03016       5.37445
    333.03626       7.12445
    333.04236       6.12445
    333.04847       4.49945
    333.05457       4.49945
    333.06068       2.74945
    333.06678      -1.12555
    333.07288      -1.00055
    333.07899      -2.87555
    333.08509      -2.12555
    333.09120       3.37445
    333.09730       9.62445
    333.10341       6.12445
    333.10951       1.62445
    333.11561      -2.00055
    333.12172      -0.62555
    333.12782      -2.37555
    333.13393      -3.62555
    333.14003      -6.25055
    333.14614      -9.12555
    333.15224      -9.87555
    333.15834      -9.12555
    333.16445      -4.87555
    333.17055       1.87445
    333.17666       4.37445
    333.18276       6.99945
    333.18887       8.24945
    333.19497       6.99945
    333.20107       1.12445
    333.20718      -2.87555
    333.21328      -3.37555
    333.21939      -4.50055
    333.22549      -2.75055
    333.23160      -6.12555
    333.23770      -5.12555
    333.24380      -5.25055
    333.24991      -4.00055
    333.25601      -1.37555
    333.26212      -3.00055
    333.26822      -5.87555
    333.27433      -6.62555
    333.28043     -13.12555
    333.28653     -10.37555
    333.29264      -8.75055
    333.29874      -8.37555
    333.30485      -4.25055
    333.31095      -3.37555
    333.31706      -1.75055
    333.32316      -2.75055
    333.32926      -2.25055
    333.33537      -2.37555
    333.34147      -2.75055
    333.34758       1.24945
    333.35368      -0.87555
    333.35979      -4.75055
    333.36589      -2.50055
    333.37199      -1.00055
    333.37810       2.24945
    333.38420       1.99945
    333.39031       0.74945
    333.39641       0.49945
    333.40251       0.62445
    333.40862      -1.50055
    333.41472      -5.12555
    333.42083      -6.75055
    333.42693      -7.25055
    333.43304      -5.00055
    333.43914       0.99945
    333.44524       4.24945
    333.45135       9.12445
    333.45745      10.12445
    333.46356       9.49945
    333.46966       6.24945
    333.47577       5.12445
    333.48187       2.87445
    333.48797       1.87445
    333.49408      -1.12555
    333.50018      -1.50055
    333.50629      -0.00055
    333.51239       0.62445
    333.51850       0.62445
    333.52460      -3.87555
    333.53070      -5.87555
    333.53681      -8.37555
    333.54291      -7.37555
    333.54902      -2.75055
    333.55512      -1.12555
    333.56123      -2.37555
    333.56733      -3.12555
    333.57343      -0.87555
    333.57954       6.12445
    333.58564       7.24945
    333.59175       3.87445
    333.59785       5.62445
    333.60396       1.99945
    333.61006      -3.00055
    333.61616      -5.75055
    333.62227      -7.37555
    333.62837      -7.87555
    333.63448      -5.37555
    333.64058      -4.25055
    333.64669      -6.87555
    333.65279      -6.00055
    333.65889      -3.87555
    333.66500      -5.25055
    333.67110      -4.00055
    333.67721      -3.00055
    333.68331      -1.00055
    333.68942      -2.50055
    333.69552      -2.75055
    333.70162      -4.50055
    333.70773      -9.25055
    333.71383      -7.75055
    333.71994      -6.87555
    333.72604      -2.37555
    333.73215       0.87445
    333.73825       3.87445
    333.74435       7.24945
    333.75046      10.12445
    333.75656      18.87445
    333.76267      22.99945
    333.76877      24.37445
    333.77487      26.24945
    333.78098      21.62445
    333.78708      17.37445
    333.79319      12.74945
    333.79929      11.74945
    333.80540       8.62445
    333.81150       5.12445
    333.81760       4.74945
    333.82371       2.12445
    333.82981       0.37445
    333.83592       0.24945
    333.84202       0.62445
    333.84813       4.87445
    333.85423       7.37445
    333.86033       6.74945
    333.86644       7.37445
    333.87254       8.37445
    333.87865       9.12445
    333.88475       9.62445
    333.89086       9.37445
    333.89696       8.87445
    333.90306       4.99945
    333.90917       3.37445
    333.91527       0.37445
    333.92138       3.12445
    333.92748       0.24945
    333.93359       3.62445
    333.93969       2.62445
    333.94579       5.99945
    333.95190       6.62445
    333.95800       4.87445
    333.96411       5.24945
    333.97021       4.12445
    333.97632       4.12445
    333.98242       5.24945
    333.98852       4.37445
    333.99463       2.62445
    334.00073       4.87445
    334.00684       6.87445
    334.01294       7.99945
    334.01905       6.37445
    334.02515       3.62445
    334.03125       0.49945
    334.03736      -0.50055
    334.04346      -0.12555
    334.04957       2.49945
    334.05567       9.74945
    334.06178      10.62445
    334.06788       8.74945
    334.07398       6.12445
    334.08009       2.49945
    334.08619       0.24945
    334.09230       1.24945
    334.09840       2.12445
    334.10450       0.49945
    334.11061      -2.62555
    334.11671       0.99945
    334.12282      -2.25055
    334.12892      -4.12555
    334.13503      -4.12555
    334.14113      -1.37555
    334.14723      -3.00055
    334.15334      -3.25055
    334.15944      -1.50055
    334.16555       1.12445
    334.17165      -0.00055
    334.17776      -0.75055
    334.18386      -2.00055
    334.18996      -2.12555
    334.19607       1.99945
    334.20217       6.37445
    334.20828       9.49945
    334.21438      12.24945
    334.22049      16.87445
    334.22659      15.49945
    334.23269      16.74945
    334.23880      14.24945
    334.24490       6.74945
    334.25101       2.24945
    334.25711      -3.00055
    334.26322      -6.62555
    334.26932      -7.75055
    334.27542      -8.50055
    334.28153      -7.50055
    334.28763      -3.12555
    334.29374      -3.37555
    334.29984       3.49945
    334.30595       1.12445
    334.31205       1.74945
    334.31815       4.74945
    334.32426       5.49945
    334.33036       7.87445
    334.33647      10.62445
    334.34257       9.74945
    334.34868       4.24945
    334.35478       2.87445
    334.36088       4.49945
    334.36699       5.74945
    334.37309       8.49945
    334.37920       6.62445
    334.38530       5.24945
    334.39141       4.49945
    334.39751       1.49945
    334.40361      -0.50055
    334.40972      -2.00055
    334.41582       4.74945
    334.42193       4.62445
    334.42803       6.74945
    334.43414       8.99945
    334.44024       7.49945
    334.44634       4.99945
    334.45245       1.87445
    334.45855      -3.00055
    334.46466      -2.87555
    334.47076      -6.75055
    334.47686      -3.87555
    334.48297      -3.50055
    334.48907      -2.37555
    334.49518      -2.62555
    334.50128      -6.00055
    334.50739      -8.25055
    334.51349      -3.50055
    334.51959      -2.75055
    334.52570       1.74945
    334.53180      -3.12555
    334.53791      -6.00055
    334.54401      -3.50055
    334.55012       1.49945
    334.55622       6.62445
    334.56232       6.62445
    334.56843       7.12445
    334.57453       7.37445
    334.58064       5.37445
    334.58674       4.74945
    334.59285       5.62445
    334.59895       1.37445
    334.60505      -0.87555
    334.61116      -0.87555
    334.61726       3.49945
    334.62337       6.87445
    334.62947       5.37445
    334.63558       3.87445
    334.64168       1.87445
    334.64778       0.12445
    334.65389       2.74945
    334.65999       4.24945
    334.66610       1.74945
    334.67220      -1.25055
    334.67831      -0.00055
    334.68441      -4.62555
    334.69051      -1.25055
    334.69662       3.37445
    334.70272       2.24945
    334.70883      -3.12555
    334.71493      -3.25055
    334.72104      -2.12555
    334.72714      -4.50055
    334.73324      -7.62555
    334.73935      -6.62555
    334.74545      -8.25055
    334.75156      -5.75055
    334.75766      -5.62555
    334.76377      -3.25055
    334.76987      -0.25055
    334.77597      -3.50055
    334.78208      -7.00055
    334.78818      -7.12555
    334.79429      -4.62555
    334.80039      -1.87555
    334.80649      -2.12555
    334.81260       1.12445
    334.81870       1.12445
    334.82481       5.87445
    334.83091       8.62445
    334.83702      13.12445
    334.84312       8.87445
    334.84922       7.87445
    334.85533      10.12445
    334.86143       7.99945
    334.86754       6.37445
    334.87364      -1.25055
    334.87975      -7.50055
    334.88585      -9.62555
    334.89195     -10.12555
    334.89806      -9.62555
    334.90416      -7.50055
    334.91027      -7.50055
    334.91637      -3.87555
    334.92248       1.24945
    334.92858       8.99945
    334.93468      11.37445
    334.94079      10.74945
    334.94689      10.24945
    334.95300      10.74945
    334.95910      10.37445
    334.96521       7.62445
    334.97131       6.12445
    334.97741       1.87445
    334.98352      -1.37555
    334.98962      -4.25055
    334.99573      -5.75055
    335.00183      -6.75055
    335.00794      -3.12555
    335.01404       0.37445
    335.02014      -0.37555
    335.02625      -1.37555
    335.03235      -3.12555
    335.03846      -5.50055
    335.04456     -10.50055
    335.05067      -8.62555
    335.05677      -9.25055
    335.06287      -8.50055
    335.06898     -10.25055
    335.07508      -4.50055
    335.08119       0.74945
    335.08729       2.24945
    335.09340       3.49945
    335.09950       2.74945
    335.10560       3.24945
    335.11171       3.87445
    335.11781       7.87445
    335.12392       9.87445
    335.13002      10.74945
    335.13613      12.37445
    335.14223      16.12445
    335.14833      18.12445
    335.15444      18.99945
    335.16054      23.12445
    335.16665      21.37445
    335.17275      20.24945
    335.17885      15.37445
    335.18496      14.87445
    335.19106      11.37445
    335.19717       6.87445
    335.20327       2.99945
    335.20938       1.12445
    335.21548       5.37445
    335.22158       3.62445
    335.22769       4.99945
    335.23379       4.99945
    335.23990       4.62445
    335.24600       5.87445
    335.25211       8.87445
    335.25821      15.74945
    335.26431      19.87445
    335.27042      17.24945
    335.27652      21.74945
    335.28263      24.99945
    335.28873      25.37445
    335.29484      23.24945
    335.30094      22.74945
    335.30704      19.74945
    335.31315      18.74945
    335.31925      17.62445
    335.32536      15.62445
    335.33146      15.49945
    335.33757      12.24945
    335.34367      14.62445
    335.34977      15.12445
    335.35588      18.62445
    335.36198      21.24945
    335.36809      19.37445
    335.37419      14.87445
    335.38030      12.74945
    335.38640      10.49945
    335.39250      12.12445
    335.39861      11.62445
    335.40471       9.62445
    335.41082      15.87445
    335.41692      15.74945
    335.42303      13.74945
    335.42913      15.49945
    335.43523      16.37445
    335.44134      12.74945
    335.44744       9.74945
    335.45355       7.24945
    335.45965       4.12445
    335.46576       1.87445
    335.47186      -3.25055
    335.47796      -8.37555
    335.48407     -12.37555
    335.49017     -14.25055
    335.49628     -12.12555
    335.50238      -8.12555
    335.50848      -6.37555
    335.51459      -5.62555
    335.52069      -8.87555
    335.52680     -10.37555
    335.53290     -12.25055
    335.53901     -13.12555
    335.54511     -10.75055
    335.55121      -8.50055
    335.55732      -4.50055
    335.56342      -4.75055
    335.56953       3.87445
    335.57563       5.74945
    335.58174      10.12445
    335.58784      11.99945
    335.59394      15.24945
    335.60005      15.87445
    335.60615      13.99945
    335.61226      10.49945
    335.61836       8.12445
    335.62447       9.74945
    335.63057      11.24945
    335.63667       6.37445
    335.64278       6.99945
    335.64888       3.37445
    335.65499      -0.25055
    335.66109      -0.25055
    335.66720      -2.50055
    335.67330       1.74945
    335.67940       5.24945
    335.68551       5.87445
    335.69161       5.74945
    335.69772       1.37445
    335.70382      -1.50055
    335.70993      -5.37555
    335.71603      -5.37555
    335.72213      -3.37555
    335.72824      -4.00055
    335.73434      -3.62555
    335.74045      -4.50055
    335.74655       2.49945
    335.75266       8.24945
    335.75876      10.37445
    335.76486      13.99945
    335.77097      15.49945
    335.77707      16.74945
    335.78318      12.87445
    335.78928      10.99945
    335.79539       5.49945
    335.80149       0.49945
    335.80759       2.37445
    335.81370       7.49945
    335.81980      10.12445
    335.82591      11.24945
    335.83201      10.99945
    335.83812      12.12445
    335.84422      11.62445
    335.85032      14.24945
    335.85643      13.74945
    335.86253       8.24945
    335.86864       0.87445
    335.87474      -0.50055
    335.88084      -3.00055
    335.88695      -3.25055
    335.89305      -4.75055
    335.89916      -2.37555
    335.90526      -1.12555
    335.91137       1.99945
    335.91747       1.74945
    335.92357       3.49945
    335.92968       6.49945
    335.93578       5.37445
    335.94189       2.37445
    335.94799       3.74945
    335.95410       4.74945
    335.96020       6.12445
    335.96630       8.74945
    335.97241       8.87445
    335.97851       9.12445
    335.98462       4.12445
    335.99072      -0.75055
    335.99683      -1.00055
    336.00293      -2.75055
    336.00903       1.12445
    336.01514       2.37445
    336.02124       4.12445
    336.02735       4.37445
    336.03345       6.24945
    336.03956      12.62445
    336.04566      15.37445
    336.05176      17.62445
    336.05787      13.87445
    336.06397      13.24945
    336.07008      10.62445
    336.07618       5.74945
    336.08229       1.12445
    336.08839       0.62445
    336.09449      -0.75055
    336.10060      -2.00055
    336.10670      -6.87555
    336.11281      -8.37555
    336.11891     -11.37555
    336.12502     -11.37555
    336.13112      -9.87555
    336.13722      -9.12555
    336.14333      -9.12555
    336.14943      -6.25055
    336.15554      -4.12555
    336.16164      -2.00055
    336.16775       3.99945
    336.17385       5.24945
    336.17995       5.87445
    336.18606       4.12445
    336.19216       4.74945
    336.19827       2.62445
    336.20437      -0.87555
    336.21047      -2.00055
    336.21658       1.87445
    336.22268       3.12445
    336.22879       0.99945
    336.23489      -0.37555
    336.24100      -2.12555
    336.24710      -0.87555
    336.25320      -0.37555
    336.25931      -1.62555
    336.26541      -1.12555
    336.27152      -4.12555
    336.27762      -7.62555
    336.28373     -11.12555
    336.28983     -10.87555
    336.29593     -11.62555
    336.30204      -9.25055
    336.30814      -5.62555
    336.31425       0.24945
    336.32035       3.49945
    336.32646       1.24945
    336.33256       1.37445
    336.33866       3.99945
    336.34477       3.49945
    336.35087       4.24945
    336.35698       4.12445
    336.36308       3.12445
    336.36919       4.87445
    336.37529       2.37445
    336.38139       2.87445
    336.38750       5.62445
    336.39360       6.62445
    336.39971       6.37445
    336.40581       4.24945
    336.41192       3.12445
    336.41802       0.62445
    336.42412       0.74945
    336.43023       2.99945
    336.43633       2.62445
    336.44244       8.49945
    336.44854       5.99945
    336.45465       3.74945
    336.46075       8.62445
    336.46685      10.12445
    336.47296      13.74945
    336.47906      11.99945
    336.48517      14.24945
    336.49127      14.12445
    336.49738      13.74945
    336.50348      15.87445
    336.50958      12.87445
    336.51569       8.99945
    336.52179       5.49945
    336.52790      -3.12555
    336.53400      -6.00055
    336.54010     -10.62555
    336.54621     -11.75055
    336.55231     -10.12555
    336.55842      -7.87555
    336.56452      -4.12555
    336.57063      -0.00055
    336.57673       2.62445
    336.58283       2.99945
    336.58894       2.24945
    336.59504      -0.62555
    336.60115      -3.62555
    336.60725      -3.50055
    336.61336      -2.87555
    336.61946      -3.12555
    336.62556      -1.50055
    336.63167      -2.62555
    336.63777      -1.12555
    336.64388       1.74945
    336.64998       3.87445
    336.65609       4.99945
    336.66219       4.24945
    336.66829       0.87445
    336.67440      -1.62555
    336.68050      -1.25055
    336.68661      -4.37555
    336.69271      -5.37555
    336.69882      -6.12555
    336.70492      -9.75055
    336.71102     -11.00055
    336.71713      -9.62555
    336.72323      -5.00055
    336.72934      -6.12555
    336.73544      -6.00055
    336.74155      -8.87555
    336.74765      -6.75055
    336.75375      -9.12555
    336.75986      -5.00055
    336.76596      -3.00055
    336.77207      -2.50055
    336.77817      -0.12555
    336.78428       4.74945
    336.79038       9.12445
    336.79648      12.12445
    336.80259      14.62445
    336.80869      14.99945
    336.81480      14.87445
    336.82090      11.49945
    336.82701       5.62445
    336.83311       2.74945
    336.83921       3.87445
    336.84532       3.62445
    336.85142       2.99945
    336.85753       1.87445
    336.86363      -0.00055
    336.86974      -4.12555
    336.87584      -2.25055
    336.88194      -5.75055
    336.88805      -6.50055
    336.89415      -9.00055
    336.90026      -7.12555
    336.90636      -7.25055
    336.91246      -9.50055
    336.91857     -10.25055
    336.92467     -11.62555
    336.93078     -11.25055
    336.93688      -7.00055
    336.94299      -3.50055
    336.94909       0.87445
    336.95519       1.87445
    336.96130       1.74945
    336.96740      -0.62555
    336.97351      -4.75055
    336.97961      -6.87555
    336.98572     -11.12555
    336.99182     -12.62555
    336.99792     -12.87555
    337.00403      -9.37555
    337.01013      -6.87555
    337.01624      -6.25055
    337.02234      -0.87555
    337.02845      -0.25055
    337.03455       2.49945
    337.04065       8.37445
    337.04676       8.37445
    337.05286       7.37445
    337.05897       8.37445
    337.06507       3.74945
    337.07118      -1.25055
    337.07728      -6.62555
    337.08338      -5.37555
    337.08949      -5.87555
    337.09559      -6.37555
    337.10170      -6.62555
    337.10780      -4.00055
    337.11391      -4.62555
    337.12001      -5.37555
    337.12611      -8.87555
    337.13222     -16.00055
    337.13832     -14.00055
    337.14443      -9.87555
    337.15053      -5.75055
    337.15664      -5.50055
    337.16274      -2.87555
    337.16884       3.87445
    337.17495       3.99945
    337.18105       7.74945
    337.18716       5.87445
    337.19326      -2.00055
    337.19937      -0.62555
    337.20547      -2.62555
    337.21157      -0.75055
    337.21768      -2.00055
    337.22378      -2.25055
    337.22989      -1.62555
    337.23599      -0.75055
    337.24209       1.49945
    337.24820       2.62445
    337.25430       6.37445
    337.26041       6.49945
    337.26651       3.99945
    337.27262       4.37445
    337.27872       5.49945
    337.28482       5.12445
    337.29093       6.99945
    337.29703      13.74945
    337.30314      15.99945
    337.30924      14.62445
    337.31535      10.99945
    337.32145       9.87445
    337.32755       8.74945
    337.33366       9.24945
    337.33976       9.12445
    337.34587       7.24945
    337.35197       6.12445
    337.35808       3.87445
    337.36418       8.87445
    337.37028       8.62445
    337.37639       6.24945
    337.38249       8.12445
    337.38860       3.49945
    337.39470       3.37445
    337.40081      -3.25055
    337.40691      -2.62555
    337.41301      -2.75055
    337.41912      -4.87555
    337.42522      -6.00055
    337.43133      -4.37555
    337.43743      -6.25055
    337.44354      -4.12555
    337.44964      -5.75055
    337.45574      -5.87555
    337.46185      -7.50055
    337.46795     -13.87555
    337.47406     -11.00055
    337.48016     -12.00055
    337.48627      -9.37555
    337.49237      -8.00055
    337.49847      -6.87555
    337.50458      -1.25055
    337.51068       2.62445
    337.51679       2.49945
    337.52289       1.37445
    337.52900       0.74945
    337.53510       1.74945
    337.54120       4.37445
    337.54731       3.62445
    337.55341       5.37445
    337.55952       9.12445
    337.56562      11.87445
    337.57173      13.74945
    337.57783      15.24945
    337.58393      15.99945
    337.59004      14.99945
    337.59614      13.62445
    337.60225      10.24945
    337.60835       0.87445
    337.61445      -5.25055
    337.62056      -7.00055
    337.62666     -11.00055
    337.63277      -8.50055
    337.63887      -6.87555
    337.64498      -6.37555
    337.65108      -5.12555
    337.65718      -4.00055
    337.66329      -4.75055
    337.66939      -3.62555
    337.67550      -5.75055
    337.68160      -6.37555
    337.68771      -7.50055
    337.69381      -6.87555
    337.69991      -6.12555
    337.70602      -4.87555
    337.71212      -5.75055
    337.71823     -10.25055
    337.72433      -9.75055
    337.73044     -12.50055
    337.73654      -8.75055
    337.74264     -10.62555
    337.74875     -12.00055
    337.75485     -14.50055
    337.76096     -14.62555
    337.76706      -9.50055
    337.77317      -2.75055
    337.77927       2.99945
    337.78537       5.62445
    337.79148       3.87445
    337.79758       4.87445
    337.80369       7.99945
    337.80979       5.99945
    337.81590       5.62445
    337.82200       4.99945
    337.82810       5.87445
    337.83421       7.37445
    337.84031       5.87445
    337.84642       1.62445
    337.85252       1.99945
    337.85863       2.12445
    337.86473      -3.50055
    337.87083      -6.37555
    337.87694      -4.25055
    337.88304      -7.37555
    337.88915      -6.62555
    337.89525      -6.37555
    337.90136      -7.87555
    337.90746     -11.50055
    337.91356     -12.50055
    337.91967     -11.75055
    337.92577     -11.62555
    337.93188      -8.12555
    337.93798      -7.87555
    337.94408      -8.87555
    337.95019     -10.12555
    337.95629     -11.25055
    337.96240     -12.50055
    337.96850     -12.25055
    337.97461     -10.87555
    337.98071     -13.62555
    337.98681     -12.50055
    337.99292     -13.00055
    337.99902      -8.75055
    338.00513      -4.00055
    338.01123      -2.37555
    338.01734       0.87445
    338.02344       2.74945
    338.02954       6.37445
    338.03565       6.74945
    338.04175       6.87445
    338.04786       5.24945
    338.05396       6.12445
    338.06007       6.99945
    338.06617       5.74945
    338.07227       3.62445
    338.07838       0.12445
    338.08448      -0.75055
    338.09059      -3.37555
    338.09669      -3.37555
    338.10280      -7.37555
    338.10890      -6.12555
    338.11500      -5.62555
    338.12111      -7.37555
    338.12721     -10.12555
    338.13332      -9.62555
    338.13942      -9.50055
    338.14553     -10.00055
    338.15163      -6.37555
    338.15773      -6.62555
    338.16384      -3.00055
    338.16994       1.99945
    338.17605       0.74945
    338.18215      -0.25055
    338.18826      -1.62555
    338.19436       0.49945
    338.20046       1.37445
    338.20657       0.74945
    338.21267      -3.12555
    338.21878      -2.75055
    338.22488      -2.75055
    338.23099       0.62445
    338.23709       1.62445
    338.24319       2.99945
    338.24930       3.99945
    338.25540       6.99945
    338.26151       6.24945
    338.26761       7.87445
    338.27372       7.74945
    338.27982      10.37445
    338.28592       7.37445
    338.29203       4.87445
    338.29813       9.62445
    338.30424       7.87445
    338.31034       8.87445
    338.31644       9.74945
    338.32255      10.24945
    338.32865      10.12445
    338.33476      10.24945
    338.34086       9.49945
    338.34697       9.99945
    338.35307      14.62445
    338.35917      21.37445
    338.36528      23.37445
    338.37138      20.12445
    338.37749      15.24945
    338.38359      14.87445
    338.38970      10.12445
    338.39580       9.74945
    338.40190       9.12445
    338.40801       4.12445
    338.41411      -1.87555
    338.42022      -4.87555
    338.42632      -2.37555
    338.43243      -1.00055
    338.43853       2.49945
    338.44463       1.74945
    338.45074       8.12445
    338.45684      12.99945
    338.46295      17.74945
    338.46905      15.87445
    338.47516      12.49945
    338.48126       9.49945
    338.48736       3.74945
    338.49347       2.87445
    338.49957       2.37445
    338.50568       4.62445
    338.51178       5.37445
    338.51789       4.62445
    338.52399       4.99945
    338.53009       3.12445
    338.53620       0.87445
    338.54230       0.87445
    338.54841       1.62445
    338.55451       0.62445
    338.56062       0.74945
    338.56672      -1.00055
    338.57282       0.12445
    338.57893      -1.00055
    338.58503      -3.25055
    338.59114      -6.12555
    338.59724      -5.87555
    338.60335      -7.12555
    338.60945      -7.12555
    338.61555      -5.00055
    338.62166      -2.37555
    338.62776       0.87445
    338.63387       0.24945
    338.63997       1.12445
    338.64607       4.62445
    338.65218       8.37445
    338.65828      10.74945
    338.66439      13.49945
    338.67049      14.37445
    338.67660      10.24945
    338.68270       7.99945
    338.68880       6.24945
    338.69491       2.87445
    338.70101      -2.50055
    338.70712      -8.62555
    338.71322     -12.00055
    338.71933     -11.75055
    338.72543     -14.62555
    338.73153     -16.12555
    338.73764     -18.87555
    338.74374     -18.75055
    338.74985     -17.00055
    338.75595     -18.87555
    338.76206     -21.37555
    338.76816     -22.50055
    338.77426     -22.25055
    338.78037     -17.25055
    338.78647     -13.00055
    338.79258      -9.12555
    338.79868      -8.75055
    338.80479      -7.87555
    338.81089     -12.62555
    338.81699     -14.87555
    338.82310     -17.12555
    338.82920     -18.87555
    338.83531     -16.25055
    338.84141     -12.50055
    338.84752      -7.75055
    338.85362      -7.25055
    338.85972     -10.62555
    338.86583     -10.87555
    338.87193      -8.25055
    338.87804      -7.50055
    338.88414      -8.87555
    338.89025     -10.62555
    338.89635     -14.87555
    338.90245     -16.25055
    338.90856     -15.37555
    338.91466     -20.87555
    338.92077     -19.37555
    338.92687     -18.37555
    338.93298     -13.75055
    338.93908     -11.00055
    338.94518      -9.62555
    338.95129      -8.62555
    338.95739      -9.87555
    338.96350     -13.00055
    338.96960     -20.00055
    338.97571     -25.75055
    338.98181     -30.37555
    338.98791     -30.00055
    338.99402     -24.62555
    339.00012     -15.37555
    339.00623      -8.50055
    339.01233      -3.00055
    339.01843      -1.25055
    339.02454      -0.12555
    339.03064      -4.50055
    339.03675      -4.37555
    339.04285      -6.00055
    339.04896      -4.00055
    339.05506      -5.00055
    339.06116      -3.00055
    339.06727      -5.37555
    339.07337      -2.37555
    339.07948       1.49945
    339.08558       4.62445
    339.09169       2.74945
    339.09779       0.99945
    339.10389      -1.75055
    339.11000      -2.12555
    339.11610      -3.00055
    339.12221      -3.12555
    339.12831      -7.00055
    339.13442      -8.37555
    339.14052      -6.62555
    339.14662      -7.75055
    339.15273      -1.62555
    339.15883      -1.75055
    339.16494      -0.62555
    339.17104      -2.75055
    339.17715      -2.00055
    339.18325       2.62445
    339.18935       0.74945
    339.19546      -3.12555
    339.20156      -5.25055
    339.20767      -2.87555
    339.21377       0.12445
    339.21988      -1.00055
    339.22598       1.74945
    339.23208       2.62445
    339.23819      -1.50055
    339.24429      -6.75055
    339.25040      -7.87555
    339.25650     -11.75055
    339.26261     -12.62555
    339.26871     -11.87555
    339.27481      -7.75055
    339.28092      -8.62555
    339.28702      -7.75055
    339.29313      -3.75055
    339.29923       0.37445
    339.30534      -3.12555
    339.31144      -5.37555
    339.31754     -11.00055
    339.32365     -12.37555
    339.32975     -12.00055
    339.33586     -12.00055
    339.34196     -10.87555
    339.34806      -6.50055
    339.35417      -5.50055
    339.36027      -5.50055
    339.36638      -8.62555
    339.37248     -11.50055
    339.37859     -13.62555
    339.38469     -16.37555
    339.39079     -19.75055
    339.39690     -16.87555
    339.40300     -12.25055
    339.40911      -8.12555
    339.41521      -9.12555
    339.42132     -11.12555
    339.42742     -11.37555
    339.43352     -13.25055
    339.43963     -17.12555
    339.44573     -22.62555
    339.45184     -24.12555
    339.45794     -27.25055
    339.46405     -22.00055
    339.47015     -22.75055
    339.47625     -24.25055
    339.48236     -23.50055
    339.48846     -21.00055
    339.49457     -18.87555
    339.50067     -17.75055
    339.50678     -14.25055
    339.51288     -14.12555
    339.51898     -10.25055
    339.52509      -4.12555
    339.53119       1.87445
    339.53730      -0.00055
    339.54340      -1.87555
    339.54951      -7.62555
    339.55561     -11.12555
    339.56171     -11.62555
    339.56782     -12.62555
    339.57392     -13.37555
    339.58003     -10.00055
    339.58613      -7.87555
    339.59224      -9.87555
    339.59834     -10.37555
    339.60444     -11.25055
    339.61055      -6.75055
    339.61665      -6.75055
    339.62276      -5.37555
    339.62886      -3.50055
    339.63497      -7.50055
    339.64107     -10.37555
    339.64717     -15.75055
    339.65328     -15.75055
    339.65938     -18.25055
    339.66549     -19.00055
    339.67159     -20.00055
    339.67770     -11.75055
    339.68380      -7.62555
    339.68990      -4.50055
    339.69601      -0.37555
    339.70211       1.49945
    339.70822       2.87445
    339.71432      -0.25055
    339.72042      -4.62555
    339.72653      -7.75055
    339.73263      -6.87555
    339.73874      -5.87555
    339.74484      -4.37555
    339.75095       0.49945
    339.75705       2.12445
    339.76315       5.49945
    339.76926       8.12445
    339.77536       5.87445
    339.78147       0.12445
    339.78757      -0.37555
    339.79368      -6.12555
    339.79978      -6.87555
    339.80588      -4.87555
    339.81199      -5.62555
    339.81809      -5.87555
    339.82420      -8.12555
    339.83030     -10.87555
    339.83641     -12.12555
    339.84251     -11.12555
    339.84861     -14.25055
    339.85472     -15.75055
    339.86082     -12.87555
    339.86693     -10.62555
    339.87303      -7.37555
    339.87914      -9.50055
    339.88524      -9.25055
    339.89134     -10.25055
    339.89745      -6.37555
    339.90355      -4.25055
    339.90966       1.49945
    339.91576       6.37445
    339.92187       7.12445
    339.92797       0.74945
    339.93407      -1.62555
    339.94018      -5.50055
    339.94628      -5.37555
    339.95239      -4.75055
    339.95849      -4.12555
    339.96460      -5.62555
    339.97070      -9.12555
    339.97680     -10.37555
    339.98291     -13.37555
    339.98901     -13.00055
    339.99512     -12.25055
    340.00122     -13.25055
    340.00733     -15.37555
    340.01343     -14.75055
    340.01953     -11.12555
    340.02564     -12.37555
    340.03174     -11.00055
    340.03785     -11.25055
    340.04395     -12.00055
    340.05005     -12.37555
    340.05616     -10.12555
    340.06226      -9.75055
    340.06837     -10.25055
    340.07447     -13.12555
    340.08058     -14.00055
    340.08668      -9.25055
    340.09278      -5.50055
    340.09889      -6.50055
    340.10499      -8.50055
    340.11110      -9.12555
    340.11720      -9.25055
    340.12331      -7.00055
    340.12941      -7.12555
    340.13551     -11.87555
    340.14162      -9.62555
    340.14772      -9.12555
    340.15383      -8.25055
    340.15993      -7.62555
    340.16604      -4.00055
    340.17214       0.37445
    340.17824       3.49945
    340.18435       6.99945
    340.19045       6.37445
    340.19656       2.74945
    340.20266       1.49945
    340.20877      -0.75055
    340.21487      -2.87555
    340.22097      -2.75055
    340.22708      -1.87555
    340.23318      -2.12555
    340.23929      -4.00055
    340.24539      -6.37555
    340.25150      -6.37555
    340.25760      -7.37555
    340.26370      -5.50055
    340.26981      -2.87555
    340.27591       0.37445
    340.28202       3.12445
    340.28812       3.99945
    340.29423       5.87445
    340.30033       6.37445
    340.30643       4.74945
    340.31254       1.12445
    340.31864      -1.75055
    340.32475      -3.37555
    340.33085      -5.75055
    340.33696      -6.25055
    340.34306     -11.37555
    340.34916     -10.62555
    340.35527      -8.62555
    340.36137     -11.37555
    340.36748      -7.50055
    340.37358      -2.50055
    340.37969      -1.62555
    340.38579      -1.12555
    340.39189       0.99945
    340.39800       3.37445
    340.40410       2.37445
    340.41021       2.87445
    340.41631      -3.25055
    340.42241      -3.37555
    340.42852      -3.75055
    340.43462      -3.37555
    340.44073      -3.50055
    340.44683      -4.12555
    340.45294      -6.37555
    340.45904      -5.75055
    340.46514      -7.50055
    340.47125      -9.00055
    340.47735     -13.12555
    340.48346     -13.75055
    340.48956     -15.00055
    340.49567     -11.87555
    340.50177      -9.87555
    340.50787      -8.87555
    340.51398      -4.12555
    340.52008      -2.12555
    340.52619       1.74945
    340.53229       0.12445
    340.53840      -1.37555
    340.54450      -5.37555
    340.55060      -7.37555
    340.55671      -9.50055
    340.56281     -13.50055
    340.56892     -11.00055
    340.57502     -11.75055
    340.58113      -9.25055
    340.58723      -6.37555
    340.59333      -2.25055
    340.59944       1.37445
    340.60554       1.74945
    340.61165       1.37445
    340.61775       0.74945
    340.62386      -3.25055
    340.62996      -3.75055
    340.63606      -5.75055
    340.64217      -7.25055
    340.64827      -8.75055
    340.65438      -6.00055
    340.66048      -4.25055
    340.66659      -5.12555
    340.67269      -3.75055
    340.67879      -4.00055
    340.68490      -4.12555
    340.69100      -5.00055
    340.69711      -0.75055
    340.70321      -2.25055
    340.70932      -3.75055
    340.71542      -2.37555
    340.72152      -3.37555
    340.72763      -0.12555
    340.73373       1.99945
    340.73984       0.74945
    340.74594       1.74945
    340.75204      -1.25055
    340.75815      -7.75055
    340.76425     -11.75055
    340.77036     -15.87555
    340.77646     -15.25055
    340.78257     -17.12555
    340.78867     -18.75055
    340.79477     -13.62555
    340.80088     -12.50055
    340.80698     -11.75055
    340.81309     -10.87555
    340.81919      -4.00055
    340.82530      -2.37555
    340.83140      -2.37555
    340.83750      -1.75055
    340.84361      -2.37555
    340.84971      -4.37555
    340.85582      -8.37555
    340.86192      -4.87555
    340.86803      -1.12555
    340.87413       2.62445
    340.88023       1.49945
    340.88634       1.37445
    340.89244       2.87445
    340.89855       2.62445
    340.90465      -3.00055
    340.91076      -3.25055
    340.91686      -0.25055
    340.92296       2.24945
    340.92907       5.74945
    340.93517       8.37445
    340.94128       6.74945
    340.94738       3.62445
    340.95349       0.12445
    340.95959       0.24945
    340.96569      -2.87555
    340.97180      -4.25055
    340.97790      -7.00055
    340.98401      -9.75055
    340.99011      -8.87555
    340.99622      -4.87555
    341.00232      -4.62555
    341.00842      -4.37555
    341.01453      -2.37555
    341.02063       0.99945
    341.02674      -1.12555
    341.03284      -0.62555
    341.03895       4.49945
    341.04505       6.87445
    341.05115       5.62445
    341.05726       0.87445
    341.06336       0.49945
    341.06947      -1.00055
    341.07557      -4.25055
    341.08168      -4.37555
    341.08778      -8.25055
    341.09388     -10.62555
    341.09999     -12.12555
    341.10609     -10.25055
    341.11220      -2.50055
    341.11830      -3.25055
    341.12440      -0.37555
    341.13051      -1.75055
    341.13661      -6.37555
    341.14272      -4.87555
    341.14882      -4.37555
    341.15493      -4.87555
    341.16103      -4.12555
    341.16713      -1.62555
    341.17324      -2.00055
    341.17934      -3.87555
    341.18545      -3.00055
    341.19155      -0.37555
    341.19766      -2.37555
    341.20376      -4.12555
    341.20986     -10.37555
    341.21597     -16.12555
    341.22207     -12.87555
    341.22818     -17.12555
    341.23428     -17.00055
    341.24039     -15.12555
    341.24649     -15.87555
    341.25259     -11.00055
    341.25870     -10.37555
    341.26480      -9.87555
    341.27091      -8.75055
    341.27701      -4.37555
    341.28312      -8.37555
    341.28922      -6.87555
    341.29532      -8.25055
    341.30143      -9.62555
    341.30753     -10.75055
    341.31364      -9.62555
    341.31974     -10.75055
    341.32585      -8.87555
    341.33195      -6.00055
    341.33805      -7.75055
    341.34416      -5.75055
    341.35026       1.12445
    341.35637       8.24945
    341.36247      13.49945
    341.36858       9.24945
    341.37468       5.49945
    341.38078       6.24945
    341.38689       1.12445
    341.39299      -4.12555
    341.39910      -7.37555
    341.40520     -12.75055
    341.41131     -14.87555
    341.41741     -17.50055
    341.42351     -20.12555
    341.42962     -24.25055
    341.43572     -23.12555
    341.44183     -22.00055
    341.44793     -18.12555
    341.45403     -14.50055
    341.46014     -13.12555
    341.46624     -11.50055
    341.47235     -10.25055
    341.47845      -8.25055
    341.48456      -7.75055
    341.49066     -11.87555
    341.49676     -13.37555
    341.50287      -9.12555
    341.50897     -12.37555
    341.51508      -8.62555
    341.52118     -10.87555
    341.52729     -13.00055
    341.53339     -12.00055
    341.53949     -15.00055
    341.54560     -18.75055
    341.55170     -19.00055
    341.55781     -19.87555
    341.56391     -19.12555
    341.57002     -13.37555
    341.57612     -14.75055
    341.58222     -12.50055
    341.58833     -13.75055
    341.59443     -12.75055
    341.60054     -10.75055
    341.60664     -11.25055
    341.61275      -5.00055
    341.61885       0.99945
    341.62495       6.87445
    341.63106       5.49945
    341.63716       6.37445
    341.64327       2.87445
    341.64937       0.87445
    341.65548       0.49945
    341.66158      -2.62555
    341.66768      -8.00055
    341.67379      -9.12555
    341.67989      -6.37555
    341.68600      -4.62555
    341.69210      -2.50055
    341.69821      -3.75055
    341.70431      -0.62555
    341.71041      -1.62555
    341.71652      -0.62555
    341.72262       3.24945
    341.72873       7.37445
    341.73483       5.99945
    341.74094       4.74945
    341.74704       3.74945
    341.75314      -1.37555
    341.75925      -0.62555
    341.76535      -0.62555
    341.77146       3.12445
    341.77756       3.37445
    341.78366      -1.00055
    341.78977      -6.75055
    341.79587     -11.00055
    341.80198     -18.12555
    341.80808     -24.00055
    341.81419     -23.75055
    341.82029     -25.50055
    341.82639     -26.62555
    341.83250     -26.00055
    341.83860     -26.87555
    341.84471     -24.25055
    341.85081     -21.00055
    341.85692     -20.87555
    341.86302     -20.00055
    341.86912     -16.37555
    341.87523      -8.75055
    341.88133      -6.75055
    341.88744      -6.87555
    341.89354      -5.50055
    341.89965      -8.00055
    341.90575     -12.37555
    341.91185     -12.50055
    341.91796     -13.00055
    341.92406      -9.62555
    341.93017      -9.50055
    341.93627      -5.75055
    341.94238      -1.12555
    341.94848      -1.87555
    341.95458      -3.87555
    341.96069      -8.62555
    341.96679     -10.75055
    341.97290      -9.00055
    341.97900      -7.62555
    341.98511      -8.12555
    341.99121      -8.50055
    341.99731      -7.37555
    342.00342      -7.62555
    342.00952      -5.12555
    342.01563      -2.87555
    342.02173      -3.62555
    342.02784      -4.50055
    342.03394      -5.75055
    342.04004      -8.25055
    342.04615      -6.62555
    342.05225      -7.87555
    342.05836     -11.37555
    342.06446     -10.37555
    342.07057      -8.00055
    342.07667      -6.25055
    342.08277      -5.75055
    342.08888      -4.87555
    342.09498      -6.75055
    342.10109      -9.50055
    342.10719      -9.62555
    342.11330      -9.37555
    342.11940      -8.37555
    342.12550      -8.75055
    342.13161      -2.75055
    342.13771      -2.37555
    342.14382      -1.12555
    342.14992       0.24945
    342.15602      -4.62555
    342.16213      -6.25055
    342.16823      -5.00055
    342.17434      -9.62555
    342.18044      -5.62555
    342.18655      -6.75055
    342.19265      -7.12555
    342.19875      -6.62555
    342.20486      -6.00055
    342.21096     -10.12555
    342.21707     -10.50055
    342.22317     -12.75055
    342.22928     -12.50055
    342.23538     -15.12555
    342.24148     -10.50055
    342.24759     -11.50055
    342.25369      -4.00055
    342.25980      -2.75055
    342.26590      -5.25055
    342.27201      -1.87555
    342.27811      -2.25055
    342.28421      -3.00055
    342.29032      -1.62555
    342.29642      -3.87555
    342.30253      -2.62555
    342.30863      -3.00055
    342.31474      -1.00055
    342.32084       1.74945
    342.32694       2.99945
    342.33305       4.24945
    342.33915       6.99945
    342.34526      10.37445
    342.35136      10.74945
    342.35747      13.12445
    342.36357      12.37445
    342.36967       7.99945
    342.37578       4.24945
    342.38188       5.24945
    342.38799       3.12445
    342.39409      10.99945
    342.40020       9.99945
    342.40630      10.87445
    342.41240       9.37445
    342.41851      10.12445
    342.42461      10.24945
    342.43072       4.87445
    342.43682       0.12445
    342.44293      -1.00055
    342.44903      -5.50055
    342.45513      -8.00055
    342.46124      -7.62555
    342.46734     -12.62555
    342.47345     -14.00055
    342.47955     -16.62555
    342.48565     -17.87555
    342.49176     -12.25055
    342.49786     -11.12555
    342.50397     -11.62555
    342.51007      -6.25055
    342.51618      -5.25055
    342.52228      -4.25055
    342.52838       0.49945
    342.53449       2.12445
    342.54059       1.99945
    342.54670      -0.00055
    342.55280       1.87445
    342.55891       5.87445
    342.56501       5.74945
    342.57111       4.24945
    342.57722       2.87445
    342.58332       3.49945
    342.58943       4.49945
    342.59553       4.99945
    342.60164       4.87445
    342.60774       2.74945
    342.61384       9.37445
    342.61995       7.12445
    342.62605       7.24945
    342.63216       5.24945
    342.63826       8.24945
    342.64437       6.74945
    342.65047       8.74945
    342.65657       7.24945
    342.66268       3.99945
    342.66878      -0.62555
    342.67489      -1.00055
    342.68099      -1.12555
    342.68710      -3.12555
    342.69320       2.24945
    342.69930       1.62445
    342.70541      -0.37555
    342.71151       3.12445
    342.71762       1.12445
    342.72372      10.12445
    342.72983      13.12445
    342.73593      12.74945
    342.74203      13.24945
    342.74814       5.62445
    342.75424      -3.25055
    342.76035      -6.12555
    342.76645      -7.12555
    342.77256      -7.37555
    342.77866      -8.37555
    342.78476      -5.75055
    342.79087      -3.62555
    342.79697      -8.12555
    342.80308      -8.87555
    342.80918     -10.50055
    342.81529     -14.00055
    342.82139     -10.50055
    342.82749     -10.00055
    342.83360      -6.12555
    342.83970      -5.50055
    342.84581      -2.37555
    342.85191      -1.50055
    342.85801       2.24945
    342.86412       3.37445
    342.87022       8.87445
    342.87633       7.37445
    342.88243       9.24945
    342.88854      11.74945
    342.89464      13.74945
    342.90074      17.87445
    342.90685      22.12445
    342.91295      16.62445
    342.91906      17.99945
    342.92516      10.24945
    342.93127       9.37445
    342.93737       7.62445
    342.94347       8.74945
    342.94958       9.24945
    342.95568      11.49945
    342.96179      12.74945
    342.96789      14.74945
    342.97400      10.99945
    342.98010       9.87445
    342.98620       3.74945
    342.99231      -0.75055
    342.99841      -1.50055
    343.00452      -3.12555
    343.01062      -7.37555
    343.01673      -2.62555
    343.02283      -0.00055
    343.02893       2.74945
    343.03504       1.49945
    343.04114       3.24945
    343.04725       2.24945
    343.05335       2.12445
    343.05946       3.37445
    343.06556       1.24945
    343.07166       6.74945
    343.07777       3.12445
    343.08387       4.12445
    343.08998       1.62445
    343.09608      -0.12555
    343.10219       6.37445
    343.10829       0.12445
    343.11439       0.49945
    343.12050       2.37445
    343.12660      -1.12555
    343.13271      -1.75055
    343.13881      -6.50055
    343.14492      -3.25055
    343.15102       1.74945
    343.15712       3.99945
    343.16323      -2.50055
    343.16933      -4.62555
    343.17544      -6.62555
    343.18154      -7.75055
    343.18764      -6.75055
    343.19375      -7.12555
    343.19985      -4.75055
    343.20596      -1.75055
    343.21206       0.24945
    343.21817      -0.12555
    343.22427      -3.50055
    343.23037      -3.50055
    343.23648      -5.12555
    343.24258     -11.87555
    343.24869     -16.00055
    343.25479     -15.25055
    343.26090     -21.37555
    343.26700     -17.00055
    343.27310     -22.62555
    343.27921     -19.37555
    343.28531     -21.62555
    343.29142     -18.37555
    343.29752     -16.75055
    343.30363     -17.62555
    343.30973      -9.87555
    343.31583      -6.37555
    343.32194     -12.50055
    343.32804     -10.37555
    343.33415      -8.62555
    343.34025      -4.25055
    343.34636      -7.50055
    343.35246      -6.50055
    343.35856     -11.75055
    343.36467     -10.75055
    343.37077     -17.75055
    343.37688     -19.62555
    343.38298     -21.62555
    343.38909     -24.12555
    343.39519     -26.87555
    343.40129     -25.87555
    343.40740     -25.62555
    343.41350     -21.62555
    343.41961     -16.87555
    343.42571      -6.87555
    343.43182       3.49945
    343.43792       6.49945
    343.44402      10.37445
    343.45013      14.74945
    343.45623      11.74945
    343.46234       8.49945
    343.46844       5.74945
    343.47455       1.99945
    343.48065       2.87445
    343.48675      -0.87555
    343.49286       2.24945
    343.49896       2.37445
    343.50507       3.37445
    343.51117       2.74945
    343.51728       6.24945
    343.52338       3.24945
    343.52948       1.37445
    343.53559       3.74945
    343.54169       4.12445
    343.54780       7.62445
    343.55390       4.62445
    343.56000       8.49945
    343.56611       6.24945
    343.57221       2.37445
    343.57832       4.37445
    343.58442       3.24945
    343.59053       1.62445
    343.59663       1.87445
    343.60273       5.74945
    343.60884       1.87445
    343.61494      -3.62555
    343.62105      -1.37555
    343.62715      -2.37555
    343.63326      -0.50055
    343.63936      -3.00055
    343.64546      -8.25055
    343.65157      -7.87555
    343.65767      -6.75055
    343.66378      -6.50055
    343.66988      -7.37555
    343.67599      -2.37555
    343.68209      -0.25055
    343.68819       0.74945
    343.69430       1.99945
    343.70040      -2.37555
    343.70651      -8.50055
    343.71261      -6.37555
    343.71872      -9.00055
    343.72482      -9.37555
    343.73092      -7.50055
    343.73703     -10.75055
    343.74313     -14.12555
    343.74924     -18.62555
    343.75534     -18.87555
    343.76145     -13.50055
    343.76755     -16.00055
    343.77365     -13.00055
    343.77976      -5.12555
    343.78586      -1.37555
    343.79197      -0.62555
    343.79807      -0.75055
    343.80418       0.87445
    343.81028      -0.00055
    343.81638      -0.50055
    343.82249      -1.00055
    343.82859      -0.12555
    343.83470       1.99945
    343.84080      -1.37555
    343.84691      -0.62555
    343.85301      -3.12555
    343.85911      -9.37555
    343.86522      -8.50055
    343.87132      -7.62555
    343.87743      -9.12555
    343.88353      -6.87555
    343.88963      -6.37555
    343.89574      -4.62555
    343.90184      -2.50055
    343.90795      -6.25055
    343.91405     -10.00055
    343.92016      -8.87555
    343.92626      -8.00055
    343.93236      -9.62555
    343.93847      -7.25055
    343.94457      -6.75055
    343.95068      -2.25055
    343.95678       0.24945
    343.96289      -0.12555
    343.96899       0.37445
    343.97509       2.74945
    343.98120       0.24945
    343.98730      -0.87555
    343.99341       1.37445
    343.99951      -0.25055
    344.00562       2.87445
    344.01172       2.87445
    344.01782       1.62445
    344.02393       1.37445
    344.03003      -0.37555
    344.03614      -3.75055
    344.04224      -1.75055
    344.04835      -8.62555
    344.05445     -16.50055
    344.06055     -21.12555
    344.06666     -18.62555
    344.07276     -16.25055
    344.07887     -18.50055
    344.08497     -15.62555
    344.09108     -13.87555
    344.09718      -6.75055
    344.10328      -5.37555
    344.10939      -1.00055
    344.11549      -4.12555
    344.12160      -7.87555
    344.12770     -11.62555
    344.13381     -13.25055
    344.13991     -20.12555
    344.14601     -17.50055
    344.15212     -15.87555
    344.15822     -13.12555
    344.16433     -15.25055
    344.17043     -11.00055
    344.17654      -9.37555
    344.18264     -11.12555
    344.18874      -9.87555
    344.19485      -5.87555
    344.20095      -1.75055
    344.20706      -0.75055
    344.21316       4.37445
    344.21927      -1.50055
    344.22537       2.74945
    344.23147       4.24945
    344.23758       1.74945
    344.24368       4.74945
    344.24979      10.99945
    344.25589      11.62445
    344.26199       9.87445
    344.26810       8.37445
    344.27420       7.99945
    344.28031       2.87445
    344.28641       7.24945
    344.29252      -0.37555
    344.29862      -4.37555
    344.30472      -1.50055
    344.31083      -2.37555
    344.31693      -8.37555
    344.32304      -9.00055
    344.32914     -13.25055
    344.33525      -8.62555
    344.34135      -6.25055
    344.34745      -3.00055
    344.35356      -0.25055
    344.35966       6.24945
    344.36577       7.62445
    344.37187       5.74945
    344.37798      11.87445
    344.38408      11.37445
    344.39018      13.49945
    344.39629      13.74945
    344.40239       9.49945
    344.40850       3.24945
    344.41460       5.87445
    344.42071       3.87445
    344.42681       1.99945
    344.43291       4.62445
    344.43902       6.62445
    344.44512      10.12445
    344.45123       9.49945
    344.45733       5.99945
    344.46344       0.62445
    344.46954      -1.25055
    344.47564       1.24945
    344.48175       5.49945
    344.48785       2.12445
    344.49396       3.24945
    344.50006       2.99945
    344.50617      -0.12555
    344.51227      -4.62555
    344.51837      -6.50055
    344.52448      -9.50055
    344.53058     -17.50055
    344.53669     -16.25055
    344.54279      -7.25055
    344.54890      -4.50055
    344.55500      -1.12555
    344.56110       4.99945
    344.56721       4.24945
    344.57331       7.74945
    344.57942       1.24945
    344.58552       0.12445
    344.59162       4.37445
    344.59773       3.99945
    344.60383       3.12445
    344.60994      -0.00055
    344.61604      -0.62555
    344.62215       3.62445
    344.62825       7.99945
    344.63435       5.87445
    344.64046       3.62445
    344.64656       4.24945
    344.65267      -4.00055
    344.65877      -4.00055
    344.66488       0.24945
    344.67098       2.99945
    344.67708       5.87445
    344.68319      -0.75055
    344.68929      -7.12555
    344.69540      -8.87555
    344.70150      -6.75055
    344.70761      -3.00055
    344.71371      -1.12555
    344.71981       4.87445
    344.72592       5.37445
    344.73202       5.24945
    344.73813       8.99945
    344.74423      11.99945
    344.75034      14.24945
    344.75644       5.62445
    344.76254       5.24945
    344.76865       1.12445
    344.77475      -3.12555
    344.78086      -7.00055
    344.78696      -8.00055
    344.79307      -4.37555
    344.79917      -5.00055
    344.80527      -6.50055
    344.81138      -4.50055
    344.81748      -1.75055
    344.82359       6.87445
    344.82969       6.62445
    344.83580       5.49945
    344.84190       5.24945
    344.84800      -1.37555
    344.85411      -8.50055
    344.86021      -5.87555
    344.86632      -0.75055
    344.87242       4.49945
    344.87853       5.37445
    344.88463       6.62445
    344.89073       2.87445
    344.89684       3.12445
    344.90294       4.99945
    344.90905       7.87445
    344.91515       9.74945
    344.92126       9.37445
    344.92736       8.12445
    344.93346       4.37445
    344.93957       8.99945
    344.94567       8.12445
    344.95178       5.62445
    344.95788       8.49945
    344.96398       4.37445
    344.97009       1.49945
    344.97619      -0.62555
    344.98230      -2.37555
    344.98840      -2.37555
    344.99451       5.12445
    345.00061       8.87445
    345.00671      13.62445
    345.01282      11.99945
    345.01892      15.12445
    345.02503      12.74945
    345.03113      15.37445
    345.03724      11.24945
    345.04334       7.49945
    345.04944       1.87445
    345.05555      -1.50055
    345.06165      -6.87555
    345.06776      -6.37555
    345.07386      -6.62555
    345.07997      -7.50055
    345.08607      -6.00055
    345.09217      -2.12555
    345.09828      -0.75055
    345.10438      -2.37555
    345.11049      -0.87555
    345.11659      -3.62555
    345.12270      -0.75055
    345.12880      -0.50055
    345.13490      -3.25055
    345.14101      -1.12555
    345.14711      -0.00055
    345.15322      -2.50055
    345.15932      -4.00055
    345.16543      -5.37555
    345.17153      -9.62555
    345.17763     -14.50055
    345.18374     -16.25055
    345.18984     -16.25055
    345.19595     -14.00055
    345.20205     -17.00055
    345.20816     -13.87555
    345.21426     -21.37555
    345.22036     -17.25055
    345.22647     -22.25055
    345.23257     -18.25055
    345.23868     -14.00055
    345.24478     -14.50055
    345.25089     -11.62555
    345.25699     -10.25055
    345.26309      -6.25055
    345.26920      -3.75055
    345.27530      -0.00055
    345.28141       2.49945
    345.28751      -0.12555
    345.29361       6.49945
    345.29972       5.62445
    345.30582       9.24945
    345.31193      10.74945
    345.31803       4.99945
    345.32414       6.62445
    345.33024       3.12445
    345.33634       0.49945
    345.34245      -2.12555
    345.34855      -1.50055
    345.35466      -4.12555
    345.36076      -5.12555
    345.36687      -9.37555
    345.37297      -9.25055
    345.37907      -6.50055
    345.38518      -9.37555
    345.39128      -6.62555
    345.39739      -8.62555
    345.40349     -13.62555
    345.40960      -4.87555
    345.41570      -5.12555
    345.42180      -7.50055
    345.42791      -1.75055
    345.43401      -3.37555
    345.44012      -1.00055
    345.44622      -3.87555
    345.45233      -3.25055
    345.45843      -0.75055
    345.46453       1.12445
    345.47064      -0.12555
    345.47674       7.49945
    345.48285      10.24945
    345.48895       7.62445
    345.49506       6.87445
    345.50116      -2.00055
    345.50726      -4.25055
    345.51337       1.99945
    345.51947      -0.12555
    345.52558      -4.50055
    345.53168      -1.87555
    345.53779      -4.75055
    345.54389      -6.00055
    345.54999      -6.37555
    345.55610     -11.62555
    345.56220     -14.75055
    345.56831     -14.75055
    345.57441     -13.25055
    345.58052      -9.62555
    345.58662     -10.12555
    345.59272      -7.12555
    345.59883      -9.25055
    345.60493      -8.25055
    345.61104      -8.62555
    345.61714      -7.25055
    345.62325      -1.87555
    345.62935      -2.50055
    345.63545       4.62445
    345.64156       5.62445
    345.64766       7.99945
    345.65377       9.12445
    345.65987       4.62445
    345.66597       2.74945
    345.67208      -0.12555
    345.67818       2.12445
    345.68429       0.37445
    345.69039      -4.50055
    345.69650      -5.62555
    345.70260      -3.62555
    345.70870      -3.87555
    345.71481      -5.37555
    345.72091      -7.62555
    345.72702      -8.00055
    345.73312      -6.87555
    345.73923      -7.12555
    345.74533      -4.12555
    345.75143      -5.37555
    345.75754      -6.00055
    345.76364      -7.37555
    345.76975      -6.12555
    345.77585      -7.87555
    345.78196      -7.87555
    345.78806      -0.87555
    345.79416      -1.87555
    345.80027      -0.25055
    345.80637      -1.75055
    345.81248      -4.87555
    345.81858     -11.25055
    345.82469      -9.75055
    345.83079      -4.00055
    345.83689      -3.87555
    345.84300      -5.25055
    345.84910      -7.25055
    345.85521      -6.00055
    345.86131      -5.25055
    345.86742      -3.50055
    345.87352      -0.25055
    345.87962      -2.87555
    345.88573      -5.62555
    345.89183      -3.37555
    345.89794      -1.50055
    345.90404       0.74945
    345.91015       3.37445
    345.91625       7.62445
    345.92235       0.49945
    345.92846      -4.12555
    345.93456      -8.00055
    345.94067     -10.37555
    345.94677     -15.62555
    345.95288     -13.12555
    345.95898      -9.12555
    345.96508      -8.50055
    345.97119      -1.12555
    345.97729      -4.25055
    345.98340      -1.75055
    345.98950      -4.00055
    345.99560      -0.87555
    346.00171       6.37445
    346.00781       9.74945
    346.01392       7.99945
    346.02002      11.62445
    346.02613       8.24945
    346.03223       3.49945
    346.03833       2.49945
    346.04444       8.62445
    346.05054       3.74945
    346.05665      -2.00055
    346.06275       1.74945
    346.06886       3.12445
    346.07496      -1.87555
    346.08106       2.87445
    346.08717       4.12445
    346.09327       2.99945
    346.09938       9.49945
    346.10548       6.24945
    346.11159       6.74945
    346.11769       6.49945
    346.12379      -0.75055
    346.12990      -3.12555
    346.13600      -8.50055
    346.14211     -10.62555
    346.14821     -10.87555
    346.15432      -4.50055
    346.16042      -5.75055
    346.16652      -2.12555
    346.17263       1.87445
    346.17873      -1.62555
    346.18484      -0.25055
    346.19094       0.49945
    346.19705      -1.12555
    346.20315       2.62445
    346.20925      -1.62555
    346.21536      -1.75055
    346.22146       0.24945
    346.22757      -0.62555
    346.23367       1.37445
    346.23978       0.62445
    346.24588      -2.25055
    346.25198      -5.00055
    346.25809      -7.50055
    346.26419      -3.37555
    346.27030      -5.75055
    346.27640      -5.75055
    346.28251      -3.12555
    346.28861       0.12445
    346.29471      -4.87555
    346.30082      -5.25055
    346.30692      -5.37555
    346.31303      -1.87555
    346.31913       7.24945
    346.32524      11.99945
    346.33134       8.24945
    346.33744       7.37445
    346.34355       0.12445
    346.34965       1.12445
    346.35576       0.87445
    346.36186      -0.37555
    346.36796       0.12445
    346.37407      -5.37555
    346.38017      -4.50055
    346.38628      -6.87555
    346.39238      -7.12555
    346.39849      -1.00055
    346.40459       8.12445
    346.41069      11.87445
    346.41680      11.49945
    346.42290      13.12445
    346.42901      16.49945
    346.43511      11.49945
    346.44122       5.99945
    346.44732       3.87445
    346.45342       0.37445
    346.45953       0.74945
    346.46563       1.24945
    346.47174       0.87445
    346.47784       3.62445
    346.48395       7.99945
    346.49005       6.87445
    346.49615       5.12445
    346.50226       2.49945
    346.50836      10.37445
    346.51447      19.12445
    346.52057      14.74945
    346.52668      13.24945
    346.53278      14.12445
    346.53888       6.62445
    346.54499       3.99945
    346.55109       9.87445
    346.55720       8.74945
    346.56330       6.99945
    346.56941       2.62445
    346.57551      -0.25055
    346.58161      -2.62555
    346.58772       1.99945
    346.59382       1.24945
    346.59993      -3.62555
    346.60603       0.24945
    346.61214       0.62445
    346.61824      -0.87555
    346.62434       1.12445
    346.63045       2.62445
    346.63655       3.62445
    346.64266       6.99945
    346.64876       7.74945
    346.65487       9.87445
    346.66097       7.87445
    346.66707       5.49945
    346.67318       2.12445
    346.67928      -8.25055
    346.68539      -7.62555
    346.69149      -4.50055
    346.69759      -5.50055
    346.70370      -2.25055
    346.70980      -2.00055
    346.71591      -1.37555
    346.72201      -2.87555
    346.72812       0.37445
    346.73422       1.37445
    346.74032       1.87445
    346.74643       0.37445
    346.75253       0.87445
    346.75864       1.37445
    346.76474      -1.25055
    346.77085      -4.62555
    346.77695      -4.87555
    346.78305      -0.75055
    346.78916       0.87445
    346.79526       0.12445
    346.80137      -2.12555
    346.80747      -1.50055
    346.81358       4.24945
    346.81968       8.24945
    346.82578       9.12445
    346.83189      14.49945
    346.83799      15.49945
    346.84410      10.49945
    346.85020      10.37445
    346.85631      12.49945
    346.86241       7.24945
    346.86851       8.74945
    346.87462       7.37445
    346.88072       6.49945
    346.88683      11.99945
    346.89293      10.49945
    346.89904      13.12445
    346.90514      13.87445
    346.91124      15.12445
    346.91735      14.49945
    346.92345      11.12445
    346.92956       1.49945
    346.93566       2.12445
    346.94177      -3.00055
    346.94787      -8.12555
    346.95397      -8.00055
    346.96008      -8.50055
    346.96618      -9.37555
    346.97229      -9.37555
    346.97839      -6.75055
    346.98450      -2.37555
    346.99060      -5.62555
    346.99670      -7.50055
    347.00281      -8.25055
    347.00891      -8.25055
    347.01502      -8.25055
    347.02112     -10.50055
    347.02723     -11.75055
    347.03333     -13.00055
    347.03943      -6.12555
    347.04554      -5.37555
    347.05164      -3.00055
    347.05775      -3.75055
    347.06385       1.24945
    347.06995       2.99945
    347.07606      -0.75055
    347.08216      -4.62555
    347.08827     -12.50055
    347.09437     -14.50055
    347.10048     -15.12555
    347.10658     -17.25055
    347.11268     -13.50055
    347.11879     -13.62555
    347.12489     -14.62555
    347.13100     -14.25055
    347.13710      -8.50055
    347.14321      -0.25055
    347.14931      -1.25055
    347.15541      -3.37555
    347.16152      -4.37555
    347.16762      -5.50055
    347.17373      -5.50055
    347.17983      -2.25055
    347.18594      -2.75055
    347.19204      -2.50055
    347.19814       1.49945
    347.20425       2.49945
    347.21035       5.99945
    347.21646       5.74945
    347.22256       3.12445
    347.22867       4.99945
    347.23477       1.12445
    347.24087       0.74945
    347.24698      -0.50055
    347.25308      -0.37555
    347.25919       0.24945
    347.26529       0.99945
    347.27140       5.99945
    347.27750       3.87445
    347.28360       3.87445
    347.28971      -2.12555
    347.29581      -3.87555
    347.30192      -4.50055
    347.30802      -3.50055
    347.31413       0.24945
    347.32023       3.12445
    347.32633       9.87445
    347.33244      15.37445
    347.33854       9.37445
    347.34465      11.12445
    347.35075      13.24945
    347.35686      17.24945
    347.36296      20.62445
    347.36906      22.37445
    347.37517      26.37445
    347.38127      23.12445
    347.38738      17.62445
    347.39348      13.99945
    347.39958       9.12445
    347.40569       5.62445
    347.41179       2.87445
    347.41790       1.62445
    347.42400      -6.25055
    347.43011      -7.00055
    347.43621      -6.00055
    347.44231     -10.87555
    347.44842      -8.62555
    347.45452      -8.00055
    347.46063      -7.37555
    347.46673      -3.75055
    347.47284       1.24945
    347.47894       2.99945
    347.48504      -0.75055
    347.49115      -0.87555
    347.49725       4.24945
    347.50336       9.24945
    347.50946       5.49945
    347.51557       0.99945
    347.52167       1.24945
    347.52777       5.87445
    347.53388       5.37445
    347.53998       6.74945
    347.54609       4.99945
    347.55219       7.87445
    347.55830      14.62445
    347.56440      11.37445
    347.57050       8.99945
    347.57661       8.24945
    347.58271       5.49945
    347.58882       0.49945
    347.59492       3.99945
    347.60103       8.74945
    347.60713       8.87445
    347.61323       8.12445
    347.61934       8.37445
    347.62544      11.24945
    347.63155      13.37445
    347.63765      16.37445
    347.64376      14.74945
    347.64986      15.12445
    347.65596      16.37445
    347.66207      13.24945
    347.66817      10.37445
    347.67428       6.49945
    347.68038       2.49945
    347.68649      -2.12555
    347.69259      -4.87555
    347.69869      -0.12555
    347.70480       5.24945
    347.71090       7.49945
    347.71701       5.87445
    347.72311       1.99945
    347.72921      -0.12555
    347.73532      -3.75055
    347.74142      -9.12555
    347.74753      -9.62555
    347.75363     -11.50055
    347.75974      -9.87555
    347.76584      -8.75055
    347.77194      -6.25055
    347.77805      -3.62555
    347.78415      -2.25055
    347.79026      -0.37555
    347.79636      -6.75055
    347.80247      -5.87555
    347.80857      -1.87555
    347.81467      -1.37555
    347.82078      -2.50055
    347.82688      -1.00055
    347.83299      -1.37555
    347.83909      -0.00055
    347.84520      -4.12555
    347.85130      -3.37555
    347.85740      -0.12555
    347.86351       0.74945
    347.86961      -6.12555
    347.87572       0.49945
    347.88182       5.49945
    347.88793       5.99945
    347.89403       8.62445
    347.90013       4.62445
    347.90624       6.99945
    347.91234       3.49945
    347.91845      -1.62555
    347.92455      -2.00055
    347.93066      -3.50055
    347.93676      -4.75055
    347.94286       1.24945
    347.94897      -0.50055
    347.95507       1.62445
    347.96118      -3.62555
    347.96728      -9.75055
    347.97339      -8.87555
    347.97949      -7.37555
    347.98559      -8.75055
    347.99170      -1.62555
    347.99780      -2.12555
    348.00391       0.74945
    348.01001       0.12445
    348.01612       1.99945
    348.02222       5.37445
    348.02832       6.37445
    348.03443       8.37445
    348.04053       4.99945
    348.04664       2.24945
    348.05274       3.24945
    348.05885      -4.12555
    348.06495     -10.00055
    348.07105      -7.50055
    348.07716     -10.62555
    348.08326      -8.25055
    348.08937      -1.37555
    348.09547       0.37445
    348.10157      -1.00055
    348.10768      -1.00055
    348.11378       0.74945
    348.11989      -2.12555
    348.12599      -6.87555
    348.13210      -1.50055
    348.13820       4.74945
    348.14430       8.24945
    348.15041      10.24945
    348.15651       8.37445
    348.16262       7.87445
    348.16872       4.49945
    348.17483       2.62445
    348.18093       7.37445
    348.18703       4.99945
    348.19314      -2.50055
    348.19924      -1.12555
    348.20535      -4.00055
    348.21145      -6.12555
    348.21756      -2.12555
    348.22366       4.87445
    348.22976       4.74945
    348.23587       9.24945
    348.24197       6.74945
    348.24808       8.24945
    348.25418       6.37445
    348.26029       3.87445
    348.26639       4.74945
    348.27249      -2.87555
    348.27860       0.99945
    348.28470       5.12445
    348.29081       1.99945
    348.29691       2.49945
    348.30302       0.62445
    348.30912      -0.62555
    348.31522       0.49945
    348.32133      -2.37555
    348.32743      -4.50055
    348.33354      -6.25055
    348.33964      -5.50055
    348.34575      -8.50055
    348.35185      -2.87555
    348.35795       3.24945
    348.36406       0.24945
    348.37016       3.49945
    348.37627      -0.00055
    348.38237       0.37445
    348.38848      -4.00055
    348.39458      -2.37555
    348.40068      -2.75055
    348.40679       0.12445
    348.41289       3.12445
    348.41900       2.12445
    348.42510       5.87445
    348.43120      10.24945
    348.43731       6.87445
    348.44341       5.62445
    348.44952       2.12445
    348.45562       1.74945
    348.46173      -0.25055
    348.46783      -1.00055
    348.47393       7.24945
    348.48004       5.74945
    348.48614      -0.62555
    348.49225      -1.50055
    348.49835       0.87445
    348.50446       0.62445
    348.51056       0.49945
    348.51666       0.37445
    348.52277       3.62445
    348.52887       7.49945
    348.53498      11.87445
    348.54108      15.37445
    348.54719      16.24945
    348.55329      11.24945
    348.55939       7.99945
    348.56550       6.24945
    348.57160       2.74945
    348.57771       4.99945
    348.58381       6.49945
    348.58992      11.99945
    348.59602      12.99945
    348.60212      10.12445
    348.60823       5.87445
    348.61433      -1.25055
    348.62044      -1.62555
    348.62654       0.87445
    348.63265       0.24945
    348.63875       3.62445
    348.64485       3.74945
    348.65096       1.62445
    348.65706       6.87445
    348.66317      11.99945
    348.66927      14.12445
    348.67538      14.74945
    348.68148      23.37445
    348.68758      21.49945
    348.69369      14.12445
    348.69979       9.24945
    348.70590       7.24945
    348.71200       6.24945
    348.71811      -1.75055
    348.72421      -2.37555
    348.73031      -2.75055
    348.73642      -5.37555
    348.74252     -11.12555
    348.74863     -11.50055
    348.75473     -13.37555
    348.76084     -17.25055
    348.76694     -16.12555
    348.77304     -15.25055
    348.77915     -10.87555
    348.78525      -9.87555
    348.79136      -7.12555
    348.79746      -3.62555
    348.80356      -1.50055
    348.80967      -4.00055
    348.81577      -1.50055
    348.82188      -0.50055
    348.82798      -3.25055
    348.83409      -7.37555
    348.84019      -5.87555
    348.84629      -4.87555
    348.85240      -5.62555
    348.85850      -6.75055
    348.86461      -5.62555
    348.87071      -2.62555
    348.87682      -8.12555
    348.88292      -6.00055
    348.88902      -4.12555
    348.89513       3.74945
    348.90123       4.87445
    348.90734       8.12445
    348.91344       8.37445
    348.91955       9.99945
    348.92565       9.74945
    348.93175       6.37445
    348.93786       6.49945
    348.94396       8.12445
    348.95007       9.37445
    348.95617       7.37445
    348.96228       4.87445
    348.96838       5.99945
    348.97448      10.49945
    348.98059      11.87445
    348.98669      10.87445
    348.99280       8.37445
    348.99890       6.24945
    349.00501       3.62445
    349.01111       3.49945
    349.01721       1.24945
    349.02332      -1.37555
    349.02942      -1.87555
    349.03553      -4.87555
    349.04163      -4.87555
    349.04774      -2.12555
    349.05384      -1.12555
    349.05994       5.37445
    349.06605       9.74945
    349.07215      15.99945
    349.07826      16.24945
    349.08436      16.87445
    349.09047      15.12445
    349.09657      15.24945
    349.10267      17.12445
    349.10878      17.74945
    349.11488      20.74945
    349.12099      22.99945
    349.12709      17.74945
    349.13319      16.24945
    349.13930      13.99945
    349.14540      13.37445
    349.15151      12.62445
    349.15761      10.12445
    349.16372       8.87445
    349.16982       8.37445
    349.17592       6.74945
    349.18203      10.62445
    349.18813      12.24945
    349.19424      11.99945
    349.20034       9.12445
    349.20645      16.62445
    349.21255      14.62445
    349.21865      13.87445
    349.22476      11.49945
    349.23086       7.37445
    349.23697      -0.87555
    349.24307      -4.75055
    349.24918      -2.62555
    349.25528      -1.75055
    349.26138      -3.75055
    349.26749       0.62445
    349.27359       2.74945
    349.27970       2.74945
    349.28580       7.62445
    349.29191      16.49945
    349.29801      21.12445
    349.30411      13.49945
    349.31022       7.49945
    349.31632       5.49945
    349.32243       3.12445
    349.32853       1.62445
    349.33464       1.24945
    349.34074       2.12445
    349.34684      -3.00055
    349.35295      -7.37555
    349.35905      -2.12555
    349.36516      -0.75055
    349.37126      -1.25055
    349.37737       0.74945
    349.38347      -7.25055
    349.38957      -5.87555
    349.39568       0.37445
    349.40178      -1.00055
    349.40789      -4.75055
    349.41399       0.87445
    349.42010       4.62445
    349.42620      11.87445
    349.43230      11.87445
    349.43841      11.87445
    349.44451       9.37445
    349.45062      11.24945
    349.45672      10.99945
    349.46283      12.87445
    349.46893       5.87445
    349.47503       9.87445
    349.48114      10.37445
    349.48724      10.24945
    349.49335       5.24945
    349.49945       4.24945
    349.50555       3.62445
    349.51166      -2.25055
    349.51776      -2.00055
    349.52387      -1.50055
    349.52997       0.62445
    349.53608       1.49945
    349.54218       0.37445
    349.54828      -0.00055
    349.55439      -1.87555
    349.56049       1.87445
    349.56660       6.62445
    349.57270       9.49945
    349.57881       8.12445
    349.58491       9.62445
    349.59101       8.74945
    349.59712      13.99945
    349.60322      10.87445
    349.60933       7.74945
    349.61543       5.37445
    349.62154      -1.12555
    349.62764      -4.62555
    349.63374      -6.87555
    349.63985      -4.75055
    349.64595      -4.25055
    349.65206      -0.75055
    349.65816      -1.50055
    349.66427      -0.50055
    349.67037      -1.75055
    349.67647       0.99945
    349.68258      -6.12555
    349.68868      -6.00055
    349.69479      -4.25055
    349.70089      -6.25055
    349.70700      -4.37555
    349.71310      -6.00055
    349.71920      -6.87555
    349.72531      -6.50055
    349.73141      -3.00055
    349.73752      -0.62555
    349.74362       4.49945
    349.74973       9.24945
    349.75583       9.74945
    349.76193      11.37445
    349.76804       9.74945
    349.77414       8.74945
    349.78025       7.99945
    349.78635       3.87445
    349.79246      -3.62555
    349.79856      -4.62555
    349.80466      -5.50055
    349.81077      -1.62555
    349.81687       0.99945
    349.82298       5.37445
    349.82908      10.37445
    349.83518      15.62445
    349.84129      16.87445
    349.84739      13.12445
    349.85350      12.37445
    349.85960       9.12445
    349.86571       1.37445
    349.87181      -2.50055
    349.87791      -2.25055
    349.88402      -6.00055
    349.89012      -4.00055
    349.89623       2.74945
    349.90233       2.24945
    349.90844      -3.00055
    349.91454      -4.25055
    349.92064      -4.62555
    349.92675      -3.25055
    349.93285      -3.75055
    349.93896      -0.00055
    349.94506       2.74945
    349.95117      -1.62555
    349.95727       2.74945
    349.96337       5.99945
    349.96948       6.12445
    349.97558       4.49945
    349.98169       6.49945
    349.98779      12.12445
    349.99390       9.99945
    350.00000       4.12445
===== CH2 data Wave No.1 ===== 
mT            Intensity 
    300.00000       0.91052
    300.00610       1.03552
    300.01221      -2.46448
    300.01831       0.03552
    300.02442       0.53552
    300.03052      -0.21448
    300.03663      -0.33948
    300.04273      -0.33948
    300.04883       0.16052
    300.05494       1.28552
    300.06104       0.41052
    300.06715       0.16052
    300.07325       0.03552
    300.07936      -0.58948
    300.08546      -0.83948
    300.09156       0.16052
    300.09767       1.16052
    300.10377       0.28552
    300.10988      -0.46448
    300.11598      -0.33948
    300.12209       0.91052
    300.12819       0.91052
    300.13429       0.78552
    300.14040      -0.08948
    300.14650      -1.96448
    300.15261       0.03552
    300.15871       0.28552
    300.16482      -1.96448
    300.17092       0.41052
    300.17702       1.03552
    300.18313      -0.58948
    300.18923       0.66052
    300.19534       1.03552
    300.20144      -0.33948
    300.20754       0.16052
    300.21365       0.66052
    300.21975       1.03552
    300.22586       0.78552
    300.23196       1.16052
    300.23807      -0.96448
    300.24417      -0.71448
    300.25027       0.78552
    300.25638       0.53552
    300.26248      -0.83948
    300.26859      -1.58948
    300.27469       1.66052
    300.28080      -0.71448
    300.28690      -0.46448
    300.29300      -1.08948
    300.29911       0.16052
    300.30521      -0.08948
    300.31132       0.53552
    300.31742       1.41052
    300.32353       0.41052
    300.32963      -0.83948
    300.33573       0.16052
    300.34184       0.16052
    300.34794      -1.21448
    300.35405      -0.33948
    300.36015      -0.46448
    300.36626       0.16052
    300.37236      -1.96448
    300.37846       0.28552
    300.38457      -1.21448
    300.39067      -0.46448
    300.39678       1.03552
    300.40288       3.16052
    300.40899       0.53552
    300.41509       0.66052
    300.42119       0.16052
    300.42730       0.16052
    300.43340       0.41052
    300.43951      -0.58948
    300.44561       0.91052
    300.45172       0.16052
    300.45782      -0.83948
    300.46392      -0.33948
    300.47003       0.03552
    300.47613      -1.08948
    300.48224      -0.33948
    300.48834      -1.83948
    300.49445      -2.08948
    300.50055       0.41052
    300.50665       0.66052
    300.51276       2.16052
    300.51886       0.66052
    300.52497       0.41052
    300.53107      -1.08948
    300.53717       0.28552
    300.54328       0.91052
    300.54938       0.66052
    300.55549      -0.96448
    300.56159       0.03552
    300.56770      -1.21448
    300.57380      -1.58948
    300.57990      -0.21448
    300.58601       0.41052
    300.59211      -0.08948
    300.59822      -0.33948
    300.60432       0.41052
    300.61043      -0.33948
    300.61653       1.16052
    300.62263       0.28552
    300.62874       0.91052
    300.63484       0.53552
    300.64095      -0.83948
    300.64705       1.41052
    300.65316       0.03552
    300.65926       0.28552
    300.66536      -0.33948
    300.67147      -0.58948
    300.67757       0.03552
    300.68368       1.16052
    300.68978       0.66052
    300.69589      -0.58948
    300.70199       2.28552
    300.70809       0.41052
    300.71420       2.03552
    300.72030       3.03552
    300.72641      -1.33948
    300.73251       0.41052
    300.73862       2.03552
    300.74472       0.03552
    300.75082      -0.21448
    300.75693       1.66052
    300.76303       0.03552
    300.76914       0.03552
    300.77524       0.78552
    300.78135       0.16052
    300.78745       0.78552
    300.79355       0.16052
    300.79966      -0.08948
    300.80576       0.03552
    300.81187       0.78552
    300.81797      -0.46448
    300.82408       0.41052
    300.83018       1.16052
    300.83628       1.78552
    300.84239       0.16052
    300.84849       0.66052
    300.85460      -0.83948
    300.86070      -0.71448
    300.86681       0.66052
    300.87291      -0.83948
    300.87901      -0.21448
    300.88512      -0.96448
    300.89122      -1.21448
    300.89733      -0.21448
    300.90343       0.91052
    300.90953       0.91052
    300.91564      -0.33948
    300.92174      -0.08948
    300.92785      -1.33948
    300.93395       0.53552
    300.94006       1.91052
    300.94616       0.66052
    300.95226       0.53552
    300.95837       0.53552
    300.96447       2.16052
    300.97058       1.28552
    300.97668      -0.08948
    300.98279       0.53552
    300.98889      -0.58948
    300.99499      -2.58948
    301.00110      -1.21448
    301.00720      -0.46448
    301.01331      -0.08948
    301.01941      -1.08948
    301.02552      -0.83948
    301.03162       0.03552
    301.03772      -0.08948
    301.04383       1.28552
    301.04993       0.78552
    301.05604      -1.71448
    301.06214       0.16052
    301.06825       0.03552
    301.07435      -0.71448
    301.08045      -1.21448
    301.08656      -1.21448
    301.09266      -0.21448
    301.09877       0.66052
    301.10487       0.28552
    301.11098      -0.21448
    301.11708       0.03552
    301.12318       1.41052
    301.12929      -0.71448
    301.13539       0.66052
    301.14150       0.66052
    301.14760       0.16052
    301.15371       0.28552
    301.15981       0.28552
    301.16591      -0.83948
    301.17202       0.78552
    301.17812      -0.33948
    301.18423      -1.33948
    301.19033      -0.71448
    301.19644       2.16052
    301.20254      -0.71448
    301.20864       0.41052
    301.21475       1.41052
    301.22085      -0.21448
    301.22696       0.91052
    301.23306       1.03552
    301.23916       1.66052
    301.24527       1.91052
    301.25137       0.28552
    301.25748       0.41052
    301.26358       0.53552
    301.26969       0.91052
    301.27579      -0.33948
    301.28189      -0.58948
    301.28800       1.91052
    301.29410       0.16052
    301.30021       1.78552
    301.30631      -0.71448
    301.31242       0.78552
    301.31852       0.78552
    301.32462       0.16052
    301.33073       0.03552
    301.33683      -0.21448
    301.34294       0.66052
    301.34904       0.03552
    301.35515      -0.33948
    301.36125      -1.46448
    301.36735       1.16052
    301.37346       1.53552
    301.37956      -0.08948
    301.38567      -1.08948
    301.39177      -1.21448
    301.39788      -0.08948
    301.40398      -0.33948
    301.41008       0.53552
    301.41619      -0.33948
    301.42229       0.66052
    301.42840       2.53552
    301.43450      -0.21448
    301.44061       1.66052
    301.44671       0.16052
    301.45281       0.53552
    301.45892       1.03552
    301.46502       1.03552
    301.47113      -1.71448
    301.47723       0.16052
    301.48334      -2.21448
    301.48944      -1.08948
    301.49554       0.03552
    301.50165      -0.21448
    301.50775       0.03552
    301.51386      -1.58948
    301.51996       0.41052
    301.52607       0.16052
    301.53217       0.03552
    301.53827       0.28552
    301.54438      -0.33948
    301.55048       0.28552
    301.55659       1.16052
    301.56269       1.03552
    301.56880       0.78552
    301.57490       0.66052
    301.58100      -0.33948
    301.58711      -0.58948
    301.59321       0.28552
    301.59932      -0.08948
    301.60542       1.28552
    301.61152      -0.71448
    301.61763      -0.33948
    301.62373       0.91052
    301.62984       0.91052
    301.63594      -0.83948
    301.64205       0.66052
    301.64815       0.41052
    301.65425       0.28552
    301.66036       0.66052
    301.66646       0.03552
    301.67257       1.03552
    301.67867       0.16052
    301.68478      -0.08948
    301.69088      -0.21448
    301.69698       1.41052
    301.70309      -0.58948
    301.70919       0.78552
    301.71530      -0.58948
    301.72140       0.03552
    301.72751      -0.33948
    301.73361      -0.58948
    301.73971       1.28552
    301.74582       0.91052
    301.75192       1.28552
    301.75803      -0.21448
    301.76413       0.66052
    301.77024       0.78552
    301.77634       0.66052
    301.78244      -0.58948
    301.78855       0.66052
    301.79465      -0.71448
    301.80076      -0.08948
    301.80686      -1.58948
    301.81297       0.53552
    301.81907      -0.71448
    301.82517       1.16052
    301.83128       1.28552
    301.83738      -0.21448
    301.84349      -0.21448
    301.84959       0.16052
    301.85570       0.28552
    301.86180       0.03552
    301.86790       1.91052
    301.87401       0.16052
    301.88011       3.53552
    301.88622      -0.33948
    301.89232       1.41052
    301.89843       0.16052
    301.90453      -0.71448
    301.91063      -0.71448
    301.91674       0.03552
    301.92284      -0.46448
    301.92895      -0.33948
    301.93505      -0.96448
    301.94115      -0.08948
    301.94726      -0.33948
    301.95336       2.28552
    301.95947      -0.46448
    301.96557       0.53552
    301.97168       0.16052
    301.97778       0.03552
    301.98388       1.16052
    301.98999       0.41052
    301.99609       0.16052
    302.00220      -0.71448
    302.00830      -1.46448
    302.01441       0.16052
    302.02051       0.28552
    302.02661       1.16052
    302.03272      -0.46448
    302.03882      -1.08948
    302.04493      -1.21448
    302.05103      -1.71448
    302.05714      -1.08948
    302.06324      -0.58948
    302.06934      -0.71448
    302.07545      -0.46448
    302.08155       0.41052
    302.08766       1.28552
    302.09376       1.53552
    302.09987      -0.71448
    302.10597       0.66052
    302.11207       0.53552
    302.11818      -0.08948
    302.12428       0.03552
    302.13039       0.03552
    302.13649       0.78552
    302.14260      -0.08948
    302.14870       0.66052
    302.15480       1.16052
    302.16091       0.16052
    302.16701       0.66052
    302.17312       0.28552
    302.17922      -0.08948
    302.18533      -0.46448
    302.19143      -0.71448
    302.19753      -1.21448
    302.20364       0.28552
    302.20974       1.28552
    302.21585       1.78552
    302.22195      -0.33948
    302.22806       0.41052
    302.23416      -0.33948
    302.24026      -0.58948
    302.24637      -0.21448
    302.25247      -1.96448
    302.25858       1.28552
    302.26468       0.78552
    302.27079       0.03552
    302.27689       1.16052
    302.28299       0.41052
    302.28910       1.78552
    302.29520      -0.33948
    302.30131      -0.33948
    302.30741      -0.58948
    302.31351       0.41052
    302.31962      -0.46448
    302.32572       1.03552
    302.33183      -1.33948
    302.33793       0.03552
    302.34404      -1.08948
    302.35014       0.41052
    302.35624       0.28552
    302.36235      -2.08948
    302.36845      -1.21448
    302.37456       0.53552
    302.38066       0.53552
    302.38677       0.41052
    302.39287      -0.08948
    302.39897       1.41052
    302.40508       0.41052
    302.41118      -0.71448
    302.41729       1.91052
    302.42339      -1.96448
    302.42950      -0.46448
    302.43560      -0.21448
    302.44170       0.16052
    302.44781      -0.08948
    302.45391       1.03552
    302.46002       0.16052
    302.46612       0.53552
    302.47223      -0.21448
    302.47833       0.53552
    302.48443       1.03552
    302.49054      -1.71448
    302.49664       0.28552
    302.50275      -0.58948
    302.50885      -0.46448
    302.51496      -0.46448
    302.52106       0.78552
    302.52716       1.28552
    302.53327       0.16052
    302.53937      -1.71448
    302.54548       2.28552
    302.55158       0.41052
    302.55769      -0.58948
    302.56379      -1.58948
    302.56989      -0.21448
    302.57600       0.41052
    302.58210       0.53552
    302.58821       0.41052
    302.59431      -0.08948
    302.60042       1.41052
    302.60652      -0.83948
    302.61262       1.03552
    302.61873      -0.08948
    302.62483       0.91052
    302.63094       1.66052
    302.63704       0.41052
    302.64314      -0.21448
    302.64925      -0.83948
    302.65535      -1.58948
    302.66146       0.66052
    302.66756      -0.58948
    302.67367       0.66052
    302.67977       0.53552
    302.68587      -1.96448
    302.69198       1.78552
    302.69808      -0.46448
    302.70419       2.16052
    302.71029       0.03552
    302.71640      -1.46448
    302.72250       1.41052
    302.72860       1.78552
    302.73471       0.66052
    302.74081       0.16052
    302.74692       1.16052
    302.75302      -1.58948
    302.75913      -1.96448
    302.76523      -0.46448
    302.77133       0.53552
    302.77744      -2.33948
    302.78354      -1.71448
    302.78965      -1.08948
    302.79575       1.53552
    302.80186       0.16052
    302.80796      -1.46448
    302.81406       1.66052
    302.82017      -1.33948
    302.82627      -0.58948
    302.83238       1.16052
    302.83848       0.03552
    302.84459       0.03552
    302.85069      -1.71448
    302.85679       0.66052
    302.86290       0.53552
    302.86900       0.41052
    302.87511       0.66052
    302.88121      -0.21448
    302.88732       0.28552
    302.89342      -0.21448
    302.89952       0.28552
    302.90563      -0.96448
    302.91173      -0.83948
    302.91784       0.78552
    302.92394       0.53552
    302.93005       1.03552
    302.93615       1.28552
    302.94225      -0.21448
    302.94836       0.03552
    302.95446      -0.33948
    302.96057       0.78552
    302.96667      -0.46448
    302.97277      -1.08948
    302.97888      -0.08948
    302.98498      -0.58948
    302.99109       2.28552
    302.99719       0.41052
    303.00330       0.03552
    303.00940       1.28552
    303.01550      -0.71448
    303.02161       0.16052
    303.02771       0.66052
    303.03382       1.41052
    303.03992       1.03552
    303.04603       0.53552
    303.05213       0.03552
    303.05823       0.41052
    303.06434       1.66052
    303.07044       2.28552
    303.07655      -1.58948
    303.08265       1.91052
    303.08876      -1.33948
    303.09486       0.78552
    303.10096      -0.96448
    303.10707       1.53552
    303.11317       0.16052
    303.11928      -0.96448
    303.12538       2.28552
    303.13149       1.41052
    303.13759       0.66052
    303.14369       0.78552
    303.14980      -0.08948
    303.15590       0.03552
    303.16201      -1.08948
    303.16811       0.28552
    303.17422       0.66052
    303.18032      -0.33948
    303.18642       0.66052
    303.19253       0.41052
    303.19863      -0.71448
    303.20474       1.03552
    303.21084       0.53552
    303.21695      -0.21448
    303.22305       0.41052
    303.22915       0.28552
    303.23526       0.53552
    303.24136       0.53552
    303.24747       1.03552
    303.25357      -0.71448
    303.25968       2.16052
    303.26578       1.78552
    303.27188      -1.46448
    303.27799      -1.58948
    303.28409       0.03552
    303.29020      -1.96448
    303.29630      -0.58948
    303.30241       0.03552
    303.30851       0.03552
    303.31461       1.28552
    303.32072       0.16052
    303.32682       1.03552
    303.33293       1.78552
    303.33903       0.28552
    303.34513      -1.08948
    303.35124      -0.96448
    303.35734      -0.08948
    303.36345      -0.08948
    303.36955       0.78552
    303.37566      -0.33948
    303.38176       0.53552
    303.38786       0.28552
    303.39397       0.66052
    303.40007      -0.21448
    303.40618      -1.08948
    303.41228       0.41052
    303.41839      -0.46448
    303.42449       0.53552
    303.43059       0.28552
    303.43670      -0.58948
    303.44280       1.16052
    303.44891       0.28552
    303.45501       0.41052
    303.46112       0.78552
    303.46722       0.41052
    303.47332      -1.83948
    303.47943       2.28552
    303.48553      -0.21448
    303.49164       0.53552
    303.49774      -0.33948
    303.50385      -0.71448
    303.50995       1.41052
    303.51605       0.16052
    303.52216      -0.08948
    303.52826       3.91052
    303.53437       1.03552
    303.54047      -1.33948
    303.54658       0.53552
    303.55268       0.28552
    303.55878       1.16052
    303.56489       0.03552
    303.57099      -0.96448
    303.57710       0.41052
    303.58320       0.16052
    303.58931       0.53552
    303.59541       1.78552
    303.60151       0.28552
    303.60762       0.41052
    303.61372      -1.46448
    303.61983      -0.58948
    303.62593       0.78552
    303.63204      -1.08948
    303.63814       1.78552
    303.64424       2.16052
    303.65035      -0.58948
    303.65645       0.91052
    303.66256       0.41052
    303.66866      -0.33948
    303.67476      -0.58948
    303.68087      -0.83948
    303.68697       0.16052
    303.69308      -1.96448
    303.69918       0.41052
    303.70529       0.53552
    303.71139       0.78552
    303.71749       0.78552
    303.72360       0.28552
    303.72970       0.91052
    303.73581      -0.83948
    303.74191       0.41052
    303.74802      -0.58948
    303.75412       0.41052
    303.76022       1.16052
    303.76633      -0.46448
    303.77243       0.78552
    303.77854      -1.96448
    303.78464       1.53552
    303.79075       0.28552
    303.79685       0.16052
    303.80295       0.28552
    303.80906       0.03552
    303.81516      -1.08948
    303.82127       1.41052
    303.82737       0.03552
    303.83348      -0.83948
    303.83958       1.16052
    303.84568      -1.33948
    303.85179       0.41052
    303.85789       1.03552
    303.86400       0.53552
    303.87010       0.28552
    303.87621      -0.71448
    303.88231       1.78552
    303.88841      -1.21448
    303.89452       0.16052
    303.90062       0.91052
    303.90673       0.03552
    303.91283       0.41052
    303.91894      -0.83948
    303.92504      -0.58948
    303.93114       0.41052
    303.93725      -0.83948
    303.94335       0.41052
    303.94946       1.28552
    303.95556       0.53552
    303.96167       0.16052
    303.96777      -0.71448
    303.97387       0.53552
    303.97998       1.53552
    303.98608       3.41052
    303.99219      -0.08948
    303.99829       0.78552
    304.00440      -0.08948
    304.01050      -0.58948
    304.01660      -1.58948
    304.02271      -0.83948
    304.02881      -0.71448
    304.03492       0.28552
    304.04102       1.41052
    304.04712       2.91052
    304.05323       0.53552
    304.05933       0.41052
    304.06544      -0.33948
    304.07154      -0.96448
    304.07765      -0.08948
    304.08375      -0.46448
    304.08985       0.28552
    304.09596       0.16052
    304.10206      -2.08948
    304.10817       2.16052
    304.11427      -1.08948
    304.12038      -0.21448
    304.12648       0.28552
    304.13258       0.16052
    304.13869       0.41052
    304.14479      -0.71448
    304.15090       0.16052
    304.15700      -0.08948
    304.16311       0.41052
    304.16921       2.16052
    304.17531       1.53552
    304.18142       0.91052
    304.18752      -0.96448
    304.19363      -1.08948
    304.19973      -0.21448
    304.20584      -1.83948
    304.21194       0.78552
    304.21804      -0.08948
    304.22415       0.78552
    304.23025      -0.08948
    304.23636       0.03552
    304.24246       0.03552
    304.24857      -0.33948
    304.25467      -1.08948
    304.26077       0.91052
    304.26688       0.03552
    304.27298      -1.21448
    304.27909       0.78552
    304.28519      -0.96448
    304.29130       0.78552
    304.29740      -1.83948
    304.30350       1.66052
    304.30961       1.03552
    304.31571      -0.46448
    304.32182       0.16052
    304.32792      -0.71448
    304.33403       0.28552
    304.34013      -0.83948
    304.34623      -0.08948
    304.35234      -1.58948
    304.35844       1.16052
    304.36455       1.91052
    304.37065       0.03552
    304.37675       0.03552
    304.38286      -0.71448
    304.38896       0.03552
    304.39507       0.41052
    304.40117       0.53552
    304.40728       0.03552
    304.41338      -1.33948
    304.41948       0.03552
    304.42559       0.91052
    304.43169      -1.58948
    304.43780       0.53552
    304.44390      -1.08948
    304.45001      -1.58948
    304.45611       0.41052
    304.46221       1.03552
    304.46832      -1.33948
    304.47442       0.78552
    304.48053      -0.83948
    304.48663       1.78552
    304.49274       0.78552
    304.49884      -0.46448
    304.50494       0.78552
    304.51105       0.28552
    304.51715       1.03552
    304.52326      -0.83948
    304.52936       1.03552
    304.53547      -0.08948
    304.54157      -1.08948
    304.54767      -1.33948
    304.55378       0.78552
    304.55988       1.91052
    304.56599       2.28552
    304.57209       0.41052
    304.57820      -1.83948
    304.58430       0.91052
    304.59040       0.66052
    304.59651       0.16052
    304.60261       1.03552
    304.60872       0.28552
    304.61482      -1.33948
    304.62093       1.28552
    304.62703       0.41052
    304.63313      -0.21448
    304.63924      -0.33948
    304.64534      -0.96448
    304.65145      -1.08948
    304.65755       1.53552
    304.66366       0.78552
    304.66976       0.41052
    304.67586      -0.58948
    304.68197       1.03552
    304.68807      -0.33948
    304.69418       1.28552
    304.70028       1.16052
    304.70639       0.66052
    304.71249      -0.96448
    304.71859      -0.46448
    304.72470      -0.21448
    304.73080      -0.46448
    304.73691      -0.46448
    304.74301      -1.46448
    304.74911      -1.33948
    304.75522       1.28552
    304.76132       1.78552
    304.76743      -0.08948
    304.77353       0.91052
    304.77964       0.91052
    304.78574       0.41052
    304.79184       0.03552
    304.79795       0.78552
    304.80405       0.78552
    304.81016      -0.21448
    304.81626      -0.58948
    304.82237      -0.83948
    304.82847       0.41052
    304.83457       0.16052
    304.84068       0.53552
    304.84678      -1.33948
    304.85289       0.03552
    304.85899       0.41052
    304.86510      -0.21448
    304.87120      -0.21448
    304.87730       0.78552
    304.88341       0.91052
    304.88951       0.91052
    304.89562       1.16052
    304.90172      -0.71448
    304.90783       0.28552
    304.91393       1.91052
    304.92003      -2.21448
    304.92614       0.53552
    304.93224       0.41052
    304.93835      -0.46448
    304.94445      -0.33948
    304.95056       1.41052
    304.95666       1.66052
    304.96276       0.41052
    304.96887       0.91052
    304.97497      -0.58948
    304.98108      -0.71448
    304.98718      -0.46448
    304.99329       1.66052
    304.99939       0.41052
    305.00549      -0.83948
    305.01160       0.91052
    305.01770       1.41052
    305.02381       2.03552
    305.02991       1.91052
    305.03602       1.91052
    305.04212      -1.08948
    305.04822       0.78552
    305.05433      -1.33948
    305.06043       0.16052
    305.06654      -1.08948
    305.07264       0.03552
    305.07874      -1.08948
    305.08485       2.16052
    305.09095      -0.21448
    305.09706      -0.46448
    305.10316       1.16052
    305.10927       0.41052
    305.11537       1.91052
    305.12147      -0.33948
    305.12758       1.78552
    305.13368      -0.08948
    305.13979       0.28552
    305.14589      -0.21448
    305.15200       1.66052
    305.15810      -0.21448
    305.16420       0.03552
    305.17031      -2.21448
    305.17641      -0.33948
    305.18252       0.16052
    305.18862      -0.96448
    305.19473      -1.08948
    305.20083       2.03552
    305.20693       0.41052
    305.21304      -0.33948
    305.21914       0.41052
    305.22525       1.41052
    305.23135      -0.21448
    305.23746       0.78552
    305.24356      -0.71448
    305.24966       0.41052
    305.25577       0.16052
    305.26187       0.28552
    305.26798      -0.83948
    305.27408       0.53552
    305.28019       0.28552
    305.28629       0.53552
    305.29239       0.28552
    305.29850      -1.08948
    305.30460       0.91052
    305.31071      -0.08948
    305.31681      -0.08948
    305.32292       0.28552
    305.32902       0.41052
    305.33512       0.53552
    305.34123      -0.71448
    305.34733       0.28552
    305.35344       1.41052
    305.35954      -0.08948
    305.36565       2.03552
    305.37175      -2.08948
    305.37785      -0.33948
    305.38396      -0.08948
    305.39006      -0.83948
    305.39617      -0.46448
    305.40227       0.16052
    305.40838       0.28552
    305.41448      -0.21448
    305.42058       1.66052
    305.42669       1.53552
    305.43279      -0.46448
    305.43890       0.41052
    305.44500      -0.71448
    305.45110       1.16052
    305.45721      -1.21448
    305.46331       0.16052
    305.46942       0.41052
    305.47552      -0.21448
    305.48163       1.66052
    305.48773       0.16052
    305.49383       0.16052
    305.49994      -0.83948
    305.50604      -1.58948
    305.51215      -0.58948
    305.51825       0.66052
    305.52436       0.66052
    305.53046       1.03552
    305.53656      -0.46448
    305.54267       0.78552
    305.54877       0.41052
    305.55488       0.53552
    305.56098       0.41052
    305.56709      -0.33948
    305.57319       0.41052
    305.57929       0.03552
    305.58540       0.28552
    305.59150       0.03552
    305.59761      -0.33948
    305.60371       0.16052
    305.60982      -0.83948
    305.61592       1.91052
    305.62202      -1.21448
    305.62813       0.28552
    305.63423       0.28552
    305.64034       0.53552
    305.64644       0.03552
    305.65255       0.66052
    305.65865       1.41052
    305.66475       0.91052
    305.67086      -0.08948
    305.67696       2.41052
    305.68307       0.53552
    305.68917      -0.21448
    305.69528      -0.46448
    305.70138      -0.83948
    305.70748       0.41052
    305.71359      -0.83948
    305.71969      -1.21448
    305.72580       0.16052
    305.73190      -0.21448
    305.73801       0.03552
    305.74411       1.03552
    305.75021       0.28552
    305.75632       0.66052
    305.76242       1.03552
    305.76853       0.28552
    305.77463       0.53552
    305.78073      -0.96448
    305.78684      -1.21448
    305.79294       0.41052
    305.79905      -1.71448
    305.80515      -0.21448
    305.81126       0.28552
    305.81736       2.41052
    305.82346      -1.33948
    305.82957       0.41052
    305.83567      -1.08948
    305.84178       1.41052
    305.84788       1.16052
    305.85399       1.53552
    305.86009       0.28552
    305.86619      -0.21448
    305.87230       0.91052
    305.87840       0.53552
    305.88451       0.03552
    305.89061       0.41052
    305.89672      -0.33948
    305.90282      -1.08948
    305.90892       0.91052
    305.91503      -0.33948
    305.92113      -0.46448
    305.92724       0.66052
    305.93334       1.28552
    305.93945      -1.08948
    305.94555       0.91052
    305.95165       0.53552
    305.95776      -0.08948
    305.96386      -0.21448
    305.96997      -0.08948
    305.97607      -1.21448
    305.98218       0.53552
    305.98828      -0.21448
    305.99438      -0.21448
    306.00049      -0.71448
    306.00659       0.03552
    306.01270      -0.21448
    306.01880      -0.71448
    306.02491      -0.71448
    306.03101       0.16052
    306.03711      -0.96448
    306.04322       0.53552
    306.04932      -0.46448
    306.05543      -0.33948
    306.06153      -0.21448
    306.06764       0.28552
    306.07374       0.78552
    306.07984      -0.33948
    306.08595       0.66052
    306.09205      -0.71448
    306.09816       0.03552
    306.10426      -0.46448
    306.11037      -0.83948
    306.11647       0.41052
    306.12257       0.03552
    306.12868      -0.58948
    306.13478       1.03552
    306.14089      -0.83948
    306.14699      -0.21448
    306.15309       0.53552
    306.15920       0.28552
    306.16530       0.16052
    306.17141      -0.21448
    306.17751      -0.96448
    306.18362       1.16052
    306.18972       0.53552
    306.19582       0.03552
    306.20193       0.78552
    306.20803       0.16052
    306.21414      -0.33948
    306.22024      -1.21448
    306.22635       0.28552
    306.23245      -0.83948
    306.23855       1.16052
    306.24466       0.66052
    306.25076       0.66052
    306.25687      -0.21448
    306.26297       0.41052
    306.26908       1.41052
    306.27518       1.28552
    306.28128       0.16052
    306.28739       1.78552
    306.29349       0.16052
    306.29960       0.03552
    306.30570       1.03552
    306.31181       0.66052
    306.31791       0.28552
    306.32401      -0.58948
    306.33012       0.41052
    306.33622      -0.21448
    306.34233      -1.21448
    306.34843       0.28552
    306.35454       0.16052
    306.36064       1.41052
    306.36674       1.28552
    306.37285      -0.71448
    306.37895       1.78552
    306.38506       1.41052
    306.39116       1.53552
    306.39727       0.41052
    306.40337       0.91052
    306.40947      -0.33948
    306.41558      -0.46448
    306.42168       0.78552
    306.42779       0.41052
    306.43389      -2.58948
    306.44000       0.16052
    306.44610       1.41052
    306.45220       0.16052
    306.45831       2.16052
    306.46441       0.41052
    306.47052       2.53552
    306.47662       0.16052
    306.48272       1.28552
    306.48883      -1.46448
    306.49493       0.66052
    306.50104      -2.08948
    306.50714       0.91052
    306.51325       0.78552
    306.51935      -0.83948
    306.52545       0.41052
    306.53156      -0.46448
    306.53766       1.78552
    306.54377      -0.33948
    306.54987       1.28552
    306.55598       0.41052
    306.56208       0.41052
    306.56818       1.41052
    306.57429       0.28552
    306.58039       1.03552
    306.58650       1.41052
    306.59260      -0.46448
    306.59871      -0.08948
    306.60481       1.78552
    306.61091       0.66052
    306.61702      -1.33948
    306.62312      -0.46448
    306.62923       1.03552
    306.63533      -0.46448
    306.64144      -0.08948
    306.64754       2.03552
    306.65364      -0.83948
    306.65975       1.28552
    306.66585      -0.46448
    306.67196      -0.08948
    306.67806      -0.71448
    306.68417       0.28552
    306.69027      -0.58948
    306.69637       0.28552
    306.70248      -1.08948
    306.70858       1.66052
    306.71469       0.78552
    306.72079      -0.33948
    306.72690      -1.08948
    306.73300       1.91052
    306.73910      -0.46448
    306.74521      -0.83948
    306.75131      -1.33948
    306.75742       1.16052
    306.76352      -1.46448
    306.76963      -0.21448
    306.77573      -1.83948
    306.78183       1.28552
    306.78794       0.28552
    306.79404       0.03552
    306.80015       1.03552
    306.80625       0.16052
    306.81236      -0.58948
    306.81846       0.16052
    306.82456       0.03552
    306.83067       2.41052
    306.83677      -0.96448
    306.84288       1.53552
    306.84898      -0.58948
    306.85508       0.78552
    306.86119       1.16052
    306.86729      -0.96448
    306.87340      -0.33948
    306.87950       1.03552
    306.88561       0.16052
    306.89171       0.28552
    306.89781       0.91052
    306.90392       0.28552
    306.91002       0.66052
    306.91613       0.53552
    306.92223       0.41052
    306.92834       0.41052
    306.93444      -0.08948
    306.94054       0.78552
    306.94665       0.28552
    306.95275       0.16052
    306.95886      -0.33948
    306.96496      -0.21448
    306.97107      -2.58948
    306.97717       2.66052
    306.98327       0.78552
    306.98938       1.53552
    306.99548       1.78552
    307.00159      -0.21448
    307.00769       0.66052
    307.01380       1.16052
    307.01990       0.53552
    307.02600       0.03552
    307.03211      -1.21448
    307.03821      -0.33948
    307.04432       1.41052
    307.05042       0.53552
    307.05653      -0.08948
    307.06263      -0.71448
    307.06873       0.91052
    307.07484      -0.21448
    307.08094       0.03552
    307.08705       1.66052
    307.09315       0.28552
    307.09926       0.78552
    307.10536       1.66052
    307.11146       1.41052
    307.11757       1.03552
    307.12367      -1.71448
    307.12978      -0.21448
    307.13588      -0.33948
    307.14199      -0.83948
    307.14809      -1.21448
    307.15419      -0.33948
    307.16030      -1.08948
    307.16640      -0.21448
    307.17251       0.41052
    307.17861       0.03552
    307.18471       0.03552
    307.19082       0.78552
    307.19692       0.28552
    307.20303       0.41052
    307.20913       1.03552
    307.21524       0.66052
    307.22134       0.03552
    307.22744       0.66052
    307.23355       1.41052
    307.23965       0.03552
    307.24576       0.78552
    307.25186      -0.08948
    307.25797      -0.33948
    307.26407      -1.08948
    307.27017       0.53552
    307.27628       1.03552
    307.28238      -0.96448
    307.28849      -0.21448
    307.29459      -0.21448
    307.30070      -0.58948
    307.30680       0.53552
    307.31290       2.16052
    307.31901       0.78552
    307.32511       2.16052
    307.33122       0.66052
    307.33732      -1.33948
    307.34343       0.16052
    307.34953      -1.83948
    307.35563       1.28552
    307.36174       1.03552
    307.36784      -0.46448
    307.37395       1.16052
    307.38005       1.03552
    307.38616      -0.83948
    307.39226       1.03552
    307.39836       0.03552
    307.40447       0.41052
    307.41057      -0.58948
    307.41668      -1.08948
    307.42278       0.78552
    307.42889       1.53552
    307.43499      -0.33948
    307.44109       1.91052
    307.44720       2.03552
    307.45330      -0.58948
    307.45941      -0.83948
    307.46551      -0.58948
    307.47162      -1.71448
    307.47772       0.28552
    307.48382      -0.58948
    307.48993       0.41052
    307.49603       0.41052
    307.50214       0.41052
    307.50824       1.03552
    307.51435       1.78552
    307.52045       1.03552
    307.52655      -0.96448
    307.53266       0.78552
    307.53876      -0.46448
    307.54487      -0.08948
    307.55097      -0.46448
    307.55707       1.41052
    307.56318      -0.83948
    307.56928       1.16052
    307.57539       1.41052
    307.58149      -0.83948
    307.58760      -1.08948
    307.59370      -1.71448
    307.59980       2.28552
    307.60591      -0.46448
    307.61201       0.03552
    307.61812       0.16052
    307.62422       0.53552
    307.63033       1.78552
    307.63643      -0.96448
    307.64253       0.16052
    307.64864      -0.08948
    307.65474       0.28552
    307.66085      -0.58948
    307.66695       0.41052
    307.67306      -0.33948
    307.67916       0.03552
    307.68526       0.03552
    307.69137       0.16052
    307.69747      -1.58948
    307.70358       1.28552
    307.70968       1.41052
    307.71579      -0.83948
    307.72189       1.53552
    307.72799      -0.21448
    307.73410       1.41052
    307.74020      -1.21448
    307.74631       0.41052
    307.75241      -0.21448
    307.75852       0.53552
    307.76462       0.78552
    307.77072      -1.33948
    307.77683       0.91052
    307.78293      -0.71448
    307.78904      -1.71448
    307.79514      -0.58948
    307.80125      -0.46448
    307.80735      -1.21448
    307.81345      -0.33948
    307.81956       1.16052
    307.82566       0.66052
    307.83177       0.91052
    307.83787       1.91052
    307.84398       0.78552
    307.85008      -0.83948
    307.85618       1.53552
    307.86229       0.78552
    307.86839      -1.33948
    307.87450       0.41052
    307.88060      -1.33948
    307.88670      -0.71448
    307.89281      -0.21448
    307.89891       0.41052
    307.90502       1.03552
    307.91112       0.78552
    307.91723      -1.71448
    307.92333      -0.33948
    307.92943       0.53552
    307.93554       0.66052
    307.94164       0.03552
    307.94775      -1.33948
    307.95385      -0.46448
    307.95996       0.16052
    307.96606       0.16052
    307.97216       0.91052
    307.97827      -0.08948
    307.98437      -1.21448
    307.99048       0.66052
    307.99658      -0.46448
    308.00269       1.16052
    308.00879       0.28552
    308.01489       0.03552
    308.02100      -0.71448
    308.02710      -1.08948
    308.03321       1.53552
    308.03931       0.91052
    308.04542       0.66052
    308.05152       0.03552
    308.05762       1.03552
    308.06373       0.53552
    308.06983       0.16052
    308.07594      -1.21448
    308.08204       0.78552
    308.08815       0.16052
    308.09425       1.28552
    308.10035      -0.71448
    308.10646       0.41052
    308.11256      -0.46448
    308.11867      -1.33948
    308.12477      -0.96448
    308.13088      -1.58948
    308.13698       0.28552
    308.14308       1.66052
    308.14919      -0.21448
    308.15529       1.53552
    308.16140       1.53552
    308.16750       0.53552
    308.17361      -0.58948
    308.17971       0.28552
    308.18581      -0.71448
    308.19192       1.53552
    308.19802       0.16052
    308.20413      -0.33948
    308.21023      -0.21448
    308.21634      -0.08948
    308.22244       0.78552
    308.22854       1.91052
    308.23465       0.28552
    308.24075      -0.96448
    308.24686       1.16052
    308.25296       0.91052
    308.25906      -1.08948
    308.26517       0.66052
    308.27127      -0.58948
    308.27738      -0.21448
    308.28348      -0.46448
    308.28959      -0.58948
    308.29569       1.41052
    308.30179      -0.33948
    308.30790      -0.21448
    308.31400      -1.33948
    308.32011      -0.83948
    308.32621       1.03552
    308.33232      -0.83948
    308.33842      -0.21448
    308.34452       1.16052
    308.35063       2.03552
    308.35673       0.16052
    308.36284       1.53552
    308.36894       0.78552
    308.37505      -1.21448
    308.38115      -0.71448
    308.38725       0.53552
    308.39336       1.16052
    308.39946      -1.58948
    308.40557       0.16052
    308.41167       1.91052
    308.41778       0.16052
    308.42388      -0.71448
    308.42998       0.53552
    308.43609       1.78552
    308.44219      -0.71448
    308.44830       0.16052
    308.45440       1.66052
    308.46051      -1.21448
    308.46661       0.28552
    308.47271       0.66052
    308.47882      -0.33948
    308.48492       0.66052
    308.49103      -1.83948
    308.49713       0.53552
    308.50324      -0.08948
    308.50934      -0.71448
    308.51544       0.28552
    308.52155       2.41052
    308.52765      -2.71448
    308.53376       0.53552
    308.53986       1.28552
    308.54597      -0.83948
    308.55207       0.66052
    308.55817       1.78552
    308.56428       0.66052
    308.57038       0.28552
    308.57649       0.53552
    308.58259      -0.08948
    308.58869      -1.33948
    308.59480      -0.96448
    308.60090       1.28552
    308.60701       0.53552
    308.61311       0.28552
    308.61922      -1.96448
    308.62532       1.78552
    308.63142      -0.08948
    308.63753      -0.33948
    308.64363       1.78552
    308.64974      -1.96448
    308.65584       0.78552
    308.66195       0.28552
    308.66805      -0.21448
    308.67415       2.66052
    308.68026       0.66052
    308.68636      -0.21448
    308.69247       0.66052
    308.69857      -0.96448
    308.70468      -0.58948
    308.71078       0.16052
    308.71688      -0.08948
    308.72299      -0.33948
    308.72909      -0.21448
    308.73520       0.66052
    308.74130       1.78552
    308.74741      -0.33948
    308.75351       2.16052
    308.75961       0.28552
    308.76572      -0.08948
    308.77182       1.03552
    308.77793      -0.08948
    308.78403       1.28552
    308.79014       0.28552
    308.79624       0.28552
    308.80234       1.28552
    308.80845       0.66052
    308.81455      -1.21448
    308.82066      -0.21448
    308.82676      -0.96448
    308.83287      -0.21448
    308.83897      -0.46448
    308.84507      -0.96448
    308.85118       1.78552
    308.85728      -1.08948
    308.86339       0.03552
    308.86949       2.41052
    308.87560       2.03552
    308.88170       0.78552
    308.88780      -0.08948
    308.89391       1.16052
    308.90001       0.03552
    308.90612      -0.96448
    308.91222       0.16052
    308.91832      -0.21448
    308.92443      -1.58948
    308.93053      -0.96448
    308.93664      -0.96448
    308.94274      -0.58948
    308.94885      -0.33948
    308.95495       0.16052
    308.96105       0.28552
    308.96716      -1.83948
    308.97326       0.78552
    308.97937       0.41052
    308.98547       0.16052
    308.99158      -0.21448
    308.99768       1.16052
    309.00378       1.53552
    309.00989      -0.33948
    309.01599       1.28552
    309.02210      -0.21448
    309.02820      -0.58948
    309.03431       1.53552
    309.04041      -0.71448
    309.04651      -0.08948
    309.05262       1.41052
    309.05872       1.41052
    309.06483      -0.08948
    309.07093       0.16052
    309.07704       0.41052
    309.08314       0.53552
    309.08924       1.16052
    309.09535       0.66052
    309.10145      -0.46448
    309.10756       0.66052
    309.11366       0.53552
    309.11977       0.66052
    309.12587      -0.33948
    309.13197       0.16052
    309.13808      -0.46448
    309.14418       1.41052
    309.15029      -0.46448
    309.15639      -0.21448
    309.16250       0.91052
    309.16860       1.53552
    309.17470       0.66052
    309.18081       0.91052
    309.18691       0.28552
    309.19302       0.03552
    309.19912      -1.21448
    309.20523       1.53552
    309.21133       1.16052
    309.21743      -0.46448
    309.22354      -1.58948
    309.22964       1.53552
    309.23575      -1.83948
    309.24185      -0.08948
    309.24796       0.16052
    309.25406      -0.71448
    309.26016       0.16052
    309.26627      -0.46448
    309.27237       1.53552
    309.27848       0.53552
    309.28458       1.66052
    309.29068       0.41052
    309.29679       0.03552
    309.30289       0.16052
    309.30900      -0.21448
    309.31510       1.03552
    309.32121      -1.58948
    309.32731       0.03552
    309.33341      -0.58948
    309.33952       0.66052
    309.34562      -0.71448
    309.35173       0.53552
    309.35783       0.03552
    309.36394       1.16052
    309.37004      -0.96448
    309.37614       0.41052
    309.38225       1.66052
    309.38835      -0.08948
    309.39446      -0.58948
    309.40056       0.41052
    309.40667       0.28552
    309.41277       1.16052
    309.41887      -1.46448
    309.42498       0.53552
    309.43108       0.66052
    309.43719       0.53552
    309.44329       1.41052
    309.44940      -0.33948
    309.45550       0.28552
    309.46160      -0.46448
    309.46771       0.16052
    309.47381       1.03552
    309.47992       1.03552
    309.48602       0.78552
    309.49213      -0.83948
    309.49823       1.16052
    309.50433      -0.21448
    309.51044      -0.08948
    309.51654       0.16052
    309.52265       1.78552
    309.52875      -1.08948
    309.53486       0.66052
    309.54096      -0.58948
    309.54706      -0.46448
    309.55317      -0.21448
    309.55927       0.16052
    309.56538       0.78552
    309.57148      -1.71448
    309.57759      -1.71448
    309.58369      -1.33948
    309.58979       1.16052
    309.59590       1.41052
    309.60200       2.66052
    309.60811       1.53552
    309.61421      -0.58948
    309.62031       0.28552
    309.62642       0.91052
    309.63252      -1.71448
    309.63863      -0.83948
    309.64473      -0.71448
    309.65084       0.03552
    309.65694       0.78552
    309.66304      -0.21448
    309.66915      -0.08948
    309.67525      -1.71448
    309.68136       0.16052
    309.68746      -0.83948
    309.69357       0.03552
    309.69967       0.28552
    309.70577      -0.46448
    309.71188       0.41052
    309.71798       0.78552
    309.72409      -0.21448
    309.73019      -0.46448
    309.73630      -1.21448
    309.74240      -1.33948
    309.74850       0.41052
    309.75461      -0.83948
    309.76071      -1.33948
    309.76682      -1.33948
    309.77292       0.16052
    309.77903      -0.71448
    309.78513       0.41052
    309.79123      -0.33948
    309.79734       0.03552
    309.80344       0.78552
    309.80955      -0.21448
    309.81565       1.78552
    309.82176      -1.08948
    309.82786       0.03552
    309.83396       0.41052
    309.84007       0.16052
    309.84617       0.28552
    309.85228      -0.08948
    309.85838      -0.21448
    309.86449       1.03552
    309.87059      -0.33948
    309.87669       0.53552
    309.88280       1.28552
    309.88890      -1.96448
    309.89501       0.53552
    309.90111       0.78552
    309.90722      -0.33948
    309.91332       1.66052
    309.91942       0.53552
    309.92553       2.28552
    309.93163       1.53552
    309.93774      -0.08948
    309.94384      -1.21448
    309.94995       0.16052
    309.95605      -0.33948
    309.96215      -1.58948
    309.96826       0.28552
    309.97436      -1.33948
    309.98047      -1.46448
    309.98657      -0.46448
    309.99267       0.28552
    309.99878       0.41052
    310.00488       0.03552
    310.01099      -1.46448
    310.01709      -1.58948
    310.02320      -0.71448
    310.02930       0.53552
    310.03540      -0.33948
    310.04151      -1.58948
    310.04761       0.91052
    310.05372       0.03552
    310.05982      -1.08948
    310.06593      -1.08948
    310.07203       0.28552
    310.07813      -0.08948
    310.08424      -1.58948
    310.09034      -0.83948
    310.09645       0.53552
    310.10255      -0.71448
    310.10866      -0.08948
    310.11476      -1.21448
    310.12086       2.28552
    310.12697       1.53552
    310.13307       0.91052
    310.13918      -0.08948
    310.14528      -0.33948
    310.15139       0.78552
    310.15749      -0.46448
    310.16359       0.78552
    310.16970       0.03552
    310.17580      -1.58948
    310.18191      -0.83948
    310.18801       0.41052
    310.19412      -0.33948
    310.20022      -1.46448
    310.20632      -0.71448
    310.21243       0.16052
    310.21853       1.91052
    310.22464       0.28552
    310.23074       2.41052
    310.23685       0.91052
    310.24295      -0.33948
    310.24905      -0.08948
    310.25516       0.66052
    310.26126       0.16052
    310.26737       0.41052
    310.27347       0.78552
    310.27958      -0.33948
    310.28568      -0.71448
    310.29178      -0.58948
    310.29789       0.91052
    310.30399      -0.33948
    310.31010      -1.83948
    310.31620       0.78552
    310.32230       0.66052
    310.32841      -0.33948
    310.33451       1.41052
    310.34062       1.16052
    310.34672       0.41052
    310.35283       1.41052
    310.35893      -0.33948
    310.36503       2.28552
    310.37114      -0.96448
    310.37724      -0.96448
    310.38335       0.41052
    310.38945       0.78552
    310.39556      -2.71448
    310.40166       0.16052
    310.40776      -0.33948
    310.41387       0.78552
    310.41997      -0.33948
    310.42608      -0.46448
    310.43218       0.16052
    310.43829       0.41052
    310.44439       0.16052
    310.45049       0.16052
    310.45660      -0.21448
    310.46270      -1.58948
    310.46881       0.91052
    310.47491       0.28552
    310.48102       0.78552
    310.48712      -0.33948
    310.49322       2.91052
    310.49933      -0.58948
    310.50543      -0.08948
    310.51154      -1.08948
    310.51764       0.41052
    310.52375       0.66052
    310.52985      -0.58948
    310.53595      -1.21448
    310.54206       0.66052
    310.54816      -0.83948
    310.55427       0.41052
    310.56037       0.78552
    310.56648       0.16052
    310.57258       0.78552
    310.57868      -0.71448
    310.58479       1.03552
    310.59089      -0.21448
    310.59700      -1.46448
    310.60310      -1.08948
    310.60921       0.41052
    310.61531      -0.08948
    310.62141      -1.58948
    310.62752      -0.46448
    310.63362       0.78552
    310.63973       1.28552
    310.64583       1.66052
    310.65194       0.53552
    310.65804       0.53552
    310.66414       0.78552
    310.67025      -0.58948
    310.67635       0.03552
    310.68246      -0.21448
    310.68856       0.53552
    310.69466       0.03552
    310.70077       0.91052
    310.70687       0.41052
    310.71298       2.41052
    310.71908      -0.83948
    310.72519      -0.08948
    310.73129      -2.21448
    310.73739       0.41052
    310.74350       0.41052
    310.74960      -1.83948
    310.75571       0.41052
    310.76181      -1.96448
    310.76792       0.53552
    310.77402       0.66052
    310.78012       0.41052
    310.78623       0.16052
    310.79233       1.41052
    310.79844      -0.21448
    310.80454      -0.58948
    310.81065      -1.46448
    310.81675       0.03552
    310.82285      -1.33948
    310.82896      -0.33948
    310.83506       1.91052
    310.84117       1.03552
    310.84727      -0.08948
    310.85338      -1.08948
    310.85948      -2.96448
    310.86558       0.41052
    310.87169       1.16052
    310.87779      -0.83948
    310.88390      -0.21448
    310.89000       0.53552
    310.89611       0.03552
    310.90221       0.66052
    310.90831       1.03552
    310.91442      -0.71448
    310.92052       0.41052
    310.92663      -1.33948
    310.93273      -0.46448
    310.93884       1.03552
    310.94494       0.91052
    310.95104       0.16052
    310.95715      -1.46448
    310.96325       0.41052
    310.96936       1.91052
    310.97546      -0.33948
    310.98157       0.16052
    310.98767      -0.46448
    310.99377       0.28552
    310.99988      -1.46448
    311.00598       1.41052
    311.01209      -0.46448
    311.01819      -0.21448
    311.02429      -0.71448
    311.03040       0.41052
    311.03650      -0.83948
    311.04261       0.41052
    311.04871      -0.96448
    311.05482       1.16052
    311.06092       0.91052
    311.06702      -0.96448
    311.07313      -0.21448
    311.07923       0.28552
    311.08534       0.91052
    311.09144       1.41052
    311.09755       1.41052
    311.10365       0.03552
    311.10975       0.03552
    311.11586      -0.46448
    311.12196      -1.21448
    311.12807       0.53552
    311.13417       1.16052
    311.14028       0.28552
    311.14638      -1.83948
    311.15248      -0.96448
    311.15859       0.53552
    311.16469       1.03552
    311.17080       0.78552
    311.17690      -0.08948
    311.18301      -0.08948
    311.18911       0.28552
    311.19521      -0.08948
    311.20132       1.66052
    311.20742       1.41052
    311.21353      -0.08948
    311.21963       0.16052
    311.22574       0.03552
    311.23184       2.16052
    311.23794       1.28552
    311.24405       1.28552
    311.25015       0.03552
    311.25626      -0.71448
    311.26236       0.28552
    311.26847       0.66052
    311.27457       0.03552
    311.28067       0.03552
    311.28678       0.03552
    311.29288       2.16052
    311.29899       1.03552
    311.30509       0.03552
    311.31120       2.28552
    311.31730      -0.46448
    311.32340       0.66052
    311.32951      -0.58948
    311.33561       0.41052
    311.34172       1.41052
    311.34782      -0.58948
    311.35393       0.53552
    311.36003       1.66052
    311.36613       0.78552
    311.37224       1.41052
    311.37834       1.28552
    311.38445       1.28552
    311.39055       0.03552
    311.39665       1.16052
    311.40276      -0.33948
    311.40886      -0.96448
    311.41497      -0.08948
    311.42107       1.41052
    311.42718      -1.08948
    311.43328       0.41052
    311.43938      -0.96448
    311.44549       0.53552
    311.45159      -0.46448
    311.45770       0.16052
    311.46380       0.78552
    311.46991       0.53552
    311.47601      -0.46448
    311.48211       1.53552
    311.48822       0.41052
    311.49432       2.28552
    311.50043       0.41052
    311.50653      -0.83948
    311.51264      -0.83948
    311.51874      -1.96448
    311.52484       0.03552
    311.53095       0.16052
    311.53705       0.03552
    311.54316      -0.46448
    311.54926      -0.71448
    311.55537       0.66052
    311.56147       1.66052
    311.56757      -1.83948
    311.57368       0.53552
    311.57978       0.16052
    311.58589       0.28552
    311.59199      -0.08948
    311.59810       0.28552
    311.60420       0.78552
    311.61030      -0.08948
    311.61641      -1.08948
    311.62251       1.91052
    311.62862       1.41052
    311.63472       0.16052
    311.64083       0.41052
    311.64693      -0.21448
    311.65303       0.78552
    311.65914      -0.71448
    311.66524      -0.58948
    311.67135      -0.08948
    311.67745       0.28552
    311.68356      -1.08948
    311.68966       1.53552
    311.69576       0.16052
    311.70187       0.66052
    311.70797      -0.21448
    311.71408      -0.08948
    311.72018       0.78552
    311.72628      -0.83948
    311.73239       0.28552
    311.73849       1.28552
    311.74460      -0.08948
    311.75070      -0.08948
    311.75681       0.66052
    311.76291      -0.33948
    311.76901      -0.33948
    311.77512      -0.96448
    311.78122       0.78552
    311.78733       0.28552
    311.79343      -1.83948
    311.79954      -1.21448
    311.80564       0.03552
    311.81174       0.78552
    311.81785      -0.21448
    311.82395       0.03552
    311.83006       0.41052
    311.83616       0.16052
    311.84227      -1.21448
    311.84837       1.16052
    311.85447       1.28552
    311.86058      -0.46448
    311.86668      -0.08948
    311.87279      -1.33948
    311.87889      -0.21448
    311.88500       1.66052
    311.89110       0.91052
    311.89720      -0.46448
    311.90331       0.03552
    311.90941       0.28552
    311.91552      -0.71448
    311.92162       1.28552
    311.92773      -0.83948
    311.93383       1.78552
    311.93993       0.66052
    311.94604       0.03552
    311.95214       0.28552
    311.95825       0.28552
    311.96435      -0.08948
    311.97046      -0.71448
    311.97656       1.28552
    311.98266      -0.33948
    311.98877      -0.21448
    311.99487      -0.96448
    312.00098      -1.33948
    312.00708      -0.46448
    312.01319       1.41052
    312.01929       0.41052
    312.02539       0.91052
    312.03150       1.16052
    312.03760      -0.33948
    312.04371      -0.71448
    312.04981      -1.08948
    312.05592       1.16052
    312.06202       0.28552
    312.06812       1.28552
    312.07423       0.28552
    312.08033       0.16052
    312.08644       1.41052
    312.09254       0.16052
    312.09864       0.53552
    312.10475       0.41052
    312.11085      -0.33948
    312.11696       1.03552
    312.12306       0.91052
    312.12917       0.28552
    312.13527      -1.33948
    312.14137       0.66052
    312.14748       0.03552
    312.15358       1.78552
    312.15969       0.53552
    312.16579      -0.58948
    312.17190       1.53552
    312.17800       0.41052
    312.18410      -1.33948
    312.19021       0.28552
    312.19631      -0.71448
    312.20242       0.78552
    312.20852       0.03552
    312.21463       1.03552
    312.22073      -0.21448
    312.22683      -0.71448
    312.23294       1.03552
    312.23904      -0.46448
    312.24515       1.66052
    312.25125       0.28552
    312.25736       0.16052
    312.26346       1.66052
    312.26956       0.16052
    312.27567       1.53552
    312.28177      -0.58948
    312.28788       1.03552
    312.29398      -0.08948
    312.30009      -1.96448
    312.30619       0.03552
    312.31229       0.16052
    312.31840      -2.08948
    312.32450       1.16052
    312.33061       0.28552
    312.33671       1.03552
    312.34282      -0.08948
    312.34892       0.41052
    312.35502       0.66052
    312.36113      -2.08948
    312.36723       0.41052
    312.37334       0.78552
    312.37944      -1.71448
    312.38555       0.03552
    312.39165      -0.33948
    312.39775       1.41052
    312.40386       0.41052
    312.40996      -0.33948
    312.41607       1.28552
    312.42217       0.03552
    312.42827      -0.21448
    312.43438       1.03552
    312.44048       0.28552
    312.44659      -0.58948
    312.45269      -1.71448
    312.45880       2.66052
    312.46490      -0.33948
    312.47100      -0.33948
    312.47711      -0.83948
    312.48321       1.03552
    312.48932       0.16052
    312.49542      -0.21448
    312.50153      -0.33948
    312.50763       1.41052
    312.51373      -0.71448
    312.51984       0.53552
    312.52594      -0.58948
    312.53205       0.78552
    312.53815       1.03552
    312.54426      -0.21448
    312.55036       0.91052
    312.55646       2.16052
    312.56257       0.66052
    312.56867      -1.21448
    312.57478      -0.96448
    312.58088       1.03552
    312.58699      -1.21448
    312.59309      -0.58948
    312.59919       1.66052
    312.60530      -1.71448
    312.61140       1.78552
    312.61751       0.53552
    312.62361       0.16052
    312.62972       0.03552
    312.63582       1.41052
    312.64192       0.41052
    312.64803       0.41052
    312.65413      -1.83948
    312.66024       1.28552
    312.66634       0.78552
    312.67245       2.41052
    312.67855       0.91052
    312.68465       0.28552
    312.69076      -0.58948
    312.69686       0.16052
    312.70297      -0.21448
    312.70907       0.03552
    312.71518       0.28552
    312.72128      -1.33948
    312.72738      -0.08948
    312.73349      -0.21448
    312.73959      -0.71448
    312.74570       0.41052
    312.75180      -0.71448
    312.75791       1.03552
    312.76401       0.53552
    312.77011       1.16052
    312.77622       1.28552
    312.78232       0.03552
    312.78843      -0.83948
    312.79453      -0.08948
    312.80063      -1.58948
    312.80674       1.16052
    312.81284      -0.96448
    312.81895       0.16052
    312.82505       0.03552
    312.83116      -1.08948
    312.83726      -0.46448
    312.84336       0.03552
    312.84947       1.53552
    312.85557       0.66052
    312.86168       0.16052
    312.86778       0.66052
    312.87389       0.66052
    312.87999       2.03552
    312.88609      -0.83948
    312.89220       0.16052
    312.89830       1.28552
    312.90441       0.03552
    312.91051       0.28552
    312.91662      -0.58948
    312.92272       0.41052
    312.92882       0.16052
    312.93493      -0.96448
    312.94103       1.28552
    312.94714      -0.71448
    312.95324      -0.46448
    312.95935       0.16052
    312.96545       0.03552
    312.97155      -0.21448
    312.97766      -0.83948
    312.98376       1.03552
    312.98987       0.91052
    312.99597       2.53552
    313.00208       0.53552
    313.00818      -1.08948
    313.01428       0.41052
    313.02039       1.28552
    313.02649      -1.46448
    313.03260       0.28552
    313.03870       1.03552
    313.04481      -0.33948
    313.05091       1.41052
    313.05701       1.03552
    313.06312       0.41052
    313.06922       0.66052
    313.07533      -1.46448
    313.08143      -0.46448
    313.08754      -0.21448
    313.09364       0.03552
    313.09974       0.03552
    313.10585      -0.33948
    313.11195      -1.96448
    313.11806       0.03552
    313.12416      -1.21448
    313.13026       0.16052
    313.13637       1.16052
    313.14247      -1.08948
    313.14858       2.03552
    313.15468       0.66052
    313.16079       0.53552
    313.16689      -0.71448
    313.17299      -0.08948
    313.17910       0.03552
    313.18520       0.91052
    313.19131       0.16052
    313.19741       1.41052
    313.20352       1.53552
    313.20962      -1.83948
    313.21572       0.16052
    313.22183      -0.33948
    313.22793      -0.08948
    313.23404       0.03552
    313.24014      -0.08948
    313.24625       1.41052
    313.25235      -1.46448
    313.25845      -0.21448
    313.26456       1.03552
    313.27066       0.78552
    313.27677       0.78552
    313.28287       1.03552
    313.28898       0.03552
    313.29508       2.41052
    313.30118       0.28552
    313.30729       2.66052
    313.31339       0.41052
    313.31950       0.66052
    313.32560       0.78552
    313.33171       0.28552
    313.33781      -0.21448
    313.34391      -0.58948
    313.35002       0.03552
    313.35612       0.16052
    313.36223      -0.58948
    313.36833       0.16052
    313.37444       0.16052
    313.38054       1.28552
    313.38664       0.28552
    313.39275       0.41052
    313.39885       0.53552
    313.40496      -0.96448
    313.41106       1.66052
    313.41717       0.03552
    313.42327       0.28552
    313.42937       0.41052
    313.43548      -0.83948
    313.44158       1.41052
    313.44769      -0.46448
    313.45379      -0.08948
    313.45990       1.16052
    313.46600      -0.96448
    313.47210       0.16052
    313.47821      -0.83948
    313.48431      -0.08948
    313.49042       1.78552
    313.49652      -1.08948
    313.50262       0.78552
    313.50873      -1.21448
    313.51483       1.28552
    313.52094      -0.21448
    313.52704       1.28552
    313.53315      -0.08948
    313.53925      -2.08948
    313.54535      -1.21448
    313.55146      -0.58948
    313.55756       0.03552
    313.56367       0.66052
    313.56977       0.91052
    313.57588       0.16052
    313.58198       1.53552
    313.58808       1.16052
    313.59419       0.66052
    313.60029      -0.83948
    313.60640      -0.58948
    313.61250       0.16052
    313.61861      -0.58948
    313.62471       1.16052
    313.63081       0.53552
    313.63692      -0.83948
    313.64302      -0.83948
    313.64913       0.03552
    313.65523       0.78552
    313.66134       0.28552
    313.66744      -0.08948
    313.67354      -1.83948
    313.67965       2.03552
    313.68575       0.53552
    313.69186      -0.21448
    313.69796       1.28552
    313.70407       0.53552
    313.71017       0.28552
    313.71627       1.28552
    313.72238       1.03552
    313.72848       0.28552
    313.73459      -0.08948
    313.74069      -0.58948
    313.74680      -1.58948
    313.75290      -1.46448
    313.75900      -0.21448
    313.76511      -0.33948
    313.77121      -2.08948
    313.77732       2.03552
    313.78342       0.91052
    313.78953      -0.21448
    313.79563      -0.46448
    313.80173       0.41052
    313.80784      -0.96448
    313.81394       0.53552
    313.82005      -0.58948
    313.82615       0.78552
    313.83225      -0.46448
    313.83836      -1.33948
    313.84446       1.66052
    313.85057       0.78552
    313.85667       0.41052
    313.86278      -0.33948
    313.86888       0.03552
    313.87498       0.66052
    313.88109       0.91052
    313.88719      -1.08948
    313.89330      -0.08948
    313.89940      -0.08948
    313.90551       0.03552
    313.91161       0.66052
    313.91771       0.53552
    313.92382       0.16052
    313.92992       0.03552
    313.93603       1.16052
    313.94213      -0.46448
    313.94824      -0.46448
    313.95434       0.16052
    313.96044      -0.58948
    313.96655       0.03552
    313.97265       0.66052
    313.97876      -0.33948
    313.98486      -0.33948
    313.99097       0.28552
    313.99707      -1.21448
    314.00317      -1.96448
    314.00928      -1.33948
    314.01538       0.28552
    314.02149       0.91052
    314.02759      -1.58948
    314.03370       1.66052
    314.03980      -0.58948
    314.04590      -0.83948
    314.05201       0.16052
    314.05811      -0.33948
    314.06422      -0.83948
    314.07032      -0.46448
    314.07643      -0.33948
    314.08253       0.16052
    314.08863      -0.21448
    314.09474       0.66052
    314.10084       0.53552
    314.10695       2.53552
    314.11305       0.53552
    314.11916       0.66052
    314.12526      -0.46448
    314.13136       0.28552
    314.13747       0.16052
    314.14357      -1.21448
    314.14968       1.41052
    314.15578      -0.71448
    314.16188      -1.21448
    314.16799      -1.71448
    314.17409       0.41052
    314.18020       0.41052
    314.18630      -1.33948
    314.19241      -0.83948
    314.19851      -0.08948
    314.20461      -1.33948
    314.21072       0.41052
    314.21682       0.28552
    314.22293       0.28552
    314.22903       0.78552
    314.23514       3.03552
    314.24124       0.66052
    314.24734      -0.33948
    314.25345       0.91052
    314.25955       0.78552
    314.26566      -0.33948
    314.27176      -0.46448
    314.27787      -1.21448
    314.28397       0.91052
    314.29007       0.78552
    314.29618      -0.58948
    314.30228      -0.83948
    314.30839       1.78552
    314.31449       0.03552
    314.32060      -0.58948
    314.32670      -0.71448
    314.33280       1.53552
    314.33891      -0.58948
    314.34501       0.16052
    314.35112      -0.33948
    314.35722       0.16052
    314.36333       0.66052
    314.36943       0.03552
    314.37553      -1.21448
    314.38164      -0.33948
    314.38774       0.66052
    314.39385      -1.08948
    314.39995      -0.21448
    314.40606      -0.83948
    314.41216      -0.83948
    314.41826      -0.21448
    314.42437      -0.33948
    314.43047      -0.08948
    314.43658       1.28552
    314.44268       0.53552
    314.44879      -1.21448
    314.45489       2.03552
    314.46099      -0.21448
    314.46710       0.66052
    314.47320      -0.71448
    314.47931       0.41052
    314.48541       0.66052
    314.49152       0.16052
    314.49762      -0.08948
    314.50372      -1.33948
    314.50983       0.53552
    314.51593       2.66052
    314.52204      -0.71448
    314.52814       0.78552
    314.53424      -0.83948
    314.54035      -0.71448
    314.54645       0.41052
    314.55256      -0.46448
    314.55866       0.41052
    314.56477       1.91052
    314.57087       0.78552
    314.57697      -0.58948
    314.58308      -1.21448
    314.58918       0.53552
    314.59529      -0.83948
    314.60139      -0.58948
    314.60750      -1.08948
    314.61360      -1.08948
    314.61970       0.16052
    314.62581       1.66052
    314.63191      -0.08948
    314.63802       1.53552
    314.64412      -1.46448
    314.65023       1.28552
    314.65633      -0.33948
    314.66243       0.78552
    314.66854      -0.83948
    314.67464      -1.83948
    314.68075       0.28552
    314.68685      -0.21448
    314.69296       0.53552
    314.69906       0.91052
    314.70516       0.28552
    314.71127      -0.71448
    314.71737       0.53552
    314.72348       2.16052
    314.72958       1.03552
    314.73569       1.66052
    314.74179       0.41052
    314.74789      -0.46448
    314.75400       0.16052
    314.76010      -0.83948
    314.76621       0.78552
    314.77231      -2.46448
    314.77842      -0.08948
    314.78452      -0.96448
    314.79062      -0.71448
    314.79673      -1.96448
    314.80283      -1.46448
    314.80894      -2.21448
    314.81504      -0.58948
    314.82115      -0.71448
    314.82725      -0.33948
    314.83335       0.66052
    314.83946      -0.71448
    314.84556      -1.08948
    314.85167       0.41052
    314.85777      -0.96448
    314.86387      -0.96448
    314.86998      -1.96448
    314.87608      -2.33948
    314.88219      -0.33948
    314.88829       0.41052
    314.89440      -0.71448
    314.90050      -0.58948
    314.90660      -1.08948
    314.91271      -1.71448
    314.91881       0.41052
    314.92492      -0.21448
    314.93102      -0.96448
    314.93713      -0.08948
    314.94323      -0.46448
    314.94933       0.16052
    314.95544       0.78552
    314.96154       0.16052
    314.96765      -0.58948
    314.97375      -2.33948
    314.97986      -1.46448
    314.98596       0.16052
    314.99206      -1.71448
    314.99817      -0.71448
    315.00427      -0.21448
    315.01038      -0.08948
    315.01648      -0.08948
    315.02259      -0.21448
    315.02869      -1.58948
    315.03479      -2.83948
    315.04090       0.16052
    315.04700      -0.33948
    315.05311      -1.33948
    315.05921       0.91052
    315.06532      -1.58948
    315.07142      -1.83948
    315.07752      -0.83948
    315.08363      -0.83948
    315.08973       0.41052
    315.09584       0.78552
    315.10194      -0.46448
    315.10805       0.53552
    315.11415      -1.71448
    315.12025       0.78552
    315.12636      -0.33948
    315.13246       1.78552
    315.13857       0.16052
    315.14467       0.28552
    315.15078       2.03552
    315.15688      -1.33948
    315.16298       3.03552
    315.16909       0.28552
    315.17519      -0.46448
    315.18130      -0.33948
    315.18740      -0.46448
    315.19351      -0.33948
    315.19961      -1.33948
    315.20571       0.41052
    315.21182       0.41052
    315.21792       0.78552
    315.22403       0.66052
    315.23013       0.28552
    315.23623      -1.46448
    315.24234      -0.21448
    315.24844       0.53552
    315.25455      -0.96448
    315.26065      -1.83948
    315.26676       0.66052
    315.27286      -1.33948
    315.27896       1.28552
    315.28507       0.53552
    315.29117      -2.58948
    315.29728      -0.83948
    315.30338      -1.83948
    315.30949      -1.58948
    315.31559      -0.21448
    315.32169      -0.83948
    315.32780       0.16052
    315.33390       0.66052
    315.34001       0.41052
    315.34611      -0.58948
    315.35222       2.03552
    315.35832       0.91052
    315.36442       0.16052
    315.37053       0.28552
    315.37663      -0.33948
    315.38274      -0.58948
    315.38884      -0.21448
    315.39495      -1.21448
    315.40105       0.91052
    315.40715       0.28552
    315.41326      -0.71448
    315.41936       2.41052
    315.42547      -0.58948
    315.43157      -0.96448
    315.43768      -0.83948
    315.44378       0.53552
    315.44988       0.16052
    315.45599      -0.08948
    315.46209       0.41052
    315.46820      -0.46448
    315.47430      -0.08948
    315.48041      -0.83948
    315.48651       1.03552
    315.49261      -0.83948
    315.49872      -1.33948
    315.50482      -0.96448
    315.51093      -1.33948
    315.51703      -1.33948
    315.52314       0.28552
    315.52924      -1.96448
    315.53534      -1.08948
    315.54145       0.16052
    315.54755       0.41052
    315.55366       0.53552
    315.55976      -0.58948
    315.56586      -1.21448
    315.57197       0.91052
    315.57807      -0.46448
    315.58418      -1.96448
    315.59028       0.53552
    315.59639       0.91052
    315.60249      -0.21448
    315.60859      -1.21448
    315.61470       0.41052
    315.62080      -0.08948
    315.62691      -2.71448
    315.63301      -1.83948
    315.63912       0.03552
    315.64522      -1.46448
    315.65132      -1.46448
    315.65743      -0.83948
    315.66353      -1.21448
    315.66964       0.16052
    315.67574       2.41052
    315.68185       0.41052
    315.68795      -0.83948
    315.69405      -2.21448
    315.70016      -1.58948
    315.70626      -1.46448
    315.71237      -0.46448
    315.71847      -0.33948
    315.72458      -0.83948
    315.73068      -0.33948
    315.73678       0.28552
    315.74289       1.03552
    315.74899      -0.96448
    315.75510      -0.71448
    315.76120      -2.21448
    315.76731      -0.21448
    315.77341      -0.96448
    315.77951       0.41052
    315.78562      -0.58948
    315.79172       1.66052
    315.79783      -0.08948
    315.80393      -1.08948
    315.81004       2.66052
    315.81614       0.41052
    315.82224       0.53552
    315.82835      -0.46448
    315.83445      -0.58948
    315.84056       0.91052
    315.84666      -0.83948
    315.85277       1.16052
    315.85887       0.91052
    315.86497       1.91052
    315.87108       0.66052
    315.87718       1.28552
    315.88329      -0.83948
    315.88939      -3.58948
    315.89550       0.41052
    315.90160      -2.33948
    315.90770       1.16052
    315.91381      -0.21448
    315.91991      -0.58948
    315.92602      -3.33948
    315.93212      -0.96448
    315.93822      -0.83948
    315.94433      -0.33948
    315.95043       0.41052
    315.95654       0.03552
    315.96264      -0.46448
    315.96875       0.66052
    315.97485       0.41052
    315.98095       1.91052
    315.98706       0.41052
    315.99316      -0.71448
    315.99927       1.41052
    316.00537       0.16052
    316.01148       1.16052
    316.01758      -1.33948
    316.02368      -0.58948
    316.02979       0.66052
    316.03589      -1.58948
    316.04200      -0.58948
    316.04810      -0.58948
    316.05421      -0.96448
    316.06031      -0.96448
    316.06641       0.03552
    316.07252       0.16052
    316.07862       0.41052
    316.08473      -0.58948
    316.09083      -0.33948
    316.09694      -0.08948
    316.10304      -1.08948
    316.10914      -0.71448
    316.11525      -2.08948
    316.12135      -1.08948
    316.12746      -0.58948
    316.13356       0.28552
    316.13967      -0.46448
    316.14577      -0.96448
    316.15187      -1.33948
    316.15798      -2.33948
    316.16408      -0.21448
    316.17019      -2.96448
    316.17629       0.16052
    316.18240      -0.33948
    316.18850      -0.96448
    316.19460       0.28552
    316.20071      -2.58948
    316.20681       0.66052
    316.21292      -1.33948
    316.21902      -0.08948
    316.22513      -0.71448
    316.23123      -1.33948
    316.23733       1.28552
    316.24344      -0.46448
    316.24954      -0.58948
    316.25565      -1.71448
    316.26175      -1.08948
    316.26785       0.03552
    316.27396       0.91052
    316.28006      -0.58948
    316.28617      -0.71448
    316.29227      -0.83948
    316.29838      -0.83948
    316.30448      -0.58948
    316.31058      -1.71448
    316.31669      -0.83948
    316.32279       0.16052
    316.32890      -0.08948
    316.33500      -0.83948
    316.34111      -1.21448
    316.34721      -0.46448
    316.35331      -1.08948
    316.35942      -1.46448
    316.36552      -2.21448
    316.37163      -0.46448
    316.37773      -2.71448
    316.38384       0.91052
    316.38994      -0.58948
    316.39604       0.53552
    316.40215      -1.21448
    316.40825      -0.58948
    316.41436      -1.21448
    316.42046      -1.46448
    316.42657      -1.71448
    316.43267      -2.96448
    316.43877      -0.46448
    316.44488      -0.08948
    316.45098      -1.96448
    316.45709      -0.21448
    316.46319      -0.21448
    316.46930      -1.58948
    316.47540      -0.46448
    316.48150      -1.08948
    316.48761      -1.46448
    316.49371      -0.58948
    316.49982       0.03552
    316.50592       0.53552
    316.51203       0.53552
    316.51813      -0.83948
    316.52423       0.53552
    316.53034      -0.08948
    316.53644      -0.33948
    316.54255      -0.83948
    316.54865      -1.58948
    316.55476      -2.33948
    316.56086      -0.83948
    316.56696      -0.58948
    316.57307      -1.21448
    316.57917      -0.71448
    316.58528       0.16052
    316.59138      -0.33948
    316.59749      -0.08948
    316.60359      -1.33948
    316.60969      -0.71448
    316.61580      -1.21448
    316.62190      -1.08948
    316.62801      -0.96448
    316.63411      -1.08948
    316.64021      -2.58948
    316.64632       0.41052
    316.65242      -0.21448
    316.65853       0.78552
    316.66463      -0.96448
    316.67074      -1.83948
    316.67684      -1.46448
    316.68294      -0.21448
    316.68905      -1.08948
    316.69515      -0.96448
    316.70126      -2.33948
    316.70736      -0.21448
    316.71347       0.66052
    316.71957      -0.83948
    316.72567      -0.58948
    316.73178       1.53552
    316.73788      -1.46448
    316.74399      -2.08948
    316.75009       0.28552
    316.75620      -0.71448
    316.76230      -2.33948
    316.76840      -2.21448
    316.77451      -0.83948
    316.78061      -0.33948
    316.78672      -1.21448
    316.79282      -1.21448
    316.79893       0.41052
    316.80503       0.28552
    316.81113      -1.08948
    316.81724      -3.21448
    316.82334       0.28552
    316.82945      -0.08948
    316.83555      -1.83948
    316.84166      -1.33948
    316.84776      -0.71448
    316.85386       0.66052
    316.85997      -0.58948
    316.86607      -1.33948
    316.87218      -1.33948
    316.87828      -1.58948
    316.88439      -0.71448
    316.89049      -1.58948
    316.89659      -1.21448
    316.90270       0.16052
    316.90880       0.16052
    316.91491       0.66052
    316.92101      -1.08948
    316.92712       0.03552
    316.93322       1.16052
    316.93932      -1.83948
    316.94543      -0.58948
    316.95153       0.16052
    316.95764      -0.46448
    316.96374      -0.08948
    316.96984       0.03552
    316.97595       0.28552
    316.98205      -0.46448
    316.98816      -0.21448
    316.99426      -0.71448
    317.00037      -0.71448
    317.00647      -0.21448
    317.01257      -0.33948
    317.01868      -0.96448
    317.02478       0.66052
    317.03089      -0.58948
    317.03699      -2.58948
    317.04310       1.28552
    317.04920      -0.58948
    317.05530       1.53552
    317.06141      -2.08948
    317.06751      -1.08948
    317.07362      -0.58948
    317.07972       0.41052
    317.08583      -1.08948
    317.09193      -0.83948
    317.09803      -0.58948
    317.10414      -1.33948
    317.11024      -0.33948
    317.11635      -0.46448
    317.12245      -0.08948
    317.12856       0.03552
    317.13466       0.16052
    317.14076      -1.71448
    317.14687      -0.46448
    317.15297      -0.08948
    317.15908      -1.71448
    317.16518      -0.21448
    317.17129      -0.46448
    317.17739       1.53552
    317.18349      -0.96448
    317.18960      -0.96448
    317.19570      -1.33948
    317.20181      -1.46448
    317.20791       0.41052
    317.21402      -0.46448
    317.22012      -1.33948
    317.22622      -0.96448
    317.23233       0.53552
    317.23843       0.66052
    317.24454      -1.21448
    317.25064      -0.33948
    317.25675      -1.71448
    317.26285      -1.96448
    317.26895      -1.21448
    317.27506      -1.33948
    317.28116      -0.96448
    317.28727       0.66052
    317.29337      -1.46448
    317.29948      -0.58948
    317.30558      -1.33948
    317.31168       0.78552
    317.31779       0.78552
    317.32389      -1.08948
    317.33000      -0.21448
    317.33610      -0.96448
    317.34220       0.16052
    317.34831      -1.21448
    317.35441      -1.71448
    317.36052      -0.33948
    317.36662       0.28552
    317.37273      -1.21448
    317.37883      -0.58948
    317.38493      -1.46448
    317.39104      -2.21448
    317.39714       0.91052
    317.40325      -2.33948
    317.40935       0.28552
    317.41546       0.41052
    317.42156       0.03552
    317.42766      -0.96448
    317.43377       0.03552
    317.43987       0.53552
    317.44598      -0.83948
    317.45208      -1.96448
    317.45819      -0.71448
    317.46429       0.91052
    317.47039       1.16052
    317.47650      -0.46448
    317.48260      -0.33948
    317.48871       1.78552
    317.49481      -0.46448
    317.50092      -0.08948
    317.50702      -0.83948
    317.51312      -1.58948
    317.51923      -1.33948
    317.52533      -1.96448
    317.53144      -0.33948
    317.53754      -1.33948
    317.54365      -0.46448
    317.54975      -1.21448
    317.55585      -1.71448
    317.56196       0.16052
    317.56806       0.28552
    317.57417       0.91052
    317.58027      -0.08948
    317.58638      -0.58948
    317.59248      -2.21448
    317.59858      -0.21448
    317.60469      -1.08948
    317.61079       0.66052
    317.61690      -1.83948
    317.62300       0.28552
    317.62911      -0.58948
    317.63521       0.03552
    317.64131      -0.46448
    317.64742      -0.71448
    317.65352      -0.58948
    317.65963      -0.96448
    317.66573      -0.96448
    317.67183       0.03552
    317.67794      -0.71448
    317.68404      -1.71448
    317.69015      -1.46448
    317.69625       0.03552
    317.70236      -1.08948
    317.70846       1.66052
    317.71456      -1.21448
    317.72067      -0.83948
    317.72677      -0.46448
    317.73288      -0.33948
    317.73898      -0.46448
    317.74509      -1.08948
    317.75119      -0.58948
    317.75729      -0.08948
    317.76340      -1.96448
    317.76950       0.91052
    317.77561       1.53552
    317.78171      -1.96448
    317.78782      -0.08948
    317.79392      -1.83948
    317.80002       0.66052
    317.80613       0.41052
    317.81223      -1.46448
    317.81834      -0.46448
    317.82444      -1.08948
    317.83055      -0.46448
    317.83665       1.03552
    317.84275       0.28552
    317.84886      -3.33948
    317.85496      -0.83948
    317.86107      -1.33948
    317.86717      -2.46448
    317.87328      -0.21448
    317.87938      -0.71448
    317.88548      -1.46448
    317.89159      -1.58948
    317.89769       1.53552
    317.90380      -0.83948
    317.90990       0.03552
    317.91601      -1.71448
    317.92211      -2.46448
    317.92821      -1.71448
    317.93432       0.91052
    317.94042      -2.58948
    317.94653      -0.96448
    317.95263      -2.83948
    317.95874      -0.58948
    317.96484      -1.83948
    317.97094       0.28552
    317.97705      -0.46448
    317.98315       0.53552
    317.98926      -1.58948
    317.99536      -0.33948
    318.00147      -0.21448
    318.00757      -1.83948
    318.01367      -1.08948
    318.01978       0.03552
    318.02588       0.28552
    318.03199       0.78552
    318.03809       1.91052
    318.04419      -0.96448
    318.05030       0.28552
    318.05640      -1.08948
    318.06251       0.78552
    318.06861      -0.96448
    318.07472      -1.08948
    318.08082      -1.33948
    318.08692       0.66052
    318.09303      -1.46448
    318.09913      -1.46448
    318.10524      -0.83948
    318.11134      -1.46448
    318.11745      -0.83948
    318.12355      -1.21448
    318.12965      -0.71448
    318.13576      -2.08948
    318.14186      -0.33948
    318.14797       0.28552
    318.15407      -0.83948
    318.16018      -0.21448
    318.16628      -1.08948
    318.17238      -1.21448
    318.17849      -1.33948
    318.18459      -0.71448
    318.19070      -0.08948
    318.19680       0.28552
    318.20291      -1.71448
    318.20901      -0.83948
    318.21511      -0.46448
    318.22122      -0.58948
    318.22732      -0.58948
    318.23343       0.78552
    318.23953      -2.08948
    318.24564      -1.33948
    318.25174      -0.08948
    318.25784      -1.33948
    318.26395      -1.46448
    318.27005      -1.71448
    318.27616       0.03552
    318.28226       0.28552
    318.28837      -0.08948
    318.29447       0.03552
    318.30057      -1.21448
    318.30668      -0.46448
    318.31278      -2.58948
    318.31889       0.03552
    318.32499      -0.58948
    318.33110      -1.08948
    318.33720      -0.46448
    318.34330       0.41052
    318.34941      -0.21448
    318.35551       1.41052
    318.36162      -1.71448
    318.36772      -0.96448
    318.37382      -1.46448
    318.37993      -1.33948
    318.38603      -1.33948
    318.39214       0.16052
    318.39824      -1.21448
    318.40435      -1.08948
    318.41045      -1.71448
    318.41655      -1.21448
    318.42266       1.03552
    318.42876      -0.33948
    318.43487      -0.83948
    318.44097      -0.83948
    318.44708      -0.46448
    318.45318      -2.33948
    318.45928      -0.71448
    318.46539      -1.33948
    318.47149      -0.21448
    318.47760      -0.46448
    318.48370      -2.08948
    318.48981      -0.21448
    318.49591      -3.46448
    318.50201       1.16052
    318.50812       0.53552
    318.51422      -0.21448
    318.52033      -2.08948
    318.52643      -1.83948
    318.53254      -0.46448
    318.53864       0.53552
    318.54474      -0.46448
    318.55085       0.16052
    318.55695      -0.46448
    318.56306      -1.58948
    318.56916      -0.71448
    318.57527      -0.46448
    318.58137      -2.33948
    318.58747      -0.71448
    318.59358      -2.58948
    318.59968       1.03552
    318.60579      -0.58948
    318.61189      -0.71448
    318.61800      -1.21448
    318.62410       0.53552
    318.63020      -1.71448
    318.63631      -0.83948
    318.64241      -0.21448
    318.64852      -1.21448
    318.65462      -1.71448
    318.66073      -2.71448
    318.66683       0.16052
    318.67293       0.16052
    318.67904       1.66052
    318.68514      -0.33948
    318.69125       0.41052
    318.69735      -0.33948
    318.70346      -0.71448
    318.70956      -0.58948
    318.71566      -2.96448
    318.72177       1.41052
    318.72787      -0.58948
    318.73398      -0.96448
    318.74008       0.91052
    318.74618      -0.46448
    318.75229      -0.58948
    318.75839      -2.71448
    318.76450      -0.33948
    318.77060      -0.33948
    318.77671       0.28552
    318.78281      -0.71448
    318.78891       2.03552
    318.79502      -0.33948
    318.80112      -0.46448
    318.80723       0.28552
    318.81333       0.28552
    318.81944       0.03552
    318.82554      -0.96448
    318.83164      -0.96448
    318.83775      -0.33948
    318.84385       0.28552
    318.84996       0.41052
    318.85606      -0.46448
    318.86217       0.03552
    318.86827       0.91052
    318.87437       0.53552
    318.88048       0.53552
    318.88658       0.91052
    318.89269       1.16052
    318.89879       0.28552
    318.90490       0.03552
    318.91100      -0.33948
    318.91710      -0.08948
    318.92321      -0.08948
    318.92931       0.28552
    318.93542      -0.71448
    318.94152       1.53552
    318.94763       0.03552
    318.95373      -1.83948
    318.95983       0.41052
    318.96594      -0.08948
    318.97204      -2.46448
    318.97815      -1.08948
    318.98425      -0.08948
    318.99036      -0.83948
    318.99646      -1.08948
    319.00256      -0.21448
    319.00867      -1.21448
    319.01477       0.78552
    319.02088      -2.21448
    319.02698       0.03552
    319.03309      -1.21448
    319.03919      -1.58948
    319.04529      -0.71448
    319.05140      -0.83948
    319.05750       0.16052
    319.06361      -0.96448
    319.06971      -1.46448
    319.07581       0.91052
    319.08192      -0.21448
    319.08802      -0.71448
    319.09413      -0.33948
    319.10023      -0.58948
    319.10634       0.41052
    319.11244      -1.96448
    319.11854       1.41052
    319.12465       0.66052
    319.13075      -0.08948
    319.13686       1.41052
    319.14296       0.16052
    319.14907      -0.46448
    319.15517      -1.83948
    319.16127      -0.58948
    319.16738      -2.21448
    319.17348      -0.46448
    319.17959      -1.21448
    319.18569      -3.21448
    319.19180      -0.46448
    319.19790       0.16052
    319.20400      -0.71448
    319.21011       0.16052
    319.21621      -1.21448
    319.22232       1.16052
    319.22842       0.53552
    319.23453      -0.33948
    319.24063       0.03552
    319.24673       1.28552
    319.25284      -0.83948
    319.25894       2.28552
    319.26505      -0.58948
    319.27115      -2.08948
    319.27726      -0.21448
    319.28336      -1.71448
    319.28946       0.41052
    319.29557      -1.71448
    319.30167      -0.58948
    319.30778      -1.33948
    319.31388      -1.46448
    319.31999       1.16052
    319.32609      -1.33948
    319.33219       0.03552
    319.33830       0.91052
    319.34440       0.16052
    319.35051      -1.58948
    319.35661      -2.21448
    319.36272      -1.33948
    319.36882      -0.96448
    319.37492      -1.96448
    319.38103       0.03552
    319.38713      -0.08948
    319.39324      -0.08948
    319.39934      -0.83948
    319.40545       0.03552
    319.41155       0.53552
    319.41765      -2.08948
    319.42376      -2.21448
    319.42986      -0.96448
    319.43597      -1.71448
    319.44207       0.16052
    319.44817      -1.08948
    319.45428      -1.71448
    319.46038      -0.21448
    319.46649      -0.71448
    319.47259      -0.71448
    319.47870      -0.58948
    319.48480       0.16052
    319.49090       1.66052
    319.49701       0.66052
    319.50311       0.16052
    319.50922      -1.71448
    319.51532       0.41052
    319.52143      -0.83948
    319.52753      -1.71448
    319.53363       1.28552
    319.53974      -0.58948
    319.54584       1.03552
    319.55195      -0.33948
    319.55805       0.03552
    319.56416      -1.71448
    319.57026       0.41052
    319.57636      -0.21448
    319.58247       0.53552
    319.58857       0.03552
    319.59468       0.66052
    319.60078       0.66052
    319.60689      -1.33948
    319.61299      -0.58948
    319.61909       0.03552
    319.62520       0.28552
    319.63130       0.16052
    319.63741      -1.58948
    319.64351      -0.58948
    319.64962      -0.33948
    319.65572       0.03552
    319.66182      -0.58948
    319.66793       1.91052
    319.67403       0.03552
    319.68014       1.66052
    319.68624       1.03552
    319.69235      -0.58948
    319.69845       1.16052
    319.70455       0.53552
    319.71066       1.41052
    319.71676      -0.21448
    319.72287      -0.58948
    319.72897       0.41052
    319.73508       0.91052
    319.74118      -0.83948
    319.74728      -1.08948
    319.75339       0.28552
    319.75949       0.41052
    319.76560      -0.58948
    319.77170      -0.46448
    319.77780       1.53552
    319.78391      -1.46448
    319.79001      -0.71448
    319.79612       0.53552
    319.80222      -0.46448
    319.80833      -1.71448
    319.81443       0.28552
    319.82053      -1.08948
    319.82664       1.28552
    319.83274      -0.58948
    319.83885      -1.21448
    319.84495      -2.08948
    319.85106       1.66052
    319.85716      -0.46448
    319.86326      -1.08948
    319.86937      -1.21448
    319.87547      -1.83948
    319.88158      -1.58948
    319.88768      -0.46448
    319.89379      -0.71448
    319.89989      -0.33948
    319.90599       0.78552
    319.91210      -1.96448
    319.91820       2.41052
    319.92431      -0.33948
    319.93041      -0.33948
    319.93652      -0.33948
    319.94262      -0.83948
    319.94872      -0.96448
    319.95483      -0.46448
    319.96093       0.91052
    319.96704       0.53552
    319.97314       0.41052
    319.97925       0.16052
    319.98535       0.91052
    319.99145       0.03552
    319.99756      -0.33948
    320.00366      -1.46448
    320.00977      -0.21448
    320.01587      -0.83948
    320.02198      -0.96448
    320.02808       0.66052
    320.03418      -1.46448
    320.04029       0.03552
    320.04639       1.03552
    320.05250      -1.46448
    320.05860      -1.33948
    320.06471      -1.96448
    320.07081      -0.21448
    320.07691      -1.96448
    320.08302      -0.33948
    320.08912      -1.33948
    320.09523       0.16052
    320.10133      -0.08948
    320.10743      -0.71448
    320.11354      -0.83948
    320.11964       0.91052
    320.12575       0.03552
    320.13185      -1.21448
    320.13796       0.28552
    320.14406      -0.46448
    320.15016      -0.21448
    320.15627      -1.08948
    320.16237       0.66052
    320.16848       0.16052
    320.17458       0.16052
    320.18069       1.03552
    320.18679      -1.83948
    320.19289       1.53552
    320.19900       0.78552
    320.20510       1.28552
    320.21121      -1.33948
    320.21731      -1.71448
    320.22342      -0.08948
    320.22952      -0.71448
    320.23562      -1.58948
    320.24173      -1.33948
    320.24783      -0.96448
    320.25394       0.41052
    320.26004      -0.83948
    320.26615      -1.33948
    320.27225       0.28552
    320.27835      -1.33948
    320.28446      -1.08948
    320.29056      -1.08948
    320.29667       0.91052
    320.30277      -2.46448
    320.30888       0.03552
    320.31498      -1.08948
    320.32108      -1.08948
    320.32719      -1.58948
    320.33329      -1.96448
    320.33940      -0.96448
    320.34550      -1.33948
    320.35161      -2.08948
    320.35771      -0.46448
    320.36381      -0.58948
    320.36992      -0.21448
    320.37602      -0.83948
    320.38213       1.53552
    320.38823      -0.33948
    320.39434      -1.46448
    320.40044      -0.33948
    320.40654       0.78552
    320.41265      -0.46448
    320.41875       1.16052
    320.42486       0.66052
    320.43096       1.28552
    320.43707       0.16052
    320.44317      -0.46448
    320.44927       0.16052
    320.45538      -2.46448
    320.46148       0.03552
    320.46759       0.28552
    320.47369       0.16052
    320.47979       1.28552
    320.48590      -0.21448
    320.49200      -0.96448
    320.49811       1.53552
    320.50421       0.28552
    320.51032       0.66052
    320.51642      -0.58948
    320.52252       1.03552
    320.52863       0.66052
    320.53473       1.03552
    320.54084       1.03552
    320.54694      -0.21448
    320.55305      -2.08948
    320.55915      -0.33948
    320.56525      -0.96448
    320.57136      -0.71448
    320.57746      -0.21448
    320.58357      -0.58948
    320.58967      -1.46448
    320.59578       0.91052
    320.60188       0.16052
    320.60798      -0.83948
    320.61409      -1.83948
    320.62019      -3.46448
    320.62630      -0.21448
    320.63240       0.53552
    320.63851      -1.83948
    320.64461       1.41052
    320.65071      -0.33948
    320.65682      -0.58948
    320.66292      -0.58948
    320.66903      -1.46448
    320.67513       0.03552
    320.68124      -0.83948
    320.68734      -2.46448
    320.69344       0.16052
    320.69955       0.91052
    320.70565      -0.21448
    320.71176       1.28552
    320.71786      -1.21448
    320.72397      -0.46448
    320.73007      -0.46448
    320.73617      -0.83948
    320.74228      -2.08948
    320.74838      -1.21448
    320.75449      -0.33948
    320.76059      -0.71448
    320.76670      -0.96448
    320.77280       0.53552
    320.77890      -1.58948
    320.78501      -1.21448
    320.79111      -0.71448
    320.79722      -0.58948
    320.80332      -0.08948
    320.80942      -0.21448
    320.81553       0.16052
    320.82163      -0.71448
    320.82774      -0.08948
    320.83384       1.41052
    320.83995      -0.58948
    320.84605      -0.21448
    320.85215      -1.83948
    320.85826      -0.96448
    320.86436      -0.21448
    320.87047      -0.96448
    320.87657      -0.71448
    320.88268      -0.08948
    320.88878      -0.08948
    320.89488      -0.58948
    320.90099       0.41052
    320.90709      -0.46448
    320.91320      -1.71448
    320.91930      -1.46448
    320.92541      -0.46448
    320.93151      -0.83948
    320.93761      -0.96448
    320.94372      -1.83948
    320.94982       1.03552
    320.95593      -1.71448
    320.96203      -1.46448
    320.96814       0.16052
    320.97424      -0.83948
    320.98034       0.03552
    320.98645      -1.21448
    320.99255      -0.71448
    320.99866      -1.83948
    321.00476      -1.46448
    321.01087      -0.33948
    321.01697      -1.71448
    321.02307      -0.46448
    321.02918      -0.08948
    321.03528       0.91052
    321.04139      -0.08948
    321.04749      -1.46448
    321.05360      -1.33948
    321.05970      -1.58948
    321.06580      -1.71448
    321.07191      -1.33948
    321.07801      -1.21448
    321.08412       0.03552
    321.09022       0.78552
    321.09633       0.53552
    321.10243      -0.21448
    321.10853       1.03552
    321.11464      -1.33948
    321.12074      -1.83948
    321.12685      -0.83948
    321.13295       0.53552
    321.13906       0.41052
    321.14516      -0.96448
    321.15126      -1.08948
    321.15737      -0.21448
    321.16347      -0.21448
    321.16958      -0.96448
    321.17568       0.28552
    321.18178      -0.21448
    321.18789      -0.46448
    321.19399      -1.71448
    321.20010      -0.08948
    321.20620      -1.21448
    321.21231      -0.83948
    321.21841      -0.33948
    321.22451       0.78552
    321.23062       0.03552
    321.23672      -1.33948
    321.24283      -1.71448
    321.24893      -0.83948
    321.25504      -0.46448
    321.26114      -0.33948
    321.26724      -1.83948
    321.27335       0.78552
    321.27945      -0.08948
    321.28556       0.03552
    321.29166      -0.83948
    321.29777       0.03552
    321.30387       0.53552
    321.30997      -2.46448
    321.31608       0.03552
    321.32218      -1.21448
    321.32829      -1.21448
    321.33439      -1.33948
    321.34050      -1.83948
    321.34660      -0.71448
    321.35270       0.03552
    321.35881       1.91052
    321.36491      -0.08948
    321.37102      -0.58948
    321.37712      -1.96448
    321.38323      -0.83948
    321.38933      -0.58948
    321.39543       0.16052
    321.40154       0.78552
    321.40764      -1.83948
    321.41375       0.41052
    321.41985       1.16052
    321.42596       0.03552
    321.43206       0.28552
    321.43816      -1.08948
    321.44427      -0.33948
    321.45037      -0.83948
    321.45648      -1.46448
    321.46258       1.53552
    321.46869      -2.08948
    321.47479       0.16052
    321.48089       1.41052
    321.48700      -0.83948
    321.49310       1.91052
    321.49921      -0.83948
    321.50531      -0.96448
    321.51141       0.28552
    321.51752      -0.71448
    321.52362       0.28552
    321.52973      -0.96448
    321.53583      -0.08948
    321.54194       1.16052
    321.54804      -1.33948
    321.55414       0.03552
    321.56025      -0.33948
    321.56635      -1.21448
    321.57246      -0.83948
    321.57856      -1.96448
    321.58467       0.41052
    321.59077      -1.71448
    321.59687      -0.21448
    321.60298      -0.71448
    321.60908      -0.58948
    321.61519       0.78552
    321.62129      -0.58948
    321.62740       0.91052
    321.63350      -0.46448
    321.63960      -1.08948
    321.64571       1.78552
    321.65181      -0.33948
    321.65792      -1.46448
    321.66402      -0.46448
    321.67013       0.16052
    321.67623       0.91052
    321.68233       1.53552
    321.68844       0.91052
    321.69454      -0.21448
    321.70065      -0.08948
    321.70675      -0.33948
    321.71286       1.16052
    321.71896       0.03552
    321.72506      -0.21448
    321.73117       0.03552
    321.73727       1.78552
    321.74338      -2.21448
    321.74948      -0.71448
    321.75559      -0.46448
    321.76169       0.03552
    321.76779      -0.58948
    321.77390      -0.46448
    321.78000      -0.46448
    321.78611      -1.46448
    321.79221      -1.96448
    321.79832      -1.58948
    321.80442       0.91052
    321.81052       0.91052
    321.81663       0.91052
    321.82273       0.41052
    321.82884      -0.58948
    321.83494      -1.21448
    321.84105       0.28552
    321.84715      -0.71448
    321.85325      -1.21448
    321.85936       0.28552
    321.86546       0.16052
    321.87157       0.53552
    321.87767       0.53552
    321.88377       0.03552
    321.88988      -0.21448
    321.89598       0.03552
    321.90209       0.66052
    321.90819      -1.71448
    321.91430      -0.83948
    321.92040       1.16052
    321.92650      -2.96448
    321.93261      -0.83948
    321.93871      -0.83948
    321.94482       0.78552
    321.95092      -0.21448
    321.95703      -1.46448
    321.96313       0.03552
    321.96923      -1.21448
    321.97534      -1.83948
    321.98144      -0.83948
    321.98755      -2.96448
    321.99365       0.66052
    321.99976      -0.21448
    322.00586      -0.71448
    322.01196       0.03552
    322.01807      -1.96448
    322.02417       0.41052
    322.03028      -0.58948
    322.03638      -0.96448
    322.04249      -0.71448
    322.04859      -1.71448
    322.05469      -0.21448
    322.06080      -1.46448
    322.06690      -1.83948
    322.07301      -0.96448
    322.07911       0.41052
    322.08522      -0.46448
    322.09132      -2.96448
    322.09742      -0.08948
    322.10353      -1.58948
    322.10963      -1.83948
    322.11574      -1.33948
    322.12184       0.16052
    322.12795      -2.21448
    322.13405      -0.46448
    322.14015      -0.83948
    322.14626      -0.08948
    322.15236      -1.46448
    322.15847       1.41052
    322.16457      -1.33948
    322.17068      -1.21448
    322.17678      -1.08948
    322.18288      -0.96448
    322.18899       0.16052
    322.19509      -2.21448
    322.20120       0.16052
    322.20730      -1.46448
    322.21340       1.16052
    322.21951       0.53552
    322.22561       0.03552
    322.23172       1.66052
    322.23782       1.41052
    322.24393       3.28552
    322.25003       0.03552
    322.25613      -0.71448
    322.26224       0.41052
    322.26834      -0.46448
    322.27445       2.41052
    322.28055       1.03552
    322.28666      -0.83948
    322.29276       1.53552
    322.29886      -0.33948
    322.30497       0.66052
    322.31107      -2.58948
    322.31718       0.03552
    322.32328       1.66052
    322.32939      -0.71448
    322.33549      -0.08948
    322.34159       0.28552
    322.34770       0.41052
    322.35380       0.41052
    322.35991      -0.21448
    322.36601       0.03552
    322.37212       0.28552
    322.37822       1.28552
    322.38432       0.16052
    322.39043       0.91052
    322.39653      -0.46448
    322.40264      -0.33948
    322.40874      -0.58948
    322.41485      -0.21448
    322.42095      -0.58948
    322.42705      -0.71448
    322.43316      -1.83948
    322.43926      -2.08948
    322.44537      -0.96448
    322.45147      -1.33948
    322.45758      -1.08948
    322.46368      -1.21448
    322.46978       1.16052
    322.47589       0.53552
    322.48199      -1.71448
    322.48810      -0.08948
    322.49420      -1.96448
    322.50031      -1.83948
    322.50641      -1.46448
    322.51251      -0.33948
    322.51862      -1.21448
    322.52472      -0.58948
    322.53083      -1.33948
    322.53693       0.41052
    322.54304      -1.46448
    322.54914      -1.46448
    322.55524      -0.71448
    322.56135      -0.58948
    322.56745      -1.46448
    322.57356      -0.96448
    322.57966      -0.33948
    322.58576      -0.58948
    322.59187      -0.21448
    322.59797       0.53552
    322.60408       0.03552
    322.61018       1.53552
    322.61629      -0.58948
    322.62239       1.91052
    322.62849      -0.46448
    322.63460      -1.08948
    322.64070       0.03552
    322.64681      -0.08948
    322.65291       0.03552
    322.65902       1.78552
    322.66512      -0.33948
    322.67122       1.91052
    322.67733       1.91052
    322.68343      -0.21448
    322.68954      -2.71448
    322.69564       0.53552
    322.70175       0.66052
    322.70785       1.28552
    322.71395      -0.71448
    322.72006      -0.08948
    322.72616       0.78552
    322.73227       1.28552
    322.73837       0.41052
    322.74448      -1.71448
    322.75058       0.91052
    322.75668      -0.96448
    322.76279       0.28552
    322.76889      -0.83948
    322.77500       1.03552
    322.78110      -0.33948
    322.78721      -0.71448
    322.79331       1.53552
    322.79941       0.28552
    322.80552       0.41052
    322.81162      -1.46448
    322.81773      -1.33948
    322.82383      -2.71448
    322.82994       1.66052
    322.83604       0.53552
    322.84214      -0.96448
    322.84825      -2.21448
    322.85435       0.41052
    322.86046      -0.71448
    322.86656       1.03552
    322.87267       1.41052
    322.87877       0.53552
    322.88487      -0.46448
    322.89098      -0.58948
    322.89708       1.03552
    322.90319       1.16052
    322.90929      -0.21448
    322.91539      -0.58948
    322.92150       0.66052
    322.92760       0.66052
    322.93371      -0.46448
    322.93981       0.41052
    322.94592       2.03552
    322.95202      -0.46448
    322.95812      -0.33948
    322.96423       2.28552
    322.97033      -0.58948
    322.97644      -0.96448
    322.98254       1.53552
    322.98865       1.03552
    322.99475      -0.58948
    323.00085       0.66052
    323.00696       0.66052
    323.01306       0.16052
    323.01917       0.53552
    323.02527      -0.33948
    323.03138      -1.33948
    323.03748       0.16052
    323.04358      -1.08948
    323.04969       1.03552
    323.05579       2.03552
    323.06190       1.66052
    323.06800      -0.46448
    323.07411      -0.46448
    323.08021      -1.46448
    323.08631       0.53552
    323.09242       0.28552
    323.09852      -0.21448
    323.10463       0.03552
    323.11073      -1.08948
    323.11684      -0.58948
    323.12294       1.78552
    323.12904       0.41052
    323.13515       1.16052
    323.14125      -0.46448
    323.14736      -1.08948
    323.15346      -1.71448
    323.15957       0.41052
    323.16567       0.78552
    323.17177       0.41052
    323.17788      -0.46448
    323.18398       1.78552
    323.19009       0.53552
    323.19619       0.53552
    323.20230       0.78552
    323.20840      -0.46448
    323.21450       0.53552
    323.22061      -0.71448
    323.22671      -0.71448
    323.23282      -1.21448
    323.23892       1.03552
    323.24503      -0.46448
    323.25113       0.28552
    323.25723       0.41052
    323.26334       1.91052
    323.26944      -0.08948
    323.27555       0.16052
    323.28165       0.66052
    323.28775       0.41052
    323.29386      -0.71448
    323.29996       0.03552
    323.30607       1.78552
    323.31217       0.53552
    323.31828       2.28552
    323.32438       0.41052
    323.33048      -1.33948
    323.33659      -0.21448
    323.34269       0.41052
    323.34880      -0.46448
    323.35490      -0.08948
    323.36101      -1.58948
    323.36711      -0.83948
    323.37321       0.16052
    323.37932       0.16052
    323.38542       0.53552
    323.39153       0.91052
    323.39763      -0.46448
    323.40374       0.03552
    323.40984       1.78552
    323.41594       0.03552
    323.42205      -0.21448
    323.42815       1.41052
    323.43426      -1.96448
    323.44036      -0.46448
    323.44647       1.03552
    323.45257       1.28552
    323.45867      -0.08948
    323.46478      -0.33948
    323.47088       0.28552
    323.47699       1.03552
    323.48309       1.28552
    323.48920       0.53552
    323.49530      -0.83948
    323.50140      -0.21448
    323.50751       1.03552
    323.51361       0.53552
    323.51972       0.66052
    323.52582       0.66052
    323.53193      -0.96448
    323.53803       0.28552
    323.54413       0.41052
    323.55024      -0.21448
    323.55634      -0.83948
    323.56245       1.41052
    323.56855       0.03552
    323.57466      -0.58948
    323.58076      -0.96448
    323.58686      -0.58948
    323.59297       1.03552
    323.59907      -0.46448
    323.60518      -0.08948
    323.61128       1.53552
    323.61738       0.03552
    323.62349      -0.58948
    323.62959       0.66052
    323.63570       2.16052
    323.64180      -0.71448
    323.64791       1.16052
    323.65401       0.78552
    323.66011      -0.96448
    323.66622      -1.58948
    323.67232      -2.46448
    323.67843      -1.58948
    323.68453      -0.33948
    323.69064      -0.71448
    323.69674      -1.33948
    323.70284      -0.96448
    323.70895      -0.83948
    323.71505      -0.33948
    323.72116      -1.08948
    323.72726      -0.08948
    323.73337      -1.21448
    323.73947      -2.08948
    323.74557      -0.58948
    323.75168      -1.08948
    323.75778      -0.21448
    323.76389      -1.96448
    323.76999      -0.08948
    323.77610       0.78552
    323.78220      -0.33948
    323.78830      -0.58948
    323.79441       0.66052
    323.80051      -1.58948
    323.80662      -0.46448
    323.81272      -1.08948
    323.81883      -1.33948
    323.82493       0.03552
    323.83103       0.16052
    323.83714       0.53552
    323.84324       0.66052
    323.84935      -0.46448
    323.85545      -1.21448
    323.86156      -0.58948
    323.86766      -1.08948
    323.87376      -2.21448
    323.87987      -0.58948
    323.88597      -1.21448
    323.89208      -1.21448
    323.89818      -1.21448
    323.90429      -1.08948
    323.91039       1.53552
    323.91649      -0.46448
    323.92260      -0.08948
    323.92870      -0.83948
    323.93481      -0.58948
    323.94091      -0.83948
    323.94702      -0.33948
    323.95312      -2.46448
    323.95922      -0.46448
    323.96533      -1.46448
    323.97143      -0.21448
    323.97754      -2.33948
    323.98364      -0.08948
    323.98974      -1.33948
    323.99585       0.28552
    324.00195      -2.71448
    324.00806      -1.71448
    324.01416      -0.08948
    324.02027      -0.83948
    324.02637       0.66052
    324.03247      -0.33948
    324.03858       0.03552
    324.04468      -0.46448
    324.05079      -1.96448
    324.05689      -1.21448
    324.06300      -1.83948
    324.06910      -1.83948
    324.07520      -0.71448
    324.08131      -1.33948
    324.08741       1.28552
    324.09352      -1.21448
    324.09962       0.78552
    324.10573       0.28552
    324.11183      -0.08948
    324.11793      -0.71448
    324.12404       0.78552
    324.13014      -0.58948
    324.13625       0.91052
    324.14235      -1.58948
    324.14846      -0.96448
    324.15456       0.16052
    324.16066      -0.33948
    324.16677      -0.58948
    324.17287      -2.21448
    324.17898      -1.08948
    324.18508      -0.58948
    324.19119      -1.83948
    324.19729      -0.21448
    324.20339      -1.83948
    324.20950      -0.96448
    324.21560       0.78552
    324.22171      -0.08948
    324.22781      -0.33948
    324.23392       0.53552
    324.24002       1.03552
    324.24612      -0.71448
    324.25223       0.66052
    324.25833       2.66052
    324.26444      -1.08948
    324.27054       0.41052
    324.27665      -0.71448
    324.28275       0.16052
    324.28885       0.03552
    324.29496      -2.21448
    324.30106      -1.21448
    324.30717      -0.21448
    324.31327      -1.46448
    324.31937      -1.08948
    324.32548      -1.46448
    324.33158      -1.58948
    324.33769      -0.21448
    324.34379      -0.33948
    324.34990       0.41052
    324.35600       0.41052
    324.36210       2.03552
    324.36821       1.16052
    324.37431       0.53552
    324.38042       1.16052
    324.38652       0.41052
    324.39263      -1.83948
    324.39873      -1.58948
    324.40483      -1.33948
    324.41094      -2.21448
    324.41704      -1.08948
    324.42315      -0.58948
    324.42925      -0.33948
    324.43536       0.28552
    324.44146       0.16052
    324.44756       0.28552
    324.45367       2.03552
    324.45977      -1.08948
    324.46588      -0.58948
    324.47198      -0.83948
    324.47809      -1.83948
    324.48419       0.66052
    324.49029      -0.08948
    324.49640      -0.46448
    324.50250      -1.96448
    324.50861      -0.83948
    324.51471      -1.58948
    324.52082      -0.71448
    324.52692      -1.21448
    324.53302      -1.33948
    324.53913      -2.96448
    324.54523       0.03552
    324.55134       2.28552
    324.55744      -1.33948
    324.56355      -0.46448
    324.56965      -0.46448
    324.57575      -1.33948
    324.58186      -0.58948
    324.58796      -0.71448
    324.59407      -0.83948
    324.60017      -1.71448
    324.60628      -1.08948
    324.61238      -1.83948
    324.61848       0.16052
    324.62459      -2.71448
    324.63069      -0.21448
    324.63680      -0.58948
    324.64290      -0.33948
    324.64901       1.41052
    324.65511       1.41052
    324.66121      -1.71448
    324.66732       0.41052
    324.67342       0.53552
    324.67953      -0.33948
    324.68563       1.03552
    324.69173      -0.21448
    324.69784      -0.58948
    324.70394      -0.96448
    324.71005      -2.46448
    324.71615      -0.83948
    324.72226      -1.46448
    324.72836      -1.46448
    324.73446      -1.46448
    324.74057      -2.21448
    324.74667      -1.46448
    324.75278      -0.71448
    324.75888      -0.21448
    324.76499      -0.71448
    324.77109      -0.46448
    324.77719      -0.96448
    324.78330      -0.46448
    324.78940      -1.21448
    324.79551      -1.21448
    324.80161       0.41052
    324.80772      -1.33948
    324.81382      -1.46448
    324.81992      -0.08948
    324.82603      -0.96448
    324.83213      -1.83948
    324.83824      -0.58948
    324.84434      -0.96448
    324.85045      -1.83948
    324.85655      -1.21448
    324.86265      -0.58948
    324.86876      -0.83948
    324.87486      -0.21448
    324.88097       1.03552
    324.88707      -0.33948
    324.89318      -0.58948
    324.89928      -2.46448
    324.90538       0.66052
    324.91149      -1.33948
    324.91759      -0.58948
    324.92370      -1.08948
    324.92980      -1.58948
    324.93591      -1.58948
    324.94201      -0.08948
    324.94811      -0.58948
    324.95422       1.03552
    324.96032       0.16052
    324.96643      -2.83948
    324.97253      -0.46448
    324.97864      -0.46448
    324.98474       0.66052
    324.99084      -0.08948
    324.99695      -1.96448
    325.00305       0.03552
    325.00916      -2.21448
    325.01526       0.66052
    325.02136      -1.46448
    325.02747      -0.46448
    325.03357      -1.46448
    325.03968      -0.21448
    325.04578      -1.21448
    325.05189      -0.21448
    325.05799      -0.58948
    325.06409      -0.83948
    325.07020      -0.83948
    325.07630       0.41052
    325.08241       0.16052
    325.08851       1.16052
    325.09462       0.66052
    325.10072      -1.58948
    325.10682      -0.96448
    325.11293      -0.83948
    325.11903      -0.83948
    325.12514      -0.21448
    325.13124      -0.21448
    325.13735      -1.46448
    325.14345      -0.96448
    325.14955      -2.08948
    325.15566      -1.58948
    325.16176      -1.21448
    325.16787      -0.96448
    325.17397      -1.08948
    325.18008      -1.08948
    325.18618       1.28552
    325.19228       0.03552
    325.19839       0.53552
    325.20449      -1.21448
    325.21060      -0.83948
    325.21670      -0.08948
    325.22281       1.16052
    325.22891      -1.58948
    325.23501      -2.83948
    325.24112      -0.83948
    325.24722      -1.21448
    325.25333      -1.46448
    325.25943      -1.33948
    325.26554      -0.83948
    325.27164      -0.46448
    325.27774       0.53552
    325.28385       0.41052
    325.28995      -0.71448
    325.29606      -0.58948
    325.30216      -1.08948
    325.30827       0.41052
    325.31437       0.78552
    325.32047      -1.58948
    325.32658      -1.58948
    325.33268      -0.83948
    325.33879      -1.33948
    325.34489       0.16052
    325.35099      -0.71448
    325.35710      -1.58948
    325.36320      -1.21448
    325.36931      -0.33948
    325.37541       0.28552
    325.38152      -0.46448
    325.38762       0.16052
    325.39372      -0.46448
    325.39983      -0.83948
    325.40593      -0.33948
    325.41204       0.28552
    325.41814       0.66052
    325.42425       0.91052
    325.43035      -0.33948
    325.43645       0.91052
    325.44256      -0.83948
    325.44866      -0.08948
    325.45477      -0.33948
    325.46087       0.03552
    325.46698       0.41052
    325.47308       0.66052
    325.47918       0.66052
    325.48529       0.28552
    325.49139      -1.33948
    325.49750      -0.83948
    325.50360       0.28552
    325.50971       0.66052
    325.51581      -1.33948
    325.52191       0.28552
    325.52802      -0.21448
    325.53412       0.28552
    325.54023       0.91052
    325.54633      -1.96448
    325.55244       0.03552
    325.55854      -4.58948
    325.56464      -0.46448
    325.57075      -0.46448
    325.57685      -1.46448
    325.58296      -1.46448
    325.58906       0.03552
    325.59517      -1.46448
    325.60127       1.03552
    325.60737       0.66052
    325.61348      -0.96448
    325.61958       0.03552
    325.62569       1.16052
    325.63179      -2.08948
    325.63790      -1.21448
    325.64400       0.53552
    325.65010      -2.21448
    325.65621      -1.58948
    325.66231      -0.58948
    325.66842      -1.83948
    325.67452      -0.21448
    325.68063      -1.96448
    325.68673      -0.83948
    325.69283      -2.21448
    325.69894       0.03552
    325.70504      -1.08948
    325.71115       0.28552
    325.71725      -1.21448
    325.72335      -0.83948
    325.72946       0.41052
    325.73556       0.41052
    325.74167      -0.46448
    325.74777      -1.58948
    325.75388      -1.58948
    325.75998      -0.96448
    325.76608       0.16052
    325.77219      -0.33948
    325.77829       0.78552
    325.78440       0.53552
    325.79050       0.78552
    325.79661       0.66052
    325.80271      -0.33948
    325.80881       1.03552
    325.81492       1.41052
    325.82102      -0.08948
    325.82713      -0.33948
    325.83323      -0.58948
    325.83934      -1.08948
    325.84544       0.78552
    325.85154      -0.33948
    325.85765      -0.08948
    325.86375      -1.46448
    325.86986       0.53552
    325.87596      -0.46448
    325.88207      -0.46448
    325.88817      -0.33948
    325.89427       0.91052
    325.90038       1.03552
    325.90648       0.53552
    325.91259       0.53552
    325.91869      -1.08948
    325.92480       0.78552
    325.93090      -0.71448
    325.93700       2.03552
    325.94311      -0.83948
    325.94921       0.41052
    325.95532       1.16052
    325.96142      -0.58948
    325.96753       1.16052
    325.97363      -1.46448
    325.97973      -0.96448
    325.98584      -1.46448
    325.99194      -0.71448
    325.99805      -0.46448
    326.00415       0.53552
    326.01026      -0.71448
    326.01636       0.66052
    326.02246       0.28552
    326.02857      -1.96448
    326.03467      -0.21448
    326.04078       0.91052
    326.04688      -0.71448
    326.05298      -0.21448
    326.05909      -0.71448
    326.06519      -0.08948
    326.07130       0.53552
    326.07740      -1.08948
    326.08351      -0.58948
    326.08961      -1.33948
    326.09571      -2.08948
    326.10182      -0.71448
    326.10792       1.41052
    326.11403       2.16052
    326.12013       0.78552
    326.12624       0.78552
    326.13234       1.78552
    326.13844       1.41052
    326.14455       0.53552
    326.15065      -0.46448
    326.15676      -0.08948
    326.16286       0.16052
    326.16897      -1.83948
    326.17507      -0.33948
    326.18117      -1.71448
    326.18728      -0.46448
    326.19338      -0.46448
    326.19949       0.53552
    326.20559       0.41052
    326.21170       0.53552
    326.21780      -0.08948
    326.22390       0.91052
    326.23001      -2.08948
    326.23611       0.78552
    326.24222       1.03552
    326.24832       0.91052
    326.25443       0.28552
    326.26053       0.66052
    326.26663       0.03552
    326.27274      -0.83948
    326.27884      -0.83948
    326.28495      -1.96448
    326.29105      -1.33948
    326.29716      -1.08948
    326.30326       0.53552
    326.30936       1.78552
    326.31547      -0.08948
    326.32157       0.28552
    326.32768       1.28552
    326.33378      -1.08948
    326.33989       0.78552
    326.34599      -0.08948
    326.35209       0.03552
    326.35820      -0.21448
    326.36430      -0.46448
    326.37041       1.03552
    326.37651       1.41052
    326.38262      -0.21448
    326.38872       0.91052
    326.39482      -0.83948
    326.40093       0.53552
    326.40703      -1.71448
    326.41314       1.16052
    326.41924       0.91052
    326.42534      -0.96448
    326.43145       0.28552
    326.43755      -0.33948
    326.44366       0.41052
    326.44976       0.41052
    326.45587      -0.58948
    326.46197      -0.83948
    326.46807      -0.46448
    326.47418      -0.58948
    326.48028      -1.33948
    326.48639      -0.08948
    326.49249      -1.71448
    326.49860      -1.08948
    326.50470      -0.46448
    326.51080      -0.71448
    326.51691       1.16052
    326.52301       0.66052
    326.52912      -0.08948
    326.53522       0.41052
    326.54133      -0.58948
    326.54743      -0.58948
    326.55353      -0.58948
    326.55964       1.16052
    326.56574      -0.21448
    326.57185       0.28552
    326.57795       0.53552
    326.58406       1.41052
    326.59016      -0.58948
    326.59626      -0.21448
    326.60237      -0.21448
    326.60847      -0.46448
    326.61458       1.41052
    326.62068      -0.58948
    326.62679       0.53552
    326.63289       0.41052
    326.63899      -0.21448
    326.64510       0.53552
    326.65120       1.28552
    326.65731       1.28552
    326.66341       0.03552
    326.66952      -0.58948
    326.67562       0.91052
    326.68172       1.41052
    326.68783      -0.08948
    326.69393      -0.71448
    326.70004      -0.58948
    326.70614      -1.08948
    326.71225      -0.08948
    326.71835      -1.96448
    326.72445       0.16052
    326.73056       0.28552
    326.73666      -2.08948
    326.74277      -0.83948
    326.74887      -0.33948
    326.75497      -2.21448
    326.76108       1.03552
    326.76718      -0.71448
    326.77329      -1.46448
    326.77939      -0.08948
    326.78550      -0.46448
    326.79160       0.41052
    326.79770      -1.08948
    326.80381      -3.71448
    326.80991      -0.58948
    326.81602      -1.46448
    326.82212      -2.58948
    326.82823      -1.58948
    326.83433      -1.33948
    326.84043       1.53552
    326.84654       0.16052
    326.85264      -0.33948
    326.85875       0.16052
    326.86485      -0.08948
    326.87096       2.78552
    326.87706      -0.96448
    326.88316       0.53552
    326.88927      -0.46448
    326.89537       0.41052
    326.90148      -1.46448
    326.90758       1.16052
    326.91369      -0.58948
    326.91979      -1.33948
    326.92589      -2.58948
    326.93200      -0.96448
    326.93810      -1.71448
    326.94421      -0.58948
    326.95031      -1.08948
    326.95642      -1.96448
    326.96252       0.53552
    326.96862      -1.33948
    326.97473      -0.08948
    326.98083      -0.96448
    326.98694       0.66052
    326.99304      -1.46448
    326.99915       0.41052
    327.00525       0.16052
    327.01135      -1.46448
    327.01746      -0.58948
    327.02356       0.53552
    327.02967       0.41052
    327.03577       0.53552
    327.04188       0.03552
    327.04798       1.66052
    327.05408       1.03552
    327.06019      -0.83948
    327.06629       1.66052
    327.07240      -0.71448
    327.07850      -0.21448
    327.08461      -1.08948
    327.09071      -0.58948
    327.09681      -1.58948
    327.10292      -0.08948
    327.10902       1.03552
    327.11513      -0.33948
    327.12123      -0.58948
    327.12733      -0.21448
    327.13344      -2.96448
    327.13954       1.03552
    327.14565       0.28552
    327.15175      -0.08948
    327.15786      -0.96448
    327.16396      -0.33948
    327.17006       0.53552
    327.17617       0.41052
    327.18227      -0.08948
    327.18838       0.53552
    327.19448      -1.46448
    327.20059      -1.96448
    327.20669      -0.21448
    327.21279      -1.58948
    327.21890      -1.83948
    327.22500      -1.58948
    327.23111       0.16052
    327.23721      -0.21448
    327.24332       0.53552
    327.24942      -0.96448
    327.25552       0.41052
    327.26163       1.41052
    327.26773       0.03552
    327.27384       1.66052
    327.27994       0.41052
    327.28605       2.66052
    327.29215      -0.21448
    327.29825       1.41052
    327.30436       1.53552
    327.31046      -0.83948
    327.31657      -0.46448
    327.32267      -1.21448
    327.32878       0.03552
    327.33488      -1.58948
    327.34098      -1.08948
    327.34709      -0.08948
    327.35319      -1.21448
    327.35930       1.03552
    327.36540      -0.83948
    327.37151       0.78552
    327.37761      -0.21448
    327.38371      -1.08948
    327.38982      -0.33948
    327.39592      -0.08948
    327.40203      -0.33948
    327.40813      -1.08948
    327.41424       1.03552
    327.42034      -0.96448
    327.42644      -0.71448
    327.43255       0.28552
    327.43865      -0.83948
    327.44476      -2.33948
    327.45086       0.53552
    327.45696      -0.96448
    327.46307      -1.83948
    327.46917      -0.96448
    327.47528      -0.21448
    327.48138      -0.46448
    327.48749      -0.46448
    327.49359      -0.83948
    327.49969       0.91052
    327.50580       0.53552
    327.51190      -0.33948
    327.51801       1.03552
    327.52411       0.53552
    327.53022      -0.21448
    327.53632       0.41052
    327.54242      -0.71448
    327.54853      -0.58948
    327.55463      -1.08948
    327.56074       0.28552
    327.56684       1.16052
    327.57295       0.66052
    327.57905       0.78552
    327.58515      -0.58948
    327.59126       0.66052
    327.59736      -1.08948
    327.60347       1.16052
    327.60957      -0.83948
    327.61568       0.16052
    327.62178       1.28552
    327.62788      -0.21448
    327.63399      -1.33948
    327.64009       0.28552
    327.64620      -0.83948
    327.65230      -0.58948
    327.65841      -1.46448
    327.66451      -1.33948
    327.67061      -0.08948
    327.67672      -0.21448
    327.68282       0.28552
    327.68893      -0.33948
    327.69503       1.16052
    327.70114      -1.21448
    327.70724      -1.21448
    327.71334      -0.46448
    327.71945      -0.58948
    327.72555      -1.46448
    327.73166      -1.83948
    327.73776      -1.33948
    327.74387      -0.96448
    327.74997      -0.46448
    327.75607      -0.33948
    327.76218       0.28552
    327.76828       0.03552
    327.77439       0.16052
    327.78049      -0.33948
    327.78660       0.28552
    327.79270       0.66052
    327.79880       0.78552
    327.80491       0.41052
    327.81101       0.16052
    327.81712       0.53552
    327.82322      -2.46448
    327.82932      -0.21448
    327.83543      -0.08948
    327.84153       0.91052
    327.84764      -2.08948
    327.85374      -1.83948
    327.85985      -0.21448
    327.86595       0.03552
    327.87205      -1.21448
    327.87816       0.16052
    327.88426      -0.71448
    327.89037      -0.83948
    327.89647       0.28552
    327.90258      -0.08948
    327.90868      -1.71448
    327.91478       0.28552
    327.92089      -1.21448
    327.92699       0.41052
    327.93310      -0.46448
    327.93920       1.28552
    327.94531      -0.71448
    327.95141       0.91052
    327.95751      -0.21448
    327.96362       0.91052
    327.96972      -0.83948
    327.97583      -2.58948
    327.98193      -0.96448
    327.98804      -0.33948
    327.99414      -1.83948
    328.00024       0.41052
    328.00635      -0.08948
    328.01245       1.53552
    328.01856       0.41052
    328.02466       1.53552
    328.03077       0.78552
    328.03687       0.53552
    328.04297      -1.08948
    328.04908      -0.71448
    328.05518       0.28552
    328.06129      -0.21448
    328.06739       0.16052
    328.07350       0.03552
    328.07960       0.53552
    328.08570       0.16052
    328.09181       1.53552
    328.09791       0.16052
    328.10402       1.03552
    328.11012      -0.33948
    328.11623      -0.33948
    328.12233      -0.46448
    328.12843      -0.21448
    328.13454      -0.58948
    328.14064       0.28552
    328.14675       1.28552
    328.15285      -1.21448
    328.15895      -0.83948
    328.16506      -1.21448
    328.17116       1.78552
    328.17727       1.03552
    328.18337       0.03552
    328.18948      -0.21448
    328.19558       1.28552
    328.20168       2.03552
    328.20779       0.66052
    328.21389       0.41052
    328.22000       1.03552
    328.22610      -0.08948
    328.23221       0.16052
    328.23831      -0.21448
    328.24441       0.53552
    328.25052      -1.46448
    328.25662      -0.08948
    328.26273       0.16052
    328.26883       0.53552
    328.27494      -1.08948
    328.28104      -2.21448
    328.28714       0.03552
    328.29325       0.16052
    328.29935       0.03552
    328.30546      -0.83948
    328.31156       0.16052
    328.31767      -0.08948
    328.32377       0.66052
    328.32987       0.41052
    328.33598       1.78552
    328.34208       0.28552
    328.34819       0.91052
    328.35429      -0.58948
    328.36040       0.16052
    328.36650       0.78552
    328.37260      -0.21448
    328.37871      -0.08948
    328.38481      -0.83948
    328.39092      -0.58948
    328.39702      -0.21448
    328.40313       0.28552
    328.40923       1.28552
    328.41533       1.28552
    328.42144       2.16052
    328.42754       1.28552
    328.43365      -0.71448
    328.43975      -0.71448
    328.44586      -0.21448
    328.45196      -0.08948
    328.45806       0.03552
    328.46417      -1.58948
    328.47027       0.28552
    328.47638       1.16052
    328.48248       0.03552
    328.48859       1.53552
    328.49469       0.16052
    328.50079      -1.58948
    328.50690       0.03552
    328.51300      -0.71448
    328.51911      -0.71448
    328.52521      -0.83948
    328.53131       1.28552
    328.53742       2.53552
    328.54352      -0.71448
    328.54963       0.28552
    328.55573       1.91052
    328.56184      -1.21448
    328.56794       0.28552
    328.57404      -0.21448
    328.58015      -1.33948
    328.58625      -0.58948
    328.59236       0.16052
    328.59846       1.03552
    328.60457       0.53552
    328.61067       0.66052
    328.61677      -0.58948
    328.62288      -0.08948
    328.62898       0.91052
    328.63509       0.91052
    328.64119       0.53552
    328.64730       1.28552
    328.65340       1.03552
    328.65950       0.16052
    328.66561       1.03552
    328.67171       0.91052
    328.67782       1.41052
    328.68392       0.28552
    328.69003      -0.71448
    328.69613       1.28552
    328.70223       0.03552
    328.70834      -0.96448
    328.71444       1.66052
    328.72055       0.53552
    328.72665      -1.08948
    328.73276       0.78552
    328.73886       1.16052
    328.74496      -0.33948
    328.75107       1.16052
    328.75717       1.16052
    328.76328      -1.33948
    328.76938      -1.33948
    328.77549      -1.46448
    328.78159      -1.21448
    328.78769      -1.08948
    328.79380      -2.46448
    328.79990       0.41052
    328.80601      -1.21448
    328.81211      -0.33948
    328.81822      -0.08948
    328.82432      -0.96448
    328.83042       0.78552
    328.83653      -0.58948
    328.84263      -0.71448
    328.84874       0.91052
    328.85484       0.41052
    328.86094      -0.08948
    328.86705       0.28552
    328.87315       0.41052
    328.87926       2.16052
    328.88536      -0.21448
    328.89147      -0.21448
    328.89757      -0.08948
    328.90367      -1.83948
    328.90978      -0.96448
    328.91588       0.16052
    328.92199      -1.46448
    328.92809      -0.96448
    328.93420       0.28552
    328.94030       1.03552
    328.94640       0.53552
    328.95251      -0.58948
    328.95861      -0.83948
    328.96472       0.28552
    328.97082       0.91052
    328.97693      -1.33948
    328.98303      -0.83948
    328.98913       0.66052
    328.99524      -0.83948
    329.00134       0.03552
    329.00745      -0.21448
    329.01355      -1.33948
    329.01966      -1.71448
    329.02576       0.53552
    329.03186      -0.21448
    329.03797      -0.58948
    329.04407       0.53552
    329.05018       1.28552
    329.05628       0.78552
    329.06239       0.53552
    329.06849       1.03552
    329.07459       0.91052
    329.08070       0.66052
    329.08680      -0.21448
    329.09291       0.16052
    329.09901      -2.33948
    329.10512       1.16052
    329.11122      -1.46448
    329.11732      -1.71448
    329.12343      -1.08948
    329.12953       0.91052
    329.13564       0.91052
    329.14174       0.41052
    329.14785      -0.71448
    329.15395      -0.08948
    329.16005      -0.21448
    329.16616      -0.33948
    329.17226      -0.71448
    329.17837      -0.21448
    329.18447       1.66052
    329.19058      -0.33948
    329.19668       2.28552
    329.20278      -0.96448
    329.20889      -0.21448
    329.21499      -0.21448
    329.22110      -0.83948
    329.22720       1.16052
    329.23330      -0.71448
    329.23941       1.41052
    329.24551      -1.08948
    329.25162       0.03552
    329.25772       0.53552
    329.26383       1.03552
    329.26993       0.41052
    329.27603       0.78552
    329.28214      -0.08948
    329.28824      -1.58948
    329.29435      -1.96448
    329.30045      -0.33948
    329.30656      -1.58948
    329.31266       0.16052
    329.31876      -2.46448
    329.32487      -0.46448
    329.33097       0.03552
    329.33708       1.03552
    329.34318       0.28552
    329.34929      -0.46448
    329.35539      -0.21448
    329.36149       0.16052
    329.36760      -0.46448
    329.37370       1.41052
    329.37981       0.03552
    329.38591       0.41052
    329.39202       2.28552
    329.39812       0.66052
    329.40422       1.28552
    329.41033       0.66052
    329.41643      -0.08948
    329.42254       0.91052
    329.42864       0.53552
    329.43475       0.41052
    329.44085       0.28552
    329.44695       0.16052
    329.45306       0.16052
    329.45916       1.53552
    329.46527      -1.71448
    329.47137      -1.33948
    329.47748      -1.08948
    329.48358      -0.33948
    329.48968       0.16052
    329.49579       2.28552
    329.50189      -0.08948
    329.50800      -0.21448
    329.51410       0.16052
    329.52021       0.16052
    329.52631       0.78552
    329.53241       1.16052
    329.53852       0.16052
    329.54462       0.16052
    329.55073      -1.21448
    329.55683       0.66052
    329.56293      -0.33948
    329.56904       0.16052
    329.57514      -0.46448
    329.58125       1.28552
    329.58735       0.66052
    329.59346       0.16052
    329.59956       0.78552
    329.60566       0.28552
    329.61177      -0.46448
    329.61787      -0.33948
    329.62398       0.41052
    329.63008      -1.08948
    329.63619      -0.58948
    329.64229       0.66052
    329.64839       0.41052
    329.65450       0.91052
    329.66060       1.66052
    329.66671       0.03552
    329.67281      -0.08948
    329.67892      -0.83948
    329.68502       0.28552
    329.69112       1.41052
    329.69723      -0.71448
    329.70333      -0.08948
    329.70944      -0.96448
    329.71554      -2.08948
    329.72165       0.53552
    329.72775      -0.83948
    329.73385       0.03552
    329.73996      -1.58948
    329.74606      -0.08948
    329.75217       0.28552
    329.75827       0.28552
    329.76438       1.03552
    329.77048      -0.08948
    329.77658      -0.08948
    329.78269       1.78552
    329.78879       0.03552
    329.79490       0.78552
    329.80100      -0.08948
    329.80711       0.28552
    329.81321      -0.21448
    329.81931       0.91052
    329.82542      -1.33948
    329.83152      -0.08948
    329.83763       0.03552
    329.84373      -0.58948
    329.84984       1.41052
    329.85594      -1.96448
    329.86204       0.53552
    329.86815      -1.21448
    329.87425       0.91052
    329.88036       0.66052
    329.88646       2.41052
    329.89257       0.41052
    329.89867       0.91052
    329.90477      -0.33948
    329.91088       0.53552
    329.91698      -0.46448
    329.92309      -0.33948
    329.92919      -1.08948
    329.93529       1.28552
    329.94140       0.53552
    329.94750      -0.21448
    329.95361      -0.58948
    329.95971      -0.46448
    329.96582       0.53552
    329.97192       0.16052
    329.97802      -0.33948
    329.98413       1.41052
    329.99023       0.28552
    329.99634      -0.08948
    330.00244      -1.96448
    330.00855      -0.71448
    330.01465      -0.46448
    330.02075      -0.08948
    330.02686       0.16052
    330.03296      -1.33948
    330.03907      -0.46448
    330.04517       0.91052
    330.05128       1.03552
    330.05738      -0.71448
    330.06348       1.41052
    330.06959      -0.33948
    330.07569      -1.33948
    330.08180       0.03552
    330.08790       1.28552
    330.09401       1.28552
    330.10011      -1.83948
    330.10621       0.91052
    330.11232      -1.33948
    330.11842       1.16052
    330.12453       0.41052
    330.13063       1.28552
    330.13674      -1.08948
    330.14284       0.66052
    330.14894      -0.08948
    330.15505       0.03552
    330.16115       1.78552
    330.16726      -0.46448
    330.17336       2.16052
    330.17947      -0.33948
    330.18557       0.78552
    330.19167      -0.46448
    330.19778       1.16052
    330.20388       0.28552
    330.20999       0.16052
    330.21609       0.28552
    330.22220       0.66052
    330.22830       1.66052
    330.23440       0.16052
    330.24051       1.53552
    330.24661       0.28552
    330.25272      -0.46448
    330.25882      -0.21448
    330.26492      -0.08948
    330.27103       0.41052
    330.27713      -0.46448
    330.28324       1.28552
    330.28934      -1.08948
    330.29545       1.03552
    330.30155       0.78552
    330.30765       2.28552
    330.31376       0.78552
    330.31986      -1.21448
    330.32597       0.03552
    330.33207       0.03552
    330.33818       0.16052
    330.34428      -0.08948
    330.35038      -1.21448
    330.35649      -1.33948
    330.36259       0.91052
    330.36870      -0.21448
    330.37480      -1.83948
    330.38091      -1.33948
    330.38701      -0.96448
    330.39311      -3.33948
    330.39922      -1.33948
    330.40532      -0.96448
    330.41143      -3.33948
    330.41753      -0.08948
    330.42364      -1.08948
    330.42974       0.28552
    330.43584       1.28552
    330.44195       0.41052
    330.44805       0.66052
    330.45416       0.53552
    330.46026       1.03552
    330.46637      -2.08948
    330.47247      -1.83948
    330.47857      -1.58948
    330.48468       0.41052
    330.49078      -0.83948
    330.49689       3.53552
    330.50299      -0.08948
    330.50910      -0.46448
    330.51520       0.53552
    330.52130       0.41052
    330.52741      -0.46448
    330.53351       0.41052
    330.53962       1.78552
    330.54572      -0.71448
    330.55183       1.03552
    330.55793       0.03552
    330.56403       1.78552
    330.57014      -0.33948
    330.57624      -0.08948
    330.58235       0.03552
    330.58845      -0.83948
    330.59455       0.28552
    330.60066       0.28552
    330.60676      -0.08948
    330.61287       0.41052
    330.61897       0.53552
    330.62508       2.16052
    330.63118       2.16052
    330.63728       0.03552
    330.64339       1.28552
    330.64949      -0.08948
    330.65560      -0.96448
    330.66170       0.66052
    330.66781      -0.58948
    330.67391      -1.96448
    330.68001      -0.33948
    330.68612      -0.96448
    330.69222       1.41052
    330.69833       0.91052
    330.70443      -0.21448
    330.71054       1.16052
    330.71664       0.03552
    330.72274       1.03552
    330.72885      -0.46448
    330.73495      -0.58948
    330.74106       0.03552
    330.74716       0.53552
    330.75327       0.28552
    330.75937      -2.08948
    330.76547       1.66052
    330.77158      -0.83948
    330.77768       0.78552
    330.78379       1.41052
    330.78989      -1.33948
    330.79600       0.16052
    330.80210       0.03552
    330.80820       0.16052
    330.81431      -0.08948
    330.82041      -0.58948
    330.82652       0.53552
    330.83262       0.53552
    330.83873      -0.83948
    330.84483      -0.08948
    330.85093      -2.33948
    330.85704      -0.71448
    330.86314       2.28552
    330.86925      -1.96448
    330.87535       0.28552
    330.88146      -2.21448
    330.88756      -0.46448
    330.89366      -0.08948
    330.89977      -0.58948
    330.90587       1.03552
    330.91198      -1.71448
    330.91808      -0.83948
    330.92419      -2.33948
    330.93029      -0.58948
    330.93639      -1.08948
    330.94250      -0.58948
    330.94860       1.03552
    330.95471      -0.71448
    330.96081       2.16052
    330.96691       0.53552
    330.97302       1.03552
    330.97912      -0.46448
    330.98523      -2.21448
    330.99133      -0.33948
    330.99744       0.53552
    331.00354      -0.46448
    331.00964       0.91052
    331.01575      -1.21448
    331.02185       0.66052
    331.02796      -0.08948
    331.03406       1.16052
    331.04017      -0.46448
    331.04627      -0.08948
    331.05237       0.53552
    331.05848       1.16052
    331.06458       1.28552
    331.07069       0.28552
    331.07679       0.28552
    331.08290      -0.21448
    331.08900      -1.08948
    331.09510       0.66052
    331.10121      -0.46448
    331.10731      -0.21448
    331.11342      -1.58948
    331.11952      -0.21448
    331.12563       1.41052
    331.13173       2.41052
    331.13783       0.16052
    331.14394       1.41052
    331.15004       0.28552
    331.15615       2.16052
    331.16225       0.53552
    331.16836       2.28552
    331.17446      -0.83948
    331.18056       1.03552
    331.18667      -0.08948
    331.19277      -0.33948
    331.19888       0.53552
    331.20498       0.41052
    331.21109      -0.96448
    331.21719      -0.46448
    331.22329      -0.08948
    331.22940       2.03552
    331.23550      -0.08948
    331.24161       0.66052
    331.24771       0.53552
    331.25382      -0.08948
    331.25992       0.03552
    331.26602       0.78552
    331.27213       0.91052
    331.27823       0.66052
    331.28434      -1.08948
    331.29044       0.66052
    331.29654       1.53552
    331.30265       0.41052
    331.30875       0.66052
    331.31486      -1.96448
    331.32096      -0.08948
    331.32707      -0.46448
    331.33317       0.16052
    331.33927       2.53552
    331.34538      -0.08948
    331.35148       0.91052
    331.35759       3.16052
    331.36369       0.91052
    331.36980       1.66052
    331.37590       0.91052
    331.38200       0.16052
    331.38811       0.16052
    331.39421      -1.96448
    331.40032      -1.33948
    331.40642      -0.33948
    331.41253       0.53552
    331.41863      -0.33948
    331.42473       0.41052
    331.43084      -1.71448
    331.43694      -0.58948
    331.44305       1.53552
    331.44915       0.16052
    331.45526       0.66052
    331.46136      -0.71448
    331.46746       0.91052
    331.47357       0.78552
    331.47967       0.41052
    331.48578       1.41052
    331.49188       1.28552
    331.49799       1.28552
    331.50409       1.03552
    331.51019      -0.46448
    331.51630      -0.08948
    331.52240      -1.58948
    331.52851      -0.33948
    331.53461       0.03552
    331.54072      -0.83948
    331.54682       0.41052
    331.55292       1.53552
    331.55903      -0.71448
    331.56513      -1.46448
    331.57124      -1.71448
    331.57734      -1.33948
    331.58345       0.53552
    331.58955      -1.71448
    331.59565       0.28552
    331.60176      -1.58948
    331.60786      -0.08948
    331.61397      -0.21448
    331.62007      -0.21448
    331.62618      -0.21448
    331.63228      -0.33948
    331.63838       0.91052
    331.64449       0.53552
    331.65059       0.53552
    331.65670      -1.58948
    331.66280       0.16052
    331.66890       0.41052
    331.67501       0.66052
    331.68111       1.53552
    331.68722       0.66052
    331.69332      -0.08948
    331.69943      -0.21448
    331.70553      -0.83948
    331.71163      -0.21448
    331.71774      -0.96448
    331.72384      -2.08948
    331.72995      -1.33948
    331.73605      -1.21448
    331.74216      -0.33948
    331.74826      -1.58948
    331.75436       0.28552
    331.76047      -0.83948
    331.76657      -0.46448
    331.77268      -2.33948
    331.77878       0.41052
    331.78489      -0.08948
    331.79099       0.78552
    331.79709       0.91052
    331.80320       0.16052
    331.80930       0.03552
    331.81541      -0.83948
    331.82151       0.03552
    331.82762       1.16052
    331.83372      -1.33948
    331.83982       0.03552
    331.84593       0.66052
    331.85203       1.16052
    331.85814       0.91052
    331.86424       1.66052
    331.87035       0.53552
    331.87645       1.41052
    331.88255       0.41052
    331.88866      -0.71448
    331.89476       2.28552
    331.90087       0.91052
    331.90697      -1.83948
    331.91308      -1.08948
    331.91918      -0.96448
    331.92528      -2.71448
    331.93139      -1.58948
    331.93749      -1.21448
    331.94360      -1.33948
    331.94970      -1.08948
    331.95581      -2.96448
    331.96191      -1.21448
    331.96801      -0.83948
    331.97412      -0.33948
    331.98022       0.41052
    331.98633      -0.71448
    331.99243       1.41052
    331.99853      -0.71448
    332.00464      -0.58948
    332.01074      -0.21448
    332.01685       1.41052
    332.02295      -0.96448
    332.02906      -2.08948
    332.03516      -0.71448
    332.04126      -0.33948
    332.04737       0.16052
    332.05347      -0.08948
    332.05958       0.41052
    332.06568       1.41052
    332.07179       1.91052
    332.07789       2.16052
    332.08399       1.28552
    332.09010       0.16052
    332.09620      -0.21448
    332.10231       0.78552
    332.10841       1.78552
    332.11452      -1.96448
    332.12062      -0.46448
    332.12672       1.16052
    332.13283       0.16052
    332.13893      -0.71448
    332.14504      -0.58948
    332.15114      -0.58948
    332.15725      -2.46448
    332.16335      -1.58948
    332.16945       0.91052
    332.17556      -0.96448
    332.18166       0.41052
    332.18777       1.28552
    332.19387       1.28552
    332.19998       0.78552
    332.20608       1.66052
    332.21218       1.41052
    332.21829       0.16052
    332.22439      -0.58948
    332.23050      -1.33948
    332.23660      -0.96448
    332.24271      -0.46448
    332.24881      -1.46448
    332.25491       0.41052
    332.26102       1.78552
    332.26712       2.03552
    332.27323      -0.71448
    332.27933      -1.46448
    332.28544      -0.96448
    332.29154       0.03552
    332.29764       0.78552
    332.30375      -0.71448
    332.30985      -1.58948
    332.31596      -0.83948
    332.32206      -0.21448
    332.32817       0.28552
    332.33427       0.16052
    332.34037      -0.71448
    332.34648       1.16052
    332.35258      -0.58948
    332.35869       1.41052
    332.36479       0.78552
    332.37089      -0.33948
    332.37700      -0.33948
    332.38310      -0.46448
    332.38921       2.16052
    332.39531       1.16052
    332.40142       0.16052
    332.40752       0.53552
    332.41362       0.91052
    332.41973      -0.33948
    332.42583      -0.46448
    332.43194       0.03552
    332.43804      -0.33948
    332.44415       0.16052
    332.45025       2.41052
    332.45635       1.53552
    332.46246       0.66052
    332.46856       0.53552
    332.47467      -1.08948
    332.48077      -0.33948
    332.48688      -0.33948
    332.49298      -0.71448
    332.49908       0.03552
    332.50519       1.28552
    332.51129      -0.08948
    332.51740       0.03552
    332.52350       1.16052
    332.52961      -1.21448
    332.53571       0.16052
    332.54181      -0.96448
    332.54792       1.91052
    332.55402       1.03552
    332.56013       2.28552
    332.56623      -0.46448
    332.57234      -0.08948
    332.57844      -0.71448
    332.58454       0.41052
    332.59065       0.78552
    332.59675      -1.58948
    332.60286       1.28552
    332.60896       0.16052
    332.61507      -0.83948
    332.62117      -1.33948
    332.62727       0.41052
    332.63338      -1.21448
    332.63948       0.41052
    332.64559       0.28552
    332.65169       1.28552
    332.65780       1.78552
    332.66390       0.41052
    332.67000       0.91052
    332.67611       0.28552
    332.68221      -1.08948
    332.68832      -1.21448
    332.69442       0.16052
    332.70052       0.16052
    332.70663       1.16052
    332.71273      -0.33948
    332.71884      -1.96448
    332.72494       1.28552
    332.73105       0.03552
    332.73715      -0.71448
    332.74325      -0.71448
    332.74936      -0.21448
    332.75546      -0.33948
    332.76157      -0.08948
    332.76767       2.16052
    332.77378      -0.08948
    332.77988      -0.58948
    332.78598      -0.21448
    332.79209       1.28552
    332.79819      -0.96448
    332.80430       0.16052
    332.81040      -0.46448
    332.81651       1.16052
    332.82261       0.66052
    332.82871       0.28552
    332.83482       0.28552
    332.84092       0.16052
    332.84703       0.66052
    332.85313      -0.21448
    332.85924       0.66052
    332.86534       0.41052
    332.87144      -1.71448
    332.87755       0.03552
    332.88365      -1.71448
    332.88976      -0.46448
    332.89586       1.28552
    332.90197       0.28552
    332.90807       0.78552
    332.91417      -0.33948
    332.92028       0.41052
    332.92638       2.03552
    332.93249      -0.96448
    332.93859       0.16052
    332.94470      -0.46448
    332.95080       0.03552
    332.95690       0.28552
    332.96301       0.78552
    332.96911       0.41052
    332.97522      -0.21448
    332.98132       0.03552
    332.98743       1.03552
    332.99353       0.78552
    332.99963       0.53552
    333.00574      -1.21448
    333.01184      -0.08948
    333.01795       0.78552
    333.02405      -0.33948
    333.03016       0.41052
    333.03626       0.78552
    333.04236       0.03552
    333.04847       0.41052
    333.05457       0.91052
    333.06068       0.53552
    333.06678       0.03552
    333.07288      -0.58948
    333.07899       0.53552
    333.08509       0.16052
    333.09120       0.03552
    333.09730       0.91052
    333.10341      -0.46448
    333.10951      -0.46448
    333.11561       1.41052
    333.12172       1.28552
    333.12782       1.28552
    333.13393       1.03552
    333.14003      -0.21448
    333.14614       0.91052
    333.15224      -0.33948
    333.15834      -1.33948
    333.16445       0.16052
    333.17055       1.78552
    333.17666       1.03552
    333.18276      -1.21448
    333.18887       1.66052
    333.19497      -1.21448
    333.20107      -1.71448
    333.20718       0.28552
    333.21328      -0.46448
    333.21939      -0.71448
    333.22549      -1.46448
    333.23160       0.28552
    333.23770       0.28552
    333.24380       1.16052
    333.24991       1.91052
    333.25601       1.03552
    333.26212      -0.46448
    333.26822      -0.21448
    333.27433      -0.21448
    333.28043      -0.46448
    333.28653       0.03552
    333.29264      -1.21448
    333.29874      -0.58948
    333.30485       0.53552
    333.31095       1.03552
    333.31706       0.16052
    333.32316      -1.08948
    333.32926       0.28552
    333.33537       1.41052
    333.34147      -0.96448
    333.34758       2.53552
    333.35368       0.91052
    333.35979       1.66052
    333.36589       0.78552
    333.37199      -0.21448
    333.37810      -1.46448
    333.38420       0.28552
    333.39031      -0.58948
    333.39641       1.28552
    333.40251      -0.08948
    333.40862      -0.96448
    333.41472      -0.46448
    333.42083       1.03552
    333.42693      -0.21448
    333.43304       0.03552
    333.43914       2.16052
    333.44524       2.28552
    333.45135      -1.71448
    333.45745       0.66052
    333.46356      -0.96448
    333.46966       2.28552
    333.47577       0.28552
    333.48187      -0.33948
    333.48797      -0.21448
    333.49408      -0.96448
    333.50018      -0.71448
    333.50629      -0.58948
    333.51239      -0.21448
    333.51850       0.78552
    333.52460       0.41052
    333.53070      -0.46448
    333.53681       0.41052
    333.54291       0.53552
    333.54902       0.66052
    333.55512       1.78552
    333.56123       2.16052
    333.56733       1.03552
    333.57343      -0.46448
    333.57954       0.53552
    333.58564       0.53552
    333.59175      -0.71448
    333.59785       0.66052
    333.60396      -1.21448
    333.61006       1.03552
    333.61616       0.53552
    333.62227       0.28552
    333.62837      -1.83948
    333.63448       1.16052
    333.64058       0.53552
    333.64669       0.78552
    333.65279       2.41052
    333.65889      -0.71448
    333.66500       1.16052
    333.67110       1.28552
    333.67721       0.53552
    333.68331      -0.58948
    333.68942      -0.21448
    333.69552       0.41052
    333.70162      -0.71448
    333.70773       0.16052
    333.71383      -1.21448
    333.71994      -0.08948
    333.72604      -1.33948
    333.73215       0.91052
    333.73825      -0.08948
    333.74435       1.91052
    333.75046      -0.58948
    333.75656       1.03552
    333.76267      -0.83948
    333.76877       0.41052
    333.77487       2.41052
    333.78098       2.41052
    333.78708      -0.71448
    333.79319      -0.21448
    333.79929      -0.21448
    333.80540       0.28552
    333.81150      -0.08948
    333.81760      -2.21448
    333.82371       0.16052
    333.82981      -0.46448
    333.83592       0.91052
    333.84202       0.78552
    333.84813      -0.58948
    333.85423      -0.96448
    333.86033       0.03552
    333.86644       1.78552
    333.87254       0.16052
    333.87865       0.78552
    333.88475      -0.58948
    333.89086      -1.21448
    333.89696       0.03552
    333.90306       1.03552
    333.90917      -1.33948
    333.91527      -1.21448
    333.92138      -2.96448
    333.92748       0.28552
    333.93359       0.03552
    333.93969       1.16052
    333.94579      -0.33948
    333.95190       0.28552
    333.95800       2.41052
    333.96411       0.53552
    333.97021       0.41052
    333.97632       2.41052
    333.98242      -1.08948
    333.98852       1.41052
    333.99463      -0.96448
    334.00073       0.16052
    334.00684      -0.08948
    334.01294       0.28552
    334.01905      -0.46448
    334.02515      -0.21448
    334.03125      -0.33948
    334.03736       0.41052
    334.04346      -0.83948
    334.04957      -0.21448
    334.05567       0.16052
    334.06178       0.66052
    334.06788       0.03552
    334.07398      -0.21448
    334.08009       0.28552
    334.08619       1.66052
    334.09230       0.53552
    334.09840       1.28552
    334.10450       0.66052
    334.11061      -0.58948
    334.11671       0.53552
    334.12282      -0.58948
    334.12892       0.91052
    334.13503      -0.96448
    334.14113       0.66052
    334.14723       0.78552
    334.15334       1.53552
    334.15944       0.78552
    334.16555       0.78552
    334.17165       1.03552
    334.17776       0.78552
    334.18386       0.41052
    334.18996       0.66052
    334.19607       0.53552
    334.20217       1.03552
    334.20828      -1.46448
    334.21438       0.28552
    334.22049      -0.08948
    334.22659      -0.21448
    334.23269      -0.83948
    334.23880      -1.21448
    334.24490       0.78552
    334.25101      -0.21448
    334.25711       0.16052
    334.26322      -0.83948
    334.26932      -1.08948
    334.27542      -0.33948
    334.28153       0.66052
    334.28763      -0.46448
    334.29374       0.41052
    334.29984      -1.46448
    334.30595      -1.58948
    334.31205      -0.33948
    334.31815       0.03552
    334.32426      -1.58948
    334.33036       0.41052
    334.33647      -1.33948
    334.34257       0.03552
    334.34868       1.66052
    334.35478      -0.21448
    334.36088       0.78552
    334.36699       1.78552
    334.37309       0.66052
    334.37920      -0.58948
    334.38530       0.78552
    334.39141       0.16052
    334.39751       0.53552
    334.40361       0.03552
    334.40972       1.28552
    334.41582       0.78552
    334.42193       0.53552
    334.42803      -0.21448
    334.43414      -0.83948
    334.44024      -0.46448
    334.44634      -1.08948
    334.45245      -0.46448
    334.45855      -0.71448
    334.46466       0.91052
    334.47076       0.53552
    334.47686       0.03552
    334.48297       2.66052
    334.48907       0.16052
    334.49518       0.16052
    334.50128      -0.96448
    334.50739      -1.58948
    334.51349      -1.21448
    334.51959      -1.08948
    334.52570      -0.33948
    334.53180       0.53552
    334.53791       0.66052
    334.54401      -0.83948
    334.55012       1.28552
    334.55622       0.91052
    334.56232       0.41052
    334.56843      -0.21448
    334.57453       1.41052
    334.58064      -0.46448
    334.58674      -0.58948
    334.59285      -0.21448
    334.59895      -1.58948
    334.60505       0.91052
    334.61116      -0.08948
    334.61726       1.53552
    334.62337       1.28552
    334.62947       0.41052
    334.63558      -0.83948
    334.64168       0.66052
    334.64778       1.03552
    334.65389      -0.21448
    334.65999       1.53552
    334.66610      -0.83948
    334.67220      -0.71448
    334.67831       2.91052
    334.68441       0.41052
    334.69051       1.28552
    334.69662      -0.08948
    334.70272      -0.33948
    334.70883      -0.08948
    334.71493       0.53552
    334.72104       0.16052
    334.72714      -0.33948
    334.73324       0.16052
    334.73935      -1.08948
    334.74545      -0.33948
    334.75156       2.28552
    334.75766       1.41052
    334.76377       0.66052
    334.76987      -0.58948
    334.77597       0.16052
    334.78208      -0.33948
    334.78818       0.28552
    334.79429       0.28552
    334.80039      -0.83948
    334.80649       0.41052
    334.81260       0.41052
    334.81870       2.41052
    334.82481      -0.33948
    334.83091       0.41052
    334.83702       1.91052
    334.84312       0.91052
    334.84922      -0.21448
    334.85533      -0.08948
    334.86143       0.28552
    334.86754       1.03552
    334.87364      -1.83948
    334.87975       1.53552
    334.88585       1.03552
    334.89195       1.41052
    334.89806      -0.33948
    334.90416       1.03552
    334.91027       0.66052
    334.91637      -0.33948
    334.92248       1.03552
    334.92858       0.66052
    334.93468      -0.71448
    334.94079      -0.21448
    334.94689       1.41052
    334.95300       1.03552
    334.95910       2.41052
    334.96521       0.16052
    334.97131      -0.83948
    334.97741      -0.46448
    334.98352      -0.46448
    334.98962       0.66052
    334.99573      -0.58948
    335.00183       1.03552
    335.00794       0.78552
    335.01404      -0.58948
    335.02014       0.41052
    335.02625      -0.83948
    335.03235       2.53552
    335.03846       0.66052
    335.04456       0.78552
    335.05067       0.66052
    335.05677       0.28552
    335.06287      -2.83948
    335.06898       1.03552
    335.07508      -1.46448
    335.08119      -0.71448
    335.08729       0.03552
    335.09340       0.66052
    335.09950      -0.21448
    335.10560       0.41052
    335.11171       1.03552
    335.11781       1.03552
    335.12392      -1.08948
    335.13002       0.28552
    335.13613      -0.46448
    335.14223      -0.08948
    335.14833       0.91052
    335.15444      -0.08948
    335.16054       0.03552
    335.16665       0.66052
    335.17275      -0.83948
    335.17885       0.41052
    335.18496       0.28552
    335.19106      -0.46448
    335.19717      -0.21448
    335.20327      -1.83948
    335.20938       1.03552
    335.21548       1.28552
    335.22158       1.03552
    335.22769      -0.33948
    335.23379       0.78552
    335.23990       0.53552
    335.24600      -0.21448
    335.25211      -0.21448
    335.25821       0.53552
    335.26431       0.66052
    335.27042       0.53552
    335.27652      -0.21448
    335.28263       0.91052
    335.28873      -1.71448
    335.29484       1.03552
    335.30094      -0.71448
    335.30704       0.16052
    335.31315       0.53552
    335.31925       1.53552
    335.32536       1.78552
    335.33146      -0.21448
    335.33757       2.03552
    335.34367       1.16052
    335.34977      -1.33948
    335.35588       0.28552
    335.36198      -0.46448
    335.36809       1.03552
    335.37419       0.41052
    335.38030      -1.83948
    335.38640       0.91052
    335.39250      -0.71448
    335.39861       1.03552
    335.40471       0.91052
    335.41082       0.28552
    335.41692       1.41052
    335.42303      -1.46448
    335.42913      -0.58948
    335.43523       0.28552
    335.44134       0.28552
    335.44744      -0.21448
    335.45355       1.53552
    335.45965      -0.33948
    335.46576       0.03552
    335.47186      -0.46448
    335.47796       2.03552
    335.48407      -2.96448
    335.49017      -0.46448
    335.49628      -1.71448
    335.50238      -0.46448
    335.50848       2.03552
    335.51459       0.16052
    335.52069       1.16052
    335.52680      -0.33948
    335.53290      -0.46448
    335.53901      -1.21448
    335.54511       0.41052
    335.55121       1.03552
    335.55732      -2.46448
    335.56342      -0.71448
    335.56953      -0.58948
    335.57563      -0.33948
    335.58174       1.41052
    335.58784      -0.33948
    335.59394      -0.46448
    335.60005       1.28552
    335.60615       0.16052
    335.61226       0.66052
    335.61836      -0.08948
    335.62447       1.28552
    335.63057      -0.96448
    335.63667       1.53552
    335.64278       0.78552
    335.64888       1.03552
    335.65499       1.16052
    335.66109       0.78552
    335.66720       1.66052
    335.67330       0.03552
    335.67940      -1.21448
    335.68551       0.41052
    335.69161      -0.71448
    335.69772      -1.33948
    335.70382      -0.83948
    335.70993       1.03552
    335.71603       0.16052
    335.72213       0.78552
    335.72824      -0.46448
    335.73434       1.16052
    335.74045      -0.71448
    335.74655       0.41052
    335.75266      -0.83948
    335.75876       0.28552
    335.76486       0.91052
    335.77097       0.28552
    335.77707      -0.83948
    335.78318      -0.33948
    335.78928      -0.46448
    335.79539       0.28552
    335.80149      -0.33948
    335.80759       1.03552
    335.81370      -0.58948
    335.81980       1.03552
    335.82591      -1.58948
    335.83201       0.53552
    335.83812       0.66052
    335.84422       1.28552
    335.85032       0.53552
    335.85643       1.78552
    335.86253      -0.08948
    335.86864       1.28552
    335.87474       0.28552
    335.88084      -0.58948
    335.88695      -0.08948
    335.89305       1.53552
    335.89916      -1.08948
    335.90526      -0.58948
    335.91137       0.03552
    335.91747      -0.46448
    335.92357       1.16052
    335.92968       0.28552
    335.93578       0.41052
    335.94189       0.03552
    335.94799       1.53552
    335.95410      -0.46448
    335.96020      -0.08948
    335.96630      -1.71448
    335.97241      -0.21448
    335.97851      -0.21448
    335.98462      -0.21448
    335.99072       1.53552
    335.99683       1.41052
    336.00293       1.03552
    336.00903       0.03552
    336.01514      -1.71448
    336.02124       0.66052
    336.02735      -0.83948
    336.03345      -1.08948
    336.03956       2.41052
    336.04566      -0.08948
    336.05176      -0.21448
    336.05787       2.53552
    336.06397       0.53552
    336.07008       0.66052
    336.07618       1.91052
    336.08229       0.91052
    336.08839      -1.33948
    336.09449      -0.71448
    336.10060       0.16052
    336.10670       0.16052
    336.11281       1.03552
    336.11891      -0.46448
    336.12502      -0.46448
    336.13112       1.03552
    336.13722      -0.33948
    336.14333       0.41052
    336.14943      -0.58948
    336.15554       0.41052
    336.16164       0.53552
    336.16775       1.66052
    336.17385       3.28552
    336.17995      -0.58948
    336.18606       0.28552
    336.19216       1.53552
    336.19827       0.78552
    336.20437       1.03552
    336.21047      -0.33948
    336.21658      -1.08948
    336.22268      -0.33948
    336.22879       0.66052
    336.23489       0.91052
    336.24100       0.91052
    336.24710       0.78552
    336.25320      -0.46448
    336.25931       0.28552
    336.26541       0.91052
    336.27152       0.78552
    336.27762      -1.58948
    336.28373      -0.83948
    336.28983      -0.96448
    336.29593      -0.46448
    336.30204      -1.46448
    336.30814       0.28552
    336.31425      -0.33948
    336.32035      -0.21448
    336.32646       0.16052
    336.33256       0.91052
    336.33866      -0.33948
    336.34477       0.41052
    336.35087       1.53552
    336.35698       0.28552
    336.36308      -0.83948
    336.36919       0.78552
    336.37529       1.91052
    336.38139       1.53552
    336.38750       0.53552
    336.39360       0.91052
    336.39971       0.91052
    336.40581      -0.71448
    336.41192       0.78552
    336.41802       0.28552
    336.42412      -0.21448
    336.43023      -1.08948
    336.43633       0.28552
    336.44244       0.53552
    336.44854       0.41052
    336.45465       1.41052
    336.46075       0.16052
    336.46685       0.16052
    336.47296      -0.08948
    336.47906       0.78552
    336.48517       0.78552
    336.49127       0.28552
    336.49738       0.16052
    336.50348      -0.08948
    336.50958       0.91052
    336.51569       0.28552
    336.52179      -0.96448
    336.52790       0.91052
    336.53400       0.78552
    336.54010      -0.46448
    336.54621      -0.33948
    336.55231       2.16052
    336.55842      -1.21448
    336.56452      -0.46448
    336.57063      -0.46448
    336.57673      -0.08948
    336.58283       0.41052
    336.58894       0.53552
    336.59504       0.16052
    336.60115      -0.83948
    336.60725       0.03552
    336.61336       0.41052
    336.61946      -0.71448
    336.62556       0.91052
    336.63167      -0.58948
    336.63777       1.53552
    336.64388       1.66052
    336.64998       1.53552
    336.65609      -0.08948
    336.66219      -1.08948
    336.66829       0.16052
    336.67440       0.91052
    336.68050       0.66052
    336.68661       1.28552
    336.69271       1.41052
    336.69882      -0.08948
    336.70492       0.53552
    336.71102      -1.83948
    336.71713       0.66052
    336.72323       0.41052
    336.72934       0.28552
    336.73544      -0.83948
    336.74155       0.41052
    336.74765      -0.71448
    336.75375      -0.21448
    336.75986      -0.71448
    336.76596       0.41052
    336.77207       1.91052
    336.77817       0.91052
    336.78428       1.03552
    336.79038       0.53552
    336.79648      -0.33948
    336.80259      -1.83948
    336.80869       1.66052
    336.81480       1.78552
    336.82090       0.78552
    336.82701      -0.58948
    336.83311      -1.21448
    336.83921       1.41052
    336.84532      -0.21448
    336.85142       1.03552
    336.85753       0.03552
    336.86363      -0.33948
    336.86974      -0.08948
    336.87584       0.66052
    336.88194       1.66052
    336.88805      -0.21448
    336.89415       0.78552
    336.90026       1.41052
    336.90636       0.03552
    336.91246       0.91052
    336.91857      -0.46448
    336.92467      -2.21448
    336.93078      -0.21448
    336.93688       0.91052
    336.94299       0.66052
    336.94909      -0.33948
    336.95519       0.66052
    336.96130       0.78552
    336.96740       0.28552
    336.97351       0.41052
    336.97961       2.16052
    336.98572       1.03552
    336.99182      -3.58948
    336.99792       0.66052
    337.00403       1.28552
    337.01013       0.41052
    337.01624       0.28552
    337.02234       0.03552
    337.02845      -0.21448
    337.03455      -0.83948
    337.04065       1.91052
    337.04676      -0.08948
    337.05286       0.16052
    337.05897      -0.46448
    337.06507       1.28552
    337.07118      -1.08948
    337.07728       0.03552
    337.08338      -1.46448
    337.08949       0.16052
    337.09559       0.28552
    337.10170       2.03552
    337.10780       1.78552
    337.11391       0.53552
    337.12001       0.28552
[truncated: 59,081 more chars]
