# Supplementary material for: Solvent Controlled Generation of Spin Active Polarons in Two-Dimensional Material under UV Light Irradiation
Source: J Am Chem Soc. 2024 May 2;146(22):15010–8. doi: 10.1021/jacs.3c13296 (PMC11157526; doi:10.1021/jacs.3c13296)
Supplement: Supplementary file 1 — ja3c13296_si_001.zip [file ja3c13296_si_001.zip › Data_archive/EPR-raw-data/Data-Figure-4b.txt]

waves=1 length=8192 data=CH1/2 
title= ~
sample= ~
comment= ~
date= 2022/04/28~14:16:40
cf325.000 st120.00 rmfirst fq100.00 md0.5x1
am2.00x100 tc0.03 uF9075.485000 MHz uP0.99800    mW 
accumu= 1
===== CH1 data Wave No.1 ===== 
mT            Intensity 
    300.00000      30.78786
    300.00610      29.66286
    300.01221      28.28786
    300.01831      26.66286
    300.02442      28.28786
    300.03052      32.78786
    300.03663      31.41286
    300.04273      32.16286
    300.04883      35.66286
    300.05494      33.78786
    300.06104      32.16286
    300.06715      33.53786
    300.07325      24.91286
    300.07936      20.28786
    300.08546      15.66286
    300.09156      16.03786
    300.09767      16.16286
    300.10377      16.78786
    300.10988      18.53786
    300.11598      18.28786
    300.12209      15.28786
    300.12819      14.41286
    300.13429      17.78786
    300.14040      22.66286
    300.14650      23.66286
    300.15261      22.66286
    300.15871      24.66286
    300.16482      23.16286
    300.17092      26.66286
    300.17702      27.91286
    300.18313      29.16286
    300.18923      24.66286
    300.19534      25.91286
    300.20144      25.53786
    300.20754      30.28786
    300.21365      33.78786
    300.21975      37.53786
    300.22586      39.41286
    300.23196      44.53786
    300.23807      43.16286
    300.24417      39.28786
    300.25027      35.91286
    300.25638      36.41286
    300.26248      31.03786
    300.26859      31.03786
    300.27469      31.28786
    300.28080      30.53786
    300.28690      25.16286
    300.29300      25.03786
    300.29911      22.53786
    300.30521      22.66286
    300.31132      24.91286
    300.31742      24.28786
    300.32353      28.16286
    300.32963      24.78786
    300.33573      23.28786
    300.34184      20.16286
    300.34794      20.16286
    300.35405      21.28786
    300.36015      24.28786
    300.36626      29.53786
    300.37236      30.41286
    300.37846      34.91286
    300.38457      37.41286
    300.39067      38.78786
    300.39678      36.66286
    300.40288      35.91286
    300.40899      31.66286
    300.41509      30.91286
    300.42119      29.78786
    300.42730      26.66286
    300.43340      29.28786
    300.43951      29.91286
    300.44561      27.53786
    300.45172      34.53786
    300.45782      36.78786
    300.46392      39.03786
    300.47003      36.28786
    300.47613      31.78786
    300.48224      34.28786
    300.48834      30.28786
    300.49445      33.53786
    300.50055      34.03786
    300.50665      33.91286
    300.51276      31.28786
    300.51886      31.03786
    300.52497      29.03786
    300.53107      28.91286
    300.53717      28.41286
    300.54328      28.53786
    300.54938      27.53786
    300.55549      25.41286
    300.56159      26.78786
    300.56770      29.78786
    300.57380      31.16286
    300.57990      29.16286
    300.58601      28.03786
    300.59211      25.91286
    300.59822      30.91286
    300.60432      36.28786
    300.61043      39.66286
    300.61653      43.66286
    300.62263      47.28786
    300.62874      50.66286
    300.63484      48.28786
    300.64095      47.03786
    300.64705      38.91286
    300.65316      39.28786
    300.65926      36.03786
    300.66536      35.41286
    300.67147      27.53786
    300.67757      23.91286
    300.68368      24.66286
    300.68978      30.66286
    300.69589      31.28786
    300.70199      30.41286
    300.70809      33.66286
    300.71420      36.28786
    300.72030      36.41286
    300.72641      34.03786
    300.73251      35.03786
    300.73862      35.91286
    300.74472      36.16286
    300.75082      37.03786
    300.75693      33.03786
    300.76303      34.03786
    300.76914      34.66286
    300.77524      29.78786
    300.78135      25.28786
    300.78745      23.66286
    300.79355      24.03786
    300.79966      22.03786
    300.80576      26.78786
    300.81187      26.28786
    300.81797      31.91286
    300.82408      34.28786
    300.83018      39.78786
    300.83628      42.03786
    300.84239      41.78786
    300.84849      41.78786
    300.85460      44.66286
    300.86070      43.78786
    300.86681      40.41286
    300.87291      39.53786
    300.87901      36.66286
    300.88512      33.66286
    300.89122      27.91286
    300.89733      23.66286
    300.90343      23.78786
    300.90953      20.53786
    300.91564      20.78786
    300.92174      23.41286
    300.92785      26.16286
    300.93395      30.28786
    300.94006      32.78786
    300.94616      38.66286
    300.95226      36.03786
    300.95837      37.91286
    300.96447      32.16286
    300.97058      36.91286
    300.97668      40.03786
    300.98279      46.41286
    300.98889      44.78786
    300.99499      39.53786
    301.00110      38.16286
    301.00720      34.66286
    301.01331      27.91286
    301.01941      23.78786
    301.02552      22.53786
    301.03162      24.78786
    301.03772      27.66286
    301.04383      29.03786
    301.04993      29.66286
    301.05604      30.66286
    301.06214      34.28786
    301.06825      28.53786
    301.07435      24.03786
    301.08045      21.78786
    301.08656      22.28786
    301.09266      22.53786
    301.09877      22.91286
    301.10487      20.53786
    301.11098      16.28786
    301.11708      15.03786
    301.12318      18.41286
    301.12929      22.91286
    301.13539      21.28786
    301.14150      25.28786
    301.14760      27.28786
    301.15371      30.53786
    301.15981      33.16286
    301.16591      34.91286
    301.17202      33.66286
    301.17812      34.16286
    301.18423      40.16286
    301.19033      40.16286
    301.19644      41.16286
    301.20254      38.16286
    301.20864      36.16286
    301.21475      30.28786
    301.22085      24.28786
    301.22696      20.53786
    301.23306      19.53786
    301.23916      17.78786
    301.24527      23.53786
    301.25137      30.28786
    301.25748      27.16286
    301.26358      29.03786
    301.26969      30.41286
    301.27579      29.78786
    301.28189      28.41286
    301.28800      22.91286
    301.29410      20.91286
    301.30021      20.78786
    301.30631      22.78786
    301.31242      25.41286
    301.31852      27.03786
    301.32462      29.66286
    301.33073      30.53786
    301.33683      34.53786
    301.34294      36.53786
    301.34904      40.03786
    301.35515      39.78786
    301.36125      40.78786
    301.36735      37.53786
    301.37346      34.16286
    301.37956      35.41286
    301.38567      34.16286
    301.39177      33.28786
    301.39788      36.41286
    301.40398      36.41286
    301.41008      37.66286
    301.41619      38.41286
    301.42229      31.91286
    301.42840      30.28786
    301.43450      27.53786
    301.44061      22.66286
    301.44671      20.78786
    301.45281      21.91286
    301.45892      25.66286
    301.46502      24.53786
    301.47113      26.53786
    301.47723      26.03786
    301.48334      24.91286
    301.48944      22.66286
    301.49554      25.16286
    301.50165      29.91286
    301.50775      26.78786
    301.51386      20.53786
    301.51996      22.03786
    301.52607      24.28786
    301.53217      27.16286
    301.53827      25.78786
    301.54438      23.66286
    301.55048      32.16286
    301.55659      40.16286
    301.56269      43.16286
    301.56880      38.66286
    301.57490      34.16286
    301.58100      36.78786
    301.58711      38.28786
    301.59321      35.91286
    301.59932      33.53786
    301.60542      29.03786
    301.61152      30.28786
    301.61763      33.41286
    301.62373      32.16286
    301.62984      37.16286
    301.63594      35.66286
    301.64205      34.03786
    301.64815      37.53786
    301.65425      37.91286
    301.66036      40.91286
    301.66646      43.16286
    301.67257      41.66286
    301.67867      40.66286
    301.68478      41.41286
    301.69088      42.66286
    301.69698      41.28786
    301.70309      41.28786
    301.70919      35.41286
    301.71530      33.28786
    301.72140      32.16286
    301.72751      38.66286
    301.73361      35.78786
    301.73971      38.16286
    301.74582      34.78786
    301.75192      28.66286
    301.75803      25.66286
    301.76413      25.41286
    301.77024      24.41286
    301.77634      20.41286
    301.78244      19.53786
    301.78855      17.16286
    301.79465      15.16286
    301.80076      12.28786
    301.80686      11.16286
    301.81297      12.53786
    301.81907      11.16286
    301.82517       8.03786
    301.83128      11.91286
    301.83738      12.78786
    301.84349      13.53786
    301.84959      11.78786
    301.85570       8.28786
    301.86180       2.16286
    301.86790      -3.46214
    301.87401       0.66286
    301.88011       5.41286
    301.88622       9.53786
    301.89232      14.28786
    301.89843      17.03786
    301.90453      19.53786
    301.91063      28.41286
    301.91674      26.28786
    301.92284      27.78786
    301.92895      31.53786
    301.93505      25.28786
    301.94115      24.66286
    301.94726      24.66286
    301.95336      24.66286
    301.95947      19.66286
    301.96557      15.41286
    301.97168      18.41286
    301.97778      23.03786
    301.98388      20.78786
    301.98999      18.28786
    301.99609      12.91286
    302.00220      18.53786
    302.00830      20.66286
    302.01441      19.78786
    302.02051      18.66286
    302.02661      22.53786
    302.03272      27.16286
    302.03882      35.03786
    302.04493      38.41286
    302.05103      36.53786
    302.05714      38.28786
    302.06324      36.41286
    302.06934      37.53786
    302.07545      39.28786
    302.08155      39.66286
    302.08766      39.91286
    302.09376      38.03786
    302.09987      38.03786
    302.10597      40.78786
    302.11207      39.66286
    302.11818      35.66286
    302.12428      32.78786
    302.13039      29.16286
    302.13649      25.16286
    302.14260      21.28786
    302.14870      18.53786
    302.15480      21.66286
    302.16091      17.78786
    302.16701      17.41286
    302.17312      23.03786
    302.17922      28.78786
    302.18533      28.78786
    302.19143      24.53786
    302.19753      23.16286
    302.20364      26.28786
    302.20974      26.03786
    302.21585      24.03786
    302.22195      20.53786
    302.22806      21.91286
    302.23416      28.03786
    302.24026      31.16286
    302.24637      34.03786
    302.25247      31.78786
    302.25858      30.28786
    302.26468      30.53786
    302.27079      25.53786
    302.27689      21.28786
    302.28299      14.28786
    302.28910      13.41286
    302.29520      17.91286
    302.30131      21.66286
    302.30741      23.53786
    302.31351      23.28786
    302.31962      24.16286
    302.32572      22.78786
    302.33183      28.41286
    302.33793      29.66286
    302.34404      35.53786
    302.35014      37.53786
    302.35624      38.91286
    302.36235      38.03786
    302.36845      35.53786
    302.37456      34.41286
    302.38066      38.53786
    302.38677      35.03786
    302.39287      35.16286
    302.39897      37.91286
    302.40508      39.53786
    302.41118      41.28786
    302.41729      40.41286
    302.42339      45.03786
    302.42950      45.41286
    302.43560      46.03786
    302.44170      50.53786
    302.44781      48.16286
    302.45391      42.78786
    302.46002      42.28786
    302.46612      43.91286
    302.47223      38.78786
    302.47833      36.91286
    302.48443      36.91286
    302.49054      34.66286
    302.49664      32.66286
    302.50275      28.91286
    302.50885      23.41286
    302.51496      18.16286
    302.52106      15.53786
    302.52716      20.28786
    302.53327      24.91286
    302.53937      31.28786
    302.54548      34.16286
    302.55158      33.16286
    302.55769      34.16286
    302.56379      39.66286
    302.56989      42.78786
    302.57600      38.41286
    302.58210      39.03786
    302.58821      34.53786
    302.59431      28.28786
    302.60042      23.53786
    302.60652      23.41286
    302.61262      19.66286
    302.61873      20.41286
    302.62483      25.91286
    302.63094      30.16286
    302.63704      34.03786
    302.64314      35.16286
    302.64925      34.03786
    302.65535      36.53786
    302.66146      33.03786
    302.66756      29.53786
    302.67367      31.91286
    302.67977      30.16286
    302.68587      28.03786
    302.69198      27.28786
    302.69808      28.78786
    302.70419      32.91286
    302.71029      39.78786
    302.71640      38.41286
    302.72250      34.53786
    302.72860      36.03786
    302.73471      35.91286
    302.74081      35.16286
    302.74692      35.53786
    302.75302      39.53786
    302.75913      38.66286
    302.76523      39.03786
    302.77133      43.16286
    302.77744      42.66286
    302.78354      40.53786
    302.78965      41.78786
    302.79575      41.53786
    302.80186      37.03786
    302.80796      29.66286
    302.81406      28.16286
    302.82017      26.41286
    302.82627      25.53786
    302.83238      32.03786
    302.83848      39.03786
    302.84459      42.03786
    302.85069      39.66286
    302.85679      41.78786
    302.86290      40.53786
    302.86900      42.41286
    302.87511      43.28786
    302.88121      37.16286
    302.88732      37.66286
    302.89342      38.41286
    302.89952      34.03786
    302.90563      24.16286
    302.91173      17.53786
    302.91784      20.03786
    302.92394      18.78786
    302.93005      14.28786
    302.93615      16.03786
    302.94225      21.28786
    302.94836      25.16286
    302.95446      25.91286
    302.96057      25.53786
    302.96667      25.41286
    302.97277      28.16286
    302.97888      30.03786
    302.98498      28.66286
    302.99109      26.91286
    302.99719      25.16286
    303.00330      31.78786
    303.00940      27.53786
    303.01550      31.78786
    303.02161      35.91286
    303.02771      29.28786
    303.03382      22.16286
    303.03992      24.66286
    303.04603      26.53786
    303.05213      32.03786
    303.05823      35.66286
    303.06434      39.66286
    303.07044      42.78786
    303.07655      42.91286
    303.08265      44.28786
    303.08876      47.28786
    303.09486      47.28786
    303.10096      49.16286
    303.10707      46.91286
    303.11317      37.66286
    303.11928      31.16286
    303.12538      28.03786
    303.13149      32.16286
    303.13759      33.41286
    303.14369      31.41286
    303.14980      28.03786
    303.15590      25.16286
    303.16201      25.28786
    303.16811      28.78786
    303.17422      32.91286
    303.18032      33.16286
    303.18642      34.03786
    303.19253      32.16286
    303.19863      29.41286
    303.20474      22.41286
    303.21084      25.66286
    303.21695      30.66286
    303.22305      31.91286
    303.22915      33.16286
    303.23526      34.16286
    303.24136      34.03786
    303.24747      37.28786
    303.25357      32.41286
    303.25968      32.78786
    303.26578      36.66286
    303.27188      40.53786
    303.27799      38.16286
    303.28409      38.16286
    303.29020      30.28786
    303.29630      29.28786
    303.30241      30.78786
    303.30851      24.16286
    303.31461      21.53786
    303.32072      19.41286
    303.32682      21.41286
    303.33293      23.28786
    303.33903      18.41286
    303.34513      13.03786
    303.35124      11.53786
    303.35734      12.53786
    303.36345      13.16286
    303.36955      14.53786
    303.37566      17.91286
    303.38176      22.78786
    303.38786      22.53786
    303.39397      22.91286
    303.40007      30.66286
    303.40618      33.41286
    303.41228      32.53786
    303.41839      31.53786
    303.42449      30.53786
    303.43059      27.66286
    303.43670      26.66286
    303.44280      29.78786
    303.44891      32.03786
    303.45501      31.03786
    303.46112      27.91286
    303.46722      31.28786
    303.47332      34.03786
    303.47943      27.91286
    303.48553      27.03786
    303.49164      28.16286
    303.49774      29.41286
    303.50385      21.41286
    303.50995      22.28786
    303.51605      25.91286
    303.52216      27.53786
    303.52826      24.78786
    303.53437      25.78786
    303.54047      22.53786
    303.54658      20.78786
    303.55268      25.28786
    303.55878      29.66286
    303.56489      28.91286
    303.57099      26.41286
    303.57710      28.28786
    303.58320      30.91286
    303.58931      31.16286
    303.59541      29.53786
    303.60151      26.28786
    303.60762      23.41286
    303.61372      19.66286
    303.61983      22.28786
    303.62593      25.53786
    303.63204      22.78786
    303.63814      22.03786
    303.64424      15.91286
    303.65035      16.16286
    303.65645      16.16286
    303.66256      15.41286
    303.66866      16.41286
    303.67476      18.28786
    303.68087      14.03786
    303.68697      13.41286
    303.69308       9.03786
    303.69918       9.53786
    303.70529      14.03786
    303.71139      19.41286
    303.71749      23.41286
    303.72360      25.66286
    303.72970      23.03786
    303.73581      22.41286
    303.74191      22.53786
    303.74802      22.28786
    303.75412      16.78786
    303.76022      15.28786
    303.76633      17.03786
    303.77243      14.66286
    303.77854      20.41286
    303.78464      22.66286
    303.79075      26.91286
    303.79685      32.91286
    303.80295      31.28786
    303.80906      24.78786
    303.81516      16.78786
    303.82127      13.16286
    303.82737      13.28786
    303.83348      16.16286
    303.83958      16.78786
    303.84568      15.78786
    303.85179      13.91286
    303.85789      15.28786
    303.86400      12.41286
    303.87010       9.16286
    303.87621      11.16286
    303.88231       9.16286
    303.88841      12.91286
    303.89452      20.78786
    303.90062      26.28786
    303.90673      34.53786
    303.91283      35.16286
    303.91894      34.16286
    303.92504      33.66286
    303.93114      32.66286
    303.93725      32.16286
    303.94335      33.16286
    303.94946      33.66286
    303.95556      34.16286
    303.96167      29.78786
    303.96777      28.91286
    303.97387      31.03786
    303.97998      32.41286
    303.98608      37.03786
    303.99219      37.03786
    303.99829      36.03786
    304.00440      34.03786
    304.01050      34.53786
    304.01660      34.03786
    304.02271      28.03786
    304.02881      22.53786
    304.03492      20.53786
    304.04102      19.53786
    304.04712      21.41286
    304.05323      27.66286
    304.05933      24.78786
    304.06544      19.91286
    304.07154      25.78786
    304.07765      25.28786
    304.08375      31.03786
    304.08985      32.16286
    304.09596      28.91286
    304.10206      26.28786
    304.10817      27.28786
    304.11427      30.66286
    304.12038      31.91286
    304.12648      30.03786
    304.13258      33.53786
    304.13869      29.28786
    304.14479      25.66286
    304.15090      24.28786
    304.15700      26.53786
    304.16311      22.78786
    304.16921      20.78786
    304.17531      23.91286
    304.18142      19.28786
    304.18752      14.78786
    304.19363      13.78786
    304.19973      11.66286
    304.20584      17.66286
    304.21194      25.41286
    304.21804      25.91286
    304.22415      27.66286
    304.23025      28.66286
    304.23636      30.91286
    304.24246      28.16286
    304.24857      27.28786
    304.25467      24.66286
    304.26077      29.28786
    304.26688      25.91286
    304.27298      23.53786
    304.27909      22.66286
    304.28519      23.28786
    304.29130      20.03786
    304.29740      22.66286
    304.30350      28.03786
    304.30961      26.78786
    304.31571      29.53786
    304.32182      24.41286
    304.32792      28.66286
    304.33403      31.03786
    304.34013      34.53786
    304.34623      29.28786
    304.35234      23.28786
    304.35844      25.66286
    304.36455      30.78786
    304.37065      32.53786
    304.37675      29.78786
    304.38286      29.03786
    304.38896      30.03786
    304.39507      28.91286
    304.40117      32.53786
    304.40728      29.91286
    304.41338      30.78786
    304.41948      35.66286
    304.42559      34.91286
    304.43169      31.28786
    304.43780      29.16286
    304.44390      28.91286
    304.45001      28.03786
    304.45611      20.66286
    304.46221      18.03786
    304.46832      21.53786
    304.47442      18.41286
    304.48053      19.41286
    304.48663      21.03786
    304.49274      17.41286
    304.49884      17.78786
    304.50494      20.41286
    304.51105      15.66286
    304.51715      17.53786
    304.52326      23.16286
    304.52936      20.28786
    304.53547      16.28786
    304.54157      15.66286
    304.54767      17.78786
    304.55378      18.28786
    304.55988      24.53786
    304.56599      24.66286
    304.57209      25.03786
    304.57820      25.91286
    304.58430      30.41286
    304.59040      31.91286
    304.59651      30.66286
    304.60261      29.03786
    304.60872      24.66286
    304.61482      20.28786
    304.62093      14.66286
    304.62703      16.28786
    304.63313      16.78786
    304.63924      18.03786
    304.64534      24.03786
    304.65145      32.91286
    304.65755      33.53786
    304.66366      35.41286
    304.66976      34.53786
    304.67586      38.66286
    304.68197      43.53786
    304.68807      42.28786
    304.69418      40.78786
    304.70028      41.16286
    304.70639      43.78786
    304.71249      41.53786
    304.71859      39.03786
    304.72470      33.41286
    304.73080      31.03786
    304.73691      32.41286
    304.74301      30.41286
    304.74911      26.53786
    304.75522      29.28786
    304.76132      29.16286
    304.76743      30.66286
    304.77353      29.16286
    304.77964      26.91286
    304.78574      28.03786
    304.79184      34.28786
    304.79795      36.03786
    304.80405      34.16286
    304.81016      30.28786
    304.81626      30.16286
    304.82237      28.78786
    304.82847      24.53786
    304.83457      28.78786
    304.84068      30.66286
    304.84678      28.41286
    304.85289      28.16286
    304.85899      27.78786
    304.86510      27.28786
    304.87120      27.16286
    304.87730      26.91286
    304.88341      28.16286
    304.88951      25.78786
    304.89562      25.03786
    304.90172      26.41286
    304.90783      25.78786
    304.91393      29.28786
    304.92003      27.28786
    304.92614      28.78786
    304.93224      32.78786
    304.93835      30.28786
    304.94445      28.16286
    304.95056      32.91286
    304.95666      33.41286
    304.96276      34.53786
    304.96887      29.16286
    304.97497      22.03786
    304.98108      22.66286
    304.98718      17.78786
    304.99329      20.53786
    304.99939      21.16286
    305.00549      26.53786
    305.01160      28.41286
    305.01770      33.16286
    305.02381      34.16286
    305.02991      33.66286
    305.03602      31.16286
    305.04212      34.41286
    305.04822      37.66286
    305.05433      37.41286
    305.06043      36.03786
    305.06654      39.41286
    305.07264      39.28786
    305.07874      38.41286
    305.08485      40.28786
    305.09095      38.66286
    305.09706      37.16286
    305.10316      35.66286
    305.10927      32.53786
    305.11537      36.66286
    305.12147      35.91286
    305.12758      35.66286
    305.13368      33.66286
    305.13979      30.78786
    305.14589      30.28786
    305.15200      27.41286
    305.15810      30.78786
    305.16420      34.53786
    305.17031      33.91286
    305.17641      33.16286
    305.18252      32.91286
    305.18862      34.03786
    305.19473      36.91286
    305.20083      37.41286
    305.20693      34.91286
    305.21304      28.28786
    305.21914      30.66286
    305.22525      35.91286
    305.23135      40.53786
    305.23746      42.66286
    305.24356      38.66286
    305.24966      40.03786
    305.25577      44.28786
    305.26187      42.41286
    305.26798      43.03786
    305.27408      42.28786
    305.28019      39.16286
    305.28629      34.78786
    305.29239      34.41286
    305.29850      29.91286
    305.30460      31.66286
    305.31071      25.91286
    305.31681      22.03786
    305.32292      23.28786
    305.32902      23.66286
    305.33512      22.03786
    305.34123      25.66286
    305.34733      25.91286
    305.35344      24.03786
    305.35954      24.28786
    305.36565      25.66286
    305.37175      27.28786
    305.37785      29.53786
    305.38396      32.66286
    305.39006      33.03786
    305.39617      32.03786
    305.40227      27.53786
    305.40838      28.78786
    305.41448      32.78786
    305.42058      33.41286
    305.42669      34.78786
    305.43279      34.03786
    305.43890      25.91286
    305.44500      32.03786
    305.45110      37.78786
    305.45721      38.66286
    305.46331      41.03786
    305.46942      42.66286
    305.47552      41.16286
    305.48163      36.41286
    305.48773      37.66286
    305.49383      34.53786
    305.49994      37.41286
    305.50604      37.28786
    305.51215      33.66286
    305.51825      31.16286
    305.52436      27.03786
    305.53046      24.78786
    305.53656      26.41286
    305.54267      26.53786
    305.54877      24.41286
    305.55488      28.16286
    305.56098      29.91286
    305.56709      32.53786
    305.57319      34.16286
    305.57929      35.66286
    305.58540      32.28786
    305.59150      32.03786
    305.59761      31.03786
    305.60371      25.28786
    305.60982      29.28786
    305.61592      31.41286
    305.62202      32.03786
    305.62813      30.16286
    305.63423      36.66286
    305.64034      31.41286
    305.64644      28.03786
    305.65255      28.78786
    305.65865      27.03786
    305.66475      27.16286
    305.67086      27.41286
    305.67696      26.03786
    305.68307      31.03786
    305.68917      30.28786
    305.69528      22.91286
    305.70138      21.16286
    305.70748      24.78786
    305.71359      27.66286
    305.71969      28.16286
    305.72580      27.16286
    305.73190      28.16286
    305.73801      28.16286
    305.74411      28.91286
    305.75021      31.91286
    305.75632      30.53786
    305.76242      28.03786
    305.76853      24.16286
    305.77463      21.28786
    305.78073      22.03786
    305.78684      26.41286
    305.79294      25.53786
    305.79905      21.28786
    305.80515      18.16286
    305.81126      22.28786
    305.81736      24.53786
    305.82346      25.66286
    305.82957      23.91286
    305.83567      29.41286
    305.84178      30.41286
    305.84788      36.28786
    305.85399      40.53786
    305.86009      47.03786
    305.86619      49.53786
    305.87230      49.78786
    305.87840      48.28786
    305.88451      41.16286
    305.89061      39.53786
    305.89672      37.78786
    305.90282      39.28786
    305.90892      36.91286
    305.91503      35.41286
    305.92113      31.66286
    305.92724      22.78786
    305.93334      25.53786
    305.93945      24.53786
    305.94555      31.28786
    305.95165      34.66286
    305.95776      38.66286
    305.96386      39.28786
    305.96997      38.53786
    305.97607      32.03786
    305.98218      26.16286
    305.98828      20.78786
    305.99438      23.28786
    306.00049      21.66286
    306.00659      16.16286
    306.01270      14.66286
    306.01880      10.41286
    306.02491      11.16286
    306.03101      12.03786
    306.03711      13.53786
    306.04322      20.53786
    306.04932      22.91286
    306.05543      33.16286
    306.06153      36.16286
    306.06764      41.66286
    306.07374      41.41286
    306.07984      44.28786
    306.08595      44.16286
    306.09205      44.03786
    306.09816      37.78786
    306.10426      35.16286
    306.11037      32.16286
    306.11647      29.66286
    306.12257      31.53786
    306.12868      27.91286
    306.13478      29.66286
    306.14089      31.16286
    306.14699      28.53786
    306.15309      27.16286
    306.15920      28.16286
    306.16530      29.03786
    306.17141      32.78786
    306.17751      25.66286
    306.18362      26.41286
    306.18972      31.53786
    306.19582      31.53786
    306.20193      28.41286
    306.20803      25.78786
    306.21414      26.41286
    306.22024      19.78786
    306.22635      22.41286
    306.23245      20.28786
    306.23855      18.28786
    306.24466      16.28786
    306.25076      18.03786
    306.25687      25.03786
    306.26297      28.16286
    306.26908      28.28786
    306.27518      30.66286
    306.28128      35.16286
    306.28739      39.03786
    306.29349      36.78786
    306.29960      39.03786
    306.30570      41.91286
    306.31181      35.78786
    306.31791      35.03786
    306.32401      34.78786
    306.33012      32.03786
    306.33622      27.03786
    306.34233      28.16286
    306.34843      27.53786
    306.35454      30.28786
    306.36064      27.78786
    306.36674      26.66286
    306.37285      21.03786
    306.37895      23.91286
    306.38506      26.53786
    306.39116      28.78786
    306.39727      29.91286
    306.40337      23.53786
    306.40947      17.28786
    306.41558      17.03786
    306.42168      14.28786
    306.42779      14.78786
    306.43389      11.28786
    306.44000      12.28786
    306.44610      15.41286
    306.45220      14.91286
    306.45831       9.78786
    306.46441      10.91286
    306.47052       9.28786
    306.47662      14.91286
    306.48272      16.91286
    306.48883      20.16286
    306.49493      28.16286
    306.50104      28.91286
    306.50714      33.41286
    306.51325      33.66286
    306.51935      38.66286
    306.52545      36.66286
    306.53156      38.03786
    306.53766      37.28786
    306.54377      36.78786
    306.54987      34.03786
    306.55598      39.41286
    306.56208      38.78786
    306.56818      44.16286
    306.57429      39.28786
    306.58039      42.16286
    306.58650      39.53786
    306.59260      36.16286
    306.59871      33.28786
    306.60481      27.41286
    306.61091      24.41286
    306.61702      22.03786
    306.62312      19.16286
    306.62923      17.53786
    306.63533      15.53786
    306.64144      17.53786
    306.64754      21.53786
    306.65364      28.91286
    306.65975      31.91286
    306.66585      32.78786
    306.67196      31.41286
    306.67806      32.78786
    306.68417      34.66286
    306.69027      38.66286
    306.69637      43.16286
    306.70248      41.16286
    306.70858      40.66286
    306.71469      38.41286
    306.72079      40.41286
    306.72690      37.03786
    306.73300      30.66286
    306.73910      28.53786
    306.74521      29.16286
    306.75131      32.28786
    306.75742      37.66286
    306.76352      42.66286
    306.76963      40.03786
    306.77573      36.28786
    306.78183      33.41286
    306.78794      30.78786
    306.79404      30.91286
    306.80015      28.91286
    306.80625      28.03786
    306.81236      22.91286
    306.81846      17.41286
    306.82456      19.53786
    306.83067      20.53786
    306.83677      19.03786
    306.84288      13.16286
    306.84898      12.53786
    306.85508       6.91286
    306.86119       2.66286
    306.86729       4.03786
    306.87340       7.03786
    306.87950      13.41286
    306.88561      19.53786
    306.89171      18.03786
    306.89781      14.41286
    306.90392      17.53786
    306.91002      14.78786
    306.91613      14.78786
    306.92223       9.41286
    306.92834      11.91286
    306.93444      11.78786
    306.94054      13.28786
    306.94665      19.41286
    306.95275      23.53786
    306.95886      24.41286
    306.96496      22.53786
    306.97107      26.78786
    306.97717      28.53786
    306.98327      23.28786
    306.98938      22.41286
    306.99548      24.66286
    307.00159      26.41286
    307.00769      23.16286
    307.01380      28.41286
    307.01990      27.16286
    307.02600      29.41286
    307.03211      26.41286
    307.03821      30.28786
    307.04432      32.28786
    307.05042      32.41286
    307.05653      33.16286
    307.06263      29.78786
    307.06873      30.66286
    307.07484      32.28786
    307.08094      31.28786
    307.08705      29.41286
    307.09315      23.91286
    307.09926      25.53786
    307.10536      27.03786
    307.11146      23.78786
    307.11757      25.66286
    307.12367      25.91286
    307.12978      23.91286
    307.13588      21.66286
    307.14199      20.41286
    307.14809      20.41286
    307.15419      24.41286
    307.16030      19.66286
    307.16640      24.41286
    307.17251      28.66286
    307.17861      26.03786
    307.18471      25.66286
    307.19082      31.16286
    307.19692      28.41286
    307.20303      27.66286
    307.20913      25.78786
    307.21524      29.16286
    307.22134      30.16286
    307.22744      23.53786
    307.23355      21.66286
    307.23965      18.41286
    307.24576      14.41286
    307.25186       9.41286
    307.25797      11.41286
    307.26407      12.03786
    307.27017      14.53786
    307.27628      13.53786
    307.28238      17.66286
    307.28849      17.78786
    307.29459      19.66286
    307.30070      21.16286
    307.30680      23.41286
    307.31290      24.41286
    307.31901      20.03786
    307.32511      14.28786
    307.33122      11.03786
    307.33732      15.78786
    307.34343      14.28786
    307.34953      16.53786
    307.35563      13.16286
    307.36174      10.53786
    307.36784      12.16286
    307.37395      15.41286
    307.38005      17.53786
    307.38616      12.91286
    307.39226      19.28786
    307.39836      25.66286
    307.40447      31.03786
    307.41057      34.41286
    307.41668      33.28786
    307.42278      33.41286
    307.42889      34.66286
    307.43499      36.03786
    307.44109      38.41286
    307.44720      36.91286
    307.45330      36.16286
    307.45941      35.03786
    307.46551      36.91286
    307.47162      42.91286
    307.47772      32.03786
    307.48382      34.66286
    307.48993      32.91286
    307.49603      34.78786
    307.50214      39.41286
    307.50824      38.16286
    307.51435      37.78786
    307.52045      37.41286
    307.52655      37.91286
    307.53266      34.66286
    307.53876      28.91286
    307.54487      27.28786
    307.55097      26.41286
    307.55707      26.03786
    307.56318      24.16286
    307.56928      22.53786
    307.57539      23.28786
    307.58149      25.91286
    307.58760      23.91286
    307.59370      28.41286
    307.59980      31.03786
    307.60591      31.41286
    307.61201      27.66286
    307.61812      27.03786
    307.62422      20.91286
    307.63033      17.16286
    307.63643      21.03786
    307.64253      26.91286
    307.64864      28.66286
    307.65474      30.16286
    307.66085      34.78786
    307.66695      30.91286
    307.67306      32.66286
    307.67916      35.78786
    307.68526      30.41286
    307.69137      30.03786
    307.69747      25.91286
    307.70358      22.78786
    307.70968      16.16286
    307.71579      14.78786
    307.72189       9.78786
    307.72799       9.91286
    307.73410      18.91286
    307.74020      19.41286
    307.74631      21.53786
    307.75241      22.16286
    307.75852      31.03786
    307.76462      32.16286
    307.77072      34.41286
    307.77683      29.03786
    307.78293      26.16286
    307.78904      20.03786
    307.79514      17.03786
    307.80125      14.28786
    307.80735      13.53786
    307.81345       8.16286
    307.81956      10.66286
    307.82566       9.78786
    307.83177      15.28786
    307.83787      15.53786
    307.84398      17.28786
    307.85008      18.91286
    307.85618      23.78786
    307.86229      32.53786
    307.86839      31.16286
    307.87450      28.41286
    307.88060      31.91286
    307.88670      28.78786
    307.89281      32.53786
    307.89891      31.91286
    307.90502      30.66286
    307.91112      29.41286
    307.91723      26.28786
    307.92333      30.28786
    307.92943      32.16286
    307.93554      32.28786
    307.94164      32.66286
    307.94775      34.28786
    307.95385      35.66286
    307.95996      35.78786
    307.96606      35.91286
    307.97216      31.53786
    307.97827      33.53786
    307.98437      28.03786
    307.99048      28.53786
    307.99658      27.78786
    308.00269      29.16286
    308.00879      32.66286
    308.01489      34.53786
    308.02100      33.53786
    308.02710      30.91286
    308.03321      30.41286
    308.03931      27.78786
    308.04542      24.28786
    308.05152      21.91286
    308.05762      20.16286
    308.06373      19.78786
    308.06983      19.03786
    308.07594      17.78786
    308.08204      16.91286
    308.08815      20.03786
    308.09425      22.03786
    308.10035      22.41286
    308.10646      29.41286
    308.11256      37.16286
    308.11867      36.41286
    308.12477      34.28786
    308.13088      31.03786
    308.13698      25.91286
    308.14308      29.03786
    308.14919      31.78786
    308.15529      34.41286
    308.16140      34.78786
    308.16750      29.41286
    308.17361      26.41286
    308.17971      28.78786
    308.18581      24.53786
    308.19192      15.66286
    308.19802      17.66286
    308.20413      21.28786
    308.21023      22.53786
    308.21634      21.78786
    308.22244      17.91286
    308.22854      23.53786
    308.23465      29.16286
    308.24075      27.91286
    308.24686      28.53786
    308.25296      27.66286
    308.25906      19.91286
    308.26517      21.28786
    308.27127      20.03786
    308.27738      22.91286
    308.28348      17.66286
    308.28959      19.66286
    308.29569      22.91286
    308.30179      26.66286
    308.30790      28.16286
    308.31400      25.66286
    308.32011      21.41286
    308.32621      18.91286
    308.33232      19.03786
    308.33842      23.03786
    308.34452      33.28786
    308.35063      36.91286
    308.35673      35.16286
    308.36284      36.03786
    308.36894      36.16286
    308.37505      31.53786
    308.38115      34.66286
    308.38725      30.28786
    308.39336      34.91286
    308.39946      39.28786
    308.40557      42.78786
    308.41167      42.41286
    308.41778      45.16286
    308.42388      48.28786
    308.42998      42.41286
    308.43609      38.16286
    308.44219      35.28786
    308.44830      33.41286
    308.45440      27.53786
    308.46051      30.41286
    308.46661      28.66286
    308.47271      25.78786
    308.47882      27.78786
    308.48492      27.03786
    308.49103      28.78786
    308.49713      31.03786
    308.50324      34.03786
    308.50934      33.53786
    308.51544      33.66286
    308.52155      33.66286
    308.52765      32.53786
    308.53376      35.28786
    308.53986      34.16286
    308.54597      32.78786
    308.55207      33.53786
    308.55817      35.03786
    308.56428      30.28786
    308.57038      23.78786
    308.57649      21.03786
    308.58259      22.41286
    308.58869      27.91286
    308.59480      26.66286
    308.60090      25.91286
    308.60701      27.53786
    308.61311      27.28786
    308.61922      21.16286
    308.62532      21.91286
    308.63142      21.03786
    308.63753      14.03786
    308.64363      17.41286
    308.64974      20.53786
    308.65584      20.91286
    308.66195      24.91286
    308.66805      24.28786
    308.67415      27.78786
    308.68026      31.28786
    308.68636      37.16286
    308.69247      37.28786
    308.69857      36.16286
    308.70468      31.66286
    308.71078      26.66286
    308.71688      26.16286
    308.72299      23.41286
    308.72909      21.03786
    308.73520      17.53786
    308.74130      12.53786
    308.74741      17.41286
    308.75351      16.41286
    308.75961      18.28786
    308.76572      15.03786
    308.77182      14.28786
    308.77793       9.91286
    308.78403       7.53786
    308.79014       9.78786
    308.79624      11.16286
    308.80234      14.91286
    308.80845      20.78786
    308.81455      30.41286
    308.82066      37.28786
    308.82676      31.78786
    308.83287      36.03786
    308.83897      32.53786
    308.84507      32.78786
    308.85118      31.53786
    308.85728      30.41286
    308.86339      29.53786
    308.86949      30.91286
    308.87560      31.53786
    308.88170      26.91286
    308.88780      28.28786
    308.89391      28.66286
    308.90001      27.78786
    308.90612      27.28786
    308.91222      22.41286
    308.91832      23.78786
    308.92443      25.53786
    308.93053      25.53786
    308.93664      26.53786
    308.94274      23.53786
    308.94885      28.53786
    308.95495      28.53786
    308.96105      27.53786
    308.96716      29.66286
    308.97326      28.41286
    308.97937      26.78786
    308.98547      27.78786
    308.99158      27.16286
    308.99768      25.28786
    309.00378      27.91286
    309.00989      24.91286
    309.01599      23.41286
    309.02210      21.53786
    309.02820      17.53786
    309.03431      16.53786
    309.04041      19.03786
    309.04651      25.66286
    309.05262      23.91286
    309.05872      25.91286
    309.06483      23.16286
    309.07093      25.66286
    309.07704      25.28786
    309.08314      24.91286
    309.08924      23.03786
    309.09535      22.78786
    309.10145      25.91286
    309.10756      30.28786
    309.11366      27.41286
    309.11977      31.03786
    309.12587      25.78786
    309.13197      34.03786
    309.13808      34.53786
    309.14418      38.53786
    309.15029      37.28786
    309.15639      32.28786
    309.16250      38.53786
    309.16860      35.03786
    309.17470      35.66286
    309.18081      33.91286
    309.18691      30.91286
    309.19302      24.03786
    309.19912      19.78786
    309.20523      18.78786
    309.21133      18.03786
    309.21743      13.53786
    309.22354      19.03786
    309.22964      24.41286
    309.23575      22.16286
    309.24185      22.78786
    309.24796      21.03786
    309.25406      22.16286
    309.26016      23.41286
    309.26627      19.41286
    309.27237      19.41286
    309.27848      19.16286
    309.28458      24.78786
    309.29068      23.28786
    309.29679      28.41286
    309.30289      24.16286
    309.30900      25.53786
    309.31510      22.03786
    309.32121      19.78786
    309.32731      18.66286
    309.33341      16.28786
    309.33952      20.53786
    309.34562      16.78786
    309.35173      18.28786
    309.35783      21.41286
    309.36394      21.28786
    309.37004      22.28786
    309.37614      23.16286
    309.38225      21.28786
    309.38835      24.03786
    309.39446      22.28786
    309.40056      21.16286
    309.40667      17.78786
    309.41277      18.91286
    309.41887      20.03786
    309.42498      20.16286
    309.43108      21.66286
    309.43719      22.53786
    309.44329      23.41286
    309.44940      33.66286
    309.45550      31.03786
    309.46160      35.66286
    309.46771      27.16286
    309.47381      22.53786
    309.47992      20.41286
    309.48602      26.28786
    309.49213      29.41286
    309.49823      24.53786
    309.50433      27.53786
    309.51044      23.91286
    309.51654      26.41286
    309.52265      29.53786
    309.52875      31.41286
    309.53486      32.16286
    309.54096      26.53786
    309.54706      25.03786
    309.55317      23.41286
    309.55927      23.78786
    309.56538      24.03786
    309.57148      20.78786
    309.57759      19.16286
    309.58369      21.16286
    309.58979      25.66286
    309.59590      28.41286
    309.60200      30.66286
    309.60811      31.41286
    309.61421      35.28786
    309.62031      36.66286
    309.62642      38.03786
    309.63252      33.91286
    309.63863      34.66286
    309.64473      34.66286
    309.65084      31.91286
    309.65694      29.78786
    309.66304      29.91286
    309.66915      28.53786
    309.67525      21.03786
    309.68136      19.28786
    309.68746      17.16286
    309.69357      21.91286
    309.69967      25.03786
    309.70577      23.53786
    309.71188      21.41286
    309.71798      22.41286
    309.72409      23.53786
    309.73019      27.28786
    309.73630      33.66286
    309.74240      31.28786
    309.74850      30.28786
    309.75461      28.16286
    309.76071      27.03786
    309.76682      28.53786
    309.77292      26.28786
    309.77903      25.16286
    309.78513      26.16286
    309.79123      25.78786
    309.79734      29.78786
    309.80344      30.66286
    309.80955      27.53786
    309.81565      28.16286
    309.82176      28.91286
    309.82786      27.16286
    309.83396      27.53786
    309.84007      25.41286
    309.84617      27.91286
    309.85228      24.91286
    309.85838      25.53786
    309.86449      26.41286
    309.87059      28.03786
    309.87669      35.78786
    309.88280      32.53786
    309.88890      33.78786
    309.89501      29.78786
    309.90111      32.78786
    309.90722      28.91286
    309.91332      30.66286
    309.91942      31.91286
    309.92553      31.66286
    309.93163      30.03786
    309.93774      27.28786
    309.94384      32.66286
    309.94995      31.53786
    309.95605      34.16286
    309.96215      37.66286
    309.96826      42.41286
    309.97436      46.41286
    309.98047      43.91286
    309.98657      40.16286
    309.99267      35.53786
    309.99878      35.41286
    310.00488      33.91286
    310.01099      33.28786
    310.01709      30.16286
    310.02320      30.16286
    310.02930      28.16286
    310.03540      27.41286
    310.04151      24.28786
    310.04761      21.41286
    310.05372      24.78786
    310.05982      27.16286
    310.06593      32.78786
    310.07203      31.78786
    310.07813      32.16286
    310.08424      30.53786
    310.09034      32.53786
    310.09645      30.66286
    310.10255      33.78786
    310.10866      31.53786
    310.11476      25.16286
    310.12086      26.91286
    310.12697      28.28786
    310.13307      31.66286
    310.13918      27.91286
    310.14528      27.91286
    310.15139      33.16286
    310.15749      28.53786
    310.16359      35.03786
    310.16970      30.53786
    310.17580      31.28786
    310.18191      26.03786
    310.18801      20.41286
    310.19412      18.16286
    310.20022      18.28786
    310.20632      21.91286
    310.21243      21.66286
    310.21853      25.03786
    310.22464      19.66286
    310.23074      21.53786
    310.23685      24.66286
    310.24295      26.66286
    310.24905      29.78786
    310.25516      23.03786
    310.26126      20.41286
    310.26737      15.28786
    310.27347      16.53786
    310.27958      13.16286
    310.28568       8.53786
    310.29178      10.91286
    310.29789      17.41286
    310.30399      24.78786
    310.31010      26.78786
    310.31620      27.53786
    310.32230      26.28786
    310.32841      19.66286
    310.33451      17.66286
    310.34062      17.03786
    310.34672      19.28786
    310.35283      18.28786
    310.35893      27.03786
    310.36503      23.41286
    310.37114      26.66286
    310.37724      29.66286
    310.38335      33.28786
    310.38945      35.91286
    310.39556      34.78786
    310.40166      32.53786
    310.40776      29.78786
    310.41387      25.28786
    310.41997      21.53786
    310.42608      21.41286
    310.43218      17.91286
    310.43829      16.28786
    310.44439      14.53786
    310.45049      15.66286
    310.45660      14.78786
    310.46270      21.66286
    310.46881      20.66286
    310.47491      19.16286
    310.48102      12.16286
    310.48712      13.28786
    310.49322      13.53786
    310.49933      13.66286
    310.50543      22.53786
    310.51154      23.41286
    310.51764      31.78786
    310.52375      34.53786
    310.52985      32.53786
    310.53595      30.66286
    310.54206      28.78786
    310.54816      26.91286
    310.55427      27.91286
    310.56037      32.16286
    310.56648      36.28786
    310.57258      35.91286
    310.57868      35.16286
    310.58479      34.03786
    310.59089      33.53786
    310.59700      33.91286
    310.60310      31.53786
    310.60921      33.53786
    310.61531      28.66286
    310.62141      26.28786
    310.62752      24.41286
    310.63362      26.78786
    310.63973      23.66286
    310.64583      22.66286
    310.65194      20.91286
    310.65804      22.91286
    310.66414      20.41286
    310.67025      16.16286
    310.67635      16.41286
    310.68246      15.16286
    310.68856      12.78786
    310.69466      15.91286
    310.70077      20.28786
    310.70687      20.16286
    310.71298      22.16286
    310.71908      25.16286
    310.72519      29.03786
    310.73129      31.66286
    310.73739      28.28786
    310.74350      25.66286
    310.74960      22.78786
    310.75571      19.28786
    310.76181      27.41286
    310.76792      28.53786
    310.77402      24.91286
    310.78012      21.41286
    310.78623      23.28786
    310.79233      22.53786
    310.79844      26.28786
    310.80454      25.16286
    310.81065      26.78786
    310.81675      30.53786
    310.82285      31.78786
    310.82896      34.28786
    310.83506      37.03786
    310.84117      35.41286
    310.84727      34.03786
    310.85338      30.53786
    310.85948      28.16286
    310.86558      26.28786
    310.87169      20.53786
    310.87779      23.03786
    310.88390      24.78786
    310.89000      23.66286
    310.89611      34.53786
    310.90221      39.16286
    310.90831      31.66286
    310.91442      28.53786
    310.92052      20.66286
    310.92663      21.41286
    310.93273      20.78786
    310.93884      20.41286
    310.94494      26.28786
    310.95104      27.66286
    310.95715      32.16286
    310.96325      38.28786
    310.96936      43.66286
    310.97546      44.91286
    310.98157      44.66286
    310.98767      40.66286
    310.99377      38.53786
    310.99988      33.91286
    311.00598      33.91286
    311.01209      25.28786
    311.01819      25.41286
    311.02429      17.66286
    311.03040      17.78786
    311.03650      18.78786
    311.04261      19.78786
    311.04871      23.41286
    311.05482      25.78786
    311.06092      21.78786
    311.06702      20.16286
    311.07313      18.53786
    311.07923      18.41286
    311.08534      25.28786
    311.09144      21.78786
    311.09755      24.53786
    311.10365      27.03786
    311.10975      27.03786
    311.11586      28.66286
    311.12196      26.91286
    311.12807      27.66286
    311.13417      24.03786
    311.14028      28.78786
    311.14638      26.28786
    311.15248      29.78786
    311.15859      32.41286
    311.16469      31.66286
    311.17080      29.41286
    311.17690      30.91286
    311.18301      33.91286
    311.18911      35.78786
    311.19521      36.66286
    311.20132      33.41286
    311.20742      32.28786
    311.21353      32.66286
    311.21963      30.66286
    311.22574      28.53786
    311.23184      28.91286
    311.23794      25.78786
    311.24405      28.41286
    311.25015      21.78786
    311.25626      18.66286
    311.26236      20.16286
    311.26847      13.41286
    311.27457      13.41286
    311.28067      14.16286
    311.28678      15.28786
    311.29288      20.03786
    311.29899      27.66286
    311.30509      27.91286
    311.31120      27.53786
    311.31730      29.41286
    311.32340      26.78786
    311.32951      25.53786
    311.33561      23.53786
    311.34172      20.78786
    311.34782      20.53786
    311.35393      19.53786
    311.36003      19.66286
    311.36613      17.78786
    311.37224      15.28786
    311.37834      14.66286
    311.38445      15.91286
    311.39055      17.41286
    311.39665      18.78786
    311.40276      15.78786
    311.40886      18.91286
    311.41497      13.78786
    311.42107      16.03786
    311.42718      20.53786
    311.43328      22.66286
    311.43938      23.28786
    311.44549      24.78786
    311.45159      20.16286
    311.45770      25.03786
    311.46380      28.16286
    311.46991      31.28786
    311.47601      34.91286
    311.48211      36.53786
    311.48822      34.91286
    311.49432      31.53786
    311.50043      34.91286
    311.50653      33.66286
    311.51264      32.91286
    311.51874      26.16286
    311.52484      22.41286
    311.53095      18.03786
    311.53705      15.16286
    311.54316      16.53786
    311.54926      18.28786
    311.55537      15.28786
    311.56147      17.28786
    311.56757      10.66286
    311.57368       7.78786
    311.57978       6.53786
    311.58589       6.41286
    311.59199       7.78786
    311.59810      11.78786
    311.60420      19.78786
    311.61030      21.91286
    311.61641      28.03786
    311.62251      30.03786
    311.62862      33.78786
    311.63472      25.53786
    311.64083      26.03786
    311.64693      24.03786
    311.65303      24.28786
    311.65914      26.16286
    311.66524      22.16286
    311.67135      25.03786
    311.67745      27.03786
    311.68356      25.03786
    311.68966      19.16286
    311.69576      17.78786
    311.70187      16.03786
    311.70797      15.66286
    311.71408      17.03786
    311.72018      16.16286
    311.72628      14.91286
    311.73239      20.78786
    311.73849      25.03786
    311.74460      26.41286
    311.75070      22.53786
    311.75681      23.03786
    311.76291      22.28786
    311.76901      23.16286
    311.77512      24.91286
    311.78122      22.91286
    311.78733      25.41286
    311.79343      24.66286
    311.79954      19.16286
    311.80564      18.78786
    311.81174      19.66286
    311.81785      19.03786
    311.82395      22.66286
    311.83006      25.53786
    311.83616      27.16286
    311.84227      32.03786
    311.84837      31.03786
    311.85447      28.03786
    311.86058      25.41286
    311.86668      20.78786
    311.87279      15.66286
    311.87889      17.41286
    311.88500      15.66286
    311.89110      16.41286
    311.89720      13.91286
    311.90331      11.91286
    311.90941       7.16286
    311.91552      12.28786
    311.92162      12.53786
    311.92773      21.16286
    311.93383      24.16286
    311.93993      28.78786
    311.94604      33.78786
    311.95214      36.28786
    311.95825      35.78786
    311.96435      29.78786
    311.97046      28.78786
    311.97656      29.16286
    311.98266      31.53786
    311.98877      27.28786
    311.99487      32.03786
    312.00098      34.91286
    312.00708      33.78786
    312.01319      32.66286
    312.01929      38.28786
    312.02539      40.03786
    312.03150      38.66286
    312.03760      36.41286
    312.04371      33.78786
    312.04981      31.03786
    312.05592      34.41286
    312.06202      35.28786
    312.06812      32.16286
    312.07423      25.78786
    312.08033      19.91286
    312.08644      16.28786
    312.09254      15.66286
    312.09864      10.66286
    312.10475      10.91286
    312.11085       9.41286
    312.11696      11.28786
    312.12306      12.03786
    312.12917      17.78786
    312.13527      20.53786
    312.14137      23.41286
    312.14748      21.53786
    312.15358      16.28786
    312.15969      14.03786
    312.16579      17.41286
    312.17190      16.03786
    312.17800      17.03786
    312.18410      17.41286
    312.19021      21.03786
    312.19631      20.03786
    312.20242      21.53786
    312.20852      22.78786
    312.21463      21.91286
    312.22073      19.91286
    312.22683      17.66286
    312.23294      20.66286
    312.23904      17.16286
    312.24515      22.66286
    312.25125      19.41286
    312.25736      17.66286
    312.26346      16.53786
    312.26956      18.78786
    312.27567      21.66286
    312.28177      20.28786
    312.28788      24.28786
    312.29398      26.28786
    312.30009      29.41286
    312.30619      39.16286
    312.31229      38.53786
    312.31840      36.16286
    312.32450      34.91286
    312.33061      38.41286
    312.33671      38.66286
    312.34282      41.03786
    312.34892      40.41286
    312.35502      41.41286
    312.36113      40.16286
    312.36723      39.16286
    312.37334      35.78786
    312.37944      35.03786
    312.38555      29.78786
    312.39165      20.28786
    312.39775      13.41286
    312.40386       9.16286
    312.40996      10.53786
    312.41607      12.78786
    312.42217      12.53786
    312.42827       7.91286
    312.43438      11.41286
    312.44048      10.03786
    312.44659       9.03786
    312.45269       9.28786
    312.45880       9.16286
    312.46490      14.41286
    312.47100      11.53786
    312.47711       8.16286
    312.48321       1.28786
    312.48932      -0.33714
    312.49542       3.41286
    312.50153       5.78786
    312.50763       8.41286
    312.51373      12.91286
    312.51984      10.28786
    312.52594       9.53786
    312.53205      10.78786
    312.53815      14.66286
    312.54426      14.41286
    312.55036      15.53786
    312.55646      18.03786
    312.56257      20.91286
    312.56867      22.41286
    312.57478      24.41286
    312.58088      25.78786
    312.58699      21.53786
    312.59309      19.16286
    312.59919      13.78786
    312.60530      10.78786
    312.61140      13.66286
    312.61751      13.66286
    312.62361      18.41286
    312.62972      25.66286
    312.63582      29.41286
    312.64192      33.28786
    312.64803      37.53786
    312.65413      33.78786
    312.66024      37.16286
    312.66634      32.28786
    312.67245      28.41286
    312.67855      19.03786
    312.68465      14.66286
    312.69076      20.41286
    312.69686      23.03786
    312.70297      23.78786
    312.70907      23.78786
    312.71518      24.03786
    312.72128      25.78786
    312.72738      25.03786
    312.73349      25.03786
    312.73959      27.66286
    312.74570      22.41286
    312.75180      19.41286
    312.75791      16.53786
    312.76401      17.03786
    312.77011      18.16286
    312.77622      11.41286
    312.78232      12.03786
    312.78843      11.66286
    312.79453      12.28786
    312.80063      18.78786
    312.80674      20.28786
    312.81284      18.66286
    312.81895      23.03786
    312.82505      27.03786
    312.83116      28.78786
    312.83726      30.03786
    312.84336      30.28786
    312.84947      36.41286
    312.85557      36.03786
    312.86168      34.78786
    312.86778      35.78786
    312.87389      39.53786
    312.87999      37.66286
    312.88609      37.16286
    312.89220      32.53786
    312.89830      32.66286
    312.90441      31.41286
    312.91051      30.91286
    312.91662      27.41286
    312.92272      26.53786
    312.92882      26.28786
    312.93493      20.16286
    312.94103      16.78786
    312.94714      14.53786
    312.95324      13.03786
    312.95935      16.78786
    312.96545      13.91286
    312.97155      13.78786
    312.97766      11.28786
    312.98376      14.03786
    312.98987      15.03786
    312.99597      14.53786
    313.00208      14.53786
    313.00818      14.78786
    313.01428      15.03786
    313.02039      10.28786
    313.02649      10.03786
    313.03260      11.91286
    313.03870      14.41286
    313.04481      16.28786
    313.05091      20.41286
    313.05701      21.03786
    313.06312      20.28786
    313.06922      24.28786
    313.07533      26.28786
    313.08143      25.03786
    313.08754      16.53786
    313.09364      10.91286
    313.09974      15.03786
    313.10585      16.53786
    313.11195      18.78786
    313.11806      19.53786
    313.12416      13.03786
    313.13026      10.78786
    313.13637      10.28786
    313.14247       8.28786
    313.14858       9.28786
    313.15468      12.28786
    313.16079      15.91286
    313.16689      21.03786
    313.17299      23.28786
    313.17910      26.53786
    313.18520      27.16286
    313.19131      27.53786
    313.19741      24.53786
    313.20352      24.53786
    313.20962      22.41286
    313.21572      23.16286
    313.22183      24.41286
    313.22793      23.16286
    313.23404      20.78786
    313.24014      16.03786
    313.24625      18.16286
    313.25235      15.91286
    313.25845      12.66286
    313.26456      11.03786
    313.27066       6.91286
    313.27677       7.28786
    313.28287       9.16286
    313.28898       9.41286
    313.29508      13.53786
    313.30118       9.53786
    313.30729      10.16286
    313.31339      18.78786
    313.31950      20.91286
    313.32560      20.41286
    313.33171      25.16286
    313.33781      26.91286
    313.34391      25.28786
    313.35002      30.03786
    313.35612      32.41286
    313.36223      29.03786
    313.36833      25.28786
    313.37444      22.28786
    313.38054      18.28786
    313.38664      15.78786
    313.39275      16.91286
    313.39885      19.53786
    313.40496      14.16286
    313.41106      12.41286
    313.41717      15.78786
    313.42327      17.03786
    313.42937      16.28786
    313.43548      17.03786
    313.44158      20.91286
    313.44769      22.41286
    313.45379      22.28786
    313.45990      23.91286
    313.46600      27.28786
    313.47210      21.41286
    313.47821      23.41286
    313.48431      19.53786
    313.49042      17.41286
    313.49652      18.28786
    313.50262      13.78786
    313.50873      16.28786
    313.51483      19.28786
    313.52094      20.91286
    313.52704      20.28786
    313.53315      20.91286
    313.53925      22.03786
    313.54535      21.78786
    313.55146      25.03786
    313.55756      25.66286
    313.56367      23.03786
    313.56977      23.53786
    313.57588      14.41286
    313.58198       9.16286
    313.58808      12.03786
    313.59419      13.16286
    313.60029      18.16286
    313.60640      23.16286
    313.61250      21.91286
    313.61861      21.16286
    313.62471      21.78786
    313.63081      21.28786
    313.63692      21.41286
    313.64302      18.16286
    313.64913      13.41286
    313.65523      10.16286
    313.66134       9.16286
    313.66744      10.03786
    313.67354      13.03786
    313.67965      16.78786
    313.68575      16.41286
    313.69186      13.28786
    313.69796      10.91286
    313.70407      11.91286
    313.71017      15.78786
    313.71627      10.78786
    313.72238      10.91286
    313.72848      14.03786
    313.73459      16.41286
    313.74069      12.66286
    313.74680      10.28786
    313.75290      11.16286
    313.75900      17.28786
    313.76511      19.28786
    313.77121      23.91286
    313.77732      18.78786
    313.78342      15.03786
    313.78953      12.03786
    313.79563      11.16286
    313.80173       9.66286
    313.80784       2.53786
    313.81394       2.41286
    313.82005       3.16286
    313.82615       5.03786
    313.83225       7.66286
    313.83836      13.78786
    313.84446      18.03786
    313.85057      15.53786
    313.85667      18.41286
    313.86278      22.41286
    313.86888      18.78786
    313.87498      13.78786
    313.88109      11.16286
    313.88719      15.66286
    313.89330      12.16286
    313.89940      14.03786
    313.90551      14.91286
    313.91161      15.78786
    313.91771      12.53786
    313.92382      13.28786
    313.92992      14.03786
    313.93603      16.28786
    313.94213      13.53786
    313.94824      12.91286
    313.95434      14.03786
    313.96044      12.91286
    313.96655      16.28786
    313.97265      15.78786
    313.97876      14.41286
    313.98486      13.66286
    313.99097      11.91286
    313.99707       8.03786
    314.00317       5.78786
    314.00928       6.41286
    314.01538       7.03786
    314.02149       9.28786
    314.02759       7.16286
    314.03370      10.41286
    314.03980      10.66286
    314.04590      11.53786
    314.05201       6.03786
    314.05811       4.28786
    314.06422       3.78786
    314.07032       2.16286
    314.07643      -2.08714
    314.08253       0.78786
    314.08863       3.66286
    314.09474       8.28786
    314.10084       9.66286
    314.10695      14.53786
    314.11305      15.78786
    314.11916       9.28786
    314.12526       7.16286
    314.13136       3.03786
    314.13747      -1.71214
    314.14357       0.28786
    314.14968       3.66286
    314.15578      11.16286
    314.16188      11.66286
    314.16799      12.03786
    314.17409      14.53786
    314.18020      15.66286
    314.18630      11.91286
    314.19241       7.41286
    314.19851      10.66286
    314.20461      14.03786
    314.21072      11.16286
    314.21682      11.16286
    314.22293      13.53786
    314.22903      14.16286
    314.23514      14.91286
    314.24124      16.53786
    314.24734      16.03786
    314.25345      11.16286
    314.25955       8.78786
    314.26566      11.78786
    314.27176      12.78786
    314.27787      10.53786
    314.28397      11.03786
    314.29007       8.28786
    314.29618      11.16286
    314.30228      11.41286
    314.30839      15.03786
    314.31449      17.41286
    314.32060      15.66286
    314.32670      14.28786
    314.33280      19.66286
    314.33891      17.28786
    314.34501      12.53786
    314.35112      16.78786
    314.35722      15.53786
    314.36333      16.91286
    314.36943      21.41286
    314.37553      22.53786
    314.38164      21.91286
    314.38774      20.66286
    314.39385      20.66286
    314.39995      21.91286
    314.40606      19.16286
    314.41216      20.66286
    314.41826      24.91286
    314.42437      19.16286
    314.43047      18.41286
    314.43658      18.03786
    314.44268      14.91286
    314.44879      13.66286
    314.45489      14.66286
    314.46099      17.66286
    314.46710      17.91286
    314.47320      19.53786
    314.47931      10.78786
    314.48541       7.16286
    314.49152      10.28786
    314.49762      10.91286
    314.50372       2.53786
    314.50983      -3.46214
    314.51593      -1.96214
    314.52204      -3.08714
    314.52814      -2.08714
    314.53424      -3.08714
    314.54035      -1.46214
    314.54645      -4.58714
    314.55256      -5.58714
    314.55866      -1.83714
    314.56477      -1.33714
    314.57087       2.03786
    314.57697      -2.58714
    314.58308      -5.08714
    314.58918      -1.08714
    314.59529       5.03786
    314.60139       6.78786
    314.60750       4.16286
    314.61360       8.16286
    314.61970      11.78786
    314.62581      13.66286
    314.63191      16.03786
    314.63802      17.41286
    314.64412      16.53786
    314.65023      16.16286
    314.65633      14.91286
    314.66243      18.78786
    314.66854      24.53786
    314.67464      25.91286
    314.68075      25.66286
    314.68685      23.41286
    314.69296      24.53786
    314.69906      21.66286
    314.70516      12.41286
    314.71127      11.28786
    314.71737       9.03786
    314.72348       5.91286
    314.72958       2.78786
    314.73569       5.41286
    314.74179       3.53786
    314.74789       4.16286
    314.75400       2.78786
    314.76010       4.53786
    314.76621       6.53786
    314.77231       2.78786
    314.77842       1.16286
    314.78452      -0.71214
    314.79062      -0.46214
    314.79673       2.78786
    314.80283       6.53786
    314.80894       4.28786
    314.81504       0.28786
    314.82115      -2.83714
    314.82725      -6.08714
    314.83335      -9.33714
    314.83946      -2.83714
    314.84556       3.78786
    314.85167       4.53786
    314.85777       5.03786
    314.86387       6.28786
    314.86998       6.16286
    314.87608       3.53786
    314.88219       0.16286
    314.88829       3.28786
    314.89440      -2.58714
    314.90050      -5.96214
    314.90660      -7.33714
    314.91271      -3.46214
    314.91881      -2.21214
    314.92492      -4.96214
    314.93102       1.91286
    314.93713       6.41286
    314.94323       9.16286
    314.94933       6.53786
    314.95544       9.91286
    314.96154      12.28786
    314.96765      10.53786
    314.97375      12.41286
    314.97986      14.16286
    314.98596       8.66286
    314.99206       4.78786
    314.99817       6.03786
    315.00427       6.03786
    315.01038       3.03786
    315.01648       5.91286
    315.02259      15.66286
    315.02869      18.28786
    315.03479      21.53786
    315.04090      13.66286
    315.04700       5.53786
    315.05311       4.66286
    315.05921      -1.08714
    315.06532       0.41286
    315.07142      -0.21214
    315.07752      -4.21214
    315.08363      -1.46214
    315.08973       0.66286
    315.09584       1.41286
    315.10194       3.16286
    315.10805       4.91286
    315.11415       4.03786
    315.12025       8.66286
    315.12636       6.41286
    315.13246       4.78786
    315.13857       6.91286
    315.14467       4.91286
    315.15078       2.91286
    315.15688      10.03786
    315.16298       6.41286
    315.16909      10.03786
    315.17519      10.66286
    315.18130       6.78786
    315.18740       5.41286
    315.19351      11.16286
    315.19961       5.66286
    315.20571       8.91286
    315.21182      16.28786
    315.21792      22.41286
    315.22403      18.41286
    315.23013      16.41286
    315.23623      11.03786
    315.24234       6.03786
    315.24844       6.91286
    315.25455       4.16286
    315.26065       9.03786
    315.26676       7.03786
    315.27286      10.41286
    315.27896      15.78786
    315.28507      17.66286
    315.29117      19.78786
    315.29728      16.16286
    315.30338       7.91286
    315.30949       4.03786
    315.31559       7.28786
    315.32169      10.03786
    315.32780      14.41286
    315.33390      10.91286
    315.34001      15.91286
    315.34611      14.16286
    315.35222      19.53786
    315.35832      21.03786
    315.36442      16.28786
    315.37053      14.41286
    315.37663      19.53786
    315.38274      19.16286
    315.38884      19.91286
    315.39495      18.16286
    315.40105      15.78786
    315.40715      10.53786
    315.41326       9.16286
    315.41936      10.16286
    315.42547       4.41286
    315.43157       7.28786
    315.43768       4.28786
    315.44378       4.16286
    315.44988      -1.08714
    315.45599       1.41286
    315.46209       1.03786
    315.46820       6.78786
    315.47430       7.53786
    315.48041      10.16286
    315.48651       5.78786
    315.49261       7.91286
    315.49872      17.16286
    315.50482      15.78786
    315.51093      17.78786
    315.51703      16.28786
    315.52314      13.66286
    315.52924      14.53786
    315.53534      17.41286
    315.54145      16.28786
    315.54755      15.53786
    315.55366      18.28786
    315.55976      22.16286
    315.56586      21.91286
    315.57197      24.03786
    315.57807      21.16286
    315.58418      25.66286
    315.59028      21.78786
    315.59639      29.28786
    315.60249      28.16286
    315.60859      28.53786
    315.61470      23.16286
    315.62080      19.66286
    315.62691      16.78786
    315.63301      17.41286
    315.63912      19.03786
    315.64522      17.03786
    315.65132      16.66286
    315.65743      17.03786
    315.66353      13.03786
    315.66964      13.41286
    315.67574      13.78786
    315.68185       8.91286
    315.68795       7.91286
    315.69405       6.03786
    315.70016       2.91286
    315.70626      -0.08714
    315.71237      -2.46214
    315.71847       1.28786
    315.72458       2.66286
    315.73068       5.78786
    315.73678      10.53786
    315.74289      11.16286
    315.74899       6.78786
    315.75510       4.03786
    315.76120       4.53786
    315.76731       2.78786
    315.77341       2.28786
    315.77951       6.16286
    315.78562       6.41286
    315.79172       2.78786
    315.79783       1.53786
    315.80393      -2.83714
    315.81004      -7.08714
    315.81614      -2.21214
    315.82224       3.41286
    315.82835       4.41286
    315.83445       7.03786
    315.84056      10.03786
    315.84666       7.91286
    315.85277       6.53786
    315.85887       7.28786
    315.86497       9.03786
    315.87108       3.28786
    315.87718       0.53786
    315.88329      -2.33714
    315.88939      -0.58714
    315.89550       2.16286
    315.90160       9.03786
    315.90770      11.28786
    315.91381      15.03786
    315.91991      11.03786
    315.92602       5.53786
    315.93212      -0.58714
    315.93822      -5.08714
    315.94433     -10.46214
    315.95043      -7.08714
    315.95654      -6.58714
    315.96264     -12.71214
    315.96875     -13.96214
    315.97485     -11.08714
    315.98095     -12.83714
    315.98706      -5.71214
    315.99316      -3.08714
    315.99927      -2.46214
    316.00537       0.41286
    316.01148      -1.33714
    316.01758       1.03786
    316.02368       2.41286
    316.02979      -1.58714
    316.03589      -2.96214
    316.04200      -1.08714
    316.04810       2.53786
    316.05421      -2.21214
    316.06031      -3.96214
    316.06641      -3.71214
    316.07252      -0.71214
    316.07862       0.53786
    316.08473       0.28786
    316.09083       3.91286
    316.09694      12.16286
    316.10304      12.16286
    316.10914      16.91286
    316.11525      17.91286
    316.12135      14.41286
    316.12746       8.53786
    316.13356      12.41286
    316.13967      13.53786
    316.14577       9.53786
    316.15187       3.16286
    316.15798       0.03786
    316.16408      -6.08714
    316.17019      -8.46214
    316.17629      -6.96214
    316.18240       0.16286
    316.18850      -2.58714
    316.19460       4.53786
    316.20071       3.78786
    316.20681       6.66286
    316.21292       1.66286
    316.21902       2.16286
    316.22513      -0.71214
    316.23123      -6.83714
    316.23733      -7.33714
    316.24344      -1.46214
    316.24954      -1.96214
    316.25565       1.66286
    316.26175       6.91286
    316.26785      10.16286
    316.27396      11.16286
    316.28006      13.41286
    316.28617      13.41286
    316.29227      14.78786
    316.29838      10.16286
    316.30448       8.28786
    316.31058       1.66286
    316.31669       5.28786
    316.32279       5.78786
    316.32890       9.78786
    316.33500      11.03786
    316.34111       7.28786
    316.34721      -0.71214
    316.35331      -2.58714
    316.35942      -1.08714
    316.36552      -0.46214
    316.37163      -2.71214
    316.37773      -1.33714
    316.38384      -4.46214
    316.38994     -10.08714
    316.39604      -8.08714
    316.40215      -8.83714
    316.40825     -13.08714
    316.41436     -13.08714
    316.42046     -11.83714
    316.42657      -5.96214
    316.43267      -0.58714
    316.43877       6.78786
    316.44488      15.66286
    316.45098      13.91286
    316.45709      17.16286
    316.46319      10.16286
    316.46930       8.03786
    316.47540       4.28786
    316.48150       0.28786
    316.48761       3.03786
    316.49371       2.16286
    316.49982       1.28786
    316.50592      -1.71214
    316.51203      -4.46214
    316.51813      -5.21214
    316.52423       0.16286
    316.53034       0.41286
    316.53644      -5.71214
    316.54255      -3.21214
    316.54865      -0.46214
    316.55476       6.28786
    316.56086      10.41286
    316.56696      13.53786
    316.57307      14.91286
    316.57917      18.16286
    316.58528      16.28786
    316.59138      18.41286
    316.59749      14.66286
    316.60359       7.66286
    316.60969       5.03786
    316.61580       5.66286
    316.62190      -3.33714
    316.62801      -4.21214
    316.63411      -2.96214
    316.64021      -3.21214
    316.64632      -3.83714
    316.65242      -2.08714
    316.65853      -1.83714
    316.66463      -4.33714
    316.67074      -8.96214
    316.67684     -10.58714
    316.68294      -9.71214
    316.68905      -9.08714
    316.69515      -1.33714
    316.70126      -5.21214
    316.70736      -3.33714
    316.71347      -0.58714
    316.71957       4.91286
    316.72567       4.91286
    316.73178       3.78786
    316.73788       8.03786
    316.74399       5.66286
    316.75009       6.91286
    316.75620       3.16286
    316.76230       3.16286
    316.76840       8.78786
    316.77451       7.28786
    316.78061       6.41286
    316.78672       1.91286
    316.79282       1.53786
    316.79893      -4.96214
    316.80503      -5.71214
    316.81113      -8.21214
    316.81724     -10.46214
    316.82334      -8.71214
    316.82945      -7.58714
    316.83555      -1.83714
    316.84166       4.16286
    316.84776       7.53786
    316.85386      15.66286
    316.85997      10.16286
    316.86607       9.41286
    316.87218       2.03786
    316.87828      -4.96214
    316.88439      -2.83714
    316.89049       1.41286
    316.89659       5.16286
    316.90270       6.91286
    316.90880       8.41286
    316.91491       8.66286
    316.92101       5.91286
    316.92712       4.41286
    316.93322       8.91286
    316.93932       4.16286
    316.94543       4.16286
    316.95153      -0.21214
    316.95764       7.91286
    316.96374       5.66286
    316.96984       7.53786
    316.97595       4.28786
    316.98205      -4.71214
    316.98816      -9.71214
    316.99426     -12.46214
    317.00037     -17.46214
    317.00647     -16.96214
    317.01257     -18.08714
    317.01868     -18.96214
    317.02478     -16.58714
    317.03089     -12.33714
    317.03699     -12.46214
    317.04310     -11.83714
    317.04920     -16.71214
    317.05530     -16.08714
    317.06141     -10.08714
    317.06751      -7.46214
    317.07362      -5.71214
    317.07972      -4.08714
    317.08583      -4.21214
    317.09193      -2.83714
    317.09803      -7.33714
    317.10414      -2.58714
    317.11024      -5.21214
    317.11635       1.53786
    317.12245      -3.08714
    317.12856       1.53786
    317.13466       1.16286
    317.14076       7.41286
    317.14687       5.91286
    317.15297       6.28786
    317.15908       3.16286
    317.16518       6.28786
    317.17129       6.41286
    317.17739       3.66286
    317.18349       1.78786
    317.18960       2.28786
    317.19570       8.53786
    317.20181       8.03786
    317.20791      10.28786
    317.21402       6.78786
    317.22012      13.03786
    317.22622      16.28786
    317.23233      21.66286
    317.23843      24.41286
    317.24454      24.91286
    317.25064      25.28786
    317.25675      22.91286
    317.26285      19.41286
    317.26895      18.91286
    317.27506      20.41286
    317.28116      16.53786
    317.28727      18.28786
    317.29337      13.53786
    317.29948      19.16286
    317.30558      19.41286
    317.31168      17.41286
    317.31779      21.16286
    317.32389      21.78786
    317.33000      15.66286
    317.33610      11.53786
    317.34220       4.66286
    317.34831       2.66286
    317.35441       5.41286
    317.36052       6.91286
    317.36662       2.03786
    317.37273       2.28786
    317.37883      -0.71214
    317.38493      -2.58714
    317.39104      -6.08714
    317.39714      -7.08714
    317.40325      -4.71214
    317.40935       1.91286
    317.41546       6.91286
    317.42156      12.53786
    317.42766      13.91286
    317.43377      15.53786
    317.43987      17.41286
    317.44598      19.78786
    317.45208      16.53786
    317.45819      20.16286
    317.46429      17.41286
    317.47039      18.66286
    317.47650      17.66286
    317.48260      17.41286
    317.48871      22.66286
    317.49481      21.28786
    317.50092      23.78786
    317.50702      26.53786
    317.51312      26.28786
    317.51923      25.66286
    317.52533      23.53786
    317.53144      18.91286
    317.53754      17.28786
    317.54365       9.16286
    317.54975       7.03786
    317.55585       9.53786
    317.56196       2.53786
    317.56806       5.16286
    317.57417       5.66286
    317.58027       5.03786
    317.58638       9.53786
    317.59248      12.66286
    317.59858      11.53786
    317.60469      11.66286
    317.61079      15.16286
    317.61690      18.41286
    317.62300      20.03786
    317.62911      15.91286
    317.63521      15.91286
    317.64131      17.41286
    317.64742      16.78786
    317.65352      26.91286
    317.65963      31.03786
    317.66573      36.16286
    317.67183      38.28786
    317.67794      37.28786
    317.68404      38.53786
    317.69015      36.66286
    317.69625      31.53786
    317.70236      24.03786
    317.70846      22.41286
    317.71456      17.91286
    317.72067      19.91286
    317.72677      23.41286
    317.73288      24.78786
    317.73898      28.28786
    317.74509      29.16286
    317.75119      31.03786
    317.75729      29.28786
    317.76340      31.53786
    317.76950      37.03786
    317.77561      38.16286
    317.78171      34.66286
    317.78782      35.41286
    317.79392      39.53786
    317.80002      38.03786
    317.80613      35.28786
    317.81223      31.66286
    317.81834      27.91286
    317.82444      22.78786
    317.83055      23.91286
    317.83665      23.28786
    317.84275      27.03786
    317.84886      26.16286
    317.85496      24.41286
    317.86107      29.41286
    317.86717      31.28786
    317.87328      27.03786
    317.87938      26.16286
    317.88548      25.16286
    317.89159      22.53786
    317.89769      27.66286
    317.90380      30.28786
    317.90990      34.66286
    317.91601      37.41286
    317.92211      37.41286
    317.92821      36.41286
    317.93432      35.16286
    317.94042      36.66286
    317.94653      36.53786
    317.95263      43.28786
    317.95874      45.66286
    317.96484      40.41286
    317.97094      39.03786
    317.97705      39.03786
    317.98315      41.66286
    317.98926      39.41286
    317.99536      37.28786
    318.00147      29.03786
    318.00757      27.78786
    318.01367      19.91286
    318.01978      24.91286
    318.02588      25.28786
    318.03199      22.41286
    318.03809      22.41286
    318.04419      22.41286
    318.05030      17.91286
    318.05640      14.41286
    318.06251      15.28786
    318.06861      18.28786
    318.07472      16.53786
    318.08082      16.91286
    318.08692      13.91286
    318.09303      11.78786
    318.09913      15.91286
    318.10524      18.28786
    318.11134      15.28786
    318.11745      11.28786
    318.12355       8.66286
    318.12965       7.41286
    318.13576       3.78786
    318.14186       3.16286
    318.14797       9.03786
    318.15407       5.03786
    318.16018       5.16286
    318.16628      10.91286
    318.17238      16.53786
    318.17849      15.41286
    318.18459      14.53786
    318.19070      16.41286
    318.19680      15.91286
    318.20291      16.03786
    318.20901      11.91286
    318.21511       6.03786
    318.22122       7.03786
    318.22732       8.78786
    318.23343       8.03786
    318.23953       9.91286
    318.24564       9.28786
    318.25174       6.66286
    318.25784       4.53786
    318.26395       4.28786
    318.27005       2.78786
    318.27616       4.28786
    318.28226       1.53786
    318.28837      -5.21214
    318.29447      -9.08714
    318.30057      -4.46214
    318.30668      -1.58714
    318.31278      -1.21214
    318.31889      -2.96214
    318.32499      -2.46214
    318.33110       0.41286
    318.33720       1.66286
    318.34330       3.28786
    318.34941       6.41286
    318.35551       6.16286
    318.36162      10.16286
    318.36772      10.03786
    318.37382       5.91286
    318.37993       3.28786
    318.38603      -3.96214
    318.39214      -8.46214
    318.39824      -7.33714
    318.40435      -2.96214
    318.41045      -3.58714
    318.41655      -6.08714
    318.42266      -0.33714
    318.42876       2.03786
    318.43487      -0.08714
    318.44097      -3.71214
    318.44708       2.03786
    318.45318       9.41286
    318.45928       8.91286
    318.46539       7.41286
    318.47149       7.41286
    318.47760       5.16286
    318.48370      -0.21214
    318.48981       4.03786
    318.49591       0.91286
    318.50201       2.41286
    318.50812      -0.21214
    318.51422      -6.96214
    318.52033      -7.83714
    318.52643      -4.83714
    318.53254       5.78786
    318.53864      11.28786
    318.54474       6.91286
    318.55085       7.53786
    318.55695       3.41286
    318.56306       2.03786
    318.56916       3.41286
    318.57527       8.53786
    318.58137       9.28786
    318.58747      11.78786
    318.59358      14.16286
    318.59968      16.66286
    318.60579      16.66286
    318.61189      11.78786
    318.61800      14.41286
    318.62410      13.41286
    318.63020      12.28786
    318.63631      13.66286
    318.64241      17.03786
    318.64852      19.28786
    318.65462      16.53786
    318.66073      10.16286
    318.66683       5.53786
    318.67293       7.41286
    318.67904       3.78786
    318.68514       3.53786
    318.69125       6.03786
    318.69735       6.53786
    318.70346       9.28786
    318.70956       4.78786
    318.71566       6.91286
    318.72177       4.66286
    318.72787       8.41286
    318.73398       5.66286
    318.74008       8.03786
    318.74618       6.91286
    318.75229      11.16286
    318.75839      12.03786
    318.76450      19.53786
    318.77060      18.16286
    318.77671      19.03786
    318.78281      16.16286
    318.78891      14.53786
    318.79502       9.53786
    318.80112       9.28786
    318.80723       6.91286
    318.81333       5.28786
    318.81944       9.28786
    318.82554       7.78786
    318.83164       5.78786
    318.83775       4.41286
    318.84385       9.16286
    318.84996       9.78786
    318.85606      16.41286
    318.86217      14.66286
    318.86827      17.28786
    318.87437      13.53786
    318.88048      17.78786
    318.88658      20.03786
    318.89269      20.41286
    318.89879      22.03786
    318.90490      22.03786
    318.91100      19.03786
    318.91710      18.78786
    318.92321      15.03786
    318.92931      17.03786
    318.93542      12.78786
    318.94152      13.91286
    318.94763      13.91286
    318.95373      17.28786
    318.95983      18.91286
    318.96594      19.66286
    318.97204      16.91286
    318.97815      15.03786
    318.98425      17.41286
    318.99036      23.66286
    318.99646      25.28786
    319.00256      24.53786
    319.00867      24.78786
    319.01477      21.66286
    319.02088      20.53786
    319.02698      15.53786
    319.03309      13.78786
    319.03919      12.78786
    319.04529      14.53786
    319.05140      20.66286
    319.05750      17.28786
    319.06361      19.16286
    319.06971      23.66286
    319.07581      24.66286
    319.08192      35.28786
    319.08802      34.66286
    319.09413      32.78786
    319.10023      30.53786
    319.10634      27.91286
    319.11244      26.78786
    319.11854      30.78786
    319.12465      28.66286
    319.13075      30.91286
    319.13686      26.53786
    319.14296      27.28786
    319.14907      20.03786
    319.15517      15.03786
    319.16127      17.41286
    319.16738      16.78786
    319.17348      13.66286
    319.17959      14.66286
    319.18569      16.91286
    319.19180      23.16286
    319.19790      26.03786
    319.20400      27.16286
    319.21011      21.91286
    319.21621      17.78786
    319.22232      18.53786
    319.22842      18.41286
    319.23453      16.53786
    319.24063      20.03786
    319.24673      23.16286
    319.25284      23.41286
    319.25894      24.78786
    319.26505      26.28786
    319.27115      28.03786
    319.27726      29.41286
    319.28336      30.28786
    319.28946      28.16286
    319.29557      27.03786
    319.30167      30.78786
    319.30778      27.78786
    319.31388      22.53786
    319.31999      21.53786
    319.32609      27.53786
    319.33219      29.16286
    319.33830      28.03786
    319.34440      29.41286
    319.35051      29.53786
    319.35661      32.78786
    319.36272      34.03786
    319.36882      36.03786
    319.37492      29.91286
    319.38103      33.53786
    319.38713      27.28786
    319.39324      26.28786
    319.39934      28.03786
    319.40545      29.16286
    319.41155      27.78786
    319.41765      30.91286
    319.42376      28.41286
    319.42986      20.91286
    319.43597      18.53786
    319.44207      20.78786
    319.44817      23.66286
    319.45428      20.03786
    319.46038      18.41286
    319.46649      11.78786
    319.47259      11.03786
    319.47870      10.03786
    319.48480       3.78786
    319.49090       2.91286
    319.49701       7.78786
    319.50311       9.66286
    319.50922      11.16286
    319.51532       9.41286
    319.52143      16.78786
    319.52753      19.78786
    319.53363      17.78786
    319.53974      24.53786
    319.54584      31.66286
    319.55195      33.16286
    319.55805      35.53786
    319.56416      38.53786
    319.57026      37.66286
    319.57636      36.91286
    319.58247      42.66286
    319.58857      50.03786
    319.59468      50.91285
    319.60078      48.53786
    319.60689      50.28786
    319.61299      53.91285
    319.61909      51.53786
    319.62520      54.03785
    319.63130      59.53785
    319.63741      62.03785
    319.64351      59.16285
    319.64962      53.66285
    319.65572      55.53785
    319.66182      53.91285
    319.66793      52.41285
    319.67403      48.03786
    319.68014      46.16286
    319.68624      44.03786
    319.69235      40.53786
    319.69845      36.28786
    319.70455      34.91286
    319.71066      38.28786
    319.71676      38.53786
    319.72287      35.16286
    319.72897      35.03786
    319.73508      37.78786
    319.74118      39.28786
    319.74728      35.03786
    319.75339      31.53786
    319.75949      32.91286
    319.76560      34.78786
    319.77170      38.03786
    319.77780      43.16286
    319.78391      45.78786
    319.79001      42.78786
    319.79612      42.41286
    319.80222      47.16286
    319.80833      47.41286
    319.81443      48.28786
    319.82053      48.16286
    319.82664      45.03786
    319.83274      49.16286
    319.83885      46.91286
    319.84495      44.53786
    319.85106      48.16286
    319.85716      45.03786
    319.86326      45.53786
    319.86937      48.16286
    319.87547      48.66286
    319.88158      54.66285
    319.88768      59.03785
    319.89379      54.03785
    319.89989      58.53785
    319.90599      53.28785
    319.91210      61.16285
    319.91820      57.28785
    319.92431      60.53785
    319.93041      60.28785
    319.93652      53.53785
    319.94262      56.66285
    319.94872      55.03785
    319.95483      57.28785
    319.96093      58.41285
    319.96704      57.78785
    319.97314      62.78785
    319.97925      70.03785
    319.98535      69.66285
    319.99145      66.53785
    319.99756      68.28785
    320.00366      64.03785
    320.00977      65.03785
    320.01587      60.91285
    320.02198      61.53785
    320.02808      60.41285
    320.03418      60.78785
    320.04029      64.28785
    320.04639      68.53785
    320.05250      63.91285
    320.05860      58.53785
    320.06471      59.78785
    320.07081      62.28785
    320.07691      58.16285
    320.08302      65.28785
    320.08912      71.41285
    320.09523      72.78785
    320.10133      76.28785
    320.10743      75.78785
    320.11354      74.28785
    320.11964      74.91285
    320.12575      84.28785
    320.13185      79.03785
    320.13796      74.16285
    320.14406      69.28785
    320.15016      67.41285
    320.15627      72.66285
    320.16237      76.41285
    320.16848      74.53785
    320.17458      69.03785
    320.18069      64.41285
    320.18679      64.16285
    320.19289      61.53785
    320.19900      64.66285
    320.20510      67.53785
    320.21121      67.53785
    320.21731      67.66285
    320.22342      70.41285
    320.22952      72.03785
    320.23562      72.41285
    320.24173      70.41285
    320.24783      68.91285
    320.25394      67.28785
    320.26004      68.91285
    320.26615      65.66285
    320.27225      63.66285
    320.27835      67.91285
    320.28446      64.53785
    320.29056      64.03785
    320.29667      68.03785
    320.30277      64.03785
    320.30888      68.41285
    320.31498      67.53785
    320.32108      69.53785
    320.32719      70.53785
    320.33329      74.91285
    320.33940      75.28785
    320.34550      72.91285
    320.35161      69.41285
    320.35771      72.78785
    320.36381      75.91285
    320.36992      77.66285
    320.37602      80.91285
    320.38213      80.66285
    320.38823      82.28785
    320.39434      82.53785
    320.40044      79.03785
    320.40654      79.28785
    320.41265      80.03785
    320.41875      85.53785
    320.42486      89.03785
    320.43096      89.16285
    320.43707      94.91285
    320.44317      95.78785
    320.44927     102.03785
    320.45538     104.41285
    320.46148     106.78785
    320.46759     115.53785
    320.47369     124.41285
    320.47979     129.28786
    320.48590     131.78786
    320.49200     136.53786
    320.49811     141.28786
    320.50421     144.28786
    320.51032     152.16286
    320.51642     163.91286
    320.52252     167.91286
    320.52863     170.66286
    320.53473     177.03786
    320.54084     182.66286
    320.54694     189.53786
    320.55305     196.78786
    320.55915     207.66286
    320.56525     214.91286
    320.57136     215.66286
    320.57746     223.53786
    320.58357     232.16286
    320.58967     240.28786
    320.59578     242.91286
    320.60188     249.53786
    320.60798     253.91286
    320.61409     260.78784
    320.62019     264.41284
    320.62630     267.16284
    320.63240     272.78784
    320.63851     277.78784
    320.64461     281.91284
    320.65071     287.66284
    320.65682     294.66284
    320.66292     300.41284
    320.66903     310.91284
    320.67513     316.91284
    320.68124     318.53784
    320.68734     317.91284
    320.69344     314.78784
    320.69955     309.78784
    320.70565     308.53784
    320.71176     310.28784
    320.71786     300.53784
    320.72397     295.41284
    320.73007     290.03784
    320.73617     291.66284
    320.74228     294.41284
    320.74838     302.78784
    320.75449     307.91284
    320.76059     302.91284
    320.76670     301.28784
    320.77280     297.78784
    320.77890     294.16284
    320.78501     295.03784
    320.79111     294.03784
    320.79722     284.53784
    320.80332     275.53784
    320.80942     262.78784
    320.81553     255.91284
    320.82163     249.66284
    320.82774     238.91286
    320.83384     234.78786
    320.83995     227.28786
    320.84605     221.28786
    320.85215     213.66286
    320.85826     207.03786
    320.86436     200.78786
    320.87047     190.66286
    320.87657     179.91286
    320.88268     169.53786
    320.88878     153.28786
    320.89488     151.28786
    320.90099     139.41286
    320.90709     130.78786
    320.91320     119.03785
    320.91930     104.66285
    320.92541      92.03785
    320.93151      85.41285
    320.93761      78.28785
    320.94372      69.03785
    320.94982      62.78785
    320.95593      53.66285
    320.96203      43.28786
    320.96814      35.16286
    320.97424      22.53786
    320.98034      14.16286
    320.98645       4.66286
    320.99255      -4.33714
    320.99866      -9.71214
    321.00476     -18.21214
    321.01087     -33.21214
    321.01697     -39.96214
    321.02307     -48.46214
    321.02918     -52.96215
    321.03528     -61.96215
    321.04139     -71.21215
    321.04749     -79.83715
    321.05360     -88.96215
    321.05970     -94.96215
    321.06580    -104.71215
    321.07191    -110.33715
    321.07801    -119.08715
    321.08412    -119.71215
    321.09022    -124.46215
    321.09633    -130.71214
    321.10243    -136.71214
    321.10853    -148.71214
    321.11464    -153.46214
    321.12074    -155.96214
    321.12685    -164.33714
    321.13295    -170.21214
    321.13906    -167.08714
    321.14516    -168.46214
    321.15126    -166.21214
    321.15737    -165.46214
    321.16347    -169.46214
    321.16958    -166.96214
    321.17568    -165.96214
    321.18178    -162.08714
    321.18789    -163.21214
    321.19399    -154.71214
    321.20010    -150.46214
    321.20620    -137.96214
    321.21231    -128.96214
    321.21841    -124.08715
    321.22451    -120.08715
    321.23062    -118.46215
    321.23672    -120.08715
    321.24283    -115.58715
    321.24893    -113.08715
    321.25504    -111.58715
    321.26114    -102.83715
    321.26724     -99.71215
    321.27335     -90.46215
    321.27945     -90.46215
    321.28556     -81.08715
    321.29166     -73.83715
    321.29777     -69.71215
    321.30387     -70.58715
    321.30997     -67.08715
    321.31608     -67.96215
    321.32218     -63.96215
    321.32829     -61.21215
    321.33439     -53.58715
    321.34050     -46.58714
    321.34660     -37.71214
    321.35270     -34.58714
    321.35881     -29.21214
    321.36491     -24.58714
    321.37102     -22.08714
    321.37712     -21.21214
    321.38323     -15.21214
    321.38933      -9.46214
    321.39543      -4.96214
    321.40154       0.03786
    321.40764       8.03786
    321.41375      17.41286
    321.41985      26.41286
    321.42596      28.66286
    321.43206      32.16286
    321.43816      32.91286
    321.44427      31.28786
    321.45037      29.28786
    321.45648      29.41286
    321.46258      28.78786
    321.46869      30.41286
    321.47479      36.91286
    321.48089      38.16286
    321.48700      41.16286
    321.49310      41.28786
    321.49921      45.28786
    321.50531      49.03786
    321.51141      48.16286
    321.51752      48.03786
    321.52362      44.66286
    321.52973      42.41286
    321.53583      36.41286
    321.54194      33.91286
    321.54804      38.41286
    321.55414      41.78786
    321.56025      50.78786
    321.56635      55.66285
    321.57246      60.16285
    321.57856      56.16285
    321.58467      53.28785
    321.59077      51.41285
    321.59687      47.41286
    321.60298      45.28786
    321.60908      44.53786
    321.61519      48.03786
    321.62129      51.03785
    321.62740      54.41285
    321.63350      59.66285
    321.63960      63.03785
    321.64571      62.41285
    321.65181      70.16285
    321.65792      70.66285
    321.66402      74.41285
    321.67013      74.78785
    321.67623      75.53785
    321.68233      67.41285
    321.68844      67.53785
    321.69454      69.41285
    321.70065      69.91285
    321.70675      67.53785
    321.71286      66.66285
    321.71896      66.41285
    321.72506      71.41285
    321.73117      73.03785
    321.73727      75.91285
    321.74338      75.78785
    321.74948      73.16285
    321.75559      75.16285
    321.76169      80.03785
    321.76779      79.41285
    321.77390      82.53785
    321.78000      86.16285
    321.78611      84.53785
    321.79221      83.41285
    321.79832      81.53785
    321.80442      81.66285
    321.81052      88.41285
    321.81663      87.78785
    321.82273      94.91285
    321.82884      97.66285
    321.83494     104.78785
    321.84105     105.28785
    321.84715     110.91285
    321.85325     117.91285
    321.85936     120.91285
    321.86546     124.66285
    321.87157     123.78785
    321.87767     124.53785
    321.88377     127.91285
    321.88988     127.41285
    321.89598     132.91286
    321.90209     132.91286
    321.90819     134.28786
    321.91430     135.66286
    321.92040     138.41286
    321.92650     137.66286
    321.93261     140.03786
    321.93871     138.78786
    321.94482     144.16286
    321.95092     149.03786
    321.95703     150.66286
    321.96313     148.16286
    321.96923     145.16286
    321.97534     144.53786
    321.98144     141.91286
    321.98755     137.28786
    321.99365     138.78786
    321.99976     137.16286
    322.00586     134.66286
    322.01196     133.66286
    322.01807     134.53786
    322.02417     134.28786
    322.03028     132.41286
    322.03638     131.03786
    322.04249     131.16286
    322.04859     133.53786
    322.05469     131.66286
    322.06080     124.03785
    322.06690     119.91285
    322.07301     116.53785
    322.07911     116.16285
    322.08522     111.78785
    322.09132     110.78785
    322.09742     113.53785
    322.10353     105.53785
    322.10963     106.78785
    322.11574     100.78785
    322.12184      98.91285
    322.12795      91.66285
    322.13405      90.78785
    322.14015      85.91285
    322.14626      87.91285
    322.15236      89.53785
    322.15847      94.53785
    322.16457      90.91285
    322.17068      93.66285
    322.17678      87.41285
    322.18288      87.16285
    322.18899      81.66285
    322.19509      78.91285
    322.20120      73.03785
    322.20730      68.91285
    322.21340      61.66285
    322.21951      66.28785
    322.22561      58.41285
    322.23172      56.91285
    322.23782      55.41285
    322.24393      54.41285
    322.25003      56.53785
    322.25613      56.03785
    322.26224      53.41285
    322.26834      51.78785
    322.27445      46.16286
    322.28055      37.03786
    322.28666      35.53786
    322.29276      33.41286
    322.29886      28.66286
    322.30497      24.41286
    322.31107      21.66286
    322.31718      19.91286
    322.32328      16.41286
    322.32939      14.28786
    322.33549       8.66286
    322.34159      12.66286
    322.34770      17.78786
    322.35380      18.53786
    322.35991      19.41286
    322.36601      21.66286
    322.37212      25.41286
    322.37822      20.28786
    322.38432      22.41286
    322.39043      21.78786
    322.39653      23.16286
    322.40264      27.16286
    322.40874      27.03786
    322.41485      25.66286
    322.42095      28.53786
    322.42705      27.53786
    322.43316      24.03786
    322.43926      23.03786
    322.44537      18.03786
    322.45147      18.53786
    322.45758      16.16286
    322.46368      19.41286
    322.46978      20.16286
    322.47589      20.53786
    322.48199      22.66286
    322.48810      27.91286
    322.49420      29.03786
    322.50031      29.03786
    322.50641      31.41286
    322.51251      37.41286
    322.51862      41.78786
    322.52472      43.03786
    322.53083      43.78786
    322.53693      47.78786
    322.54304      51.41286
    322.54914      52.78785
    322.55524      57.16285
    322.56135      57.28785
    322.56745      55.16285
    322.57356      52.53785
    322.57966      49.91286
    322.58576      51.53785
    322.59187      51.91285
    322.59797      60.91285
    322.60408      65.66285
    322.61018      68.78785
    322.61629      79.78785
    322.62239      87.16285
    322.62849      91.28785
    322.63460      94.53785
    322.64070     102.03785
    322.64681     107.41285
    322.65291     108.28785
    322.65902     112.53785
    322.66512     116.78785
    322.67122     127.28785
    322.67733     132.78786
    322.68343     136.91286
    322.68954     142.78786
    322.69564     145.41286
    322.70175     155.91286
    322.70785     165.53786
    322.71395     181.28786
    322.72006     188.28786
    322.72616     201.78786
    322.73227     213.66286
    322.73837     227.16286
    322.74448     235.78786
    322.75058     249.91286
    322.75668     267.91284
    322.76279     289.91284
    322.76889     310.03784
    322.77500     333.66284
    322.78110     353.91284
    322.78721     370.78784
    322.79331     392.03784
    322.79941     415.66284
    322.80552     444.16284
    322.81162     470.03784
    322.81773     498.41284
    322.82383     516.53784
    322.82994     532.28784
    322.83604     553.66284
    322.84214     578.03784
    322.84825     598.28784
    322.85435     620.03784
    322.86046     640.91284
    322.86656     658.66284
    322.87267     684.03784
    322.87877     706.66284
    322.88487     733.78784
    322.89098     754.66284
    322.89708     769.53784
    322.90319     788.78784
    322.90929     805.66284
    322.91539     824.41296
    322.92150     846.28796
    322.92760     862.66296
    322.93371     880.78796
    322.93981     895.16296
    322.94592     907.53796
    322.95202     919.91296
    322.95812     934.03796
    322.96423     947.16296
    322.97033     961.78796
    322.97644     972.66296
    322.98254     980.53796
    322.98865     985.78796
    322.99475     986.53796
    323.00085     987.28796
    323.00696     990.16296
    323.01306     991.16296
    323.01917     987.66296
    323.02527     985.16296
    323.03138     979.03796
    323.03748     970.28796
    323.04358     957.41296
    323.04969     945.66296
    323.05579     935.03796
    323.06190     930.41296
    323.06800     918.53796
    323.07411     907.41296
    323.08021     890.78796
    323.08631     876.03796
    323.09242     862.03796
    323.09852     844.03796
    323.10463     828.28796
    323.11073     806.41284
    323.11684     782.53784
    323.12294     756.03784
    323.12904     731.91284
    323.13515     712.03784
    323.14125     690.66284
    323.14736     664.03784
    323.15346     638.91284
    323.15957     613.66284
    323.16567     589.66284
    323.17177     557.28784
    323.17788     531.03784
    323.18398     502.41284
    323.19009     470.91284
    323.19619     442.03784
    323.20230     407.66284
    323.20840     378.78784
    323.21450     346.66284
    323.22061     320.78784
    323.22671     288.03784
    323.23282     258.78784
    323.23892     226.91286
    323.24503     192.78786
    323.25113     158.16286
    323.25723     122.28785
    323.26334      88.16285
    323.26944      49.16285
    323.27555      13.16286
    323.28165     -24.71214
    323.28775     -57.58714
    323.29386     -84.83715
    323.29996    -111.58715
    323.30607    -140.58714
    323.31217    -167.08714
    323.31828    -195.96214
    323.32438    -227.46214
    323.33048    -258.46216
    323.33659    -291.21216
    323.34269    -318.58716
    323.34880    -344.96216
    323.35490    -372.08716
    323.36101    -400.33716
    323.36711    -421.21216
    323.37321    -442.83716
    323.37932    -459.58716
    323.38542    -479.83716
    323.39153    -502.08716
    323.39763    -521.46216
    323.40374    -535.96216
    323.40984    -546.46216
    323.41594    -550.96216
    323.42205    -563.96216
    323.42815    -571.33716
    323.43426    -582.46216
    323.44036    -584.21216
    323.44647    -588.96216
    323.45257    -595.21216
    323.45867    -599.46216
    323.46478    -600.33716
    323.47088    -601.46216
    323.47699    -600.83716
    323.48309    -599.46216
    323.48920    -596.46216
    323.49530    -597.71216
    323.50140    -589.83716
    323.50751    -580.46216
    323.51361    -572.58716
    323.51972    -560.33716
    323.52582    -547.21216
    323.53193    -535.08716
    323.53803    -519.83716
    323.54413    -505.21216
    323.55024    -487.83716
    323.55634    -469.08716
    323.56245    -454.08716
    323.56855    -434.58716
    323.57466    -419.21216
    323.58076    -407.33716
    323.58686    -389.21216
    323.59297    -374.33716
    323.59907    -349.58716
    323.60518    -331.33716
    323.61128    -309.33716
    323.61738    -287.58716
    323.62349    -264.46216
    323.62959    -240.08714
    323.63570    -212.46214
    323.64180    -195.58714
    323.64791    -173.46214
    323.65401    -156.21214
    323.66011    -136.71214
    323.66622    -118.46215
    323.67232    -100.33715
    323.67843     -85.58715
    323.68453     -64.58715
    323.69064     -48.08715
    323.69674     -24.33714
    323.70284      -9.58714
    323.70895       3.03786
    323.71505      21.53786
    323.72116      40.16286
    323.72726      58.03785
    323.73337      79.28785
    323.73947      96.78785
    323.74557     111.03785
    323.75168     124.53785
    323.75778     134.16286
    323.76389     147.41286
    323.76999     163.03786
    323.77610     172.66286
    323.78220     181.41286
    323.78830     188.41286
    323.79441     195.66286
    323.80051     204.53786
    323.80662     211.91286
    323.81272     215.53786
    323.81883     223.41286
    323.82493     231.16286
    323.83103     239.91286
    323.83714     252.78784
    323.84324     259.66284
    323.84935     269.03784
    323.85545     274.53784
    323.86156     279.91284
    323.86766     280.91284
    323.87376     286.78784
    323.87987     290.16284
    323.88597     292.66284
    323.89208     301.28784
    323.89818     308.28784
    323.90429     318.16284
    323.91039     324.66284
    323.91649     323.41284
    323.92260     321.78784
    323.92870     322.53784
    323.93481     323.66284
    323.94091     322.78784
    323.94702     324.28784
    323.95312     326.78784
    323.95922     327.78784
    323.96533     330.03784
    323.97143     330.53784
    323.97754     336.03784
    323.98364     331.78784
    323.98974     331.41284
    323.99585     330.53784
    324.00195     326.66284
    324.00806     329.16284
    324.01416     325.53784
    324.02027     325.53784
    324.02637     329.91284
    324.03247     333.28784
    324.03858     336.66284
    324.04468     334.28784
    324.05079     330.03784
    324.05689     324.03784
    324.06300     321.03784
    324.06910     317.66284
    324.07520     311.41284
    324.08131     309.03784
    324.08741     306.66284
    324.09352     303.78784
    324.09962     300.41284
    324.10573     302.16284
    324.11183     301.28784
    324.11793     297.16284
    324.12404     298.53784
    324.13014     297.16284
    324.13625     291.78784
    324.14235     281.91284
    324.14846     272.91284
    324.15456     265.28784
    324.16066     258.16284
    324.16677     257.03784
    324.17287     252.66284
    324.17898     245.03786
    324.18508     240.66286
    324.19119     232.91286
    324.19729     226.53786
    324.20339     216.53786
    324.20950     206.28786
    324.21560     199.41286
    324.22171     191.03786
    324.22781     179.78786
    324.23392     167.28786
    324.24002     156.41286
    324.24612     150.41286
    324.25223     140.03786
    324.25833     135.41286
    324.26444     127.78785
    324.27054     119.41285
    324.27665     108.66285
    324.28275     103.66285
    324.28885      91.03785
    324.29496      82.03785
    324.30106      76.66285
    324.30717      71.41285
    324.31327      59.78785
    324.31937      44.78786
    324.32548      33.16286
    324.33158      24.16286
    324.33769      18.28786
    324.34379       7.53786
    324.34990      -0.08714
    324.35600     -11.33714
    324.36210     -19.21214
    324.36821     -22.08714
    324.37431     -26.96214
    324.38042     -32.08714
    324.38652     -39.46214
    324.39263     -50.83714
    324.39873     -55.58715
    324.40483     -65.58715
    324.41094     -73.83715
    324.41704     -83.58715
    324.42315     -88.46215
    324.42925     -98.83715
    324.43536    -107.58715
    324.44146    -114.71215
    324.44756    -121.71215
    324.45367    -123.33715
    324.45977    -129.83714
    324.46588    -135.58714
    324.47198    -141.21214
    324.47809    -147.96214
    324.48419    -151.83714
    324.49029    -156.96214
    324.49640    -161.21214
    324.50250    -168.08714
    324.50861    -169.83714
    324.51471    -173.71214
    324.52082    -180.08714
    324.52692    -183.71214
    324.53302    -182.58714
    324.53913    -191.83714
    324.54523    -195.21214
    324.55134    -198.08714
    324.55744    -202.21214
    324.56355    -203.33714
    324.56965    -208.71214
    324.57575    -211.33714
    324.58186    -214.46214
    324.58796    -216.33714
    324.59407    -220.83714
    324.60017    -220.58714
    324.60628    -219.33714
    324.61238    -223.21214
    324.61848    -216.58714
    324.62459    -221.96214
    324.63069    -229.08714
    324.63680    -234.46214
    324.64290    -234.33714
    324.64901    -235.58714
    324.65511    -235.96214
    324.66121    -238.46214
    324.66732    -236.71214
    324.67342    -239.58714
    324.67953    -238.46214
    324.68563    -237.46214
    324.69173    -238.71214
    324.69784    -249.08714
    324.70394    -246.08714
    324.71005    -244.33714
    324.71615    -247.96214
    324.72226    -245.83714
    324.72836    -251.71214
    324.73446    -255.08714
    324.74057    -257.71216
    324.74667    -258.21216
    324.75278    -260.33716
    324.75888    -257.21216
    324.76499    -253.33714
    324.77109    -259.96216
    324.77719    -259.96216
    324.78330    -262.96216
    324.78940    -264.96216
    324.79551    -270.33716
    324.80161    -271.71216
    324.80772    -272.83716
    324.81382    -276.83716
    324.81992    -278.58716
    324.82603    -282.33716
    324.83213    -287.21216
    324.83824    -292.71216
    324.84434    -296.21216
    324.85045    -298.83716
    324.85655    -297.83716
    324.86265    -303.71216
    324.86876    -305.08716
    324.87486    -308.33716
    324.88097    -310.71216
    324.88707    -310.08716
    324.89318    -312.58716
    324.89928    -313.46216
    324.90538    -313.96216
    324.91149    -304.46216
    324.91759    -302.46216
    324.92370    -303.33716
    324.92980    -302.33716
    324.93591    -301.33716
    324.94201    -297.96216
    324.94811    -296.96216
    324.95422    -297.58716
    324.96032    -291.46216
    324.96643    -291.96216
    324.97253    -289.83716
    324.97864    -288.83716
    324.98474    -281.08716
    324.99084    -272.08716
    324.99695    -263.71216
    325.00305    -252.71214
    325.00916    -246.71214
    325.01526    -235.08714
    325.02136    -226.33714
    325.02747    -214.71214
    325.03357    -202.46214
    325.03968    -192.83714
    325.04578    -182.96214
    325.05189    -170.71214
    325.05799    -159.33714
    325.06409    -146.58714
    325.07020    -129.71214
    325.07630    -110.83715
    325.08241     -87.33715
    325.08851     -67.33715
    325.09462     -48.83714
    325.10072     -25.46214
    325.10682      -1.96214
    325.11293      25.66286
    325.11903      48.66286
    325.12514      71.41285
    325.13124      94.78785
    325.13735     111.53785
    325.14345     137.53786
    325.14955     160.28786
    325.15566     185.66286
    325.16176     212.66286
    325.16787     244.28786
    325.17397     268.78784
    325.18008     293.66284
    325.18618     315.66284
    325.19228     337.78784
    325.19839     359.66284
    325.20449     379.53784
    325.21060     403.28784
    325.21670     422.53784
    325.22281     445.41284
    325.22891     462.78784
    325.23501     482.03784
    325.24112     504.16284
    325.24722     528.41284
    325.25333     548.78784
    325.25943     565.53784
    325.26554     579.16284
    325.27164     590.03784
    325.27774     591.78784
    325.28385     595.53784
    325.28995     604.66284
    325.29606     609.53784
    325.30216     613.03784
    325.30827     619.53784
    325.31437     621.91284
    325.32047     617.53784
    325.32658     615.41284
    325.33268     618.91284
    325.33879     613.66284
    325.34489     607.66284
    325.35099     596.66284
    325.35710     583.91284
    325.36320     571.03784
    325.36931     563.53784
    325.37541     551.41284
    325.38152     539.41284
    325.38762     528.78784
    325.39372     514.03784
    325.39983     493.91284
    325.40593     470.16284
    325.41204     450.78784
    325.41814     426.78784
    325.42425     406.41284
    325.43035     382.28784
    325.43645     354.28784
    325.44256     329.16284
    325.44866     303.53784
    325.45477     270.91284
    325.46087     239.66284
    325.46698     208.91286
    325.47308     181.16286
    325.47918     151.41286
    325.48529     113.41285
    325.49139      77.28785
    325.49750      47.91285
    325.50360      17.28786
    325.50971     -20.83714
    325.51581     -57.58714
    325.52191     -85.33715
    325.52802    -113.58715
    325.53412    -145.33714
    325.54023    -175.71214
    325.54633    -210.96214
    325.55244    -243.83714
    325.55854    -282.58716
    325.56464    -316.58716
    325.57075    -349.96216
    325.57685    -383.96216
    325.58296    -413.83716
    325.58906    -440.46216
    325.59517    -474.33716
    325.60127    -507.46216
    325.60737    -536.58716
    325.61348    -573.08716
    325.61958    -602.83716
    325.62569    -629.83716
    325.63179    -659.08716
    325.63790    -691.08716
    325.64400    -723.33716
    325.65010    -750.33716
    325.65621    -778.33716
    325.66231    -802.08716
    325.66842    -826.33704
    325.67452    -853.33704
    325.68063    -874.83704
    325.68673    -891.71204
    325.69283    -910.71204
    325.69894    -929.58704
    325.70504    -946.83704
    325.71115    -963.58704
    325.71725    -980.71204
    325.72335    -993.83704
    325.72946   -1008.58704
    325.73556   -1018.96204
    325.74167   -1032.21204
    325.74777   -1042.46204
    325.75388   -1048.83704
    325.75998   -1052.58704
    325.76608   -1056.96204
    325.77219   -1053.46204
    325.77829   -1053.08704
    325.78440   -1047.58704
    325.79050   -1041.96204
    325.79661   -1035.83704
    325.80271   -1026.71204
    325.80881   -1019.96204
    325.81492   -1007.83704
    325.82102    -998.58704
    325.82713    -981.71204
    325.83323    -967.08704
    325.83934    -953.58704
    325.84544    -939.71204
    325.85154    -926.96204
    325.85765    -909.96204
    325.86375    -891.83704
    325.86986    -868.58704
    325.87596    -851.83704
    325.88207    -839.33704
    325.88817    -817.21204
    325.89427    -794.33716
    325.90038    -770.83716
    325.90648    -749.46216
    325.91259    -725.83716
    325.91869    -712.83716
    325.92480    -689.21216
    325.93090    -671.08716
    325.93700    -656.96216
    325.94311    -637.58716
    325.94921    -619.33716
    325.95532    -597.83716
    325.96142    -571.96216
    325.96753    -546.83716
    325.97363    -529.71216
    325.97973    -507.33716
    325.98584    -487.83716
    325.99194    -474.96216
    325.99805    -461.21216
    326.00415    -442.96216
    326.01026    -425.71216
    326.01636    -409.33716
    326.02246    -395.58716
    326.02857    -378.46216
    326.03467    -364.33716
    326.04078    -349.83716
    326.04688    -343.08716
    326.05298    -330.33716
    326.05909    -323.33716
    326.06519    -317.71216
    326.07130    -306.33716
    326.07740    -296.46216
    326.08351    -286.33716
    326.08961    -281.58716
    326.09571    -275.71216
    326.10182    -268.71216
    326.10792    -258.08716
    326.11403    -249.33714
    326.12013    -248.21214
    326.12624    -245.46214
    326.13234    -246.71214
    326.13844    -245.96214
    326.14455    -245.83714
    326.15065    -245.96214
    326.15676    -240.58714
    326.16286    -232.46214
    326.16897    -234.71214
    326.17507    -232.83714
    326.18117    -233.08714
    326.18728    -234.33714
    326.19338    -231.46214
    326.19949    -234.33714
    326.20559    -236.58714
    326.21170    -240.08714
    326.21780    -244.46214
    326.22390    -244.33714
    326.23001    -239.21214
    326.23611    -233.33714
    326.24222    -232.83714
    326.24832    -224.96214
    326.25443    -223.83714
    326.26053    -225.58714
    326.26663    -228.83714
    326.27274    -231.71214
    326.27884    -235.08714
    326.28495    -236.58714
    326.29105    -241.33714
    326.29716    -237.08714
    326.30326    -239.83714
    326.30936    -237.58714
    326.31547    -239.21214
    326.32157    -243.96214
    326.32768    -242.71214
    326.33378    -244.96214
    326.33989    -247.33714
    326.34599    -246.83714
    326.35209    -243.33714
    326.35820    -248.21214
    326.36430    -250.21214
    326.37041    -256.96216
    326.37651    -259.71216
    326.38262    -263.46216
    326.38872    -268.83716
    326.39482    -269.96216
    326.40093    -269.71216
    326.40703    -273.08716
    326.41314    -271.08716
    326.41924    -273.96216
    326.42534    -278.08716
    326.43145    -283.08716
    326.43755    -278.71216
    326.44366    -275.96216
    326.44976    -273.08716
    326.45587    -280.21216
    326.46197    -276.21216
    326.46807    -278.33716
    326.47418    -281.08716
    326.48028    -283.21216
    326.48639    -290.46216
    326.49249    -291.96216
    326.49860    -288.33716
    326.50470    -293.58716
    326.51080    -293.08716
    326.51691    -297.58716
    326.52301    -304.83716
    326.52912    -308.46216
    326.53522    -311.46216
    326.54133    -309.33716
    326.54743    -311.71216
    326.55353    -309.21216
    326.55964    -309.96216
    326.56574    -315.58716
    326.57185    -313.33716
    326.57795    -309.83716
    326.58406    -306.21216
    326.59016    -305.21216
    326.59626    -307.33716
    326.60237    -302.46216
    326.60847    -302.08716
    326.61458    -298.71216
    326.62068    -296.71216
    326.62679    -297.08716
    326.63289    -299.46216
    326.63899    -300.58716
    326.64510    -298.83716
    326.65120    -296.58716
    326.65731    -292.96216
    326.66341    -295.58716
    326.66952    -291.96216
    326.67562    -291.83716
    326.68172    -290.96216
    326.68783    -290.33716
    326.69393    -288.96216
    326.70004    -285.08716
    326.70614    -280.08716
    326.71225    -277.46216
    326.71835    -271.08716
    326.72445    -269.08716
    326.73056    -268.33716
    326.73666    -267.83716
    326.74277    -265.96216
    326.74887    -262.08716
    326.75497    -260.33716
    326.76108    -259.71216
    326.76718    -251.58714
    326.77329    -245.58714
    326.77939    -246.71214
    326.78550    -244.71214
    326.79160    -241.58714
    326.79770    -239.46214
    326.80381    -234.08714
    326.80991    -231.71214
    326.81602    -233.46214
    326.82212    -230.08714
    326.82823    -231.08714
    326.83433    -231.21214
    326.84043    -229.33714
    326.84654    -223.08714
    326.85264    -221.96214
    326.85875    -214.08714
    326.86485    -210.83714
    326.87096    -206.46214
    326.87706    -197.46214
    326.88316    -196.58714
    326.88927    -198.08714
    326.89537    -197.46214
    326.90148    -203.21214
    326.90758    -200.96214
    326.91369    -195.71214
    326.91979    -188.96214
    326.92589    -187.21214
    326.93200    -181.58714
    326.93810    -182.83714
    326.94421    -181.58714
    326.95031    -171.83714
    326.95642    -160.08714
    326.96252    -157.08714
    326.96862    -147.96214
    326.97473    -139.21214
    326.98083    -138.46214
    326.98694    -129.58714
    326.99304    -127.71215
    326.99915    -129.83714
    327.00525    -123.96215
    327.01135    -122.46215
    327.01746    -118.83715
    327.02356    -112.33715
    327.02967    -106.21215
    327.03577    -105.08715
    327.04188     -99.46215
    327.04798     -98.08715
    327.05408    -103.71215
    327.06019    -101.58715
    327.06629    -100.83715
    327.07240    -100.33715
    327.07850     -96.46215
    327.08461     -97.21215
    327.09071     -92.83715
    327.09681     -90.46215
    327.10292     -90.71215
    327.10902     -89.71215
    327.11513     -87.71215
    327.12123     -84.46215
    327.12733     -77.96215
    327.13344     -78.96215
    327.13954     -77.58715
    327.14565     -71.58715
    327.15175     -67.83715
    327.15786     -65.21215
    327.16396     -61.71215
    327.17006     -65.96215
    327.17617     -61.71215
    327.18227     -57.96215
    327.18838     -62.33715
    327.19448     -63.58715
    327.20059     -66.21215
    327.20669     -61.83715
    327.21279     -65.21215
    327.21890     -63.46215
    327.22500     -56.71215
    327.23111     -52.33715
    327.23721     -51.33714
    327.24332     -49.58714
    327.24942     -45.21214
    327.25552     -41.21214
    327.26163     -31.71214
    327.26773     -22.83714
    327.27384     -21.46214
    327.27994     -16.96214
    327.28605     -18.33714
    327.29215     -19.21214
    327.29825     -15.33714
    327.30436      -9.83714
    327.31046       3.28786
    327.31657       6.66286
    327.32267       5.66286
    327.32878      13.41286
    327.33488      17.41286
    327.34098      17.41286
    327.34709      18.66286
    327.35319      26.78786
    327.35930      31.78786
    327.36540      38.66286
    327.37151      47.78786
    327.37761      48.91286
    327.38371      52.91285
    327.38982      57.41285
    327.39592      63.03785
    327.40203      70.16285
    327.40813      78.16285
    327.41424      84.03785
    327.42034      90.66285
    327.42644      99.16285
    327.43255     104.41285
    327.43865     115.03785
    327.44476     124.78785
    327.45086     137.28786
    327.45696     141.28786
    327.46307     153.41286
    327.46917     158.78786
    327.47528     159.16286
    327.48138     168.16286
    327.48749     177.91286
    327.49359     186.16286
    327.49969     194.53786
    327.50580     208.03786
    327.51190     210.41286
    327.51801     205.03786
    327.52411     210.66286
    327.53022     217.16286
    327.53632     219.91286
    327.54242     224.28786
    327.54853     229.53786
    327.55463     227.16286
    327.56074     230.91286
    327.56684     229.78786
    327.57295     226.28786
    327.57905     226.91286
    327.58515     225.78786
    327.59126     227.16286
    327.59736     228.78786
    327.60347     235.16286
    327.60957     232.16286
    327.61568     236.03786
    327.62178     237.53786
    327.62788     233.41286
    327.63399     228.41286
    327.64009     226.03786
    327.64620     224.66286
    327.65230     215.41286
    327.65841     208.78786
    327.66451     210.78786
    327.67061     203.66286
    327.67672     196.66286
    327.68282     190.91286
    327.68893     182.66286
    327.69503     169.16286
    327.70114     157.78786
    327.70724     146.03786
    327.71334     130.91286
    327.71945     116.91285
    327.72555     104.28785
    327.73166      96.53785
    327.73776      87.53785
    327.74387      79.16285
    327.74997      80.91285
    327.75607      72.66285
    327.76218      67.66285
    327.76828      63.28785
    327.77439      58.28785
    327.78049      47.66286
    327.78660      40.53786
    327.79270      27.03786
    327.79880      13.28786
    327.80491      -0.83714
    327.81101     -12.21214
    327.81712     -26.46214
    327.82322     -41.08714
    327.82932     -55.83715
    327.83543     -68.58715
    327.84153     -81.33715
    327.84764     -89.33715
    327.85374     -98.71215
    327.85985    -107.21215
    327.86595    -110.08715
    327.87205    -116.08715
    327.87816    -127.58715
    327.88426    -137.58714
    327.89037    -153.33714
    327.89647    -166.58714
    327.90258    -171.21214
    327.90868    -178.33714
    327.91478    -189.58714
    327.92089    -199.58714
    327.92699    -213.33714
    327.93310    -221.58714
    327.93920    -227.83714
    327.94531    -240.96214
    327.95141    -250.33716
    327.95751    -253.46214
    327.96362    -261.33716
    327.96972    -271.21216
    327.97583    -278.58716
    327.98193    -289.96216
    327.98804    -303.08716
    327.99414    -309.96216
    328.00024    -316.71216
    328.00635    -319.71216
    328.01245    -321.21216
    328.01856    -321.33716
    328.02466    -325.58716
    328.03077    -327.33716
    328.03687    -325.33716
    328.04297    -325.58716
    328.04908    -324.33716
    328.05518    -314.96216
    328.06129    -315.83716
    328.06739    -313.33716
    328.07350    -314.21216
    328.07960    -322.08716
    328.08570    -323.83716
    328.09181    -324.46216
    328.09791    -321.83716
    328.10402    -321.71216
    328.11012    -320.33716
    328.11623    -312.96216
    328.12233    -302.46216
    328.12843    -293.33716
    328.13454    -284.58716
    328.14064    -286.33716
    328.14675    -283.33716
    328.15285    -279.33716
    328.15895    -278.21216
    328.16506    -278.71216
    328.17116    -276.33716
    328.17727    -271.71216
    328.18337    -266.58716
    328.18948    -262.21216
    328.19558    -259.71216
    328.20168    -250.58716
    328.20779    -241.21214
    328.21389    -231.46214
    328.22000    -221.33714
    328.22610    -213.46214
    328.23221    -206.58714
    328.23831    -198.96214
    328.24441    -195.08714
    328.25052    -191.96214
    328.25662    -190.71214
    328.26273    -192.08714
    328.26883    -188.21214
    328.27494    -187.83714
    328.28104    -181.96214
    328.28714    -181.96214
    328.29325    -184.46214
    328.29935    -180.96214
    328.30546    -176.83714
    328.31156    -175.71214
    328.31767    -169.33714
    328.32377    -163.21214
    328.32987    -157.33714
    328.33598    -155.71214
    328.34208    -147.08714
    328.34819    -142.21214
    328.35429    -137.83714
    328.36040    -131.08714
    328.36650    -134.58714
    328.37260    -131.96214
    328.37871    -134.46214
    328.38481    -131.46214
    328.39092    -132.08714
    328.39702    -129.46214
    328.40313    -124.71215
    328.40923    -119.71215
    328.41533    -119.08715
    328.42144    -116.83715
    328.42754    -113.58715
    328.43365    -111.46215
    328.43975    -105.58715
    328.44586     -98.83715
    328.45196     -96.96215
    328.45806     -97.96215
    328.46417     -98.83715
    328.47027     -99.21215
    328.47638    -105.96215
    328.48248    -106.58715
    328.48859    -104.08715
    328.49469    -104.58715
    328.50079    -110.58715
    328.50690    -108.71215
    328.51300    -114.46215
    328.51911    -121.71215
    328.52521    -122.46215
    328.53131    -121.96215
    328.53742    -124.96215
    328.54352    -126.96215
    328.54963    -127.46215
    328.55573    -125.21215
    328.56184    -124.33715
    328.56794    -117.58715
    328.57404    -115.83715
    328.58015    -110.83715
    328.58625    -111.46215
    328.59236    -112.33715
    328.59846    -112.58715
    328.60457    -110.33715
    328.61067    -106.96215
    328.61677    -106.33715
    328.62288    -103.33715
    328.62898    -101.08715
    328.63509     -97.46215
    328.64119     -90.08715
    328.64730     -85.71215
    328.65340     -84.58715
    328.65950     -79.08715
    328.66561     -80.08715
    328.67171     -84.83715
    328.67782     -87.58715
    328.68392     -92.96215
    328.69003     -98.58715
    328.69613     -99.96215
    328.70223    -101.33715
    328.70834    -104.58715
    328.71444    -107.33715
    328.72055    -109.83715
    328.72665    -110.08715
    328.73276    -107.33715
    328.73886    -105.58715
    328.74496    -106.21215
    328.75107     -97.46215
    328.75717     -92.58715
    328.76328     -90.46215
    328.76938     -85.08715
    328.77549     -83.83715
    328.78159     -86.33715
    328.78769     -87.21215
    328.79380     -84.33715
    328.79990     -85.71215
    328.80601     -81.33715
    328.81211     -76.46215
    328.81822     -76.58715
    328.82432     -70.83715
    328.83042     -65.96215
    328.83653     -65.21215
    328.84263     -57.58715
    328.84874     -58.96215
    328.85484     -56.83715
    328.86094     -56.46215
    328.86705     -58.21215
    328.87315     -58.21215
    328.87926     -59.33715
    328.88536     -58.08715
    328.89147     -56.58715
    328.89757     -59.21215
    328.90367     -54.96215
    328.90978     -55.21215
    328.91588     -50.96215
    328.92199     -50.71215
    328.92809     -53.21215
    328.93420     -52.46215
    328.94030     -51.83714
    328.94640     -52.58715
    328.95251     -52.46215
    328.95861     -53.33715
    328.96472     -49.46214
    328.97082     -52.71214
    328.97693     -51.08715
    328.98303     -45.96214
    328.98913     -44.21214
    328.99524     -43.46214
    329.00134     -38.21214
    329.00745     -36.71214
    329.01355     -34.71214
    329.01966     -31.83714
    329.02576     -33.71214
    329.03186     -32.96214
    329.03797     -38.21214
    329.04407     -36.71214
    329.05018     -36.21214
    329.05628     -39.21214
    329.06239     -37.83714
    329.06849     -35.58714
    329.07459     -38.96214
    329.08070     -36.58714
    329.08680     -39.58714
    329.09291     -42.96214
    329.09901     -42.46214
    329.10512     -47.08714
    329.11122     -42.46214
    329.11732     -42.21214
    329.12343     -44.46214
    329.12953     -43.96214
    329.13564     -43.58714
    329.14174     -47.46214
    329.14785     -43.83714
    329.15395     -42.46214
    329.16005     -42.21214
    329.16616     -43.08714
    329.17226     -43.08714
    329.17837     -48.58714
    329.18447     -53.83715
    329.19058     -52.96215
    329.19668     -52.83715
    329.20278     -49.33714
    329.20889     -48.71214
    329.21499     -42.58714
    329.22110     -42.33714
    329.22720     -43.21214
    329.23330     -43.58714
    329.23941     -45.83714
    329.24551     -48.21214
    329.25162     -47.58714
    329.25772     -42.46214
    329.26383     -36.58714
    329.26993     -37.83714
    329.27603     -35.21214
    329.28214     -28.33714
    329.28824     -23.71214
    329.29435     -22.96214
    329.30045     -22.96214
    329.30656     -24.96214
    329.31266     -26.58714
    329.31876     -29.96214
    329.32487     -35.58714
    329.33097     -35.96214
    329.33708     -42.71214
    329.34318     -44.33714
    329.34929     -37.21214
    329.35539     -37.58714
    329.36149     -33.96214
    329.36760     -32.08714
    329.37370     -32.08714
    329.37981     -36.46214
    329.38591     -36.46214
    329.39202     -40.21214
    329.39812     -44.71214
    329.40422     -42.71214
    329.41033     -41.33714
    329.41643     -45.83714
    329.42254     -46.58714
    329.42864     -44.58714
    329.43475     -51.08714
    329.44085     -54.71215
    329.44695     -47.21214
    329.45306     -45.71214
    329.45916     -41.71214
    329.46527     -40.96214
    329.47137     -39.83714
    329.47748     -37.96214
    329.48358     -39.46214
    329.48968     -36.83714
    329.49579     -33.83714
    329.50189     -30.46214
    329.50800     -32.33714
    329.51410     -30.58714
    329.52021     -30.83714
    329.52631     -30.46214
    329.53241     -32.08714
    329.53852     -31.08714
    329.54462     -28.83714
    329.55073     -26.08714
    329.55683     -25.71214
    329.56293     -22.08714
    329.56904     -26.21214
    329.57514     -26.33714
    329.58125     -29.83714
    329.58735     -37.46214
    329.59346     -35.96214
    329.59956     -31.58714
    329.60566     -38.83714
    329.61177     -42.08714
    329.61787     -43.21214
    329.62398     -40.58714
    329.63008     -39.71214
    329.63619     -42.08714
    329.64229     -39.08714
    329.64839     -31.96214
    329.65450     -31.58714
    329.66060     -28.58714
    329.66671     -31.33714
    329.67281     -36.71214
    329.67892     -40.83714
    329.68502     -40.33714
    329.69112     -40.58714
    329.69723     -37.46214
    329.70333     -37.33714
    329.70944     -31.21214
    329.71554     -32.21214
    329.72165     -30.83714
    329.72775     -32.46214
    329.73385     -35.46214
    329.73996     -40.08714
    329.74606     -38.71214
    329.75217     -40.33714
    329.75827     -33.58714
    329.76438     -26.58714
    329.77048     -21.96214
    329.77658     -16.46214
    329.78269     -14.83714
    329.78879      -6.96214
    329.79490      -0.96214
    329.80100      -0.71214
    329.80711      -0.58714
    329.81321      -2.21214
    329.81931      -4.08714
    329.82542     -12.83714
    329.83152     -18.21214
    329.83763     -21.21214
    329.84373     -26.46214
    329.84984     -28.96214
    329.85594     -32.83714
    329.86204     -32.96214
    329.86815     -31.71214
    329.87425     -28.46214
    329.88036     -22.08714
    329.88646     -18.08714
    329.89257     -19.96214
    329.89867     -16.33714
    329.90477     -18.33714
    329.91088     -21.46214
    329.91698     -24.08714
    329.92309     -23.96214
    329.92919     -22.83714
    329.93529     -22.08714
    329.94140     -25.71214
    329.94750     -26.46214
    329.95361     -30.08714
    329.95971     -31.08714
    329.96582     -33.96214
    329.97192     -30.21214
    329.97802     -27.33714
    329.98413     -26.96214
    329.99023     -27.58714
    329.99634     -22.96214
    330.00244     -24.21214
    330.00855     -20.33714
    330.01465     -22.83714
    330.02075     -27.71214
    330.02686     -30.96214
    330.03296     -32.46214
    330.03907     -30.21214
    330.04517     -23.58714
    330.05128     -17.96214
    330.05738     -17.71214
    330.06348     -12.71214
    330.06959     -12.96214
    330.07569     -11.83714
    330.08180     -12.21214
    330.08790     -14.46214
    330.09401     -18.08714
    330.10011     -21.46214
    330.10621     -24.83714
    330.11232     -29.58714
    330.11842     -27.96214
    330.12453     -26.33714
    330.13063     -21.33714
    330.13674     -17.46214
    330.14284     -12.33714
    330.14894     -12.58714
    330.15505     -13.96214
    330.16115      -9.96214
    330.16726     -16.33714
    330.17336     -15.46214
    330.17947     -20.08714
    330.18557     -23.21214
    330.19167     -15.21214
    330.19778      -9.33714
    330.20388      -7.83714
    330.20999      -8.96214
    330.21609     -11.33714
    330.22220     -11.21214
    330.22830     -13.21214
    330.23440      -9.21214
    330.24051     -10.33714
    330.24661     -11.21214
    330.25272     -14.46214
    330.25882     -17.83714
    330.26492     -19.33714
    330.27103     -19.21214
    330.27713     -16.96214
    330.28324     -20.58714
    330.28934     -17.21214
    330.29545     -19.83714
    330.30155     -20.46214
    330.30765     -16.46214
    330.31376     -17.46214
    330.31986     -16.33714
    330.32597     -15.58714
    330.33207     -15.08714
    330.33818     -12.96214
    330.34428     -12.46214
    330.35038     -11.33714
    330.35649     -17.96214
    330.36259     -19.08714
    330.36870     -23.83714
    330.37480     -25.71214
    330.38091     -25.33714
    330.38701     -29.08714
    330.39311     -31.33714
    330.39922     -31.58714
    330.40532     -32.71214
    330.41143     -32.46214
    330.41753     -31.58714
    330.42364     -24.83714
    330.42974     -23.96214
    330.43584     -29.33714
    330.44195     -31.46214
    330.44805     -33.46214
    330.45416     -31.58714
    330.46026     -32.46214
    330.46637     -32.71214
    330.47247     -28.08714
    330.47857     -34.96214
    330.48468     -42.08714
    330.49078     -42.21214
    330.49689     -41.33714
    330.50299     -45.96214
    330.50910     -46.58714
    330.51520     -48.21214
    330.52130     -46.71214
    330.52741     -42.46214
    330.53351     -37.58714
    330.53962     -40.08714
    330.54572     -40.96214
    330.55183     -40.46214
    330.55793     -39.21214
    330.56403     -36.33714
    330.57014     -35.71214
    330.57624     -34.46214
    330.58235     -36.33714
    330.58845     -37.33714
    330.59455     -40.21214
    330.60066     -39.96214
    330.60676     -36.21214
    330.61287     -38.33714
    330.61897     -34.58714
    330.62508     -31.83714
    330.63118     -23.46214
    330.63728     -21.96214
    330.64339     -21.21214
    330.64949     -20.46214
    330.65560     -24.83714
    330.66170     -25.08714
    330.66781     -25.96214
    330.67391     -29.83714
    330.68001     -28.71214
    330.68612     -31.96214
    330.69222     -30.21214
    330.69833     -29.08714
    330.70443     -30.46214
    330.71054     -33.58714
    330.71664     -38.96214
    330.72274     -36.08714
    330.72885     -35.33714
    330.73495     -29.96214
    330.74106     -32.58714
    330.74716     -29.96214
    330.75327     -29.96214
    330.75937     -29.58714
    330.76547     -29.46214
    330.77158     -32.21214
    330.77768     -27.71214
    330.78379     -32.83714
    330.78989     -30.33714
    330.79600     -31.83714
    330.80210     -29.83714
    330.80820     -28.08714
    330.81431     -23.96214
    330.82041     -23.33714
    330.82652     -20.08714
    330.83262     -23.83714
    330.83873     -27.08714
    330.84483     -26.21214
    330.85093     -29.96214
    330.85704     -32.21214
    330.86314     -35.08714
    330.86925     -33.46214
    330.87535     -25.96214
    330.88146     -27.46214
    330.88756     -21.58714
    330.89366     -24.21214
    330.89977     -24.58714
    330.90587     -24.21214
    330.91198     -29.21214
    330.91808     -31.33714
    330.92419     -28.58714
    330.93029     -31.33714
    330.93639     -32.21214
    330.94250     -31.33714
    330.94860     -35.46214
    330.95471     -28.83714
    330.96081     -29.58714
    330.96691     -25.21214
    330.97302     -25.21214
    330.97912     -26.58714
    330.98523     -24.83714
    330.99133     -18.71214
    330.99744     -22.58714
    331.00354     -21.71214
    331.00964     -23.33714
    331.01575     -19.83714
    331.02185     -23.08714
    331.02796     -25.21214
    331.03406     -23.71214
    331.04017     -23.58714
    331.04627     -22.21214
    331.05237     -22.46214
    331.05848     -30.33714
    331.06458     -33.46214
    331.07069     -34.83714
    331.07679     -36.71214
    331.08290     -39.58714
    331.08900     -41.58714
    331.09510     -45.21214
    331.10121     -43.83714
    331.10731     -39.46214
    331.11342     -34.46214
    331.11952     -27.58714
    331.12563     -20.71214
    331.13173     -19.21214
    331.13783     -20.58714
    331.14394     -21.46214
    331.15004     -19.21214
    331.15615     -21.96214
    331.16225     -22.21214
    331.16836     -19.96214
    331.17446     -20.96214
    331.18056     -26.08714
    331.18667     -26.21214
    331.19277     -28.08714
    331.19888     -30.46214
    331.20498     -31.83714
    331.21109     -34.46214
    331.21719     -36.08714
    331.22329     -33.46214
    331.22940     -33.96214
    331.23550     -33.96214
    331.24161     -29.08714
    331.24771     -26.33714
    331.25382     -27.33714
    331.25992     -30.96214
    331.26602     -32.33714
    331.27213     -32.71214
    331.27823     -29.83714
    331.28434     -30.96214
    331.29044     -28.21214
    331.29654     -29.83714
    331.30265     -28.58714
    331.30875     -26.71214
    331.31486     -25.08714
    331.32096     -22.33714
    331.32707     -24.21214
    331.33317     -27.71214
    331.33927     -28.96214
    331.34538     -23.08714
    331.35148     -22.46214
    331.35759     -22.21214
    331.36369     -26.46214
    331.36980     -23.08714
    331.37590     -19.83714
    331.38200     -20.33714
    331.38811     -19.46214
    331.39421     -18.46214
    331.40032     -22.83714
    331.40642     -28.21214
    331.41253     -29.96214
    331.41863     -32.46214
    331.42473     -35.58714
    331.43084     -35.83714
    331.43694     -32.21214
    331.44305     -32.83714
    331.44915     -30.96214
    331.45526     -31.58714
    331.46136     -29.58714
    331.46746     -30.58714
    331.47357     -32.58714
    331.47967     -36.08714
    331.48578     -34.21214
    331.49188     -33.58714
    331.49799     -35.71214
    331.50409     -29.96214
    331.51019     -27.21214
    331.51630     -14.83714
    331.52240     -10.46214
    331.52851      -2.08714
    331.53461      -2.21214
    331.54072       2.03786
    331.54682      -3.33714
    331.55292      -7.21214
    331.55903     -11.08714
    331.56513     -15.83714
    331.57124     -24.71214
    331.57734     -28.21214
    331.58345     -34.96214
    331.58955     -30.08714
    331.59565     -31.21214
    331.60176     -33.58714
    331.60786     -38.33714
    331.61397     -44.08714
    331.62007     -41.58714
    331.62618     -43.83714
    331.63228     -36.96214
    331.63838     -36.71214
    331.64449     -34.96214
    331.65059     -30.96214
    331.65670     -32.33714
    331.66280     -31.21214
    331.66890     -27.71214
    331.67501     -27.58714
    331.68111     -22.46214
    331.68722     -19.33714
    331.69332     -15.21214
    331.69943     -12.71214
    331.70553     -12.58714
    331.71163     -16.08714
    331.71774     -14.46214
    331.72384     -11.83714
    331.72995     -11.96214
    331.73605      -7.96214
    331.74216     -12.21214
    331.74826     -12.08714
    331.75436     -18.96214
    331.76047     -19.71214
    331.76657     -20.21214
    331.77268     -20.46214
    331.77878     -25.46214
    331.78489     -28.58714
    331.79099     -29.08714
    331.79709     -32.83714
    331.80320     -29.83714
    331.80930     -31.46214
    331.81541     -26.71214
    331.82151     -26.46214
    331.82762     -25.83714
    331.83372     -24.46214
    331.83982     -24.58714
    331.84593     -23.46214
    331.85203     -24.96214
    331.85814     -19.58714
    331.86424     -22.46214
    331.87035     -19.96214
    331.87645     -19.83714
    331.88255     -19.58714
    331.88866     -24.21214
    331.89476     -26.21214
    331.90087     -26.33714
    331.90697     -19.96214
    331.91308     -21.96214
    331.91918     -19.21214
    331.92528     -14.33714
    331.93139     -13.46214
    331.93749      -8.71214
    331.94360      -7.46214
    331.94970     -12.83714
    331.95581     -21.58714
    331.96191     -18.21214
    331.96801     -18.21214
    331.97412     -18.46214
    331.98022     -22.83714
    331.98633     -19.58714
    331.99243     -20.46214
    331.99853     -18.71214
    332.00464     -15.46214
    332.01074     -13.96214
    332.01685     -15.21214
    332.02295     -15.46214
    332.02906     -13.71214
    332.03516     -14.21214
    332.04126     -14.21214
    332.04737     -14.33714
    332.05347     -19.58714
    332.05958     -19.58714
    332.06568     -19.46214
    332.07179     -15.33714
    332.07789     -15.96214
    332.08399     -15.71214
    332.09010     -15.46214
    332.09620     -10.58714
    332.10231      -5.96214
    332.10841      -8.46214
    332.11452      -6.46214
    332.12062      -7.46214
    332.12672      -7.71214
    332.13283      -9.71214
    332.13893     -13.83714
    332.14504     -17.08714
    332.15114     -23.21214
    332.15725     -27.08714
    332.16335     -24.46214
    332.16945     -19.33714
    332.17556     -22.71214
    332.18166     -24.83714
    332.18777     -26.46214
    332.19387     -23.96214
    332.19998     -29.83714
    332.20608     -25.71214
    332.21218     -26.83714
    332.21829     -26.96214
    332.22439     -22.71214
    332.23050     -19.21214
    332.23660     -18.83714
    332.24271     -14.46214
    332.24881     -17.96214
    332.25491     -14.71214
    332.26102     -20.71214
    332.26712     -23.08714
    332.27323     -20.96214
    332.27933     -28.58714
    332.28544     -25.21214
    332.29154     -29.21214
    332.29764     -28.33714
    332.30375     -28.58714
    332.30985     -27.96214
    332.31596     -24.71214
    332.32206     -22.83714
    332.32817     -14.33714
    332.33427     -11.58714
    332.34037     -17.71214
    332.34648     -21.71214
    332.35258     -20.33714
    332.35869     -17.71214
    332.36479     -19.96214
    332.37089     -21.21214
    332.37700     -20.46214
    332.38310     -21.58714
    332.38921     -21.46214
    332.39531     -25.46214
    332.40142     -20.71214
    332.40752     -15.08714
    332.41362     -14.83714
    332.41973     -12.96214
    332.42583      -7.21214
    332.43194      -8.21214
    332.43804      -7.96214
    332.44415      -3.58714
    332.45025      -7.21214
    332.45635     -12.83714
    332.46246     -18.33714
    332.46856     -22.71214
    332.47467     -22.71214
    332.48077     -24.58714
    332.48688     -20.46214
    332.49298     -24.33714
    332.49908     -22.71214
    332.50519     -24.58714
    332.51129     -21.96214
    332.51740     -13.08714
    332.52350      -4.33714
    332.52961      -7.96214
    332.53571     -11.58714
    332.54181     -10.33714
    332.54792     -15.83714
    332.55402     -18.96214
    332.56013     -25.33714
    332.56623     -25.96214
    332.57234     -22.33714
    332.57844     -21.71214
    332.58454     -15.83714
    332.59065     -11.96214
    332.59675     -12.08714
    332.60286      -8.08714
    332.60896      -6.33714
    332.61507      -5.96214
    332.62117      -6.21214
    332.62727      -7.83714
    332.63338     -11.08714
    332.63948     -10.21214
    332.64559      -7.83714
    332.65169     -11.96214
    332.65780     -15.33714
    332.66390     -20.33714
    332.67000     -23.83714
    332.67611     -20.46214
    332.68221     -16.21214
    332.68832     -16.21214
    332.69442     -13.46214
    332.70052     -11.08714
    332.70663      -9.96214
    332.71273     -13.46214
    332.71884     -13.08714
    332.72494     -15.71214
    332.73105     -13.83714
    332.73715     -14.33714
    332.74325     -12.71214
    332.74936     -10.33714
    332.75546     -13.08714
    332.76157     -17.96214
    332.76767     -17.83714
    332.77378     -24.46214
    332.77988     -26.96214
    332.78598     -34.21214
    332.79209     -35.46214
    332.79819     -31.08714
    332.80430     -28.83714
    332.81040     -24.08714
    332.81651     -23.83714
    332.82261     -21.96214
    332.82871     -20.21214
    332.83482     -21.33714
    332.84092     -16.08714
    332.84703     -14.83714
    332.85313     -21.08714
    332.85924     -18.58714
    332.86534     -18.33714
    332.87144     -15.83714
    332.87755     -16.46214
    332.88365     -17.96214
    332.88976     -17.21214
    332.89586     -13.21214
    332.90197     -12.46214
    332.90807      -6.71214
    332.91417     -11.58714
    332.92028      -8.08714
    332.92638      -9.71214
    332.93249     -11.83714
    332.93859      -9.83714
    332.94470     -12.71214
    332.95080     -14.58714
    332.95690     -13.08714
    332.96301     -18.83714
    332.96911     -22.71214
    332.97522     -23.96214
    332.98132     -20.58714
    332.98743     -19.83714
    332.99353     -20.96214
    332.99963     -22.83714
    333.00574     -23.33714
    333.01184     -23.08714
    333.01795     -18.21214
    333.02405     -11.21214
    333.03016     -11.58714
    333.03626      -6.83714
    333.04236      -8.08714
    333.04847     -11.08714
    333.05457     -10.58714
    333.06068     -13.21214
    333.06678     -14.83714
    333.07288     -15.58714
    333.07899     -15.71214
    333.08509     -13.83714
    333.09120     -11.33714
    333.09730      -6.21214
    333.10341      -3.83714
    333.10951      -6.71214
    333.11561      -2.21214
    333.12172      -1.33714
    333.12782      -4.58714
    333.13393      -8.71214
    333.14003     -16.58714
    333.14614     -19.83714
    333.15224     -24.33714
    333.15834     -17.33714
    333.16445     -16.96214
    333.17055     -19.08714
    333.17666     -11.58714
    333.18276      -5.08714
    333.18887       0.16286
    333.19497      -3.46214
    333.20107      -3.21214
    333.20718      -0.21214
    333.21328       3.66286
    333.21939       4.16286
    333.22549       5.28786
    333.23160       4.53786
    333.23770       1.78786
    333.24380       3.03786
    333.24991       1.78786
    333.25601       0.53786
    333.26212      -5.58714
    333.26822      -6.71214
    333.27433      -6.83714
    333.28043     -10.46214
    333.28653     -12.71214
    333.29264     -15.33714
    333.29874     -19.46214
    333.30485     -19.46214
    333.31095     -18.08714
    333.31706     -24.96214
    333.32316     -31.46214
    333.32926     -37.21214
    333.33537     -38.33714
    333.34147     -39.96214
    333.34758     -38.83714
    333.35368     -36.96214
    333.35979     -33.46214
    333.36589     -26.71214
    333.37199     -26.83714
    333.37810     -30.71214
    333.38420     -31.96214
    333.39031     -36.21214
    333.39641     -36.46214
    333.40251     -38.08714
    333.40862     -33.83714
    333.41472     -31.33714
    333.42083     -33.46214
    333.42693     -32.33714
    333.43304     -24.71214
    333.43914     -16.96214
    333.44524     -14.58714
    333.45135     -13.83714
    333.45745     -10.46214
    333.46356      -7.71214
    333.46966      -8.21214
    333.47577      -7.21214
    333.48187      -3.83714
    333.48797      -2.21214
    333.49408      -2.46214
    333.50018      -6.21214
    333.50629      -9.21214
    333.51239     -10.71214
    333.51850     -13.08714
    333.52460     -13.08714
    333.53070     -13.08714
    333.53681     -15.96214
    333.54291     -14.33714
    333.54902     -10.21214
    333.55512     -13.08714
    333.56123     -11.71214
    333.56733      -3.71214
    333.57343       0.16286
    333.57954       1.41286
    333.58564       1.53786
    333.59175      -0.08714
    333.59785       3.16286
    333.60396       6.66286
    333.61006       1.91286
    333.61616      -2.21214
    333.62227     -10.08714
    333.62837     -10.08714
    333.63448     -12.33714
    333.64058     -11.58714
    333.64669      -9.58714
    333.65279      -1.96214
    333.65889       0.28786
    333.66500      -0.83714
    333.67110       0.91286
    333.67721      -0.08714
    333.68331      -4.08714
    333.68942       2.28786
    333.69552       0.66286
    333.70162       0.03786
    333.70773      -9.21214
    333.71383     -12.83714
    333.71994     -15.08714
    333.72604     -19.71214
    333.73215     -19.33714
    333.73825     -25.33714
    333.74435     -22.71214
    333.75046     -17.71214
    333.75656     -18.46214
    333.76267     -17.83714
    333.76877     -21.21214
    333.77487     -20.58714
    333.78098     -20.96214
    333.78708     -23.71214
    333.79319     -21.96214
    333.79929     -22.83714
    333.80540     -25.33714
    333.81150     -23.33714
    333.81760     -24.96214
    333.82371     -26.33714
    333.82981     -28.96214
    333.83592     -32.58714
    333.84202     -29.83714
    333.84813     -23.83714
    333.85423     -22.58714
    333.86033     -18.46214
    333.86644     -11.96214
    333.87254      -7.08714
    333.87865      -9.58714
    333.88475     -12.71214
    333.89086     -19.21214
    333.89696     -22.46214
    333.90306     -25.71214
    333.90917     -27.21214
    333.91527     -29.58714
    333.92138     -25.33714
    333.92748     -18.58714
    333.93359     -14.21214
    333.93969     -13.71214
    333.94579     -16.71214
    333.95190     -14.71214
    333.95800     -19.58714
    333.96411     -21.46214
    333.97021     -16.71214
    333.97632     -12.21214
    333.98242     -10.96214
    333.98852     -11.46214
    333.99463     -13.96214
    334.00073     -16.21214
    334.00684     -21.58714
    334.01294     -14.33714
    334.01905      -9.33714
    334.02515      -9.08714
    334.03125      -8.71214
    334.03736     -12.71214
    334.04346     -12.71214
    334.04957      -9.21214
    334.05567      -5.33714
    334.06178      -1.46214
    334.06788      -4.96214
    334.07398       0.53786
    334.08009      -0.33714
    334.08619       0.41286
    334.09230       0.28786
    334.09840       0.03786
    334.10450       2.03786
    334.11061      -2.71214
    334.11671       1.66286
    334.12282      -1.83714
    334.12892      -2.96214
    334.13503      -6.58714
    334.14113      -6.33714
    334.14723      -9.96214
    334.15334     -11.71214
    334.15944     -14.71214
    334.16555     -14.83714
    334.17165     -17.33714
    334.17776     -20.71214
    334.18386     -22.96214
    334.18996     -25.33714
    334.19607     -25.08714
    334.20217     -22.96214
    334.20828     -19.08714
    334.21438     -14.21214
    334.22049      -9.33714
    334.22659      -6.71214
    334.23269      -1.96214
    334.23880       1.78786
    334.24490      -3.33714
    334.25101      -7.83714
    334.25711     -12.08714
    334.26322     -16.46214
    334.26932     -15.83714
    334.27542     -17.21214
    334.28153     -10.71214
    334.28763     -13.83714
    334.29374     -12.58714
    334.29984     -14.46214
    334.30595     -14.08714
    334.31205     -12.58714
    334.31815      -7.08714
    334.32426      -6.33714
    334.33036      -6.71214
    334.33647     -12.33714
    334.34257     -11.33714
    334.34868     -12.46214
    334.35478     -12.96214
    334.36088      -9.58714
    334.36699      -4.58714
    334.37309      -3.58714
    334.37920      -3.96214
    334.38530      -4.46214
    334.39141      -9.71214
    334.39751      -9.08714
    334.40361      -7.96214
    334.40972      -6.83714
    334.41582      -7.96214
    334.42193      -6.58714
    334.42803      -6.21214
    334.43414      -8.83714
    334.44024      -2.58714
    334.44634       3.41286
    334.45245      -0.96214
    334.45855       1.41286
    334.46466      -1.08714
    334.47076       0.53786
    334.47686       3.53786
    334.48297       1.53786
    334.48907       1.66286
    334.49518       0.66286
    334.50128       1.41286
    334.50739      -0.58714
    334.51349      -7.08714
    334.51959     -10.58714
    334.52570     -14.08714
    334.53180     -18.21214
    334.53791     -22.83714
    334.54401     -27.21214
    334.55012     -26.46214
    334.55622     -23.21214
    334.56232     -19.71214
    334.56843     -21.96214
    334.57453     -19.21214
    334.58064     -22.46214
    334.58674     -21.71214
    334.59285     -18.96214
    334.59895     -19.08714
    334.60505     -16.83714
    334.61116     -12.33714
    334.61726      -9.96214
    334.62337      -7.58714
    334.62947     -12.58714
    334.63558     -11.58714
    334.64168     -11.71214
    334.64778     -13.33714
    334.65389     -13.96214
    334.65999      -9.83714
    334.66610      -7.21214
    334.67220      -7.71214
    334.67831      -9.71214
    334.68441      -8.33714
    334.69051     -10.71214
    334.69662     -12.83714
    334.70272     -16.46214
    334.70883     -12.83714
    334.71493     -12.58714
    334.72104     -19.46214
    334.72714     -16.96214
    334.73324     -17.08714
    334.73935     -15.71214
    334.74545     -10.96214
    334.75156     -14.96214
    334.75766     -13.96214
    334.76377     -14.08714
    334.76987     -15.46214
    334.77597     -18.08714
    334.78208     -19.71214
    334.78818     -21.46214
    334.79429     -21.08714
    334.80039     -22.33714
    334.80649     -20.08714
    334.81260     -18.21214
    334.81870     -21.46214
    334.82481     -17.08714
    334.83091     -16.33714
    334.83702     -15.08714
    334.84312     -13.96214
    334.84922     -15.46214
    334.85533     -12.08714
    334.86143     -11.33714
    334.86754      -8.96214
    334.87364      -4.83714
    334.87975      -7.46214
    334.88585      -2.83714
    334.89195      -8.08714
    334.89806      -7.58714
    334.90416     -10.71214
    334.91027     -13.08714
    334.91637     -17.33714
    334.92248     -18.21214
    334.92858     -19.21214
    334.93468     -19.83714
    334.94079     -16.08714
    334.94689     -18.58714
    334.95300     -11.96214
    334.95910     -12.46214
    334.96521     -11.96214
    334.97131      -8.58714
    334.97741     -12.83714
    334.98352     -13.83714
    334.98962     -11.58714
    334.99573     -11.71214
    335.00183      -9.33714
    335.00794     -13.58714
    335.01404     -14.08714
    335.02014     -15.83714
    335.02625     -18.71214
    335.03235     -21.08714
    335.03846     -18.33714
    335.04456     -19.08714
    335.05067     -20.96214
    335.05677     -19.96214
    335.06287     -17.96214
    335.06898     -14.33714
    335.07508     -15.71214
    335.08119     -15.71214
    335.08729     -15.46214
    335.09340     -14.46214
    335.09950      -8.96214
    335.10560     -10.96214
    335.11171      -4.83714
    335.11781      -5.96214
    335.12392      -8.21214
    335.13002     -11.71214
    335.13613     -10.46214
    335.14223      -7.71214
    335.14833      -3.08714
    335.15444      -1.33714
    335.16054      -6.58714
    335.16665      -5.71214
    335.17275      -8.08714
    335.17885      -9.71214
    335.18496     -11.46214
    335.19106      -8.33714
    335.19717     -10.46214
    335.20327     -12.33714
    335.20938     -13.58714
    335.21548     -13.21214
    335.22158     -14.96214
    335.22769     -12.58714
    335.23379     -12.96214
    335.23990      -5.71214
    335.24600      -7.21214
    335.25211      -7.21214
    335.25821      -7.83714
    335.26431      -6.96214
    335.27042      -9.71214
    335.27652     -12.83714
    335.28263     -16.96214
    335.28873     -16.21214
    335.29484     -18.71214
    335.30094     -16.46214
    335.30704     -14.46214
    335.31315     -12.71214
    335.31925      -8.96214
    335.32536      -2.58714
    335.33146      -0.58714
    335.33757       2.41286
    335.34367      -0.71214
    335.34977      -1.21214
    335.35588      -8.08714
    335.36198      -8.08714
    335.36809      -7.83714
    335.37419      -6.83714
    335.38030      -5.58714
    335.38640      -5.83714
    335.39250      -6.96214
    335.39861      -6.71214
    335.40471      -6.71214
    335.41082      -8.58714
    335.41692      -9.33714
    335.42303     -14.83714
    335.42913     -13.71214
    335.43523     -16.33714
    335.44134     -18.21214
    335.44744     -13.96214
    335.45355     -11.33714
    335.45965     -10.58714
    335.46576     -12.46214
    335.47186     -16.33714
    335.47796     -14.46214
    335.48407     -12.96214
    335.49017     -11.83714
    335.49628     -12.58714
    335.50238     -18.71214
    335.50848     -17.33714
    335.51459     -19.46214
    335.52069     -18.33714
    335.52680     -15.58714
    335.53290     -13.71214
    335.53901     -14.08714
    335.54511     -12.33714
    335.55121     -11.21214
    335.55732     -10.83714
    335.56342      -9.71214
    335.56953      -9.46214
    335.57563      -8.71214
    335.58174      -7.71214
    335.58784      -8.08714
    335.59394      -6.33714
    335.60005      -6.58714
    335.60615      -2.58714
    335.61226      -3.58714
    335.61836      -8.46214
    335.62447      -9.21214
    335.63057     -13.58714
    335.63667     -11.83714
    335.64278     -14.83714
    335.64888     -13.96214
    335.65499     -12.33714
    335.66109     -16.21214
    335.66720     -16.96214
    335.67330     -17.71214
    335.67940     -20.83714
    335.68551     -16.46214
    335.69161     -20.46214
    335.69772     -17.46214
    335.70382     -12.08714
    335.70993      -9.83714
    335.71603      -8.08714
    335.72213     -13.21214
    335.72824     -12.33714
    335.73434     -10.58714
    335.74045      -8.83714
    335.74655     -14.33714
    335.75266     -19.71214
    335.75876     -17.71214
    335.76486     -13.08714
    335.77097     -14.58714
    335.77707     -10.96214
    335.78318      -8.46214
    335.78928      -6.33714
    335.79539      -2.96214
    335.80149       1.28786
    335.80759       2.41286
    335.81370       6.41286
    335.81980       3.28786
    335.82591       5.16286
    335.83201       4.03786
    335.83812      -1.08714
    335.84422      -5.83714
    335.85032     -11.08714
    335.85643     -11.58714
    335.86253      -7.71214
    335.86864      -1.08714
    335.87474       2.03786
    335.88084       5.78786
    335.88695       0.66286
    335.89305       2.78786
    335.89916      -1.21214
    335.90526      -9.33714
    335.91137     -13.46214
    335.91747     -16.71214
    335.92357     -15.46214
    335.92968      -9.21214
    335.93578     -10.83714
    335.94189     -11.46214
    335.94799     -11.58714
    335.95410     -12.21214
    335.96020     -11.08714
    335.96630     -10.33714
    335.97241     -13.58714
    335.97851      -9.08714
    335.98462     -10.71214
    335.99072      -6.46214
    335.99683      -8.46214
    336.00293      -5.83714
    336.00903      -0.96214
    336.01514       3.41286
    336.02124       8.41286
    336.02735       8.03786
    336.03345       6.66286
    336.03956      10.53786
    336.04566      11.53786
    336.05176      13.28786
    336.05787      14.03786
    336.06397      14.66286
    336.07008       9.53786
    336.07618       3.66286
    336.08229      -3.21214
    336.08839      -8.46214
    336.09449      -6.58714
    336.10060      -8.08714
    336.10670      -3.71214
    336.11281      -6.21214
    336.11891     -11.33714
    336.12502     -10.96214
    336.13112     -11.08714
    336.13722      -7.83714
    336.14333      -6.46214
    336.14943      -4.08714
    336.15554      -5.96214
    336.16164      -7.21214
    336.16775     -16.33714
    336.17385     -14.96214
    336.17995     -12.71214
    336.18606     -12.46214
    336.19216     -11.83714
    336.19827     -13.71214
    336.20437     -15.21214
    336.21047     -19.08714
    336.21658     -23.58714
    336.22268     -29.21214
    336.22879     -31.46214
    336.23489     -35.08714
    336.24100     -30.83714
    336.24710     -26.71214
    336.25320     -22.96214
    336.25931     -21.46214
    336.26541     -18.33714
    336.27152     -17.83714
    336.27762     -15.21214
    336.28373     -14.08714
    336.28983     -16.58714
    336.29593     -21.46214
    336.30204     -23.08714
    336.30814     -22.08714
    336.31425     -19.08714
    336.32035     -18.46214
    336.32646     -15.08714
    336.33256     -13.83714
    336.33866     -17.58714
    336.34477     -10.83714
    336.35087      -3.08714
    336.35698      -5.96214
    336.36308     -10.08714
    336.36919      -8.46214
    336.37529     -11.46214
    336.38139     -13.71214
    336.38750     -14.21214
    336.39360     -20.21214
    336.39971     -26.83714
    336.40581     -29.21214
    336.41192     -27.08714
    336.41802     -26.96214
    336.42412     -19.58714
    336.43023     -19.08714
    336.43633     -13.83714
    336.44244     -10.33714
    336.44854     -10.58714
    336.45465      -6.83714
    336.46075      -6.58714
    336.46685      -7.08714
    336.47296     -13.33714
    336.47906      -9.08714
    336.48517     -12.58714
    336.49127      -8.96214
    336.49738      -9.08714
    336.50348      -9.71214
    336.50958      -8.96214
    336.51569     -11.33714
    336.52179     -15.58714
    336.52790     -15.58714
    336.53400     -22.71214
    336.54010     -20.96214
    336.54621     -23.21214
    336.55231     -20.58714
    336.55842     -17.33714
    336.56452     -11.96214
    336.57063      -9.21214
    336.57673     -13.83714
    336.58283     -13.83714
    336.58894     -20.46214
    336.59504     -22.83714
    336.60115     -26.46214
    336.60725     -29.08714
    336.61336     -26.33714
    336.61946     -23.96214
    336.62556     -23.33714
    336.63167     -17.58714
    336.63777     -19.33714
    336.64388     -14.08714
    336.64998     -14.96214
    336.65609      -8.96214
    336.66219      -9.71214
    336.66829      -8.96214
    336.67440      -6.83714
    336.68050      -0.83714
    336.68661       0.16286
    336.69271      -0.08714
    336.69882      -1.58714
    336.70492      -2.96214
    336.71102      -0.71214
    336.71713      -7.58714
    336.72323      -9.58714
    336.72934     -20.08714
    336.73544     -23.46214
    336.74155     -24.33714
    336.74765     -22.21214
    336.75375     -15.58714
    336.75986     -14.21214
    336.76596      -9.46214
    336.77207     -10.96214
    336.77817      -9.08714
    336.78428      -8.58714
    336.79038      -5.83714
    336.79648      -1.71214
    336.80259      -1.08714
    336.80869       2.91286
    336.81480       1.41286
    336.82090       0.28786
    336.82701       1.03786
    336.83311       3.41286
    336.83921      -1.33714
    336.84532      -2.58714
    336.85142      -2.83714
    336.85753      -5.21214
    336.86363     -11.58714
    336.86974      -6.58714
    336.87584      -4.71214
    336.88194      -2.96214
    336.88805       1.41286
    336.89415       1.53786
    336.90026       6.03786
    336.90636       4.53786
    336.91246       1.16286
    336.91857       3.03786
    336.92467      -1.83714
    336.93078      -1.08714
    336.93688       3.91286
    336.94299      -0.08714
    336.94909       1.78786
    336.95519       4.91286
    336.96130      11.78786
    336.96740      14.78786
    336.97351      12.16286
    336.97961      16.16286
    336.98572      15.53786
    336.99182      14.53786
    336.99792      10.78786
    337.00403       7.41286
    337.01013       9.28786
    337.01624       7.28786
    337.02234       3.16286
    337.02845       3.78786
    337.03455       0.28786
    337.04065       2.16286
    337.04676       2.28786
    337.05286      -0.71214
    337.05897      -5.21214
    337.06507      -8.83714
    337.07118      -3.46214
    337.07728      -1.46214
    337.08338      -6.08714
    337.08949      -8.71214
    337.09559      -9.83714
    337.10170     -13.21214
    337.10780     -16.71214
    337.11391     -14.71214
    337.12001     -12.96214
    337.12611     -10.46214
    337.13222      -5.46214
    337.13832      -4.96214
    337.14443      -5.96214
    337.15053      -5.33714
    337.15664      -9.71214
    337.16274      -9.33714
    337.16884     -10.96214
    337.17495     -11.33714
    337.18105     -10.08714
    337.18716      -8.83714
    337.19326     -10.08714
    337.19937      -8.71214
    337.20547      -6.96214
    337.21157     -11.33714
    337.21768      -9.83714
    337.22378      -8.83714
    337.22989      -9.46214
    337.23599      -5.33714
    337.24209      -4.21214
    337.24820      -3.71214
    337.25430      -4.83714
    337.26041      -5.46214
    337.26651      -5.08714
    337.27262     -10.33714
    337.27872      -9.96214
    337.28482     -11.21214
    337.29093      -9.21214
    337.29703     -13.21214
    337.30314     -12.83714
    337.30924     -10.71214
    337.31535     -13.71214
    337.32145     -11.96214
    337.32755     -13.71214
    337.33366      -7.96214
    337.33976     -11.33714
    337.34587      -8.71214
    337.35197     -12.46214
    337.35808      -9.21214
    337.36418     -12.33714
    337.37028     -12.33714
    337.37639     -11.08714
    337.38249     -13.21214
    337.38860      -9.46214
    337.39470      -8.58714
    337.40081      -3.83714
    337.40691      -4.58714
    337.41301      -1.83714
    337.41912      -2.46214
    337.42522      -3.96214
    337.43133      -3.58714
    337.43743       2.91286
    337.44354       2.78786
    337.44964      -0.08714
    337.45574       5.91286
    337.46185       8.78786
    337.46795       6.41286
    337.47406       4.41286
    337.48016       4.91286
    337.48627       5.53786
    337.49237       4.53786
    337.49847      -2.08714
    337.50458      -4.83714
    337.51068      -5.96214
    337.51679      -3.33714
    337.52289      -0.08714
    337.52900      -0.21214
    337.53510      -4.08714
    337.54120      -1.21214
    337.54731      -2.33714
    337.55341      -2.58714
    337.55952      -2.21214
    337.56562      -4.08714
    337.57173      -2.83714
    337.57783      -3.21214
    337.58393      -7.71214
    337.59004     -12.21214
    337.59614     -10.58714
    337.60225     -16.08714
    337.60835     -11.58714
    337.61445      -8.71214
    337.62056      -7.71214
    337.62666      -8.71214
    337.63277      -2.33714
    337.63887      -6.08714
    337.64498      -0.46214
    337.65108       2.28786
    337.65718       0.41286
    337.66329       2.03786
    337.66939      -2.58714
    337.67550      -6.08714
    337.68160      -9.46214
    337.68771      -9.46214
    337.69381     -14.33714
    337.69991     -11.58714
    337.70602      -7.96214
    337.71212      -7.33714
    337.71823     -11.33714
    337.72433      -5.96214
    337.73044      -9.83714
    337.73654      -6.33714
    337.74264      -7.71214
    337.74875      -2.58714
    337.75485       2.66286
    337.76096       4.78786
    337.76706       1.28786
    337.77317      -5.21214
    337.77927      -4.96214
    337.78537      -8.83714
    337.79148     -14.33714
    337.79758     -10.96214
    337.80369     -11.33714
    337.80979      -7.96214
    337.81590      -6.21214
    337.82200      -1.83714
    337.82810      -1.46214
    337.83421       1.16286
    337.84031       0.66286
    337.84642      -1.71214
    337.85252       6.03786
    337.85863       4.91286
    337.86473       3.16286
    337.87083       2.53786
    337.87694       0.03786
    337.88304       3.16286
    337.88915       2.53786
    337.89525       3.91286
    337.90136      -1.46214
    337.90746      -3.96214
    337.91356      -4.58714
    337.91967      -5.08714
    337.92577      -6.46214
    337.93188     -10.21214
    337.93798     -11.08714
    337.94408      -6.46214
    337.95019      -2.33714
    337.95629      -5.58714
    337.96240       0.91286
    337.96850      -4.58714
    337.97461      -3.21214
    337.98071      -1.71214
    337.98681       2.78786
    337.99292      -0.08714
    337.99902      -1.83714
    338.00513      -0.58714
    338.01123      -1.21214
    338.01734      -2.21214
    338.02344      -1.33714
    338.02954      -1.08714
    338.03565      -0.08714
    338.04175       0.41286
    338.04786       4.16286
    338.05396      -0.83714
    338.06007      -5.46214
    338.06617     -13.83714
    338.07227     -17.46214
    338.07838     -11.58714
    338.08448      -7.21214
    338.09059      -1.83714
    338.09669      -1.46214
    338.10280       2.91286
    338.10890       5.03786
    338.11500       5.28786
    338.12111       7.78786
    338.12721       9.53786
    338.13332       7.91286
    338.13942       9.28786
    338.14553       4.41286
    338.15163       5.91286
    338.15773       8.41286
    338.16384       5.28786
    338.16994       3.66286
    338.17605       8.91286
    338.18215       7.66286
    338.18826       7.28786
    338.19436       8.28786
    338.20046       4.53786
    338.20657       5.66286
    338.21267       7.03786
    338.21878       6.66286
    338.22488      -0.08714
    338.23099       4.91286
    338.23709       3.78786
    338.24319      -1.21214
    338.24930       2.28786
    338.25540      -4.71214
    338.26151      -4.96214
    338.26761      -2.46214
    338.27372      -4.08714
    338.27982      -1.46214
    338.28592       1.78786
    338.29203      -1.46214
    338.29813      -6.21214
    338.30424      -2.96214
    338.31034      -2.58714
    338.31644       4.66286
    338.32255       1.78786
    338.32865      -2.96214
    338.33476      -0.96214
    338.34086       2.53786
    338.34697       1.91286
    338.35307       2.78786
    338.35917      -1.83714
    338.36528      -2.58714
    338.37138      -1.58714
    338.37749      -6.58714
    338.38359      -7.71214
    338.38970      -4.46214
    338.39580      -1.33714
    338.40190      -3.96214
    338.40801      -0.71214
    338.41411      -1.21214
    338.42022      -3.33714
    338.42632      -0.58714
    338.43243       0.66286
    338.43853      -2.08714
    338.44463      -1.96214
    338.45074      -0.33714
    338.45684      -0.08714
    338.46295       2.28786
    338.46905      -1.08714
    338.47516      -0.71214
    338.48126      -1.46214
    338.48736       2.03786
    338.49347      -2.71214
    338.49957      -1.58714
    338.50568      -1.46214
    338.51178       0.03786
    338.51789      -4.08714
    338.52399      -4.96214
    338.53009      -4.08714
    338.53620      -2.83714
    338.54230       3.91286
    338.54841       4.28786
    338.55451       1.66286
    338.56062       1.28786
    338.56672       3.03786
    338.57282       7.53786
    338.57893       5.53786
    338.58503      -2.71214
    338.59114      -1.58714
    338.59724      -0.71214
    338.60335      -4.46214
    338.60945      -6.58714
    338.61555      -2.58714
    338.62166      -0.58714
    338.62776       1.03786
    338.63387       6.66286
    338.63997       7.16286
    338.64607       8.41286
    338.65218       5.28786
    338.65828       3.41286
    338.66439       3.16286
    338.67049       6.03786
    338.67660       5.41286
    338.68270       8.03786
    338.68880       5.16286
    338.69491       7.78786
    338.70101       9.16286
    338.70712       6.66286
    338.71322      -1.71214
    338.71933      -2.46214
    338.72543      -7.21214
    338.73153      -7.71214
    338.73764     -14.21214
    338.74374     -12.46214
    338.74985     -10.08714
    338.75595      -9.46214
    338.76206      -6.46214
    338.76816      -7.08714
    338.77426      -4.71214
    338.78037      -2.71214
    338.78647      -6.96214
    338.79258      -4.58714
    338.79868      -2.71214
    338.80479      -5.21214
    338.81089      -1.96214
    338.81699       4.53786
    338.82310       3.16286
    338.82920       7.41286
    338.83531       5.91286
    338.84141       5.91286
    338.84752       2.78786
    338.85362      -0.96214
    338.85972      -4.96214
    338.86583      -6.33714
    338.87193     -13.08714
    338.87804     -11.83714
    338.88414     -11.21214
    338.89025      -6.33714
    338.89635      -2.83714
    338.90245      -0.21214
    338.90856      -3.96214
    338.91466       0.53786
    338.92077       1.03786
    338.92687       1.41286
    338.93298       1.03786
    338.93908       1.41286
    338.94518      -3.08714
    338.95129      -5.46214
    338.95739      -4.33714
    338.96350      -4.08714
    338.96960      -3.33714
    338.97571      -3.58714
    338.98181      -4.71214
    338.98791      -0.96214
    338.99402       2.28786
    339.00012       3.41286
    339.00623       1.28786
    339.01233       2.53786
    339.01843       2.66286
    339.02454      -1.71214
    339.03064      -5.96214
    339.03675      -4.58714
    339.04285      -2.96214
    339.04896      -6.46214
    339.05506      -5.33714
    339.06116      -7.08714
    339.06727      -8.58714
    339.07337      -4.08714
    339.07948      -5.96214
    339.08558      -8.21214
    339.09169      -7.58714
    339.09779     -10.71214
    339.10389     -17.46214
    339.11000     -14.21214
    339.11610     -17.58714
    339.12221     -16.46214
    339.12831     -17.58714
    339.13442     -21.58714
    339.14052     -20.46214
    339.14662     -22.33714
    339.15273     -23.46214
    339.15883     -22.96214
    339.16494     -16.21214
    339.17104     -11.71214
    339.17715      -8.96214
    339.18325      -4.58714
    339.18935      -1.83714
    339.19546      -2.33714
    339.20156      -3.83714
    339.20767      -3.71214
    339.21377      -3.46214
    339.21988      -7.21214
    339.22598     -10.96214
    339.23208     -15.96214
    339.23819     -19.96214
    339.24429     -20.21214
    339.25040     -18.46214
    339.25650     -18.83714
    339.26261     -13.21214
    339.26871     -13.46214
    339.27481     -13.71214
    339.28092     -12.33714
    339.28702     -13.58714
    339.29313     -12.58714
    339.29923      -8.96214
    339.30534      -7.96214
    339.31144      -9.58714
    339.31754      -9.08714
    339.32365     -10.83714
    339.32975     -13.21214
    339.33586     -13.71214
    339.34196     -18.96214
    339.34806     -19.33714
    339.35417     -18.83714
    339.36027     -21.46214
    339.36638     -19.46214
    339.37248     -12.33714
    339.37859     -11.83714
    339.38469      -8.33714
    339.39079      -9.83714
    339.39690      -5.96214
    339.40300       1.66286
    339.40911       5.28786
    339.41521      11.53786
    339.42132      15.28786
    339.42742      19.03786
    339.43352      16.41286
    339.43963      14.41286
    339.44573      13.66286
    339.45184       9.16286
    339.45794      10.91286
    339.46405       9.16286
    339.47015       3.41286
    339.47625       3.66286
    339.48236       2.03786
    339.48846       1.16286
    339.49457       0.28786
    339.50067       1.66286
    339.50678      -2.08714
    339.51288      -0.96214
    339.51898      -1.46214
    339.52509      -6.71214
    339.53119      -4.58714
    339.53730     -12.71214
    339.54340     -13.71214
    339.54951     -17.71214
    339.55561     -15.21214
    339.56171     -18.96214
    339.56782     -13.08714
    339.57392      -9.58714
    339.58003      -6.71214
    339.58613      -8.33714
    339.59224      -3.21214
    339.59834      -0.96214
    339.60444      -1.33714
    339.61055      -1.71214
    339.61665      -0.33714
    339.62276      -3.08714
    339.62886       0.53786
    339.63497      -3.33714
    339.64107      -2.58714
    339.64717      -7.83714
    339.65328      -6.08714
    339.65938     -11.08714
    339.66549     -16.46214
    339.67159     -14.58714
    339.67770     -11.33714
    339.68380     -10.83714
    339.68990     -15.21214
    339.69601     -12.83714
    339.70211      -6.96214
    339.70822      -5.33714
    339.71432      -7.21214
    339.72042     -15.21214
    339.72653     -12.33714
    339.73263      -9.33714
    339.73874     -10.33714
    339.74484     -11.08714
    339.75095      -8.96214
    339.75705     -10.58714
    339.76315     -15.46214
    339.76926     -17.33714
    339.77536     -19.21214
    339.78147     -19.83714
    339.78757     -14.96214
    339.79368     -17.46214
    339.79978     -17.08714
    339.80588     -12.58714
    339.81199      -7.96214
    339.81809      -4.21214
    339.82420      -4.46214
    339.83030      -7.08714
    339.83641      -5.71214
    339.84251      -6.46214
    339.84861      -3.08714
    339.85472     -10.71214
    339.86082     -11.71214
    339.86693     -16.58714
    339.87303     -21.08714
    339.87914     -20.33714
    339.88524     -24.21214
    339.89134     -26.71214
    339.89745     -23.08714
    339.90355     -14.08714
    339.90966      -5.46214
    339.91576      -5.96214
    339.92187      -4.58714
    339.92797      -8.46214
    339.93407     -10.83714
    339.94018     -14.33714
    339.94628     -11.46214
    339.95239     -14.08714
    339.95849     -16.83714
    339.96460     -13.83714
    339.97070     -13.96214
    339.97680     -14.96214
    339.98291     -10.08714
    339.98901      -6.71214
    339.99512      -7.58714
    340.00122     -10.08714
    340.00733      -8.46214
    340.01343     -11.08714
    340.01953     -14.21214
    340.02564      -9.96214
    340.03174     -11.46214
    340.03785      -8.58714
    340.04395     -13.83714
    340.05005     -11.33714
    340.05616      -9.71214
    340.06226      -9.33714
    340.06837     -13.33714
    340.07447     -17.21214
    340.08058     -14.46214
    340.08668     -12.96214
    340.09278     -12.96214
    340.09889      -5.08714
    340.10499      -5.46214
    340.11110      -3.96214
    340.11720      -4.83714
    340.12331     -10.46214
    340.12941     -11.08714
    340.13551     -19.33714
    340.14162     -19.21214
    340.14772     -14.71214
    340.15383     -10.58714
    340.15993     -13.71214
    340.16604      -9.33714
    340.17214      -6.96214
    340.17824      -5.58714
    340.18435      -3.21214
    340.19045      -4.08714
    340.19656      -5.96214
    340.20266      -6.96214
    340.20877      -9.58714
    340.21487     -11.83714
    340.22097     -15.21214
    340.22708     -15.71214
    340.23318     -22.33714
    340.23929     -19.08714
    340.24539     -21.96214
    340.25150     -27.08714
    340.25760     -27.83714
    340.26370     -26.96214
    340.26981     -29.96214
    340.27591     -24.58714
    340.28202     -22.33714
    340.28812     -15.83714
    340.29423     -16.46214
    340.30033     -16.83714
    340.30643     -15.83714
    340.31254     -15.71214
    340.31864     -14.21214
    340.32475     -20.96214
    340.33085     -18.21214
    340.33696     -19.08714
    340.34306     -22.71214
    340.34916     -22.33714
    340.35527     -24.08714
    340.36137     -17.83714
    340.36748     -17.21214
    340.37358     -19.08714
    340.37969     -19.08714
    340.38579     -19.21214
    340.39189     -22.83714
    340.39800     -19.58714
    340.40410     -16.58714
    340.41021     -13.46214
    340.41631     -16.08714
    340.42241     -15.71214
    340.42852     -11.21214
    340.43462      -5.58714
    340.44073      -1.71214
    340.44683      -0.83714
    340.45294      -2.21214
    340.45904      -2.46214
    340.46514      -5.96214
    340.47125     -10.46214
    340.47735      -8.08714
    340.48346     -15.21214
    340.48956     -11.58714
    340.49567     -14.46214
    340.50177     -12.83714
    340.50787     -10.58714
    340.51398     -10.71214
    340.52008      -5.71214
    340.52619      -9.46214
    340.53229      -9.71214
    340.53840     -11.46214
    340.54450     -15.21214
    340.55060     -15.96214
    340.55671     -17.83714
    340.56281     -14.46214
    340.56892     -14.21214
    340.57502     -13.08714
    340.58113     -16.58714
    340.58723     -20.33714
    340.59333     -13.33714
    340.59944     -12.58714
    340.60554     -15.33714
    340.61165     -10.21214
    340.61775     -12.46214
    340.62386      -8.21214
    340.62996      -6.83714
    340.63606      -8.83714
    340.64217     -10.33714
    340.64827     -15.71214
    340.65438     -10.83714
    340.66048     -15.71214
    340.66659     -10.08714
    340.67269      -8.46214
    340.67879      -8.58714
    340.68490      -6.46214
    340.69100     -12.83714
    340.69711     -13.58714
    340.70321     -14.46214
    340.70932     -14.46214
    340.71542     -17.58714
    340.72152     -14.46214
    340.72763     -15.33714
    340.73373     -14.83714
    340.73984     -19.58714
    340.74594     -20.21214
    340.75204     -21.58714
    340.75815     -13.08714
    340.76425     -11.46214
    340.77036      -6.58714
    340.77646      -7.21214
    340.78257      -5.08714
    340.78867      -3.08714
    340.79477      -8.33714
    340.80088      -7.71214
    340.80698      -9.46214
    340.81309      -8.83714
    340.81919      -3.83714
    340.82530       0.28786
    340.83140       2.41286
    340.83750      -0.83714
    340.84361      -2.21214
    340.84971      -3.33714
    340.85582      -9.33714
    340.86192     -21.58714
    340.86803     -24.83714
    340.87413     -30.58714
    340.88023     -32.08714
    340.88634     -26.33714
    340.89244     -27.83714
    340.89855     -29.08714
    340.90465     -28.71214
    340.91076     -25.08714
    340.91686     -30.33714
    340.92296     -28.33714
    340.92907     -29.33714
    340.93517     -36.08714
    340.94128     -33.33714
    340.94738     -26.83714
    340.95349     -23.33714
    340.95959     -20.58714
    340.96569     -17.58714
    340.97180     -16.83714
    340.97790     -14.58714
    340.98401     -14.33714
    340.99011     -15.83714
    340.99622     -16.21214
    341.00232     -21.71214
    341.00842     -16.58714
    341.01453     -10.08714
    341.02063      -6.46214
    341.02674      -3.33714
    341.03284      -7.08714
    341.03895      -9.96214
    341.04505     -10.96214
    341.05115     -19.33714
    341.05726     -18.46214
    341.06336     -16.46214
    341.06947     -17.58714
    341.07557     -18.33714
    341.08168     -17.96214
    341.08778     -22.33714
    341.09388     -22.58714
    341.09999     -21.33714
    341.10609     -19.21214
    341.11220     -21.46214
    341.11830     -23.96214
    341.12440     -25.58714
    341.13051     -22.96214
    341.13661     -21.08714
    341.14272     -21.08714
    341.14882     -22.33714
    341.15493     -19.58714
    341.16103     -18.33714
    341.16713     -16.21214
    341.17324     -21.21214
    341.17934     -20.83714
    341.18545     -25.96214
    341.19155     -21.08714
    341.19766     -24.71214
    341.20376     -18.21214
    341.20986     -17.71214
    341.21597     -11.21214
    341.22207      -7.21214
    341.22818      -5.71214
    341.23428      -2.46214
    341.24039      -8.33714
    341.24649      -7.33714
    341.25259     -12.71214
    341.25870     -11.96214
    341.26480      -9.96214
    341.27091     -14.33714
    341.27701     -15.83714
    341.28312     -15.83714
    341.28922     -12.08714
    341.29532      -8.33714
    341.30143      -3.33714
    341.30753       1.03786
    341.31364       4.03786
    341.31974      -4.71214
    341.32585      -4.58714
    341.33195      -5.83714
    341.33805      -7.08714
    341.34416      -7.83714
    341.35026      -8.21214
    341.35637     -12.83714
    341.36247     -13.21214
    341.36858     -12.33714
    341.37468     -11.58714
    341.38078     -16.33714
    341.38689     -14.33714
    341.39299     -13.83714
    341.39910     -16.08714
    341.40520     -24.33714
    341.41131     -24.71214
    341.41741     -27.83714
    341.42351     -21.21214
    341.42962     -18.46214
    341.43572     -13.96214
    341.44183     -13.71214
    341.44793     -18.83714
    341.45403     -21.71214
    341.46014     -24.33714
    341.46624     -23.96214
    341.47235     -18.71214
    341.47845     -23.33714
    341.48456     -15.21214
    341.49066     -13.58714
    341.49676     -13.33714
    341.50287     -14.58714
    341.50897     -18.46214
    341.51508     -19.33714
    341.52118     -19.21214
    341.52729     -20.33714
    341.53339     -19.71214
    341.53949     -20.46214
    341.54560     -22.58714
    341.55170     -18.83714
    341.55781     -15.46214
    341.56391     -15.33714
    341.57002     -10.96214
    341.57612     -12.83714
    341.58222     -15.08714
    341.58833     -16.58714
    341.59443     -18.33714
    341.60054     -19.71214
    341.60664     -21.46214
    341.61275     -25.58714
    341.61885     -30.46214
    341.62495     -25.33714
    341.63106     -27.46214
    341.63716     -22.58714
    341.64327     -23.33714
    341.64937     -21.71214
    341.65548     -17.96214
    341.66158     -11.46214
    341.66768     -10.21214
    341.67379      -3.96214
    341.67989      -7.58714
    341.68600      -6.96214
    341.69210      -8.96214
    341.69821     -10.21214
    341.70431     -13.33714
    341.71041     -21.71214
    341.71652     -23.33714
    341.72262     -22.21214
    341.72873     -26.46214
    341.73483     -25.08714
    341.74094     -20.71214
    341.74704     -21.71214
    341.75314     -22.33714
    341.75925     -15.71214
    341.76535     -11.58714
    341.77146     -10.21214
    341.77756      -1.71214
    341.78366       1.66286
    341.78977       4.66286
    341.79587       1.78786
    341.80198       3.16286
    341.80808       4.41286
    341.81419      -1.58714
    341.82029      -5.21214
    341.82639      -2.58714
    341.83250      -1.46214
    341.83860      -0.08714
    341.84471       3.53786
    341.85081       3.91286
    341.85692       5.66286
    341.86302       6.53786
    341.86912       2.66286
    341.87523       5.41286
    341.88133       1.16286
    341.88744       3.41286
    341.89354       5.41286
    341.89965       1.66286
    341.90575      -1.96214
    341.91185      -3.46214
    341.91796      -5.21214
    341.92406      -6.21214
    341.93017      -8.96214
    341.93627     -10.21214
    341.94238     -11.83714
    341.94848     -22.46214
    341.95458     -27.83714
    341.96069     -30.46214
    341.96679     -30.96214
    341.97290     -26.08714
    341.97900     -28.08714
    341.98511     -22.83714
    341.99121     -19.08714
    341.99731     -10.83714
    342.00342     -13.58714
    342.00952     -19.71214
    342.01563     -26.96214
    342.02173     -25.96214
    342.02784     -28.46214
    342.03394     -22.83714
    342.04004     -18.08714
    342.04615     -13.83714
    342.05225     -13.58714
    342.05836      -6.58714
    342.06446      -7.96214
    342.07057       0.78786
    342.07667       0.53786
    342.08277       2.53786
    342.08888       4.03786
    342.09498       3.41286
    342.10109       4.41286
    342.10719       3.28786
    342.11330       2.53786
    342.11940      -3.33714
    342.12550      -3.71214
    342.13161      -5.96214
    342.13771     -11.71214
    342.14382     -10.58714
    342.14992     -10.96214
    342.15602     -10.96214
    342.16213      -8.33714
    342.16823      -9.83714
    342.17434      -2.58714
    342.18044      -1.08714
    342.18655      -0.46214
    342.19265       0.16286
    342.19875       0.66286
    342.20486       1.28786
    342.21096       1.03786
    342.21707      -1.83714
    342.22317      -5.33714
    342.22928      -7.21214
    342.23538     -12.83714
    342.24148     -16.21214
    342.24759     -24.58714
    342.25369     -24.46214
    342.25980     -25.83714
    342.26590     -23.71214
    342.27201     -23.21214
    342.27811     -25.08714
    342.28421     -20.71214
    342.29032     -17.08714
    342.29642     -19.46214
    342.30253     -15.21214
    342.30863     -18.71214
    342.31474     -18.96214
    342.32084     -20.46214
    342.32694     -20.21214
    342.33305     -15.21214
    342.33915      -9.83714
    342.34526      -0.83714
    342.35136      -1.21214
    342.35747       2.03786
    342.36357       6.03786
    342.36967       6.16286
    342.37578       5.16286
    342.38188       3.66286
    342.38799      -0.08714
    342.39409       0.91286
    342.40020      -5.33714
    342.40630      -8.71214
    342.41240     -13.21214
    342.41851     -14.71214
    342.42461     -17.83714
    342.43072     -13.46214
    342.43682      -8.21214
    342.44293      -8.96214
    342.44903      -9.46214
    342.45513      -8.46214
    342.46124      -3.08714
    342.46734      -0.71214
    342.47345      -3.96214
    342.47955      -9.46214
    342.48565     -13.83714
    342.49176     -16.58714
    342.49786     -12.08714
    342.50397     -15.33714
    342.51007     -15.46214
    342.51618     -17.83714
    342.52228     -14.58714
    342.52838     -18.83714
    342.53449     -13.21214
    342.54059     -16.96214
    342.54670     -12.21214
    342.55280      -7.33714
    342.55891      -4.46214
    342.56501      -1.58714
    342.57111      -4.96214
    342.57722      -4.33714
    342.58332      -6.58714
    342.58943      -6.71214
    342.59553     -12.21214
    342.60164     -13.46214
    342.60774     -11.83714
    342.61384      -8.83714
    342.61995      -7.21214
    342.62605      -5.71214
    342.63216      -3.33714
    342.63826      -6.83714
    342.64437      -7.71214
    342.65047     -12.46214
    342.65657     -13.08714
    342.66268     -11.33714
    342.66878      -5.21214
    342.67489       0.03786
    342.68099      -2.96214
    342.68710      -5.96214
    342.69320     -11.58714
    342.69930     -17.83714
    342.70541     -16.71214
    342.71151     -14.08714
    342.71762     -15.58714
    342.72372     -10.33714
    342.72983     -10.08714
    342.73593      -7.58714
    342.74203      -9.83714
    342.74814     -11.21214
    342.75424     -11.96214
    342.76035     -11.71214
    342.76645     -14.21214
    342.77256     -11.96214
    342.77866      -9.83714
    342.78476      -8.83714
    342.79087      -4.33714
    342.79697       0.28786
    342.80308      -0.83714
    342.80918      -0.83714
    342.81529      -3.46214
    342.82139     -12.46214
    342.82749     -15.21214
    342.83360     -25.71214
    342.83970     -27.33714
    342.84581     -31.33714
    342.85191     -26.33714
    342.85801     -19.21214
    342.86412     -15.58714
    342.87022     -17.46214
    342.87633     -19.08714
    342.88243     -14.46214
    342.88854     -16.33714
    342.89464      -9.46214
    342.90074      -7.71214
    342.90685      -2.58714
    342.91295      -2.08714
    342.91906      -4.46214
    342.92516      -4.46214
    342.93127      -9.58714
    342.93737     -11.83714
    342.94347     -12.83714
    342.94958     -10.46214
    342.95568      -7.46214
    342.96179      -3.08714
    342.96789      -5.21214
    342.97400      -2.21214
    342.98010      -0.33714
    342.98620      -3.08714
    342.99231      -1.21214
    342.99841      -0.71214
    343.00452      -2.08714
    343.01062       0.66286
    343.01673      -0.71214
    343.02283      -4.83714
    343.02893      -7.71214
    343.03504     -15.08714
    343.04114     -21.71214
    343.04725     -25.71214
    343.05335     -27.46214
    343.05946     -23.83714
    343.06556     -19.71214
    343.07166     -15.96214
    343.07777     -13.21214
    343.08387      -7.83714
    343.08998     -10.71214
    343.09608      -9.96214
    343.10219      -4.83714
    343.10829      -3.58714
    343.11439      -0.96214
    343.12050       6.16286
    343.12660      11.66286
    343.13271      15.41286
    343.13881      17.91286
    343.14492      17.16286
    343.15102      15.16286
    343.15712       8.16286
    343.16323       7.03786
    343.16933       5.66286
    343.17544      -0.71214
    343.18154      -0.83714
    343.18764       0.53786
    343.19375       1.78786
    343.19985      -0.83714
    343.20596      -7.21214
    343.21206      -5.96214
    343.21817      -9.33714
    343.22427      -7.46214
    343.23037       2.28786
    343.23648       2.28786
    343.24258       7.78786
    343.24869       9.16286
    343.25479      11.53786
    343.26090      11.78786
    343.26700       9.41286
    343.27310      12.53786
    343.27921       6.78786
    343.28531       3.53786
    343.29142      -1.58714
    343.29752      -1.21214
    343.30363       1.28786
    343.30973       4.28786
    343.31583       9.66286
    343.32194       8.16286
    343.32804       4.16286
    343.33415      -1.21214
    343.34025      -2.71214
    343.34636      -8.21214
    343.35246     -11.46214
    343.35856     -15.46214
    343.36467     -10.21214
    343.37077      -9.21214
    343.37688     -13.96214
    343.38298     -11.08714
    343.38909     -12.96214
    343.39519     -13.71214
    343.40129     -10.83714
    343.40740     -13.46214
    343.41350     -13.96214
    343.41961     -10.08714
    343.42571      -9.96214
    343.43182      -9.58714
    343.43792      -8.33714
    343.44402     -11.08714
    343.45013      -9.46214
    343.45623     -11.71214
    343.46234     -16.33714
    343.46844     -12.08714
    343.47455     -11.96214
    343.48065      -8.58714
    343.48675      -5.58714
    343.49286      -1.46214
    343.49896      -8.46214
    343.50507      -7.96214
    343.51117     -12.46214
    343.51728     -11.33714
    343.52338      -6.33714
    343.52948      -1.96214
    343.53559       2.91286
    343.54169       5.66286
    343.54780      10.41286
    343.55390      10.16286
    343.56000       4.16286
    343.56611       5.91286
    343.57221       6.16286
    343.57832      10.03786
    343.58442       7.91286
    343.59053       6.91286
    343.59663       2.91286
    343.60273      -0.83714
    343.60884      -5.46214
    343.61494      -9.83714
    343.62105     -16.08714
    343.62715     -15.46214
    343.63326     -14.21214
    343.63936     -14.58714
    343.64546      -7.21214
    343.65157      -9.71214
    343.65767      -5.58714
    343.66378      -6.46214
    343.66988      -9.46214
    343.67599     -16.83714
    343.68209     -14.46214
    343.68819     -16.58714
    343.69430     -13.08714
    343.70040      -6.83714
    343.70651      -7.58714
    343.71261      -5.83714
    343.71872       1.66286
    343.72482      -0.96214
    343.73092      -0.33714
    343.73703      -6.58714
    343.74313     -10.71214
    343.74924     -13.83714
    343.75534     -10.46214
    343.76145     -18.58714
    343.76755     -19.58714
    343.77365     -14.71214
    343.77976     -10.58714
    343.78586     -13.21214
    343.79197      -6.21214
    343.79807      -5.08714
    343.80418      -7.21214
    343.81028     -11.21214
    343.81638      -9.58714
    343.82249     -15.58714
    343.82859     -15.83714
    343.83470      -9.08714
    343.84080      -9.46214
    343.84691      -9.83714
    343.85301      -6.96214
    343.85911      -2.71214
    343.86522      -5.71214
    343.87132      -7.46214
    343.87743      -6.21214
    343.88353      -7.33714
    343.88963      -5.71214
    343.89574      -2.33714
    343.90184      -2.96214
    343.90795       0.53786
    343.91405       1.78786
    343.92016       1.41286
    343.92626      -2.71214
    343.93236      -7.58714
    343.93847      -5.08714
    343.94457      -3.83714
    343.95068      -6.58714
    343.95678      -9.21214
    343.96289      -7.96214
    343.96899      -9.58714
    343.97509     -11.46214
    343.98120     -17.58714
    343.98730     -17.08714
    343.99341     -18.08714
    343.99951     -20.46214
    344.00562     -16.33714
    344.01172     -15.46214
    344.01782     -10.83714
    344.02393      -7.83714
    344.03003      -7.08714
    344.03614      -4.08714
    344.04224     -10.58714
    344.04835     -12.46214
    344.05445     -12.21214
    344.06055     -12.58714
    344.06666     -17.83714
    344.07276     -16.46214
    344.07887     -14.96214
    344.08497     -17.83714
    344.09108     -16.46214
    344.09718     -21.33714
    344.10328     -22.33714
    344.10939     -17.08714
    344.11549     -18.71214
    344.12160     -18.46214
    344.12770     -22.46214
    344.13381     -18.08714
    344.13991     -13.46214
    344.14601      -9.71214
    344.15212      -9.21214
    344.15822      -9.96214
    344.16433     -10.33714
    344.17043     -11.96214
    344.17654     -11.83714
    344.18264     -12.58714
    344.18874     -10.58714
    344.19485      -6.83714
    344.20095      -0.96214
    344.20706      -2.71214
    344.21316      -1.08714
    344.21927      -0.33714
    344.22537       0.16286
    344.23147       3.78786
    344.23758       2.41286
    344.24368       4.28786
    344.24979       4.53786
    344.25589       4.53786
    344.26199      -0.71214
    344.26810       2.41286
    344.27420       0.53786
    344.28031      -1.58714
    344.28641      -7.71214
    344.29252      -4.46214
    344.29862      -3.71214
    344.30472      -5.08714
    344.31083      -0.71214
    344.31693      -3.71214
    344.32304      -1.83714
    344.32914      -4.71214
    344.33525      -1.96214
    344.34135      -6.83714
    344.34745      -9.46214
    344.35356      -7.58714
    344.35966      -5.58714
    344.36577      -2.33714
    344.37187      -8.83714
    344.37798     -11.71214
    344.38408      -8.71214
    344.39018      -7.33714
    344.39629      -2.46214
    344.40239      -5.58714
    344.40850      -3.83714
    344.41460      -2.08714
    344.42071       1.41286
    344.42681      -5.58714
    344.43291     -12.83714
    344.43902     -20.08714
    344.44512     -22.83714
    344.45123     -24.83714
    344.45733     -21.58714
    344.46344     -18.96214
    344.46954     -12.71214
    344.47564      -9.58714
    344.48175      -9.46214
    344.48785      -5.58714
    344.49396     -10.21214
    344.50006     -10.83714
    344.50617     -13.46214
    344.51227     -15.46214
    344.51837     -12.21214
    344.52448     -12.33714
    344.53058      -9.33714
    344.53669      -8.08714
    344.54279     -10.33714
    344.54890      -9.33714
    344.55500     -13.58714
    344.56110     -11.96214
    344.56721     -14.33714
    344.57331     -12.08714
    344.57942      -8.21214
    344.58552      -2.46214
    344.59162      -4.83714
    344.59773      -5.21214
    344.60383      -5.33714
    344.60994      -1.58714
    344.61604      -4.46214
    344.62215       0.78786
    344.62825       2.78786
    344.63435       4.16286
    344.64046       3.66286
    344.64656      -0.46214
    344.65267      -0.71214
    344.65877      -5.83714
    344.66488      -3.83714
    344.67098      -9.71214
    344.67708      -4.33714
    344.68319      -6.96214
    344.68929      -8.58714
    344.69540     -12.46214
    344.70150     -16.46214
    344.70761     -10.71214
    344.71371      -7.46214
    344.71981      -6.46214
    344.72592      -7.21214
    344.73202      -4.58714
    344.73813      -9.58714
    344.74423      -4.71214
    344.75034      -5.58714
    344.75644      -2.83714
    344.76254      -6.08714
    344.76865      -3.46214
    344.77475       0.41286
    344.78086       1.78786
    344.78696       4.41286
    344.79307       6.53786
    344.79917       4.78786
    344.80527       5.41286
    344.81138       4.28786
    344.81748       3.41286
    344.82359       2.16286
    344.82969       3.16286
    344.83580       3.41286
    344.84190      -0.96214
    344.84800      -5.71214
    344.85411      -4.46214
    344.86021     -12.08714
    344.86632     -15.83714
    344.87242     -12.96214
    344.87853     -13.21214
    344.88463      -8.33714
    344.89073      -7.58714
    344.89684      -5.08714
    344.90294       0.91286
    344.90905       2.66286
    344.91515      -0.58714
    344.92126       2.91286
    344.92736       5.78786
    344.93346      10.41286
    344.93957      11.53786
    344.94567       8.53786
    344.95178       7.16286
    344.95788       7.28786
    344.96398       8.66286
    344.97009      10.03786
    344.97619       2.03786
    344.98230       3.16286
    344.98840       3.66286
    344.99451       0.03786
    345.00061      -4.58714
    345.00671      -1.83714
    345.01282       0.16286
    345.01892      -2.71214
    345.02503      -3.33714
    345.03113      -7.21214
    345.03724     -10.71214
    345.04334     -14.58714
    345.04944     -22.21214
    345.05555     -19.21214
    345.06165     -16.08714
    345.06776     -15.08714
    345.07386      -9.58714
    345.07997      -7.96214
    345.08607      -6.33714
    345.09217      -5.46214
    345.09828      -6.58714
    345.10438      -6.08714
    345.11049      -2.46214
    345.11659      -1.71214
    345.12270       0.41286
    345.12880      -3.46214
    345.13490      -6.58714
    345.14101     -13.96214
    345.14711     -17.08714
    345.15322     -20.33714
    345.15932     -24.46214
    345.16543     -21.08714
    345.17153     -17.21214
    345.17763     -15.96214
    345.18374      -7.33714
    345.18984      -7.71214
    345.19595      -6.83714
    345.20205      -4.21214
    345.20816      -7.83714
    345.21426      -4.46214
    345.22036     -10.58714
    345.22647     -12.33714
    345.23257     -12.08714
    345.23868     -14.33714
    345.24478     -12.83714
    345.25089      -9.33714
    345.25699      -6.08714
    345.26309      -7.58714
    345.26920      -8.08714
    345.27530      -3.46214
    345.28141      -4.83714
    345.28751      -6.33714
    345.29361      -7.46214
    345.29972     -11.21214
    345.30582     -12.58714
    345.31193     -16.71214
    345.31803     -21.46214
    345.32414     -20.96214
    345.33024     -19.83714
    345.33634     -21.33714
    345.34245     -21.21214
    345.34855     -20.46214
    345.35466     -17.46214
    345.36076      -8.58714
    345.36687      -6.46214
    345.37297      -5.08714
    345.37907      -0.96214
    345.38518       1.78786
    345.39128       7.03786
    345.39739       2.03786
    345.40349      -1.46214
    345.40960       3.66286
    345.41570      -0.58714
    345.42180       2.03786
    345.42791       0.28786
    345.43401      -3.58714
    345.44012      -5.46214
    345.44622      -4.71214
    345.45233      -6.08714
    345.45843      -9.71214
    345.46453     -11.83714
    345.47064      -8.33714
    345.47674      -8.96214
    345.48285     -11.08714
    345.48895      -3.96214
    345.49506       6.03786
    345.50116       1.53786
    345.50726      -0.71214
    345.51337      -0.83714
    345.51947      -1.71214
    345.52558      -0.83714
    345.53168      -6.46214
    345.53779     -10.33714
    345.54389      -9.58714
    345.54999      -7.96214
    345.55610      -8.46214
    345.56220      -5.83714
    345.56831      -3.58714
    345.57441      -2.96214
    345.58052      -3.33714
    345.58662      -7.71214
    345.59272     -14.08714
    345.59883     -15.83714
    345.60493     -16.08714
    345.61104     -15.83714
    345.61714     -17.21214
    345.62325     -16.58714
    345.62935     -18.83714
    345.63545     -20.33714
    345.64156     -19.96214
    345.64766     -25.96214
    345.65377     -21.96214
    345.65987     -22.21214
    345.66597     -20.33714
    345.67208     -19.83714
    345.67818     -20.71214
    345.68429     -14.71214
    345.69039     -13.46214
    345.69650     -10.96214
    345.70260     -10.58714
    345.70870     -10.21214
    345.71481     -10.33714
    345.72091      -2.58714
    345.72702      -4.83714
    345.73312      -6.21214
    345.73923      -8.21214
    345.74533     -10.08714
    345.75143      -6.58714
    345.75754       0.03786
    345.76364       5.66286
    345.76975       3.41286
    345.77585       8.16286
    345.78196       9.03786
    345.78806      13.03786
    345.79416       8.78786
    345.80027       9.91286
    345.80637       7.03786
    345.81248       8.66286
    345.81858      11.66286
    345.82469       6.66286
    345.83079       3.28786
    345.83689       1.78786
    345.84300      -3.21214
    345.84910      -5.21214
    345.85521      -5.58714
    345.86131      -3.08714
    345.86742      -3.08714
    345.87352      -7.21214
    345.87962      -7.33714
    345.88573      -3.71214
    345.89183      -7.08714
    345.89794      -7.21214
    345.90404      -6.46214
    345.91015     -10.21214
    345.91625     -12.21214
    345.92235     -10.83714
    345.92846      -8.08714
    345.93456      -3.33714
    345.94067      -6.33714
    345.94677      -4.46214
    345.95288      -2.21214
    345.95898      -3.71214
    345.96508      -4.46214
    345.97119      -6.33714
    345.97729      -5.83714
    345.98340      -9.96214
    345.98950      -5.58714
    345.99560      -8.83714
    346.00171     -10.71214
    346.00781     -13.96214
    346.01392      -9.46214
    346.02002     -12.08714
    346.02613      -8.83714
    346.03223     -11.46214
    346.03833     -11.33714
    346.04444      -9.33714
    346.05054      -6.46214
    346.05665      -8.83714
    346.06275      -6.96214
    346.06886      -9.71214
    346.07496      -7.83714
    346.08106      -6.71214
    346.08717      -9.83714
    346.09327     -13.08714
    346.09938     -11.71214
    346.10548     -11.96214
    346.11159      -9.71214
    346.11769     -10.83714
    346.12379     -12.08714
    346.12990     -10.21214
    346.13600      -8.96214
    346.14211     -11.96214
    346.14821      -2.71214
    346.15432      -1.71214
    346.16042       5.16286
    346.16652      -1.33714
    346.17263      -6.83714
    346.17873      -8.58714
    346.18484      -7.08714
    346.19094      -5.21214
    346.19705      -3.08714
    346.20315       3.28786
    346.20925       3.28786
    346.21536       1.53786
    346.22146      -1.96214
    346.22757      -2.21214
    346.23367       0.16286
    346.23978      -1.58714
    346.24588      -0.58714
    346.25198       0.91286
    346.25809      -2.46214
    346.26419      -2.08714
    346.27030      -0.58714
    346.27640       0.53786
    346.28251       2.41286
    346.28861       4.53786
    346.29471       2.16286
    346.30082       0.78786
    346.30692       1.66286
    346.31303       1.66286
    346.31913      -1.21214
    346.32524       1.16286
    346.33134      -6.21214
    346.33744      -6.71214
    346.34355     -10.71214
    346.34965     -14.46214
    346.35576     -15.46214
    346.36186     -14.96214
    346.36796     -18.46214
    346.37407     -14.71214
    346.38017      -9.71214
    346.38628      -9.21214
    346.39238       0.03786
    346.39849       2.66286
    346.40459      12.03786
    346.41069      13.53786
    346.41680      10.53786
    346.42290      17.66286
    346.42901      15.41286
    346.43511       4.41286
    346.44122      -4.08714
    346.44732      -3.96214
    346.45342      -8.58714
    346.45953     -10.46214
    346.46563     -12.46214
    346.47174     -17.08714
    346.47784     -18.08714
    346.48395     -12.96214
    346.49005      -2.83714
    346.49615      -2.71214
    346.50226       2.66286
    346.50836       5.03786
    346.51447       6.16286
    346.52057       4.41286
    346.52668       4.53786
    346.53278       7.16286
    346.53888       3.28786
    346.54499       4.03786
    346.55109      -3.58714
    346.55720      -6.58714
    346.56330      -7.46214
    346.56941      -9.83714
    346.57551     -12.96214
    346.58161     -16.46214
    346.58772     -15.46214
    346.59382     -16.71214
    346.59993     -16.21214
    346.60603     -14.71214
    346.61214     -11.33714
    346.61824      -9.96214
    346.62434      -4.46214
    346.63045      -3.46214
    346.63655      -3.83714
    346.64266      -4.08714
    346.64876      -4.71214
    346.65487      -6.21214
    346.66097      -9.46214
    346.66707     -11.08714
    346.67318      -6.58714
    346.67928      -4.46214
    346.68539      -0.46214
    346.69149       2.16286
    346.69759       3.03786
    346.70370       7.66286
    346.70980       9.03786
    346.71591      12.66286
    346.72201      14.41286
    346.72812      15.91286
    346.73422      12.91286
    346.74032       7.16286
    346.74643       3.53786
    346.75253       4.78786
    346.75864      -0.46214
    346.76474      -2.08714
    346.77085      -5.58714
    346.77695      -7.96214
    346.78305      -8.08714
    346.78916     -10.08714
    346.79526     -15.71214
    346.80137     -10.58714
    346.80747      -7.96214
    346.81358      -3.71214
    346.81968      -2.71214
    346.82578      -1.21214
    346.83189      -2.83714
    346.83799      -1.58714
    346.84410      -6.46214
    346.85020      -7.08714
    346.85631      -6.33714
    346.86241      -5.08714
    346.86851      -3.21214
    346.87462      -0.08714
    346.88072       1.53786
    346.88683      -1.21214
    346.89293       4.16286
    346.89904       4.53786
    346.90514      -0.21214
    346.91124      -4.46214
    346.91735      -8.08714
    346.92345     -13.21214
    346.92956     -13.71214
    346.93566     -11.58714
    346.94177      -9.33714
    346.94787      -1.08714
    346.95397      -2.21214
    346.96008      -0.08714
    346.96618       1.66286
    346.97229      -0.21214
    346.97839      -0.71214
    346.98450      -0.33714
    346.99060      -0.71214
    346.99670      -5.83714
    347.00281      -9.71214
    347.00891      -7.33714
    347.01502      -7.33714
    347.02112      -7.83714
    347.02723      -6.21214
    347.03333      -4.71214
    347.03943      -7.33714
    347.04554     -10.33714
    347.05164      -9.21214
    347.05775      -6.83714
    347.06385      -9.33714
    347.06995     -13.08714
    347.07606     -15.08714
    347.08216     -17.46214
    347.08827     -15.58714
    347.09437     -16.71214
    347.10048     -19.83714
    347.10658     -19.21214
    347.11268     -15.46214
    347.11879     -14.21214
    347.12489     -15.33714
    347.13100     -10.71214
    347.13710      -9.58714
    347.14321      -9.96214
    347.14931     -10.21214
    347.15541     -11.08714
    347.16152     -12.08714
    347.16762     -18.21214
    347.17373     -19.21214
    347.17983     -24.71214
    347.18594     -24.96214
    347.19204     -22.21214
    347.19814     -24.46214
    347.20425     -21.58714
    347.21035     -17.58714
    347.21646     -14.96214
    347.22256      -7.58714
    347.22867      -6.21214
    347.23477      -5.96214
    347.24087     -12.08714
    347.24698     -13.33714
    347.25308     -20.08714
    347.25919     -23.58714
    347.26529     -23.71214
    347.27140     -23.46214
    347.27750     -22.33714
    347.28360     -16.46214
    347.28971     -14.46214
    347.29581     -12.33714
    347.30192      -9.46214
    347.30802     -10.33714
    347.31413      -5.83714
    347.32023      -4.58714
    347.32633      -2.58714
    347.33244      -3.71214
    347.33854      -3.21214
    347.34465      -1.58714
    347.35075      -1.08714
    347.35686      -0.96214
    347.36296       2.03786
    347.36906       3.28786
    347.37517      -2.08714
    347.38127      -1.58714
    347.38738      -1.71214
    347.39348      -9.33714
    347.39958     -10.46214
    347.40569      -9.21214
    347.41179      -3.83714
    347.41790      -3.71214
    347.42400      -8.21214
    347.43011      -7.46214
    347.43621      -3.46214
    347.44231      -3.21214
    347.44842      -2.21214
    347.45452       1.16286
    347.46063      -0.83714
    347.46673       1.03786
    347.47284       5.41286
    347.47894       3.03786
    347.48504       5.91286
    347.49115       8.41286
    347.49725       7.78786
    347.50336       8.53786
    347.50946      11.66286
    347.51557       8.41286
    347.52167       4.53786
    347.52777       5.53786
    347.53388       7.16286
    347.53998       0.28786
    347.54609       0.91286
    347.55219      -8.46214
    347.55830      -8.46214
    347.56440      -5.83714
    347.57050      -6.21214
    347.57661      -4.83714
    347.58271      -8.08714
    347.58882     -11.33714
    347.59492     -13.21214
    347.60103     -13.46214
    347.60713     -14.83714
    347.61323     -14.21214
    347.61934     -13.08714
    347.62544     -10.21214
    347.63155     -10.96214
    347.63765     -12.46214
    347.64376     -10.58714
    347.64986     -13.21214
    347.65596     -11.21214
    347.66207     -14.46214
    347.66817     -13.08714
    347.67428      -8.71214
    347.68038      -4.46214
    347.68649      -3.46214
    347.69259      -1.21214
    347.69869       2.03786
    347.70480       4.41286
    347.71090       2.78786
    347.71701       3.16286
    347.72311      -0.46214
    347.72921       0.41286
    347.73532       2.28786
    347.74142       0.16286
    347.74753      -0.33714
    347.75363       1.16286
    347.75974       1.66286
    347.76584      -3.21214
    347.77194      -7.83714
    347.77805      -5.83714
    347.78415      -9.58714
    347.79026     -10.96214
    347.79636      -6.58714
    347.80247      -3.08714
    347.80857      -2.83714
    347.81467       4.91286
    347.82078       3.78786
    347.82688       4.91286
    347.83299       1.53786
    347.83909       0.91286
    347.84520       1.91286
    347.85130       2.91286
    347.85740       3.03786
    347.86351       2.41286
    347.86961       0.16286
    347.87572      -1.96214
    347.88182      -2.96214
    347.88793      -9.71214
    347.89403      -8.96214
    347.90013      -9.08714
    347.90624     -11.33714
    347.91234     -18.21214
    347.91845      -9.21214
    347.92455      -7.33714
    347.93066      -9.21214
    347.93676      -5.58714
    347.94286      -8.08714
    347.94897     -10.71214
    347.95507      -7.08714
    347.96118      -8.08714
    347.96728      -3.33714
    347.97339      -2.58714
    347.97949      -4.33714
    347.98559      -3.83714
    347.99170     -10.71214
    347.99780      -7.58714
    348.00391      -7.71214
    348.01001      -6.83714
    348.01612      -2.96214
    348.02222      -0.46214
    348.02832       2.28786
    348.03443       2.03786
    348.04053      -2.83714
    348.04664      -1.71214
    348.05274      -6.96214
    348.05885      -7.96214
    348.06495      -8.33714
    348.07105      -3.08714
    348.07716       0.16286
    348.08326       3.78786
    348.08937       7.91286
    348.09547       6.53786
    348.10157      11.41286
    348.10768       9.03786
    348.11378       3.28786
    348.11989      -0.96214
    348.12599       1.66286
    348.13210      -4.58714
    348.13820      -7.33714
    348.14430      -7.21214
    348.15041      -7.83714
    348.15651      -9.08714
    348.16262     -11.71214
    348.16872     -11.71214
    348.17483      -8.46214
    348.18093      -9.71214
    348.18703      -7.21214
    348.19314     -12.71214
    348.19924     -10.71214
    348.20535     -12.46214
    348.21145     -12.46214
    348.21756     -17.08714
    348.22366     -14.71214
    348.22976     -13.21214
    348.23587     -11.58714
    348.24197     -12.71214
    348.24808     -11.83714
    348.25418      -9.96214
    348.26029      -7.46214
    348.26639     -10.96214
    348.27249      -7.46214
    348.27860      -4.08714
    348.28470      -7.71214
    348.29081      -4.33714
    348.29691      -9.08714
    348.30302      -8.71214
    348.30912      -4.71214
    348.31522      -8.58714
    348.32133      -8.21214
    348.32743      -6.71214
    348.33354     -11.46214
    348.33964      -7.71214
    348.34575      -9.33714
    348.35185     -10.46214
    348.35795      -5.71214
    348.36406      -4.46214
    348.37016      -6.21214
    348.37627      -5.08714
    348.38237      -0.46214
    348.38848       4.28786
    348.39458       3.53786
    348.40068       4.91286
    348.40679       3.53786
    348.41289       6.03786
    348.41900       3.53786
    348.42510       3.03786
    348.43120       1.16286
    348.43731       2.41286
    348.44341       0.03786
    348.44952      -0.46214
    348.45562      -5.33714
    348.46173       2.16286
    348.46783       3.66286
    348.47393       4.91286
    348.48004       9.66286
    348.48614      12.66286
    348.49225       6.66286
    348.49835       4.16286
    348.50446       0.41286
    348.51056      -8.96214
    348.51666      -9.46214
    348.52277     -12.58714
    348.52887     -13.21214
    348.53498     -17.96214
    348.54108     -12.58714
    348.54719      -8.08714
    348.55329     -11.33714
    348.55939      -8.08714
    348.56550      -9.33714
    348.57160      -7.08714
    348.57771      -7.46214
    348.58381      -9.33714
    348.58992      -4.21214
    348.59602      -0.71214
    348.60212      -1.71214
    348.60823      -3.08714
    348.61433       0.03786
    348.62044      -5.08714
    348.62654      -3.46214
    348.63265      -0.46214
    348.63875      -0.71214
    348.64485      -3.08714
    348.65096      -3.21214
    348.65706      -4.33714
    348.66317       1.66286
    348.66927      -2.08714
    348.67538       4.53786
    348.68148       6.66286
    348.68758       8.41286
    348.69369       7.41286
    348.69979       9.03786
    348.70590       4.91286
    348.71200       8.53786
    348.71811      13.28786
    348.72421      10.53786
    348.73031      11.66286
    348.73642      16.41286
    348.74252      16.03786
    348.74863      16.41286
    348.75473       8.53786
    348.76084       2.78786
    348.76694       3.91286
    348.77304       4.66286
    348.77915       3.28786
    348.78525       9.53786
    348.79136       6.28786
    348.79746       1.78786
    348.80356       1.53786
    348.80967      -0.46214
    348.81577      -5.21214
    348.82188      -6.21214
    348.82798     -13.58714
    348.83409     -12.33714
    348.84019     -11.58714
    348.84629      -9.33714
    348.85240     -10.96214
    348.85850     -10.96214
    348.86461     -14.21214
    348.87071     -22.08714
    348.87682     -23.46214
    348.88292     -25.08714
    348.88902     -18.46214
    348.89513     -13.08714
    348.90123      -9.21214
    348.90734      -4.08714
    348.91344      -5.33714
    348.91955      -7.33714
    348.92565      -7.71214
    348.93175       1.28786
    348.93786      -1.83714
    348.94396      -2.58714
    348.95007      -7.21214
    348.95617      -4.33714
    348.96228       0.16286
    348.96838       0.53786
    348.97448      -1.83714
    348.98059      -1.08714
    348.98669       0.78786
    348.99280       5.03786
    348.99890      -0.08714
    349.00501      -1.08714
    349.01111      -2.71214
    349.01721      -2.21214
    349.02332      -4.21214
    349.02942      -5.33714
    349.03553      -2.33714
    349.04163      -2.71214
    349.04774      -5.21214
    349.05384      -6.71214
    349.05994     -11.46214
    349.06605     -13.21214
    349.07215     -13.71214
    349.07826     -12.21214
    349.08436     -13.08714
    349.09047      -7.58714
    349.09657      -7.21214
    349.10267      -7.21214
    349.10878      -6.71214
    349.11488      -7.83714
    349.12099      -4.96214
    349.12709      -9.46214
    349.13319      -5.46214
    349.13930      -7.58714
    349.14540      -6.46214
    349.15151      -6.21214
    349.15761      -4.58714
    349.16372      -5.83714
    349.16982      -9.83714
    349.17592     -10.83714
    349.18203     -13.71214
    349.18813     -14.83714
    349.19424     -14.71214
    349.20034     -10.58714
    349.20645     -11.46214
    349.21255      -6.21214
    349.21865      -6.33714
    349.22476      -7.96214
    349.23086      -9.83714
    349.23697     -11.08714
    349.24307      -6.96214
    349.24918      -5.71214
    349.25528      -6.46214
    349.26138      -3.96214
    349.26749      -8.96214
    349.27359      -4.83714
    349.27970      -4.08714
    349.28580      -5.96214
    349.29191      -2.08714
    349.29801      -0.08714
    349.30411      -0.96214
    349.31022      -5.33714
    349.31632      -5.58714
    349.32243      -8.58714
    349.32853     -12.21214
    349.33464     -13.21214
    349.34074     -10.71214
    349.34684     -12.71214
    349.35295     -18.33714
    349.35905     -14.71214
    349.36516     -12.83714
    349.37126      -9.21214
    349.37737      -6.21214
    349.38347      -3.33714
    349.38957      -0.96214
    349.39568       4.28786
    349.40178       4.78786
    349.40789       8.66286
    349.41399       9.53786
    349.42010      12.16286
    349.42620       9.53786
    349.43230       5.66286
    349.43841       2.53786
    349.44451       0.41286
    349.45062      -2.46214
    349.45672      -1.58714
    349.46283      -5.58714
    349.46893      -3.96214
    349.47503      -2.33714
    349.48114       2.03786
    349.48724       0.16286
    349.49335      -0.08714
    349.49945       1.03786
    349.50555      -3.33714
    349.51166      -1.08714
    349.51776      -4.71214
    349.52387      -8.21214
    349.52997      -2.83714
    349.53608      -2.46214
    349.54218      -4.33714
    349.54828       0.03786
    349.55439      -0.33714
    349.56049      -0.46214
    349.56660       0.16286
    349.57270       0.66286
    349.57881       3.78786
    349.58491       2.53786
    349.59101       1.78786
    349.59712      -0.58714
    349.60322       0.41286
    349.60933       0.91286
    349.61543      -0.33714
    349.62154       3.91286
    349.62764       2.03786
    349.63374       0.28786
    349.63985       3.16286
    349.64595       0.41286
    349.65206      -2.58714
    349.65816      -5.08714
    349.66427      -5.83714
    349.67037      -3.83714
    349.67647      -0.96214
    349.68258      -2.46214
    349.68868      -2.21214
    349.69479       0.28786
    349.70089       3.78786
    349.70700       0.66286
    349.71310      -2.58714
    349.71920      -4.96214
    349.72531      -5.33714
    349.73141      -2.83714
    349.73752      -1.33714
    349.74362      -6.96214
    349.74973       1.53786
    349.75583      11.03786
    349.76193      17.91286
    349.76804      15.16286
    349.77414      13.66286
    349.78025      12.03786
    349.78635       9.16286
    349.79246       4.91286
    349.79856       5.91286
    349.80466       0.53786
    349.81077      -3.96214
    349.81687       0.28786
    349.82298      -4.58714
    349.82908      -3.96214
    349.83518      -5.33714
    349.84129      -1.58714
    349.84739      -3.33714
    349.85350      -3.83714
    349.85960      -6.83714
    349.86571     -11.96214
    349.87181     -12.83714
    349.87791     -17.71214
    349.88402     -16.46214
    349.89012     -19.83714
    349.89623     -16.83714
    349.90233     -17.96214
    349.90844     -24.21214
    349.91454     -24.21214
    349.92064     -23.21214
    349.92675     -23.46214
    349.93285     -17.83714
    349.93896     -13.96214
    349.94506     -16.71214
    349.95117     -12.58714
    349.95727     -14.58714
    349.96337     -16.08714
    349.96948     -12.83714
    349.97558      -9.96214
    349.98169     -17.33714
    349.98779     -18.83714
    349.99390     -23.58714
    350.00000     -23.71214
===== CH2 data Wave No.1 ===== 
mT            Intensity 
    300.00000      -1.76634
    300.00610       1.10866
    300.01221       0.48366
    300.01831      -0.01634
    300.02442       2.98366
    300.03052       1.10866
    300.03663       2.73366
    300.04273       1.48366
    300.04883       1.35866
    300.05494      -1.14134
    300.06104      -3.64134
    300.06715      -2.39134
    300.07325      -1.76634
    300.07936      -2.51634
    300.08546      -1.64134
    300.09156      -3.51634
    300.09767       0.98366
    300.10377      -1.14134
    300.10988       0.85866
    300.11598       0.85866
    300.12209       0.23366
    300.12819      -1.14134
    300.13429      -2.76634
    300.14040       0.60866
    300.14650       1.73366
    300.15261       0.35866
    300.15871       0.73366
    300.16482       1.35866
    300.17092      -0.89134
    300.17702       3.60866
    300.18313       1.60866
    300.18923       3.60866
    300.19534      -0.26634
    300.20144      -1.39134
    300.20754      -0.26634
    300.21365      -1.89134
    300.21975      -1.76634
    300.22586       0.10866
    300.23196       2.10866
    300.23807       0.10866
    300.24417       2.98366
    300.25027       2.48366
    300.25638       1.48366
    300.26248       1.48366
    300.26859       2.10866
    300.27469       1.10866
    300.28080       0.98366
    300.28690       3.23366
    300.29300       0.23366
    300.29911       2.73366
    300.30521       1.85866
    300.31132       3.98366
    300.31742       0.73366
    300.32353       1.85866
    300.32963       0.85866
    300.33573      -0.76634
    300.34184       2.73366
    300.34794       1.23366
    300.35405       2.48366
    300.36015       0.10866
    300.36626       0.48366
    300.37236       1.98366
    300.37846      -1.01634
    300.38457       0.73366
    300.39067      -0.26634
    300.39678       1.85866
    300.40288      -0.76634
    300.40899       3.10866
    300.41509       2.85866
    300.42119       2.23366
    300.42730       2.23366
    300.43340       1.60866
    300.43951      -0.14134
    300.44561       0.60866
    300.45172      -1.01634
    300.45782      -2.64134
    300.46392      -2.14134
    300.47003      -2.14134
    300.47613       0.23366
    300.48224      -2.64134
    300.48834      -1.39134
    300.49445      -2.26634
    300.50055      -1.26634
    300.50665      -0.39134
    300.51276      -1.01634
    300.51886      -4.14134
    300.52497      -1.01634
    300.53107      -2.26634
    300.53717       0.85866
    300.54328      -3.01634
    300.54938      -2.01634
    300.55549      -0.76634
    300.56159      -3.14134
    300.56770      -1.64134
    300.57380       0.35866
    300.57990      -1.76634
    300.58601       1.98366
    300.59211       0.85866
    300.59822      -0.14134
    300.60432      -3.01634
    300.61043      -0.14134
    300.61653      -0.14134
    300.62263       1.23366
    300.62874       4.98366
    300.63484       1.23366
    300.64095       2.23366
    300.64705       0.73366
    300.65316      -0.14134
    300.65926       1.73366
    300.66536      -0.39134
    300.67147       1.10866
    300.67757      -1.01634
    300.68368      -3.51634
    300.68978      -1.26634
    300.69589       0.60866
    300.70199       1.60866
    300.70809       1.48366
    300.71420      -4.01634
    300.72030      -1.01634
    300.72641       1.98366
    300.73251      -0.26634
    300.73862       2.35866
    300.74472       1.60866
    300.75082       2.73366
    300.75693       1.73366
    300.76303       1.35866
    300.76914      -3.26634
    300.77524      -0.51634
    300.78135       2.73366
    300.78745      -0.39134
    300.79355       2.23366
    300.79966       0.48366
    300.80576       0.48366
    300.81187       2.98366
    300.81797       1.85866
    300.82408      -0.64134
    300.83018      -0.64134
    300.83628      -1.89134
    300.84239      -0.39134
    300.84849      -3.51634
    300.85460      -3.01634
    300.86070      -0.14134
    300.86681       2.60866
    300.87291       1.10866
    300.87901       3.85866
    300.88512      -0.01634
    300.89122       2.85866
    300.89733       1.85866
    300.90343       2.10866
    300.90953       2.10866
    300.91564       0.23366
    300.92174      -0.26634
    300.92785       1.10866
    300.93395       3.35866
    300.94006      -0.51634
    300.94616       1.35866
    300.95226       2.85866
    300.95837       0.60866
    300.96447       2.98366
    300.97058       0.60866
    300.97668       2.98366
    300.98279       1.48366
    300.98889       3.48366
    300.99499       0.98366
    301.00110       0.10866
    301.00720      -0.76634
    301.01331      -0.14134
    301.01941      -0.76634
    301.02552       1.48366
    301.03162       2.23366
    301.03772       1.60866
    301.04383       1.60866
    301.04993      -1.14134
    301.05604       0.10866
    301.06214      -1.26634
    301.06825       3.35866
    301.07435       0.48366
    301.08045      -1.64134
    301.08656      -0.01634
    301.09266      -0.89134
    301.09877      -0.01634
    301.10487      -1.76634
    301.11098      -1.64134
    301.11708       1.98366
    301.12318       0.10866
    301.12929      -0.64134
    301.13539      -1.76634
    301.14150      -2.89134
    301.14760      -2.64134
    301.15371      -2.01634
    301.15981      -0.14134
    301.16591       0.23366
    301.17202       0.98366
    301.17812      -0.89134
    301.18423      -1.01634
    301.19033      -2.14134
    301.19644       1.48366
    301.20254      -0.64134
    301.20864      -2.51634
    301.21475      -1.14134
    301.22085      -3.51634
    301.22696       0.35866
    301.23306       1.10866
    301.23916       0.98366
    301.24527       2.23366
    301.25137       0.73366
    301.25748      -0.39134
    301.26358       0.10866
    301.26969       0.35866
    301.27579       2.85866
    301.28189      -0.26634
    301.28800       2.85866
    301.29410      -0.14134
    301.30021       0.73366
    301.30631       2.35866
    301.31242       0.10866
    301.31852       2.60866
    301.32462       0.98366
    301.33073      -1.14134
    301.33683      -1.64134
    301.34294      -3.14134
    301.34904      -1.26634
    301.35515       0.23366
    301.36125       0.85866
    301.36735       1.48366
    301.37346       3.73366
    301.37956       2.23366
    301.38567       0.98366
    301.39177      -0.14134
    301.39788      -0.01634
    301.40398       1.48366
    301.41008       0.23366
    301.41619      -1.51634
    301.42229      -0.14134
    301.42840      -3.14134
    301.43450      -1.89134
    301.44061       0.48366
    301.44671      -0.01634
    301.45281       0.60866
    301.45892       1.23366
    301.46502      -0.26634
    301.47113      -1.89134
    301.47723      -0.76634
    301.48334       2.98366
    301.48944       1.23366
    301.49554      -1.01634
    301.50165      -0.89134
    301.50775      -0.51634
    301.51386       3.98366
    301.51996       0.73366
    301.52607      -4.39134
    301.53217      -0.26634
    301.53827       2.10866
    301.54438       1.85866
    301.55048      -1.51634
    301.55659      -2.01634
    301.56269      -0.89134
    301.56880       2.23366
    301.57490      -0.14134
    301.58100      -1.64134
    301.58711      -2.51634
    301.59321      -1.39134
    301.59932       1.73366
    301.60542       0.98366
    301.61152       0.10866
    301.61763      -1.26634
    301.62373      -0.01634
    301.62984      -1.51634
    301.63594       1.35866
    301.64205       1.98366
    301.64815      -0.39134
    301.65425      -1.01634
    301.66036      -0.39134
    301.66646       1.98366
    301.67257       2.10866
    301.67867      -0.01634
    301.68478       0.10866
    301.69088      -0.26634
    301.69698       2.85866
    301.70309       1.73366
    301.70919       3.35866
    301.71530       0.10866
    301.72140      -3.64134
    301.72751      -1.39134
    301.73361       0.85866
    301.73971      -1.89134
    301.74582       0.60866
    301.75192       2.60866
    301.75803      -0.76634
    301.76413       0.10866
    301.77024      -2.26634
    301.77634      -0.64134
    301.78244      -0.39134
    301.78855       0.85866
    301.79465       1.98366
    301.80076       1.10866
    301.80686      -2.26634
    301.81297       0.48366
    301.81907       3.48366
    301.82517       1.60866
    301.83128       0.48366
    301.83738      -2.76634
    301.84349      -0.89134
    301.84959       2.73366
    301.85570      -0.64134
    301.86180       1.35866
    301.86790       1.48366
    301.87401      -0.14134
    301.88011       3.35866
    301.88622       0.85866
    301.89232      -4.01634
    301.89843       1.73366
    301.90453      -1.64134
    301.91063      -0.14134
    301.91674       1.73366
    301.92284      -3.51634
    301.92895      -0.26634
    301.93505       0.48366
    301.94115      -0.39134
    301.94726       0.60866
    301.95336      -0.76634
    301.95947       1.60866
    301.96557       1.35866
    301.97168      -0.51634
    301.97778      -0.26634
    301.98388      -0.14134
    301.98999       2.48366
    301.99609       0.48366
    302.00220      -0.64134
    302.00830       0.98366
    302.01441       1.10866
    302.02051      -0.14134
    302.02661      -0.01634
    302.03272      -2.64134
    302.03882       0.48366
    302.04493       1.35866
    302.05103       1.73366
    302.05714       0.35866
    302.06324       1.23366
    302.06934      -1.76634
    302.07545       0.85866
    302.08155       1.10866
    302.08766       0.98366
    302.09376       0.48366
    302.09987       1.73366
    302.10597      -2.89134
    302.11207      -1.64134
    302.11818       0.98366
    302.12428       0.23366
    302.13039       2.98366
    302.13649       2.85866
    302.14260       0.98366
    302.14870      -0.76634
    302.15480      -0.39134
    302.16091       1.35866
    302.16701      -0.51634
    302.17312      -0.26634
    302.17922      -0.64134
    302.18533       0.85866
    302.19143      -0.14134
    302.19753       1.48366
    302.20364      -3.76634
    302.20974       0.85866
    302.21585       3.10866
    302.22195       1.73366
    302.22806      -0.89134
    302.23416      -1.89134
    302.24026       0.23366
    302.24637      -0.01634
    302.25247      -0.76634
    302.25858      -1.01634
    302.26468      -1.26634
    302.27079      -1.26634
    302.27689      -0.39134
    302.28299       0.73366
    302.28910       1.73366
    302.29520       0.35866
    302.30131      -1.01634
    302.30741       0.10866
    302.31351      -0.14134
    302.31962       0.10866
    302.32572      -0.51634
    302.33183      -1.26634
    302.33793       0.98366
    302.34404       3.73366
    302.35014      -0.51634
    302.35624      -3.39134
    302.36235      -1.76634
    302.36845       0.10866
    302.37456      -1.76634
    302.38066       1.35866
    302.38677       2.60866
    302.39287      -0.01634
    302.39897       0.48366
    302.40508      -2.01634
    302.41118       2.98366
    302.41729      -0.14134
    302.42339      -0.14134
    302.42950      -0.14134
    302.43560       0.85866
    302.44170      -2.26634
    302.44781       0.85866
    302.45391       2.60866
    302.46002       1.23366
    302.46612       2.23366
    302.47223       0.98366
    302.47833      -1.01634
    302.48443      -2.76634
    302.49054      -0.39134
    302.49664       1.23366
    302.50275       0.60866
    302.50885       3.73366
    302.51496       0.10866
    302.52106      -0.89134
    302.52716      -3.51634
    302.53327       0.23366
    302.53937       1.23366
    302.54548       1.48366
    302.55158       3.23366
    302.55769       1.35866
    302.56379      -1.64134
    302.56989      -2.51634
    302.57600      -2.26634
    302.58210      -0.64134
    302.58821      -0.76634
    302.59431       4.23366
    302.60042       0.73366
    302.60652      -3.01634
    302.61262       1.60866
    302.61873      -0.89134
    302.62483      -2.26634
    302.63094      -0.26634
    302.63704      -2.39134
    302.64314       0.48366
    302.64925       1.98366
    302.65535       0.48366
    302.66146       2.85866
    302.66756       1.98366
    302.67367       0.98366
    302.67977      -2.76634
    302.68587       0.35866
    302.69198      -1.89134
    302.69808      -0.14134
    302.70419      -0.89134
    302.71029      -1.51634
    302.71640       0.35866
    302.72250       3.10866
    302.72860       0.48366
    302.73471      -2.76634
    302.74081      -0.26634
    302.74692      -2.39134
    302.75302      -2.64134
    302.75913      -0.26634
    302.76523       2.60866
    302.77133      -0.89134
    302.77744      -0.39134
    302.78354      -2.14134
    302.78965      -1.64134
    302.79575      -2.26634
    302.80186       1.10866
    302.80796       1.35866
    302.81406       1.23366
    302.82017       1.48366
    302.82627       0.10866
    302.83238      -2.51634
    302.83848       0.10866
    302.84459       3.48366
    302.85069       1.48366
    302.85679       2.48366
    302.86290       0.10866
    302.86900      -0.76634
    302.87511       1.73366
    302.88121       1.10866
    302.88732      -2.76634
    302.89342      -1.26634
    302.89952       0.98366
    302.90563       2.48366
    302.91173       1.35866
    302.91784      -4.14134
    302.92394      -0.14134
    302.93005       3.73366
    302.93615       0.23366
    302.94225       1.10866
    302.94836      -0.89134
    302.95446      -0.51634
    302.96057       1.73366
    302.96667       0.73366
    302.97277      -0.64134
    302.97888      -1.51634
    302.98498      -0.01634
    302.99109       1.23366
    302.99719      -0.14134
    303.00330       0.10866
    303.00940       1.35866
    303.01550      -3.01634
    303.02161      -1.64134
    303.02771       1.48366
    303.03382       0.35866
    303.03992      -1.51634
    303.04603      -2.64134
    303.05213      -1.76634
    303.05823       3.23366
    303.06434      -0.26634
    303.07044       2.23366
    303.07655       0.60866
    303.08265      -2.39134
    303.08876       1.85866
    303.09486       0.48366
    303.10096      -3.39134
    303.10707      -0.14134
    303.11317       2.10866
    303.11928       1.10866
    303.12538       0.35866
    303.13149      -1.01634
    303.13759       1.23366
    303.14369      -0.76634
    303.14980      -0.01634
    303.15590       0.35866
    303.16201       0.73366
    303.16811      -1.01634
    303.17422      -1.76634
    303.18032      -0.01634
    303.18642      -0.39134
    303.19253      -0.51634
    303.19863       0.23366
    303.20474       1.48366
    303.21084      -2.39134
    303.21695      -2.89134
    303.22305       0.73366
    303.22915       1.23366
    303.23526       0.98366
    303.24136      -1.89134
    303.24747      -0.64134
    303.25357       1.98366
    303.25968       0.48366
    303.26578       0.23366
    303.27188      -2.01634
    303.27799       0.73366
    303.28409       1.23366
    303.29020       1.73366
    303.29630      -2.01634
    303.30241      -1.39134
    303.30851       0.85866
    303.31461       4.48366
    303.32072       1.23366
    303.32682      -3.14134
    303.33293       0.35866
    303.33903       0.35866
    303.34513       1.10866
    303.35124      -1.01634
    303.35734      -1.01634
    303.36345      -1.76634
    303.36955       3.10866
    303.37566       3.85866
    303.38176       1.85866
    303.38786       2.10866
    303.39397       0.10866
    303.40007      -5.14134
    303.40618      -1.01634
    303.41228       1.60866
    303.41839      -1.26634
    303.42449      -0.89134
    303.43059       0.35866
    303.43670      -0.89134
    303.44280      -3.01634
    303.44891      -0.01634
    303.45501       2.73366
    303.46112       1.60866
    303.46722      -1.89134
    303.47332      -1.89134
    303.47943      -0.01634
    303.48553       0.98366
    303.49164      -0.64134
    303.49774       1.85866
    303.50385       1.73366
    303.50995      -1.89134
    303.51605      -1.64134
    303.52216      -0.76634
    303.52826       2.60866
    303.53437       0.35866
    303.54047       2.35866
    303.54658       1.98366
    303.55268      -2.39134
    303.55878      -1.51634
    303.56489       0.48366
    303.57099       4.73366
    303.57710       0.23366
    303.58320      -3.14134
    303.58931      -0.89134
    303.59541       2.23366
    303.60151       2.10866
    303.60762       2.73366
    303.61372       2.48366
    303.61983       0.10866
    303.62593      -4.01634
    303.63204      -0.64134
    303.63814       2.98366
    303.64424       2.48366
    303.65035      -0.64134
    303.65645      -1.89134
    303.66256      -1.26634
    303.66866       3.10866
    303.67476      -0.01634
    303.68087       0.85866
    303.68697      -1.14134
    303.69308       2.23366
    303.69918       0.35866
    303.70529      -1.01634
    303.71139       2.73366
    303.71749       1.85866
    303.72360       1.35866
    303.72970      -0.51634
    303.73581      -2.64134
    303.74191      -3.26634
    303.74802      -2.14134
    303.75412       3.98366
    303.76022       0.85866
    303.76633      -3.76634
    303.77243       2.23366
    303.77854      -2.01634
    303.78464       2.98366
    303.79075       0.23366
    303.79685      -1.76634
    303.80295       0.73366
    303.80906       2.35866
    303.81516       0.35866
    303.82127      -1.64134
    303.82737      -2.51634
    303.83348      -0.01634
    303.83958       3.98366
    303.84568       1.98366
    303.85179      -4.51634
    303.85789      -1.76634
    303.86400       0.98366
    303.87010       0.73366
    303.87621      -0.39134
    303.88231       1.98366
    303.88841       2.23366
    303.89452       0.85866
    303.90062       1.35866
    303.90673      -0.39134
    303.91283      -0.64134
    303.91894      -1.14134
    303.92504      -2.76634
    303.93114      -0.76634
    303.93725      -1.76634
    303.94335      -1.14134
    303.94946      -0.51634
    303.95556       1.85866
    303.96167       0.48366
    303.96777      -2.64134
    303.97387       0.73366
    303.97998      -3.01634
    303.98608      -1.89134
    303.99219       0.85866
    303.99829       1.35866
    304.00440       1.48366
    304.01050      -2.26634
    304.01660      -0.89134
    304.02271       1.35866
    304.02881       1.35866
    304.03492      -1.64134
    304.04102       2.48366
    304.04712      -0.51634
    304.05323      -2.89134
    304.05933      -0.14134
    304.06544      -2.64134
    304.07154      -1.64134
    304.07765       0.48366
    304.08375       0.73366
    304.08985       1.60866
    304.09596       0.85866
    304.10206      -0.14134
    304.10817      -4.01634
    304.11427      -2.64134
    304.12038       1.48366
    304.12648      -0.64134
    304.13258      -0.64134
    304.13869       1.85866
    304.14479       0.60866
    304.15090       0.60866
    304.15700      -1.51634
    304.16311       1.10866
    304.16921       0.60866
    304.17531       0.98366
    304.18142       0.98366
    304.18752      -0.26634
    304.19363      -0.14134
    304.19973       1.10866
    304.20584      -2.26634
    304.21194      -2.01634
    304.21804      -0.51634
    304.22415      -2.14134
    304.23025      -0.76634
    304.23636       1.85866
    304.24246       0.73366
    304.24857      -3.26634
    304.25467      -1.39134
    304.26077      -1.01634
    304.26688       2.35866
    304.27298       0.85866
    304.27909      -2.51634
    304.28519       0.10866
    304.29130       3.35866
    304.29740       1.73366
    304.30350       1.35866
    304.30961      -0.26634
    304.31571      -0.14134
    304.32182       4.35866
    304.32792       1.10866
    304.33403      -0.51634
    304.34013      -2.14134
    304.34623       0.10866
    304.35234       1.35866
    304.35844      -0.14134
    304.36455       0.98366
    304.37065       1.10866
    304.37675      -1.76634
    304.38286      -1.39134
    304.38896       0.98366
    304.39507       0.85866
    304.40117      -0.76634
    304.40728       0.85866
    304.41338      -0.01634
    304.41948       0.23366
    304.42559       2.98366
    304.43169       1.10866
    304.43780       0.23366
    304.44390      -1.14134
    304.45001       0.85866
    304.45611       0.85866
    304.46221      -3.39134
    304.46832      -1.64134
    304.47442      -0.51634
    304.48053      -2.76634
    304.48663      -0.26634
    304.49274       2.48366
    304.49884      -0.14134
    304.50494       2.35866
    304.51105       0.10866
    304.51715      -2.89134
    304.52326      -1.64134
    304.52936       1.48366
    304.53547       0.23366
    304.54157       0.60866
    304.54767       1.98366
    304.55378       0.60866
    304.55988       0.60866
    304.56599      -1.14134
    304.57209       0.60866
    304.57820       0.98366
    304.58430      -1.76634
    304.59040       0.98366
    304.59651      -0.89134
    304.60261      -2.14134
    304.60872       0.10866
    304.61482       1.85866
    304.62093       2.60866
    304.62703       0.23366
    304.63313      -0.51634
    304.63924      -0.39134
    304.64534      -1.76634
    304.65145      -2.51634
    304.65755      -0.39134
    304.66366      -2.26634
    304.66976      -1.51634
    304.67586      -2.89134
    304.68197       0.35866
    304.68807       0.48366
    304.69418       3.10866
    304.70028       0.10866
    304.70639      -1.89134
    304.71249       0.73366
    304.71859       3.73366
    304.72470       1.10866
    304.73080      -2.14134
    304.73691      -0.51634
    304.74301       0.85866
    304.74911       3.23366
    304.75522       0.48366
    304.76132      -1.39134
    304.76743      -0.89134
    304.77353       2.10866
    304.77964       0.98366
    304.78574      -1.76634
    304.79184      -2.39134
    304.79795      -0.39134
    304.80405       1.60866
    304.81016       1.73366
    304.81626      -1.51634
    304.82237       0.10866
    304.82847       0.23366
    304.83457      -2.51634
    304.84068       0.48366
    304.84678       2.85866
    304.85289       0.10866
    304.85899       0.73366
    304.86510      -0.26634
    304.87120       0.35866
    304.87730       0.85866
    304.88341       1.60866
    304.88951       1.98366
    304.89562      -0.26634
    304.90172       0.98366
    304.90783       1.85866
    304.91393      -1.51634
    304.92003      -0.39134
    304.92614      -1.76634
    304.93224      -0.39134
    304.93835       0.85866
    304.94445       2.98366
    304.95056      -0.39134
    304.95666      -3.01634
    304.96276      -1.64134
    304.96887       0.98366
    304.97497       1.73366
    304.98108       0.60866
    304.98718       0.10866
    304.99329      -1.64134
    304.99939      -2.64134
    305.00549      -2.01634
    305.01160       1.23366
    305.01770       1.23366
    305.02381       0.73366
    305.02991       1.60866
    305.03602       1.85866
    305.04212      -4.01634
    305.04822      -0.89134
    305.05433      -0.26634
    305.06043       0.85866
    305.06654       0.23366
    305.07264       3.23366
    305.07874       0.73366
    305.08485      -2.01634
    305.09095      -2.14134
    305.09706       1.98366
    305.10316       0.23366
    305.10927      -2.64134
    305.11537      -3.64134
    305.12147      -1.01634
    305.12758      -0.01634
    305.13368       0.10866
    305.13979      -0.01634
    305.14589       0.35866
    305.15200      -0.01634
    305.15810      -1.64134
    305.16420      -0.51634
    305.17031       2.73366
    305.17641       1.10866
    305.18252      -3.76634
    305.18862       1.23366
    305.19473      -0.89134
    305.20083      -2.01634
    305.20693      -0.26634
    305.21304       2.48366
    305.21914       0.48366
    305.22525      -3.01634
    305.23135      -1.64134
    305.23746       1.23366
    305.24356       1.35866
    305.24966       1.23366
    305.25577      -1.89134
    305.26187      -0.76634
    305.26798       2.98366
    305.27408       0.35866
    305.28019       3.23366
    305.28629      -1.26634
    305.29239       2.48366
    305.29850       2.23366
    305.30460      -1.89134
    305.31071      -2.14134
    305.31681      -0.39134
    305.32292      -1.14134
    305.32902       0.60866
    305.33512      -2.01634
    305.34123      -1.01634
    305.34733       2.23366
    305.35344       2.48366
    305.35954      -0.76634
    305.36565      -3.14134
    305.37175      -0.39134
    305.37785      -0.64134
    305.38396       0.48366
    305.39006      -0.14134
    305.39617      -0.51634
    305.40227       1.48366
    305.40838       3.10866
    305.41448       2.23366
    305.42058       3.73366
    305.42669      -1.89134
    305.43279      -0.64134
    305.43890       1.98366
    305.44500      -1.01634
    305.45110      -1.64134
    305.45721       0.23366
    305.46331       3.10866
    305.46942       1.23366
    305.47552       2.85866
    305.48163       0.48366
    305.48773      -0.39134
    305.49383      -0.39134
    305.49994      -2.51634
    305.50604       1.98366
    305.51215       0.23366
    305.51825      -2.76634
    305.52436      -1.64134
    305.53046       0.85866
    305.53656       1.85866
    305.54267       1.98366
    305.54877      -0.39134
    305.55488       0.23366
    305.56098      -2.89134
    305.56709      -0.14134
    305.57319       1.73366
    305.57929       0.48366
    305.58540       1.60866
    305.59150      -0.39134
    305.59761       1.35866
    305.60371       1.85866
    305.60982       0.60866
    305.61592      -2.39134
    305.62202      -3.01634
    305.62813      -3.39134
    305.63423      -1.39134
    305.64034      -0.26634
    305.64644       1.73366
    305.65255       0.10866
    305.65865       2.60866
    305.66475       0.73366
    305.67086       1.10866
    305.67696       2.60866
    305.68307      -1.51634
    305.68917      -0.89134
    305.69528       0.10866
    305.70138       2.85866
    305.70748       0.10866
    305.71359      -4.01634
    305.71969      -0.64134
    305.72580      -0.14134
    305.73190       1.60866
    305.73801       0.48366
    305.74411       2.48366
    305.75021       0.98366
    305.75632       0.35866
    305.76242       0.23366
    305.76853       1.48366
    305.77463       1.60866
    305.78073       0.10866
    305.78684      -1.89134
    305.79294       2.48366
    305.79905       5.10866
    305.80515       0.23366
    305.81126       3.23366
    305.81736       1.60866
    305.82346       1.23366
    305.82957       1.23366
    305.83567      -0.26634
    305.84178      -0.76634
    305.84788       0.60866
    305.85399      -1.89134
    305.86009       0.48366
    305.86619       4.98366
    305.87230       0.85866
    305.87840       1.98366
    305.88451       1.98366
    305.89061       1.35866
    305.89672       3.48366
    305.90282       1.85866
    305.90892       1.35866
    305.91503      -0.51634
    305.92113      -0.76634
    305.92724       1.60866
    305.93334       0.85866
    305.93945       1.48366
    305.94555      -1.01634
    305.95165       1.23366
    305.95776      -0.14134
    305.96386      -0.76634
    305.96997       0.60866
    305.97607       2.10866
    305.98218      -0.89134
    305.98828       0.60866
    305.99438      -0.39134
    306.00049      -1.26634
    306.00659      -1.76634
    306.01270      -0.01634
    306.01880       1.73366
    306.02491       1.35866
    306.03101      -1.89134
    306.03711      -1.39134
    306.04322       0.73366
    306.04932       1.98366
    306.05543       0.35866
    306.06153       4.35866
    306.06764      -0.39134
    306.07374      -1.76634
    306.07984       0.35866
    306.08595      -2.76634
    306.09205       0.23366
    306.09816      -3.26634
    306.10426      -2.64134
    306.11037       2.23366
    306.11647       1.85866
    306.12257       0.73366
    306.12868       3.60866
    306.13478      -0.76634
    306.14089       0.60866
    306.14699      -0.39134
    306.15309       0.23366
    306.15920      -0.76634
    306.16530      -1.39134
    306.17141      -0.89134
    306.17751      -0.01634
    306.18362      -2.76634
    306.18972       0.35866
    306.19582       2.98366
    306.20193       0.23366
    306.20803       1.35866
    306.21414      -0.89134
    306.22024       1.85866
    306.22635      -3.01634
    306.23245      -1.26634
    306.23855      -2.14134
    306.24466      -0.14134
    306.25076       0.10866
    306.25687      -1.64134
    306.26297      -3.01634
    306.26908       0.23366
    306.27518       2.85866
    306.28128      -2.51634
    306.28739       0.60866
    306.29349       1.85866
    306.29960      -2.89134
    306.30570      -1.89134
    306.31181       0.73366
    306.31791       3.48366
    306.32401      -1.01634
    306.33012      -3.14134
    306.33622      -2.01634
    306.34233      -2.76634
    306.34843       1.73366
    306.35454       1.85866
    306.36064      -0.51634
    306.36674      -2.39134
    306.37285      -1.89134
    306.37895       2.48366
    306.38506       3.48366
    306.39116      -0.76634
    306.39727      -1.26634
    306.40337       0.10866
    306.40947       1.98366
    306.41558      -0.01634
    306.42168      -1.89134
    306.42779      -1.01634
    306.43389      -1.14134
    306.44000       2.23366
    306.44610       1.35866
    306.45220       0.23366
    306.45831      -0.39134
    306.46441      -0.64134
    306.47052       1.48366
    306.47662       2.10866
    306.48272       1.48366
    306.48883       3.10866
    306.49493      -0.64134
    306.50104      -0.76634
    306.50714      -2.64134
    306.51325       0.85866
    306.51935      -2.01634
    306.52545      -1.51634
    306.53156      -3.14134
    306.53766      -0.89134
    306.54377      -2.51634
    306.54987      -0.51634
    306.55598       2.35866
    306.56208       1.35866
    306.56818       0.85866
    306.57429       0.98366
    306.58039      -0.64134
    306.58650       1.98366
    306.59260      -0.64134
    306.59871      -2.51634
    306.60481      -0.39134
    306.61091       1.98366
    306.61702       0.23366
    306.62312      -1.14134
    306.62923      -0.64134
    306.63533       0.98366
    306.64144       1.10866
    306.64754       0.48366
    306.65364       3.48366
    306.65975      -0.26634
    306.66585      -3.76634
    306.67196       1.23366
    306.67806       1.73366
    306.68417       1.35866
    306.69027      -2.64134
    306.69637      -2.14134
    306.70248       0.35866
    306.70858      -3.01634
    306.71469       0.10866
    306.72079       2.60866
    306.72690      -1.51634
    306.73300      -2.14134
    306.73910      -0.51634
    306.74521       1.60866
    306.75131      -0.01634
    306.75742       1.85866
    306.76352      -0.26634
    306.76963      -1.26634
    306.77573      -3.14134
    306.78183       1.10866
    306.78794      -0.76634
    306.79404       1.60866
    306.80015      -1.51634
    306.80625      -1.51634
    306.81236      -3.26634
    306.81846      -0.01634
    306.82456       3.10866
    306.83067       1.48366
    306.83677       0.73366
    306.84288      -0.51634
    306.84898       2.48366
    306.85508       2.73366
    306.86119      -0.76634
    306.86729      -2.14134
    306.87340       0.85866
    306.87950       1.10866
    306.88561      -1.89134
    306.89171       0.23366
    306.89781      -0.39134
    306.90392       2.10866
    306.91002       2.85866
    306.91613       0.35866
    306.92223      -3.76634
    306.92834       1.48366
    306.93444      -0.14134
    306.94054       1.60866
    306.94665       2.35866
    306.95275      -1.14134
    306.95886       1.98366
    306.96496       0.10866
    306.97107      -0.26634
    306.97717      -0.39134
    306.98327      -0.76634
    306.98938      -4.26634
    306.99548       1.23366
    307.00159       3.23366
    307.00769       1.23366
    307.01380      -0.39134
    307.01990       2.35866
    307.02600       1.73366
    307.03211       3.23366
    307.03821       1.60866
    307.04432       0.98366
    307.05042      -0.76634
    307.05653      -1.51634
    307.06263       0.60866
    307.06873       2.73366
    307.07484      -0.51634
    307.08094      -1.14134
    307.08705      -1.39134
    307.09315       0.73366
    307.09926       3.48366
    307.10536       0.23366
    307.11146      -2.89134
    307.11757      -0.76634
    307.12367      -0.64134
    307.12978       2.73366
    307.13588       1.85866
    307.14199       0.73366
    307.14809      -0.64134
    307.15419      -0.51634
    307.16030       0.35866
    307.16640       0.35866
    307.17251       0.35866
    307.17861       2.60866
    307.18471       1.10866
    307.19082       2.73366
    307.19692       0.10866
    307.20303       1.10866
    307.20913      -0.26634
    307.21524      -1.51634
    307.22134      -0.76634
    307.22744       0.35866
    307.23355      -1.01634
    307.23965       0.10866
    307.24576      -1.26634
    307.25186       0.23366
    307.25797       0.60866
    307.26407       0.73366
    307.27017       1.10866
    307.27628       2.10866
    307.28238      -0.64134
    307.28849       1.60866
    307.29459      -1.39134
    307.30070       2.60866
    307.30680      -0.39134
    307.31290       1.48366
    307.31901       1.98366
    307.32511       1.73366
    307.33122       2.35866
    307.33732      -0.64134
    307.34343       4.48366
    307.34953       1.35866
    307.35563       2.48366
    307.36174       3.60866
    307.36784       2.85866
    307.37395       1.73366
    307.38005       0.98366
    307.38616       2.23366
    307.39226      -0.01634
    307.39836      -1.89134
    307.40447      -0.26634
    307.41057      -2.51634
    307.41668      -0.01634
    307.42278       0.23366
    307.42889      -0.01634
    307.43499      -0.14134
    307.44109       0.10866
    307.44720       0.98366
    307.45330       1.10866
    307.45941       1.60866
    307.46551      -1.64134
    307.47162      -0.01634
    307.47772      -1.64134
    307.48382      -2.89134
    307.48993       0.85866
    307.49603      -1.76634
    307.50214      -0.64134
    307.50824       0.35866
    307.51435      -0.26634
    307.52045       1.35866
    307.52655       0.10866
    307.53266       1.98366
    307.53876       2.73366
    307.54487       1.10866
    307.55097      -2.51634
    307.55707      -1.64134
    307.56318       3.48366
    307.56928       1.35866
    307.57539      -1.51634
    307.58149      -3.39134
    307.58760      -1.26634
    307.59370       0.35866
    307.59980      -0.39134
    307.60591       2.98366
    307.61201      -0.14134
    307.61812      -1.76634
    307.62422      -1.14134
    307.63033       0.73366
    307.63643       3.10866
    307.64253      -1.01634
    307.64864       1.73366
    307.65474      -0.89134
    307.66085      -1.14134
    307.66695       1.23366
    307.67306      -0.39134
    307.67916      -2.39134
    307.68526      -1.14134
    307.69137       3.48366
    307.69747       1.60866
    307.70358       0.98366
    307.70968       1.10866
    307.71579       0.60866
    307.72189       0.10866
    307.72799      -0.76634
    307.73410      -0.14134
    307.74020       0.23366
    307.74631       2.98366
    307.75241       1.23366
    307.75852       1.85866
    307.76462       1.23366
    307.77072       0.98366
    307.77683      -0.14134
    307.78293      -1.26634
    307.78904      -0.76634
    307.79514       0.23366
    307.80125      -2.51634
    307.80735      -1.26634
    307.81345      -2.51634
    307.81956      -1.39134
    307.82566       0.10866
    307.83177      -2.51634
    307.83787      -0.51634
    307.84398      -4.64134
    307.85008      -2.76634
    307.85618      -1.51634
    307.86229      -1.76634
    307.86839       1.60866
    307.87450       0.85866
    307.88060       0.10866
    307.88670       1.23366
    307.89281       2.35866
    307.89891       2.10866
    307.90502      -0.26634
    307.91112       1.60866
    307.91723      -1.89134
    307.92333       1.23366
    307.92943      -0.64134
    307.93554      -0.89134
    307.94164       1.73366
    307.94775       0.10866
    307.95385       2.98366
    307.95996      -0.39134
    307.96606       4.85866
    307.97216       1.48366
    307.97827       1.23366
    307.98437       1.73366
    307.99048       0.85866
    307.99658       1.23366
    308.00269       0.60866
    308.00879      -4.26634
    308.01489      -1.39134
    308.02100       2.23366
    308.02710       1.48366
    308.03321      -0.01634
    308.03931      -3.26634
    308.04542      -2.26634
    308.05152       3.73366
    308.05762       0.85866
    308.06373      -1.76634
    308.06983      -0.26634
    308.07594       3.23366
    308.08204       2.23366
    308.08815       0.73366
    308.09425      -2.39134
    308.10035      -0.51634
    308.10646      -2.14134
    308.11256      -0.14134
    308.11867      -0.26634
    308.12477       0.23366
    308.13088       0.73366
    308.13698      -1.64134
    308.14308      -0.51634
    308.14919      -2.76634
    308.15529      -0.01634
    308.16140       2.10866
    308.16750       1.98366
    308.17361      -0.76634
    308.17971      -2.76634
    308.18581      -2.14134
    308.19192       2.85866
    308.19802       0.35866
    308.20413       2.85866
    308.21023      -0.39134
    308.21634       0.85866
    308.22244       2.10866
    308.22854      -0.64134
    308.23465      -2.26634
    308.24075      -1.14134
    308.24686      -0.89134
    308.25296      -0.89134
    308.25906      -1.26634
    308.26517      -0.64134
    308.27127      -0.89134
    308.27738      -1.51634
    308.28348       1.35866
    308.28959      -2.39134
    308.29569      -0.51634
    308.30179      -2.64134
    308.30790      -2.64134
    308.31400      -1.26634
    308.32011       0.85866
    308.32621       0.23366
    308.33232       0.10866
    308.33842      -1.39134
    308.34452      -3.51634
    308.35063      -1.64134
    308.35673       4.23366
    308.36284       0.10866
    308.36894       2.48366
    308.37505       1.48366
    308.38115       0.85866
    308.38725       3.23366
    308.39336       0.85866
    308.39946      -2.01634
    308.40557       1.23366
    308.41167      -1.51634
    308.41778      -0.89134
    308.42388       0.98366
    308.42998       1.60866
    308.43609       0.35866
    308.44219      -3.01634
    308.44830      -1.14134
    308.45440       2.60866
    308.46051      -0.64134
    308.46661       1.73366
    308.47271       1.60866
    308.47882      -0.64134
    308.48492       1.23366
    308.49103       0.73366
    308.49713      -3.76634
    308.50324      -1.14134
    308.50934      -0.51634
    308.51544      -0.01634
    308.52155      -0.26634
    308.52765       0.98366
    308.53376      -0.26634
    308.53986       0.98366
    308.54597       0.23366
    308.55207      -3.64134
    308.55817      -0.51634
    308.56428      -3.51634
    308.57038      -0.26634
    308.57649       0.73366
    308.58259       2.85866
    308.58869      -1.26634
    308.59480      -0.26634
    308.60090       0.73366
    308.60701      -3.01634
    308.61311      -0.64134
    308.61922       2.48366
    308.62532       0.23366
    308.63142       1.23366
    308.63753       1.85866
    308.64363      -0.51634
    308.64974       1.85866
    308.65584       0.98366
    308.66195      -0.01634
    308.66805       0.35866
    308.67415      -2.39134
    308.68026       0.85866
    308.68636       1.10866
    308.69247       0.98366
    308.69857      -0.89134
    308.70468      -1.76634
    308.71078      -0.26634
    308.71688      -1.89134
    308.72299      -0.39134
    308.72909      -0.14134
    308.73520      -1.14134
    308.74130      -0.14134
    308.74741      -5.64134
    308.75351      -0.01634
    308.75961      -3.01634
    308.76572       0.35866
    308.77182      -3.01634
    308.77793      -0.76634
    308.78403      -1.14134
    308.79014       0.73366
    308.79624       0.35866
    308.80234      -1.01634
    308.80845      -0.39134
    308.81455      -1.01634
    308.82066      -1.51634
    308.82676       0.48366
    308.83287      -0.51634
    308.83897       0.23366
    308.84507       1.10866
    308.85118       0.23366
    308.85728       0.48366
    308.86339      -0.01634
    308.86949      -1.26634
    308.87560      -2.51634
    308.88170       0.35866
    308.88780      -1.26634
    308.89391      -0.39134
    308.90001       1.60866
    308.90612       0.48366
    308.91222       3.98366
    308.91832       2.10866
    308.92443      -2.26634
    308.93053       2.98366
    308.93664       1.23366
    308.94274       0.48366
    308.94885       0.48366
    308.95495       1.48366
    308.96105      -1.01634
    308.96716      -4.64134
    308.97326      -1.39134
    308.97937       1.60866
    308.98547      -0.01634
    308.99158       1.10866
    308.99768       1.98366
    309.00378       1.73366
    309.00989       4.60866
    309.01599       0.35866
    309.02210      -3.14134
    309.02820       0.48366
    309.03431      -1.39134
    309.04041       0.73366
    309.04651      -0.64134
    309.05262       0.60866
    309.05872       1.85866
    309.06483       1.23366
    309.07093       0.48366
    309.07704       1.85866
    309.08314      -0.51634
    309.08924       4.60866
    309.09535       0.85866
    309.10145      -1.51634
    309.10756      -2.64134
    309.11366      -0.39134
    309.11977      -1.14134
    309.12587      -0.39134
    309.13197      -0.39134
    309.13808       0.23366
    309.14418      -3.76634
    309.15029      -1.39134
    309.15639      -3.01634
    309.16250      -1.89134
    309.16860      -0.89134
    309.17470       0.48366
    309.18081       0.10866
    309.18691      -0.76634
    309.19302      -0.26634
    309.19912      -2.14134
    309.20523       0.85866
    309.21133       2.73366
    309.21743      -0.89134
    309.22354       2.23366
    309.22964      -0.01634
    309.23575      -1.76634
    309.24185      -1.76634
    309.24796      -1.89134
    309.25406      -1.51634
    309.26016      -1.76634
    309.26627       0.48366
    309.27237      -2.76634
    309.27848      -0.39134
    309.28458      -1.76634
    309.29068      -0.14134
    309.29679      -2.76634
    309.30289      -0.64134
    309.30900      -4.01634
    309.31510      -0.26634
    309.32121      -0.64134
    309.32731       0.35866
    309.33341      -2.51634
    309.33952      -2.14134
    309.34562      -0.89134
    309.35173      -1.51634
    309.35783       1.23366
    309.36394       0.73366
    309.37004      -0.51634
    309.37614      -1.89134
    309.38225       0.98366
    309.38835       0.23366
    309.39446       0.73366
    309.40056       0.35866
    309.40667       1.48366
    309.41277       0.10866
    309.41887       3.23366
    309.42498       0.98366
    309.43108      -3.76634
    309.43719      -0.01634
    309.44329      -3.01634
    309.44940      -1.26634
    309.45550      -0.64134
    309.46160      -1.89134
    309.46771      -1.14134
    309.47381       2.60866
    309.47992       1.23366
    309.48602      -2.26634
    309.49213      -2.76634
    309.49823      -0.39134
    309.50433       0.10866
    309.51044       0.48366
    309.51654      -1.51634
    309.52265      -1.39134
    309.52875      -0.51634
    309.53486      -1.51634
    309.54096      -1.01634
    309.54706      -2.89134
    309.55317      -0.64134
    309.55927      -0.01634
    309.56538      -0.01634
    309.57148       1.48366
    309.57759      -1.51634
    309.58369       0.73366
    309.58979      -0.26634
    309.59590       1.35866
    309.60200      -1.64134
    309.60811      -1.76634
    309.61421       0.85866
    309.62031      -0.39134
    309.62642      -2.64134
    309.63252      -0.76634
    309.63863      -2.01634
    309.64473       0.35866
    309.65084       2.73366
    309.65694       1.35866
    309.66304       2.73366
    309.66915      -0.39134
    309.67525      -1.14134
    309.68136      -3.76634
    309.68746      -1.39134
    309.69357      -3.39134
    309.69967      -1.51634
    309.70577      -3.26634
    309.71188       0.10866
    309.71798       2.10866
    309.72409       2.35866
    309.73019      -1.76634
    309.73630      -1.76634
    309.74240      -0.76634
    309.74850      -3.01634
    309.75461      -2.76634
    309.76071      -0.64134
    309.76682      -2.64134
    309.77292       1.23366
    309.77903       2.48366
    309.78513       0.98366
    309.79123       1.85866
    309.79734      -0.14134
    309.80344       2.35866
    309.80955       1.73366
    309.81565       2.23366
    309.82176      -1.39134
    309.82786      -2.01634
    309.83396       0.23366
    309.84007       0.48366
    309.84617      -1.01634
    309.85228       0.73366
    309.85838      -1.01634
    309.86449      -1.01634
    309.87059      -1.26634
    309.87669      -1.51634
    309.88280       1.35866
    309.88890       0.48366
    309.89501      -0.89134
    309.90111       0.73366
    309.90722       0.48366
    309.91332       2.98366
    309.91942      -0.26634
    309.92553       1.98366
    309.93163      -0.64134
    309.93774      -1.51634
    309.94384      -1.01634
    309.94995      -1.51634
    309.95605       0.60866
    309.96215      -0.89134
    309.96826      -2.39134
    309.97436      -0.14134
    309.98047       1.35866
    309.98657      -2.01634
    309.99267      -1.39134
    309.99878      -1.76634
    310.00488      -1.14134
    310.01099       1.10866
    310.01709      -0.14134
    310.02320      -2.39134
    310.02930      -0.26634
    310.03540      -2.39134
    310.04151       0.48366
    310.04761      -0.39134
    310.05372      -2.01634
    310.05982      -1.64134
    310.06593      -1.64134
    310.07203      -0.26634
    310.07813      -2.26634
    310.08424       1.48366
    310.09034       0.98366
    310.09645       0.60866
    310.10255      -1.39134
    310.10866      -1.39134
    310.11476      -0.39134
    310.12086      -2.64134
    310.12697       0.23366
    310.13307      -2.76634
    310.13918      -1.64134
    310.14528      -0.39134
    310.15139      -1.14134
    310.15749      -1.39134
    310.16359      -2.26634
    310.16970       0.85866
    310.17580      -0.39134
    310.18191       0.73366
    310.18801       3.35866
    310.19412      -0.51634
    310.20022      -4.01634
    310.20632      -1.39134
    310.21243      -1.51634
    310.21853      -3.39134
    310.22464      -0.39134
    310.23074      -3.39134
    310.23685      -0.51634
    310.24295      -1.01634
    310.24905      -1.39134
    310.25516      -0.39134
    310.26126      -0.26634
    310.26737       0.98366
    310.27347       1.85866
    310.27958       1.10866
    310.28568       2.35866
    310.29178      -0.14134
    310.29789      -3.89134
    310.30399      -1.51634
    310.31010       1.98366
    310.31620       0.60866
    310.32230      -0.14134
    310.32841       0.85866
    310.33451      -1.01634
    310.34062      -0.39134
    310.34672       0.23366
    310.35283      -0.76634
    310.35893      -1.89134
    310.36503       1.60866
    310.37114       1.23366
    310.37724       1.98366
    310.38335       4.73366
    310.38945       1.23366
    310.39556      -0.51634
    310.40166       1.48366
    310.40776       1.35866
    310.41387      -0.76634
    310.41997      -0.14134
    310.42608      -0.51634
    310.43218      -0.01634
    310.43829       3.10866
    310.44439       1.23366
    310.45049      -0.76634
    310.45660       0.85866
    310.46270      -0.14134
    310.46881      -2.26634
    310.47491       0.98366
    310.48102      -0.01634
    310.48712       1.35866
    310.49322       1.98366
    310.49933       2.23366
    310.50543       3.73366
    310.51154       0.73366
    310.51764       1.60866
    310.52375       0.73366
    310.52985      -0.51634
    310.53595       1.73366
    310.54206      -0.64134
    310.54816      -1.01634
    310.55427      -1.76634
    310.56037      -2.01634
    310.56648      -1.39134
    310.57258      -0.51634
    310.57868       0.10866
    310.58479      -0.14134
    310.59089       0.35866
    310.59700       0.85866
    310.60310       1.48366
    310.60921       1.73366
    310.61531       3.23366
    310.62141      -0.39134
    310.62752      -0.64134
    310.63362      -0.51634
    310.63973      -1.89134
    310.64583      -1.14134
    310.65194      -1.51634
    310.65804      -0.39134
    310.66414       0.23366
    310.67025      -1.76634
    310.67635       0.98366
    310.68246       3.10866
    310.68856       0.48366
    310.69466       1.48366
    310.70077      -0.51634
    310.70687      -0.89134
    310.71298      -3.51634
    310.71908       0.98366
    310.72519       3.23366
    310.73129      -1.51634
    310.73739      -3.14134
    310.74350      -0.14134
    310.74960      -1.64134
    310.75571      -0.51634
    310.76181       1.23366
    310.76792      -1.39134
    310.77402      -1.89134
    310.78012      -2.14134
    310.78623       0.35866
    310.79233       3.23366
    310.79844      -1.01634
    310.80454      -0.89134
    310.81065      -0.39134
    310.81675       0.60866
    310.82285       1.48366
    310.82896       1.23366
    310.83506       0.23366
    310.84117      -0.64134
    310.84727       0.48366
    310.85338      -1.14134
    310.85948       1.10866
    310.86558      -0.64134
    310.87169       1.48366
    310.87779      -0.26634
    310.88390      -1.01634
    310.89000      -0.01634
    310.89611       1.73366
    310.90221       1.85866
    310.90831      -1.64134
    310.91442      -2.26634
    310.92052       1.23366
    310.92663       1.48366
    310.93273       0.85866
    310.93884       0.48366
    310.94494      -0.64134
    310.95104       0.60866
    310.95715       0.73366
    310.96325      -1.39134
    310.96936      -3.51634
    310.97546      -2.51634
    310.98157       1.85866
    310.98767      -0.39134
    310.99377      -1.26634
    310.99988       0.85866
    311.00598       1.35866
    311.01209      -0.64134
    311.01819       0.60866
    311.02429       3.60866
    311.03040       0.48366
    311.03650       0.23366
    311.04261       0.98366
    311.04871       2.23366
    311.05482       0.23366
    311.06092      -4.14134
    311.06702      -2.01634
    311.07313       1.73366
    311.07923       1.48366
    311.08534       2.23366
    311.09144       3.98366
    311.09755       0.48366
    311.10365       2.85866
    311.10975      -0.76634
    311.11586      -3.26634
    311.12196       0.73366
    311.12807       3.23366
    311.13417       1.73366
    311.14028      -0.14134
    311.14638       4.35866
    311.15248       1.35866
    311.15859       3.10866
    311.16469       0.73366
    311.17080       1.73366
    311.17690      -0.14134
    311.18301       1.10866
    311.18911      -0.01634
    311.19521       1.60866
    311.20132       2.98366
    311.20742      -0.14134
    311.21353       5.35866
    311.21963      -0.76634
    311.22574      -3.64134
    311.23184      -2.64134
    311.23794       0.10866
    311.24405      -0.64134
    311.25015      -0.01634
    311.25626      -1.64134
    311.26236      -0.89134
    311.26847       3.48366
    311.27457       0.35866
    311.28067       2.85866
    311.28678       1.85866
    311.29288      -1.26634
    311.29899      -1.14134
    311.30509       0.10866
    311.31120      -1.64134
    311.31730       0.60866
    311.32340      -1.39134
    311.32951       0.60866
    311.33561       1.35866
    311.34172       2.73366
    311.34782       2.60866
    311.35393       1.60866
    311.36003      -0.01634
    311.36613      -2.39134
    311.37224       0.98366
    311.37834       2.73366
    311.38445       0.23366
    311.39055       0.35866
    311.39665      -0.14134
    311.40276      -0.39134
    311.40886       0.23366
    311.41497       1.85866
    311.42107      -1.14134
    311.42718      -1.01634
    311.43328       2.73366
    311.43938       1.10866
    311.44549       1.10866
    311.45159       1.10866
    311.45770      -0.64134
    311.46380      -1.01634
    311.46991      -2.14134
    311.47601      -1.89134
    311.48211      -1.76634
    311.48822       3.60866
    311.49432      -0.01634
    311.50043       2.23366
    311.50653       2.23366
    311.51264      -0.64134
    311.51874       1.10866
    311.52484      -0.01634
    311.53095      -0.89134
    311.53705       0.48366
    311.54316      -0.51634
    311.54926      -0.64134
    311.55537      -1.76634
    311.56147      -3.51634
    311.56757      -0.26634
    311.57368      -1.89134
    311.57978      -0.14134
    311.58589       1.35866
    311.59199       0.10866
    311.59810      -0.89134
    311.60420      -1.01634
    311.61030      -1.26634
    311.61641      -1.76634
    311.62251       0.48366
    311.62862      -3.51634
    311.63472      -0.01634
    311.64083      -0.89134
    311.64693      -0.01634
    311.65303      -1.64134
    311.65914      -2.14134
    311.66524      -1.01634
    311.67135      -2.64134
    311.67745       1.35866
    311.68356      -0.51634
    311.68966       0.35866
    311.69576       2.48366
    311.70187       2.23366
    311.70797       3.23366
    311.71408       0.73366
    311.72018      -2.51634
    311.72628       1.48366
    311.73239       1.48366
    311.73849       2.10866
    311.74460       1.23366
    311.75070      -2.51634
    311.75681      -1.39134
    311.76291      -1.39134
    311.76901       0.85866
    311.77512       2.10866
    311.78122       0.73366
    311.78733      -1.64134
    311.79343      -0.39134
    311.79954      -1.39134
    311.80564       0.60866
    311.81174       1.10866
    311.81785      -1.76634
    311.82395      -1.14134
    311.83006       3.60866
    311.83616      -0.39134
    311.84227      -0.39134
    311.84837      -0.64134
    311.85447      -1.26634
    311.86058      -0.76634
    311.86668       1.35866
    311.87279       0.10866
    311.87889       0.60866
    311.88500       0.73366
    311.89110       0.23366
    311.89720       1.23366
    311.90331      -0.39134
    311.90941      -0.39134
    311.91552      -1.39134
    311.92162       0.48366
    311.92773      -1.39134
    311.93383       0.10866
    311.93993      -3.01634
    311.94604       0.48366
    311.95214       2.60866
    311.95825       0.73366
    311.96435      -3.14134
    311.97046       0.35866
    311.97656       2.48366
    311.98266      -0.14134
    311.98877       1.60866
    311.99487       1.23366
    312.00098      -0.14134
    312.00708      -4.26634
    312.01319       0.98366
    312.01929       3.23366
    312.02539      -0.51634
    312.03150      -0.51634
    312.03760       0.10866
    312.04371       1.23366
    312.04981      -0.14134
    312.05592       0.98366
    312.06202       3.35866
    312.06812      -0.76634
    312.07423      -0.51634
    312.08033      -0.89134
    312.08644      -2.76634
    312.09254      -2.64134
    312.09864      -1.76634
    312.10475      -1.76634
    312.11085      -0.26634
    312.11696      -1.89134
    312.12306      -0.51634
    312.12917      -2.26634
    312.13527       0.85866
    312.14137      -2.76634
    312.14748       0.10866
    312.15358      -1.76634
    312.15969      -0.89134
    312.16579      -0.89134
    312.17190      -1.76634
    312.17800      -0.01634
    312.18410       0.48366
    312.19021       0.10866
    312.19631       1.60866
    312.20242       1.10866
    312.20852      -0.01634
    312.21463      -2.76634
    312.22073      -3.14134
    312.22683       0.98366
    312.23294       2.48366
    312.23904       2.48366
    312.24515      -0.14134
    312.25125      -2.89134
    312.25736       0.85866
    312.26346      -0.39134
    312.26956       0.23366
    312.27567      -1.39134
    312.28177       0.23366
    312.28788       1.35866
    312.29398      -0.26634
    312.30009      -1.89134
    312.30619      -2.14134
    312.31229      -1.01634
    312.31840      -1.76634
    312.32450       0.10866
    312.33061       3.60866
    312.33671       2.10866
    312.34282       1.98366
    312.34892       0.35866
    312.35502      -1.89134
    312.36113      -1.51634
    312.36723      -0.26634
    312.37334       2.85866
    312.37944      -0.39134
    312.38555      -1.64134
    312.39165       0.23366
    312.39775      -1.39134
    312.40386       0.35866
    312.40996      -1.76634
    312.41607      -1.64134
    312.42217      -0.51634
    312.42827       0.48366
    312.43438       1.48366
    312.44048       1.35866
    312.44659       2.10866
    312.45269       0.35866
    312.45880       2.98366
    312.46490       2.10866
    312.47100       2.48366
    312.47711       1.60866
    312.48321       3.23366
    312.48932      -0.26634
    312.49542      -0.01634
    312.50153      -1.01634
    312.50763      -2.39134
    312.51373      -1.26634
    312.51984      -3.01634
    312.52594      -0.39134
    312.53205       2.23366
    312.53815      -0.51634
    312.54426       1.35866
    312.55036      -0.01634
    312.55646      -1.51634
    312.56257      -0.01634
    312.56867       1.48366
    312.57478      -0.64134
    312.58088      -2.39134
    312.58699      -0.89134
    312.59309      -1.26634
    312.59919       0.60866
    312.60530       0.23366
    312.61140      -1.14134
    312.61751      -2.01634
    312.62361       0.48366
    312.62972      -0.14134
    312.63582       0.35866
    312.64192      -1.64134
    312.64803      -0.39134
    312.65413      -0.51634
    312.66024      -2.51634
    312.66634      -1.01634
    312.67245      -3.39134
    312.67855       0.48366
    312.68465      -3.01634
    312.69076      -0.89134
    312.69686      -2.89134
    312.70297      -0.26634
    312.70907      -0.26634
    312.71518       1.60866
    312.72128       0.48366
    312.72738       1.85866
    312.73349      -1.14134
    312.73959      -3.64134
    312.74570      -0.14134
    312.75180       0.60866
    312.75791       0.48366
    312.76401      -0.39134
    312.77011       0.98366
    312.77622      -0.39134
    312.78232      -0.39134
    312.78843       2.10866
    312.79453       3.73366
    312.80063      -0.51634
    312.80674      -1.64134
    312.81284      -1.14134
    312.81895       4.48366
    312.82505      -0.89134
    312.83116      -4.39134
    312.83726      -0.01634
    312.84336       0.23366
    312.84947       1.98366
    312.85557      -0.89134
    312.86168      -1.14134
    312.86778      -0.76634
    312.87389       3.23366
    312.87999       0.73366
    312.88609      -2.64134
    312.89220      -0.01634
    312.89830       1.35866
    312.90441       3.23366
    312.91051       2.23366
    312.91662      -0.26634
    312.92272      -1.01634
    312.92882      -2.26634
    312.93493       0.23366
    312.94103      -2.51634
    312.94714       0.48366
    312.95324       4.23366
    312.95935      -3.14134
    312.96545      -1.64134
    312.97155      -2.64134
    312.97766      -1.39134
    312.98376      -1.14134
    312.98987       1.35866
    312.99597       0.98366
    313.00208       1.98366
    313.00818       1.60866
    313.01428      -0.39134
    313.02039      -2.39134
    313.02649      -1.39134
    313.03260       2.73366
    313.03870       1.60866
    313.04481      -0.76634
    313.05091      -2.64134
    313.05701       1.10866
    313.06312       0.10866
    313.06922       1.23366
    313.07533       3.23366
    313.08143       0.23366
    313.08754      -3.39134
    313.09364       0.48366
    313.09974       2.98366
    313.10585       1.73366
    313.11195      -0.01634
    313.11806      -0.89134
    313.12416       0.48366
    313.13026       0.85866
    313.13637      -0.26634
    313.14247      -3.39134
    313.14858      -1.64134
    313.15468      -2.26634
    313.16079       0.35866
    313.16689       1.98366
    313.17299       0.98366
    313.17910      -1.14134
    313.18520      -2.26634
    313.19131       1.48366
    313.19741       0.23366
    313.20352       1.85866
    313.20962       2.73366
    313.21572      -0.64134
    313.22183      -1.26634
    313.22793      -0.64134
    313.23404       1.98366
    313.24014       1.60866
    313.24625       1.73366
    313.25235       0.23366
    313.25845      -1.14134
    313.26456      -3.76634
    313.27066      -1.39134
    313.27677       0.35866
    313.28287       0.85866
    313.28898       1.73366
    313.29508      -1.64134
    313.30118      -1.26634
    313.30729       2.60866
    313.31339       2.98366
    313.31950       0.60866
    313.32560      -0.76634
    313.33171      -0.51634
    313.33781      -0.39134
    313.34391      -0.01634
    313.35002       0.60866
    313.35612      -0.14134
    313.36223      -1.26634
    313.36833       2.48366
    313.37444      -0.89134
    313.38054      -0.26634
    313.38664       0.73366
    313.39275       0.98366
    313.39885      -0.14134
    313.40496      -0.39134
    313.41106       0.23366
    313.41717       0.10866
    313.42327      -2.14134
    313.42937      -0.14134
    313.43548       3.60866
    313.44158       1.60866
    313.44769      -0.39134
    313.45379      -0.89134
    313.45990      -0.89134
    313.46600      -1.64134
    313.47210      -0.26634
    313.47821       0.35866
    313.48431      -0.26634
    313.49042       2.48366
    313.49652      -1.01634
    313.50262      -0.64134
    313.50873      -0.26634
    313.51483      -2.51634
    313.52094      -1.26634
    313.52704       0.73366
    313.53315      -2.89134
    313.53925       1.48366
    313.54535       1.60866
    313.55146      -1.14134
    313.55756      -1.76634
    313.56367       1.10866
    313.56977      -0.14134
    313.57588       1.85866
    313.58198       2.73366
    313.58808      -2.89134
    313.59419      -3.64134
    313.60029       0.48366
    313.60640      -2.26634
    313.61250       0.73366
    313.61861       0.98366
    313.62471       0.48366
    313.63081       2.98366
    313.63692       1.23366
    313.64302      -1.89134
    313.64913      -0.89134
    313.65523       0.60866
    313.66134       1.73366
    313.66744      -1.76634
    313.67354      -3.14134
    313.67965      -1.01634
    313.68575      -1.64134
    313.69186       0.73366
    313.69796       0.73366
    313.70407       1.35866
    313.71017      -2.14134
    313.71627      -2.51634
    313.72238       0.23366
    313.72848       1.48366
    313.73459       0.23366
    313.74069      -2.64134
    313.74680       1.23366
    313.75290      -0.76634
    313.75900       0.10866
    313.76511       2.73366
    313.77121      -1.76634
    313.77732      -2.89134
    313.78342      -1.26634
    313.78953       1.10866
    313.79563       2.73366
    313.80173      -0.39134
    313.80784      -3.01634
    313.81394       1.60866
    313.82005       0.35866
    313.82615      -0.14134
    313.83225       4.10866
    313.83836       0.60866
    313.84446      -3.01634
    313.85057      -0.39134
    313.85667       0.48366
    313.86278      -0.14134
    313.86888      -0.14134
    313.87498      -3.39134
    313.88109      -0.26634
    313.88719       1.73366
    313.89330      -0.14134
    313.89940       3.73366
    313.90551      -0.26634
    313.91161      -1.26634
    313.91771       1.85866
    313.92382       0.98366
    313.92992      -0.14134
    313.93603      -0.39134
    313.94213      -0.51634
    313.94824      -0.14134
    313.95434      -2.51634
    313.96044       1.98366
    313.96655       4.85866
    313.97265      -2.39134
    313.97876      -2.64134
    313.98486       0.60866
    313.99097      -2.76634
    313.99707      -0.76634
    314.00317      -0.01634
    314.00928       0.23366
    314.01538       2.10866
    314.02149       0.35866
    314.02759       1.60866
    314.03370       0.48366
    314.03980       0.48366
    314.04590      -4.89134
    314.05201      -0.26634
    314.05811       3.48366
    314.06422      -0.39134
    314.07032      -2.39134
    314.07643      -0.39134
    314.08253       2.23366
    314.08863      -0.51634
    314.09474      -0.51634
    314.10084       0.60866
    314.10695      -1.14134
    314.11305      -2.39134
    314.11916      -0.26634
    314.12526       3.10866
    314.13136      -1.76634
    314.13747      -3.14134
    314.14357      -0.51634
    314.14968       2.60866
    314.15578      -1.14134
    314.16188       0.35866
    314.16799       0.48366
    314.17409      -3.01634
    314.18020      -1.01634
    314.18630      -0.39134
    314.19241      -3.14134
    314.19851       0.73366
    314.20461       1.73366
    314.21072      -0.26634
    314.21682       1.85866
    314.22293       0.35866
    314.22903      -1.89134
    314.23514       1.98366
    314.24124       1.98366
    314.24734      -0.01634
    314.25345      -1.14134
    314.25955       1.23366
    314.26566       0.35866
    314.27176       0.60866
    314.27787      -0.26634
    314.28397      -2.64134
    314.29007       0.98366
    314.29618       0.98366
    314.30228       0.48366
    314.30839       0.73366
    314.31449       0.23366
    314.32060      -0.01634
    314.32670       2.23366
    314.33280      -1.26634
    314.33891      -1.51634
    314.34501       1.10866
    314.35112       2.23366
    314.35722       0.35866
    314.36333      -2.51634
    314.36943       1.35866
    314.37553       3.10866
    314.38164      -1.26634
    314.38774       2.98366
    314.39385       0.85866
    314.39995      -2.14134
    314.40606      -1.64134
    314.41216      -1.01634
    314.41826       0.10866
    314.42437       0.73366
    314.43047       0.60866
    314.43658      -0.51634
    314.44268       1.85866
    314.44879       0.60866
    314.45489      -3.01634
    314.46099       1.60866
    314.46710       0.73366
    314.47320      -1.01634
    314.47931       2.98366
    314.48541       3.10866
    314.49152      -0.51634
    314.49762      -1.51634
    314.50372      -0.39134
    314.50983       1.73366
    314.51593       0.73366
    314.52204       2.35866
    314.52814      -0.01634
    314.53424      -2.14134
    314.54035      -0.14134
    314.54645       2.48366
    314.55256       1.98366
    314.55866      -0.14134
    314.56477      -1.39134
    314.57087      -0.26634
    314.57697      -3.89134
    314.58308      -0.26634
    314.58918       1.85866
    314.59529      -0.89134
    314.60139      -4.76634
    314.60750       0.73366
    314.61360       2.98366
    314.61970      -1.14134
    314.62581      -2.26634
    314.63191      -0.51634
    314.63802      -0.39134
    314.64412       2.35866
    314.65023      -0.26634
    314.65633      -1.89134
    314.66243       0.60866
    314.66854       0.48366
    314.67464       0.73366
    314.68075      -0.76634
    314.68685       1.23366
    314.69296       0.85866
    314.69906      -1.01634
    314.70516       0.73366
    314.71127       0.23366
    314.71737      -1.26634
    314.72348      -0.89134
    314.72958       0.60866
    314.73569       2.98366
    314.74179      -0.26634
    314.74789      -1.14134
    314.75400       1.73366
    314.76010       0.98366
    314.76621      -2.14134
    314.77231       1.48366
    314.77842       0.35866
    314.78452      -2.64134
    314.79062      -3.26634
    314.79673       1.23366
    314.80283       1.98366
    314.80894      -0.64134
    314.81504       0.23366
    314.82115       1.60866
    314.82725      -3.39134
    314.83335       1.85866
    314.83946       0.73366
    314.84556      -0.64134
    314.85167      -1.14134
    314.85777       1.48366
    314.86387       0.73366
    314.86998       0.85866
    314.87608       0.35866
    314.88219       0.85866
    314.88829      -0.01634
    314.89440      -2.89134
    314.90050       1.85866
    314.90660      -0.64134
    314.91271      -0.51634
    314.91881      -0.76634
    314.92492       0.10866
    314.93102      -0.14134
    314.93713       0.60866
    314.94323       0.23366
    314.94933      -0.64134
    314.95544       0.23366
    314.96154       0.73366
    314.96765       0.35866
    314.97375       3.48366
    314.97986      -1.51634
    314.98596      -1.39134
    314.99206       1.73366
    314.99817       1.60866
    315.00427      -1.64134
    315.01038       1.35866
    315.01648       1.35866
    315.02259      -1.14134
    315.02869       0.23366
    315.03479       0.23366
    315.04090      -2.01634
    315.04700      -0.64134
    315.05311       0.10866
    315.05921       2.10866
    315.06532       2.10866
    315.07142       0.60866
    315.07752       2.48366
    315.08363       0.23366
    315.08973      -0.51634
    315.09584       2.35866
    315.10194      -0.26634
    315.10805      -1.01634
    315.11415       0.60866
    315.12025       1.60866
    315.12636      -1.26634
    315.13246       1.85866
    315.13857       0.23366
    315.14467      -3.01634
    315.15078       2.23366
    315.15688      -1.51634
    315.16298       1.23366
    315.16909       1.10866
    315.17519      -0.39134
    315.18130       0.85866
    315.18740       1.23366
    315.19351       1.35866
    315.19961       0.23366
    315.20571       0.98366
    315.21182       0.60866
    315.21792      -1.26634
    315.22403      -0.14134
    315.23013       1.60866
    315.23623      -2.76634
    315.24234      -0.26634
    315.24844      -2.14134
    315.25455       0.10866
    315.26065      -0.76634
    315.26676      -0.64134
    315.27286       0.98366
    315.27896       1.85866
    315.28507      -0.51634
    315.29117       0.60866
    315.29728      -0.26634
    315.30338      -1.76634
    315.30949       1.48366
    315.31559      -2.51634
    315.32169       0.73366
    315.32780      -2.14134
    315.33390      -0.01634
    315.34001      -0.39134
    315.34611      -0.89134
    315.35222       0.23366
    315.35832       1.35866
    315.36442      -0.39134
    315.37053      -1.76634
    315.37663       1.48366
    315.38274      -1.51634
    315.38884      -0.26634
    315.39495       4.85866
    315.40105       0.35866
    315.40715       1.85866
    315.41326       1.60866
    315.41936      -2.39134
    315.42547       0.85866
    315.43157      -1.01634
    315.43768      -0.76634
    315.44378      -1.14134
    315.44988      -2.51634
    315.45599       0.10866
    315.46209       4.60866
    315.46820       1.35866
    315.47430      -3.26634
    315.48041       0.60866
    315.48651       2.35866
    315.49261       1.35866
    315.49872      -4.01634
    315.50482       1.48366
    315.51093       0.35866
    315.51703      -1.39134
    315.52314      -0.64134
    315.52924       3.85866
    315.53534      -1.01634
    315.54145      -1.51634
    315.54755      -1.39134
    315.55366       1.60866
    315.55976      -3.14134
    315.56586      -0.89134
    315.57197      -2.51634
    315.57807      -1.39134
    315.58418      -1.76634
    315.59028       0.85866
    315.59639      -1.64134
    315.60249       0.98366
    315.60859       1.35866
    315.61470       1.23366
    315.62080       2.60866
    315.62691      -0.89134
    315.63301      -1.01634
    315.63912       0.35866
    315.64522       2.73366
    315.65132       0.23366
    315.65743      -0.51634
    315.66353      -2.51634
    315.66964       0.98366
    315.67574       2.23366
    315.68185      -1.64134
    315.68795       1.23366
    315.69405      -1.01634
    315.70016      -1.14134
    315.70626      -0.01634
    315.71237       2.85866
    315.71847      -1.26634
    315.72458      -1.14134
    315.73068       0.10866
    315.73678      -0.01634
    315.74289      -1.26634
    315.74899       0.98366
    315.75510       0.98366
    315.76120      -0.76634
    315.76731      -2.39134
    315.77341       0.60866
    315.77951       1.48366
    315.78562      -0.01634
    315.79172       1.85866
    315.79783       1.23366
    315.80393      -2.14134
    315.81004      -1.51634
    315.81614      -1.26634
    315.82224      -2.64134
    315.82835       1.35866
    315.83445       1.60866
    315.84056      -1.51634
    315.84666      -4.14134
    315.85277      -0.89134
    315.85887       2.48366
    315.86497       0.48366
    315.87108      -1.64134
    315.87718       1.85866
    315.88329      -1.14134
    315.88939      -0.64134
    315.89550       1.35866
    315.90160       2.73366
    315.90770      -0.64134
    315.91381       1.85866
    315.91991      -0.26634
    315.92602       3.23366
    315.93212      -1.51634
    315.93822       1.73366
    315.94433       1.98366
    315.95043       1.35866
    315.95654      -2.14134
    315.96264       0.85866
    315.96875       0.73366
    315.97485      -0.51634
    315.98095      -0.01634
    315.98706       0.98366
    315.99316      -2.01634
    315.99927      -0.01634
    316.00537      -1.14134
    316.01148      -1.14134
    316.01758       0.98366
    316.02368      -0.64134
    316.02979       0.10866
    316.03589       2.10866
    316.04200      -0.14134
    316.04810       0.10866
    316.05421       1.10866
    316.06031      -1.26634
    316.06641       2.23366
    316.07252       2.85866
    316.07862      -1.39134
    316.08473       0.10866
    316.09083       0.85866
    316.09694      -1.51634
    316.10304      -0.51634
    316.10914      -0.14134
    316.11525       1.98366
    316.12135      -1.01634
    316.12746       0.73366
    316.13356      -0.14134
    316.13967       2.60866
    316.14577      -0.51634
    316.15187      -0.89134
    316.15798       1.48366
    316.16408      -4.26634
    316.17019       2.23366
    316.17629      -0.64134
    316.18240      -0.76634
    316.18850       2.85866
    316.19460       1.35866
    316.20071       1.98366
    316.20681       0.35866
    316.21292      -0.01634
    316.21902       1.73366
    316.22513       1.10866
    316.23123      -1.89134
    316.23733       1.73366
    316.24344       1.60866
    316.24954      -0.01634
    316.25565       2.48366
    316.26175       0.85866
    316.26785      -3.01634
    316.27396      -1.14134
    316.28006       1.10866
    316.28617       1.10866
    316.29227      -0.51634
    316.29838      -2.26634
    316.30448      -0.51634
    316.31058      -0.64134
    316.31669       0.98366
    316.32279       0.48366
    316.32890      -0.51634
    316.33500       1.60866
    316.34111      -2.51634
    316.34721      -2.51634
    316.35331       0.98366
    316.35942      -0.89134
    316.36552      -0.26634
    316.37163       0.60866
    316.37773       2.73366
    316.38384       0.23366
    316.38994       1.35866
    316.39604       0.73366
    316.40215      -0.51634
    316.40825      -0.76634
    316.41436       1.98366
    316.42046       1.23366
    316.42657      -1.76634
    316.43267      -0.14134
    316.43877       1.10866
    316.44488       1.10866
    316.45098       0.10866
    316.45709       0.48366
    316.46319       0.48366
    316.46930       2.85866
    316.47540       0.35866
    316.48150      -0.01634
    316.48761       0.48366
    316.49371      -4.39134
    316.49982       1.73366
    316.50592      -1.89134
    316.51203      -0.14134
    316.51813       2.23366
    316.52423      -1.64134
    316.53034      -1.89134
    316.53644      -0.39134
    316.54255       0.10866
    316.54865       3.48366
    316.55476      -0.14134
    316.56086      -2.39134
    316.56696      -0.01634
    316.57307       3.10866
    316.57917      -0.64134
    316.58528       2.85866
    316.59138      -1.26634
    316.59749      -2.01634
    316.60359      -2.64134
    316.60969       0.85866
    316.61580       0.48366
    316.62190      -0.01634
    316.62801       3.23366
    316.63411       0.35866
    316.64021      -1.39134
    316.64632       0.35866
    316.65242       2.85866
    316.65853       0.73366
    316.66463      -1.51634
    316.67074       0.10866
    316.67684       0.48366
    316.68294       0.98366
    316.68905       0.85866
    316.69515       0.85866
    316.70126      -0.51634
    316.70736       0.98366
    316.71347       0.98366
    316.71957       0.35866
    316.72567      -0.14134
    316.73178       3.23366
    316.73788      -2.39134
    316.74399       2.48366
    316.75009      -0.64134
    316.75620      -0.14134
    316.76230      -1.39134
    316.76840      -0.39134
    316.77451      -0.51634
    316.78061       0.60866
    316.78672      -0.26634
    316.79282      -1.64134
    316.79893      -0.01634
    316.80503      -0.64134
    316.81113      -3.76634
    316.81724       1.48366
    316.82334       1.35866
    316.82945      -0.51634
    316.83555       2.85866
    316.84166       0.73366
    316.84776       1.98366
    316.85386       1.23366
    316.85997       0.98366
    316.86607       1.98366
    316.87218      -1.01634
    316.87828      -3.89134
    316.88439       0.85866
    316.89049      -1.26634
    316.89659       1.10866
    316.90270       1.73366
    316.90880       0.10866
    316.91491      -2.01634
    316.92101      -0.01634
    316.92712       2.85866
    316.93322      -1.14134
    316.93932       0.73366
    316.94543       1.10866
    316.95153       0.23366
    316.95764       3.10866
    316.96374      -0.26634
    316.96984       2.23366
    316.97595      -1.64134
    316.98205       1.60866
    316.98816      -1.26634
    316.99426      -2.26634
    317.00037       1.23366
    317.00647       1.85866
    317.01257      -1.64134
    317.01868       1.98366
    317.02478       1.48366
    317.03089      -0.51634
    317.03699       0.10866
    317.04310       0.60866
    317.04920      -2.01634
    317.05530      -0.26634
    317.06141       0.60866
    317.06751      -0.14134
    317.07362       1.35866
    317.07972      -0.89134
    317.08583       1.73366
    317.09193       0.23366
    317.09803       1.60866
    317.10414      -1.64134
    317.11024       1.10866
    317.11635       0.98366
    317.12245       1.35866
    317.12856       0.85866
    317.13466       1.60866
    317.14076       2.48366
    317.14687       0.23366
    317.15297       2.10866
    317.15908       1.23366
    317.16518       0.23366
    317.17129       1.10866
    317.17739      -2.26634
    317.18349       0.48366
    317.18960       1.10866
    317.19570      -0.39134
    317.20181       1.60866
    317.20791       0.23366
    317.21402       0.23366
    317.22012       1.73366
    317.22622       1.23366
    317.23233       1.35866
    317.23843       0.10866
    317.24454      -0.76634
    317.25064       1.10866
    317.25675      -2.76634
    317.26285       0.60866
    317.26895      -0.64134
    317.27506      -0.89134
    317.28116       3.60866
    317.28727       2.48366
    317.29337       1.73366
    317.29948       1.98366
    317.30558       0.48366
    317.31168      -0.26634
    317.31779       0.60866
    317.32389      -0.01634
    317.33000      -2.76634
    317.33610       1.73366
    317.34220      -1.39134
    317.34831      -2.26634
    317.35441       1.60866
    317.36052      -1.01634
    317.36662       0.60866
    317.37273       2.10866
    317.37883       2.48366
    317.38493      -2.26634
    317.39104      -2.39134
    317.39714       1.35866
    317.40325       3.48366
    317.40935       1.35866
    317.41546      -0.76634
    317.42156       0.10866
    317.42766      -1.26634
    317.43377      -0.51634
    317.43987      -0.01634
    317.44598      -0.51634
    317.45208       3.48366
    317.45819      -1.14134
    317.46429       0.73366
    317.47039       0.98366
    317.47650       0.60866
    317.48260       0.60866
    317.48871      -0.51634
    317.49481       1.48366
    317.50092       2.48366
    317.50702      -2.76634
    317.51312       0.35866
    317.51923      -1.51634
    317.52533      -0.51634
    317.53144       0.60866
    317.53754      -1.26634
    317.54365       0.73366
    317.54975       0.73366
    317.55585      -0.76634
    317.56196       0.73366
    317.56806      -0.51634
    317.57417      -3.76634
    317.58027      -0.26634
    317.58638       4.35866
    317.59248       0.23366
    317.59858      -2.64134
    317.60469       1.48366
    317.61079       2.10866
    317.61690      -0.39134
    317.62300      -0.51634
    317.62911      -1.01634
    317.63521       0.35866
    317.64131      -0.26634
    317.64742      -0.76634
    317.65352       3.35866
    317.65963      -1.01634
    317.66573       3.60866
    317.67183      -2.76634
    317.67794       1.10866
    317.68404       1.10866
    317.69015      -0.51634
    317.69625      -0.01634
    317.70236      -1.26634
    317.70846       0.73366
    317.71456       0.85866
    317.72067       0.98366
    317.72677      -0.64134
    317.73288      -4.26634
    317.73898       0.10866
    317.74509       1.35866
    317.75119      -1.01634
    317.75729      -0.26634
    317.76340       2.10866
    317.76950       0.23366
    317.77561      -1.64134
    317.78171       0.85866
    317.78782       1.48366
    317.79392      -0.64134
    317.80002      -1.51634
    317.80613       2.23366
    317.81223       3.48366
    317.81834       0.98366
    317.82444      -0.01634
    317.83055       1.10866
    317.83665       1.73366
    317.84275      -1.26634
    317.84886      -3.26634
    317.85496       0.85866
    317.86107      -1.26634
    317.86717      -1.89134
    317.87328       0.85866
    317.87938       1.48366
    317.88548      -0.26634
    317.89159       0.23366
    317.89769       1.85866
    317.90380       3.48366
    317.90990       0.85866
    317.91601      -3.64134
    317.92211      -1.14134
    317.92821      -0.51634
    317.93432       0.60866
    317.94042      -1.39134
    317.94653      -0.51634
    317.95263       1.23366
    317.95874       1.60866
    317.96484      -0.26634
    317.97094       1.85866
    317.97705      -1.51634
    317.98315      -2.51634
    317.98926       2.10866
    317.99536       3.35866
    318.00147       0.85866
    318.00757      -2.89134
    318.01367       1.10866
    318.01978      -0.26634
    318.02588      -2.51634
    318.03199      -0.26634
    318.03809       1.85866
    318.04419      -1.76634
    318.05030      -2.51634
    318.05640       0.23366
    318.06251       3.10866
    318.06861      -0.89134
    318.07472      -0.76634
    318.08082       0.98366
    318.08692       2.85866
    318.09303       0.85866
    318.09913       0.60866
    318.10524       1.73366
    318.11134      -0.64134
    318.11745      -3.64134
    318.12355      -0.39134
    318.12965      -0.26634
    318.13576       1.48366
    318.14186       2.73366
    318.14797      -0.64134
    318.15407      -0.26634
    318.16018      -1.51634
    318.16628      -1.14134
    318.17238      -0.51634
    318.17849       1.23366
    318.18459       0.35866
    318.19070      -0.14134
    318.19680      -0.51634
    318.20291      -2.14134
    318.20901      -1.26634
    318.21511       1.35866
    318.22122       0.60866
    318.22732       3.85866
    318.23343      -1.14134
    318.23953      -3.14134
    318.24564      -2.14134
    318.25174      -1.14134
    318.25784       0.35866
    318.26395       2.48366
    318.27005       1.35866
    318.27616      -1.14134
    318.28226      -0.26634
    318.28837       1.48366
    318.29447      -0.76634
    318.30057       0.10866
    318.30668       1.73366
    318.31278       0.98366
    318.31889      -2.39134
    318.32499       1.98366
    318.33110       3.48366
    318.33720      -0.14134
    318.34330      -1.39134
    318.34941      -1.14134
    318.35551       0.73366
    318.36162      -0.14134
    318.36772      -0.39134
    318.37382      -3.89134
    318.37993       0.35866
    318.38603       1.23366
    318.39214      -1.01634
    318.39824       1.73366
    318.40435      -0.51634
    318.41045      -1.01634
    318.41655       1.85866
    318.42266      -0.39134
    318.42876      -2.14134
    318.43487       0.73366
    318.44097       0.10866
    318.44708       0.35866
    318.45318      -1.51634
    318.45928      -0.76634
    318.46539      -2.51634
    318.47149      -0.26634
    318.47760      -0.26634
    318.48370       1.48366
    318.48981       0.73366
    318.49591       2.98366
    318.50201       0.35866
    318.50812      -4.51634
    318.51422       0.98366
    318.52033      -0.01634
    318.52643       1.10866
    318.53254       3.48366
    318.53864       0.48366
    318.54474      -1.76634
    318.55085      -1.26634
    318.55695       1.48366
    318.56306       1.23366
    318.56916      -1.64134
    318.57527      -2.76634
    318.58137       0.60866
    318.58747      -1.26634
    318.59358       0.23366
    318.59968       2.10866
    318.60579      -0.14134
    318.61189      -1.76634
    318.61800      -1.89134
    318.62410      -0.39134
    318.63020      -1.39134
    318.63631       0.48366
    318.64241       4.73366
    318.64852       0.60866
    318.65462      -0.14134
    318.66073      -0.39134
    318.66683      -0.64134
    318.67293      -0.76634
    318.67904      -2.51634
    318.68514      -1.51634
    318.69125      -0.89134
    318.69735      -0.51634
    318.70346       0.35866
    318.70956       0.98366
    318.71566       1.10866
    318.72177       0.48366
    318.72787      -0.26634
    318.73398      -1.26634
    318.74008      -0.14134
    318.74618      -1.89134
    318.75229      -1.89134
    318.75839       0.35866
    318.76450      -3.89134
    318.77060      -1.26634
    318.77671      -3.89134
    318.78281       0.48366
    318.78891      -3.51634
    318.79502      -0.14134
    318.80112      -0.64134
    318.80723       1.60866
    318.81333      -0.01634
    318.81944       1.48366
    318.82554      -1.51634
    318.83164      -0.76634
    318.83775       0.10866
    318.84385       0.48366
    318.84996       2.23366
    318.85606       2.60866
    318.86217       1.98366
    318.86827       0.85866
    318.87437       3.35866
    318.88048       0.98366
    318.88658      -0.01634
    318.89269      -0.76634
    318.89879       2.98366
    318.90490      -0.76634
    318.91100      -0.51634
    318.91710       0.35866
    318.92321      -1.89134
    318.92931      -0.64134
    318.93542      -0.14134
    318.94152      -1.64134
    318.94763       0.23366
    318.95373      -1.64134
    318.95983       0.98366
    318.96594      -0.39134
    318.97204      -0.89134
    318.97815      -3.01634
    318.98425       1.48366
    318.99036      -0.64134
    318.99646      -2.26634
    319.00256       0.10866
    319.00867      -2.01634
    319.01477      -0.01634
    319.02088       2.10866
    319.02698       0.10866
    319.03309      -2.76634
    319.03919       0.85866
    319.04529       2.85866
    319.05140      -1.14134
    319.05750       1.98366
    319.06361       0.35866
    319.06971      -0.51634
    319.07581       0.10866
    319.08192       0.23366
    319.08802      -1.89134
    319.09413       0.10866
    319.10023      -1.26634
    319.10634       0.10866
    319.11244      -0.26634
    319.11854      -0.89134
    319.12465       2.48366
    319.13075      -2.51634
    319.13686       0.10866
    319.14296       2.35866
    319.14907       0.35866
    319.15517       1.23366
    319.16127       0.48366
    319.16738       1.60866
    319.17348      -0.89134
    319.17959       0.98366
    319.18569       1.73366
    319.19180       1.85866
    319.19790      -0.39134
    319.20400      -3.01634
    319.21011      -0.01634
    319.21621      -0.76634
    319.22232       1.48366
    319.22842      -1.39134
    319.23453      -0.26634
    319.24063      -0.64134
    319.24673       1.85866
    319.25284      -0.51634
    319.25894      -3.64134
    319.26505       1.60866
    319.27115       1.48366
    319.27726       0.23366
    319.28336      -0.89134
    319.28946      -2.89134
    319.29557      -1.14134
    319.30167       1.60866
    319.30778      -1.14134
    319.31388      -1.01634
    319.31999       1.85866
    319.32609       3.23366
    319.33219      -3.89134
    319.33830      -0.01634
    319.34440      -1.89134
    319.35051      -3.26634
    319.35661       1.35866
    319.36272       0.98366
    319.36882      -0.14134
    319.37492      -0.51634
    319.38103       0.35866
    319.38713       0.73366
    319.39324      -2.14134
    319.39934       1.85866
    319.40545      -1.64134
    319.41155       0.60866
    319.41765       0.73366
    319.42376      -2.26634
    319.42986      -1.64134
    319.43597       1.85866
    319.44207       0.73366
    319.44817       2.60866
    319.45428       0.48366
    319.46038      -1.39134
    319.46649      -0.26634
    319.47259       1.48366
    319.47870      -1.39134
    319.48480      -1.39134
    319.49090       1.10866
    319.49701       1.35866
    319.50311      -0.51634
    319.50922      -1.01634
    319.51532       1.60866
    319.52143       0.98366
    319.52753       0.10866
    319.53363      -1.39134
    319.53974       1.10866
    319.54584      -1.14134
    319.55195       0.98366
    319.55805       0.23366
    319.56416      -2.64134
    319.57026      -0.14134
    319.57636       1.98366
    319.58247       2.48366
    319.58857      -0.39134
    319.59468      -1.51634
    319.60078       1.60866
    319.60689       2.10866
    319.61299       1.10866
    319.61909      -4.51634
    319.62520       0.60866
    319.63130       2.73366
    319.63741       0.60866
    319.64351       0.85866
    319.64962       2.85866
    319.65572       3.10866
    319.66182       3.10866
    319.66793      -0.14134
    319.67403       0.35866
    319.68014       0.48366
    319.68624       0.35866
    319.69235       0.35866
    319.69845      -3.39134
    319.70455       1.48366
    319.71066       1.10866
    319.71676      -0.39134
    319.72287       0.98366
    319.72897       0.60866
    319.73508      -0.64134
    319.74118      -1.89134
    319.74728       0.23366
    319.75339       0.23366
    319.75949       0.35866
    319.76560      -1.26634
    319.77170       0.85866
    319.77780       4.60866
    319.78391       0.85866
    319.79001      -2.89134
    319.79612       1.23366
    319.80222      -2.26634
    319.80833       1.23366
    319.81443       1.23366
    319.82053      -1.01634
    319.82664       0.60866
    319.83274       2.35866
    319.83885       0.85866
    319.84495       0.10866
    319.85106       0.23366
    319.85716      -0.01634
    319.86326      -1.14134
    319.86937      -1.64134
    319.87547       1.85866
    319.88158       4.35866
    319.88768      -1.14134
    319.89379       2.73366
    319.89989      -1.01634
    319.90599       2.98366
    319.91210       1.98366
    319.91820       1.23366
    319.92431       3.35866
    319.93041       0.85866
    319.93652      -1.89134
    319.94262       0.60866
    319.94872       2.60866
    319.95483       0.85866
    319.96093      -2.89134
    319.96704       0.98366
    319.97314       2.98366
    319.97925       0.98366
    319.98535      -1.14134
    319.99145       1.48366
    319.99756       0.85866
    320.00366       3.98366
    320.00977       1.60866
    320.01587       1.48366
    320.02198      -1.14134
    320.02808       1.48366
    320.03418       1.73366
    320.04029       3.35866
    320.04639       0.85866
    320.05250      -1.01634
    320.05860       0.73366
    320.06471      -0.01634
    320.07081      -1.39134
    320.07691       1.73366
    320.08302       1.60866
    320.08912       0.23366
    320.09523       4.85866
    320.10133       0.23366
    320.10743      -2.01634
    320.11354       2.73366
    320.11964      -0.01634
    320.12575      -0.14134
    320.13185       1.35866
    320.13796       1.85866
    320.14406      -0.76634
    320.15016      -0.51634
    320.15627      -0.01634
    320.16237       0.48366
    320.16848      -0.14134
    320.17458      -0.14134
    320.18069       1.23366
    320.18679       1.60866
    320.19289       1.85866
    320.19900       1.23366
    320.20510       2.10866
    320.21121      -0.51634
    320.21731      -0.76634
    320.22342       1.23366
    320.22952       3.85866
    320.23562      -0.26634
    320.24173      -0.14134
    320.24783       1.73366
    320.25394      -0.14134
    320.26004      -1.51634
    320.26615      -0.39134
    320.27225       3.10866
    320.27835       0.60866
    320.28446      -1.64134
    320.29056       1.98366
    320.29667       3.23366
    320.30277       1.23366
    320.30888       4.73366
    320.31498      -0.89134
    320.32108       0.60866
    320.32719       1.23366
    320.33329      -2.01634
    320.33940      -0.14134
    320.34550       2.23366
    320.35161       2.73366
    320.35771      -0.14134
    320.36381       0.48366
    320.36992      -1.39134
    320.37602      -2.76634
    320.38213       2.85866
    320.38823       4.23366
    320.39434       0.10866
    320.40044      -3.26634
    320.40654       1.60866
    320.41265       3.60866
    320.41875       0.98366
    320.42486      -2.01634
    320.43096      -0.64134
    320.43707       0.35866
    320.44317       4.23366
    320.44927      -0.26634
    320.45538      -3.51634
    320.46148       1.35866
    320.46759       2.35866
    320.47369      -0.26634
    320.47979      -1.89134
    320.48590       0.85866
    320.49200      -0.39134
    320.49811      -0.89134
    320.50421       2.48366
    320.51032       1.73366
    320.51642      -0.14134
    320.52252      -1.76634
    320.52863      -0.64134
    320.53473       2.35866
    320.54084      -1.64134
    320.54694      -2.39134
    320.55305       1.73366
    320.55915       1.73366
    320.56525       0.35866
    320.57136      -2.14134
    320.57746       1.23366
    320.58357      -0.64134
    320.58967      -0.64134
    320.59578      -0.26634
    320.60188      -2.89134
    320.60798       1.60866
    320.61409       3.10866
    320.62019      -2.14134
    320.62630      -2.76634
    320.63240      -2.76634
    320.63851      -1.39134
    320.64461      -0.89134
    320.65071       1.10866
    320.65682      -1.14134
    320.66292      -2.01634
    320.66903       1.23366
    320.67513       0.48366
    320.68124       1.60866
    320.68734      -2.26634
    320.69344      -0.76634
    320.69955       2.23366
    320.70565      -0.14134
    320.71176      -0.51634
    320.71786      -0.64134
    320.72397      -3.14134
    320.73007       0.10866
    320.73617       3.23366
    320.74228       1.10866
    320.74838       0.48366
    320.75449      -1.89134
    320.76059      -1.14134
    320.76670       0.48366
    320.77280       1.10866
    320.77890      -1.89134
    320.78501       0.60866
    320.79111       0.73366
    320.79722      -1.14134
    320.80332      -1.51634
    320.80942       1.60866
    320.81553       3.60866
    320.82163       0.85866
    320.82774      -0.26634
    320.83384      -0.39134
    320.83995      -0.39134
    320.84605      -1.76634
    320.85215       0.23366
    320.85826       1.60866
    320.86436       1.73366
    320.87047      -1.26634
    320.87657      -0.39134
    320.88268       2.35866
    320.88878       0.98366
    320.89488       1.23366
    320.90099       2.73366
    320.90709      -0.14134
    320.91320       3.48366
    320.91930       0.85866
    320.92541       3.10866
    320.93151       1.60866
    320.93761       2.85866
    320.94372       1.98366
    320.94982       0.48366
    320.95593       0.85866
    320.96203      -0.64134
    320.96814      -0.39134
    320.97424      -1.89134
    320.98034      -4.51634
    320.98645      -1.01634
    320.99255      -4.14134
    320.99866       0.10866
    321.00476      -2.01634
    321.01087       1.60866
    321.01697       0.98366
    321.02307       3.73366
    321.02918      -0.01634
    321.03528      -2.51634
    321.04139      -2.01634
    321.04749      -0.39134
    321.05360      -0.14134
    321.05970      -1.01634
    321.06580       0.98366
    321.07191       0.73366
    321.07801       2.98366
    321.08412      -0.76634
    321.09022      -1.01634
    321.09633      -1.01634
    321.10243      -2.89134
    321.10853      -0.26634
    321.11464      -3.76634
    321.12074      -0.64134
    321.12685      -1.64134
    321.13295      -0.76634
    321.13906       2.48366
    321.14516       1.73366
    321.15126       0.35866
    321.15737      -0.01634
    321.16347      -1.51634
    321.16958      -2.26634
    321.17568       1.35866
    321.18178       1.10866
    321.18789       0.23366
    321.19399       0.85866
    321.20010       1.35866
    321.20620      -0.76634
    321.21231       3.60866
    321.21841       0.48366
    321.22451      -2.14134
    321.23062      -1.89134
    321.23672      -4.51634
    321.24283      -0.64134
    321.24893      -0.76634
    321.25504       2.23366
    321.26114       1.73366
    321.26724       0.73366
    321.27335       1.10866
    321.27945       1.10866
    321.28556       0.10866
    321.29166       1.48366
    321.29777      -2.26634
    321.30387      -3.39134
    321.30997      -1.76634
    321.31608      -3.39134
    321.32218      -2.14134
    321.32829       0.23366
    321.33439       1.73366
    321.34050       0.23366
    321.34660      -1.26634
    321.35270      -0.89134
    321.35881      -4.14134
    321.36491      -0.14134
    321.37102       0.10866
    321.37712      -0.26634
    321.38323       0.48366
    321.38933       0.35866
    321.39543       0.23366
    321.40154       1.48366
    321.40764       0.10866
    321.41375       0.60866
    321.41985      -0.64134
    321.42596      -1.64134
    321.43206      -1.14134
    321.43816      -1.64134
    321.44427      -1.39134
    321.45037      -1.64134
    321.45648       3.10866
    321.46258      -0.64134
    321.46869       0.60866
    321.47479      -1.39134
    321.48089      -2.26634
    321.48700      -0.51634
    321.49310       0.35866
    321.49921       0.60866
    321.50531       0.60866
    321.51141      -0.14134
    321.51752      -0.51634
    321.52362      -3.01634
    321.52973      -0.89134
    321.53583      -3.01634
    321.54194       1.48366
    321.54804       1.73366
    321.55414       1.60866
    321.56025       2.98366
    321.56635       1.98366
    321.57246       0.85866
    321.57856       4.73366
    321.58467      -0.51634
    321.59077      -1.76634
    321.59687      -1.26634
    321.60298       0.73366
    321.60908       1.98366
    321.61519       2.23366
    321.62129       0.98366
    321.62740       0.23366
    321.63350      -2.14134
    321.63960      -0.64134
    321.64571      -1.51634
    321.65181      -0.39134
    321.65792      -1.51634
    321.66402      -1.51634
    321.67013      -0.01634
    321.67623      -2.76634
    321.68233       1.73366
    321.68844      -0.26634
    321.69454      -0.89134
    321.70065       2.35866
    321.70675       0.73366
    321.71286      -0.01634
    321.71896       2.85866
    321.72506      -0.51634
    321.73117       3.10866
    321.73727       1.73366
    321.74338      -0.14134
    321.74948       0.73366
    321.75559      -1.89134
    321.76169      -1.76634
    321.76779      -0.76634
    321.77390      -1.39134
    321.78000      -0.89134
    321.78611      -0.64134
    321.79221      -1.76634
    321.79832      -1.51634
    321.80442       1.73366
    321.81052       1.98366
    321.81663       0.85866
    321.82273       0.98366
    321.82884       1.23366
    321.83494      -1.14134
    321.84105       2.60866
    321.84715       1.10866
    321.85325       4.23366
    321.85936      -0.64134
    321.86546       3.10866
    321.87157       1.10866
    321.87767      -1.64134
    321.88377      -0.51634
    321.88988      -0.89134
    321.89598      -3.39134
    321.90209      -1.26634
    321.90819       0.23366
    321.91430      -1.76634
    321.92040      -1.39134
    321.92650       0.60866
    321.93261      -0.26634
    321.93871       1.85866
    321.94482       1.85866
    321.95092       2.48366
    321.95703      -0.76634
    321.96313       0.85866
    321.96923      -1.26634
    321.97534      -2.64134
    321.98144      -1.26634
    321.98755      -2.51634
    321.99365      -2.76634
    321.99976       3.23366
    322.00586       3.98366
    322.01196       0.85866
    322.01807      -0.26634
    322.02417      -0.89134
    322.03028      -0.64134
    322.03638      -1.89134
    322.04249      -3.26634
    322.04859       0.60866
    322.05469       1.35866
    322.06080       0.73366
    322.06690       0.60866
    322.07301      -0.26634
    322.07911      -0.26634
    322.08522       0.23366
    322.09132       1.73366
    322.09742       0.85866
    322.10353       1.23366
    322.10963       1.60866
    322.11574       3.98366
    322.12184       1.10866
    322.12795       4.35866
    322.13405       0.73366
    322.14015       1.23366
    322.14626      -1.64134
    322.15236       1.35866
    322.15847      -1.14134
    322.16457      -2.01634
    322.17068      -2.26634
    322.17678      -0.01634
    322.18288      -0.14134
    322.18899       0.85866
    322.19509       1.73366
    322.20120       1.48366
    322.20730       1.85866
    322.21340       1.10866
    322.21951       1.98366
    322.22561       3.73366
    322.23172       2.10866
    322.23782      -0.89134
    322.24393      -0.26634
    322.25003      -0.51634
    322.25613      -0.14134
    322.26224      -1.64134
    322.26834       2.60866
    322.27445       1.73366
    322.28055       0.60866
    322.28666       0.73366
    322.29276      -0.39134
    322.29886       0.10866
    322.30497       1.98366
    322.31107      -0.26634
    322.31718       1.35866
    322.32328       0.85866
    322.32939       0.73366
    322.33549       1.48366
    322.34159       1.60866
    322.34770       0.85866
    322.35380      -0.64134
    322.35991       3.23366
    322.36601      -0.51634
    322.37212       0.98366
    322.37822       1.48366
    322.38432      -1.01634
    322.39043       0.60866
    322.39653       0.73366
    322.40264      -3.26634
    322.40874      -0.89134
    322.41485      -1.64134
    322.42095       0.23366
    322.42705       1.48366
    322.43316       0.85866
    322.43926       1.60866
    322.44537      -0.01634
    322.45147       1.23366
    322.45758       3.48366
    322.46368       0.48366
    322.46978      -2.76634
    322.47589      -0.76634
    322.48199      -1.64134
    322.48810      -1.64134
    322.49420      -3.01634
    322.50031      -2.51634
    322.50641      -1.51634
    322.51251      -1.01634
    322.51862      -0.26634
    322.52472       0.35866
    322.53083       2.85866
    322.53693      -1.01634
    322.54304       0.23366
    322.54914      -0.26634
    322.55524      -2.76634
    322.56135      -0.51634
    322.56745       0.35866
    322.57356      -0.14134
    322.57966      -0.64134
    322.58576      -0.39134
    322.59187       1.48366
    322.59797      -0.76634
    322.60408      -0.01634
    322.61018       2.10866
    322.61629      -1.01634
    322.62239       0.23366
    322.62849      -2.64134
    322.63460      -0.64134
    322.64070      -0.39134
    322.64681       1.73366
    322.65291       3.35866
    322.65902       0.23366
    322.66512       1.23366
    322.67122       0.35866
    322.67733      -0.39134
    322.68343       0.35866
    322.68954       1.48366
    322.69564       1.10866
    322.70175       1.73366
    322.70785       3.73366
    322.71395       0.60866
    322.72006       0.73366
    322.72616      -0.64134
    322.73227      -1.51634
    322.73837      -0.14134
    322.74448      -2.14134
    322.75058       0.10866
    322.75668      -3.14134
    322.76279      -3.64134
    322.76889      -0.14134
    322.77500      -0.01634
    322.78110      -1.14134
    322.78721      -0.14134
    322.79331       1.10866
    322.79941      -1.39134
    322.80552      -1.76634
    322.81162      -4.01634
    322.81773      -1.64134
    322.82383      -2.01634
    322.82994       2.35866
    322.83604      -0.01634
    322.84214      -2.14134
    322.84825      -1.14134
    322.85435      -2.76634
    322.86046      -5.01634
    322.86656      -3.76634
    322.87267      -4.01634
    322.87877      -2.64134
    322.88487      -3.39134
    322.89098      -4.76634
    322.89708      -0.64134
    322.90319      -2.26634
    322.90929      -0.14134
    322.91539       0.48366
    322.92150      -0.76634
    322.92760      -3.39134
    322.93371      -1.01634
    322.93981      -5.89134
    322.94592      -4.14134
    322.95202      -3.01634
    322.95812      -4.39134
    322.96423      -2.39134
    322.97033      -1.64134
    322.97644      -3.39134
    322.98254       0.10866
    322.98865      -0.51634
    322.99475       0.60866
    323.00085      -2.39134
    323.00696      -2.26634
    323.01306      -3.01634
    323.01917      -2.64134
    323.02527      -1.51634
    323.03138      -1.51634
    323.03748       2.35866
    323.04358      -0.76634
    323.04969       1.48366
    323.05579      -1.01634
    323.06190       0.10866
    323.06800      -1.51634
    323.07411      -2.14134
    323.08021       1.48366
    323.08631       0.48366
    323.09242      -1.01634
    323.09852      -0.39134
    323.10463      -1.39134
    323.11073      -2.14134
    323.11684      -1.64134
    323.12294       1.48366
    323.12904      -0.39134
    323.13515      -2.64134
    323.14125      -1.89134
    323.14736       1.60866
    323.15346      -0.01634
    323.15957      -1.01634
    323.16567      -2.64134
    323.17177      -0.14134
    323.17788      -3.01634
    323.18398      -0.64134
    323.19009      -3.76634
    323.19619      -2.89134
    323.20230      -2.89134
    323.20840      -1.76634
    323.21450      -1.39134
    323.22061       1.23366
    323.22671      -1.01634
    323.23282      -1.51634
    323.23892      -0.51634
    323.24503      -1.89134
    323.25113       1.48366
    323.25723      -1.26634
    323.26334      -2.76634
    323.26944      -0.64134
    323.27555      -3.76634
    323.28165      -0.14134
    323.28775      -1.89134
    323.29386       0.73366
    323.29996       2.35866
    323.30607       0.98366
    323.31217      -1.76634
    323.31828      -1.39134
    323.32438      -1.14134
    323.33048      -2.76634
    323.33659       0.23366
    323.34269       0.98366
    323.34880      -1.01634
    323.35490       0.60866
    323.36101       0.35866
    323.36711       0.23366
    323.37321      -0.76634
    323.37932      -0.14134
    323.38542      -3.14134
    323.39153      -0.76634
    323.39763      -4.01634
    323.40374      -1.89134
    323.40984      -3.14134
    323.41594      -2.26634
    323.42205      -0.76634
    323.42815      -2.64134
    323.43426       1.10866
    323.44036      -2.14134
    323.44647       0.35866
    323.45257      -3.89134
    323.45867      -0.14134
    323.46478      -0.39134
    323.47088      -0.01634
    323.47699       0.35866
    323.48309      -0.14134
    323.48920      -1.39134
    323.49530      -0.14134
    323.50140      -1.14134
    323.50751      -0.26634
    323.51361       2.23366
    323.51972       0.60866
    323.52582       0.10866
    323.53193      -1.39134
    323.53803      -1.76634
    323.54413      -2.39134
    323.55024      -3.76634
    323.55634      -0.14134
    323.56245      -3.14134
    323.56855      -0.89134
    323.57466      -0.89134
    323.58076       0.73366
    323.58686      -1.51634
    323.59297      -0.26634
    323.59907      -2.64134
    323.60518      -0.26634
    323.61128      -1.26634
    323.61738      -4.01634
    323.62349      -3.39134
    323.62959      -4.26634
    323.63570      -0.89134
    323.64180      -1.26634
    323.64791      -2.51634
    323.65401      -2.39134
    323.66011      -4.26634
    323.66622      -1.51634
    323.67232       0.35866
    323.67843       1.35866
    323.68453       2.85866
    323.69064       0.60866
    323.69674       0.23366
    323.70284       0.23366
    323.70895      -2.14134
    323.71505      -3.14134
    323.72116      -1.89134
    323.72726      -1.14134
    323.73337       0.23366
    323.73947       0.98366
    323.74557      -0.01634
    323.75168       0.85866
    323.75778       1.35866
    323.76389       0.35866
    323.76999       3.73366
    323.77610       1.73366
    323.78220       2.48366
    323.78830      -2.76634
    323.79441       1.60866
    323.80051      -0.76634
    323.80662       0.10866
    323.81272       1.10866
    323.81883      -0.39134
    323.82493      -0.39134
    323.83103       1.85866
    323.83714       0.35866
    323.84324      -0.39134
    323.84935      -1.89134
    323.85545      -2.64134
    323.86156       0.10866
    323.86766      -0.64134
    323.87376      -0.01634
    323.87987       0.23366
    323.88597       0.60866
    323.89208       1.48366
    323.89818       0.60866
    323.90429      -1.39134
    323.91039      -1.76634
    323.91649      -1.26634
    323.92260      -3.14134
    323.92870      -1.26634
    323.93481      -1.14134
    323.94091      -2.01634
    323.94702      -3.89134
    323.95312      -1.51634
    323.95922      -2.64134
    323.96533      -4.14134
    323.97143      -2.01634
    323.97754      -4.14134
    323.98364      -3.39134
    323.98974      -5.39134
    323.99585      -2.89134
    324.00195      -3.76634
    324.00806      -1.89134
    324.01416      -1.01634
    324.02027      -0.14134
    324.02637       0.35866
    324.03247       1.23366
    324.03858      -0.64134
    324.04468      -0.39134
    324.05079      -3.51634
    324.05689      -2.64134
    324.06300      -2.26634
    324.06910       1.10866
    324.07520       0.35866
    324.08131       0.48366
    324.08741       0.60866
    324.09352      -0.14134
    324.09962       1.23366
    324.10573      -0.14134
    324.11183       0.85866
    324.11793      -1.14134
    324.12404      -4.51634
    324.13014      -1.76634
    324.13625      -2.51634
    324.14235      -3.51634
    324.14846       0.48366
    324.15456       1.23366
    324.16066       0.73366
    324.16677      -1.64134
    324.17287       0.23366
    324.17898      -3.01634
    324.18508      -2.26634
    324.19119      -1.64134
    324.19729      -2.26634
    324.20339      -0.14134
    324.20950       0.48366
    324.21560      -1.14134
    324.22171      -0.26634
    324.22781      -0.64134
    324.23392       1.10866
    324.24002      -0.14134
    324.24612      -0.39134
    324.25223       1.23366
    324.25833      -0.64134
    324.26444      -3.01634
    324.27054       0.48366
    324.27665       1.23366
    324.28275      -1.39134
    324.28885       1.10866
    324.29496      -0.64134
    324.30106      -0.51634
    324.30717      -2.64134
    324.31327      -2.39134
    324.31937      -4.51634
    324.32548      -0.51634
    324.33158      -3.76634
    324.33769      -1.76634
    324.34379      -1.64134
    324.34990      -2.64134
    324.35600      -2.64134
    324.36210       0.10866
    324.36821      -1.01634
    324.37431      -1.39134
    324.38042      -2.01634
    324.38652       0.48366
    324.39263       0.85866
    324.39873      -1.14134
    324.40483      -0.14134
    324.41094      -0.26634
    324.41704       3.10866
    324.42315       0.60866
    324.42925      -3.14134
    324.43536      -2.64134
    324.44146      -2.14134
    324.44756      -1.64134
    324.45367      -1.39134
    324.45977       2.35866
    324.46588       0.23366
    324.47198       2.73366
    324.47809       0.98366
    324.48419       1.23366
    324.49029       0.10866
    324.49640       0.98366
    324.50250      -0.76634
    324.50861      -1.14134
    324.51471      -4.01634
    324.52082      -1.89134
    324.52692      -3.51634
    324.53302      -1.64134
    324.53913      -3.89134
    324.54523      -1.64134
    324.55134      -1.01634
    324.55744      -1.26634
    324.56355      -0.76634
    324.56965      -0.26634
    324.57575      -0.64134
    324.58186      -4.51634
    324.58796      -1.26634
    324.59407      -0.01634
    324.60017      -0.14134
    324.60628       0.10866
    324.61238       1.85866
    324.61848       0.85866
    324.62459       0.85866
    324.63069      -0.76634
    324.63680      -3.89134
    324.64290      -1.76634
    324.64901      -3.26634
    324.65511      -2.14134
    324.66121      -2.51634
    324.66732      -2.39134
    324.67342       0.23366
    324.67953       2.48366
    324.68563       0.73366
    324.69173       1.10866
    324.69784       0.10866
    324.70394      -1.39134
    324.71005      -0.89134
    324.71615       0.35866
    324.72226      -4.89134
    324.72836       0.35866
    324.73446       1.98366
    324.74057       0.10866
    324.74667       0.60866
    324.75278       1.60866
    324.75888      -1.64134
    324.76499      -3.51634
    324.77109      -2.39134
    324.77719       0.60866
    324.78330       1.73366
    324.78940       0.48366
    324.79551       1.73366
    324.80161      -0.89134
    324.80772       1.48366
    324.81382       0.35866
    324.81992      -4.39134
    324.82603      -1.51634
    324.83213       0.60866
    324.83824      -1.01634
    324.84434       0.85866
    324.85045       1.98366
    324.85655       0.60866
    324.86265      -0.26634
    324.86876      -0.01634
    324.87486       1.60866
    324.88097       1.48366
    324.88707       1.23366
    324.89318       1.10866
    324.89928       0.60866
    324.90538       2.10866
    324.91149       1.23366
    324.91759       1.85866
    324.92370       0.35866
    324.92980       0.10866
    324.93591       0.35866
    324.94201       1.48366
    324.94811       0.85866
    324.95422       0.35866
    324.96032      -1.26634
    324.96643      -3.51634
    324.97253      -1.89134
    324.97864      -0.89134
    324.98474      -2.39134
    324.99084      -0.76634
    324.99695      -2.14134
    325.00305      -0.89134
    325.00916      -2.64134
    325.01526       0.23366
    325.02136      -2.01634
    325.02747      -2.89134
    325.03357      -1.14134
    325.03968      -4.26634
    325.04578      -3.76634
    325.05189      -4.39134
    325.05799      -2.51634
    325.06409      -1.01634
    325.07020      -1.76634
    325.07630      -1.51634
    325.08241      -2.39134
    325.08851      -1.14134
    325.09462       2.60866
    325.10072      -1.76634
    325.10682      -5.39134
    325.11293      -2.39134
    325.11903      -1.64134
    325.12514       0.10866
    325.13124       0.60866
    325.13735       2.60866
    325.14345      -1.14134
    325.14955      -4.26634
    325.15566      -2.01634
    325.16176      -2.39134
    325.16787      -2.39134
    325.17397      -3.64134
    325.18008      -4.89134
    325.18618      -2.01634
    325.19228       0.73366
    325.19839       0.35866
    325.20449      -4.76634
    325.21060      -1.39134
    325.21670      -4.39134
    325.22281      -3.39134
    325.22891      -3.01634
    325.23501      -5.14134
    325.24112      -2.76634
    325.24722      -1.01634
    325.25333      -3.14134
    325.25943      -0.76634
    325.26554      -0.01634
    325.27164      -0.39134
    325.27774      -0.64134
    325.28385      -0.89134
    325.28995      -4.01634
    325.29606      -2.64134
    325.30216      -1.01634
    325.30827      -2.14134
    325.31437       1.23366
    325.32047      -1.64134
    325.32658      -0.89134
    325.33268      -3.14134
    325.33879      -1.51634
    325.34489       0.23366
    325.35099      -2.89134
    325.35710      -1.14134
    325.36320       0.10866
    325.36931      -2.01634
    325.37541      -5.51634
    325.38152      -3.39134
    325.38762      -4.64134
    325.39372      -1.64134
    325.39983       1.10866
    325.40593      -0.89134
    325.41204      -0.64134
    325.41814       0.73366
    325.42425      -1.64134
    325.43035      -4.01634
    325.43645      -0.39134
    325.44256      -3.89134
    325.44866       0.10866
    325.45477       0.35866
    325.46087       0.35866
    325.46698      -1.01634
    325.47308      -1.39134
    325.47918      -0.14134
    325.48529       3.35866
    325.49139       0.73366
    325.49750      -0.26634
    325.50360      -1.51634
    325.50971      -0.76634
    325.51581       3.23366
    325.52191       1.35866
    325.52802      -1.01634
    325.53412       0.85866
    325.54023       2.85866
    325.54633       1.85866
    325.55244       0.98366
    325.55854       1.60866
    325.56464       1.10866
    325.57075      -2.64134
    325.57685      -0.89134
    325.58296       1.48366
    325.58906       0.98366
    325.59517       2.60866
    325.60127       1.98366
    325.60737       2.48366
    325.61348       0.23366
    325.61958       0.98366
    325.62569      -1.39134
    325.63179      -0.01634
    325.63790       2.48366
    325.64400       0.35866
    325.65010       2.73366
    325.65621       2.73366
    325.66231       0.10866
    325.66842      -2.76634
    325.67452      -1.64134
    325.68063      -1.26634
    325.68673      -0.89134
    325.69283      -0.26634
    325.69894       2.73366
    325.70504      -0.51634
    325.71115      -4.26634
    325.71725       0.35866
    325.72335       1.35866
    325.72946       1.35866
    325.73556       0.35866
    325.74167       1.85866
    325.74777       0.10866
    325.75388      -4.64134
    325.75998      -1.64134
    325.76608      -1.39134
    325.77219      -0.01634
    325.77829      -0.64134
    325.78440      -2.76634
    325.79050      -1.26634
    325.79661       2.48366
    325.80271      -0.26634
    325.80881      -3.89134
    325.81492      -1.64134
    325.82102      -2.51634
    325.82713      -0.76634
    325.83323       0.10866
    325.83934      -1.51634
    325.84544      -1.01634
    325.85154       1.73366
    325.85765       1.48366
    325.86375      -3.76634
    325.86986      -1.89134
    325.87596      -1.01634
    325.88207       2.73366
    325.88817      -2.64134
    325.89427      -4.39134
    325.90038      -2.39134
    325.90648      -1.51634
    325.91259      -2.89134
    325.91869       0.85866
    325.92480      -2.26634
    325.93090      -0.89134
    325.93700       1.35866
    325.94311      -0.39134
    325.94921       2.73366
    325.95532      -0.89134
    325.96142      -2.76634
    325.96753      -0.89134
    325.97363      -1.14134
    325.97973      -3.51634
    325.98584      -1.76634
    325.99194       3.98366
    325.99805       2.10866
    326.00415      -3.76634
    326.01026      -2.14134
    326.01636      -0.01634
    326.02246       1.73366
    326.02857       0.10866
    326.03467      -3.89134
    326.04078      -0.39134
    326.04688      -1.89134
    326.05298      -2.14134
    326.05909       0.98366
    326.06519      -0.14134
    326.07130      -0.26634
    326.07740      -5.26634
    326.08351      -0.89134
    326.08961       0.23366
    326.09571      -0.14134
    326.10182      -0.39134
    326.10792      -1.39134
    326.11403      -0.64134
    326.12013      -2.39134
    326.12624      -0.39134
    326.13234       1.23366
    326.13844      -0.26634
    326.14455       0.10866
    326.15065       0.73366
    326.15676      -0.64134
    326.16286      -3.14134
    326.16897      -1.51634
    326.17507       1.35866
    326.18117       2.23366
    326.18728      -4.26634
    326.19338      -3.26634
    326.19949      -0.89134
    326.20559       1.73366
    326.21170       0.85866
    326.21780      -0.39134
    326.22390      -1.01634
    326.23001      -2.89134
    326.23611      -2.26634
    326.24222      -1.01634
    326.24832      -0.39134
    326.25443       0.98366
    326.26053       2.98366
    326.26663      -1.64134
    326.27274       2.35866
    326.27884       0.98366
    326.28495       0.10866
    326.29105       0.48366
    326.29716      -1.64134
    326.30326      -0.51634
    326.30936      -1.01634
    326.31547      -0.26634
    326.32157      -1.76634
    326.32768      -0.26634
    326.33378       0.85866
    326.33989      -3.89134
    326.34599      -0.64134
    326.35209      -0.14134
    326.35820       2.10866
    326.36430       0.98366
    326.37041       0.10866
    326.37651       2.60866
    326.38262      -1.26634
    326.38872       0.10866
    326.39482      -2.39134
    326.40093      -1.76634
    326.40703      -1.39134
    326.41314      -2.01634
    326.41924      -0.64134
    326.42534       0.23366
    326.43145      -1.76634
    326.43755      -1.14134
    326.44366       0.48366
    326.44976       2.85866
    326.45587       2.73366
    326.46197      -0.01634
    326.46807      -1.14134
    326.47418      -0.14134
    326.48028      -3.26634
    326.48639      -0.01634
    326.49249      -4.39134
    326.49860      -0.76634
    326.50470       0.85866
    326.51080       1.10866
    326.51691       0.23366
    326.52301       0.98366
    326.52912       0.98366
    326.53522      -4.64134
    326.54133      -1.64134
    326.54743      -1.76634
    326.55353       1.73366
    326.55964       0.85866
    326.56574       2.10866
    326.57185       1.10866
    326.57795       0.23366
    326.58406      -1.14134
    326.59016       0.98366
    326.59626       0.85866
    326.60237      -0.76634
    326.60847      -0.26634
    326.61458      -0.01634
    326.62068      -2.64134
    326.62679      -2.26634
    326.63289       1.48366
    326.63899       2.23366
    326.64510       2.85866
    326.65120       0.98366
    326.65731       1.48366
    326.66341       1.98366
    326.66952      -0.26634
    326.67562       3.23366
    326.68172       1.60866
    326.68783      -1.51634
    326.69393      -0.01634
    326.70004      -1.39134
    326.70614      -2.26634
    326.71225      -0.01634
    326.71835      -2.14134
    326.72445      -1.51634
    326.73056       1.48366
    326.73666       1.85866
    326.74277      -3.89134
    326.74887      -2.26634
    326.75497       0.98366
    326.76108       1.73366
    326.76718       0.73366
    326.77329      -2.26634
    326.77939      -1.01634
    326.78550       2.10866
    326.79160       0.73366
    326.79770       0.23366
    326.80381      -1.39134
    326.80991      -0.76634
    326.81602       2.35866
    326.82212      -1.26634
    326.82823       1.48366
    326.83433       1.23366
    326.84043      -1.26634
    326.84654      -2.14134
    326.85264       1.23366
    326.85875      -4.39134
    326.86485      -1.01634
    326.87096       1.35866
    326.87706      -2.14134
    326.88316       1.10866
    326.88927       3.73366
    326.89537       2.60866
    326.90148       0.23366
    326.90758       0.98366
    326.91369      -1.39134
    326.91979      -1.26634
    326.92589      -0.39134
    326.93200      -0.89134
    326.93810      -0.14134
    326.94421       1.35866
    326.95031       0.60866
    326.95642      -3.26634
    326.96252       0.60866
    326.96862      -1.89134
    326.97473      -1.76634
    326.98083       0.60866
    326.98694       1.23366
    326.99304      -0.26634
    326.99915       2.48366
    327.00525       1.35866
    327.01135      -0.39134
    327.01746       0.10866
    327.02356      -2.26634
    327.02967      -1.39134
    327.03577      -1.26634
    327.04188      -2.89134
    327.04798       0.35866
    327.05408       1.60866
    327.06019       0.35866
    327.06629       3.23366
    327.07240       0.73366
    327.07850       0.60866
    327.08461       1.10866
    327.09071       1.23366
    327.09681      -3.14134
    327.10292      -0.51634
    327.10902       1.73366
    327.11513       0.98366
    327.12123      -2.14134
    327.12733      -2.26634
    327.13344       0.35866
    327.13954       3.23366
    327.14565      -0.14134
    327.15175      -2.89134
    327.15786      -1.51634
    327.16396       2.23366
    327.17006       1.23366
    327.17617      -0.64134
    327.18227      -0.76634
    327.18838       0.10866
    327.19448      -0.14134
    327.20059      -0.64134
    327.20669       1.73366
    327.21279       0.73366
    327.21890      -1.01634
    327.22500      -1.51634
    327.23111       0.60866
    327.23721       3.98366
    327.24332       1.98366
    327.24942      -1.39134
    327.25552       1.23366
    327.26163      -2.14134
    327.26773      -2.89134
    327.27384       0.10866
    327.27994       0.10866
    327.28605      -0.76634
    327.29215       4.10866
    327.29825       0.35866
    327.30436      -2.26634
    327.31046      -2.01634
    327.31657       0.60866
    327.32267       3.23366
    327.32878       0.85866
    327.33488      -1.89134
    327.34098      -1.26634
    327.34709      -2.39134
    327.35319      -0.64134
    327.35930       2.10866
    327.36540       1.48366
    327.37151      -0.64134
    327.37761       2.73366
    327.38371       1.23366
    327.38982      -2.51634
    327.39592      -0.51634
    327.40203      -2.26634
    327.40813       0.35866
    327.41424       0.98366
    327.42034       4.60866
    327.42644       2.48366
    327.43255       4.98366
    327.43865       0.48366
    327.44476      -2.26634
    327.45086      -0.39134
    327.45696      -2.14134
    327.46307      -2.26634
    327.46917      -1.26634
    327.47528       2.85866
    327.48138       0.73366
    327.48749      -0.76634
    327.49359       0.48366
    327.49969       1.35866
    327.50580      -1.39134
    327.51190       1.10866
    327.51801       1.23366
    327.52411       0.60866
    327.53022      -1.76634
    327.53632      -0.51634
    327.54242      -1.39134
    327.54853      -0.76634
    327.55463      -2.39134
    327.56074      -0.26634
    327.56684      -2.26634
    327.57295       0.35866
    327.57905      -1.39134
    327.58515       1.73366
    327.59126      -0.39134
    327.59736      -2.76634
    327.60347      -1.14134
    327.60957      -1.39134
    327.61568       0.10866
    327.62178      -0.64134
    327.62788       1.60866
    327.63399      -0.01634
    327.64009      -3.01634
    327.64620      -1.51634
    327.65230       0.73366
    327.65841       2.60866
    327.66451       1.85866
    327.67061      -1.14134
    327.67672       1.35866
    327.68282      -2.14134
    327.68893       0.23366
    327.69503       2.73366
    327.70114      -1.26634
    327.70724      -1.39134
    327.71334      -1.39134
    327.71945       0.35866
    327.72555      -3.76634
    327.73166       1.73366
    327.73776       3.10866
    327.74387       0.98366
    327.74997       1.23366
    327.75607       3.60866
    327.76218       0.23366
    327.76828      -1.01634
    327.77439      -0.26634
    327.78049       1.73366
    327.78660       0.23366
    327.79270      -0.26634
    327.79880       1.10866
    327.80491       0.23366
    327.81101      -2.76634
    327.81712      -0.64134
    327.82322       3.23366
    327.82932       1.60866
    327.83543       0.23366
    327.84153       1.85866
    327.84764       0.48366
    327.85374      -2.01634
    327.85985       0.60866
    327.86595      -0.76634
    327.87205       0.23366
    327.87816      -0.26634
    327.88426       0.35866
    327.89037       2.98366
    327.89647       1.85866
    327.90258       0.35866
    327.90868       0.10866
    327.91478       0.35866
    327.92089       4.48366
    327.92699       1.60866
    327.93310      -1.14134
    327.93920       0.85866
    327.94531       2.10866
    327.95141       1.35866
    327.95751       1.48366
    327.96362       1.48366
    327.96972       0.35866
    327.97583       0.23366
    327.98193      -1.89134
    327.98804      -1.14134
    327.99414      -0.01634
    328.00024       0.60866
    328.00635       0.98366
    328.01245       2.10866
    328.01856      -0.01634
    328.02466       0.23366
    328.03077      -0.01634
    328.03687      -2.76634
    328.04297      -0.14134
    328.04908      -1.64134
    328.05518       0.35866
    328.06129      -1.39134
    328.06739      -0.64134
    328.07350      -0.89134
    328.07960       3.35866
    328.08570       0.10866
    328.09181      -2.51634
    328.09791      -1.39134
    328.10402       1.98366
    328.11012       1.85866
    328.11623      -0.01634
    328.12233      -3.51634
    328.12843      -0.76634
    328.13454       3.23366
    328.14064       0.23366
    328.14675      -2.01634
    328.15285      -1.89134
    328.15895      -0.51634
    328.16506       0.98366
    328.17116      -0.26634
    328.17727      -3.14134
    328.18337      -2.64134
    328.18948       2.60866
    328.19558       0.85866
    328.20168      -2.01634
    328.20779       3.23366
    328.21389       0.48366
    328.22000       0.85866
    328.22610       0.73366
    328.23221      -1.76634
    328.23831      -2.26634
    328.24441       0.60866
    328.25052       2.35866
    328.25662      -0.01634
    328.26273       2.10866
    328.26883       1.23366
    328.27494      -1.26634
    328.28104      -2.39134
    328.28714       1.35866
    328.29325       0.98366
    328.29935       0.60866
    328.30546      -2.51634
    328.31156       1.23366
    328.31767      -4.89134
    328.32377      -1.39134
    328.32987       2.10866
    328.33598       2.23366
    328.34208       1.73366
    328.34819      -0.76634
    328.35429       1.10866
    328.36040       1.85866
    328.36650       2.23366
    328.37260      -1.39134
    328.37871       1.98366
    328.38481       0.10866
    328.39092       1.73366
    328.39702       1.35866
    328.40313      -4.39134
    328.40923       0.48366
    328.41533       0.73366
    328.42144       0.85866
    328.42754      -0.01634
    328.43365       2.35866
    328.43975       1.23366
    328.44586      -0.64134
    328.45196      -0.39134
    328.45806       1.48366
    328.46417       1.48366
    328.47027       0.48366
    328.47638      -1.01634
    328.48248      -0.01634
    328.48859      -2.76634
    328.49469      -1.39134
    328.50079      -4.01634
    328.50690      -1.64134
    328.51300       2.60866
    328.51911       2.35866
    328.52521       0.48366
    328.53131      -2.26634
    328.53742       0.60866
    328.54352       4.23366
    328.54963       0.85866
    328.55573       1.23366
    328.56184       1.98366
    328.56794      -1.14134
    328.57404      -1.51634
    328.58015      -0.51634
    328.58625       1.98366
    328.59236       1.35866
    328.59846      -0.76634
    328.60457      -2.14134
    328.61067      -0.39134
    328.61677       1.35866
    328.62288       0.23366
    328.62898       1.60866
    328.63509       0.23366
    328.64119      -2.01634
    328.64730       0.10866
    328.65340      -1.39134
    328.65950      -2.64134
    328.66561       0.60866
    328.67171       3.98366
    328.67782       0.85866
    328.68392       1.60866
    328.69003      -1.01634
    328.69613      -3.01634
    328.70223      -1.14134
    328.70834      -0.26634
    328.71444      -1.14134
    328.72055      -1.51634
    328.72665       1.73366
    328.73276       0.48366
    328.73886       0.73366
    328.74496       1.98366
    328.75107      -0.51634
    328.75717      -1.51634
    328.76328       1.10866
    328.76938      -3.14134
    328.77549      -0.26634
    328.78159       3.35866
    328.78769       0.23366
    328.79380      -0.64134
    328.79990       0.23366
    328.80601      -1.39134
    328.81211      -1.14134
    328.81822      -1.14134
    328.82432      -2.39134
    328.83042      -2.26634
    328.83653      -0.76634
    328.84263      -0.26634
    328.84874      -3.01634
    328.85484       1.35866
    328.86094       1.85866
    328.86705       0.73366
    328.87315      -0.76634
    328.87926       1.10866
    328.88536       2.10866
    328.89147      -1.76634
    328.89757       1.35866
    328.90367      -1.14134
    328.90978      -0.26634
    328.91588       0.10866
    328.92199      -2.64134
    328.92809       1.10866
    328.93420      -1.64134
    328.94030      -0.01634
    328.94640       0.73366
    328.95251      -0.01634
    328.95861       1.48366
    328.96472      -0.14134
    328.97082       0.85866
    328.97693       3.48366
    328.98303       2.60866
    328.98913       3.48366
    328.99524       1.23366
    329.00134       1.98366
    329.00745      -0.01634
    329.01355      -0.76634
    329.01966      -0.51634
    329.02576      -0.89134
    329.03186      -1.76634
    329.03797      -1.76634
    329.04407      -3.64134
    329.05018      -0.64134
    329.05628      -1.14134
    329.06239       2.10866
    329.06849       3.85866
    329.07459      -0.01634
    329.08070       0.10866
    329.08680       0.35866
    329.09291      -1.26634
    329.09901      -4.39134
    329.10512      -0.64134
    329.11122      -2.26634
    329.11732      -0.89134
    329.12343      -3.64134
    329.12953      -0.26634
    329.13564       1.60866
    329.14174       0.48366
    329.14785       0.35866
    329.15395      -0.51634
    329.16005      -0.64134
    329.16616      -0.26634
    329.17226      -1.14134
    329.17837      -2.14134
    329.18447       0.10866
    329.19058       2.85866
    329.19668       2.48366
    329.20278       2.48366
    329.20889       1.73366
    329.21499       2.10866
    329.22110       3.73366
    329.22720      -0.64134
    329.23330      -0.89134
    329.23941      -1.39134
    329.24551       2.85866
    329.25162       2.48366
    329.25772      -1.64134
    329.26383      -2.64134
    329.26993       0.23366
    329.27603       2.35866
    329.28214       0.60866
    329.28824       3.48366
    329.29435       0.85866
    329.30045       0.60866
    329.30656      -0.64134
    329.31266      -1.26634
    329.31876      -0.26634
    329.32487       3.23366
    329.33097      -0.51634
    329.33708       1.23366
    329.34318      -1.26634
    329.34929       0.98366
    329.35539       2.48366
    329.36149       0.73366
    329.36760       2.60866
    329.37370      -0.01634
    329.37981      -1.89134
    329.38591      -0.51634
    329.39202      -1.26634
    329.39812      -0.39134
    329.40422       2.10866
    329.41033       0.23366
    329.41643      -1.01634
    329.42254      -3.64134
    329.42864       0.48366
    329.43475      -1.14134
    329.44085       1.60866
    329.44695       2.10866
    329.45306       0.98366
    329.45916       1.35866
    329.46527       1.98366
    329.47137      -1.26634
    329.47748       0.73366
    329.48358      -1.01634
    329.48968       0.23366
    329.49579      -2.01634
    329.50189      -1.89134
    329.50800       0.48366
    329.51410       1.35866
    329.52021       3.10866
    329.52631       0.10866
    329.53241      -0.14134
    329.53852      -0.01634
    329.54462       1.48366
    329.55073      -2.89134
    329.55683       0.60866
    329.56293      -2.89134
    329.56904      -2.51634
    329.57514      -0.26634
    329.58125       1.10866
    329.58735       0.10866
    329.59346      -0.89134
    329.59956      -0.39134
    329.60566      -0.76634
    329.61177       3.10866
    329.61787      -0.39134
    329.62398       0.85866
    329.63008      -1.14134
    329.63619      -1.64134
    329.64229       0.85866
    329.64839       3.23366
    329.65450       1.23366
    329.66060      -1.64134
    329.66671       0.10866
    329.67281      -0.64134
    329.67892      -2.89134
    329.68502      -2.14134
    329.69112       1.60866
    329.69723       0.48366
    329.70333       0.35866
    329.70944      -0.64134
    329.71554       1.23366
    329.72165      -2.51634
    329.72775      -0.01634
    329.73385       0.98366
    329.73996       1.48366
    329.74606      -1.26634
    329.75217       1.10866
    329.75827       1.98366
    329.76438      -0.51634
    329.77048      -1.51634
    329.77658      -1.89134
    329.78269      -0.89134
    329.78879      -0.01634
    329.79490       0.73366
    329.80100       2.48366
    329.80711       1.60866
    329.81321       0.10866
    329.81931      -2.26634
    329.82542       0.35866
    329.83152       1.10866
    329.83763       0.85866
    329.84373       5.73366
    329.84984       1.35866
    329.85594       1.48366
    329.86204       1.35866
    329.86815       2.60866
    329.87425       0.10866
    329.88036      -1.26634
    329.88646       0.10866
    329.89257      -2.01634
    329.89867      -0.51634
    329.90477       1.23366
    329.91088       0.23366
    329.91698       1.60866
    329.92309       2.60866
    329.92919       1.35866
    329.93529       0.98366
    329.94140       1.98366
    329.94750       0.60866
    329.95361      -1.64134
    329.95971       0.85866
    329.96582      -1.26634
    329.97192       1.48366
    329.97802      -1.14134
    329.98413      -1.39134
    329.99023      -1.39134
    329.99634      -3.01634
    330.00244      -1.51634
    330.00855      -2.39134
    330.01465      -1.76634
    330.02075      -2.89134
    330.02686      -0.01634
    330.03296      -2.39134
    330.03907       1.48366
    330.04517       2.98366
    330.05128      -1.14134
    330.05738      -0.89134
    330.06348      -2.01634
    330.06959      -0.64134
    330.07569       2.10866
    330.08180      -1.14134
    330.08790      -0.64134
    330.09401      -1.01634
    330.10011      -2.01634
    330.10621       1.10866
    330.11232      -1.39134
    330.11842      -3.39134
    330.12453      -0.26634
    330.13063      -3.01634
    330.13674      -0.64134
    330.14284      -2.51634
    330.14894      -2.01634
    330.15505      -2.39134
    330.16115      -0.76634
    330.16726      -1.89134
    330.17336      -1.51634
    330.17947      -0.89134
    330.18557      -0.64134
    330.19167      -0.64134
    330.19778       2.35866
    330.20388      -0.76634
    330.20999      -3.26634
    330.21609       1.60866
    330.22220      -1.64134
    330.22830       0.98366
    330.23440       3.23366
    330.24051       1.10866
    330.24661       0.98366
    330.25272      -0.51634
    330.25882      -0.01634
    330.26492      -3.14134
    330.27103       1.10866
    330.27713       1.98366
    330.28324       0.98366
    330.28934       0.85866
    330.29545      -0.89134
    330.30155      -0.51634
    330.30765      -3.26634
    330.31376      -0.26634
    330.31986      -2.76634
    330.32597      -1.01634
    330.33207      -3.51634
    330.33818      -0.76634
    330.34428      -0.51634
    330.35038      -0.76634
    330.35649      -0.01634
    330.36259      -2.39134
    330.36870      -0.26634
    330.37480       1.10866
    330.38091       1.23366
    330.38701       0.10866
    330.39311       0.35866
    330.39922       1.98366
    330.40532      -1.89134
    330.41143      -2.51634
    330.41753       0.35866
    330.42364       0.85866
    330.42974       3.23366
    330.43584      -0.01634
    330.44195      -3.64134
    330.44805      -1.01634
    330.45416       2.35866
    330.46026       0.35866
    330.46637       2.35866
    330.47247      -0.39134
    330.47857      -0.89134
    330.48468       1.60866
    330.49078       1.85866
    330.49689      -1.51634
    330.50299      -0.89134
    330.50910      -2.76634
    330.51520       1.35866
    330.52130      -0.51634
    330.52741      -0.14134
    330.53351       1.48366
    330.53962      -0.51634
    330.54572      -0.64134
    330.55183       1.35866
    330.55793       0.98366
    330.56403      -0.89134
    330.57014      -0.64134
    330.57624      -1.76634
    330.58235       1.10866
    330.58845       2.10866
    330.59455       0.10866
    330.60066      -0.14134
    330.60676      -0.64134
    330.61287      -0.01634
    330.61897      -0.51634
    330.62508       0.48366
    330.63118      -0.51634
    330.63728      -1.76634
    330.64339      -0.01634
    330.64949      -1.39134
    330.65560      -2.26634
    330.66170      -1.64134
    330.66781       0.48366
    330.67391       0.98366
    330.68001      -0.76634
    330.68612       4.98366
    330.69222       1.10866
    330.69833       0.98366
    330.70443      -1.14134
    330.71054      -3.64134
    330.71664      -0.51634
    330.72274       0.98366
    330.72885      -0.01634
    330.73495       0.60866
    330.74106       0.60866
    330.74716       1.48366
    330.75327      -0.51634
    330.75937       1.48366
    330.76547      -1.26634
    330.77158      -0.14134
    330.77768      -0.64134
    330.78379      -0.89134
    330.78989       0.10866
    330.79600       1.85866
    330.80210       0.98366
    330.80820       3.23366
    330.81431       1.10866
    330.82041       2.10866
    330.82652      -0.64134
    330.83262       0.60866
    330.83873      -0.01634
    330.84483       1.73366
    330.85093       1.60866
    330.85704      -0.39134
    330.86314       0.73366
    330.86925       0.98366
    330.87535      -0.89134
    330.88146       2.23366
    330.88756       2.48366
    330.89366       1.73366
    330.89977      -1.89134
    330.90587      -1.76634
    330.91198      -1.39134
    330.91808      -1.39134
    330.92419       1.60866
    330.93029       1.23366
    330.93639       0.85866
    330.94250       2.60866
    330.94860       2.60866
    330.95471       2.35866
    330.96081       2.10866
    330.96691       1.23366
    330.97302       2.48366
    330.97912      -1.01634
    330.98523       1.60866
    330.99133      -1.76634
    330.99744      -3.39134
    331.00354      -2.64134
    331.00964      -3.14134
    331.01575      -2.64134
    331.02185      -0.64134
    331.02796       1.48366
    331.03406       1.48366
    331.04017       1.98366
    331.04627       1.23366
    331.05237       1.48366
    331.05848      -0.01634
    331.06458       2.48366
    331.07069      -0.01634
    331.07679      -2.39134
    331.08290      -2.76634
    331.08900       0.73366
    331.09510      -1.51634
    331.10121      -0.01634
    331.10731       2.23366
    331.11342       0.35866
    331.11952       0.85866
    331.12563      -2.01634
    331.13173      -3.51634
    331.13783       0.73366
    331.14394       0.23366
    331.15004      -0.26634
    331.15615       1.23366
    331.16225       1.35866
    331.16836       0.23366
    331.17446       1.98366
    331.18056       0.85866
    331.18667       3.23366
    331.19277       0.73366
    331.19888      -2.39134
    331.20498      -1.01634
    331.21109       1.98366
    331.21719       3.60866
    331.22329      -0.51634
    331.22940       3.10866
    331.23550       0.48366
    331.24161       1.60866
    331.24771       0.35866
    331.25382       0.73366
    331.25992       1.10866
    331.26602       1.60866
    331.27213       4.10866
    331.27823       0.48366
    331.28434       3.35866
    331.29044       0.60866
    331.29654      -2.26634
    331.30265       0.10866
    331.30875       2.48366
    331.31486      -0.89134
    331.32096      -3.01634
    331.32707      -1.01634
    331.33317       0.73366
    331.33927       2.85866
    331.34538      -0.01634
    331.35148      -0.26634
    331.35759      -1.51634
    331.36369      -1.64134
    331.36980       0.35866
    331.37590      -0.01634
    331.38200       0.35866
    331.38811       0.48366
    331.39421      -1.51634
    331.40032      -1.26634
    331.40642       1.35866
    331.41253       0.98366
    331.41863       0.60866
    331.42473      -1.64134
    331.43084      -5.26634
    331.43694      -0.39134
    331.44305      -4.26634
    331.44915      -1.89134
    331.45526       2.35866
    331.46136       1.35866
    331.46746      -0.51634
    331.47357      -1.14134
    331.47967       0.10866
    331.48578      -0.64134
    331.49188      -0.26634
    331.49799      -1.51634
    331.50409      -1.64134
    331.51019      -0.89134
    331.51630      -1.14134
    331.52240      -0.89134
    331.52851      -1.64134
    331.53461       0.23366
    331.54072      -3.51634
    331.54682      -1.64134
    331.55292      -3.64134
    331.55903       0.73366
    331.56513      -1.01634
    331.57124       0.73366
    331.57734       2.60866
    331.58345       1.98366
    331.58955       0.35866
    331.59565       0.35866
    331.60176      -0.26634
    331.60786       1.85866
    331.61397       1.60866
    331.62007      -0.01634
    331.62618       0.98366
    331.63228       1.23366
    331.63838       0.85866
    331.64449      -0.01634
    331.65059       2.85866
    331.65670      -0.89134
    331.66280       0.23366
    331.66890      -0.76634
    331.67501       3.10866
    331.68111       0.48366
    331.68722      -0.26634
    331.69332      -0.51634
    331.69943      -0.14134
    331.70553      -2.89134
    331.71163       0.23366
    331.71774      -1.51634
    331.72384      -0.39134
    331.72995      -2.01634
    331.73605      -0.01634
    331.74216      -0.14134
    331.74826      -0.76634
    331.75436      -2.26634
    331.76047      -2.39134
    331.76657      -0.51634
    331.77268      -1.76634
    331.77878      -1.14134
    331.78489       1.73366
    331.79099       0.73366
    331.79709      -1.01634
    331.80320      -0.14134
    331.80930       0.48366
    331.81541      -0.89134
    331.82151       0.60866
    331.82762       1.85866
    331.83372      -2.14134
    331.83982      -3.39134
    331.84593      -1.51634
    331.85203      -2.89134
    331.85814      -0.89134
    331.86424      -0.39134
    331.87035      -2.51634
    331.87645      -1.26634
    331.88255      -3.01634
    331.88866      -1.14134
    331.89476       1.35866
    331.90087       0.98366
    331.90697       2.35866
    331.91308      -0.51634
    331.91918       1.48366
    331.92528       2.10866
    331.93139      -0.51634
    331.93749       4.98366
    331.94360      -0.01634
    331.94970       2.10866
    331.95581       0.85866
    331.96191       2.10866
    331.96801       2.35866
    331.97412       1.10866
    331.98022       0.60866
    331.98633       1.98366
    331.99243       2.73366
    331.99853      -0.51634
    332.00464      -1.14134
    332.01074      -0.01634
    332.01685       0.73366
    332.02295       0.85866
    332.02906       2.35866
    332.03516       1.23366
    332.04126       0.48366
    332.04737      -0.26634
    332.05347      -0.39134
    332.05958      -2.01634
    332.06568      -3.14134
    332.07179      -2.14134
    332.07789      -0.01634
    332.08399       0.35866
    332.09010       2.35866
    332.09620      -0.26634
    332.10231       0.73366
    332.10841       1.10866
    332.11452      -1.51634
    332.12062       1.85866
    332.12672       3.85866
    332.13283       1.23366
    332.13893       1.98366
    332.14504       0.10866
    332.15114       0.23366
    332.15725       1.23366
    332.16335       0.60866
    332.16945       1.48366
    332.17556      -0.76634
    332.18166      -2.51634
    332.18777      -0.26634
    332.19387       1.23366
    332.19998       2.23366
    332.20608       1.10866
    332.21218      -0.89134
    332.21829       0.48366
    332.22439       1.98366
    332.23050      -0.51634
    332.23660       1.48366
    332.24271      -1.76634
    332.24881      -0.01634
    332.25491      -1.64134
    332.26102      -1.51634
    332.26712       1.60866
    332.27323       1.60866
    332.27933       1.48366
    332.28544       0.85866
    332.29154       2.85866
    332.29764      -0.26634
    332.30375       1.73366
    332.30985      -0.01634
    332.31596      -2.89134
    332.32206       1.98366
    332.32817       2.73366
    332.33427      -0.26634
    332.34037      -1.26634
    332.34648      -0.76634
    332.35258      -0.39134
    332.35869       0.73366
    332.36479      -0.39134
    332.37089      -2.64134
    332.37700       0.48366
    332.38310      -0.14134
    332.38921      -1.51634
    332.39531       0.10866
    332.40142      -0.14134
    332.40752      -1.14134
    332.41362      -0.14134
    332.41973       0.98366
    332.42583       0.85866
    332.43194      -0.01634
    332.43804       0.73366
    332.44415       0.48366
    332.45025      -0.89134
    332.45635       2.85866
    332.46246       2.73366
    332.46856       1.48366
    332.47467       2.23366
    332.48077       0.10866
    332.48688      -0.39134
    332.49298       3.10866
    332.49908      -0.39134
    332.50519      -0.14134
    332.51129      -1.76634
    332.51740       0.23366
    332.52350      -0.39134
    332.52961      -1.26634
    332.53571       1.35866
    332.54181       2.35866
    332.54792       3.10866
    332.55402      -0.14134
    332.56013       2.98366
    332.56623       0.60866
    332.57234       2.85866
    332.57844       0.73366
    332.58454       1.48366
    332.59065      -0.64134
    332.59675      -1.89134
    332.60286       1.48366
    332.60896      -0.89134
    332.61507      -0.39134
    332.62117      -0.39134
    332.62727       0.60866
    332.63338      -0.01634
    332.63948       0.60866
    332.64559       0.23366
    332.65169      -0.76634
    332.65780       0.10866
    332.66390       0.23366
    332.67000      -1.01634
    332.67611      -0.14134
    332.68221      -1.14134
    332.68832      -2.14134
    332.69442      -3.64134
    332.70052      -0.64134
    332.70663      -1.76634
    332.71273       0.10866
    332.71884       1.73366
    332.72494       2.73366
    332.73105      -0.76634
    332.73715       3.73366
    332.74325       0.98366
    332.74936       1.85866
    332.75546      -2.26634
    332.76157      -1.39134
    332.76767       0.98366
    332.77378      -1.76634
    332.77988      -2.26634
    332.78598       0.35866
    332.79209      -0.76634
    332.79819       0.98366
    332.80430       0.48366
    332.81040      -1.01634
    332.81651      -1.89134
    332.82261      -2.01634
    332.82871      -2.39134
    332.83482       1.85866
    332.84092      -0.14134
    332.84703       1.48366
    332.85313       0.85866
    332.85924      -0.76634
    332.86534      -1.01634
    332.87144      -1.14134
    332.87755      -1.39134
    332.88365      -3.39134
    332.88976       0.35866
    332.89586       2.73366
    332.90197       1.35866
    332.90807      -1.89134
    332.91417       1.60866
    332.92028       1.10866
    332.92638       3.98366
    332.93249      -0.64134
    332.93859       1.85866
    332.94470      -0.76634
    332.95080      -3.01634
    332.95690      -2.26634
    332.96301       0.85866
    332.96911       1.60866
    332.97522       0.35866
    332.98132       1.98366
    332.98743      -0.76634
    332.99353       0.60866
    332.99963      -0.39134
    333.00574      -2.76634
    333.01184       1.85866
    333.01795       0.98366
    333.02405      -1.26634
    333.03016      -0.76634
    333.03626       0.23366
    333.04236       0.23366
    333.04847      -0.89134
    333.05457       0.23366
    333.06068      -0.01634
    333.06678       1.48366
    333.07288       3.48366
    333.07899       1.35866
    333.08509       1.73366
    333.09120       1.23366
    333.09730       0.10866
    333.10341      -1.26634
    333.10951      -0.76634
    333.11561      -1.39134
    333.12172      -2.14134
    333.12782      -3.39134
    333.13393      -1.39134
    333.14003      -0.89134
    333.14614      -1.01634
    333.15224       1.60866
    333.15834       0.98366
    333.16445       1.10866
    333.17055       0.73366
    333.17666       0.98366
    333.18276       1.98366
    333.18887      -1.39134
    333.19497      -1.64134
    333.20107       1.85866
    333.20718       1.10866
    333.21328      -1.51634
    333.21939       1.85866
    333.22549      -2.01634
    333.23160      -1.39134
    333.23770      -1.89134
    333.24380       1.85866
    333.24991       1.85866
    333.25601      -0.26634
    333.26212      -2.01634
    333.26822       0.48366
    333.27433       2.35866
    333.28043       2.23366
    333.28653       1.23366
    333.29264       0.85866
    333.29874       0.60866
    333.30485      -2.64134
    333.31095      -0.39134
    333.31706      -1.51634
    333.32316      -0.26634
    333.32926       2.60866
    333.33537      -0.01634
    333.34147      -2.89134
    333.34758      -0.76634
    333.35368      -0.39134
    333.35979       0.10866
    333.36589      -0.76634
    333.37199      -2.14134
    333.37810       0.85866
    333.38420      -2.76634
    333.39031      -0.14134
    333.39641       1.98366
    333.40251       1.23366
    333.40862      -1.01634
    333.41472      -1.39134
    333.42083       0.23366
    333.42693       0.60866
    333.43304       0.48366
    333.43914       1.85866
    333.44524      -0.14134
    333.45135       0.98366
    333.45745      -1.01634
    333.46356      -0.51634
    333.46966      -0.51634
    333.47577       0.73366
    333.48187       1.23366
    333.48797       0.23366
    333.49408      -0.14134
    333.50018      -0.39134
    333.50629      -1.64134
    333.51239      -1.01634
    333.51850      -0.14134
    333.52460       0.85866
    333.53070       1.98366
    333.53681       0.48366
    333.54291      -1.39134
    333.54902      -0.51634
    333.55512       0.73366
    333.56123       1.85866
    333.56733       1.10866
    333.57343      -0.89134
    333.57954      -1.89134
    333.58564       2.85866
    333.59175       1.98366
    333.59785      -1.39134
    333.60396      -1.89134
    333.61006      -1.64134
    333.61616      -1.26634
    333.62227       0.85866
    333.62837       1.73366
    333.63448       0.10866
    333.64058      -0.76634
    333.64669       0.98366
    333.65279       2.23366
    333.65889       0.73366
    333.66500       2.60866
    333.67110       1.48366
    333.67721       0.35866
    333.68331       0.85866
    333.68942       3.35866
    333.69552       2.23366
    333.70162       1.73366
    333.70773       3.35866
    333.71383      -0.76634
    333.71994      -3.64134
    333.72604      -0.01634
    333.73215       1.73366
    333.73825       0.48366
    333.74435       2.98366
    333.75046       1.73366
    333.75656      -0.64134
    333.76267       0.10866
    333.76877       0.48366
    333.77487      -3.14134
    333.78098      -1.01634
    333.78708      -1.26634
    333.79319      -1.76634
    333.79929       1.98366
    333.80540       0.85866
    333.81150       0.10866
    333.81760       0.23366
    333.82371      -0.39134
    333.82981      -2.39134
    333.83592      -0.89134
    333.84202       2.98366
    333.84813      -2.51634
    333.85423      -1.89134
    333.86033       1.85866
    333.86644       1.98366
    333.87254       0.60866
    333.87865      -1.14134
    333.88475      -1.01634
    333.89086       0.85866
    333.89696       3.23366
    333.90306       0.10866
    333.90917      -4.01634
    333.91527      -0.64134
    333.92138      -0.51634
    333.92748       1.10866
    333.93359       4.10866
    333.93969       1.48366
    333.94579      -0.01634
    333.95190      -1.89134
    333.95800      -0.51634
    333.96411       1.48366
    333.97021       0.98366
    333.97632       1.98366
    333.98242      -0.51634
    333.98852      -3.39134
    333.99463       1.23366
    334.00073       1.85866
    334.00684       2.23366
    334.01294       0.23366
    334.01905      -1.01634
    334.02515      -0.14134
    334.03125      -2.14134
    334.03736      -3.51634
    334.04346      -2.26634
    334.04957      -0.76634
    334.05567      -0.89134
    334.06178      -1.01634
    334.06788      -3.76634
    334.07398      -0.39134
    334.08009       1.23366
    334.08619      -0.26634
    334.09230      -0.26634
    334.09840      -1.76634
    334.10450      -2.51634
    334.11061       0.85866
    334.11671      -2.64134
    334.12282      -0.51634
    334.12892      -3.39134
    334.13503      -1.01634
    334.14113      -2.64134
    334.14723      -0.39134
    334.15334       2.98366
    334.15944       1.35866
    334.16555       0.23366
    334.17165       0.10866
    334.17776      -2.39134
    334.18386      -2.76634
    334.18996       0.60866
    334.19607      -2.39134
    334.20217      -0.01634
    334.20828      -2.26634
    334.21438       0.85866
    334.22049      -2.01634
    334.22659       0.73366
    334.23269      -1.51634
    334.23880      -3.01634
    334.24490      -2.26634
    334.25101      -1.76634
    334.25711      -0.89134
    334.26322      -1.14134
    334.26932      -2.26634
    334.27542      -1.76634
    334.28153      -0.14134
    334.28763       0.23366
    334.29374      -1.14134
    334.29984      -0.01634
    334.30595       0.85866
    334.31205       1.73366
    334.31815      -2.14134
    334.32426       0.98366
    334.33036      -1.14134
    334.33647      -1.26634
    334.34257      -0.89134
    334.34868      -1.01634
    334.35478      -0.89134
    334.36088      -3.26634
    334.36699      -1.14134
    334.37309      -0.39134
    334.37920      -0.39134
    334.38530       2.35866
    334.39141       1.35866
    334.39751       0.48366
    334.40361       4.10866
    334.40972       1.48366
    334.41582       3.35866
    334.42193       2.23366
    334.42803       0.10866
    334.43414      -0.89134
    334.44024      -1.64134
    334.44634      -2.89134
    334.45245      -2.01634
    334.45855       1.23366
    334.46466      -0.64134
    334.47076       0.23366
    334.47686      -1.76634
    334.48297      -2.89134
    334.48907      -0.76634
    334.49518       0.48366
    334.50128       1.35866
    334.50739      -0.39134
    334.51349      -1.64134
    334.51959       0.85866
    334.52570       0.35866
    334.53180       1.35866
    334.53791      -1.64134
    334.54401       0.23366
    334.55012      -1.89134
    334.55622       0.23366
    334.56232       0.60866
    334.56843       1.10866
    334.57453       1.73366
    334.58064       2.48366
    334.58674      -0.89134
    334.59285      -0.14134
    334.59895       0.60866
    334.60505      -2.14134
    334.61116       2.35866
    334.61726       1.48366
    334.62337      -1.01634
    334.62947       0.23366
    334.63558      -0.89134
    334.64168      -1.64134
    334.64778      -3.14134
    334.65389      -0.01634
    334.65999       0.85866
    334.66610       1.60866
    334.67220      -1.89134
    334.67831      -0.89134
    334.68441       0.73366
    334.69051       1.60866
    334.69662      -0.14134
    334.70272       2.10866
    334.70883       1.23366
    334.71493       1.73366
    334.72104       2.60866
    334.72714       3.73366
    334.73324       1.23366
    334.73935       0.73366
    334.74545      -0.64134
    334.75156      -0.01634
    334.75766      -2.51634
    334.76377      -0.76634
    334.76987      -4.89134
    334.77597      -0.76634
    334.78208      -1.64134
    334.78818      -0.14134
    334.79429       3.10866
    334.80039       0.48366
    334.80649      -1.01634
    334.81260      -1.14134
    334.81870      -0.64134
    334.82481      -1.64134
    334.83091      -1.51634
    334.83702      -1.01634
    334.84312       0.35866
    334.84922       2.60866
    334.85533      -1.26634
    334.86143      -1.76634
    334.86754       0.10866
    334.87364       1.60866
    334.87975       2.23366
    334.88585      -0.89134
    334.89195       3.35866
    334.89806      -0.01634
    334.90416       0.23366
    334.91027      -0.26634
    334.91637      -3.39134
    334.92248       0.10866
    334.92858       2.23366
    334.93468       2.98366
    334.94079       1.35866
    334.94689       4.10866
    334.95300       0.73366
    334.95910       2.73366
    334.96521       0.98366
    334.97131       2.10866
    334.97741       0.35866
    334.98352      -1.14134
    334.98962      -0.89134
    334.99573      -0.01634
    335.00183       1.60866
    335.00794      -0.01634
    335.01404      -2.26634
    335.02014      -0.51634
    335.02625      -3.01634
    335.03235       0.48366
    335.03846       3.73366
    335.04456      -0.26634
    335.05067      -1.39134
    335.05677       0.60866
    335.06287       0.60866
    335.06898      -1.51634
    335.07508      -1.14134
    335.08119      -3.51634
    335.08729      -2.76634
    335.09340      -1.64134
    335.09950      -1.76634
    335.10560      -2.89134
    335.11171      -2.01634
    335.11781      -0.51634
    335.12392      -1.51634
    335.13002       0.73366
    335.13613       0.48366
    335.14223       2.73366
    335.14833       1.85866
    335.15444       0.98366
    335.16054       0.23366
    335.16665       0.48366
    335.17275       1.10866
    335.17885       1.35866
    335.18496       0.10866
    335.19106       0.23366
    335.19717      -0.39134
    335.20327      -1.01634
    335.20938       0.73366
    335.21548       3.10866
    335.22158       1.85866
    335.22769       0.10866
    335.23379       1.23366
    335.23990       0.35866
    335.24600       2.48366
    335.25211       0.35866
    335.25821       2.10866
    335.26431       1.23366
    335.27042       1.85866
    335.27652      -1.26634
    335.28263      -0.51634
    335.28873      -2.01634
    335.29484      -1.64134
    335.30094      -2.76634
    335.30704      -0.01634
    335.31315       1.23366
    335.31925       0.85866
    335.32536      -1.89134
    335.33146       0.85866
    335.33757      -0.51634
    335.34367       1.85866
    335.34977       0.23366
    335.35588       2.98366
    335.36198       0.73366
    335.36809       0.48366
    335.37419      -0.39134
    335.38030      -1.01634
    335.38640       0.10866
    335.39250      -0.26634
    335.39861       0.35866
    335.40471       0.60866
    335.41082       0.73366
    335.41692      -0.64134
    335.42303       3.60866
    335.42913       1.35866
    335.43523       0.73366
    335.44134       0.60866
    335.44744       0.10866
    335.45355      -0.39134
    335.45965       2.35866
    335.46576      -0.39134
    335.47186       0.48366
    335.47796      -3.14134
    335.48407      -0.26634
    335.49017      -2.51634
    335.49628      -1.76634
    335.50238      -3.51634
    335.50848      -1.89134
    335.51459      -1.51634
    335.52069      -2.76634
    335.52680      -0.26634
    335.53290      -2.39134
    335.53901      -1.26634
    335.54511      -1.26634
    335.55121       0.48366
    335.55732      -2.76634
    335.56342      -0.51634
    335.56953       1.85866
    335.57563       3.10866
    335.58174       0.48366
    335.58784       3.23366
    335.59394      -0.39134
    335.60005       0.98366
    335.60615      -1.26634
    335.61226       1.85866
    335.61836       2.23366
    335.62447       0.10866
    335.63057       0.35866
    335.63667      -0.14134
    335.64278      -0.76634
    335.64888       1.10866
    335.65499       2.60866
    335.66109       1.98366
    335.66720       2.35866
    335.67330      -1.01634
    335.67940      -2.89134
    335.68551      -2.01634
    335.69161       0.10866
    335.69772       0.23366
    335.70382       1.60866
    335.70993       3.10866
    335.71603      -0.64134
    335.72213       2.35866
    335.72824       2.10866
    335.73434      -2.89134
    335.74045      -1.51634
    335.74655      -1.01634
    335.75266       1.35866
    335.75876       1.23366
    335.76486       0.85866
    335.77097       1.48366
    335.77707       4.48366
    335.78318      -0.01634
    335.78928      -3.64134
    335.79539      -0.01634
    335.80149      -2.76634
    335.80759       0.48366
    335.81370       0.48366
    335.81980       1.73366
    335.82591      -1.14134
    335.83201      -0.64134
    335.83812       0.23366
    335.84422       0.85866
    335.85032      -0.01634
    335.85643       1.23366
    335.86253       2.73366
    335.86864       1.73366
    335.87474       1.85866
    335.88084       2.10866
    335.88695       0.98366
    335.89305      -0.39134
    335.89916      -2.01634
    335.90526      -0.76634
    335.91137      -1.76634
    335.91747       1.48366
    335.92357      -2.01634
    335.92968      -1.39134
    335.93578      -0.51634
    335.94189      -0.89134
    335.94799       0.73366
    335.95410       3.60866
    335.96020      -0.14134
    335.96630       4.60866
    335.97241       1.73366
    335.97851       2.10866
    335.98462       2.10866
    335.99072       0.10866
    335.99683      -0.14134
    336.00293      -0.39134
    336.00903      -3.51634
    336.01514      -1.64134
    336.02124      -3.14134
    336.02735      -0.14134
    336.03345      -2.64134
    336.03956      -0.89134
    336.04566       0.48366
    336.05176       0.35866
    336.05787       1.10866
    336.06397      -1.64134
    336.07008      -1.64134
    336.07618      -1.51634
    336.08229      -0.01634
    336.08839      -1.51634
    336.09449      -2.51634
    336.10060      -0.01634
    336.10670       0.10866
    336.11281       0.48366
    336.11891      -1.76634
    336.12502       1.23366
    336.13112       0.48366
    336.13722      -0.51634
    336.14333      -3.51634
    336.14943      -1.89134
    336.15554      -2.76634
    336.16164      -2.89134
    336.16775      -0.39134
    336.17385      -2.51634
    336.17995       0.60866
    336.18606       3.23366
    336.19216       1.60866
    336.19827       2.60866
    336.20437       0.23366
    336.21047      -2.64134
    336.21658      -1.39134
    336.22268       0.48366
    336.22879      -3.14134
    336.23489       0.98366
    336.24100       3.23366
    336.24710      -0.14134
    336.25320      -2.26634
    336.25931      -0.51634
    336.26541      -3.64134
    336.27152       0.35866
    336.27762       1.98366
    336.28373       0.73366
    336.28983       0.35866
    336.29593      -0.76634
    336.30204       0.48366
    336.30814       3.98366
    336.31425       0.60866
    336.32035      -2.39134
    336.32646       0.35866
    336.33256      -0.89134
    336.33866      -0.26634
    336.34477       1.98366
    336.35087      -0.64134
    336.35698      -1.64134
    336.36308      -2.01634
    336.36919       0.60866
    336.37529       1.10866
    336.38139       1.85866
    336.38750       1.60866
    336.39360      -1.51634
    336.39971      -3.14134
    336.40581       1.48366
    336.41192      -0.39134
    336.41802       0.85866
    336.42412       1.60866
    336.43023       3.10866
    336.43633      -0.51634
    336.44244      -0.76634
    336.44854      -1.14134
    336.45465      -1.14134
    336.46075       1.98366
    336.46685       1.48366
    336.47296       1.85866
    336.47906       1.10866
    336.48517       1.60866
    336.49127       0.60866
    336.49738       3.35866
    336.50348       1.60866
    336.50958       3.48366
    336.51569       0.35866
    336.52179       3.23366
    336.52790      -0.39134
    336.53400      -3.01634
    336.54010      -2.89134
    336.54621      -1.89134
    336.55231      -3.51634
    336.55842      -0.51634
    336.56452      -2.39134
    336.57063      -0.76634
    336.57673      -2.14134
    336.58283      -0.89134
    336.58894      -0.89134
    336.59504      -2.51634
    336.60115       1.10866
    336.60725      -0.51634
    336.61336       1.10866
    336.61946       3.48366
    336.62556       1.60866
    336.63167      -0.51634
    336.63777       2.73366
    336.64388       0.35866
    336.64998      -0.01634
    336.65609      -0.39134
    336.66219      -0.89134
    336.66829       0.60866
    336.67440       2.23366
    336.68050      -1.14134
    336.68661      -2.26634
    336.69271      -1.26634
    336.69882      -0.51634
    336.70492       2.35866
    336.71102       1.35866
    336.71713       2.35866
    336.72323       2.60866
    336.72934       3.23366
    336.73544       0.48366
    336.74155       1.35866
    336.74765       2.35866
    336.75375       2.35866
    336.75986       1.60866
    336.76596       2.60866
    336.77207       2.23366
    336.77817      -1.39134
    336.78428       1.23366
    336.79038      -0.89134
    336.79648      -3.51634
    336.80259       1.85866
    336.80869       1.23366
    336.81480       1.85866
    336.82090       1.48366
    336.82701       2.73366
    336.83311       1.35866
    336.83921       1.48366
    336.84532      -0.64134
    336.85142      -3.01634
    336.85753      -2.26634
    336.86363      -2.76634
    336.86974      -1.64134
    336.87584      -1.26634
    336.88194      -1.14134
    336.88805       1.10866
    336.89415       3.85866
    336.90026       1.60866
    336.90636      -0.39134
    336.91246      -0.39134
    336.91857      -1.01634
    336.92467      -0.26634
    336.93078      -0.39134
    336.93688      -1.14134
    336.94299      -1.14134
    336.94909      -2.39134
    336.95519      -0.51634
    336.96130      -2.51634
    336.96740      -0.01634
    336.97351      -3.39134
    336.97961      -0.14134
    336.98572       1.23366
    336.99182       0.10866
    336.99792      -0.76634
    337.00403       2.60866
    337.01013       0.60866
    337.01624       1.73366
    337.02234       1.73366
    337.02845       1.48366
    337.03455      -0.64134
    337.04065      -1.14134
    337.04676      -2.14134
    337.05286      -0.51634
    337.05897       2.23366
    337.06507      -0.01634
    337.07118      -0.39134
    337.07728      -3.01634
    337.08338      -1.14134
    337.08949       3.10866
    337.09559       0.98366
    337.10170       3.85866
    337.10780      -1.64134
    337.11391      -1.89134
    337.12001      -0.64134
[truncated: 59,081 more chars]
