# Supplementary material for: Solvent Controlled Generation of Spin Active Polarons in Two-Dimensional Material under UV Light Irradiation
Source: J Am Chem Soc. 2024 May 2;146(22):15010–8. doi: 10.1021/jacs.3c13296 (PMC11157526; doi:10.1021/jacs.3c13296)
Supplement: Supplementary file 1 — ja3c13296_si_001.zip [file ja3c13296_si_001.zip › Data_archive/EPR-raw-data/Data-Figure-4c.txt]

waves=1 length=8192 data=CH1/2 
title= ~
sample= ~
comment= ~
date= 2022/05/02~17:12:42
cf325.000 st60.00 rmfirst fq100.00 md0.35x1
am8.00x100 tc0.03 uF9073.591000 MHz uP0.90000    mW 
accumu= 4
===== CH1 data Wave No.1 ===== 
mT            Intensity 
    300.00000      66.59412
    300.00610      68.21912
    300.01221      68.84412
    300.01831      69.09412
    300.02442      68.84412
    300.03052      67.71912
    300.03663      67.59412
    300.04273      67.34412
    300.04883      67.46912
    300.05494      69.21912
    300.06104      68.34412
    300.06715      70.59412
    300.07325      73.34412
    300.07936      71.84412
    300.08546      75.21912
    300.09156      75.59412
    300.09767      77.34412
    300.10377      79.84412
    300.10988      81.46912
    300.11598      82.09412
    300.12209      83.59412
    300.12819      84.96912
    300.13429      85.34412
    300.14040      86.21912
    300.14650      85.96912
    300.15261      84.09412
    300.15871      81.34412
    300.16482      79.09412
    300.17092      78.09412
    300.17702      78.71912
    300.18313      76.84412
    300.18923      75.21912
    300.19534      75.46912
    300.20144      75.84412
    300.20754      75.84412
    300.21365      75.34412
    300.21975      74.59412
    300.22586      72.59412
    300.23196      70.71912
    300.23807      68.59412
    300.24417      66.21912
    300.25027      65.21912
    300.25638      64.21912
    300.26248      62.71912
    300.26859      63.09412
    300.27469      68.09412
    300.28080      70.46912
    300.28690      72.59412
    300.29300      75.21912
    300.29911      77.21912
    300.30521      78.96912
    300.31132      77.84412
    300.31742      79.84412
    300.32353      80.21912
    300.32963      80.09412
    300.33573      80.34412
    300.34184      81.21912
    300.34794      82.34412
    300.35405      86.46912
    300.36015      87.46912
    300.36626      89.59412
    300.37236      91.46912
    300.37846      92.71912
    300.38457      95.21912
    300.39067      96.59412
    300.39678      98.59412
    300.40288      99.34412
    300.40899     100.84412
    300.41509     105.21912
    300.42119     106.09412
    300.42730     105.21912
    300.43340     104.71912
    300.43951     102.46912
    300.44561     100.71912
    300.45172      99.21912
    300.45782      98.09412
    300.46392      97.59412
    300.47003      97.84412
    300.47613      97.34412
    300.48224      92.71912
    300.48834      89.59412
    300.49445      87.84412
    300.50055      84.71912
    300.50665      83.21912
    300.51276      83.59412
    300.51886      85.21912
    300.52497      87.96912
    300.53107      88.96912
    300.53717      90.71912
    300.54328      92.96912
    300.54938      91.46912
    300.55549      90.84412
    300.56159      89.21912
    300.56770      90.09412
    300.57380      90.34412
    300.57990      90.71912
    300.58601      90.21912
    300.59211      91.21912
    300.59822      90.59412
    300.60432      88.96912
    300.61043      88.21912
    300.61653      88.09412
    300.62263      86.71912
    300.62874      85.34412
    300.63484      81.84412
    300.64095      80.34412
    300.64705      78.84412
    300.65316      74.46912
    300.65926      72.34412
    300.66536      69.71912
    300.67147      68.09412
    300.67757      66.96912
    300.68368      65.59412
    300.68978      66.46912
    300.69589      68.71912
    300.70199      70.21912
    300.70809      72.96912
    300.71420      75.21912
    300.72030      78.46912
    300.72641      80.71912
    300.73251      81.46912
    300.73862      81.46912
    300.74472      82.09412
    300.75082      82.09412
    300.75693      83.59412
    300.76303      84.09412
    300.76914      84.21912
    300.77524      84.59412
    300.78135      85.59412
    300.78745      87.21912
    300.79355      86.59412
    300.79966      86.59412
    300.80576      84.96912
    300.81187      83.34412
    300.81797      82.21912
    300.82408      83.09412
    300.83018      86.84412
    300.83628      88.84412
    300.84239      90.21912
    300.84849      89.84412
    300.85460      87.46912
    300.86070      86.84412
    300.86681      85.09412
    300.87291      83.46912
    300.87901      81.59412
    300.88512      80.59412
    300.89122      81.21912
    300.89733      79.46912
    300.90343      80.21912
    300.90953      80.21912
    300.91564      79.46912
    300.92174      81.09412
    300.92785      82.71912
    300.93395      83.59412
    300.94006      84.21912
    300.94616      83.96912
    300.95226      83.84412
    300.95837      84.59412
    300.96447      84.09412
    300.97058      81.46912
    300.97668      78.34412
    300.98279      76.21912
    300.98889      73.59412
    300.99499      73.46912
    301.00110      72.71912
    301.00720      74.34412
    301.01331      76.46912
    301.01941      77.96912
    301.02552      77.59412
    301.03162      77.34412
    301.03772      77.09412
    301.04383      79.21912
    301.04993      79.71912
    301.05604      80.84412
    301.06214      81.34412
    301.06825      82.21912
    301.07435      83.96912
    301.08045      85.96912
    301.08656      86.96912
    301.09266      90.46912
    301.09877      92.84412
    301.10487      94.59412
    301.11098      98.59412
    301.11708     101.84412
    301.12318     104.46912
    301.12929     105.71912
    301.13539     105.71912
    301.14150     107.71912
    301.14760     111.09412
    301.15371     113.59412
    301.15981     113.46912
    301.16591     112.59412
    301.17202     112.59412
    301.17812     110.59412
    301.18423     110.71912
    301.19033     110.09412
    301.19644     112.34412
    301.20254     113.09412
    301.20864     115.46912
    301.21475     115.59412
    301.22085     114.34412
    301.22696     113.21912
    301.23306     108.96912
    301.23916     106.21912
    301.24527     103.84412
    301.25137     101.21912
    301.25748      99.59412
    301.26358      95.96912
    301.26969      94.09412
    301.27579      92.09412
    301.28189      89.21912
    301.28800      89.46912
    301.29410      88.09412
    301.30021      87.34412
    301.30631      88.34412
    301.31242      88.34412
    301.31852      90.96912
    301.32462      91.96912
    301.33073      94.21912
    301.33683      95.34412
    301.34294      95.34412
    301.34904      93.71912
    301.35515      92.59412
    301.36125      92.21912
    301.36735      90.96912
    301.37346      90.46912
    301.37956      89.84412
    301.38567      88.09412
    301.39177      84.96912
    301.39788      84.96912
    301.40398      82.84412
    301.41008      83.21912
    301.41619      82.96912
    301.42229      84.21912
    301.42840      83.96912
    301.43450      86.46912
    301.44061      88.34412
    301.44671      90.09412
    301.45281      91.59412
    301.45892      92.71912
    301.46502      92.71912
    301.47113      95.84412
    301.47723      96.84412
    301.48334     100.34412
    301.48944     103.96912
    301.49554     107.71912
    301.50165     109.21912
    301.50775     108.09412
    301.51386     107.09412
    301.51996     106.71912
    301.52607     106.09412
    301.53217     104.59412
    301.53827     104.59412
    301.54438     103.96912
    301.55048     103.71912
    301.55659     103.21912
    301.56269     101.46912
    301.56880     100.46912
    301.57490     100.21912
    301.58100      98.59412
    301.58711      98.21912
    301.59321      97.34412
    301.59932      95.71912
    301.60542      95.46912
    301.61152      93.84412
    301.61763      94.21912
    301.62373      94.59412
    301.62984      94.71912
    301.63594      95.34412
    301.64205      97.46912
    301.64815      99.96912
    301.65425     101.84412
    301.66036     103.71912
    301.66646     104.84412
    301.67257     103.84412
    301.67867     105.71912
    301.68478     104.96912
    301.69088     108.21912
    301.69698     109.09412
    301.70309     109.09412
    301.70919     108.46912
    301.71530     109.21912
    301.72140     109.71912
    301.72751     108.84412
    301.73361     108.09412
    301.73971     108.46912
    301.74582     109.21912
    301.75192     108.46912
    301.75803     108.59412
    301.76413     107.34412
    301.77024     107.21912
    301.77634     104.46912
    301.78244     103.21912
    301.78855     101.96912
    301.79465      98.84412
    301.80076      96.46912
    301.80686      92.59412
    301.81297      89.96912
    301.81907      86.59412
    301.82517      83.46912
    301.83128      82.84412
    301.83738      80.34412
    301.84349      79.84412
    301.84959      80.09412
    301.85570      80.21912
    301.86180      79.46912
    301.86790      79.59412
    301.87401      78.84412
    301.88011      80.59412
    301.88622      81.46912
    301.89232      82.71912
    301.89843      83.21912
    301.90453      83.59412
    301.91063      84.09412
    301.91674      85.96912
    301.92284      85.09412
    301.92895      85.21912
    301.93505      84.46912
    301.94115      83.09412
    301.94726      82.96912
    301.95336      81.09412
    301.95947      81.71912
    301.96557      82.59412
    301.97168      85.46912
    301.97778      86.59412
    301.98388      88.21912
    301.98999      90.09412
    301.99609      89.34412
    302.00220      89.09412
    302.00830      88.71912
    302.01441      88.09412
    302.02051      88.59412
    302.02661      88.46912
    302.03272      88.34412
    302.03882      86.96912
    302.04493      87.59412
    302.05103      88.71912
    302.05714      87.34412
    302.06324      88.09412
    302.06934      88.21912
    302.07545      88.84412
    302.08155      88.96912
    302.08766      88.46912
    302.09376      92.21912
    302.09987      94.46912
    302.10597      95.71912
    302.11207      96.71912
    302.11818      97.34412
    302.12428      95.09412
    302.13039      91.84412
    302.13649      91.71912
    302.14260      87.84412
    302.14870      85.96912
    302.15480      83.34412
    302.16091      82.84412
    302.16701      83.96912
    302.17312      84.96912
    302.17922      84.34412
    302.18533      84.96912
    302.19143      86.59412
    302.19753      89.34412
    302.20364      92.84412
    302.20974      96.84412
    302.21585      98.59412
    302.22195     101.09412
    302.22806     102.46912
    302.23416     103.34412
    302.24026     104.59412
    302.24637     103.71912
    302.25247     102.84412
    302.25858     101.21912
    302.26468     100.09412
    302.27079      98.71912
    302.27689      97.46912
    302.28299      96.34412
    302.28910      91.59412
    302.29520      85.59412
    302.30131      81.84412
    302.30741      77.71912
    302.31351      76.71912
    302.31962      75.71912
    302.32572      75.96912
    302.33183      76.34412
    302.33793      78.59412
    302.34404      81.84412
    302.35014      83.59412
    302.35624      83.59412
    302.36235      84.84412
    302.36845      84.34412
    302.37456      83.34412
    302.38066      85.46912
    302.38677      86.34412
    302.39287      89.34412
    302.39897      90.46912
    302.40508      90.34412
    302.41118      90.46912
    302.41729      90.46912
    302.42339      92.34412
    302.42950      93.71912
    302.43560      93.21912
    302.44170      93.34412
    302.44781      94.46912
    302.45391      94.71912
    302.46002      94.46912
    302.46612      94.71912
    302.47223      95.96912
    302.47833      96.34412
    302.48443      98.96912
    302.49054     100.21912
    302.49664     100.46912
    302.50275     101.34412
    302.50885     104.84412
    302.51496     107.09412
    302.52106     105.71912
    302.52716     108.34412
    302.53327     108.09412
    302.53937     107.09412
    302.54548     106.71912
    302.55158     106.46912
    302.55769     106.21912
    302.56379     105.59412
    302.56989     103.09412
    302.57600     100.34412
    302.58210      98.34412
    302.58821      99.09412
    302.59431     101.21912
    302.60042     102.09412
    302.60652     103.59412
    302.61262     104.21912
    302.61873     103.46912
    302.62483     104.09412
    302.63094     105.46912
    302.63704     105.71912
    302.64314     107.09412
    302.64925     105.09412
    302.65535     104.21912
    302.66146     103.46912
    302.66756     103.71912
    302.67367     102.59412
    302.67977     102.59412
    302.68587     102.84412
    302.69198     103.09412
    302.69808     101.59412
    302.70419     102.34412
    302.71029     101.59412
    302.71640     100.84412
    302.72250      97.46912
    302.72860      95.84412
    302.73471      96.21912
    302.74081      95.59412
    302.74692      96.21912
    302.75302      97.46912
    302.75913     100.71912
    302.76523     100.96912
    302.77133     100.59412
    302.77744      99.21912
    302.78354      96.59412
    302.78965      94.59412
    302.79575      92.46912
    302.80186      90.46912
    302.80796      90.84412
    302.81406      92.34412
    302.82017      95.34412
    302.82627      95.59412
    302.83238      93.96912
    302.83848      91.46912
    302.84459      88.96912
    302.85069      84.34412
    302.85679      80.59412
    302.86290      76.09412
    302.86900      73.46912
    302.87511      69.34412
    302.88121      69.84412
    302.88732      69.84412
    302.89342      71.71912
    302.89952      72.71912
    302.90563      74.21912
    302.91173      75.46912
    302.91784      77.46912
    302.92394      79.34412
    302.93005      79.21912
    302.93615      79.96912
    302.94225      79.46912
    302.94836      80.46912
    302.95446      83.09412
    302.96057      85.21912
    302.96667      87.34412
    302.97277      89.96912
    302.97888      92.46912
    302.98498      94.46912
    302.99109      94.84412
    302.99719      96.09412
    303.00330      93.96912
    303.00940      93.71912
    303.01550      93.71912
    303.02161      89.96912
    303.02771      87.71912
    303.03382      84.71912
    303.03992      84.21912
    303.04603      82.46912
    303.05213      81.96912
    303.05823      82.46912
    303.06434      84.46912
    303.07044      81.21912
    303.07655      80.96912
    303.08265      80.34412
    303.08876      82.71912
    303.09486      86.21912
    303.10096      89.84412
    303.10707      92.21912
    303.11317      94.34412
    303.11928      96.21912
    303.12538      99.09412
    303.13149     100.59412
    303.13759     102.71912
    303.14369     105.96912
    303.14980     106.46912
    303.15590     105.59412
    303.16201     104.21912
    303.16811     102.21912
    303.17422      98.84412
    303.18032      95.21912
    303.18642      92.59412
    303.19253      91.96912
    303.19863      91.21912
    303.20474      92.71912
    303.21084      92.96912
    303.21695      93.84412
    303.22305      95.46912
    303.22915      96.46912
    303.23526      99.84412
    303.24136      99.34412
    303.24747     100.46912
    303.25357     100.96912
    303.25968     102.21912
    303.26578     102.59412
    303.27188     102.59412
    303.27799     103.21912
    303.28409     101.84412
    303.29020     101.34412
    303.29630     101.09412
    303.30241     100.96912
    303.30851      98.34412
    303.31461      97.09412
    303.32072      94.21912
    303.32682      94.21912
    303.33293      92.09412
    303.33903      91.71912
    303.34513      90.71912
    303.35124      92.59412
    303.35734      94.46912
    303.36345      93.59412
    303.36955      93.96912
    303.37566      92.09412
    303.38176      92.09412
    303.38786      93.84412
    303.39397      94.59412
    303.40007      95.46912
    303.40618      97.59412
    303.41228      99.71912
    303.41839     103.21912
    303.42449     106.96912
    303.43059     109.46912
    303.43670     112.34412
    303.44280     113.59412
    303.44891     115.09412
    303.45501     115.09412
    303.46112     114.59412
    303.46722     115.21912
    303.47332     112.96912
    303.47943     110.46912
    303.48553     108.71912
    303.49164     107.59412
    303.49774     106.84412
    303.50385     105.71912
    303.50995     104.96912
    303.51605     104.59412
    303.52216     105.84412
    303.52826     107.59412
    303.53437     107.09412
    303.54047     106.21912
    303.54658     103.09412
    303.55268     100.09412
    303.55878      95.96912
    303.56489      94.21912
    303.57099      92.59412
    303.57710      91.21912
    303.58320      91.09412
    303.58931      91.59412
    303.59541      93.96912
    303.60151      95.96912
    303.60762      96.71912
    303.61372      98.96912
    303.61983      99.71912
    303.62593     102.09412
    303.63204     102.84412
    303.63814     104.21912
    303.64424     103.34412
    303.65035     103.71912
    303.65645     103.96912
    303.66256     103.84412
    303.66866     104.09412
    303.67476     102.71912
    303.68087     102.96912
    303.68697     101.71912
    303.69308      99.96912
    303.69918      99.34412
    303.70529      99.46912
    303.71139     101.09412
    303.71749     101.46912
    303.72360     103.09412
    303.72970     101.84412
    303.73581      99.34412
    303.74191      97.84412
    303.74802      95.09412
    303.75412      93.21912
    303.76022      93.09412
    303.76633      90.96912
    303.77243      89.96912
    303.77854      87.21912
    303.78464      84.46912
    303.79075      83.84412
    303.79685      82.71912
    303.80295      82.09412
    303.80906      80.71912
    303.81516      79.84412
    303.82127      76.59412
    303.82737      73.71912
    303.83348      71.46912
    303.83958      69.59412
    303.84568      69.71912
    303.85179      71.59412
    303.85789      72.84412
    303.86400      74.09412
    303.87010      76.21912
    303.87621      76.34412
    303.88231      77.46912
    303.88841      78.59412
    303.89452      80.71912
    303.90062      81.46912
    303.90673      81.96912
    303.91283      82.46912
    303.91894      82.09412
    303.92504      82.34412
    303.93114      83.34412
    303.93725      87.21912
    303.94335      89.84412
    303.94946      91.34412
    303.95556      94.34412
    303.96167      93.46912
    303.96777      91.59412
    303.97387      89.59412
    303.97998      86.84412
    303.98608      86.71912
    303.99219      84.71912
    303.99829      83.71912
    304.00440      83.96912
    304.01050      83.71912
    304.01660      84.71912
    304.02271      85.34412
    304.02881      84.71912
    304.03492      84.09412
    304.04102      83.46912
    304.04712      82.71912
    304.05323      82.71912
    304.05933      82.59412
    304.06544      82.59412
    304.07154      83.21912
    304.07765      82.21912
    304.08375      83.21912
    304.08985      83.71912
    304.09596      82.59412
    304.10206      81.46912
    304.10817      80.21912
    304.11427      78.96912
    304.12038      80.34412
    304.12648      79.71912
    304.13258      79.84412
    304.13869      81.09412
    304.14479      79.71912
    304.15090      79.34412
    304.15700      79.21912
    304.16311      77.34412
    304.16921      77.84412
    304.17531      79.21912
    304.18142      79.71912
    304.18752      80.34412
    304.19363      82.09412
    304.19973      82.84412
    304.20584      84.84412
    304.21194      85.84412
    304.21804      85.71912
    304.22415      86.09412
    304.23025      86.09412
    304.23636      86.46912
    304.24246      88.46912
    304.24857      91.21912
    304.25467      94.96912
    304.26077      96.71912
    304.26688      99.21912
    304.27298      98.84412
    304.27909      99.46912
    304.28519     101.21912
    304.29130     101.46912
    304.29740     102.34412
    304.30350     103.71912
    304.30961     102.59412
    304.31571     102.96912
    304.32182     104.09412
    304.32792     105.09412
    304.33403     107.84412
    304.34013     111.46912
    304.34623     115.34412
    304.35234     120.71912
    304.35844     122.96912
    304.36455     122.71912
    304.37065     121.71912
    304.37675     119.71912
    304.38286     118.59412
    304.38896     115.46912
    304.39507     113.09412
    304.40117     109.71912
    304.40728     107.84412
    304.41338     105.09412
    304.41948     103.71912
    304.42559     103.34412
    304.43169     103.34412
    304.43780     104.21912
    304.44390     100.96912
    304.45001      99.34412
    304.45611      98.59412
    304.46221      96.34412
    304.46832      95.71912
    304.47442      97.09412
    304.48053      98.46912
    304.48663     101.09412
    304.49274     100.96912
    304.49884     103.34412
    304.50494     104.96912
    304.51105     104.21912
    304.51715     103.09412
    304.52326     103.71912
    304.52936     101.59412
    304.53547      99.09412
    304.54157      98.59412
    304.54767      97.09412
    304.55378      96.59412
    304.55988      95.84412
    304.56599      94.21912
    304.57209      91.84412
    304.57820      89.34412
    304.58430      87.46912
    304.59040      85.96912
    304.59651      85.34412
    304.60261      86.34412
    304.60872      83.46912
    304.61482      82.21912
    304.62093      81.21912
    304.62703      80.34412
    304.63313      83.84412
    304.63924      86.09412
    304.64534      89.34412
    304.65145      92.96912
    304.65755      94.09412
    304.66366      96.71912
    304.66976      98.59412
    304.67586     100.71912
    304.68197     101.46912
    304.68807     103.84412
    304.69418     107.34412
    304.70028     108.96912
    304.70639     110.09412
    304.71249     112.46912
    304.71859     114.21912
    304.72470     117.09412
    304.73080     118.46912
    304.73691     121.09412
    304.74301     123.34412
    304.74911     123.46912
    304.75522     125.09412
    304.76132     124.46912
    304.76743     124.71912
    304.77353     122.84412
    304.77964     122.71912
    304.78574     121.71912
    304.79184     119.34412
    304.79795     117.21912
    304.80405     113.84412
    304.81016     108.46912
    304.81626     103.71912
    304.82237      97.71912
    304.82847      95.34412
    304.83457      91.71912
    304.84068      90.34412
    304.84678      91.34412
    304.85289      88.46912
    304.85899      85.96912
    304.86510      82.46912
    304.87120      80.34412
    304.87730      78.96912
    304.88341      78.09412
    304.88951      77.84412
    304.89562      77.59412
    304.90172      77.84412
    304.90783      80.09412
    304.91393      80.71912
    304.92003      83.21912
    304.92614      81.09412
    304.93224      80.21912
    304.93835      80.71912
    304.94445      80.34412
    304.95056      80.96912
    304.95666      82.59412
    304.96276      82.96912
    304.96887      82.71912
    304.97497      84.71912
    304.98108      85.96912
    304.98718      85.96912
    304.99329      84.96912
    304.99939      82.34412
    305.00549      80.71912
    305.01160      78.84412
    305.01770      79.34412
    305.02381      80.84412
    305.02991      81.09412
    305.03602      81.59412
    305.04212      81.09412
    305.04822      78.71912
    305.05433      76.84412
    305.06043      73.46912
    305.06654      70.46912
    305.07264      69.84412
    305.07874      69.21912
    305.08485      68.09412
    305.09095      67.46912
    305.09706      66.21912
    305.10316      65.84412
    305.10927      65.21912
    305.11537      64.34412
    305.12147      65.46912
    305.12758      65.46912
    305.13368      65.96912
    305.13979      68.96912
    305.14589      71.96912
    305.15200      74.59412
    305.15810      76.46912
    305.16420      76.46912
    305.17031      77.46912
    305.17641      77.46912
    305.18252      80.84412
    305.18862      84.84412
    305.19473      87.96912
    305.20083      91.34412
    305.20693      93.71912
    305.21304      96.84412
    305.21914      98.09412
    305.22525      98.71912
    305.23135      98.21912
    305.23746      96.46912
    305.24356      97.71912
    305.24966      96.21912
    305.25577      94.34412
    305.26187      95.46912
    305.26798      94.46912
    305.27408      92.59412
    305.28019      90.34412
    305.28629      87.71912
    305.29239      86.34412
    305.29850      84.34412
    305.30460      84.96912
    305.31071      87.09412
    305.31681      87.71912
    305.32292      88.96912
    305.32902      89.34412
    305.33512      89.46912
    305.34123      89.21912
    305.34733      88.84412
    305.35344      86.34412
    305.35954      83.34412
    305.36565      82.09412
    305.37175      82.84412
    305.37785      80.34412
    305.38396      78.21912
    305.39006      76.46912
    305.39617      76.84412
    305.40227      75.34412
    305.40838      74.09412
    305.41448      75.71912
    305.42058      76.09412
    305.42669      78.21912
    305.43279      79.21912
    305.43890      79.09412
    305.44500      81.84412
    305.45110      81.71912
    305.45721      83.96912
    305.46331      84.34412
    305.46942      84.21912
    305.47552      84.84412
    305.48163      85.71912
    305.48773      86.46912
    305.49383      86.21912
    305.49994      86.71912
    305.50604      89.71912
    305.51215      91.21912
    305.51825      92.84412
    305.52436      93.71912
    305.53046      93.96912
    305.53656      92.84412
    305.54267      92.96912
    305.54877      93.09412
    305.55488      95.59412
    305.56098      96.59412
    305.56709      97.46912
    305.57319     100.09412
    305.57929      99.84412
    305.58540      98.96912
    305.59150      97.09412
    305.59761      96.84412
    305.60371      97.71912
    305.60982      99.21912
    305.61592     102.96912
    305.62202     106.84412
    305.62813     110.34412
    305.63423     111.46912
    305.64034     112.21912
    305.64644     115.09412
    305.65255     116.09412
    305.65865     116.84412
    305.66475     115.71912
    305.67086     115.71912
    305.67696     115.96912
    305.68307     116.09412
    305.68917     113.96912
    305.69528     113.21912
    305.70138     111.84412
    305.70748     110.09412
    305.71359     105.96912
    305.71969     102.71912
    305.72580      96.59412
    305.73190      91.96912
    305.73801      89.09412
    305.74411      88.34412
    305.75021      87.21912
    305.75632      84.96912
    305.76242      83.84412
    305.76853      84.46912
    305.77463      84.21912
    305.78073      84.96912
    305.78684      86.09412
    305.79294      88.34412
    305.79905      90.09412
    305.80515      90.96912
    305.81126      91.21912
    305.81736      92.21912
    305.82346      92.84412
    305.82957      93.59412
    305.83567      93.59412
    305.84178      96.34412
    305.84788      97.71912
    305.85399      97.84412
    305.86009      98.09412
    305.86619      98.21912
    305.87230      98.59412
    305.87840      99.96912
    305.88451     101.84412
    305.89061     102.34412
    305.89672     101.59412
    305.90282     102.59412
    305.90892     101.84412
    305.91503     104.34412
    305.92113     105.46912
    305.92724     106.34412
    305.93334     108.34412
    305.93945     107.21912
    305.94555     107.34412
    305.95165     107.09412
    305.95776     108.09412
    305.96386     109.84412
    305.96997     110.34412
    305.97607     112.84412
    305.98218     113.84412
    305.98828     116.46912
    305.99438     117.59412
    306.00049     115.34412
    306.00659     113.09412
    306.01270     111.34412
    306.01880     108.34412
    306.02491     107.09412
    306.03101     107.09412
    306.03711     109.71912
    306.04322     114.71912
    306.04932     115.09412
    306.05543     114.34412
    306.06153     113.71912
    306.06764     112.84412
    306.07374     111.34412
    306.07984     108.34412
    306.08595     107.09412
    306.09205     107.21912
    306.09816     108.09412
    306.10426     106.84412
    306.11037     106.09412
    306.11647     106.09412
    306.12257     105.59412
    306.12868     104.46912
    306.13478     103.96912
    306.14089     104.71912
    306.14699     104.84412
    306.15309     108.59412
    306.15920     110.46912
    306.16530     110.59412
    306.17141     109.34412
    306.17751     108.21912
    306.18362     107.71912
    306.18972     108.84412
    306.19582     109.21912
    306.20193     109.71912
    306.20803     110.71912
    306.21414     111.21912
    306.22024     113.21912
    306.22635     111.96912
    306.23245     110.96912
    306.23855     112.09412
    306.24466     110.34412
    306.25076     107.96912
    306.25687     107.71912
    306.26297     107.09412
    306.26908     106.96912
    306.27518     106.71912
    306.28128     105.21912
    306.28739     105.21912
    306.29349     104.59412
    306.29960     104.84412
    306.30570     105.21912
    306.31181     105.96912
    306.31791     108.09412
    306.32401     106.59412
    306.33012     106.59412
    306.33622     107.21912
    306.34233     106.21912
    306.34843     106.46912
    306.35454     105.21912
    306.36064     106.59412
    306.36674     106.84412
    306.37285     105.46912
    306.37895     105.96912
    306.38506     105.09412
    306.39116     106.21912
    306.39727     106.46912
    306.40337     108.09412
    306.40947     110.84412
    306.41558     112.09412
    306.42168     115.34412
    306.42779     113.71912
    306.43389     112.71912
    306.44000     112.46912
    306.44610     114.59412
    306.45220     116.59412
    306.45831     117.21912
    306.46441     117.84412
    306.47052     119.09412
    306.47662     118.71912
    306.48272     121.96912
    306.48883     120.96912
    306.49493     121.96912
    306.50104     122.59412
    306.50714     124.09412
    306.51325     124.59412
    306.51935     125.59412
    306.52545     127.96912
    306.53156     128.96913
    306.53766     129.59413
    306.54377     129.09413
    306.54987     128.84413
    306.55598     126.96912
    306.56208     124.46912
    306.56818     120.71912
    306.57429     115.59412
    306.58039     112.21912
    306.58650     107.59412
    306.59260     103.84412
    306.59871      99.96912
    306.60481      96.09412
    306.61091      92.96912
    306.61702      93.09412
    306.62312      89.71912
    306.62923      88.09412
    306.63533      85.96912
    306.64144      87.71912
    306.64754      87.96912
    306.65364      87.84412
    306.65975      87.34412
    306.66585      87.09412
    306.67196      88.21912
    306.67806      88.96912
    306.68417      90.34412
    306.69027      91.21912
    306.69637      90.96912
    306.70248      91.84412
    306.70858      92.96912
    306.71469      92.09412
    306.72079      91.96912
    306.72690      88.84412
    306.73300      88.59412
    306.73910      88.21912
    306.74521      88.71912
    306.75131      92.21912
    306.75742      92.46912
    306.76352      95.59412
    306.76963      95.46912
    306.77573      95.09412
    306.78183      95.59412
    306.78794      94.84412
    306.79404      95.21912
    306.80015      95.84412
    306.80625      97.21912
    306.81236      98.59412
    306.81846      99.46912
    306.82456      97.21912
    306.83067      94.09412
    306.83677      91.96912
    306.84288      86.09412
    306.84898      83.34412
    306.85508      81.71912
    306.86119      81.46912
    306.86729      83.34412
    306.87340      83.71912
    306.87950      83.34412
    306.88561      84.84412
    306.89171      85.46912
    306.89781      89.09412
    306.90392      94.96912
    306.91002      98.84412
    306.91613     103.34412
    306.92223     107.71912
    306.92834     111.96912
    306.93444     116.34412
    306.94054     119.09412
    306.94665     121.59412
    306.95275     121.59412
    306.95886     121.96912
    306.96496     121.59412
    306.97107     119.84412
    306.97717     118.09412
    306.98327     116.59412
    306.98938     116.46912
    306.99548     114.59412
    307.00159     111.96912
    307.00769     108.21912
    307.01380     105.09412
    307.01990     102.84412
    307.02600      98.59412
    307.03211      96.46912
    307.03821      94.21912
    307.04432      94.09412
    307.05042      91.09412
    307.05653      88.59412
    307.06263      86.09412
    307.06873      84.09412
    307.07484      80.96912
    307.08094      78.34412
    307.08705      76.34412
    307.09315      73.46912
    307.09926      70.71912
    307.10536      70.96912
    307.11146      69.46912
    307.11757      69.71912
    307.12367      66.71912
    307.12978      65.21912
    307.13588      64.59412
    307.14199      63.71912
    307.14809      64.21912
    307.15419      65.59412
    307.16030      65.46912
    307.16640      67.46912
    307.17251      69.59412
    307.17861      72.09412
    307.18471      72.59412
    307.19082      73.84412
    307.19692      74.21912
    307.20303      72.71912
    307.20913      71.59412
    307.21524      68.71912
    307.22134      66.71912
    307.22744      68.21912
    307.23355      68.09412
    307.23965      71.46912
    307.24576      73.46912
    307.25186      74.34412
    307.25797      75.09412
    307.26407      79.59412
    307.27017      84.71912
    307.27628      90.09412
    307.28238      92.84412
    307.28849      94.84412
    307.29459      96.21912
    307.30070      95.96912
    307.30680      94.96912
    307.31290      93.46912
    307.31901      89.84412
    307.32511      87.34412
    307.33122      84.21912
    307.33732      84.21912
    307.34343      83.71912
    307.34953      82.46912
    307.35563      84.34412
    307.36174      85.34412
    307.36784      85.34412
    307.37395      87.09412
    307.38005      86.34412
    307.38616      86.59412
    307.39226      87.59412
    307.39836      88.21912
    307.40447      90.46912
    307.41057      89.71912
    307.41668      91.46912
    307.42278      92.21912
    307.42889      92.71912
    307.43499      93.46912
    307.44109      94.09412
    307.44720      91.21912
    307.45330      88.21912
    307.45941      84.71912
    307.46551      82.71912
    307.47162      80.34412
    307.47772      78.96912
    307.48382      76.71912
    307.48993      77.21912
    307.49603      76.34412
    307.50214      77.09412
    307.50824      77.46912
    307.51435      78.96912
    307.52045      82.84412
    307.52655      84.21912
    307.53266      86.84412
    307.53876      88.96912
    307.54487      92.59412
    307.55097      96.21912
    307.55707      97.71912
    307.56318      99.09412
    307.56928      99.09412
    307.57539      99.59412
    307.58149      99.46912
    307.58760     101.59412
    307.59370     102.21912
    307.59980     102.96912
    307.60591     103.21912
    307.61201     103.09412
    307.61812     100.59412
    307.62422      97.34412
    307.63033      95.34412
    307.63643      93.59412
    307.64253      92.96912
    307.64864      92.96912
    307.65474      93.21912
    307.66085      94.46912
    307.66695      92.09412
    307.67306      88.96912
    307.67916      87.71912
    307.68526      85.46912
    307.69137      85.71912
    307.69747      85.71912
    307.70358      86.09412
    307.70968      84.21912
    307.71579      82.96912
    307.72189      82.09412
    307.72799      81.46912
    307.73410      80.96912
    307.74020      80.21912
    307.74631      78.09412
    307.75241      77.46912
    307.75852      76.34412
    307.76462      78.09412
    307.77072      79.84412
    307.77683      82.34412
    307.78293      84.46912
    307.78904      87.21912
    307.79514      88.21912
    307.80125      88.46912
    307.80735      88.21912
    307.81345      87.84412
    307.81956      87.84412
    307.82566      87.34412
    307.83177      87.59412
    307.83787      87.71912
    307.84398      86.46912
    307.85008      83.34412
    307.85618      78.21912
    307.86229      74.59412
    307.86839      71.59412
    307.87450      68.96912
    307.88060      67.71912
    307.88670      66.59412
    307.89281      65.21912
    307.89891      65.84412
    307.90502      65.34412
    307.91112      64.46912
    307.91723      65.34412
    307.92333      65.71912
    307.92943      66.71912
    307.93554      67.46912
    307.94164      69.21912
    307.94775      69.84412
    307.95385      72.09412
    307.95996      73.09412
    307.96606      71.71912
    307.97216      70.84412
    307.97827      70.21912
    307.98437      72.09412
    307.99048      73.71912
    307.99658      75.46912
    308.00269      76.96912
    308.00879      76.84412
    308.01489      76.71912
    308.02100      74.84412
    308.02710      71.59412
    308.03321      68.84412
    308.03931      65.59412
    308.04542      63.09412
    308.05152      61.46912
    308.05762      63.96912
    308.06373      64.59412
    308.06983      65.96912
    308.07594      65.84412
    308.08204      64.96912
    308.08815      65.34412
    308.09425      65.09412
    308.10035      65.96912
    308.10646      62.09412
    308.11256      62.46912
    308.11867      63.84412
    308.12477      64.71912
    308.13088      64.59412
    308.13698      64.34412
    308.14308      61.84412
    308.14919      59.84412
    308.15529      60.59412
    308.16140      60.96912
    308.16750      59.21912
    308.17361      58.46912
    308.17971      59.59412
    308.18581      60.71912
    308.19192      61.21912
    308.19802      60.21912
    308.20413      59.46912
    308.21023      59.84412
    308.21634      58.59412
    308.22244      58.46912
    308.22854      61.84412
    308.23465      65.21912
    308.24075      67.59412
    308.24686      69.84412
    308.25296      71.71912
    308.25906      72.09412
    308.26517      72.59412
    308.27127      73.09412
    308.27738      73.34412
    308.28348      72.84412
    308.28959      71.34412
    308.29569      72.21912
    308.30179      72.71912
    308.30790      71.34412
    308.31400      70.09412
    308.32011      68.59412
    308.32621      68.46912
    308.33232      67.46912
    308.33842      65.21912
    308.34452      63.96912
    308.35063      62.46912
    308.35673      63.09412
    308.36284      63.46912
    308.36894      64.71912
    308.37505      67.34412
    308.38115      68.21912
    308.38725      69.46912
    308.39336      70.46912
    308.39946      72.84412
    308.40557      73.34412
    308.41167      75.09412
    308.41778      76.09412
    308.42388      78.59412
    308.42998      80.46912
    308.43609      81.34412
    308.44219      83.59412
    308.44830      85.59412
    308.45440      85.59412
    308.46051      85.34412
    308.46661      83.09412
    308.47271      80.46912
    308.47882      77.84412
    308.48492      76.21912
    308.49103      75.34412
    308.49713      76.59412
    308.50324      77.09412
    308.50934      77.96912
    308.51544      78.46912
    308.52155      76.34412
    308.52765      75.09412
    308.53376      75.21912
    308.53986      74.21912
    308.54597      73.96912
    308.55207      73.96912
    308.55817      72.46912
    308.56428      70.34412
    308.57038      66.71912
    308.57649      67.46912
    308.58259      65.34412
    308.58869      67.21912
    308.59480      68.96912
    308.60090      69.96912
    308.60701      70.59412
    308.61311      70.71912
    308.61922      73.21912
    308.62532      75.59412
    308.63142      76.09412
    308.63753      74.71912
    308.64363      72.21912
    308.64974      71.84412
    308.65584      68.84412
    308.66195      66.34412
    308.66805      65.21912
    308.67415      64.21912
    308.68026      63.21912
    308.68636      63.59412
    308.69247      62.46912
    308.69857      61.34412
    308.70468      60.09412
    308.71078      58.46912
    308.71688      58.34412
    308.72299      56.71912
    308.72909      55.46912
    308.73520      53.21912
    308.74130      52.34412
    308.74741      50.71913
    308.75351      49.09413
    308.75961      48.34413
    308.76572      48.59413
    308.77182      45.96913
    308.77793      43.84413
    308.78403      42.21913
    308.79014      41.34413
    308.79624      43.21913
    308.80234      44.71913
    308.80845      45.59413
    308.81455      47.96913
    308.82066      49.34413
    308.82676      52.09412
    308.83287      52.84412
    308.83897      53.84412
    308.84507      54.84412
    308.85118      56.46912
    308.85728      57.71912
    308.86339      58.34412
    308.86949      57.34412
    308.87560      56.96912
    308.88170      56.21912
    308.88780      54.71912
    308.89391      53.46912
    308.90001      54.46912
    308.90612      56.21912
    308.91222      57.71912
    308.91832      60.46912
    308.92443      62.84412
    308.93053      65.46912
    308.93664      67.96912
    308.94274      68.21912
    308.94885      67.96912
    308.95495      66.84412
    308.96105      66.96912
    308.96716      65.59412
    308.97326      65.96912
    308.97937      65.09412
    308.98547      64.09412
    308.99158      63.34412
    308.99768      62.46912
    309.00378      64.84412
    309.00989      66.84412
    309.01599      70.34412
    309.02210      69.84412
    309.02820      70.34412
    309.03431      69.59412
    309.04041      69.59412
    309.04651      67.59412
    309.05262      65.59412
    309.05872      64.96912
    309.06483      64.71912
    309.07093      63.46912
    309.07704      61.96912
    309.08314      61.34412
    309.08924      57.59412
    309.09535      54.84412
    309.10145      51.96912
    309.10756      48.96913
    309.11366      46.21913
    309.11977      41.71913
    309.12587      36.09413
    309.13197      33.09413
    309.13808      30.21913
    309.14418      29.09413
    309.15029      29.34413
    309.15639      30.34413
    309.16250      30.34413
    309.16860      31.84413
    309.17470      33.71913
    309.18081      35.21913
    309.18691      36.84413
    309.19302      37.46913
    309.19912      34.09413
    309.20523      33.84413
    309.21133      34.34413
    309.21743      34.21913
    309.22354      36.46913
    309.22964      35.59413
    309.23575      35.59413
    309.24185      33.71913
    309.24796      31.96913
    309.25406      31.71913
    309.26016      31.96913
    309.26627      33.71913
    309.27237      31.59413
    309.27848      32.84413
    309.28458      31.84413
    309.29068      32.09413
    309.29679      32.34413
    309.30289      31.34413
    309.30900      34.09413
    309.31510      35.09413
    309.32121      34.71913
    309.32731      34.84413
    309.33341      36.84413
    309.33952      38.46913
    309.34562      39.96913
    309.35173      43.59413
    309.35783      43.21913
    309.36394      44.09413
    309.37004      42.84413
    309.37614      43.59413
    309.38225      45.34413
    309.38835      43.84413
    309.39446      43.71913
    309.40056      41.71913
    309.40667      40.21913
    309.41277      40.71913
    309.41887      39.21913
    309.42498      38.21913
    309.43108      39.46913
    309.43719      39.59413
    309.44329      42.09413
    309.44940      40.21913
    309.45550      41.34413
    309.46160      44.46913
    309.46771      48.46913
    309.47381      51.84413
    309.47992      55.46912
    309.48602      58.71912
    309.49213      61.21912
    309.49823      64.71912
    309.50433      70.09412
    309.51044      73.84412
    309.51654      77.46912
    309.52265      80.09412
    309.52875      81.34412
    309.53486      83.59412
    309.54096      83.59412
    309.54706      87.46912
    309.55317      89.21912
    309.55927      91.84412
    309.56538      93.46912
    309.57148      92.21912
    309.57759      89.59412
    309.58369      84.84412
    309.58979      79.59412
    309.59590      74.46912
    309.60200      70.34412
    309.60811      64.59412
    309.61421      61.59412
    309.62031      58.59412
    309.62642      55.34412
    309.63252      51.21912
    309.63863      46.96913
    309.64473      41.46913
    309.65084      38.59413
    309.65694      34.96913
    309.66304      32.71913
    309.66915      31.71913
    309.67525      33.21913
    309.68136      32.84413
    309.68746      33.59413
    309.69357      33.46913
    309.69967      33.46913
    309.70577      35.96913
    309.71188      37.96913
    309.71798      39.71913
    309.72409      42.09413
    309.73019      43.96913
    309.73630      44.71913
    309.74240      46.71913
    309.74850      47.21913
    309.75461      46.59413
    309.76071      45.46913
    309.76682      45.09413
    309.77292      45.34413
    309.77903      45.09413
    309.78513      44.71913
    309.79123      42.09413
    309.79734      41.46913
    309.80344      42.09413
    309.80955      44.46913
    309.81565      46.84413
    309.82176      47.09413
    309.82786      47.71913
    309.83396      47.09413
    309.84007      47.71913
    309.84617      47.96913
    309.85228      46.71913
    309.85838      48.34413
    309.86449      49.34413
    309.87059      49.21913
    309.87669      49.96913
    309.88280      49.46913
    309.88890      50.46913
    309.89501      49.71913
    309.90111      49.09413
    309.90722      48.21913
    309.91332      48.21913
    309.91942      47.46913
    309.92553      46.84413
    309.93163      47.71913
    309.93774      48.09413
    309.94384      50.96913
    309.94995      52.71912
    309.95605      55.34412
    309.96215      54.46912
    309.96826      57.21912
    309.97436      56.84412
    309.98047      57.21912
    309.98657      56.46912
    309.99267      56.96912
    309.99878      54.34412
    310.00488      52.84412
    310.01099      52.84412
    310.01709      52.84412
    310.02320      51.34412
    310.02930      50.34413
    310.03540      48.34413
    310.04151      47.59413
    310.04761      48.71913
    310.05372      51.21913
    310.05982      50.46913
    310.06593      49.84413
    310.07203      47.46913
    310.07813      46.09413
    310.08424      44.09413
    310.09034      43.71913
    310.09645      44.09413
    310.10255      43.46913
    310.10866      43.96913
    310.11476      44.46913
    310.12086      43.84413
    310.12697      43.09413
    310.13307      42.84413
    310.13918      42.34413
    310.14528      40.09413
    310.15139      40.09413
    310.15749      38.71913
    310.16359      38.34413
    310.16970      38.71913
    310.17580      40.59413
    310.18191      41.59413
    310.18801      42.59413
    310.19412      44.09413
    310.20022      46.59413
    310.20632      47.71913
    310.21243      46.96913
    310.21853      45.71913
    310.22464      45.84413
    310.23074      45.34413
    310.23685      45.34413
    310.24295      42.96913
    310.24905      43.21913
    310.25516      42.21913
    310.26126      41.59413
    310.26737      42.09413
    310.27347      45.34413
    310.27958      49.84413
    310.28568      52.71912
    310.29178      55.59412
    310.29789      59.09412
    310.30399      62.71912
    310.31010      65.96912
    310.31620      68.46912
    310.32230      69.96912
    310.32841      71.46912
    310.33451      73.34412
    310.34062      74.34412
    310.34672      74.21912
    310.35283      75.09412
    310.35893      75.71912
    310.36503      73.46912
    310.37114      74.34412
    310.37724      71.84412
    310.38335      69.59412
    310.38945      66.96912
    310.39556      67.09412
    310.40166      67.71912
    310.40776      67.46912
    310.41387      63.96912
    310.41997      63.09412
    310.42608      61.84412
    310.43218      60.21912
    310.43829      61.09412
    310.44439      61.21912
    310.45049      61.34412
    310.45660      61.09412
    310.46270      61.09412
    310.46881      61.34412
    310.47491      62.46912
    310.48102      60.84412
    310.48712      58.96912
    310.49322      57.46912
    310.49933      56.59412
    310.50543      56.46912
    310.51154      57.96912
    310.51764      60.59412
    310.52375      61.84412
    310.52985      62.21912
    310.53595      60.71912
    310.54206      59.09412
    310.54816      58.09412
    310.55427      58.84412
    310.56037      61.46912
    310.56648      63.59412
    310.57258      66.09412
    310.57868      67.96912
    310.58479      70.96912
    310.59089      72.59412
    310.59700      73.96912
    310.60310      74.34412
    310.60921      73.34412
    310.61531      71.34412
    310.62141      69.71912
    310.62752      67.71912
    310.63362      68.09412
    310.63973      68.59412
    310.64583      67.84412
    310.65194      69.59412
    310.65804      65.59412
    310.66414      63.09412
    310.67025      61.09412
    310.67635      60.34412
    310.68246      59.34412
    310.68856      56.34412
    310.69466      54.96912
    310.70077      52.84412
    310.70687      49.59413
    310.71298      45.84413
    310.71908      40.46913
    310.72519      37.09413
    310.73129      33.71913
    310.73739      33.46913
    310.74350      33.59413
    310.74960      33.59413
    310.75571      36.59413
    310.76181      39.34413
    310.76792      42.21913
    310.77402      45.46913
    310.78012      47.71913
    310.78623      48.59413
    310.79233      50.84413
    310.79844      51.46913
    310.80454      52.21912
    310.81065      54.09412
    310.81675      55.59412
    310.82285      55.09412
    310.82896      55.09412
    310.83506      52.96912
    310.84117      55.34412
    310.84727      56.21912
    310.85338      57.34412
    310.85948      58.46912
    310.86558      59.71912
    310.87169      61.34412
    310.87779      62.34412
    310.88390      64.96912
    310.89000      65.96912
    310.89611      67.46912
    310.90221      69.46912
    310.90831      70.71912
    310.91442      70.09412
    310.92052      71.71912
    310.92663      71.71912
    310.93273      72.71912
    310.93884      75.84412
    310.94494      75.71912
    310.95104      78.21912
    310.95715      78.21912
    310.96325      77.21912
    310.96936      76.59412
    310.97546      75.59412
    310.98157      73.96912
    310.98767      71.46912
    310.99377      70.59412
    310.99988      69.34412
    311.00598      68.96912
    311.01209      67.46912
    311.01819      68.34412
    311.02429      69.09412
    311.03040      70.46912
    311.03650      71.46912
    311.04261      73.09412
    311.04871      75.46912
    311.05482      76.21912
    311.06092      78.59412
    311.06702      81.59412
    311.07313      78.84412
    311.07923      76.96912
    311.08534      74.71912
    311.09144      71.59412
    311.09755      70.71912
    311.10365      69.21912
    311.10975      69.09412
    311.11586      69.59412
    311.12196      70.46912
    311.12807      69.21912
    311.13417      66.71912
    311.14028      63.59412
    311.14638      60.46912
    311.15248      59.34412
    311.15859      59.21912
    311.16469      58.46912
    311.17080      60.34412
    311.17690      61.09412
    311.18301      60.21912
    311.18911      60.46912
    311.19521      59.71912
    311.20132      57.21912
    311.20742      56.46912
    311.21353      53.84412
    311.21963      50.96913
    311.22574      50.96912
    311.23184      50.34413
    311.23794      51.59413
    311.24405      53.59412
    311.25015      53.84412
    311.25626      55.21912
    311.26236      53.84412
    311.26847      57.09412
    311.27457      59.46912
    311.28067      60.46912
    311.28678      64.21912
    311.29288      63.34412
    311.29899      63.46912
    311.30509      65.34412
    311.31120      64.34412
    311.31730      64.96912
    311.32340      62.71912
    311.32951      59.71912
    311.33561      57.34412
    311.34172      54.84412
    311.34782      52.96912
    311.35393      49.21913
    311.36003      47.21913
    311.36613      43.09413
    311.37224      41.71913
    311.37834      39.96913
    311.38445      40.09413
    311.39055      40.09413
    311.39665      42.09413
    311.40276      42.09413
    311.40886      45.71913
    311.41497      46.96913
    311.42107      48.46913
    311.42718      47.09413
    311.43328      46.71913
    311.43938      43.59413
    311.44549      44.84413
    311.45159      45.21913
    311.45770      42.71913
    311.46380      43.34413
    311.46991      45.34413
    311.47601      45.84413
    311.48211      46.84413
    311.48822      49.34413
    311.49432      50.09413
    311.50043      51.46912
    311.50653      52.46912
    311.51264      53.46912
    311.51874      53.84412
    311.52484      55.34412
    311.53095      56.84412
    311.53705      56.96912
    311.54316      57.46912
    311.54926      57.84412
    311.55537      58.21912
    311.56147      60.34412
    311.56757      62.34412
    311.57368      63.46912
    311.57978      64.09412
    311.58589      64.71912
    311.59199      65.34412
    311.59810      65.59412
    311.60420      64.71912
    311.61030      64.59412
    311.61641      64.59412
    311.62251      63.59412
    311.62862      63.71912
    311.63472      61.46912
    311.64083      60.84412
    311.64693      61.71912
    311.65303      64.21912
    311.65914      66.21912
    311.66524      66.59412
    311.67135      67.71912
    311.67745      66.71912
    311.68356      66.09412
    311.68966      65.59412
    311.69576      63.59412
    311.70187      64.21912
    311.70797      62.71912
    311.71408      61.34412
    311.72018      61.34412
    311.72628      60.59412
    311.73239      60.46912
    311.73849      59.71912
    311.74460      60.34412
    311.75070      59.71912
    311.75681      59.96912
    311.76291      61.84412
    311.76901      63.59412
    311.77512      65.09412
    311.78122      66.21912
    311.78733      67.71912
    311.79343      69.09412
    311.79954      70.09412
    311.80564      69.71912
    311.81174      69.71912
    311.81785      68.84412
    311.82395      68.34412
    311.83006      69.46912
    311.83616      69.96912
    311.84227      72.09412
    311.84837      71.21912
    311.85447      70.09412
    311.86058      68.84412
    311.86668      66.34412
    311.87279      65.34412
    311.87889      63.71912
    311.88500      64.84412
    311.89110      66.34412
    311.89720      67.59412
    311.90331      69.84412
    311.90941      72.59412
    311.91552      74.09412
    311.92162      74.96912
    311.92773      76.09412
    311.93383      74.71912
    311.93993      75.84412
    311.94604      72.71912
    311.95214      68.34412
    311.95825      66.46912
    311.96435      64.21912
    311.97046      62.34412
    311.97656      62.09412
    311.98266      59.96912
    311.98877      58.84412
    311.99487      57.96912
    312.00098      58.46912
    312.00708      58.46912
    312.01319      56.84412
    312.01929      55.71912
    312.02539      53.09412
    312.03150      50.34413
    312.03760      50.59413
    312.04371      53.09412
    312.04981      55.46912
    312.05592      56.71912
    312.06202      57.21912
    312.06812      58.46912
    312.07423      58.71912
    312.08033      58.71912
    312.08644      58.46912
    312.09254      59.71912
    312.09864      58.96912
    312.10475      58.34412
    312.11085      59.09412
    312.11696      59.34412
    312.12306      60.46912
    312.12917      59.46912
    312.13527      58.59412
    312.14137      58.96912
    312.14748      59.84412
    312.15358      59.96912
    312.15969      58.46912
    312.16579      57.21912
    312.17190      56.84412
    312.17800      56.59412
    312.18410      56.59412
    312.19021      57.84412
    312.19631      58.09412
    312.20242      58.09412
    312.20852      59.34412
    312.21463      59.59412
    312.22073      60.21912
    312.22683      59.21912
    312.23294      57.71912
    312.23904      58.46912
    312.24515      60.21912
    312.25125      59.84412
    312.25736      62.21912
    312.26346      63.84412
    312.26956      65.59412
    312.27567      65.84412
    312.28177      66.59412
    312.28788      64.84412
    312.29398      66.34412
    312.30009      67.46912
    312.30619      65.71912
    312.31229      64.71912
    312.31840      63.46912
    312.32450      62.21912
    312.33061      60.84412
    312.33671      59.09412
    312.34282      58.09412
    312.34892      59.21912
    312.35502      61.21912
    312.36113      64.84412
    312.36723      64.09412
    312.37334      65.71912
    312.37944      67.21912
    312.38555      67.96912
    312.39165      68.59412
    312.39775      67.71912
    312.40386      68.09412
    312.40996      67.09412
    312.41607      68.34412
    312.42217      70.84412
    312.42827      71.96912
    312.43438      72.96912
    312.44048      73.09412
    312.44659      73.96912
    312.45269      73.46912
    312.45880      72.84412
    312.46490      71.21912
    312.47100      70.21912
    312.47711      68.96912
    312.48321      68.46912
    312.48932      67.71912
    312.49542      69.84412
    312.50153      69.84412
    312.50763      70.34412
    312.51373      70.71912
    312.51984      70.09412
    312.52594      69.21912
    312.53205      67.21912
    312.53815      67.46912
    312.54426      66.96912
    312.55036      67.96912
    312.55646      70.21912
    312.56257      72.59412
    312.56867      73.84412
    312.57478      75.09412
    312.58088      74.71912
    312.58699      73.71912
    312.59309      70.46912
    312.59919      69.71912
    312.60530      67.21912
    312.61140      68.21912
    312.61751      69.84412
    312.62361      71.09412
    312.62972      72.46912
    312.63582      73.34412
    312.64192      75.09412
    312.64803      74.59412
    312.65413      75.84412
    312.66024      77.09412
    312.66634      81.34412
    312.67245      81.34412
    312.67855      80.84412
    312.68465      81.71912
    312.69076      81.46912
    312.69686      78.96912
    312.70297      75.96912
    312.70907      75.71912
    312.71518      75.34412
    312.72128      75.09412
    312.72738      75.59412
    312.73349      76.59412
    312.73959      76.34412
    312.74570      74.71912
    312.75180      73.96912
    312.75791      73.09412
    312.76401      73.96912
    312.77011      73.09412
    312.77622      72.34412
    312.78232      71.59412
    312.78843      70.46912
    312.79453      71.71912
    312.80063      74.21912
    312.80674      75.09412
    312.81284      75.59412
    312.81895      75.59412
    312.82505      75.84412
    312.83116      74.96912
    312.83726      74.96912
    312.84336      76.46912
    312.84947      77.96912
    312.85557      76.84412
    312.86168      75.21912
    312.86778      76.09412
    312.87389      76.59412
    312.87999      77.21912
    312.88609      75.46912
    312.89220      74.21912
    312.89830      71.96912
    312.90441      70.71912
    312.91051      71.09412
    312.91662      71.34412
    312.92272      71.71912
    312.92882      72.21912
    312.93493      70.96912
    312.94103      72.46912
    312.94714      69.21912
    312.95324      66.09412
    312.95935      62.84412
    312.96545      62.09412
    312.97155      61.34412
    312.97766      57.96912
    312.98376      54.21912
    312.98987      50.84412
    312.99597      46.59413
    313.00208      46.96913
    313.00818      46.96913
    313.01428      49.46913
    313.02039      51.59413
    313.02649      51.84413
    313.03260      53.71912
    313.03870      55.84412
    313.04481      58.09412
    313.05091      59.46912
    313.05701      60.59412
    313.06312      61.96912
    313.06922      66.46912
    313.07533      67.84412
    313.08143      68.71912
    313.08754      70.71912
    313.09364      70.96912
    313.09974      71.34412
    313.10585      71.09412
    313.11195      69.09412
    313.11806      67.84412
    313.12416      66.84412
    313.13026      66.71912
    313.13637      66.84412
    313.14247      65.09412
    313.14858      64.84412
    313.15468      64.46912
    313.16079      64.34412
    313.16689      64.46912
    313.17299      64.71912
    313.17910      65.84412
    313.18520      65.84412
    313.19131      67.96912
    313.19741      69.46912
    313.20352      71.71912
    313.20962      73.71912
    313.21572      74.71912
    313.22183      76.21912
    313.22793      78.46912
    313.23404      78.21912
    313.24014      78.84412
    313.24625      80.34412
    313.25235      79.34412
    313.25845      79.34412
    313.26456      78.59412
    313.27066      78.21912
    313.27677      76.84412
    313.28287      73.71912
    313.28898      72.84412
    313.29508      71.96912
    313.30118      70.34412
    313.30729      70.09412
    313.31339      68.71912
    313.31950      68.21912
    313.32560      67.59412
    313.33171      64.96912
    313.33781      64.84412
    313.34391      63.71912
    313.35002      62.46912
    313.35612      60.34412
    313.36223      60.59412
    313.36833      60.21912
    313.37444      62.59412
    313.38054      63.59412
    313.38664      67.21912
    313.39275      68.59412
    313.39885      69.21912
    313.40496      67.34412
    313.41106      66.84412
    313.41717      68.34412
    313.42327      67.96912
    313.42937      67.59412
    313.43548      68.34412
    313.44158      66.96912
    313.44769      68.84412
    313.45379      69.34412
    313.45990      70.46912
    313.46600      70.84412
    313.47210      71.96912
    313.47821      71.84412
    313.48431      68.84412
    313.49042      67.34412
    313.49652      68.34412
    313.50262      68.34412
    313.50873      70.84412
    313.51483      72.34412
    313.52094      74.96912
    313.52704      77.34412
    313.53315      78.96912
    313.53925      78.46912
    313.54535      79.34412
    313.55146      82.21912
    313.55756      82.34412
    313.56367      82.71912
    313.56977      80.96912
    313.57588      82.09412
    313.58198      80.46912
    313.58808      78.71912
    313.59419      77.09412
    313.60029      75.34412
    313.60640      71.09412
    313.61250      70.96912
    313.61861      69.59412
    313.62471      70.34412
    313.63081      70.09412
    313.63692      69.96912
    313.64302      68.59412
    313.64913      69.46912
    313.65523      67.96912
    313.66134      69.21912
    313.66744      68.21912
    313.67354      67.71912
    313.67965      68.71912
    313.68575      68.09412
    313.69186      68.59412
    313.69796      70.59412
    313.70407      69.21912
    313.71017      69.21912
    313.71627      67.34412
    313.72238      66.09412
    313.72848      64.46912
    313.73459      60.96912
    313.74069      61.09412
    313.74680      60.46912
    313.75290      61.96912
    313.75900      66.09412
    313.76511      69.84412
    313.77121      71.46912
    313.77732      72.96912
    313.78342      72.34412
    313.78953      71.09412
    313.79563      70.96912
    313.80173      69.21912
    313.80784      69.71912
    313.81394      69.96912
    313.82005      67.96912
    313.82615      68.09412
    313.83225      66.46912
    313.83836      62.84412
    313.84446      61.59412
    313.85057      60.71912
    313.85667      59.84412
    313.86278      58.96912
    313.86888      58.71912
    313.87498      57.96912
    313.88109      59.71912
    313.88719      59.59412
    313.89330      61.84412
    313.89940      60.46912
    313.90551      61.84412
    313.91161      60.46912
    313.91771      61.46912
    313.92382      64.09412
    313.92992      64.34412
    313.93603      64.21912
    313.94213      64.71912
    313.94824      65.96912
    313.95434      67.59412
    313.96044      68.96912
    313.96655      70.71912
    313.97265      71.96912
    313.97876      73.46912
    313.98486      75.34412
    313.99097      77.34412
    313.99707      76.84412
    314.00317      78.09412
    314.00928      79.34412
    314.01538      78.46912
    314.02149      78.09412
    314.02759      77.59412
    314.03370      76.46912
    314.03980      75.59412
    314.04590      74.46912
    314.05201      75.84412
    314.05811      76.59412
    314.06422      77.09412
    314.07032      77.34412
    314.07643      75.59412
    314.08253      75.84412
    314.08863      74.96912
    314.09474      76.09412
    314.10084      76.84412
    314.10695      76.71912
    314.11305      77.34412
    314.11916      77.21912
    314.12526      77.34412
    314.13136      79.09412
    314.13747      81.09412
    314.14357      85.46912
    314.14968      86.84412
    314.15578      88.96912
    314.16188      88.96912
    314.16799      87.84412
    314.17409      87.96912
    314.18020      86.59412
    314.18630      84.96912
    314.19241      84.09412
    314.19851      81.84412
    314.20461      82.59412
    314.21072      82.59412
    314.21682      82.71912
    314.22293      81.21912
    314.22903      80.84412
    314.23514      80.21912
    314.24124      80.09412
    314.24734      78.96912
    314.25345      76.71912
    314.25955      76.96912
    314.26566      76.21912
    314.27176      73.09412
    314.27787      68.46912
    314.28397      67.21912
    314.29007      67.21912
    314.29618      66.21912
    314.30228      65.84412
    314.30839      64.96912
    314.31449      64.59412
    314.32060      65.59412
    314.32670      67.46912
    314.33280      70.21912
    314.33891      72.96912
    314.34501      72.96912
    314.35112      74.46912
    314.35722      74.21912
    314.36333      73.71912
    314.36943      75.59412
    314.37553      74.96912
    314.38164      71.46912
    314.38774      69.84412
    314.39385      67.71912
    314.39995      70.84412
    314.40606      73.84412
    314.41216      77.96912
    314.41826      81.09412
    314.42437      82.71912
    314.43047      84.71912
    314.43658      85.71912
    314.44268      86.59412
    314.44879      87.21912
    314.45489      85.96912
    314.46099      86.46912
    314.46710      83.21912
    314.47320      80.71912
    314.47931      77.09412
    314.48541      74.21912
    314.49152      70.71912
    314.49762      68.34412
    314.50372      69.34412
    314.50983      67.34412
    314.51593      70.59412
    314.52204      70.71912
    314.52814      69.46912
    314.53424      68.96912
    314.54035      68.71912
    314.54645      70.21912
    314.55256      72.46912
    314.55866      73.59412
    314.56477      72.96912
    314.57087      70.96912
    314.57697      69.84412
    314.58308      69.96912
    314.58918      69.34412
    314.59529      68.96912
    314.60139      69.71912
    314.60750      69.96912
    314.61360      72.71912
    314.61970      73.59412
    314.62581      74.21912
    314.63191      75.34412
    314.63802      77.84412
    314.64412      79.46912
    314.65023      81.09412
    314.65633      80.21912
    314.66243      81.71912
    314.66854      81.34412
    314.67464      80.34412
    314.68075      81.09412
    314.68685      82.21912
    314.69296      84.46912
    314.69906      84.46912
    314.70516      86.21912
    314.71127      89.59412
    314.71737      91.21912
    314.72348      92.84412
    314.72958      92.84412
    314.73569      93.34412
    314.74179      92.09412
    314.74789      91.59412
    314.75400      92.09412
    314.76010      91.21912
    314.76621      89.59412
    314.77231      90.09412
    314.77842      89.84412
    314.78452      91.21912
    314.79062      91.21912
    314.79673      91.34412
    314.80283      93.09412
    314.80894      96.34412
    314.81504      98.34412
    314.82115      97.96912
    314.82725      96.96912
    314.83335      95.46912
    314.83946      93.46912
    314.84556      91.21912
    314.85167      87.96912
    314.85777      84.46912
    314.86387      82.34412
    314.86998      80.46912
    314.87608      80.34412
    314.88219      80.09412
    314.88829      79.96912
    314.89440      78.96912
    314.90050      80.46912
    314.90660      80.96912
    314.91271      82.09412
    314.91881      82.96912
    314.92492      86.59412
    314.93102      89.34412
    314.93713      91.71912
    314.94323      93.46912
    314.94933      94.46912
    314.95544      94.59412
    314.96154      91.21912
    314.96765      89.09412
    314.97375      87.21912
    314.97986      86.96912
    314.98596      89.34412
    314.99206      90.71912
    314.99817      93.96912
    315.00427      94.21912
    315.01038      95.84412
    315.01648      95.59412
    315.02259      96.96912
    315.02869      99.71912
    315.03479     100.21912
    315.04090     100.96912
    315.04700     103.34412
    315.05311     106.59412
    315.05921     110.71912
    315.06532     114.96912
    315.07142     117.84412
    315.07752     119.71912
    315.08363     119.96912
    315.08973     118.96912
    315.09584     118.34412
    315.10194     118.09412
    315.10805     116.96912
    315.11415     113.96912
    315.12025     111.09412
    315.12636     108.96912
    315.13246     108.34412
    315.13857     107.46912
    315.14467     108.21912
    315.15078     110.71912
    315.15688     112.84412
    315.16298     114.46912
    315.16909     117.34412
    315.17519     118.09412
    315.18130     117.59412
    315.18740     117.59412
    315.19351     114.46912
    315.19961     114.71912
    315.20571     112.84412
    315.21182     111.21912
    315.21792     111.84412
    315.22403     109.96912
    315.23013     107.96912
    315.23623     107.21912
    315.24234     106.59412
    315.24844     104.71912
    315.25455     104.21912
    315.26065     102.21912
    315.26676     102.34412
    315.27286     100.84412
    315.27896     101.09412
    315.28507     102.21912
    315.29117     103.84412
    315.29728     105.46912
    315.30338     107.09412
    315.30949     107.71912
    315.31559     105.84412
    315.32169     103.71912
    315.32780     102.59412
    315.33390     104.21912
    315.34001     105.96912
    315.34611     107.21912
    315.35222     110.46912
    315.35832     110.34412
    315.36442     111.46912
    315.37053     113.46912
    315.37663     115.46912
    315.38274     117.09412
    315.38884     116.71912
    315.39495     120.09412
    315.40105     118.96912
    315.40715     120.09412
    315.41326     121.84412
    315.41936     122.59412
    315.42547     123.34412
    315.43157     123.96912
    315.43768     123.09412
    315.44378     122.59412
    315.44988     120.84412
    315.45599     120.09412
    315.46209     120.46912
    315.46820     120.59412
    315.47430     120.34412
    315.48041     117.96912
    315.48651     113.96912
    315.49261     110.96912
    315.49872     108.46912
    315.50482     105.34412
    315.51093     102.21912
    315.51703     100.21912
    315.52314      97.21912
    315.52924      97.46912
    315.53534      97.96912
    315.54145      99.71912
    315.54755     102.09412
    315.55366     104.71912
    315.55976     106.21912
    315.56586     108.59412
    315.57197     109.71912
    315.57807     110.34412
    315.58418     111.09412
    315.59028     110.71912
    315.59639     110.71912
    315.60249     110.59412
    315.60859     110.71912
    315.61470     112.84412
    315.62080     113.09412
    315.62691     113.46912
    315.63301     113.96912
    315.63912     111.96912
    315.64522     112.59412
    315.65132     113.09412
    315.65743     111.46912
    315.66353     110.21912
    315.66964     105.84412
    315.67574     101.71912
    315.68185      99.21912
    315.68795      97.21912
    315.69405      95.46912
    315.70016      94.84412
    315.70626      91.71912
    315.71237      89.09412
    315.71847      88.09412
    315.72458      87.59412
    315.73068      87.59412
    315.73678      90.46912
    315.74289      91.09412
    315.74899      90.46912
    315.75510      89.96912
    315.76120      90.71912
    315.76731      93.21912
    315.77341      97.09412
    315.77951      99.21912
    315.78562     101.09412
    315.79172     101.46912
    315.79783     100.21912
    315.80393     101.84412
    315.81004     102.59412
    315.81614     105.59412
    315.82224     107.46912
    315.82835     107.34412
    315.83445     106.96912
    315.84056     105.84412
    315.84666     105.46912
    315.85277     105.59412
    315.85887     106.71912
    315.86497     106.71912
    315.87108     109.34412
    315.87718     111.59412
    315.88329     115.21912
    315.88939     115.96912
    315.89550     114.71912
    315.90160     114.59412
    315.90770     113.96912
    315.91381     114.84412
    315.91991     114.34412
    315.92602     114.21912
    315.93212     114.59412
    315.93822     112.96912
    315.94433     113.21912
    315.95043     112.46912
    315.95654     111.71912
    315.96264     110.96912
    315.96875     108.21912
    315.97485     107.21912
    315.98095     105.59412
    315.98706     103.96912
    315.99316     104.09412
    315.99927     105.71912
    316.00537     107.34412
    316.01148     108.84412
    316.01758     110.84412
    316.02368     112.09412
    316.02979     112.96912
    316.03589     112.21912
    316.04200     111.59412
    316.04810     110.71912
    316.05421     107.84412
    316.06031     106.09412
    316.06641     104.96912
    316.07252     105.59412
    316.07862     106.21912
    316.08473     106.84412
    316.09083     106.09412
    316.09694     105.09412
    316.10304     105.46912
    316.10914     104.34412
    316.11525     102.59412
    316.12135     100.84412
    316.12746      97.34412
    316.13356      95.46912
    316.13967      95.71912
    316.14577      93.59412
    316.15187      94.46912
    316.15798      94.59412
    316.16408      94.71912
    316.17019      95.71912
    316.17629      96.71912
    316.18240      98.34412
    316.18850      98.59412
    316.19460      98.84412
    316.20071      98.84412
    316.20681     100.21912
    316.21292      99.96912
    316.21902     101.46912
    316.22513     103.71912
    316.23123     106.59412
    316.23733     107.59412
    316.24344     109.96912
    316.24954     113.84412
    316.25565     117.84412
    316.26175     121.84412
    316.26785     124.09412
    316.27396     126.96912
    316.28006     127.71912
    316.28617     129.09413
    316.29227     128.59413
    316.29838     126.46912
    316.30448     124.59412
    316.31058     125.46912
    316.31669     126.09412
    316.32279     127.21912
    316.32890     126.46912
    316.33500     125.09412
    316.34111     125.46912
    316.34721     126.84412
    316.35331     125.46912
    316.35942     126.09412
    316.36552     125.84412
    316.37163     128.09413
    316.37773     130.84413
    316.38384     130.34413
    316.38994     129.21913
    316.39604     129.46913
    316.40215     128.71913
    316.40825     129.46913
    316.41436     129.96913
    316.42046     132.46913
    316.42657     134.84413
    316.43267     136.34413
    316.43877     138.59413
    316.44488     140.46913
    316.45098     142.09413
    316.45709     142.71913
    316.46319     143.84413
    316.46930     147.09413
    316.47540     148.96913
    316.48150     152.59413
    316.48761     153.96913
    316.49371     155.21913
    316.49982     155.09413
    316.50592     153.59413
    316.51203     154.09413
    316.51813     152.21913
    316.52423     152.09413
    316.53034     151.84413
    316.53644     153.71913
    316.54255     154.46913
    316.54865     157.84413
    316.55476     157.96913
    316.56086     159.21913
    316.56696     158.34413
    316.57307     155.59413
    316.57917     152.21913
    316.58528     147.71913
    316.59138     142.34413
    316.59749     139.46913
    316.60359     136.46913
    316.60969     135.84413
    316.61580     136.34413
    316.62190     136.71913
    316.62801     137.46913
    316.63411     137.34413
    316.64021     137.71913
    316.64632     137.46913
    316.65242     135.96913
    316.65853     136.09413
    316.66463     136.21913
    316.67074     137.34413
    316.67684     138.46913
    316.68294     138.21913
    316.68905     137.71913
    316.69515     138.46913
    316.70126     140.09413
    316.70736     141.71913
    316.71347     145.59413
    316.71957     149.96913
    316.72567     151.46913
    316.73178     151.21913
    316.73788     149.84413
    316.74399     146.84413
    316.75009     145.59413
    316.75620     140.84413
    316.76230     135.84413
    316.76840     130.71913
    316.77451     130.09413
    316.78061     130.84413
    316.78672     130.09413
    316.79282     129.71913
    316.79893     130.46913
    316.80503     129.84413
    316.81113     129.21913
    316.81724     127.21912
    316.82334     127.46912
    316.82945     128.96913
    316.83555     129.34413
    316.84166     131.96913
    316.84776     136.34413
    316.85386     140.71913
    316.85997     145.59413
    316.86607     149.34413
    316.87218     152.09413
    316.87828     153.46913
    316.88439     156.34413
    316.89049     156.59413
    316.89659     159.21913
    316.90270     162.21913
    316.90880     163.34413
    316.91491     163.84413
    316.92101     165.96913
    316.92712     167.09413
    316.93322     168.96913
    316.93932     167.21913
    316.94543     167.96913
    316.95153     165.21913
    316.95764     163.34413
    316.96374     160.09413
    316.96984     156.96913
    316.97595     154.34413
    316.98205     154.71913
    316.98816     153.59413
    316.99426     153.59413
    317.00037     153.34413
    317.00647     152.71913
    317.01257     153.34413
    317.01868     151.71913
    317.02478     152.34413
    317.03089     152.71913
    317.03699     154.34413
    317.04310     155.84413
    317.04920     159.46913
    317.05530     161.71913
    317.06141     164.46913
    317.06751     164.46913
    317.07362     165.34413
    317.07972     166.96913
    317.08583     168.21913
    317.09193     169.71913
    317.09803     170.46913
    317.10414     169.09413
    317.11024     169.59413
    317.11635     170.59413
    317.12245     172.59413
    317.12856     175.34413
    317.13466     178.96913
    317.14076     184.21913
    317.14687     187.59413
    317.15297     190.34413
    317.15908     192.09413
    317.16518     192.59413
    317.17129     192.34413
    317.17739     191.96913
    317.18349     191.09413
    317.18960     191.59413
    317.19570     194.21913
    317.20181     197.21913
    317.20791     198.96913
    317.21402     197.84413
    317.22012     198.84413
    317.22622     198.84413
    317.23233     197.21913
    317.23843     195.96913
    317.24454     195.09413
    317.25064     194.34413
    317.25675     194.34413
    317.26285     195.21913
    317.26895     195.09413
    317.27506     196.84413
    317.28116     196.34413
    317.28727     196.09413
    317.29337     196.34413
    317.29948     195.21913
    317.30558     195.09413
    317.31168     196.21913
    317.31779     194.59413
    317.32389     194.71913
    317.33000     195.96913
    317.33610     195.46913
    317.34220     196.09413
    317.34831     195.21913
    317.35441     194.71913
    317.36052     195.96913
    317.36662     195.09413
    317.37273     193.96913
    317.37883     193.46913
    317.38493     193.84413
    317.39104     195.34413
    317.39714     196.59413
    317.40325     197.34413
    317.40935     199.96913
    317.41546     201.34413
    317.42156     202.21913
    317.42766     203.71913
    317.43377     206.09413
    317.43987     210.59413
    317.44598     212.34413
    317.45208     218.34413
    317.45819     219.59413
    317.46429     222.34413
    317.47039     223.09413
    317.47650     222.84413
    317.48260     224.46913
    317.48871     226.71913
    317.49481     227.84413
    317.50092     229.96913
    317.50702     230.96913
    317.51312     231.84413
    317.51923     231.71913
    317.52533     230.34413
    317.53144     228.84413
    317.53754     228.46913
    317.54365     230.21913
    317.54975     229.09413
    317.55585     230.46913
    317.56196     230.59413
    317.56806     233.84413
    317.57417     236.46913
    317.58027     238.34413
    317.58638     241.34413
    317.59248     240.96913
    317.59858     241.59413
    317.60469     239.84413
    317.61079     236.59413
    317.61690     234.59413
    317.62300     233.09413
    317.62911     232.21913
    317.63521     233.71913
    317.64131     233.96913
    317.64742     234.34413
    317.65352     235.84413
    317.65963     236.71913
    317.66573     235.71913
    317.67183     234.96913
    317.67794     234.71913
    317.68404     234.09413
    317.69015     234.96913
    317.69625     234.96913
    317.70236     235.71913
    317.70846     235.84413
    317.71456     235.59413
    317.72067     236.34413
    317.72677     237.46913
    317.73288     241.09413
    317.73898     243.71913
    317.74509     248.96913
    317.75119     253.46913
    317.75729     257.84412
    317.76340     260.96912
    317.76950     261.71912
    317.77561     264.84412
    317.78171     265.21912
    317.78782     266.21912
    317.79392     266.71912
    317.80002     265.34412
    317.80613     264.71912
    317.81223     264.71912
    317.81834     265.59412
    317.82444     267.71912
    317.83055     269.59412
    317.83665     271.46912
    317.84275     272.09412
    317.84886     273.34412
    317.85496     272.71912
    317.86107     274.84412
    317.86717     276.21912
    317.87328     277.59412
    317.87938     278.09412
    317.88548     278.21912
    317.89159     277.21912
    317.89769     278.71912
    317.90380     278.34412
    317.90990     279.71912
    317.91601     280.96912
    317.92211     284.59412
    317.92821     286.84412
    317.93432     289.09412
    317.94042     290.96912
    317.94653     289.71912
    317.95263     289.34412
    317.95874     287.96912
    317.96484     286.96912
    317.97094     286.09412
    317.97705     287.09412
    317.98315     287.34412
    317.98926     287.96912
    317.99536     288.84412
    318.00147     287.09412
    318.00757     286.09412
    318.01367     284.84412
    318.01978     283.34412
    318.02588     281.96912
    318.03199     283.21912
    318.03809     284.84412
    318.04419     284.34412
    318.05030     281.21912
    318.05640     278.59412
    318.06251     274.46912
    318.06861     272.34412
    318.07472     270.96912
    318.08082     269.21912
    318.08692     269.21912
    318.09303     270.71912
    318.09913     271.59412
    318.10524     274.71912
    318.11134     275.21912
    318.11745     277.59412
    318.12355     280.09412
    318.12965     282.71912
    318.13576     285.71912
    318.14186     290.34412
    318.14797     296.59412
    318.15407     299.96912
    318.16018     303.34412
    318.16628     309.09412
    318.17238     313.84412
    318.17849     315.84412
    318.18459     320.09412
    318.19070     321.59412
    318.19680     323.21912
    318.20291     325.09412
    318.20901     327.34412
    318.21511     327.96912
    318.22122     330.46912
    318.22732     333.21912
    318.23343     336.59412
    318.23953     338.71912
    318.24564     339.59412
    318.25174     337.71912
    318.25784     337.59412
    318.26395     336.59412
    318.27005     335.59412
    318.27616     334.71912
    318.28226     337.46912
    318.28837     340.34412
    318.29447     344.09412
    318.30057     346.84412
    318.30668     346.71912
    318.31278     350.34412
    318.31889     352.84412
    318.32499     354.21912
    318.33110     357.21912
    318.33720     359.21912
    318.34330     362.09412
    318.34941     363.59412
    318.35551     364.96912
    318.36162     367.09412
    318.36772     372.21912
    318.37382     375.59412
    318.37993     379.46912
    318.38603     383.46912
    318.39214     384.96912
    318.39824     385.71912
    318.40435     387.09412
    318.41045     386.34412
    318.41655     386.96912
    318.42266     386.71912
    318.42876     388.46912
    318.43487     391.21912
    318.44097     392.09412
    318.44708     394.71912
    318.45318     397.71912
    318.45928     400.21912
    318.46539     402.59412
    318.47149     404.59412
    318.47760     408.59412
    318.48370     412.96918
    318.48981     415.34418
    318.49591     416.59418
    318.50201     420.96918
    318.50812     422.84418
    318.51422     425.34418
    318.52033     430.21918
    318.52643     434.09418
    318.53254     438.96918
    318.53864     442.96918
    318.54474     445.59418
    318.55085     449.46918
    318.55695     452.71918
    318.56306     455.46918
    318.56916     458.09418
    318.57527     461.21918
    318.58137     462.59418
    318.58747     465.34418
    318.59358     466.59418
    318.59968     468.46918
    318.60579     468.96918
    318.61189     469.21918
    318.61800     468.46918
    318.62410     467.21918
    318.63020     468.46918
    318.63631     470.09418
    318.64241     472.59418
    318.64852     477.34418
    318.65462     482.21918
    318.66073     486.96918
    318.66683     491.71918
    318.67293     494.96918
    318.67904     499.84418
    318.68514     503.34418
    318.69125     508.46918
    318.69735     512.09418
    318.70346     516.34418
    318.70956     520.59418
    318.71566     523.09418
    318.72177     525.21918
    318.72787     526.84418
    318.73398     530.59418
    318.74008     532.59418
    318.74618     538.46918
    318.75229     542.46918
    318.75839     545.46918
    318.76450     546.96918
    318.77060     550.46918
    318.77671     552.46918
    318.78281     556.71918
    318.78891     560.59418
    318.79502     565.34418
    318.80112     568.21918
    318.80723     571.84418
    318.81333     576.34418
    318.81944     579.59418
    318.82554     582.09418
    318.83164     586.34418
    318.83775     588.34418
    318.84385     588.21918
    318.84996     589.46918
    318.85606     590.46918
    318.86217     591.21918
    318.86827     591.09418
    318.87437     595.21918
    318.88048     597.96918
    318.88658     603.46918
    318.89269     606.59418
    318.89879     610.34418
    318.90490     615.46918
    318.91100     619.71918
    318.91710     622.71918
    318.92321     629.59418
    318.92931     633.09418
    318.93542     639.34418
    318.94152     644.59418
    318.94763     648.09418
    318.95373     652.09418
    318.95983     656.71918
    318.96594     661.59418
    318.97204     666.46918
    318.97815     670.34418
    318.98425     673.84418
    318.99036     677.59418
    318.99646     683.46918
    319.00256     686.34418
    319.00867     687.09418
    319.01477     689.84418
    319.02088     691.21918
    319.02698     694.09418
    319.03309     693.71918
    319.03919     694.96918
    319.04529     697.34418
    319.05140     699.09418
    319.05750     703.59418
    319.06361     706.96918
    319.06971     711.21918
    319.07581     715.21918
    319.08192     718.96918
    319.08802     720.96918
    319.09413     723.21918
    319.10023     724.71918
    319.10634     725.84418
    319.11244     727.21918
    319.11854     728.21918
    319.12465     729.46918
    319.13075     729.96918
    319.13686     729.21918
    319.14296     729.84418
    319.14907     728.84418
    319.15517     729.21918
    319.16127     729.34418
    319.16738     728.84418
    319.17348     730.71918
    319.17959     731.71918
    319.18569     732.46918
    319.19180     736.09418
    319.19790     739.59418
    319.20400     742.21918
    319.21011     746.96918
    319.21621     749.71918
    319.22232     752.09418
    319.22842     755.96918
    319.23453     759.96918
    319.24063     765.09418
    319.24673     771.46918
    319.25284     775.09418
    319.25894     779.59418
    319.26505     782.71918
    319.27115     783.84418
    319.27726     784.46918
    319.28336     784.96918
    319.28946     786.21918
    319.29557     786.34418
    319.30167     789.59418
    319.30778     792.21918
    319.31388     793.84418
    319.31999     793.21918
    319.32609     795.21918
    319.33219     797.96918
    319.33830     801.34418
    319.34440     801.46918
    319.35051     801.96918
    319.35661     802.59418
    319.36272     802.59418
    319.36882     803.59418
    319.37492     803.09418
    319.38103     806.21918
    319.38713     806.59418
    319.39324     808.59418
    319.39934     810.34418
    319.40545     810.21918
    319.41155     811.59418
    319.41765     811.59418
    319.42376     812.09418
    319.42986     815.34418
    319.43597     816.21918
    319.44207     819.96918
    319.44817     823.21918
    319.45428     825.84418
    319.46038     828.21918
    319.46649     829.96918
    319.47259     833.34418
    319.47870     835.46918
    319.48480     835.09418
    319.49090     834.34418
    319.49701     837.71918
    319.50311     838.34418
    319.50922     838.96918
    319.51532     837.96918
    319.52143     837.59418
    319.52753     836.59418
    319.53363     835.71918
    319.53974     835.34418
    319.54584     835.59418
    319.55195     834.46918
    319.55805     833.59418
    319.56416     831.84418
    319.57026     828.09418
    319.57636     827.34418
    319.58247     828.84418
    319.58857     827.71918
    319.59468     829.09418
    319.60078     829.21918
    319.60689     829.09418
    319.61299     827.59418
    319.61909     825.96918
    319.62520     823.96918
    319.63130     822.71918
    319.63741     822.46918
    319.64351     823.46918
    319.64962     824.34418
    319.65572     824.71918
    319.66182     826.59418
    319.66793     827.84418
    319.67403     827.59418
    319.68014     826.34418
    319.68624     823.09418
    319.69235     821.46918
    319.69845     819.09418
    319.70455     818.46918
    319.71066     817.84418
    319.71676     814.46918
    319.72287     812.84418
    319.72897     811.46918
    319.73508     807.34418
    319.74118     804.96918
    319.74728     803.84418
    319.75339     798.46918
    319.75949     795.46918
    319.76560     790.96918
    319.77170     787.59418
    319.77780     785.84418
    319.78391     784.21918
    319.79001     783.09418
    319.79612     781.21918
    319.80222     781.34418
    319.80833     781.09418
    319.81443     781.46918
    319.82053     783.21918
    319.82664     783.21918
    319.83274     783.84418
    319.83885     783.84418
    319.84495     785.21918
    319.85106     786.71918
    319.85716     785.84418
    319.86326     785.96918
    319.86937     784.21918
    319.87547     785.96918
    319.88158     788.34418
    319.88768     790.21918
    319.89379     793.09418
    319.89989     795.46918
    319.90599     795.71918
    319.91210     797.34418
    319.91820     796.71918
    319.92431     795.96918
    319.93041     796.96918
    319.93652     798.71918
    319.94262     797.84418
    319.94872     801.09418
    319.95483     802.84418
    319.96093     804.96918
    319.96704     804.34418
    319.97314     804.09418
    319.97925     803.34418
    319.98535     801.09418
    319.99145     798.34418
    319.99756     799.71918
    320.00366     800.34418
    320.00977     802.09418
    320.01587     804.84418
    320.02198     807.09418
    320.02808     807.84418
    320.03418     809.84418
    320.04029     809.84418
    320.04639     810.84418
    320.05250     810.34418
    320.05860     809.59418
    320.06471     810.46918
    320.07081     809.84418
    320.07691     808.21918
    320.08302     807.59418
    320.08912     806.09418
    320.09523     807.46918
    320.10133     806.09418
    320.10743     806.34418
    320.11354     805.21918
    320.11964     804.84418
    320.12575     805.71918
    320.13185     808.21918
    320.13796     810.34418
    320.14406     813.46918
    320.15016     815.46918
    320.15627     817.34418
    320.16237     817.71918
    320.16848     817.46918
    320.17458     817.34418
    320.18069     817.09418
    320.18679     814.71918
    320.19289     815.21918
    320.19900     812.71918
    320.20510     811.84418
    320.21121     812.09418
    320.21731     814.34418
    320.22342     814.71918
    320.22952     817.96918
    320.23562     820.34418
    320.24173     823.84418
    320.24783     825.59418
    320.25394     825.96918
    320.26004     826.71918
    320.26615     824.34418
    320.27225     824.71918
    320.27835     824.21918
    320.28446     823.09418
    320.29056     823.59418
    320.29667     822.96918
    320.30277     825.59418
    320.30888     825.46918
    320.31498     824.96918
    320.32108     823.21918
    320.32719     819.21918
    320.33329     815.71918
    320.33940     813.71918
    320.34550     812.09418
    320.35161     810.96918
    320.35771     807.96918
    320.36381     808.09418
    320.36992     805.71918
    320.37602     805.71918
    320.38213     804.84418
    320.38823     803.59418
    320.39434     803.34418
    320.40044     799.84418
    320.40654     794.09418
    320.41265     787.21918
    320.41875     782.59418
    320.42486     779.59418
    320.43096     777.84418
    320.43707     776.09418
    320.44317     778.09418
    320.44927     781.21918
    320.45538     784.46918
    320.46148     785.84418
    320.46759     785.59418
    320.47369     784.96918
    320.47979     783.46918
    320.48590     783.96918
    320.49200     782.34418
    320.49811     782.46918
    320.50421     782.59418
    320.51032     781.21918
    320.51642     779.09418
    320.52252     778.59418
    320.52863     778.09418
    320.53473     777.46918
    320.54084     778.34418
    320.54694     781.09418
    320.55305     783.71918
    320.55915     787.21918
    320.56525     787.34418
    320.57136     786.21918
    320.57746     786.09418
    320.58357     784.96918
    320.58967     785.71918
    320.59578     783.09418
    320.60188     782.59418
    320.60798     783.46918
    320.61409     782.96918
    320.62019     785.96918
    320.62630     787.84418
    320.63240     789.09418
    320.63851     790.46918
    320.64461     790.84418
    320.65071     793.09418
    320.65682     794.09418
    320.66292     794.59418
    320.66903     795.46918
    320.67513     796.09418
    320.68124     795.34418
    320.68734     796.71918
    320.69344     799.59418
    320.69955     801.21918
    320.70565     803.09418
    320.71176     805.21918
    320.71786     809.34418
    320.72397     810.96918
    320.73007     812.71918
    320.73617     813.71918
    320.74228     812.46918
    320.74838     810.34418
    320.75449     809.21918
    320.76059     807.59418
    320.76670     805.71918
    320.77280     803.96918
    320.77890     803.46918
    320.78501     804.46918
    320.79111     803.59418
    320.79722     807.09418
    320.80332     807.71918
    320.80942     809.96918
    320.81553     812.34418
    320.82163     814.71918
    320.82774     817.09418
    320.83384     820.46918
    320.83995     824.84418
    320.84605     828.71918
    320.85215     832.21918
    320.85826     835.59418
    320.86436     836.09418
    320.87047     839.09418
    320.87657     841.21918
    320.88268     844.59418
    320.88878     849.34418
    320.89488     852.46918
    320.90099     855.21918
    320.90709     856.46918
    320.91320     858.71918
    320.91930     861.84418
    320.92541     866.59418
    320.93151     872.21918
    320.93761     878.34418
    320.94372     882.71918
    320.94982     888.21918
    320.95593     892.84418
    320.96203     898.21918
    320.96814     901.84418
    320.97424     906.09418
    320.98034     912.46918
    320.98645     915.46918
    320.99255     921.09418
    320.99866     924.09418
    321.00476     929.34418
    321.01087     934.21918
    321.01697     937.46918
    321.02307     944.21918
    321.02918     949.46918
    321.03528     953.84418
    321.04139     958.96918
    321.04749     964.46918
    321.05360     968.84418
    321.05970     975.34418
    321.06580     983.09418
    321.07191     992.71918
    321.07801     998.46918
    321.08412    1007.09418
    321.09022    1013.59418
    321.09633    1021.84418
    321.10243    1028.71912
    321.10853    1036.34412
    321.11464    1044.09412
    321.12074    1051.46912
    321.12685    1059.71912
    321.13295    1069.46912
    321.13906    1080.21912
    321.14516    1089.34412
    321.15126    1095.84412
    321.15737    1103.09412
    321.16347    1109.96912
    321.16958    1115.84412
    321.17568    1121.71912
    321.18178    1129.21912
    321.18789    1136.46912
    321.19399    1143.71912
    321.20010    1150.34412
    321.20620    1156.21912
    321.21231    1164.71912
    321.21841    1170.71912
    321.22451    1179.21912
    321.23062    1183.59412
    321.23672    1188.21912
    321.24283    1195.34412
    321.24893    1201.46912
    321.25504    1205.09412
    321.26114    1211.46912
    321.26724    1216.96912
    321.27335    1222.34412
    321.27945    1225.84412
    321.28556    1230.96912
    321.29166    1232.59412
    321.29777    1232.46912
    321.30387    1233.34412
    321.30997    1234.96912
    321.31608    1236.71912
    321.32218    1238.59412
    321.32829    1238.46912
    321.33439    1240.46912
    321.34050    1238.46912
    321.34660    1239.21912
    321.35270    1238.71912
    321.35881    1239.34412
    321.36491    1239.34412
    321.37102    1237.59412
    321.37712    1238.46912
    321.38323    1238.09412
    321.38933    1239.59412
    321.39543    1239.96912
    321.40154    1239.96912
    321.40764    1240.71912
    321.41375    1240.71912
    321.41985    1240.84412
    321.42596    1240.59412
    321.43206    1239.59412
    321.43816    1237.84412
    321.44427    1237.09412
    321.45037    1234.34412
    321.45648    1233.34412
    321.46258    1233.09412
    321.46869    1233.09412
    321.47479    1230.59412
    321.48089    1231.46912
    321.48700    1232.21912
    321.49310    1232.46912
    321.49921    1232.84412
    321.50531    1231.21912
    321.51141    1227.71912
    321.51752    1225.09412
    321.52362    1222.21912
    321.52973    1223.34412
    321.53583    1224.46912
    321.54194    1224.96912
    321.54804    1224.96912
    321.55414    1223.21912
    321.56025    1226.09412
    321.56635    1229.09412
    321.57246    1232.09412
    321.57856    1236.59412
    321.58467    1240.21912
    321.59077    1243.96912
    321.59687    1247.84412
    321.60298    1251.34412
    321.60908    1254.59412
    321.61519    1258.09412
    321.62129    1262.59412
    321.62740    1267.71912
    321.63350    1272.09412
    321.63960    1274.59412
    321.64571    1276.84412
    321.65181    1279.96912
    321.65792    1281.84412
    321.66402    1285.71912
    321.67013    1288.59412
    321.67623    1291.59412
    321.68233    1293.21912
    321.68844    1297.46912
    321.69454    1303.09412
    321.70065    1309.34412
    321.70675    1315.71912
    321.71286    1321.71912
    321.71896    1325.34412
    321.72506    1329.84412
    321.73117    1333.46912
    321.73727    1338.46912
    321.74338    1344.96912
    321.74948    1352.59412
    321.75559    1360.84412
    321.76169    1367.21899
    321.76779    1374.09399
    321.77390    1381.34399
    321.78000    1389.21899
    321.78611    1398.09399
    321.79221    1405.46899
    321.79832    1412.71899
    321.80442    1418.96899
    321.81052    1424.59399
    321.81663    1428.71899
    321.82273    1432.09399
    321.82884    1437.71899
    321.83494    1441.96899
    321.84105    1447.46899
    321.84715    1449.46899
    321.85325    1453.71899
    321.85936    1455.96899
    321.86546    1459.59399
    321.87157    1463.71899
    321.87767    1466.71899
    321.88377    1470.71899
    321.88988    1469.21899
    321.89598    1471.46899
    321.90209    1468.84399
    321.90819    1468.84399
    321.91430    1470.21899
    321.92040    1470.59399
    321.92650    1471.84399
    321.93261    1472.71899
    321.93871    1472.84399
    321.94482    1473.59399
    321.95092    1471.21899
    321.95703    1470.59399
    321.96313    1470.59399
    321.96923    1468.09399
    321.97534    1468.21899
    321.98144    1467.09399
    321.98755    1464.34399
    321.99365    1460.84399
    321.99976    1456.21899
    322.00586    1450.96899
    322.01196    1445.96899
    322.01807    1442.84399
    322.02417    1436.96899
    322.03028    1431.96899
    322.03638    1426.59399
    322.04249    1418.84399
    322.04859    1412.09399
    322.05469    1406.34399
    322.06080    1398.96899
    322.06690    1390.59399
    322.07301    1382.21899
    322.07911    1371.96899
    322.08522    1364.84399
    322.09132    1355.59412
    322.09742    1346.34412
    322.10353    1335.84412
    322.10963    1324.96912
    322.11574    1313.84412
    322.12184    1303.59412
    322.12795    1292.96912
    322.13405    1277.21912
    322.14015    1260.09412
    322.14626    1244.09412
    322.15236    1226.84412
    322.15847    1210.59412
    322.16457    1195.34412
    322.17068    1178.34412
    322.17678    1161.34412
    322.18288    1144.59412
    322.18899    1131.09412
    322.19509    1118.96912
    322.20120    1108.71912
    322.20730    1098.09412
    322.21340    1087.09412
    322.21951    1071.09412
    322.22561    1058.46912
    322.23172    1043.09412
    322.23782    1029.71912
    322.24393    1016.59418
    322.25003    1001.46918
    322.25613     988.96918
    322.26224     973.21918
    322.26834     955.96918
    322.27445     937.96918
    322.28055     922.09418
    322.28666     908.59418
    322.29276     895.46918
    322.29886     883.34418
    322.30497     870.09418
    322.31107     857.71918
    322.31718     845.34418
    322.32328     831.96918
    322.32939     821.21918
    322.33549     809.09418
    322.34159     800.34418
    322.34770     789.46918
    322.35380     779.71918
    322.35991     771.59418
    322.36601     762.09418
    322.37212     756.21918
    322.37822     749.21918
    322.38432     741.96918
    322.39043     738.09418
    322.39653     732.71918
    322.40264     729.21918
    322.40874     725.34418
    322.41485     723.09418
    322.42095     718.71918
    322.42705     714.34418
    322.43316     710.84418
    322.43926     703.84418
    322.44537     698.59418
    322.45147     693.84418
    322.45758     692.59418
    322.46368     693.09418
    322.46978     693.09418
    322.47589     697.59418
    322.48199     698.71918
    322.48810     701.21918
    322.49420     705.09418
    322.50031     706.46918
    322.50641     709.59418
    322.51251     714.09418
    322.51862     717.71918
    322.52472     723.59418
    322.53083     730.59418
    322.53693     737.71918
    322.54304     744.21918
    322.54914     747.96918
    322.55524     753.09418
    322.56135     761.09418
    322.56745     765.09418
    322.57356     771.46918
    322.57966     778.59418
    322.58576     784.96918
    322.59187     791.21918
    322.59797     798.09418
    322.60408     806.09418
    322.61018     812.21918
    322.61629     817.84418
    322.62239     822.46918
    322.62849     826.21918
    322.63460     828.96918
    322.64070     834.46918
    322.64681     839.59418
    322.65291     845.59418
    322.65902     852.84418
    322.66512     855.71918
    322.67122     861.71918
    322.67733     867.96918
    322.68343     876.71918
    322.68954     883.84418
    322.69564     890.96918
    322.70175     896.21918
    322.70785     904.21918
    322.71395     911.71918
    322.72006     919.84418
    322.72616     925.09418
    322.73227     929.84418
    322.73837     932.96918
    322.74448     939.09418
    322.75058     942.59418
    322.75668     947.59418
    322.76279     952.21918
    322.76889     955.71918
    322.77500     961.84418
    322.78110     965.59418
    322.78721     966.96918
    322.79331     969.71918
    322.79941     969.21918
    322.80552     969.59418
    322.81162     969.59418
    322.81773     969.84418
    322.82383     970.84418
    322.82994     970.71918
    322.83604     973.21918
    322.84214     974.84418
    322.84825     974.09418
    322.85435     974.59418
    322.86046     976.96918
    322.86656     979.34418
    322.87267     981.21918
    322.87877     981.96918
    322.88487     983.71918
    322.89098     983.34418
    322.89708     984.46918
    322.90319     984.96918
    322.90929     984.84418
    322.91539     986.46918
    322.92150     989.21918
    322.92760     993.46918
    322.93371     993.09418
    322.93981     994.21918
    322.94592     994.09418
    322.95202     994.34418
    322.95812     994.34418
    322.96423     992.84418
    322.97033     990.09418
    322.97644     989.34418
    322.98254     988.84418
    322.98865     987.34418
    322.99475     985.46918
    323.00085     984.46918
    323.00696     982.34418
    323.01306     980.84418
    323.01917     977.09418
    323.02527     973.09418
    323.03138     968.09418
    323.03748     961.59418
    323.04358     953.96918
    323.04969     946.96918
    323.05579     940.34418
    323.06190     934.96918
    323.06800     928.59418
    323.07411     920.59418
    323.08021     910.59418
    323.08631     900.34418
    323.09242     890.84418
    323.09852     882.46918
    323.10463     874.34418
    323.11073     867.46918
    323.11684     859.46918
    323.12294     853.21918
    323.12904     845.09418
    323.13515     837.34418
    323.14125     830.34418
    323.14736     826.71918
    323.15346     820.84418
    323.15957     815.21918
    323.16567     807.21918
    323.17177     800.21918
    323.17788     795.09418
    323.18398     789.59418
    323.19009     783.59418
    323.19619     776.84418
    323.20230     768.84418
    323.20840     762.21918
    323.21450     753.46918
    323.22061     741.84418
    323.22671     732.71918
    323.23282     721.84418
    323.23892     714.21918
    323.24503     708.59418
    323.25113     703.71918
    323.25723     699.21918
    323.26334     694.84418
    323.26944     691.21918
    323.27555     685.09418
    323.28165     681.84418
    323.28775     676.96918
    323.29386     675.09418
    323.29996     673.46918
    323.30607     671.59418
    323.31217     670.71918
    323.31828     670.09418
    323.32438     669.96918
    323.33048     671.96918
    323.33659     672.96918
    323.34269     674.59418
    323.34880     676.71918
    323.35490     677.84418
    323.36101     679.21918
    323.36711     681.21918
    323.37321     684.46918
    323.37932     688.59418
    323.38542     692.09418
    323.39153     695.71918
    323.39763     700.09418
    323.40374     707.84418
    323.40984     716.71918
    323.41594     727.96918
    323.42205     739.46918
    323.42815     752.34418
    323.43426     763.34418
    323.44036     773.59418
    323.44647     785.46918
    323.45257     796.59418
    323.45867     808.84418
    323.46478     819.96918
    323.47088     830.71918
    323.47699     843.34418
    323.48309     856.09418
    323.48920     869.71918
    323.49530     881.96918
    323.50140     894.34418
    323.50751     907.59418
    323.51361     921.21918
    323.51972     934.84418
    323.52582     950.09418
    323.53193     966.09418
    323.53803     982.09418
    323.54413     995.59418
    323.55024    1012.21918
    323.55634    1026.34412
    323.56245    1041.34412
    323.56855    1056.09412
    323.57466    1070.09412
    323.58076    1085.34412
    323.58686    1100.59412
    323.59297    1117.84412
    323.59907    1133.59412
    323.60518    1151.09412
    323.61128    1168.96912
    323.61738    1185.84412
    323.62349    1200.96912
    323.62959    1216.84412
    323.63570    1232.46912
    323.64180    1248.84412
    323.64791    1266.09412
    323.65401    1281.34412
    323.66011    1295.84412
    323.66622    1309.71912
    323.67232    1324.21912
    323.67843    1340.46912
    323.68453    1353.46912
    323.69064    1366.71912
    323.69674    1381.34399
    323.70284    1395.46899
    323.70895    1408.21899
    323.71505    1420.21899
    323.72116    1431.21899
    323.72726    1442.96899
    323.73337    1453.09399
    323.73947    1462.59399
    323.74557    1470.84399
    323.75168    1479.84399
    323.75778    1490.21899
    323.76389    1498.84399
    323.76999    1507.96899
    323.77610    1518.21899
    323.78220    1528.96899
    323.78830    1540.09399
    323.79441    1550.96899
    323.80051    1560.46899
    323.80662    1570.84399
    323.81272    1580.09399
    323.81883    1590.96899
    323.82493    1600.34399
    323.83103    1610.21899
    323.83714    1618.21899
    323.84324    1626.21899
    323.84935    1634.34399
    323.85545    1641.09399
    323.86156    1647.59399
    323.86766    1653.34399
    323.87376    1657.46899
    323.87987    1664.46899
    323.88597    1672.21899
    323.89208    1681.34399
    323.89818    1688.71899
    323.90429    1694.34399
    323.91039    1698.71899
    323.91649    1700.09399
    323.92260    1700.96899
    323.92870    1702.09399
    323.93481    1701.96899
    323.94091    1702.59399
    323.94702    1703.84399
    323.95312    1707.09399
    323.95922    1706.34399
    323.96533    1707.59399
    323.97143    1709.21899
    323.97754    1707.96899
    323.98364    1703.71899
    323.98974    1699.59399
    323.99585    1694.59399
    324.00195    1688.46899
    324.00806    1683.71899
    324.01416    1676.09399
    324.02027    1666.21899
    324.02637    1656.34399
    324.03247    1647.09399
    324.03858    1636.21899
    324.04468    1627.46899
    324.05079    1614.96899
    324.05689    1602.84399
    324.06300    1588.46899
    324.06910    1575.34399
    324.07520    1561.34399
    324.08131    1546.84399
    324.08741    1533.71899
    324.09352    1519.84399
    324.09962    1502.34399
    324.10573    1483.21899
    324.11183    1462.59399
    324.11793    1439.71899
    324.12404    1418.09399
    324.13014    1393.59399
    324.13625    1370.09399
    324.14235    1345.46912
    324.14846    1317.21912
    324.15456    1289.46912
    324.16066    1260.09412
    324.16677    1229.46912
    324.17287    1196.71912
    324.17898    1163.84412
    324.18508    1130.46912
    324.19119    1096.21912
    324.19729    1059.59412
    324.20339    1021.21918
    324.20950     982.09418
    324.21560     940.21918
    324.22171     897.71918
    324.22781     854.09418
    324.23392     808.96918
    324.24002     761.59418
    324.24612     714.84418
    324.25223     663.34418
    324.25833     610.46918
    324.26444     558.21918
    324.27054     504.96918
    324.27665     451.46918
    324.28275     397.59412
    324.28885     341.46912
    324.29496     284.71912
    324.30106     227.59413
    324.30717     171.21913
    324.31327     113.71912
    324.31937      54.34412
    324.32548      -7.53087
    324.33158     -69.28088
    324.33769    -129.65587
    324.34379    -191.28087
    324.34990    -251.28087
    324.35600    -315.15588
    324.36210    -376.03088
    324.36821    -438.28082
    324.37431    -500.53082
    324.38042    -561.90582
    324.38652    -622.78082
    324.39263    -684.15582
    324.39873    -745.53082
    324.40483    -806.53082
    324.41094    -867.65582
    324.41704    -927.65582
    324.42315    -989.40582
    324.42925   -1049.78088
    324.43536   -1109.40588
    324.44146   -1168.28088
    324.44756   -1229.15588
    324.45367   -1288.40588
    324.45977   -1348.53088
    324.46588   -1406.53101
    324.47198   -1463.90601
    324.47809   -1518.78101
    324.48419   -1571.78101
    324.49029   -1624.15601
    324.49640   -1673.90601
    324.50250   -1722.15601
    324.50861   -1770.40601
    324.51471   -1816.03101
    324.52082   -1858.78101
    324.52692   -1902.53101
    324.53302   -1946.90601
    324.53913   -1991.28101
    324.54523   -2035.40601
    324.55134   -2078.40601
    324.55744   -2121.15601
    324.56355   -2161.78101
    324.56965   -2201.78101
    324.57575   -2238.78101
    324.58186   -2275.15601
    324.58796   -2310.90601
    324.59407   -2346.90601
    324.60017   -2381.65601
    324.60628   -2415.03101
    324.61238   -2450.28101
    324.61848   -2485.03101
    324.62459   -2519.28101
    324.63069   -2551.28101
    324.63680   -2580.40601
    324.64290   -2610.78101
    324.64901   -2640.28101
    324.65511   -2664.78101
    324.66121   -2690.15601
    324.66732   -2714.53101
    324.67342   -2738.40601
    324.67953   -2762.28101
    324.68563   -2782.65601
    324.69173   -2802.40601
    324.69784   -2822.53101
    324.70394   -2839.90601
    324.71005   -2858.15601
    324.71615   -2873.53101
    324.72226   -2889.65601
    324.72836   -2905.15601
    324.73446   -2921.15601
    324.74057   -2934.28101
    324.74667   -2947.03101
    324.75278   -2957.40601
    324.75888   -2968.65601
    324.76499   -2980.28101
    324.77109   -2992.28101
    324.77719   -3005.03101
    324.78330   -3014.40601
    324.78940   -3025.03101
    324.79551   -3035.03101
    324.80161   -3043.03101
    324.80772   -3051.90601
    324.81382   -3060.65601
    324.81992   -3070.40601
    324.82603   -3077.40601
    324.83213   -3085.53101
    324.83824   -3093.53101
    324.84434   -3101.28101
    324.85045   -3108.78101
    324.85655   -3115.40601
    324.86265   -3120.03101
    324.86876   -3126.15601
    324.87486   -3133.40601
    324.88097   -3143.03101
    324.88707   -3154.15601
    324.89318   -3163.53101
    324.89928   -3173.40601
    324.90538   -3180.78101
    324.91149   -3190.03101
    324.91759   -3195.65601
    324.92370   -3199.40601
    324.92980   -3201.90601
    324.93591   -3201.90601
    324.94201   -3202.53101
    324.94811   -3202.90601
    324.95422   -3202.90601
    324.96032   -3203.28101
    324.96643   -3203.90601
    324.97253   -3204.03101
    324.97864   -3203.28101
    324.98474   -3202.53101
    324.99084   -3202.03101
    324.99695   -3202.90601
    325.00305   -3204.03101
    325.00916   -3207.15601
    325.01526   -3209.90601
    325.02136   -3210.90601
    325.02747   -3212.28101
    325.03357   -3212.28101
    325.03968   -3212.65601
    325.04578   -3211.40601
    325.05189   -3211.90601
    325.05799   -3209.90601
    325.06409   -3207.03101
    325.07020   -3202.15601
    325.07630   -3197.15601
    325.08241   -3193.15601
    325.08851   -3187.53101
    325.09462   -3179.53101
    325.10072   -3170.28101
    325.10682   -3159.53101
    325.11293   -3147.78101
    325.11903   -3135.40601
    325.12514   -3123.15601
    325.13124   -3109.40601
    325.13735   -3094.78101
    325.14345   -3080.28101
    325.14955   -3065.90601
    325.15566   -3051.65601
    325.16176   -3036.53101
    325.16787   -3019.65601
    325.17397   -3004.40601
    325.18008   -2986.28101
    325.18618   -2968.03101
    325.19228   -2949.53101
    325.19839   -2929.28101
    325.20449   -2908.28101
    325.21060   -2885.78101
    325.21670   -2862.78101
    325.22281   -2836.53101
    325.22891   -2809.28101
    325.23501   -2779.65601
    325.24112   -2751.65601
    325.24722   -2724.03101
    325.25333   -2697.15601
    325.25943   -2669.03101
    325.26554   -2639.78101
    325.27164   -2610.90601
    325.27774   -2582.78101
    325.28385   -2553.78101
    325.28995   -2526.65601
    325.29606   -2497.53101
    325.30216   -2467.78101
    325.30827   -2437.78101
    325.31437   -2406.40601
    325.32047   -2375.40601
    325.32658   -2342.65601
    325.33268   -2308.28101
    325.33879   -2271.78101
    325.34489   -2238.78101
    325.35099   -2208.15601
    325.35710   -2176.15601
    325.36320   -2148.15601
    325.36931   -2118.15601
    325.37541   -2088.15601
    325.38152   -2059.15601
    325.38762   -2028.15601
    325.39372   -1997.65601
    325.39983   -1969.03101
    325.40593   -1941.28101
    325.41204   -1912.15601
    325.41814   -1885.65601
    325.42425   -1860.03101
    325.43035   -1835.03101
    325.43645   -1809.28101
    325.44256   -1785.28101
    325.44866   -1761.28101
    325.45477   -1738.15601
    325.46087   -1715.78101
    325.46698   -1694.28101
    325.47308   -1673.90601
    325.47918   -1656.90601
    325.48529   -1638.40601
    325.49139   -1621.65601
    325.49750   -1603.53101
    325.50360   -1585.28101
    325.50971   -1569.28101
    325.51581   -1554.03101
    325.52191   -1539.65601
    325.52802   -1526.53101
    325.53412   -1512.78101
    325.54023   -1502.40601
    325.54633   -1491.28101
    325.55244   -1481.90601
    325.55854   -1473.03101
    325.56464   -1465.65601
    325.57075   -1458.03101
    325.57685   -1450.53101
    325.58296   -1442.15601
    325.58906   -1434.40601
    325.59517   -1427.15601
    325.60127   -1420.40601
    325.60737   -1414.15601
    325.61348   -1407.15601
    325.61958   -1400.40601
    325.62569   -1394.53101
    325.63179   -1389.15601
    325.63790   -1383.15601
    325.64400   -1379.53101
    325.65010   -1375.15601
    325.65621   -1370.65601
    325.66231   -1367.78101
    325.66842   -1361.53088
    325.67452   -1357.90588
    325.68063   -1351.53088
    325.68673   -1346.03088
    325.69283   -1339.90588
    325.69894   -1334.15588
    325.70504   -1327.53088
    325.71115   -1319.28088
    325.71725   -1312.40588
    325.72335   -1304.53088
    325.72946   -1297.65588
    325.73556   -1288.78088
    325.74167   -1279.03088
    325.74777   -1269.90588
    325.75388   -1261.15588
    325.75998   -1250.53088
    325.76608   -1241.03088
    325.77219   -1231.53088
    325.77829   -1223.53088
    325.78440   -1215.90588
    325.79050   -1207.65588
    325.79661   -1198.78088
    325.80271   -1190.65588
    325.80881   -1182.15588
    325.81492   -1173.28088
    325.82102   -1164.40588
    325.82713   -1155.90588
    325.83323   -1148.78088
    325.83934   -1137.40588
    325.84544   -1125.15588
    325.85154   -1114.03088
    325.85765   -1100.65588
    325.86375   -1091.53088
    325.86986   -1079.65588
    325.87596   -1069.40588
    325.88207   -1056.28088
    325.88817   -1044.40588
    325.89427   -1032.65588
    325.90038   -1020.53082
    325.90648   -1007.53082
    325.91259    -994.40582
    325.91869    -985.65582
    325.92480    -974.40582
    325.93090    -962.15582
    325.93700    -950.65582
    325.94311    -937.03082
    325.94921    -925.28082
    325.95532    -913.53082
    325.96142    -901.78082
    325.96753    -890.65582
    325.97363    -880.40582
    325.97973    -871.90582
    325.98584    -864.78082
    325.99194    -858.78082
    325.99805    -854.15582
    326.00415    -850.53082
    326.01026    -844.90582
    326.01636    -837.40582
    326.02246    -831.65582
    326.02857    -827.28082
    326.03467    -822.78082
    326.04078    -820.15582
    326.04688    -815.78082
    326.05298    -813.53082
    326.05909    -811.65582
    326.06519    -809.53082
    326.07130    -809.15582
    326.07740    -808.28082
    326.08351    -807.53082
    326.08961    -807.78082
    326.09571    -807.40582
    326.10182    -806.03082
    326.10792    -804.15582
    326.11403    -804.65582
    326.12013    -805.53082
    326.12624    -808.53082
    326.13234    -812.40582
    326.13844    -818.40582
    326.14455    -824.40582
    326.15065    -829.90582
    326.15676    -836.65582
    326.16286    -840.65582
    326.16897    -846.90582
    326.17507    -851.40582
    326.18117    -857.40582
    326.18728    -864.65582
    326.19338    -872.03082
    326.19949    -877.03082
    326.20559    -884.78082
    326.21170    -891.28082
    326.21780    -900.90582
    326.22390    -910.03082
    326.23001    -917.90582
    326.23611    -925.90582
    326.24222    -931.90582
    326.24832    -940.40582
    326.25443    -949.78082
    326.26053    -959.65582
    326.26663    -970.03082
    326.27274    -981.78082
    326.27884    -993.28082
    326.28495   -1005.90582
    326.29105   -1019.78082
    326.29716   -1033.78088
    326.30326   -1046.90588
    326.30936   -1062.78088
    326.31547   -1077.15588
    326.32157   -1094.53088
    326.32768   -1107.90588
    326.33378   -1121.78088
    326.33989   -1134.28088
    326.34599   -1147.15588
    326.35209   -1159.28088
    326.35820   -1173.03088
    326.36430   -1187.03088
    326.37041   -1199.90588
    326.37651   -1212.15588
    326.38262   -1225.15588
    326.38872   -1239.65588
    326.39482   -1250.03088
    326.40093   -1262.40588
    326.40703   -1271.78088
    326.41314   -1282.78088
    326.41924   -1294.15588
    326.42534   -1307.15588
    326.43145   -1321.40588
    326.43755   -1333.53088
    326.44366   -1347.15588
    326.44976   -1359.90588
    326.45587   -1370.28101
    326.46197   -1381.28101
    326.46807   -1388.65601
    326.47418   -1398.78101
    326.48028   -1407.53101
    326.48639   -1415.90601
    326.49249   -1423.40601
    326.49860   -1432.28101
    326.50470   -1441.53101
    326.51080   -1448.90601
    326.51691   -1455.03101
    326.52301   -1459.28101
    326.52912   -1461.90601
    326.53522   -1465.65601
    326.54133   -1469.53101
    326.54743   -1472.15601
    326.55353   -1475.78101
    326.55964   -1477.90601
    326.56574   -1481.15601
    326.57185   -1483.28101
    326.57795   -1482.65601
    326.58406   -1482.90601
    326.59016   -1480.90601
    326.59626   -1478.90601
    326.60237   -1477.03101
    326.60847   -1472.65601
    326.61458   -1467.90601
    326.62068   -1462.90601
    326.62679   -1456.40601
    326.63289   -1449.03101
    326.63899   -1441.78101
    326.64510   -1434.03101
    326.65120   -1426.90601
    326.65731   -1418.15601
    326.66341   -1409.15601
    326.66952   -1402.03101
    326.67562   -1395.40601
    326.68172   -1387.53101
    326.68783   -1379.15601
    326.69393   -1370.90601
    326.70004   -1362.90588
    326.70614   -1353.40588
    326.71225   -1343.90588
    326.71835   -1332.65588
    326.72445   -1321.40588
    326.73056   -1309.28088
    326.73666   -1298.28088
    326.74277   -1287.40588
    326.74887   -1277.03088
    326.75497   -1266.15588
    326.76108   -1252.78088
    326.76718   -1239.78088
    326.77329   -1226.40588
    326.77939   -1213.53088
    326.78550   -1200.03088
    326.79160   -1188.03088
    326.79770   -1175.53088
    326.80381   -1164.03088
    326.80991   -1155.15588
    326.81602   -1144.03088
    326.82212   -1132.78088
    326.82823   -1121.90588
    326.83433   -1109.15588
    326.84043   -1096.90588
    326.84654   -1085.53088
    326.85264   -1076.03088
    326.85875   -1065.28088
    326.86485   -1056.15588
    326.87096   -1046.90588
    326.87706   -1034.65588
    326.88316   -1023.90582
    326.88927   -1012.65582
    326.89537    -999.78082
    326.90148    -987.15582
    326.90758    -976.78082
    326.91369    -968.03082
    326.91979    -961.15582
    326.92589    -953.90582
    326.93200    -947.40582
    326.93810    -941.03082
    326.94421    -934.40582
    326.95031    -927.90582
    326.95642    -922.03082
    326.96252    -916.15582
    326.96862    -910.65582
    326.97473    -903.53082
    326.98083    -897.90582
    326.98694    -892.15582
    326.99304    -884.53082
    326.99915    -877.03082
    327.00525    -869.65582
    327.01135    -863.15582
    327.01746    -856.28082
    327.02356    -849.78082
    327.02967    -843.78082
    327.03577    -834.28082
    327.04188    -827.15582
    327.04798    -818.40582
    327.05408    -810.65582
    327.06019    -799.90582
    327.06629    -790.90582
    327.07240    -783.15582
    327.07850    -773.78082
    327.08461    -768.15582
    327.09071    -763.15582
    327.09681    -760.53082
    327.10292    -758.03082
    327.10902    -752.65582
    327.11513    -749.65582
    327.12123    -744.78082
    327.12733    -738.90582
    327.13344    -735.15582
    327.13954    -732.03082
    327.14565    -726.15582
    327.15175    -721.53082
    327.15786    -719.28082
    327.16396    -716.15582
    327.17006    -713.78082
    327.17617    -711.03082
    327.18227    -706.65582
    327.18838    -703.65582
    327.19448    -699.65582
    327.20059    -696.78082
    327.20669    -694.28082
    327.21279    -693.03082
    327.21890    -691.15582
    327.22500    -690.28082
    327.23111    -688.15582
    327.23721    -685.65582
    327.24332    -682.53082
    327.24942    -679.65582
    327.25552    -677.78082
    327.26163    -676.15582
    327.26773    -671.78082
    327.27384    -668.78082
    327.27994    -666.03082
    327.28605    -665.03082
    327.29215    -662.90582
    327.29825    -657.90582
    327.30436    -655.53082
    327.31046    -651.65582
    327.31657    -646.40582
    327.32267    -644.15582
    327.32878    -641.03082
    327.33488    -637.78082
    327.34098    -636.28082
    327.34709    -631.90582
    327.35319    -627.90582
    327.35930    -625.15582
    327.36540    -621.65582
    327.37151    -616.65582
    327.37761    -611.65582
    327.38371    -607.03082
    327.38982    -601.65582
    327.39592    -597.15582
    327.40203    -592.28082
    327.40813    -587.28082
    327.41424    -583.15582
    327.42034    -577.40582
    327.42644    -570.90582
    327.43255    -567.40582
    327.43865    -563.90582
    327.44476    -560.40582
    327.45086    -555.78082
    327.45696    -549.40582
    327.46307    -543.53082
    327.46917    -538.03082
    327.47528    -532.03082
    327.48138    -524.15582
    327.48749    -519.65582
    327.49359    -514.65582
    327.49969    -511.65582
    327.50580    -509.03082
    327.51190    -505.15582
    327.51801    -503.78082
    327.52411    -501.15582
    327.53022    -497.53082
    327.53632    -494.40582
    327.54242    -490.40582
    327.54853    -486.15582
    327.55463    -482.78082
    327.56074    -479.78082
    327.56684    -477.28082
    327.57295    -476.28082
    327.57905    -474.65582
    327.58515    -471.65582
    327.59126    -471.78082
    327.59736    -466.53082
    327.60347    -463.15582
    327.60957    -460.03082
    327.61568    -457.65582
    327.62178    -454.78082
    327.62788    -453.40582
    327.63399    -452.28082
    327.64009    -450.28082
    327.64620    -447.28082
    327.65230    -442.40582
    327.65841    -436.53082
    327.66451    -430.90582
    327.67061    -424.53082
    327.67672    -419.78082
    327.68282    -417.40582
    327.68893    -414.90582
    327.69503    -413.03082
    327.70114    -410.03082
    327.70724    -411.53082
    327.71334    -408.15588
    327.71945    -405.40588
    327.72555    -402.65588
    327.73166    -398.40588
    327.73776    -395.90588
    327.74387    -393.78088
    327.74997    -393.40588
    327.75607    -392.65588
    327.76218    -393.15588
    327.76828    -393.15588
    327.77439    -392.28088
    327.78049    -392.78088
    327.78660    -390.90588
    327.79270    -390.65588
    327.79880    -391.40588
    327.80491    -393.40588
    327.81101    -395.53088
    327.81712    -398.40588
    327.82322    -399.15588
    327.82932    -403.28088
    327.83543    -403.40588
    327.84153    -404.65588
    327.84764    -404.53088
    327.85374    -405.28088
    327.85985    -407.90588
    327.86595    -410.03088
    327.87205    -410.40582
    327.87816    -411.40582
    327.88426    -413.53082
    327.89037    -414.53082
    327.89647    -416.53082
    327.90258    -417.65582
    327.90868    -418.53082
    327.91478    -420.28082
    327.92089    -423.40582
    327.92699    -427.78082
    327.93310    -432.03082
    327.93920    -433.53082
    327.94531    -435.40582
    327.95141    -434.53082
    327.95751    -433.90582
    327.96362    -431.90582
    327.96972    -430.90582
    327.97583    -431.28082
    327.98193    -436.40582
    327.98804    -439.03082
    327.99414    -444.40582
    328.00024    -448.40582
    328.00635    -455.40582
    328.01245    -459.53082
    328.01856    -463.90582
    328.02466    -464.03082
    328.03077    -465.65582
    328.03687    -468.40582
    328.04297    -470.28082
    328.04908    -474.65582
    328.05518    -479.53082
    328.06129    -482.53082
    328.06739    -484.28082
    328.07350    -485.78082
    328.07960    -488.40582
    328.08570    -489.90582
    328.09181    -493.40582
    328.09791    -496.15582
    328.10402    -499.28082
    328.11012    -499.40582
    328.11623    -500.78082
    328.12233    -502.53082
    328.12843    -503.40582
    328.13454    -502.40582
    328.14064    -502.90582
    328.14675    -501.53082
    328.15285    -501.40582
    328.15895    -502.03082
    328.16506    -501.40582
    328.17116    -503.03082
    328.17727    -502.53082
    328.18337    -501.90582
    328.18948    -503.28082
    328.19558    -504.40582
    328.20168    -504.28082
    328.20779    -504.15582
    328.21389    -504.15582
    328.22000    -506.53082
    328.22610    -509.90582
    328.23221    -512.15582
    328.23831    -518.28082
    328.24441    -523.28082
    328.25052    -528.53082
    328.25662    -531.15582
    328.26273    -535.15582
    328.26883    -538.65582
    328.27494    -541.90582
    328.28104    -544.65582
    328.28714    -548.53082
    328.29325    -551.65582
    328.29935    -553.78082
    328.30546    -555.90582
    328.31156    -557.78082
    328.31767    -560.40582
    328.32377    -561.15582
    328.32987    -560.15582
    328.33598    -561.03082
    328.34208    -560.65582
    328.34819    -560.53082
    328.35429    -559.40582
    328.36040    -559.78082
    328.36650    -562.90582
    328.37260    -562.53082
    328.37871    -563.78082
    328.38481    -563.28082
    328.39092    -563.90582
    328.39702    -562.90582
    328.40313    -561.28082
    328.40923    -561.78082
    328.41533    -560.28082
    328.42144    -557.53082
    328.42754    -553.65582
    328.43365    -549.28082
    328.43975    -546.65582
    328.44586    -544.15582
    328.45196    -541.53082
    328.45806    -540.53082
    328.46417    -539.78082
    328.47027    -541.65582
    328.47638    -542.40582
    328.48248    -543.53082
    328.48859    -541.53082
    328.49469    -538.03082
    328.50079    -534.78082
    328.50690    -531.90582
    328.51300    -528.03082
    328.51911    -525.78082
    328.52521    -522.28082
    328.53131    -519.90582
    328.53742    -516.53082
    328.54352    -511.40582
    328.54963    -506.78082
    328.55573    -502.03082
    328.56184    -497.03082
    328.56794    -494.40582
    328.57404    -491.28082
    328.58015    -490.40582
    328.58625    -490.90582
    328.59236    -489.03082
    328.59846    -488.78082
    328.60457    -484.78082
    328.61067    -479.03082
    328.61677    -473.40582
    328.62288    -471.03082
    328.62898    -467.40582
    328.63509    -463.15582
    328.64119    -459.53082
    328.64730    -456.15582
    328.65340    -453.78082
    328.65950    -450.40582
    328.66561    -449.90582
    328.67171    -450.03082
    328.67782    -449.28082
    328.68392    -447.90582
    328.69003    -445.90582
    328.69613    -446.78082
    328.70223    -449.28082
    328.70834    -449.28082
    328.71444    -450.90582
    328.72055    -451.53082
    328.72665    -452.28082
    328.73276    -450.28082
    328.73886    -448.53082
    328.74496    -445.15582
    328.75107    -440.65582
    328.75717    -438.90582
    328.76328    -438.90582
    328.76938    -439.15582
    328.77549    -437.65582
    328.78159    -436.78082
    328.78769    -432.40582
    328.79380    -430.15582
    328.79990    -426.65582
    328.80601    -423.15582
    328.81211    -423.15582
    328.81822    -421.40582
    328.82432    -422.15582
    328.83042    -420.90582
    328.83653    -419.40582
    328.84263    -417.78082
    328.84874    -414.65582
    328.85484    -411.53082
    328.86094    -408.65588
    328.86705    -409.40582
    328.87315    -409.15588
    328.87926    -412.03082
    328.88536    -413.90582
    328.89147    -416.40582
    328.89757    -418.28082
    328.90367    -418.53082
    328.90978    -419.40582
    328.91588    -419.78082
    328.92199    -418.65582
    328.92809    -417.90582
    328.93420    -414.53082
    328.94030    -411.03082
    328.94640    -410.53082
    328.95251    -409.15588
    328.95861    -408.53088
    328.96472    -405.78088
    328.97082    -403.65588
    328.97693    -402.40588
    328.98303    -399.65588
    328.98913    -397.90588
    328.99524    -395.65588
    329.00134    -395.28088
    329.00745    -395.65588
    329.01355    -396.28088
    329.01966    -397.03088
    329.02576    -394.90588
    329.03186    -390.90588
    329.03797    -389.65588
    329.04407    -387.40588
    329.05018    -386.40588
    329.05628    -383.90588
    329.06239    -383.03088
    329.06849    -381.53088
    329.07459    -379.65588
    329.08070    -381.03088
    329.08680    -379.53088
    329.09291    -378.90588
    329.09901    -374.90588
    329.10512    -371.03088
    329.11122    -367.03088
    329.11732    -363.90588
    329.12343    -363.03088
    329.12953    -358.65588
    329.13564    -355.53088
    329.14174    -353.03088
    329.14785    -353.53088
    329.15395    -352.40588
    329.16005    -352.28088
    329.16616    -352.78088
    329.17226    -351.65588
    329.17837    -348.90588
    329.18447    -348.03088
    329.19058    -345.28088
    329.19668    -341.90588
    329.20278    -340.78088
    329.20889    -339.40588
    329.21499    -339.90588
    329.22110    -341.28088
    329.22720    -339.53088
    329.23330    -339.53088
    329.23941    -337.90588
    329.24551    -336.53088
    329.25162    -334.28088
    329.25772    -329.65588
    329.26383    -325.90588
    329.26993    -322.15588
    329.27603    -317.65588
    329.28214    -314.28088
    329.28824    -314.40588
    329.29435    -314.15588
    329.30045    -315.15588
    329.30656    -315.53088
    329.31266    -318.03088
    329.31876    -321.28088
    329.32487    -324.03088
    329.33097    -325.53088
    329.33708    -325.28088
    329.34318    -324.78088
    329.34929    -322.40588
    329.35539    -320.65588
    329.36149    -319.78088
    329.36760    -318.53088
    329.37370    -319.65588
    329.37981    -320.90588
    329.38591    -320.90588
    329.39202    -321.03088
    329.39812    -316.90588
    329.40422    -316.90588
    329.41033    -314.53088
    329.41643    -314.90588
    329.42254    -313.28088
    329.42864    -313.15588
    329.43475    -312.15588
    329.44085    -307.03088
    329.44695    -303.28088
    329.45306    -298.65588
    329.45916    -297.15588
    329.46527    -294.90588
    329.47137    -293.90588
    329.47748    -293.40588
    329.48358    -293.53088
    329.48968    -293.03088
    329.49579    -291.03088
    329.50189    -289.78088
    329.50800    -288.90588
    329.51410    -286.90588
    329.52021    -284.78088
    329.52631    -283.40588
    329.53241    -279.65588
    329.53852    -276.78088
    329.54462    -275.28088
    329.55073    -273.40588
    329.55683    -271.40588
    329.56293    -268.78088
    329.56904    -267.03088
    329.57514    -265.40588
    329.58125    -263.40588
    329.58735    -262.03088
    329.59346    -259.28088
    329.59956    -259.15588
    329.60566    -257.65588
    329.61177    -256.40588
    329.61787    -258.78088
    329.62398    -257.15588
    329.63008    -257.03088
    329.63619    -257.53088
    329.64229    -256.03088
    329.64839    -256.15588
    329.65450    -257.90588
    329.66060    -258.90588
    329.66671    -260.40588
    329.67281    -259.40588
    329.67892    -260.40588
    329.68502    -260.65588
    329.69112    -262.15588
    329.69723    -261.03088
    329.70333    -259.03088
    329.70944    -257.53088
    329.71554    -256.40588
    329.72165    -256.03088
    329.72775    -256.65588
    329.73385    -254.90588
    329.73996    -253.78087
    329.74606    -253.78087
    329.75217    -254.65587
    329.75827    -254.03088
    329.76438    -256.78088
    329.77048    -257.65588
    329.77658    -257.03088
    329.78269    -257.78088
    329.78879    -254.78088
    329.79490    -253.15588
    329.80100    -251.78087
    329.80711    -249.40587
    329.81321    -248.53087
    329.81931    -249.15587
    329.82542    -249.90587
    329.83152    -252.28087
    329.83763    -254.03087
    329.84373    -256.15588
    329.84984    -258.65588
    329.85594    -261.28088
    329.86204    -262.65588
    329.86815    -265.53088
    329.87425    -265.40588
    329.88036    -268.53088
    329.88646    -271.53088
    329.89257    -275.15588
    329.89867    -278.53088
    329.90477    -280.15588
    329.91088    -279.90588
    329.91698    -281.03088
    329.92309    -282.03088
    329.92919    -286.03088
    329.93529    -287.65588
    329.94140    -287.40588
    329.94750    -286.65588
    329.95361    -285.03088
    329.95971    -285.53088
    329.96582    -285.40588
    329.97192    -288.15588
    329.97802    -288.53088
    329.98413    -287.03088
    329.99023    -285.65588
    329.99634    -284.28088
    330.00244    -284.15588
    330.00855    -282.65588
    330.01465    -284.53088
    330.02075    -285.78088
    330.02686    -285.28088
    330.03296    -285.28088
    330.03907    -282.65588
    330.04517    -281.15588
    330.05128    -277.78088
    330.05738    -275.90588
    330.06348    -276.03088
    330.06959    -276.65588
    330.07569    -278.40588
    330.08180    -280.40588
    330.08790    -281.15588
    330.09401    -282.78088
    330.10011    -285.28088
    330.10621    -283.90588
    330.11232    -282.78088
    330.11842    -282.53088
    330.12453    -281.40588
    330.13063    -282.90588
    330.13674    -283.40588
    330.14284    -283.65588
    330.14894    -281.78088
    330.15505    -282.15588
    330.16115    -283.65588
    330.16726    -287.15588
    330.17336    -288.40588
    330.17947    -288.90588
    330.18557    -288.40588
    330.19167    -286.78088
    330.19778    -284.78088
    330.20388    -282.15588
    330.20999    -280.65588
    330.21609    -278.03088
    330.22220    -277.28088
    330.22830    -275.40588
    330.23440    -273.78088
    330.24051    -271.90588
    330.24661    -269.78088
    330.25272    -270.03088
    330.25882    -270.90588
    330.26492    -273.15588
    330.27103    -275.78088
    330.27713    -278.15588
    330.28324    -278.40588
    330.28934    -275.03088
    330.29545    -273.28088
    330.30155    -271.90588
    330.30765    -268.90588
    330.31376    -267.53088
    330.31986    -265.65588
    330.32597    -264.90588
    330.33207    -264.15588
    330.33818    -263.15588
    330.34428    -261.03088
    330.35038    -258.03088
    330.35649    -256.15588
    330.36259    -256.53088
    330.36870    -256.03088
    330.37480    -255.90588
    330.38091    -256.03088
    330.38701    -257.03088
    330.39311    -258.65588
    330.39922    -259.28088
    330.40532    -260.65588
    330.41143    -261.78088
    330.41753    -262.65588
    330.42364    -263.65588
    330.42974    -265.03088
    330.43584    -265.90588
    330.44195    -265.78088
    330.44805    -271.28088
    330.45416    -274.03088
    330.46026    -274.15588
    330.46637    -273.15588
    330.47247    -273.28088
    330.47857    -273.15588
    330.48468    -270.90588
    330.49078    -270.28088
    330.49689    -269.03088
    330.50299    -267.53088
    330.50910    -266.65588
    330.51520    -264.03088
    330.52130    -261.65588
    330.52741    -259.03088
    330.53351    -256.78088
    330.53962    -255.90588
    330.54572    -252.53087
    330.55183    -251.65587
    330.55793    -250.53087
    330.56403    -249.40587
    330.57014    -249.40587
    330.57624    -249.15587
    330.58235    -246.03087
    330.58845    -244.03087
    330.59455    -240.53087
    330.60066    -237.28087
    330.60676    -234.40587
    330.61287    -232.65587
    330.61897    -232.15587
    330.62508    -235.03087
    330.63118    -235.40587
    330.63728    -235.40587
    330.64339    -233.53087
    330.64949    -230.28087
    330.65560    -226.28087
    330.66170    -223.28087
    330.66781    -220.53087
    330.67391    -219.28087
    330.68001    -220.78087
    330.68612    -221.03087
    330.69222    -219.90587
    330.69833    -220.53087
    330.70443    -220.03087
    330.71054    -221.65587
    330.71664    -222.65587
    330.72274    -224.40587
    330.72885    -226.15587
    330.73495    -226.65587
    330.74106    -227.28087
    330.74716    -225.15587
    330.75327    -225.65587
    330.75937    -225.40587
    330.76547    -223.53087
    330.77158    -221.90587
    330.77768    -222.03087
    330.78379    -221.03087
    330.78989    -219.40587
    330.79600    -218.28087
    330.80210    -217.65587
    330.80820    -219.90587
    330.81431    -220.03087
    330.82041    -221.40587
    330.82652    -220.53087
    330.83262    -220.53087
    330.83873    -218.40587
    330.84483    -213.53087
    330.85093    -211.78087
    330.85704    -207.15587
    330.86314    -205.28087
    330.86925    -202.03087
    330.87535    -198.15587
    330.88146    -196.40587
    330.88756    -193.15587
    330.89366    -192.78087
    330.89977    -193.53087
    330.90587    -194.15587
    330.91198    -197.65587
    330.91808    -199.03087
    330.92419    -203.65587
    330.93029    -207.15587
    330.93639    -212.15587
    330.94250    -216.53087
    330.94860    -218.03087
    330.95471    -217.53087
    330.96081    -218.40587
    330.96691    -217.28087
    330.97302    -218.15587
    330.97912    -217.15587
    330.98523    -216.78087
    330.99133    -216.03087
    330.99744    -215.78087
    331.00354    -214.65587
    331.00964    -213.65587
    331.01575    -214.40587
    331.02185    -213.65587
    331.02796    -215.15587
    331.03406    -215.53087
    331.04017    -215.78087
    331.04627    -215.78087
    331.05237    -217.53087
    331.05848    -218.65587
    331.06458    -222.15587
    331.07069    -221.40587
    331.07679    -225.03087
    331.08290    -224.65587
    331.08900    -225.40587
    331.09510    -224.28087
    331.10121    -224.40587
    331.10731    -226.28087
    331.11342    -228.15587
    331.11952    -227.40587
    331.12563    -229.78087
    331.13173    -231.28087
    331.13783    -231.90587
    331.14394    -232.40587
    331.15004    -232.28087
    331.15615    -233.28087
    331.16225    -233.78087
    331.16836    -234.53087
    331.17446    -234.40587
    331.18056    -230.90587
    331.18667    -229.03087
    331.19277    -226.03087
    331.19888    -226.28087
    331.20498    -226.53087
    331.21109    -227.65587
    331.21719    -227.65587
    331.22329    -228.40587
    331.22940    -228.65587
    331.23550    -229.03087
    331.24161    -227.28087
    331.24771    -227.03087
    331.25382    -225.28087
    331.25992    -225.03087
    331.26602    -222.90587
    331.27213    -221.03087
    331.27823    -221.78087
    331.28434    -219.53087
    331.29044    -216.90587
    331.29654    -213.15587
    331.30265    -208.90587
    331.30875    -205.40587
    331.31486    -202.65587
    331.32096    -200.78087
    331.32707    -200.90587
    331.33317    -199.65587
    331.33927    -203.15587
    331.34538    -204.03087
    331.35148    -202.15587
    331.35759    -200.53087
    331.36369    -198.53087
    331.36980    -198.03087
    331.37590    -197.65587
    331.38200    -199.15587
    331.38811    -199.78087
    331.39421    -201.90587
    331.40032    -204.65587
    331.40642    -207.15587
    331.41253    -208.28087
    331.41863    -209.65587
    331.42473    -209.90587
    331.43084    -207.40587
    331.43694    -206.65587
    331.44305    -205.03087
    331.44915    -204.90587
    331.45526    -203.03087
    331.46136    -203.78087
    331.46746    -201.40587
    331.47357    -201.28087
    331.47967    -198.65587
    331.48578    -197.65587
    331.49188    -197.53087
    331.49799    -195.90587
    331.50409    -194.65587
    331.51019    -192.90587
    331.51630    -194.28087
    331.52240    -194.65587
    331.52851    -194.40587
    331.53461    -194.15587
    331.54072    -194.03087
    331.54682    -194.78087
    331.55292    -195.78087
    331.55903    -194.40587
    331.56513    -195.03087
    331.57124    -195.03087
    331.57734    -197.65587
    331.58345    -198.03087
    331.58955    -198.78087
    331.59565    -198.28087
    331.60176    -196.28087
    331.60786    -195.03087
    331.61397    -191.40587
    331.62007    -189.28087
    331.62618    -186.28087
    331.63228    -182.53087
    331.63838    -183.03087
    331.64449    -182.15587
    331.65059    -181.65587
    331.65670    -181.65587
    331.66280    -180.78087
    331.66890    -179.90587
    331.67501    -177.78087
    331.68111    -177.65587
    331.68722    -176.78087
    331.69332    -174.90587
    331.69943    -174.03087
    331.70553    -176.40587
    331.71163    -178.40587
    331.71774    -181.90587
    331.72384    -182.78087
    331.72995    -182.40587
    331.73605    -181.15587
    331.74216    -181.03087
    331.74826    -178.53087
    331.75436    -178.65587
    331.76047    -178.03087
    331.76657    -179.65587
    331.77268    -180.03087
    331.77878    -180.53087
    331.78489    -179.53087
    331.79099    -178.15587
    331.79709    -177.28087
    331.80320    -176.03087
    331.80930    -173.40587
    331.81541    -173.78087
    331.82151    -173.15587
    331.82762    -173.03087
    331.83372    -173.28087
    331.83982    -169.65587
    331.84593    -169.03087
    331.85203    -168.40587
    331.85814    -169.78087
    331.86424    -169.40587
    331.87035    -168.90587
    331.87645    -168.40587
    331.88255    -166.78087
    331.88866    -164.40587
    331.89476    -163.03087
    331.90087    -160.28087
    331.90697    -161.03087
    331.91308    -160.90587
    331.91918    -158.40587
    331.92528    -157.78087
    331.93139    -155.65587
    331.93749    -156.53087
    331.94360    -157.65587
    331.94970    -160.65587
    331.95581    -163.53087
    331.96191    -166.28087
    331.96801    -168.40587
    331.97412    -169.90587
    331.98022    -172.03087
    331.98633    -174.90587
    331.99243    -178.90587
    331.99853    -179.03087
    332.00464    -178.15587
    332.01074    -176.78087
    332.01685    -176.78087
    332.02295    -176.90587
    332.02906    -175.53087
    332.03516    -175.53087
    332.04126    -175.65587
    332.04737    -175.78087
    332.05347    -176.65587
    332.05958    -177.15587
    332.06568    -177.65587
    332.07179    -176.78087
    332.07789    -176.40587
    332.08399    -176.40587
    332.09010    -177.53087
    332.09620    -178.90587
    332.10231    -179.78087
    332.10841    -179.28087
    332.11452    -179.03087
    332.12062    -180.28087
    332.12672    -181.90587
    332.13283    -180.78087
    332.13893    -180.53087
    332.14504    -179.15587
    332.15114    -177.78087
    332.15725    -177.78087
    332.16335    -179.90587
    332.16945    -182.15587
    332.17556    -185.03087
    332.18166    -185.28087
    332.18777    -185.15587
    332.19387    -183.03087
    332.19998    -181.15587
    332.20608    -181.15587
    332.21218    -179.03087
    332.21829    -180.03087
    332.22439    -179.90587
    332.23050    -181.65587
    332.23660    -182.65587
    332.24271    -181.40587
    332.24881    -178.28087
    332.25491    -174.28087
    332.26102    -170.90587
    332.26712    -168.15587
    332.27323    -164.03087
    332.27933    -161.28087
    332.28544    -160.65587
    332.29154    -161.53087
    332.29764    -162.90587
    332.30375    -166.15587
    332.30985    -167.15587
    332.31596    -166.15587
    332.32206    -166.03087
    332.32817    -163.65587
    332.33427    -164.15587
    332.34037    -163.78087
    332.34648    -165.90587
    332.35258    -166.90587
    332.35869    -168.90587
    332.36479    -170.90587
    332.37089    -170.40587
    332.37700    -170.28087
    332.38310    -172.40587
    332.38921    -173.78087
    332.39531    -174.40587
    332.40142    -177.53087
    332.40752    -179.78087
    332.41362    -181.65587
    332.41973    -183.90587
    332.42583    -184.40587
    332.43194    -186.15587
    332.43804    -185.65587
    332.44415    -188.03087
    332.45025    -188.15587
    332.45635    -190.90587
    332.46246    -189.53087
    332.46856    -187.65587
    332.47467    -185.90587
    332.48077    -183.53087
    332.48688    -182.53087
    332.49298    -179.90587
    332.49908    -179.53087
    332.50519    -179.65587
    332.51129    -178.78087
    332.51740    -179.15587
    332.52350    -177.03087
    332.52961    -173.15587
    332.53571    -169.15587
    332.54181    -166.65587
    332.54792    -164.15587
    332.55402    -163.03087
    332.56013    -160.40587
    332.56623    -157.28087
    332.57234    -154.90587
    332.57844    -154.40587
    332.58454    -153.78087
    332.59065    -154.03087
    332.59675    -156.28087
    332.60286    -156.28087
    332.60896    -158.40587
    332.61507    -157.90587
    332.62117    -158.03087
    332.62727    -157.03087
    332.63338    -157.40587
    332.63948    -158.28087
    332.64559    -156.53087
    332.65169    -157.03087
    332.65780    -154.53087
    332.66390    -154.40587
    332.67000    -151.53087
    332.67611    -150.15587
    332.68221    -149.28087
    332.68832    -148.78087
    332.69442    -148.65587
    332.70052    -146.78087
    332.70663    -146.40587
    332.71273    -146.15587
    332.71884    -146.03087
    332.72494    -147.28087
    332.73105    -148.15587
    332.73715    -148.53087
    332.74325    -148.28087
    332.74936    -146.53087
    332.75546    -146.65587
    332.76157    -145.15587
    332.76767    -143.15587
    332.77378    -143.15587
    332.77988    -144.15587
    332.78598    -146.28087
    332.79209    -145.28087
    332.79819    -147.15587
    332.80430    -148.40587
    332.81040    -151.15587
    332.81651    -156.78087
    332.82261    -161.15587
    332.82871    -164.65587
    332.83482    -167.53087
    332.84092    -168.53087
    332.84703    -173.15587
    332.85313    -175.53087
    332.85924    -177.90587
    332.86534    -178.28087
    332.87144    -174.78087
    332.87755    -171.53087
    332.88365    -168.65587
    332.88976    -166.53087
    332.89586    -163.03087
    332.90197    -158.78087
    332.90807    -155.65587
    332.91417    -153.28087
    332.92028    -151.03087
    332.92638    -147.78087
    332.93249    -147.40587
    332.93859    -146.53087
    332.94470    -147.40587
    332.95080    -146.15587
    332.95690    -144.40587
    332.96301    -142.28087
    332.96911    -141.40587
    332.97522    -141.40587
    332.98132    -141.90587
    332.98743    -142.15587
    332.99353    -142.53087
    332.99963    -141.90587
    333.00574    -140.78087
    333.01184    -143.78087
    333.01795    -145.03087
    333.02405    -147.03087
    333.03016    -147.90587
    333.03626    -149.53087
    333.04236    -151.40587
    333.04847    -153.03087
    333.05457    -154.90587
    333.06068    -156.65587
    333.06678    -157.78087
    333.07288    -158.40587
    333.07899    -159.78087
    333.08509    -159.78087
    333.09120    -159.28087
    333.09730    -159.15587
    333.10341    -158.78087
    333.10951    -156.40587
    333.11561    -153.65587
    333.12172    -150.28087
    333.12782    -149.78087
    333.13393    -144.15587
    333.14003    -143.03087
    333.14614    -140.78087
    333.15224    -139.40587
    333.15834    -139.65587
    333.16445    -138.40587
    333.17055    -136.40587
    333.17666    -135.03087
    333.18276    -134.65587
    333.18887    -134.28087
    333.19497    -134.53087
    333.20107    -134.78087
    333.20718    -135.90587
    333.21328    -139.28087
    333.21939    -139.40587
    333.22549    -140.28087
    333.23160    -142.15587
    333.23770    -143.65587
    333.24380    -145.90587
    333.24991    -146.53087
    333.25601    -146.65587
    333.26212    -146.40587
    333.26822    -144.15587
    333.27433    -142.90587
    333.28043    -140.53087
    333.28653    -139.78087
    333.29264    -138.28087
    333.29874    -138.15587
    333.30485    -135.03087
    333.31095    -131.90587
    333.31706    -129.40587
    333.32316    -126.40588
    333.32926    -126.03088
    333.33537    -127.90588
    333.34147    -128.90587
    333.34758    -128.78087
    333.35368    -126.90588
    333.35979    -126.65588
    333.36589    -124.78088
    333.37199    -123.28088
    333.37810    -122.65588
    333.38420    -124.28088
    333.39031    -127.40588
    333.39641    -130.53087
    333.40251    -129.65587
    333.40862    -131.40587
    333.41472    -132.40587
    333.42083    -132.28087
    333.42693    -132.03087
    333.43304    -131.40587
    333.43914    -132.15587
    333.44524    -134.15587
    333.45135    -136.15587
    333.45745    -137.28087
    333.46356    -140.15587
    333.46966    -144.78087
    333.47577    -148.28087
    333.48187    -151.15587
    333.48797    -154.28087
    333.49408    -155.78087
    333.50018    -154.78087
    333.50629    -153.90587
    333.51239    -149.90587
    333.51850    -148.78087
    333.52460    -147.78087
    333.53070    -145.65587
    333.53681    -144.03087
    333.54291    -141.78087
    333.54902    -140.28087
    333.55512    -138.28087
    333.56123    -137.78087
    333.56733    -138.90587
    333.57343    -138.15587
    333.57954    -134.65587
    333.58564    -131.53087
    333.59175    -128.03087
    333.59785    -124.40588
    333.60396    -120.90588
    333.61006    -118.65588
    333.61616    -115.15588
    333.62227    -113.65588
    333.62837    -112.03088
    333.63448    -111.78088
    333.64058    -109.03088
    333.64669    -109.28088
    333.65279    -109.03088
    333.65889    -109.78088
    333.66500    -110.90588
    333.67110    -112.03088
    333.67721    -115.53088
    333.68331    -116.15588
    333.68942    -118.28088
    333.69552    -119.65588
    333.70162    -117.90588
    333.70773    -114.90588
    333.71383    -111.15588
    333.71994    -108.90588
    333.72604    -108.28088
    333.73215    -109.03088
    333.73825    -108.40588
    333.74435    -108.90588
    333.75046    -108.03088
    333.75656    -106.90588
    333.76267    -108.03088
    333.76877    -108.90588
    333.77487    -108.40588
    333.78098    -106.53088
    333.78708    -105.78088
    333.79319    -104.28088
    333.79929    -107.65588
    333.80540    -108.78088
    333.81150    -110.03088
    333.81760    -111.65588
    333.82371    -111.03088
    333.82981    -110.90588
    333.83592    -111.40588
    333.84202    -113.78088
    333.84813    -114.28088
    333.85423    -112.78088
    333.86033    -111.78088
    333.86644    -111.15588
    333.87254    -112.90588
    333.87865    -114.78088
    333.88475    -114.53088
    333.89086    -114.40588
    333.89696    -113.03088
    333.90306    -111.65588
    333.90917    -111.78088
    333.91527    -110.65588
    333.92138    -109.78088
    333.92748    -110.53088
    333.93359    -108.53088
    333.93969    -107.40588
    333.94579    -105.28088
    333.95190    -104.03088
    333.95800    -103.65588
    333.96411    -106.53088
    333.97021    -107.78088
    333.97632    -108.78088
    333.98242    -109.40588
    333.98852    -109.40588
    333.99463    -110.78088
    334.00073    -111.15588
    334.00684    -112.78088
    334.01294    -112.15588
    334.01905    -111.90588
    334.02515    -113.78088
    334.03125    -114.40588
    334.03736    -116.53088
    334.04346    -117.65588
    334.04957    -116.15588
    334.05567    -114.90588
    334.06178    -114.03088
    334.06788    -115.03088
    334.07398    -116.03088
    334.08009    -116.40588
    334.08619    -115.40588
    334.09230    -116.40588
    334.09840    -117.15588
    334.10450    -117.15588
    334.11061    -114.65588
    334.11671    -114.15588
    334.12282    -114.40588
    334.12892    -114.78088
    334.13503    -115.03088
    334.14113    -114.90588
    334.14723    -118.65588
    334.15334    -120.65588
    334.15944    -121.78088
    334.16555    -122.03088
    334.17165    -121.78088
    334.17776    -122.40588
    334.18386    -120.53088
    334.18996    -119.40588
    334.19607    -121.53088
    334.20217    -121.28088
    334.20828    -120.03088
    334.21438    -118.03088
    334.22049    -114.90588
    334.22659    -113.65588
    334.23269    -110.03088
    334.23880    -107.78088
    334.24490    -107.28088
    334.25101    -106.65588
    334.25711    -106.28088
    334.26322    -103.28088
    334.26932    -101.90588
    334.27542    -100.28088
    334.28153     -98.90588
    334.28763     -96.53088
    334.29374     -95.40588
    334.29984     -95.90588
    334.30595     -95.78088
    334.31205     -96.53088
    334.31815    -101.53088
    334.32426    -102.78088
    334.33036    -105.28088
    334.33647    -107.28088
    334.34257    -108.03088
    334.34868    -108.78088
    334.35478    -109.78088
    334.36088    -109.40588
    334.36699    -108.03088
    334.37309    -107.65588
    334.37920    -107.03088
    334.38530    -105.15588
    334.39141    -104.53088
    334.39751    -103.78088
    334.40361    -102.53088
    334.40972    -100.90588
    334.41582     -99.28088
    334.42193     -97.53088
    334.42803     -95.90588
    334.43414     -97.65588
    334.44024     -98.53088
    334.44634    -101.65588
    334.45245    -102.78088
    334.45855    -102.40588
    334.46466    -101.78088
    334.47076     -99.90588
    334.47686     -98.90588
    334.48297    -101.15588
    334.48907    -101.53088
    334.49518    -102.40588
    334.50128    -101.53088
    334.50739    -100.40588
    334.51349    -101.53088
    334.51959     -99.78088
    334.52570     -99.65588
    334.53180     -98.28088
    334.53791     -96.90588
    334.54401     -97.15588
    334.55012     -97.28088
    334.55622     -95.90588
    334.56232     -94.65588
    334.56843     -92.78088
    334.57453     -91.40588
    334.58064     -89.78088
    334.58674     -87.15588
    334.59285     -87.90588
    334.59895     -87.15588
    334.60505     -87.40588
    334.61116     -89.78088
    334.61726     -92.03088
    334.62337     -94.40588
    334.62947     -97.03088
    334.63558     -98.78088
    334.64168    -101.90588
    334.64778    -104.28088
    334.65389    -106.53088
    334.65999    -108.65588
    334.66610    -109.53088
    334.67220    -109.53088
    334.67831    -108.90588
    334.68441    -107.40588
    334.69051    -107.15588
    334.69662    -104.03088
    334.70272    -101.65588
    334.70883     -98.03088
    334.71493     -97.03088
    334.72104     -95.03088
    334.72714     -92.90588
    334.73324     -92.15588
    334.73935     -90.78088
    334.74545     -88.28088
    334.75156     -86.78088
    334.75766     -84.53088
    334.76377     -83.78088
    334.76987     -81.78088
    334.77597     -80.53088
    334.78208     -78.53088
    334.78818     -77.78088
    334.79429     -79.03088
    334.80039     -80.40588
    334.80649     -82.03088
    334.81260     -82.53088
    334.81870     -81.65588
    334.82481     -79.53088
    334.83091     -77.40588
    334.83702     -76.65588
    334.84312     -74.03088
    334.84922     -71.90588
    334.85533     -70.28088
    334.86143     -69.53088
    334.86754     -70.03088
    334.87364     -71.65588
    334.87975     -73.78088
    334.88585     -74.78088
    334.89195     -73.40588
    334.89806     -75.15588
    334.90416     -74.78088
    334.91027     -76.03088
    334.91637     -77.78088
    334.92248     -79.40588
    334.92858     -80.90588
    334.93468     -81.03088
    334.94079     -79.53088
    334.94689     -78.90588
    334.95300     -77.65588
    334.95910     -75.53088
    334.96521     -74.28088
    334.97131     -73.40588
    334.97741     -73.53088
    334.98352     -73.65588
    334.98962     -73.53088
    334.99573     -72.40588
    335.00183     -69.78088
    335.00794     -68.53088
    335.01404     -67.53088
    335.02014     -65.78088
    335.02625     -66.53088
    335.03235     -67.28088
    335.03846     -69.03088
    335.04456     -71.90588
    335.05067     -75.78088
    335.05677     -77.28088
    335.06287     -80.40588
    335.06898     -83.40588
    335.07508     -83.78088
    335.08119     -83.28088
    335.08729     -85.03088
    335.09340     -85.40588
    335.09950     -87.15588
    335.10560     -88.40588
    335.11171     -89.03088
    335.11781     -89.65588
    335.12392     -90.90588
    335.13002     -90.90588
    335.13613     -90.15588
    335.14223     -89.03088
    335.14833     -88.53088
    335.15444     -90.90588
    335.16054     -93.15588
    335.16665     -94.78088
    335.17275     -94.78088
    335.17885     -95.65588
    335.18496     -95.65588
    335.19106     -96.28088
    335.19717     -95.90588
    335.20327     -94.65588
    335.20938     -91.78088
    335.21548     -89.03088
    335.22158     -88.03088
    335.22769     -84.53088
    335.23379     -81.90588
    335.23990     -79.15588
    335.24600     -76.28088
    335.25211     -74.40588
    335.25821     -74.53088
    335.26431     -75.53088
    335.27042     -77.40588
    335.27652     -78.40588
    335.28263     -79.78088
    335.28873     -82.03088
    335.29484     -84.65588
    335.30094     -87.65588
    335.30704     -87.78088
    335.31315     -89.40588
    335.31925     -91.90588
    335.32536     -92.90588
    335.33146     -96.28088
    335.33757     -98.15588
    335.34367    -103.40588
    335.34977    -103.90588
    335.35588    -106.28088
    335.36198    -105.28088
    335.36809    -101.40588
    335.37419     -98.90588
    335.38030     -96.28088
    335.38640     -97.03088
    335.39250     -98.90588
    335.39861    -100.03088
    335.40471     -99.90588
    335.41082     -97.15588
    335.41692     -95.15588
    335.42303     -92.53088
    335.42913     -91.28088
    335.43523     -91.78088
    335.44134     -92.28088
    335.44744     -92.28088
    335.45355     -92.40588
    335.45965     -93.90588
    335.46576     -95.40588
    335.47186     -95.40588
    335.47796     -96.65588
    335.48407     -95.15588
    335.49017     -93.53088
    335.49628     -91.78088
    335.50238     -89.65588
    335.50848     -88.03088
    335.51459     -87.78088
    335.52069     -88.65588
    335.52680     -90.15588
    335.53290     -90.53088
    335.53901     -90.53088
    335.54511     -90.03088
    335.55121     -88.53088
    335.55732     -86.15588
    335.56342     -83.78088
    335.56953     -83.78088
    335.57563     -84.40588
    335.58174     -84.03088
    335.58784     -82.28088
    335.59394     -80.28088
    335.60005     -77.03088
    335.60615     -74.78088
    335.61226     -73.15588
    335.61836     -71.28088
    335.62447     -70.03088
    335.63057     -70.40588
    335.63667     -70.53088
    335.64278     -69.53088
    335.64888     -68.40588
    335.65499     -67.90588
    335.66109     -68.03088
    335.66720     -66.15588
    335.67330     -66.53088
    335.67940     -68.65588
    335.68551     -69.65588
    335.69161     -70.15588
    335.69772     -70.78088
    335.70382     -69.65588
    335.70993     -69.90588
    335.71603     -69.40588
    335.72213     -66.90588
    335.72824     -66.53088
    335.73434     -65.65588
    335.74045     -65.28088
    335.74655     -67.90588
    335.75266     -67.78088
    335.75876     -69.28088
    335.76486     -69.90588
    335.77097     -69.78088
    335.77707     -70.78088
    335.78318     -71.53088
    335.78928     -70.15588
    335.79539     -69.15588
    335.80149     -68.28088
    335.80759     -69.40588
    335.81370     -71.15588
    335.81980     -73.03088
    335.82591     -75.40588
    335.83201     -73.65588
    335.83812     -72.03088
    335.84422     -69.90588
    335.85032     -67.28088
    335.85643     -65.90588
    335.86253     -66.28088
    335.86864     -66.65588
    335.87474     -67.90588
    335.88084     -69.15588
    335.88695     -69.03088
    335.89305     -69.90588
    335.89916     -71.28088
    335.90526     -71.65588
    335.91137     -74.78088
    335.91747     -75.90588
    335.92357     -78.15588
    335.92968     -78.40588
    335.93578     -78.15588
    335.94189     -79.53088
    335.94799     -79.65588
    335.95410     -80.15588
    335.96020     -78.78088
    335.96630     -78.65588
    335.97241     -76.40588
    335.97851     -75.28088
    335.98462     -73.15588
    335.99072     -70.65588
    335.99683     -68.53088
    336.00293     -68.40588
    336.00903     -66.53088
    336.01514     -64.90588
    336.02124     -64.78088
    336.02735     -65.53088
    336.03345     -65.78088
    336.03956     -64.90588
    336.04566     -64.65588
    336.05176     -68.65588
    336.05787     -70.15588
    336.06397     -69.90588
    336.07008     -69.78088
    336.07618     -68.15588
    336.08229     -66.28088
    336.08839     -66.15588
    336.09449     -62.65588
    336.10060     -59.40588
    336.10670     -57.90588
    336.11281     -58.15588
    336.11891     -58.15588
    336.12502     -55.78088
    336.13112     -54.28088
    336.13722     -53.40588
    336.14333     -52.28088
    336.14943     -51.65588
    336.15554     -50.15587
    336.16164     -49.53087
    336.16775     -48.40587
    336.17385     -47.15587
    336.17995     -48.15587
    336.18606     -49.15587
    336.19216     -50.53087
    336.19827     -52.53088
    336.20437     -54.78088
    336.21047     -56.53088
    336.21658     -57.40588
    336.22268     -60.03088
    336.22879     -63.90588
    336.23489     -68.90588
    336.24100     -70.15588
    336.24710     -71.15588
    336.25320     -71.53088
    336.25931     -70.78088
    336.26541     -67.40588
    336.27152     -64.15588
    336.27762     -58.78088
    336.28373     -55.28088
    336.28983     -53.40588
    336.29593     -52.40588
    336.30204     -52.78088
    336.30814     -54.40588
    336.31425     -54.78088
    336.32035     -57.28088
    336.32646     -57.90588
    336.33256     -57.90588
    336.33866     -56.78088
    336.34477     -55.28088
    336.35087     -56.15588
    336.35698     -54.15588
    336.36308     -54.53088
    336.36919     -53.40588
    336.37529     -52.03088
    336.38139     -51.28088
    336.38750     -49.78087
    336.39360     -46.53087
    336.39971     -46.65587
    336.40581     -45.53087
    336.41192     -46.53087
    336.41802     -45.53087
    336.42412     -45.40587
    336.43023     -46.65587
    336.43633     -49.90587
    336.44244     -51.78087
    336.44854     -53.40588
    336.45465     -54.28088
    336.46075     -54.40588
    336.46685     -55.53088
    336.47296     -56.78088
    336.47906     -58.03088
    336.48517     -57.40588
    336.49127     -58.90588
    336.49738     -59.28088
    336.50348     -60.15588
    336.50958     -59.28088
    336.51569     -57.28088
    336.52179     -55.53088
    336.52790     -53.78088
    336.53400     -50.90587
    336.54010     -49.53087
    336.54621     -49.65587
    336.55231     -49.15587
    336.55842     -49.78087
    336.56452     -50.15587
    336.57063     -51.40587
    336.57673     -53.28088
    336.58283     -54.40588
    336.58894     -55.90588
    336.59504     -55.78088
    336.60115     -56.15588
    336.60725     -58.15588
    336.61336     -59.03088
    336.61946     -60.53088
    336.62556     -62.15588
    336.63167     -63.40588
    336.63777     -64.65588
    336.64388     -66.65588
    336.64998     -66.40588
    336.65609     -67.40588
    336.66219     -68.65588
    336.66829     -69.53088
    336.67440     -68.90588
    336.68050     -67.03088
    336.68661     -65.65588
    336.69271     -62.53088
    336.69882     -60.53088
    336.70492     -59.53088
    336.71102     -58.15588
    336.71713     -58.65588
    336.72323     -58.28088
    336.72934     -59.90588
    336.73544     -58.65588
    336.74155     -55.40588
    336.74765     -53.40588
    336.75375     -52.28088
    336.75986     -49.40587
    336.76596     -46.03087
    336.77207     -45.78087
    336.77817     -43.65587
    336.78428     -44.78087
    336.79038     -44.40587
    336.79648     -44.90587
    336.80259     -44.65587
    336.80869     -44.15587
    336.81480     -43.90587
    336.82090     -44.78087
    336.82701     -44.90587
    336.83311     -47.78087
    336.83921     -50.78087
    336.84532     -53.78088
    336.85142     -54.78088
    336.85753     -55.65588
    336.86363     -53.78088
    336.86974     -54.03088
    336.87584     -52.28088
    336.88194     -50.78087
    336.88805     -51.90588
    336.89415     -53.40588
    336.90026     -56.28088
    336.90636     -57.28088
    336.91246     -57.03088
    336.91857     -57.03088
    336.92467     -57.90588
    336.93078     -56.40588
    336.93688     -55.65588
    336.94299     -54.53088
    336.94909     -54.78088
    336.95519     -56.40588
    336.96130     -56.53088
    336.96740     -56.90588
    336.97351     -55.90588
    336.97961     -57.40588
    336.98572     -55.90588
    336.99182     -56.65588
    336.99792     -55.78088
    337.00403     -53.15588
    337.01013     -50.53088
    337.01624     -47.15587
    337.02234     -45.53087
    337.02845     -45.15587
    337.03455     -43.53087
    337.04065     -42.65587
    337.04676     -40.03087
    337.05286     -39.40587
    337.05897     -39.53087
    337.06507     -40.40587
    337.07118     -41.78087
    337.07728     -42.65587
    337.08338     -46.03087
    337.08949     -46.28087
    337.09559     -46.78087
    337.10170     -46.53087
    337.10780     -47.28087
    337.11391     -46.78087
    337.12001     -46.28087
    337.12611     -46.78087
    337.13222     -47.28087
    337.13832     -47.03087
    337.14443     -45.90587
    337.15053     -44.78087
    337.15664     -43.90587
    337.16274     -42.65587
    337.16884     -41.65587
    337.17495     -42.40587
    337.18105     -42.65587
    337.18716     -44.28087
    337.19326     -43.15587
    337.19937     -44.28087
    337.20547     -43.15587
    337.21157     -41.65587
    337.21768     -41.53087
    337.22378     -41.90587
    337.22989     -42.90587
    337.23599     -44.40587
    337.24209     -44.15587
    337.24820     -45.53087
    337.25430     -45.90587
    337.26041     -45.28087
    337.26651     -44.90587
    337.27262     -45.28087
    337.27872     -45.53087
    337.28482     -45.53087
    337.29093     -45.28087
    337.29703     -44.78087
    337.30314     -45.03087
    337.30924     -46.53087
    337.31535     -46.90587
    337.32145     -48.03087
    337.32755     -46.90587
    337.33366     -48.90587
    337.33976     -51.78088
    337.34587     -52.28088
    337.35197     -53.65588
    337.35808     -51.28088
    337.36418     -51.78088
    337.37028     -51.90588
    337.37639     -52.90588
    337.38249     -52.53088
    337.38860     -51.65588
    337.39470     -52.53088
    337.40081     -52.65588
    337.40691     -52.53088
    337.41301     -53.40588
    337.41912     -53.90588
    337.42522     -55.15588
    337.43133     -53.53088
    337.43743     -54.90588
    337.44354     -52.28088
    337.44964     -50.78087
    337.45574     -49.65587
    337.46185     -50.03087
    337.46795     -50.78087
    337.47406     -51.40588
    337.48016     -51.78088
    337.48627     -52.28088
    337.49237     -50.53088
    337.49847     -48.53087
    337.50458     -48.65587
    337.51068     -47.90587
    337.51679     -47.65587
    337.52289     -50.15587
    337.52900     -50.65587
    337.53510     -51.03087
    337.54120     -51.15588
    337.54731     -52.03088
    337.55341     -53.28088
    337.55952     -51.78088
    337.56562     -49.65587
    337.57173     -48.78087
    337.57783     -48.78087
    337.58393     -50.15587
    337.59004     -52.03087
    337.59614     -55.53088
    337.60225     -56.65588
    337.60835     -58.40588
    337.61445     -58.40588
    337.62056     -57.28088
    337.62666     -57.90588
    337.63277     -58.03088
    337.63887     -58.03088
    337.64498     -58.78088
    337.65108     -57.78088
    337.65718     -56.15588
    337.66329     -56.15588
    337.66939     -55.65588
    337.67550     -54.65588
    337.68160     -55.03088
    337.68771     -57.03088
    337.69381     -58.53088
    337.69991     -60.53088
    337.70602     -61.65588
    337.71212     -60.15588
    337.71823     -60.28088
    337.72433     -60.15588
    337.73044     -59.90588
    337.73654     -59.28088
    337.74264     -59.15588
    337.74875     -57.15588
    337.75485     -54.28088
    337.76096     -54.03088
    337.76706     -54.28088
    337.77317     -55.28088
    337.77927     -55.28088
    337.78537     -58.53088
    337.79148     -60.78088
    337.79758     -61.28088
    337.80369     -61.78088
    337.80979     -61.03088
    337.81590     -59.15588
    337.82200     -56.53088
    337.82810     -54.65588
    337.83421     -52.28088
    337.84031     -51.03087
    337.84642     -51.78087
    337.85252     -54.15588
    337.85863     -55.53088
    337.86473     -57.40588
    337.87083     -58.78088
    337.87694     -61.78088
    337.88304     -63.90588
    337.88915     -65.65588
    337.89525     -65.65588
    337.90136     -68.03088
    337.90746     -69.78088
    337.91356     -71.65588
    337.91967     -74.40588
    337.92577     -77.03088
    337.93188     -77.53088
    337.93798     -76.90588
    337.94408     -78.28088
    337.95019     -77.65588
    337.95629     -74.78088
    337.96240     -72.53088
    337.96850     -69.65588
    337.97461     -66.15588
    337.98071     -64.40588
    337.98681     -63.03088
    337.99292     -61.15588
    337.99902     -59.28088
    338.00513     -57.65588
    338.01123     -58.40588
    338.01734     -57.03088
    338.02344     -58.28088
    338.02954     -61.15588
    338.03565     -61.78088
    338.04175     -63.15588
    338.04786     -65.15588
    338.05396     -65.03088
    338.06007     -66.65588
    338.06617     -67.15588
    338.07227     -67.28088
    338.07838     -67.15588
    338.08448     -67.40588
    338.09059     -67.78088
    338.09669     -66.53088
    338.10280     -67.15588
    338.10890     -66.15588
    338.11500     -64.65588
    338.12111     -63.03088
    338.12721     -60.28088
    338.13332     -57.03088
    338.13942     -55.03088
    338.14553     -55.78088
    338.15163     -56.03088
    338.15773     -55.15588
    338.16384     -54.28088
    338.16994     -53.78088
    338.17605     -53.15588
    338.18215     -54.90588
    338.18826     -56.03088
    338.19436     -56.03088
    338.20046     -56.15588
    338.20657     -55.40588
    338.21267     -56.40588
    338.21878     -55.78088
    338.22488     -55.90588
    338.23099     -55.28088
    338.23709     -57.15588
    338.24319     -59.53088
    338.24930     -61.65588
    338.25540     -62.65588
    338.26151     -63.28088
    338.26761     -64.78088
    338.27372     -65.65588
    338.27982     -64.78088
    338.28592     -65.53088
    338.29203     -65.15588
    338.29813     -65.28088
    338.30424     -65.90588
    338.31034     -65.90588
    338.31644     -68.40588
    338.32255     -68.90588
    338.32865     -71.03088
    338.33476     -71.78088
    338.34086     -73.28088
    338.34697     -71.28088
    338.35307     -70.65588
    338.35917     -67.90588
    338.36528     -68.90588
    338.37138     -68.90588
    338.37749     -68.40588
    338.38359     -67.90588
    338.38970     -68.15588
    338.39580     -66.40588
    338.40190     -65.03088
    338.40801     -61.65588
    338.41411     -61.15588
    338.42022     -60.15588
    338.42632     -60.28088
    338.43243     -61.40588
    338.43853     -60.78088
    338.44463     -62.78088
    338.45074     -63.40588
    338.45684     -63.28088
    338.46295     -61.03088
    338.46905     -59.03088
    338.47516     -57.90588
    338.48126     -58.78088
    338.48736     -58.90588
    338.49347     -58.28088
    338.49957     -58.15588
    338.50568     -57.53088
    338.51178     -59.15588
    338.51789     -60.15588
    338.52399     -60.40588
    338.53009     -60.03088
    338.53620     -58.28088
    338.54230     -57.78088
    338.54841     -58.53088
    338.55451     -58.03088
    338.56062     -57.78088
    338.56672     -59.03088
    338.57282     -60.78088
    338.57893     -62.90588
    338.58503     -62.28088
    338.59114     -63.65588
    338.59724     -62.03088
    338.60335     -60.78088
    338.60945     -59.40588
    338.61555     -57.90588
    338.62166     -56.40588
    338.62776     -58.53088
    338.63387     -59.65588
    338.63997     -61.53088
    338.64607     -61.65588
    338.65218     -61.90588
    338.65828     -58.78088
    338.66439     -57.40588
    338.67049     -53.78088
    338.67660     -53.65588
    338.68270     -51.65588
    338.68880     -50.15587
    338.69491     -46.78087
    338.70101     -45.28087
    338.70712     -45.15587
    338.71322     -45.78087
    338.71933     -44.28087
    338.72543     -42.40587
    338.73153     -40.53087
    338.73764     -41.78087
    338.74374     -43.28087
    338.74985     -45.15587
    338.75595     -48.28087
    338.76206     -51.65588
    338.76816     -54.90588
    338.77426     -56.90588
    338.78037     -59.78088
    338.78647     -60.53088
    338.79258     -64.03088
    338.79868     -64.15588
    338.80479     -65.03088
    338.81089     -64.15588
    338.81699     -63.90588
    338.82310     -65.03088
    338.82920     -66.90588
    338.83531     -69.65588
    338.84141     -70.78088
    338.84752     -69.53088
    338.85362     -67.15588
    338.85972     -66.78088
    338.86583     -65.53088
    338.87193     -66.65588
    338.87804     -65.03088
    338.88414     -65.90588
    338.89025     -65.28088
    338.89635     -63.28088
    338.90245     -62.53088
    338.90856     -61.53088
    338.91466     -61.40588
    338.92077     -62.90588
    338.92687     -67.28088
    338.93298     -72.40588
    338.93908     -74.65588
    338.94518     -76.03088
    338.95129     -75.40588
    338.95739     -71.40588
    338.96350     -67.90588
    338.96960     -64.03088
    338.97571     -61.28088
    338.98181     -60.15588
    338.98791     -58.78088
    338.99402     -59.03088
    339.00012     -58.15588
    339.00623     -57.40588
    339.01233     -54.78088
    339.01843     -52.65588
    339.02454     -50.90588
    339.03064     -50.28087
    339.03675     -51.53088
    339.04285     -53.78088
    339.04896     -55.03088
    339.05506     -57.15588
    339.06116     -55.65588
    339.06727     -55.53088
    339.07337     -54.53088
    339.07948     -55.15588
    339.08558     -58.28088
    339.09169     -59.40588
    339.09779     -60.65588
    339.10389     -60.28088
    339.11000     -62.28088
    339.11610     -64.78088
    339.12221     -65.03088
    339.12831     -65.03088
    339.13442     -65.65588
    339.14052     -67.28088
    339.14662     -67.78088
    339.15273     -66.53088
    339.15883     -65.40588
    339.16494     -63.03088
    339.17104     -63.03088
    339.17715     -64.78088
    339.18325     -66.40588
    339.18935     -67.15588
    339.19546     -71.40588
    339.20156     -71.78088
    339.20767     -72.78088
    339.21377     -71.53088
    339.21988     -71.28088
    339.22598     -71.03088
    339.23208     -70.90588
    339.23819     -69.53088
    339.24429     -68.90588
    339.25040     -68.65588
    339.25650     -67.40588
    339.26261     -66.65588
    339.26871     -68.03088
    339.27481     -68.28088
    339.28092     -69.40588
    339.28702     -69.90588
    339.29313     -70.28088
    339.29923     -71.78088
    339.30534     -72.53088
    339.31144     -72.40588
    339.31754     -72.15588
    339.32365     -72.15588
    339.32975     -71.90588
    339.33586     -73.15588
    339.34196     -75.15588
    339.34806     -76.15588
    339.35417     -75.28088
    339.36027     -76.28088
    339.36638     -76.90588
    339.37248     -75.03088
    339.37859     -73.78088
    339.38469     -74.15588
    339.39079     -75.53088
    339.39690     -76.65588
    339.40300     -78.28088
    339.40911     -77.40588
    339.41521     -74.03088
    339.42132     -70.90588
    339.42742     -70.03088
    339.43352     -67.15588
    339.43963     -68.03088
    339.44573     -67.53088
    339.45184     -66.28088
    339.45794     -66.78088
    339.46405     -66.90588
    339.47015     -65.53088
    339.47625     -62.15588
    339.48236     -59.28088
    339.48846     -57.53088
    339.49457     -56.65588
    339.50067     -54.90588
    339.50678     -55.15588
    339.51288     -54.03088
    339.51898     -53.78088
    339.52509     -54.28088
    339.53119     -53.90588
    339.53730     -55.40588
    339.54340     -53.53088
    339.54951     -52.03088
    339.55561     -52.90588
    339.56171     -53.90588
    339.56782     -51.40588
    339.57392     -51.65588
    339.58003     -52.40588
    339.58613     -53.15588
    339.59224     -53.90588
    339.59834     -55.65588
    339.60444     -56.53088
    339.61055     -56.28088
    339.61665     -55.78088
    339.62276     -54.40588
    339.62886     -54.03088
    339.63497     -54.15588
    339.64107     -55.65588
    339.64717     -56.65588
    339.65328     -56.28088
    339.65938     -56.53088
    339.66549     -55.03088
    339.67159     -54.03088
    339.67770     -54.40588
    339.68380     -56.15588
    339.68990     -58.40588
    339.69601     -60.53088
    339.70211     -61.40588
    339.70822     -59.90588
    339.71432     -58.65588
    339.72042     -58.03088
    339.72653     -57.53088
    339.73263     -55.65588
    339.73874     -55.40588
    339.74484     -54.78088
    339.75095     -54.90588
    339.75705     -55.40588
    339.76315     -57.03088
    339.76926     -57.53088
    339.77536     -56.28088
    339.78147     -55.03088
    339.78757     -54.03088
    339.79368     -51.40588
    339.79978     -49.65587
    339.80588     -46.40587
    339.81199     -46.53087
    339.81809     -46.78087
    339.82420     -50.15587
    339.83030     -51.15587
    339.83641     -54.15588
    339.84251     -54.90588
    339.84861     -55.78088
    339.85472     -56.90588
    339.86082     -59.28088
    339.86693     -61.40588
    339.87303     -63.53088
    339.87914     -63.53088
    339.88524     -65.90588
    339.89134     -66.65588
    339.89745     -68.03088
    339.90355     -66.28088
    339.90966     -64.90588
    339.91576     -64.53088
    339.92187     -64.40588
    339.92797     -63.78088
    339.93407     -62.78088
    339.94018     -58.90588
    339.94628     -57.03088
    339.95239     -55.90588
    339.95849     -56.78088
    339.96460     -57.78088
    339.97070     -57.90588
    339.97680     -59.03088
    339.98291     -58.40588
    339.98901     -57.03088
    339.99512     -57.90588
    340.00122     -62.53088
    340.00733     -62.53088
    340.01343     -62.78088
    340.01953     -62.78088
    340.02564     -62.28088
    340.03174     -62.53088
    340.03785     -62.28088
    340.04395     -65.03088
    340.05005     -65.53088
    340.05616     -65.15588
    340.06226     -63.78088
    340.06837     -61.78088
    340.07447     -60.28088
    340.08058     -57.65588
    340.08668     -54.28088
    340.09278     -52.65588
    340.09889     -52.03088
    340.10499     -53.28088
    340.11110     -53.15588
    340.11720     -55.03088
    340.12331     -56.40588
    340.12941     -58.15588
    340.13551     -58.28088
    340.14162     -59.53088
    340.14772     -59.65588
    340.15383     -58.53088
    340.15993     -58.78088
    340.16604     -58.78088
    340.17214     -60.65588
    340.17824     -60.78088
    340.18435     -62.78088
    340.19045     -62.53088
    340.19656     -62.03088
    340.20266     -61.65588
    340.20877     -62.90588
    340.21487     -62.40588
    340.22097     -62.40588
    340.22708     -63.15588
    340.23318     -63.03088
    340.23929     -62.40588
    340.24539     -63.03088
    340.25150     -64.90588
    340.25760     -66.15588
    340.26370     -65.65588
    340.26981     -65.53088
    340.27591     -60.90588
    340.28202     -58.53088
    340.28812     -57.03088
    340.29423     -56.65588
    340.30033     -58.53088
    340.30643     -60.03088
    340.31254     -61.53088
    340.31864     -60.53088
    340.32475     -63.78088
    340.33085     -64.53088
    340.33696     -64.40588
    340.34306     -65.53088
    340.34916     -66.53088
    340.35527     -65.53088
    340.36137     -65.78088
    340.36748     -62.15588
    340.37358     -60.40588
    340.37969     -57.65588
    340.38579     -55.40588
    340.39189     -53.40588
    340.39800     -49.40587
    340.40410     -46.40587
    340.41021     -44.65587
    340.41631     -45.28087
    340.42241     -46.40587
    340.42852     -47.40587
    340.43462     -48.65587
    340.44073     -50.28087
    340.44683     -52.53088
    340.45294     -55.53088
    340.45904     -56.65588
    340.46514     -59.28088
    340.47125     -61.40588
    340.47735     -61.53088
    340.48346     -63.53088
    340.48956     -63.90588
    340.49567     -64.28088
    340.50177     -62.53088
    340.50787     -60.40588
    340.51398     -55.65588
    340.52008     -52.53088
    340.52619     -48.65587
    340.53229     -47.53087
    340.53840     -47.28087
    340.54450     -46.15587
    340.55060     -44.53087
    340.55671     -44.15587
    340.56281     -42.28087
    340.56892     -41.90587
    340.57502     -40.65587
    340.58113     -40.03087
    340.58723     -40.53087
    340.59333     -41.53087
    340.59944     -44.53087
    340.60554     -46.90587
    340.61165     -50.53087
    340.61775     -50.40587
    340.62386     -53.53088
    340.62996     -54.15588
    340.63606     -54.78088
    340.64217     -55.28088
    340.64827     -53.15588
    340.65438     -52.65588
    340.66048     -52.53088
    340.66659     -52.78088
    340.67269     -53.03088
    340.67879     -51.90588
    340.68490     -51.40588
    340.69100     -51.65587
    340.69711     -53.90588
    340.70321     -54.90588
    340.70932     -57.15588
    340.71542     -58.15588
    340.72152     -56.65588
    340.72763     -57.90588
    340.73373     -57.53088
    340.73984     -56.28088
    340.74594     -57.40588
    340.75204     -57.53088
    340.75815     -58.53088
    340.76425     -58.15588
    340.77036     -58.78088
    340.77646     -60.03088
    340.78257     -59.53088
    340.78867     -59.90588
    340.79477     -59.03088
    340.80088     -58.78088
    340.80698     -56.78088
    340.81309     -58.28088
    340.81919     -58.15588
    340.82530     -57.28088
    340.83140     -57.03088
    340.83750     -56.15588
    340.84361     -56.15588
    340.84971     -55.90588
    340.85582     -53.90588
    340.86192     -53.40588
    340.86803     -55.90588
    340.87413     -53.28088
    340.88023     -54.78088
    340.88634     -54.28088
    340.89244     -55.65588
    340.89855     -55.53088
    340.90465     -55.78088
    340.91076     -57.03088
    340.91686     -55.40588
    340.92296     -55.03088
    340.92907     -55.53088
    340.93517     -55.40588
    340.94128     -55.90588
    340.94738     -56.40588
    340.95349     -57.65588
    340.95959     -59.03088
    340.96569     -59.65588
    340.97180     -60.15588
    340.97790     -59.65588
    340.98401     -57.78088
    340.99011     -57.28088
    340.99622     -57.40588
    341.00232     -55.78088
    341.00842     -55.53088
    341.01453     -56.65588
    341.02063     -56.40588
    341.02674     -56.15588
    341.03284     -55.53088
    341.03895     -54.15588
    341.04505     -54.40588
    341.05115     -52.53088
    341.05726     -51.65588
    341.06336     -50.15587
    341.06947     -51.90588
    341.07557     -51.90588
    341.08168     -53.65588
    341.08778     -55.65588
    341.09388     -60.03088
    341.09999     -61.53088
    341.10609     -62.15588
    341.11220     -61.15588
    341.11830     -61.28088
    341.12440     -60.40588
    341.13051     -60.03088
    341.13661     -58.53088
    341.14272     -56.90588
    341.14882     -55.15588
    341.15493     -55.03088
    341.16103     -54.15588
    341.16713     -53.03088
    341.17324     -52.53088
    341.17934     -51.53088
    341.18545     -52.28088
    341.19155     -50.90587
    341.19766     -50.53087
    341.20376     -53.03088
    341.20986     -55.15588
    341.21597     -56.15588
    341.22207     -56.03088
    341.22818     -56.53088
    341.23428     -56.15588
    341.24039     -57.28088
    341.24649     -59.03088
    341.25259     -61.65588
    341.25870     -64.03088
    341.26480     -67.78088
    341.27091     -68.78088
    341.27701     -69.90588
    341.28312     -69.90588
    341.28922     -69.90588
    341.29532     -70.40588
    341.30143     -69.78088
    341.30753     -69.28088
    341.31364     -66.78088
    341.31974     -62.78088
    341.32585     -58.90588
    341.33195     -54.53088
    341.33805     -52.15588
    341.34416     -51.03088
    341.35026     -47.90587
    341.35637     -48.15587
    341.36247     -46.28087
    341.36858     -44.65587
    341.37468     -40.78087
    341.38078     -39.03087
    341.38689     -37.78087
    341.39299     -36.65587
    341.39910     -35.28087
    341.40520     -31.40587
    341.41131     -30.40587
    341.41741     -30.03087
    341.42351     -27.65587
    341.42962     -28.53087
    341.43572     -27.65587
    341.44183     -26.40587
    341.44793     -26.03087
    341.45403     -27.03087
    341.46014     -26.90587
    341.46624     -26.90587
    341.47235     -25.53087
    341.47845     -28.40587
    341.48456     -31.40587
    341.49066     -34.15587
    341.49676     -34.65587
    341.50287     -38.03087
    341.50897     -39.90587
    341.51508     -39.03087
    341.52118     -39.53087
    341.52729     -39.53087
    341.53339     -39.40587
    341.53949     -38.28087
    341.54560     -36.03087
    341.55170     -36.65587
    341.55781     -36.90587
    341.56391     -38.90587
    341.57002     -39.40587
    341.57612     -36.90587
    341.58222     -36.03087
    341.58833     -34.15587
    341.59443     -33.15587
    341.60054     -34.65587
    341.60664     -36.15587
    341.61275     -37.15587
    341.61885     -39.78087
    341.62495     -41.28087
    341.63106     -45.65587
    341.63716     -48.03087
    341.64327     -48.28087
    341.64937     -47.28087
    341.65548     -46.28087
    341.66158     -44.53087
    341.66768     -42.53087
    341.67379     -41.03087
    341.67989     -40.15587
    341.68600     -39.15587
    341.69210     -38.78087
    341.69821     -37.65587
    341.70431     -36.15587
    341.71041     -33.65587
    341.71652     -33.03087
    341.72262     -32.65587
    341.72873     -34.28087
    341.73483     -34.40587
    341.74094     -36.15587
    341.74704     -37.40587
    341.75314     -38.28087
    341.75925     -38.65587
    341.76535     -38.65587
    341.77146     -40.78087
    341.77756     -40.53087
    341.78366     -39.15587
    341.78977     -38.03087
    341.79587     -38.03087
    341.80198     -39.78087
    341.80808     -39.65587
    341.81419     -39.28087
    341.82029     -36.03087
    341.82639     -34.03087
    341.83250     -34.53087
    341.83860     -32.78087
    341.84471     -33.90587
    341.85081     -35.65587
    341.85692     -38.03087
    341.86302     -39.40587
    341.86912     -40.65587
    341.87523     -40.53087
    341.88133     -39.40587
    341.88744     -39.03087
    341.89354     -39.28087
    341.89965     -39.03087
    341.90575     -38.90587
    341.91185     -39.03087
    341.91796     -37.65587
    341.92406     -37.65587
    341.93017     -36.90587
    341.93627     -36.90587
    341.94238     -33.28087
    341.94848     -32.78087
    341.95458     -31.15587
    341.96069     -31.28087
    341.96679     -31.65587
    341.97290     -31.15587
    341.97900     -30.78087
    341.98511     -31.03087
    341.99121     -28.90587
    341.99731     -28.53087
    342.00342     -31.78087
    342.00952     -31.78087
    342.01563     -31.90587
    342.02173     -31.78087
    342.02784     -30.90587
    342.03394     -30.78087
    342.04004     -27.53087
    342.04615     -27.40587
    342.05225     -25.40587
    342.05836     -23.28087
    342.06446     -21.40587
    342.07057     -21.53087
    342.07667     -21.78087
    342.08277     -21.65587
    342.08888     -21.03087
    342.09498     -21.28087
    342.10109     -21.28087
    342.10719     -22.90587
    342.11330     -25.03087
    342.11940     -27.53087
    342.12550     -30.15587
    342.13161     -31.53087
    342.13771     -33.53087
    342.14382     -35.78087
    342.14992     -37.03087
    342.15602     -36.40587
    342.16213     -36.90587
    342.16823     -36.78087
    342.17434     -37.40587
    342.18044     -37.90587
    342.18655     -40.90587
    342.19265     -41.15587
    342.19875     -43.53087
    342.20486     -44.78087
    342.21096     -45.78087
    342.21707     -44.40587
    342.22317     -44.03087
    342.22928     -42.78087
    342.23538     -42.78087
    342.24148     -43.40587
    342.24759     -43.28087
    342.25369     -43.03087
    342.25980     -42.53087
    342.26590     -42.90587
    342.27201     -41.28087
    342.27811     -42.28087
    342.28421     -42.65587
    342.29032     -42.78087
    342.29642     -41.53087
    342.30253     -41.53087
    342.30863     -41.78087
    342.31474     -41.15587
    342.32084     -40.65587
    342.32694     -39.78087
    342.33305     -39.03087
    342.33915     -39.15587
    342.34526     -37.53087
    342.35136     -34.78087
    342.35747     -31.78087
    342.36357     -28.28087
    342.36967     -25.78087
    342.37578     -25.15587
    342.38188     -23.90587
    342.38799     -22.03087
    342.39409     -19.53087
    342.40020     -18.78087
    342.40630     -18.40587
    342.41240     -16.40587
    342.41851     -15.40587
    342.42461     -12.40587
    342.43072     -13.15587
    342.43682     -14.28087
    342.44293     -15.90587
    342.44903     -20.15587
    342.45513     -19.90587
    342.46124     -20.40587
    342.46734     -18.65587
    342.47345     -19.28087
    342.47955     -19.78087
    342.48565     -21.03087
    342.49176     -23.28087
    342.49786     -27.03087
    342.50397     -27.90587
    342.51007     -28.15587
    342.51618     -28.03087
    342.52228     -27.65587
    342.52838     -26.90587
    342.53449     -27.90587
    342.54059     -27.53087
    342.54670     -28.40587
    342.55280     -27.90587
    342.55891     -30.03087
    342.56501     -32.65587
    342.57111     -36.53087
    342.57722     -41.65587
    342.58332     -44.15587
    342.58943     -45.15587
    342.59553     -46.65587
    342.60164     -49.78087
    342.60774     -53.15588
    342.61384     -56.03088
    342.61995     -55.90588
    342.62605     -59.03088
    342.63216     -60.90588
    342.63826     -61.65588
    342.64437     -60.40588
    342.65047     -58.90588
    342.65657     -54.78088
    342.66268     -53.03088
    342.66878     -49.40587
    342.67489     -47.53087
    342.68099     -46.65587
    342.68710     -45.90587
    342.69320     -44.53087
    342.69930     -44.65587
    342.70541     -43.03087
    342.71151     -42.28087
    342.71762     -40.40587
    342.72372     -39.40587
    342.72983     -39.15587
    342.73593     -38.40587
    342.74203     -37.15587
    342.74814     -35.15587
    342.75424     -35.90587
    342.76035     -35.65587
    342.76645     -35.65587
    342.77256     -33.40587
    342.77866     -31.53087
    342.78476     -30.65587
    342.79087     -30.28087
    342.79697     -31.03087
    342.80308     -31.40587
    342.80918     -32.40587
    342.81529     -34.28087
    342.82139     -34.40587
    342.82749     -36.03087
    342.83360     -37.90587
    342.83970     -39.53087
    342.84581     -41.15587
    342.85191     -43.28087
    342.85801     -43.78087
    342.86412     -42.65587
    342.87022     -42.03087
    342.87633     -40.40587
    342.88243     -39.53087
    342.88854     -37.78087
    342.89464     -36.40587
    342.90074     -33.40587
    342.90685     -31.40587
    342.91295     -29.90587
    342.91906     -30.03087
    342.92516     -27.40587
    342.93127     -28.15587
    342.93737     -30.28087
    342.94347     -30.28087
    342.94958     -28.40587
    342.95568     -25.90587
    342.96179     -23.40587
    342.96789     -22.90587
    342.97400     -19.78087
    342.98010     -21.03087
    342.98620     -20.40587
    342.99231     -18.78087
    342.99841     -16.65587
    343.00452     -15.28087
    343.01062     -14.03087
    343.01673     -13.78087
    343.02283     -16.65587
    343.02893     -19.90587
    343.03504     -22.78087
    343.04114     -25.03087
    343.04725     -24.90587
    343.05335     -26.78087
    343.05946     -28.40587
    343.06556     -29.15587
    343.07166     -33.53087
    343.07777     -37.65587
    343.08387     -39.53087
    343.08998     -43.03087
    343.09608     -44.15587
    343.10219     -46.28087
    343.10829     -49.65587
    343.11439     -49.53087
    343.12050     -49.90587
    343.12660     -49.65587
    343.13271     -49.03087
    343.13881     -49.40587
    343.14492     -49.28087
    343.15102     -50.90588
    343.15712     -47.15587
    343.16323     -45.65587
    343.16933     -44.78087
    343.17544     -45.28087
    343.18154     -46.40587
    343.18764     -45.53087
    343.19375     -43.53087
    343.19985     -42.15587
    343.20596     -38.90587
    343.21206     -38.15587
    343.21817     -34.15587
    343.22427     -32.15587
    343.23037     -31.40587
    343.23648     -30.03087
    343.24258     -30.53087
    343.24869     -28.78087
    343.25479     -27.65587
    343.26090     -27.78087
    343.26700     -27.90587
    343.27310     -28.15587
    343.27921     -26.53087
    343.28531     -26.40587
    343.29142     -27.53087
    343.29752     -26.78087
    343.30363     -26.53087
    343.30973     -26.03087
    343.31583     -25.53087
    343.32194     -25.78087
    343.32804     -25.53087
    343.33415     -25.65587
    343.34025     -26.78087
    343.34636     -30.15587
    343.35246     -30.28087
    343.35856     -31.40587
    343.36467     -30.65587
    343.37077     -31.28087
    343.37688     -31.78087
    343.38298     -32.40587
    343.38909     -31.40587
    343.39519     -31.15587
    343.40129     -32.03087
    343.40740     -35.28087
    343.41350     -37.53087
    343.41961     -38.15587
    343.42571     -37.53087
    343.43182     -35.90587
    343.43792     -34.15587
    343.44402     -32.65587
    343.45013     -32.40587
    343.45623     -32.78087
    343.46234     -33.28087
    343.46844     -35.65587
    343.47455     -37.65587
    343.48065     -35.78087
    343.48675     -34.53087
    343.49286     -31.53087
    343.49896     -30.65587
    343.50507     -31.53087
    343.51117     -32.90587
    343.51728     -31.78087
    343.52338     -31.40587
    343.52948     -33.90587
    343.53559     -34.40587
    343.54169     -34.53087
    343.54780     -33.28087
    343.55390     -32.53087
    343.56000     -30.90587
    343.56611     -32.53087
    343.57221     -32.65587
    343.57832     -35.28087
    343.58442     -36.65587
    343.59053     -41.15587
    343.59663     -44.78087
    343.60273     -45.53087
    343.60884     -45.40587
    343.61494     -45.03087
    343.62105     -44.28087
    343.62715     -43.65587
    343.63326     -43.90587
    343.63936     -42.90587
    343.64546     -44.03087
    343.65157     -43.53087
    343.65767     -43.65587
    343.66378     -43.78087
    343.66988     -43.90587
    343.67599     -42.65587
    343.68209     -41.53087
    343.68819     -40.03087
    343.69430     -39.03087
    343.70040     -40.03087
    343.70651     -41.78087
    343.71261     -43.28087
    343.71872     -47.28087
    343.72482     -48.15587
    343.73092     -47.90587
    343.73703     -46.15587
    343.74313     -45.78087
    343.74924     -46.40587
    343.75534     -47.03087
    343.76145     -48.90587
    343.76755     -50.65587
    343.77365     -51.40587
    343.77976     -50.40587
    343.78586     -48.03087
    343.79197     -48.28087
    343.79807     -47.53087
    343.80418     -46.53087
    343.81028     -46.78087
    343.81638     -45.53087
    343.82249     -45.15587
    343.82859     -44.15587
    343.83470     -44.28087
    343.84080     -44.53087
    343.84691     -41.78087
    343.85301     -40.78087
    343.85911     -39.65587
    343.86522     -40.40587
    343.87132     -43.40587
    343.87743     -43.40587
    343.88353     -45.03087
    343.88963     -45.90587
    343.89574     -46.15587
    343.90184     -44.53087
    343.90795     -44.40587
    343.91405     -45.03087
    343.92016     -45.65587
    343.92626     -44.03087
    343.93236     -44.40587
    343.93847     -43.90587
    343.94457     -45.03087
    343.95068     -44.65587
    343.95678     -45.53087
    343.96289     -46.15587
    343.96899     -47.65587
    343.97509     -47.78087
    343.98120     -49.65587
    343.98730     -50.78087
    343.99341     -50.90588
    343.99951     -48.90587
    344.00562     -49.03087
    344.01172     -48.53087
    344.01782     -49.65587
    344.02393     -48.90587
    344.03003     -47.15587
    344.03614     -45.28087
    344.04224     -42.65587
    344.04835     -41.78087
    344.05445     -40.53087
    344.06055     -39.65587
    344.06666     -37.90587
    344.07276     -36.90587
    344.07887     -38.28087
    344.08497     -39.28087
    344.09108     -41.15587
    344.09718     -41.53087
    344.10328     -42.03087
    344.10939     -42.40587
    344.11549     -43.40587
    344.12160     -43.90587
    344.12770     -45.65587
    344.13381     -51.53088
    344.13991     -54.15588
    344.14601     -56.90588
    344.15212     -59.53088
    344.15822     -60.03088
    344.16433     -56.78088
    344.17043     -54.53088
    344.17654     -51.03088
    344.18264     -47.78087
    344.18874     -45.40587
    344.19485     -44.15587
    344.20095     -42.03087
    344.20706     -38.03087
    344.21316     -35.53087
    344.21927     -31.40587
    344.22537     -30.90587
    344.23147     -30.40587
    344.23758     -29.15587
    344.24368     -28.03087
    344.24979     -26.90587
    344.25589     -27.78087
    344.26199     -25.28087
    344.26810     -23.78087
    344.27420     -22.03087
    344.28031     -21.40587
    344.28641     -20.28087
    344.29252     -18.53087
    344.29862     -16.03087
    344.30472     -16.78087
    344.31083     -14.40587
    344.31693     -14.03087
    344.32304     -14.53087
    344.32914     -13.65587
    344.33525     -11.40587
    344.34135     -11.15587
    344.34745      -9.65587
    344.35356     -10.90587
    344.35966     -10.78087
    344.36577      -9.90587
    344.37187      -8.65587
    344.37798      -7.53087
    344.38408      -5.15587
    344.39018      -5.65587
    344.39629      -5.15587
    344.40239      -5.03087
    344.40850      -5.40587
    344.41460      -4.40587
    344.42071      -4.03087
    344.42681      -2.90587
    344.43291      -0.90587
    344.43902       0.96913
    344.44512       3.46913
    344.45123       4.21913
    344.45733       4.34413
    344.46344       1.59413
    344.46954      -0.65587
    344.47564      -2.78087
    344.48175      -5.53087
    344.48785      -6.40587
    344.49396     -10.53087
    344.50006     -13.28087
    344.50617     -15.78087
    344.51227     -19.28087
    344.51837     -19.28087
    344.52448     -21.53087
    344.53058     -24.65587
    344.53669     -28.03087
    344.54279     -28.90587
    344.54890     -29.03087
    344.55500     -30.53087
    344.56110     -33.65587
    344.56721     -34.40587
    344.57331     -34.90587
    344.57942     -35.90587
    344.58552     -37.40587
    344.59162     -38.15587
    344.59773     -37.40587
    344.60383     -37.65587
    344.60994     -39.15587
    344.61604     -41.65587
    344.62215     -43.03087
    344.62825     -43.03087
    344.63435     -42.78087
    344.64046     -42.78087
    344.64656     -41.78087
    344.65267     -38.78087
    344.65877     -36.40587
    344.66488     -33.53087
    344.67098     -29.78087
    344.67708     -27.78087
    344.68319     -24.78087
    344.68929     -23.53087
    344.69540     -22.78087
    344.70150     -19.78087
    344.70761     -20.03087
    344.71371     -19.03087
    344.71981     -19.40587
    344.72592     -19.28087
    344.73202     -19.03087
    344.73813     -18.28087
    344.74423     -17.03087
    344.75034     -16.15587
    344.75644     -14.65587
    344.76254     -13.28087
    344.76865     -11.03087
    344.77475     -10.15587
    344.78086     -10.40587
    344.78696     -11.40587
    344.79307     -11.65587
    344.79917     -11.15587
    344.80527     -14.53087
    344.81138     -15.28087
    344.81748     -14.65587
    344.82359     -14.15587
    344.82969     -13.28087
    344.83580     -13.40587
    344.84190     -13.40587
    344.84800     -12.90587
    344.85411     -13.40587
    344.86021     -11.15587
    344.86632     -13.15587
    344.87242     -11.78087
    344.87853      -8.90587
    344.88463      -8.03087
    344.89073      -8.78087
    344.89684      -9.40587
    344.90294     -10.15587
    344.90905     -13.53087
    344.91515     -14.15587
    344.92126     -14.65587
    344.92736     -15.03087
    344.93346     -15.40587
    344.93957     -18.40587
    344.94567     -19.28087
    344.95178     -20.65587
    344.95788     -22.40587
    344.96398     -23.28087
    344.97009     -25.03087
    344.97619     -27.78087
    344.98230     -26.78087
    344.98840     -24.65587
    344.99451     -22.90587
    345.00061     -22.15587
    345.00671     -21.03087
    345.01282     -18.40587
    345.01892     -17.90587
    345.02503     -18.15587
    345.03113     -18.53087
    345.03724     -16.28087
    345.04334     -15.40587
    345.04944     -14.03087
    345.05555     -13.65587
    345.06165     -16.40587
    345.06776     -19.78087
    345.07386     -21.40587
    345.07997     -24.40587
    345.08607     -25.40587
    345.09217     -28.15587
    345.09828     -30.53087
    345.10438     -34.78087
    345.11049     -37.03087
    345.11659     -38.28087
    345.12270     -39.28087
    345.12880     -41.03087
    345.13490     -43.78087
    345.14101     -45.28087
    345.14711     -46.03087
    345.15322     -46.03087
    345.15932     -46.53087
    345.16543     -47.40587
    345.17153     -45.78087
    345.17763     -45.78087
    345.18374     -48.03087
    345.18984     -48.28087
    345.19595     -49.28087
    345.20205     -49.65587
    345.20816     -49.40587
    345.21426     -47.15587
    345.22036     -44.40587
    345.22647     -40.90587
    345.23257     -39.40587
    345.23868     -40.28087
    345.24478     -41.15587
    345.25089     -42.40587
    345.25699     -39.90587
    345.26309     -37.15587
    345.26920     -36.53087
    345.27530     -32.90587
    345.28141     -35.28087
    345.28751     -33.78087
    345.29361     -31.65587
    345.29972     -28.78087
    345.30582     -27.53087
    345.31193     -25.65587
    345.31803     -25.15587
    345.32414     -26.28087
    345.33024     -27.78087
    345.33634     -26.15587
    345.34245     -23.65587
    345.34855     -20.65587
    345.35466     -18.15587
    345.36076     -15.15587
    345.36687     -14.53087
    345.37297     -13.65587
    345.37907     -12.65587
    345.38518     -15.15587
    345.39128     -14.40587
    345.39739     -12.65587
    345.40349     -10.53087
    345.40960     -11.03087
    345.41570     -12.53087
    345.42180     -13.53087
    345.42791     -14.28087
    345.43401     -15.65587
    345.44012     -16.53087
    345.44622     -15.03087
    345.45233     -16.03087
    345.45843     -16.03087
    345.46453     -17.65587
    345.47064     -19.15587
    345.47674     -20.15587
    345.48285     -22.53087
    345.48895     -25.03087
    345.49506     -26.53087
    345.50116     -29.40587
    345.50726     -33.40587
    345.51337     -35.78087
    345.51947     -35.53087
    345.52558     -35.15587
    345.53168     -35.15587
    345.53779     -33.40587
    345.54389     -30.65587
    345.54999     -30.90587
    345.55610     -29.53087
    345.56220     -30.03087
    345.56831     -30.03087
    345.57441     -29.15587
    345.58052     -28.78087
    345.58662     -26.40587
    345.59272     -26.15587
    345.59883     -27.65587
    345.60493     -29.03087
    345.61104     -30.28087
    345.61714     -33.03087
    345.62325     -34.78087
    345.62935     -37.28087
    345.63545     -38.28087
    345.64156     -35.40587
    345.64766     -33.65587
    345.65377     -31.03087
    345.65987     -31.53087
    345.66597     -31.03087
    345.67208     -32.15587
    345.67818     -32.65587
    345.68429     -34.28087
    345.69039     -35.40587
    345.69650     -37.15587
    345.70260     -35.53087
    345.70870     -34.65587
    345.71481     -34.15587
    345.72091     -33.03087
    345.72702     -32.03087
    345.73312     -28.65587
    345.73923     -27.03087
    345.74533     -24.65587
    345.75143     -24.40587
    345.75754     -21.90587
    345.76364     -22.65587
    345.76975     -22.03087
    345.77585     -20.78087
    345.78196     -19.03087
    345.78806     -20.03087
    345.79416     -21.53087
    345.80027     -24.53087
    345.80637     -27.90587
    345.81248     -29.53087
    345.81858     -30.53087
    345.82469     -31.15587
    345.83079     -30.78087
    345.83689     -28.65587
    345.84300     -27.53087
    345.84910     -26.53087
    345.85521     -26.65587
    345.86131     -27.53087
    345.86742     -28.28087
    345.87352     -26.78087
    345.87962     -27.53087
    345.88573     -27.03087
    345.89183     -27.90587
    345.89794     -27.78087
    345.90404     -26.78087
    345.91015     -26.78087
    345.91625     -26.40587
    345.92235     -25.03087
    345.92846     -23.53087
    345.93456     -21.78087
    345.94067     -19.28087
    345.94677     -17.65587
    345.95288     -14.90587
    345.95898     -13.53087
    345.96508     -12.90587
    345.97119     -14.78087
    345.97729     -16.53087
    345.98340     -16.90587
    345.98950     -16.90587
    345.99560     -17.90587
    346.00171     -19.90587
    346.00781     -20.40587
    346.01392     -19.53087
    346.02002     -19.03087
    346.02613     -20.78087
    346.03223     -26.40587
    346.03833     -27.53087
    346.04444     -28.15587
    346.05054     -28.90587
    346.05665     -27.65587
    346.06275     -25.03087
    346.06886     -23.90587
    346.07496     -23.65587
    346.08106     -21.40587
    346.08717     -20.65587
    346.09327     -21.15587
    346.09938     -24.65587
    346.10548     -23.78087
    346.11159     -23.03087
    346.11769     -21.90587
    346.12379     -20.15587
    346.12990     -17.65587
    346.13600     -17.65587
    346.14211     -17.53087
    346.14821     -18.53087
    346.15432     -19.90587
    346.16042     -19.78087
    346.16652     -19.65587
    346.17263     -18.65587
    346.17873     -15.78087
    346.18484     -12.90587
    346.19094     -11.28087
    346.19705     -10.28087
    346.20315      -8.78087
    346.20925      -9.28087
    346.21536     -10.53087
    346.22146     -11.28087
    346.22757     -10.15587
    346.23367      -9.40587
    346.23978      -8.15587
    346.24588      -4.90587
    346.25198      -4.28087
    346.25809      -1.90587
    346.26419      -0.15587
    346.27030      -0.53087
    346.27640      -0.90587
    346.28251      -2.40587
    346.28861      -3.65587
    346.29471      -5.03087
    346.30082      -5.15587
    346.30692      -4.65587
    346.31303      -5.28087
    346.31913      -5.28087
    346.32524      -5.28087
    346.33134      -5.53087
    346.33744      -8.90587
    346.34355     -10.15587
    346.34965      -9.78087
    346.35576     -10.03087
    346.36186      -8.28087
    346.36796      -6.40587
    346.37407      -5.28087
    346.38017      -4.78087
    346.38628      -5.65587
    346.39238      -6.15587
    346.39849      -6.78087
    346.40459      -7.28087
    346.41069      -5.15587
    346.41680      -4.15587
    346.42290      -4.90587
    346.42901      -2.53087
    346.43511      -0.28087
    346.44122       0.09413
    346.44732      -1.65587
    346.45342      -1.90587
    346.45953      -3.40587
    346.46563      -3.53087
    346.47174      -6.03087
    346.47784      -8.40587
    346.48395      -6.53087
    346.49005      -8.03087
    346.49615      -6.40587
    346.50226      -5.78087
    346.50836      -3.78087
    346.51447      -3.53087
    346.52057      -3.78087
    346.52668      -4.78087
    346.53278      -4.90587
    346.53888      -8.15587
    346.54499      -9.15587
    346.55109      -8.15587
    346.55720      -9.28087
    346.56330     -11.53087
    346.56941     -13.03087
    346.57551     -15.03087
    346.58161     -16.15587
    346.58772     -14.65587
    346.59382     -14.65587
    346.59993     -13.78087
    346.60603     -15.65587
    346.61214     -15.90587
    346.61824     -18.15587
    346.62434     -18.15587
    346.63045     -21.65587
    346.63655     -26.03087
    346.64266     -27.65587
    346.64876     -28.40587
    346.65487     -29.90587
    346.66097     -29.53087
    346.66707     -28.53087
    346.67318     -29.15587
    346.67928     -29.03087
    346.68539     -27.90587
    346.69149     -26.40587
    346.69759     -22.78087
    346.70370     -21.53087
    346.70980     -20.78087
    346.71591     -20.90587
    346.72201     -21.28087
    346.72812     -22.15587
    346.73422     -21.53087
    346.74032     -21.40587
    346.74643     -21.15587
    346.75253     -19.28087
    346.75864     -20.53087
    346.76474     -20.15587
    346.77085     -20.40587
    346.77695     -20.03087
    346.78305     -20.28087
    346.78916     -19.90587
    346.79526     -20.90587
    346.80137     -22.53087
    346.80747     -23.03087
    346.81358     -23.03087
    346.81968     -23.28087
    346.82578     -25.15587
    346.83189     -25.15587
    346.83799     -24.90587
    346.84410     -25.03087
    346.85020     -24.53087
    346.85631     -24.78087
    346.86241     -27.90587
    346.86851     -27.78087
    346.87462     -27.03087
    346.88072     -27.53087
    346.88683     -28.65587
    346.89293     -28.40587
    346.89904     -28.15587
    346.90514     -28.90587
    346.91124     -26.78087
    346.91735     -25.15587
    346.92345     -24.03087
    346.92956     -24.40587
    346.93566     -23.53087
    346.94177     -21.65587
    346.94787     -21.28087
    346.95397     -20.40587
    346.96008     -16.78087
    346.96618     -13.28087
    346.97229     -12.03087
    346.97839     -10.65587
    346.98450     -11.78087
    346.99060     -12.90587
    346.99670     -13.90587
    347.00281     -16.78087
    347.00891     -18.03087
    347.01502     -18.78087
    347.02112     -18.53087
    347.02723     -18.90587
    347.03333     -20.40587
    347.03943     -20.15587
    347.04554     -18.03087
    347.05164     -18.03087
    347.05775     -17.03087
    347.06385     -14.15587
    347.06995     -13.90587
    347.07606     -10.15587
    347.08216      -8.65587
    347.08827      -7.78087
    347.09437      -7.90587
    347.10048     -10.90587
    347.10658     -12.65587
    347.11268     -13.65587
    347.11879     -10.90587
    347.12489      -9.65587
    347.13100      -7.28087
    347.13710      -3.90587
    347.14321      -3.15587
    347.14931      -2.28087
    347.15541      -1.40587
    347.16152      -1.90587
    347.16762      -2.90587
    347.17373      -4.28087
    347.17983      -4.65587
    347.18594      -5.15587
    347.19204      -4.78087
    347.19814      -6.15587
    347.20425      -5.65587
    347.21035      -5.53087
    347.21646      -5.65587
    347.22256      -5.03087
    347.22867      -5.65587
    347.23477      -6.90587
    347.24087      -9.03087
    347.24698     -11.40587
    347.25308     -12.15587
    347.25919     -12.40587
    347.26529     -13.78087
    347.27140     -15.28087
    347.27750     -16.40587
    347.28360     -18.03087
    347.28971     -18.28087
    347.29581     -19.78087
    347.30192     -19.28087
    347.30802     -20.90587
    347.31413     -20.90587
    347.32023     -19.40587
    347.32633     -17.53087
    347.33244     -17.03087
    347.33854     -16.53087
    347.34465     -14.90587
    347.35075     -15.40587
    347.35686     -15.65587
    347.36296     -16.15587
    347.36906     -18.03087
    347.37517     -20.28087
    347.38127     -21.28087
    347.38738     -22.78087
    347.39348     -24.28087
    347.39958     -23.53087
    347.40569     -22.40587
    347.41179     -22.65587
    347.41790     -24.15587
    347.42400     -26.78087
    347.43011     -26.40587
    347.43621     -25.65587
    347.44231     -24.15587
    347.44842     -22.40587
    347.45452     -21.53087
    347.46063     -22.28087
    347.46673     -21.15587
    347.47284     -22.28087
    347.47894     -19.78087
    347.48504     -16.78087
    347.49115     -13.28087
    347.49725     -11.15587
    347.50336     -11.90587
    347.50946     -11.40587
    347.51557     -12.78087
    347.52167     -15.15587
    347.52777     -17.65587
    347.53388     -17.78087
    347.53998     -20.78087
    347.54609     -21.28087
    347.55219     -20.78087
    347.55830     -20.65587
    347.56440     -22.53087
    347.57050     -21.65587
    347.57661     -21.40587
    347.58271     -20.03087
    347.58882     -21.28087
    347.59492     -22.53087
    347.60103     -22.90587
    347.60713     -22.28087
    347.61323     -22.90587
    347.61934     -21.90587
    347.62544     -21.65587
    347.63155     -20.78087
    347.63765     -19.53087
    347.64376     -21.15587
    347.64986     -22.78087
    347.65596     -24.15587
    347.66207     -24.90587
    347.66817     -27.53087
    347.67428     -26.40587
    347.68038     -26.90587
    347.68649     -26.28087
    347.69259     -24.90587
    347.69869     -22.15587
    347.70480     -22.65587
    347.71090     -23.65587
    347.71701     -24.65587
    347.72311     -24.65587
    347.72921     -25.40587
    347.73532     -26.28087
    347.74142     -24.65587
    347.74753     -23.28087
    347.75363     -21.28087
    347.75974     -19.90587
    347.76584     -19.53087
    347.77194     -19.78087
    347.77805     -19.15587
    347.78415     -16.78087
    347.79026     -15.03087
    347.79636     -13.90587
    347.80247     -11.03087
    347.80857     -10.78087
    347.81467      -9.78087
    347.82078      -8.03087
    347.82688      -7.53087
    347.83299      -8.78087
    347.83909      -9.03087
    347.84520      -8.65587
    347.85130     -10.03087
    347.85740     -11.53087
    347.86351     -12.28087
    347.86961     -10.65587
    347.87572      -9.78087
    347.88182      -7.28087
    347.88793     -10.15587
    347.89403     -11.78087
    347.90013     -13.03087
    347.90624     -13.90587
    347.91234     -13.53087
    347.91845     -13.53087
    347.92455     -11.03087
    347.93066     -11.65587
    347.93676     -11.15587
    347.94286     -11.03087
    347.94897     -12.03087
    347.95507     -13.40587
    347.96118     -15.03087
    347.96728     -17.78087
    347.97339     -19.78087
    347.97949     -20.40587
    347.98559     -19.03087
    347.99170     -16.78087
    347.99780     -16.65587
    348.00391     -16.78087
    348.01001     -18.65587
    348.01612     -19.65587
    348.02222     -20.03087
    348.02832     -17.90587
    348.03443     -17.65587
    348.04053     -16.65587
    348.04664     -13.40587
    348.05274     -11.15587
    348.05885     -11.40587
    348.06495     -12.28087
    348.07105     -11.90587
    348.07716     -14.53087
    348.08326     -14.53087
    348.08937     -13.03087
    348.09547      -9.65587
    348.10157      -7.78087
    348.10768      -4.40587
    348.11378      -2.78087
    348.11989      -3.53087
    348.12599      -3.78087
    348.13210      -3.65587
    348.13820      -0.65587
    348.14430       0.21913
    348.15041       2.46913
    348.15651       3.34413
    348.16262       6.34413
    348.16872       8.21913
    348.17483      12.21913
    348.18093      11.96913
    348.18703      14.09413
    348.19314      15.84413
    348.19924      16.34413
    348.20535      16.09413
    348.21145      16.71913
    348.21756      16.96913
    348.22366      14.59413
    348.22976      13.59413
    348.23587      11.34413
    348.24197      10.09413
    348.24808       6.96913
    348.25418       3.59413
    348.26029      -0.28087
    348.26639      -1.40587
    348.27249      -2.78087
    348.27860      -2.03087
    348.28470      -3.28087
    348.29081      -2.65587
    348.29691      -1.53087
    348.30302      -2.53087
    348.30912      -3.53087
    348.31522      -3.78087
    348.32133      -4.03087
    348.32743      -3.78087
    348.33354      -3.40587
    348.33964      -4.78087
    348.34575      -6.40587
    348.35185      -3.90587
    348.35795      -4.65587
    348.36406      -3.90587
    348.37016      -5.28087
    348.37627      -5.78087
    348.38237      -7.40587
    348.38848     -11.28087
    348.39458     -13.15587
    348.40068     -12.40587
    348.40679     -11.90587
    348.41289      -9.78087
    348.41900      -8.03087
    348.42510      -6.90587
    348.43120      -5.28087
    348.43731      -4.65587
    348.44341      -4.65587
    348.44952      -4.90587
    348.45562      -4.90587
    348.46173      -6.53087
    348.46783      -6.28087
    348.47393      -6.53087
    348.48004      -5.90587
    348.48614      -5.03087
    348.49225      -4.03087
    348.49835      -3.65587
    348.50446      -1.28087
    348.51056      -1.78087
    348.51666      -0.78087
    348.52277      -2.28087
    348.52887      -2.78087
    348.53498      -3.53087
    348.54108      -4.03087
    348.54719      -5.53087
    348.55329      -7.78087
    348.55939     -10.03087
    348.56550      -9.40587
    348.57160     -10.15587
    348.57771     -11.28087
    348.58381      -9.53087
    348.58992      -9.28087
    348.59602     -11.78087
    348.60212     -14.03087
    348.60823     -14.03087
    348.61433     -15.03087
    348.62044     -16.40587
    348.62654     -15.90587
    348.63265     -15.15587
    348.63875     -15.53087
    348.64485     -14.90587
    348.65096     -14.78087
    348.65706     -13.90587
    348.66317     -11.78087
    348.66927     -10.78087
    348.67538     -12.15587
    348.68148     -10.03087
    348.68758     -10.90587
    348.69369     -11.15587
    348.69979     -12.28087
    348.70590     -14.78087
    348.71200     -15.40587
    348.71811     -15.53087
    348.72421     -16.15587
    348.73031     -16.65587
    348.73642     -18.40587
    348.74252     -17.15587
    348.74863     -17.15587
    348.75473     -15.28087
    348.76084     -14.65587
    348.76694     -13.53087
    348.77304     -13.78087
    348.77915     -13.90587
    348.78525     -16.03087
    348.79136     -15.03087
    348.79746     -16.15587
    348.80356     -18.03087
    348.80967     -19.53087
    348.81577     -21.53087
    348.82188     -25.53087
    348.82798     -25.28087
    348.83409     -23.78087
    348.84019     -25.15587
    348.84629     -27.53087
    348.85240     -30.78087
    348.85850     -31.90587
    348.86461     -32.03087
    348.87071     -32.03087
    348.87682     -32.53087
    348.88292     -32.65587
    348.88902     -30.65587
    348.89513     -30.65587
    348.90123     -29.03087
    348.90734     -26.28087
    348.91344     -24.40587
    348.91955     -20.03087
    348.92565     -17.15587
    348.93175     -13.03087
    348.93786      -9.90587
    348.94396      -9.40587
    348.95007      -8.78087
    348.95617      -9.53087
    348.96228     -12.28087
    348.96838     -15.90587
    348.97448     -18.78087
    348.98059     -18.78087
    348.98669     -19.40587
    348.99280     -20.53087
    348.99890     -21.03087
    349.00501     -23.15587
    349.01111     -22.78087
    349.01721     -20.40587
    349.02332     -21.78087
    349.02942     -23.90587
    349.03553     -24.90587
    349.04163     -25.28087
    349.04774     -25.78087
    349.05384     -25.28087
    349.05994     -25.53087
    349.06605     -26.28087
    349.07215     -25.53087
    349.07826     -25.65587
    349.08436     -24.40587
    349.09047     -22.53087
    349.09657     -20.15587
    349.10267     -19.65587
    349.10878     -18.28087
    349.11488     -18.40587
    349.12099     -18.15587
    349.12709     -18.28087
    349.13319     -17.28087
    349.13930     -18.03087
    349.14540     -16.28087
    349.15151     -17.40587
    349.15761     -17.40587
    349.16372     -16.90587
    349.16982     -15.15587
    349.17592     -12.53087
    349.18203     -12.15587
    349.18813     -11.65587
    349.19424     -11.03087
    349.20034     -11.90587
    349.20645     -15.53087
    349.21255     -17.53087
    349.21865     -19.28087
    349.22476     -20.15587
    349.23086     -17.90587
    349.23697     -17.65587
    349.24307     -15.40587
    349.24918     -13.90587
    349.25528     -14.03087
    349.26138     -13.28087
    349.26749     -14.03087
    349.27359     -15.03087
    349.27970     -13.65587
    349.28580     -15.15587
    349.29191     -14.78087
    349.29801     -16.65587
    349.30411     -18.03087
    349.31022     -19.40587
    349.31632     -20.78087
    349.32243     -20.28087
    349.32853     -20.90587
    349.33464     -19.65587
    349.34074     -17.40587
    349.34684     -16.28087
    349.35295     -12.40587
    349.35905     -11.65587
    349.36516     -10.90587
    349.37126     -10.03087
    349.37737     -10.53087
    349.38347     -11.03087
    349.38957     -10.53087
    349.39568     -10.03087
    349.40178     -10.28087
    349.40789      -8.90587
    349.41399      -9.03087
    349.42010      -9.15587
    349.42620     -11.53087
    349.43230     -12.03087
    349.43841     -10.78087
    349.44451     -11.28087
    349.45062     -14.90587
    349.45672     -15.28087
    349.46283     -16.28087
    349.46893     -16.53087
    349.47503     -16.65587
    349.48114     -19.03087
    349.48724     -19.40587
    349.49335     -18.53087
    349.49945     -18.15587
    349.50555     -17.65587
    349.51166     -16.40587
    349.51776     -15.78087
    349.52387     -14.03087
    349.52997     -11.90587
    349.53608     -12.78087
    349.54218     -12.40587
    349.54828     -12.03087
    349.55439     -12.65587
    349.56049     -14.15587
    349.56660     -18.40587
    349.57270     -19.40587
    349.57881     -23.15587
    349.58491     -24.53087
    349.59101     -21.78087
    349.59712     -20.03087
    349.60322     -19.53087
    349.60933     -19.03087
    349.61543     -20.65587
    349.62154     -22.65587
    349.62764     -23.15587
    349.63374     -22.40587
    349.63985     -20.28087
    349.64595     -17.65587
    349.65206     -16.03087
    349.65816     -14.78087
    349.66427     -14.40587
    349.67037     -12.65587
    349.67647     -12.03087
    349.68258     -11.40587
    349.68868      -8.53087
    349.69479      -6.90587
    349.70089      -7.03087
    349.70700      -6.28087
    349.71310      -8.15587
    349.71920     -10.28087
    349.72531     -10.40587
    349.73141     -10.40587
    349.73752      -9.15587
    349.74362      -7.15587
    349.74973      -6.15587
    349.75583      -6.28087
    349.76193      -4.90587
    349.76804      -4.28087
    349.77414      -3.78087
    349.78025      -2.28087
    349.78635      -3.15587
    349.79246      -5.53087
    349.79856      -4.53087
    349.80466      -2.15587
    349.81077      -3.15587
    349.81687      -3.15587
    349.82298      -4.53087
    349.82908      -5.15587
    349.83518      -8.78087
    349.84129     -11.40587
    349.84739     -15.03087
    349.85350     -18.90587
    349.85960     -19.78087
    349.86571     -21.78087
    349.87181     -22.03087
    349.87791     -24.28087
    349.88402     -25.90587
    349.89012     -26.28087
    349.89623     -26.15587
    349.90233     -24.65587
    349.90844     -23.78087
    349.91454     -22.28087
    349.92064     -23.53087
    349.92675     -22.78087
    349.93285     -21.15587
    349.93896     -21.40587
    349.94506     -21.15587
    349.95117     -17.40587
    349.95727     -13.53087
    349.96337      -7.65587
    349.96948      -5.53087
    349.97558      -6.40587
    349.98169      -7.03087
    349.98779      -7.65587
    349.99390      -6.40587
    350.00000      -6.53087
===== CH2 data Wave No.1 ===== 
mT            Intensity 
    300.00000       0.25237
    300.00610       0.75237
    300.01221       0.37737
    300.01831       0.62737
    300.02442       0.62737
    300.03052       1.00237
    300.03663       0.62737
    300.04273       0.12737
    300.04883       0.25237
    300.05494       0.62737
    300.06104       0.12737
    300.06715       0.25237
    300.07325       0.25237
    300.07936       0.12737
    300.08546       0.12737
    300.09156       1.00237
    300.09767       0.00237
    300.10377       0.37737
    300.10988       0.50237
    300.11598       0.87737
    300.12209       0.12737
    300.12819       0.37737
    300.13429       0.00237
    300.14040       1.62737
    300.14650       0.25237
    300.15261       0.12737
    300.15871       0.25237
    300.16482       0.37737
    300.17092       1.37737
    300.17702      -0.12263
    300.18313       0.50237
    300.18923       0.62737
    300.19534      -0.37263
    300.20144       1.50237
    300.20754       0.25237
    300.21365       0.75237
    300.21975       0.62737
    300.22586       0.25237
    300.23196       0.50237
    300.23807       1.25237
    300.24417       0.00237
    300.25027       0.75237
    300.25638       0.50237
    300.26248       0.75237
    300.26859       0.25237
    300.27469       0.87737
    300.28080       0.37737
    300.28690       0.50237
    300.29300       0.12737
    300.29911      -0.37263
    300.30521       0.37737
    300.31132       0.62737
    300.31742       0.62737
    300.32353       0.00237
    300.32963       0.12737
    300.33573       0.00237
    300.34184       0.37737
    300.34794       0.25237
    300.35405      -0.24763
    300.36015       0.37737
    300.36626       1.00237
    300.37236       0.00237
    300.37846       0.50237
    300.38457      -0.12263
    300.39067       0.62737
    300.39678       0.00237
    300.40288       0.12737
    300.40899       0.50237
    300.41509       0.37737
    300.42119       0.25237
    300.42730       0.87737
    300.43340      -0.37263
    300.43951       0.87737
    300.44561      -0.24763
    300.45172      -0.12263
    300.45782      -0.12263
    300.46392       0.75237
    300.47003       0.87737
    300.47613       0.50237
    300.48224      -0.12263
    300.48834       0.37737
    300.49445       0.00237
    300.50055       0.62737
    300.50665      -0.37263
    300.51276       0.50237
    300.51886       0.37737
    300.52497       0.12737
    300.53107       0.50237
    300.53717       0.25237
    300.54328       1.00237
    300.54938       0.37737
    300.55549       0.12737
    300.56159       0.62737
    300.56770      -0.12263
    300.57380       0.75237
    300.57990       0.37737
    300.58601      -0.37263
    300.59211       0.50237
    300.59822       0.25237
    300.60432       0.25237
    300.61043       0.25237
    300.61653       1.00237
    300.62263       0.62737
    300.62874       1.00237
    300.63484       0.12737
    300.64095       0.62737
    300.64705       0.12737
    300.65316       0.62737
    300.65926       0.00237
    300.66536       1.37737
    300.67147       0.25237
    300.67757       0.50237
    300.68368       0.50237
    300.68978       0.37737
    300.69589       0.25237
    300.70199       0.25237
    300.70809       0.50237
    300.71420      -0.12263
    300.72030      -0.37263
    300.72641       0.12737
    300.73251       0.37737
    300.73862       0.75237
    300.74472       0.25237
    300.75082       0.25237
    300.75693       0.75237
    300.76303       0.50237
    300.76914       0.62737
    300.77524       0.12737
    300.78135       1.00237
    300.78745       0.62737
    300.79355       0.37737
    300.79966       0.25237
    300.80576       0.00237
    300.81187      -0.24763
    300.81797       0.75237
    300.82408      -0.12263
    300.83018       0.50237
    300.83628       0.50237
    300.84239      -0.12263
    300.84849       0.12737
    300.85460       0.87737
    300.86070       0.62737
    300.86681       0.50237
    300.87291       0.62737
    300.87901      -0.24763
    300.88512       1.37737
    300.89122       0.00237
    300.89733       0.12737
    300.90343       0.75237
    300.90953       0.25237
    300.91564       0.37737
    300.92174       0.75237
    300.92785       0.62737
    300.93395       1.25237
    300.94006       0.87737
    300.94616       0.37737
    300.95226       0.50237
    300.95837       0.12737
    300.96447       0.25237
    300.97058       0.75237
    300.97668       0.00237
    300.98279       0.50237
    300.98889       0.37737
    300.99499       0.37737
    301.00110       0.00237
    301.00720       0.00237
    301.01331       0.25237
    301.01941       0.75237
    301.02552       0.75237
    301.03162       0.62737
    301.03772       0.75237
    301.04383       0.25237
    301.04993       0.62737
    301.05604       0.00237
    301.06214       0.12737
    301.06825       1.12737
    301.07435       0.62737
    301.08045       0.50237
    301.08656       0.75237
    301.09266       0.62737
    301.09877       0.25237
    301.10487       0.25237
    301.11098       1.00237
    301.11708       0.25237
    301.12318       0.37737
    301.12929       1.00237
    301.13539       0.12737
    301.14150       0.62737
    301.14760       0.25237
    301.15371      -0.62263
    301.15981       1.00237
    301.16591      -0.37263
    301.17202       0.87737
    301.17812       0.37737
    301.18423       0.87737
    301.19033       0.12737
    301.19644       0.37737
    301.20254       0.37737
    301.20864       0.00237
    301.21475       1.00237
    301.22085       0.25237
    301.22696       0.25237
    301.23306      -0.37263
    301.23916       0.75237
    301.24527       0.37737
    301.25137       0.50237
    301.25748       0.25237
    301.26358      -0.37263
    301.26969       0.87737
    301.27579       0.50237
    301.28189       0.62737
    301.28800       0.50237
    301.29410       1.00237
    301.30021       0.75237
    301.30631       0.62737
    301.31242       0.12737
    301.31852       0.62737
    301.32462      -0.12263
    301.33073       0.87737
    301.33683       0.50237
    301.34294       0.00237
    301.34904       0.50237
    301.35515       0.25237
    301.36125       0.25237
    301.36735       0.62737
    301.37346       0.25237
    301.37956      -0.49763
    301.38567      -0.12263
    301.39177       0.50237
    301.39788       0.25237
    301.40398      -0.12263
    301.41008       0.37737
    301.41619       0.62737
    301.42229       0.12737
    301.42840       0.50237
    301.43450       0.87737
    301.44061       0.25237
    301.44671       0.75237
    301.45281       0.50237
    301.45892       1.12737
    301.46502      -0.37263
    301.47113       0.62737
    301.47723       0.62737
    301.48334       0.12737
    301.48944       0.50237
    301.49554       0.50237
    301.50165       0.75237
    301.50775      -0.24763
    301.51386       0.25237
    301.51996       0.50237
    301.52607      -0.37263
    301.53217       0.37737
    301.53827       0.00237
    301.54438       0.62737
    301.55048       0.62737
    301.55659       0.50237
    301.56269       0.50237
    301.56880       0.25237
    301.57490       0.62737
    301.58100       0.37737
    301.58711       1.00237
    301.59321       1.50237
    301.59932       0.62737
    301.60542       0.25237
    301.61152       0.50237
    301.61763       0.25237
    301.62373       0.25237
    301.62984       0.12737
    301.63594       0.25237
    301.64205       0.00237
    301.64815       0.50237
    301.65425       0.87737
    301.66036       0.62737
    301.66646       0.62737
    301.67257       0.37737
    301.67867       0.75237
    301.68478       0.62737
    301.69088       1.00237
    301.69698       0.37737
    301.70309       0.37737
    301.70919      -0.49763
    301.71530       0.75237
    301.72140       0.12737
    301.72751       0.37737
    301.73361       0.25237
    301.73971       0.25237
    301.74582       0.25237
    301.75192       0.00237
    301.75803       0.62737
    301.76413       0.50237
    301.77024       0.12737
    301.77634       1.37737
    301.78244      -0.12263
    301.78855       0.62737
    301.79465       0.25237
    301.80076       0.00237
    301.80686       1.25237
    301.81297       0.25237
    301.81907       0.12737
    301.82517       0.12737
    301.83128       0.00237
    301.83738       0.62737
    301.84349       0.12737
    301.84959       1.00237
    301.85570       0.75237
    301.86180       0.37737
    301.86790       0.37737
    301.87401       0.75237
    301.88011       0.00237
    301.88622       1.12737
    301.89232       0.25237
    301.89843      -0.12263
    301.90453       0.50237
    301.91063      -0.12263
    301.91674       0.00237
    301.92284      -0.24763
    301.92895       0.37737
    301.93505       0.37737
    301.94115       0.50237
    301.94726       0.87737
    301.95336       0.75237
    301.95947       0.62737
    301.96557       0.50237
    301.97168       0.50237
    301.97778       1.00237
    301.98388      -0.12263
    301.98999       0.87737
    301.99609       0.50237
    302.00220       1.00237
    302.00830       0.12737
    302.01441       0.25237
    302.02051       0.75237
    302.02661       0.00237
    302.03272       0.37737
    302.03882       1.37737
    302.04493      -0.24763
    302.05103       0.87737
    302.05714       0.12737
    302.06324       0.50237
    302.06934      -0.12263
    302.07545       0.12737
    302.08155       0.12737
    302.08766       0.62737
    302.09376       0.87737
    302.09987       0.12737
    302.10597       0.37737
    302.11207       0.25237
    302.11818      -0.12263
    302.12428       0.50237
    302.13039       0.75237
    302.13649       0.37737
    302.14260       0.37737
    302.14870       0.87737
    302.15480       0.50237
    302.16091       0.00237
    302.16701       0.50237
    302.17312       0.87737
    302.17922       0.00237
    302.18533       0.50237
    302.19143       0.00237
    302.19753       0.75237
    302.20364       0.62737
    302.20974      -0.24763
    302.21585       0.75237
    302.22195       0.62737
    302.22806       1.25237
    302.23416       0.25237
    302.24026       0.62737
    302.24637       0.37737
    302.25247       0.00237
    302.25858       0.37737
    302.26468       0.75237
    302.27079       0.00237
    302.27689       0.62737
    302.28299       0.37737
    302.28910      -0.24763
    302.29520       0.75237
    302.30131       0.62737
    302.30741       0.50237
    302.31351       0.37737
    302.31962       0.75237
    302.32572       0.87737
    302.33183       0.00237
    302.33793       0.75237
    302.34404       0.75237
    302.35014       0.12737
    302.35624       0.25237
    302.36235       1.12737
    302.36845      -0.24763
    302.37456       0.87737
    302.38066       0.37737
    302.38677       0.25237
    302.39287      -0.12263
    302.39897      -0.24763
    302.40508       0.62737
    302.41118       0.25237
    302.41729       0.87737
    302.42339       0.62737
    302.42950       0.50237
    302.43560       0.37737
    302.44170       0.50237
    302.44781       0.75237
    302.45391      -0.62263
    302.46002       0.75237
    302.46612       0.75237
    302.47223       0.75237
    302.47833       0.62737
    302.48443       0.50237
    302.49054       1.00237
    302.49664       0.25237
    302.50275       0.75237
    302.50885       0.50237
    302.51496       0.25237
    302.52106       0.50237
    302.52716       0.62737
    302.53327      -0.37263
    302.53937       0.12737
    302.54548       0.50237
    302.55158       0.25237
    302.55769       0.75237
    302.56379       0.25237
    302.56989       0.75237
    302.57600      -0.12263
    302.58210       0.25237
    302.58821       0.00237
    302.59431       1.00237
    302.60042       0.25237
    302.60652       0.25237
    302.61262       0.75237
    302.61873       0.37737
    302.62483       0.50237
    302.63094       0.62737
    302.63704       0.62737
    302.64314       0.50237
    302.64925       0.25237
    302.65535       0.50237
    302.66146       0.62737
    302.66756       0.25237
    302.67367       0.12737
    302.67977      -0.37263
    302.68587      -0.12263
    302.69198       0.00237
    302.69808       0.37737
    302.70419       0.75237
    302.71029      -0.49763
    302.71640       1.50237
    302.72250      -0.24763
    302.72860       1.50237
    302.73471       0.12737
    302.74081       0.25237
    302.74692       0.75237
    302.75302       0.50237
    302.75913       0.50237
    302.76523       0.62737
    302.77133      -0.24763
    302.77744       1.12737
    302.78354      -0.12263
    302.78965       1.00237
    302.79575      -0.24763
    302.80186       0.75237
    302.80796      -0.24763
    302.81406      -0.12263
    302.82017       0.62737
    302.82627       0.00237
    302.83238       0.75237
    302.83848       0.37737
    302.84459       0.25237
    302.85069       1.12737
    302.85679       0.50237
    302.86290       1.25237
    302.86900       0.37737
    302.87511       0.12737
    302.88121       1.12737
    302.88732       0.25237
    302.89342       0.25237
    302.89952       0.75237
    302.90563       0.37737
    302.91173       0.87737
    302.91784       0.00237
    302.92394       0.75237
    302.93005       0.87737
    302.93615       0.25237
    302.94225       0.50237
    302.94836       0.37737
    302.95446       0.62737
    302.96057       0.62737
    302.96667       0.25237
    302.97277       0.87737
    302.97888       0.50237
    302.98498       0.50237
    302.99109       0.75237
    302.99719       0.50237
    303.00330       0.50237
    303.00940       0.37737
    303.01550      -0.24763
    303.02161       0.62737
    303.02771       0.12737
    303.03382       0.75237
    303.03992      -0.37263
    303.04603       0.50237
    303.05213       0.62737
    303.05823       0.87737
    303.06434      -0.12263
    303.07044      -0.49763
    303.07655       0.12737
    303.08265      -0.12263
    303.08876       0.87737
    303.09486       0.12737
    303.10096       0.75237
    303.10707       0.12737
    303.11317       0.62737
    303.11928       0.50237
    303.12538       0.50237
    303.13149       0.75237
    303.13759       0.00237
    303.14369       0.12737
    303.14980       0.75237
    303.15590       0.62737
    303.16201       0.75237
    303.16811       0.25237
    303.17422       0.37737
    303.18032       0.50237
    303.18642       0.12737
    303.19253       0.62737
    303.19863       0.62737
    303.20474       0.75237
    303.21084       0.25237
    303.21695       0.25237
    303.22305       0.12737
    303.22915       0.25237
    303.23526       0.50237
    303.24136       0.50237
    303.24747       0.25237
    303.25357       0.87737
    303.25968       0.50237
    303.26578       0.25237
    303.27188       0.00237
    303.27799       0.50237
    303.28409       1.00237
    303.29020       0.00237
    303.29630       0.12737
    303.30241       0.12737
    303.30851       0.25237
    303.31461       0.25237
    303.32072       0.87737
    303.32682       0.50237
    303.33293       0.87737
    303.33903      -0.37263
    303.34513       0.62737
    303.35124       0.25237
    303.35734       0.87737
    303.36345       0.50237
    303.36955       0.12737
    303.37566       0.00237
    303.38176       0.25237
    303.38786       1.00237
    303.39397       0.12737
    303.40007       0.25237
    303.40618       0.50237
    303.41228       1.00237
    303.41839       0.12737
    303.42449       0.12737
    303.43059       0.87737
    303.43670       0.37737
    303.44280       0.00237
    303.44891       0.37737
    303.45501       0.12737
    303.46112       0.25237
    303.46722       1.12737
    303.47332       0.75237
    303.47943      -0.24763
    303.48553       0.75237
    303.49164       1.37737
    303.49774       0.00237
    303.50385       0.37737
    303.50995       0.75237
    303.51605       0.12737
    303.52216       0.50237
    303.52826       0.37737
    303.53437       0.62737
    303.54047       0.25237
    303.54658       0.75237
    303.55268       0.25237
    303.55878       0.50237
    303.56489       0.37737
    303.57099       0.87737
    303.57710       0.12737
    303.58320       0.12737
    303.58931       0.75237
    303.59541       0.12737
    303.60151       0.37737
    303.60762       1.12737
    303.61372       0.00237
    303.61983       0.37737
    303.62593       0.25237
    303.63204       0.37737
    303.63814       0.37737
    303.64424       0.25237
    303.65035       0.75237
    303.65645       0.50237
    303.66256       0.37737
    303.66866       0.12737
    303.67476       0.25237
    303.68087       0.62737
    303.68697       0.62737
    303.69308       0.25237
    303.69918       0.25237
    303.70529       0.50237
    303.71139      -0.12263
    303.71749       0.12737
    303.72360       0.62737
    303.72970       0.50237
    303.73581       0.25237
    303.74191       0.75237
    303.74802       1.12737
    303.75412       0.12737
    303.76022       0.37737
    303.76633       0.00237
    303.77243       0.12737
    303.77854       0.37737
    303.78464       0.37737
    303.79075       1.12737
    303.79685       0.00237
    303.80295       0.12737
    303.80906       0.37737
    303.81516       1.37737
    303.82127       1.12737
    303.82737       0.25237
    303.83348       0.37737
    303.83958       0.37737
    303.84568       0.75237
    303.85179       0.75237
    303.85789       0.12737
    303.86400       0.37737
    303.87010       0.25237
    303.87621       0.00237
    303.88231      -0.12263
    303.88841       0.25237
    303.89452       0.87737
    303.90062       0.37737
    303.90673       0.37737
    303.91283       0.62737
    303.91894       0.37737
    303.92504       0.50237
    303.93114       0.37737
    303.93725       0.37737
    303.94335       0.62737
    303.94946       0.87737
    303.95556       0.75237
    303.96167       0.25237
    303.96777       0.50237
    303.97387       0.50237
    303.97998      -0.49763
    303.98608       0.12737
    303.99219       0.25237
    303.99829       0.25237
    304.00440       0.12737
    304.01050       0.87737
    304.01660       0.62737
    304.02271       0.37737
    304.02881       0.12737
    304.03492       1.00237
    304.04102       0.87737
    304.04712       0.50237
    304.05323       0.25237
    304.05933       0.25237
    304.06544       0.12737
    304.07154       0.62737
    304.07765       0.50237
    304.08375       0.37737
    304.08985       0.50237
    304.09596       0.25237
    304.10206       0.37737
    304.10817       0.12737
    304.11427       0.25237
    304.12038       0.00237
    304.12648       0.00237
    304.13258      -0.12263
    304.13869       0.37737
    304.14479       0.25237
    304.15090       0.37737
    304.15700       1.25237
    304.16311       0.12737
    304.16921      -0.12263
    304.17531       1.00237
    304.18142       0.00237
    304.18752       0.50237
    304.19363       0.25237
    304.19973       1.37737
    304.20584       0.12737
    304.21194       0.50237
    304.21804       0.50237
    304.22415       1.00237
    304.23025       0.00237
    304.23636       0.37737
    304.24246       0.25237
    304.24857       0.00237
    304.25467       0.37737
    304.26077       0.25237
    304.26688       0.25237
    304.27298      -0.12263
    304.27909       0.75237
    304.28519       0.25237
    304.29130       0.50237
    304.29740       0.62737
    304.30350       0.50237
    304.30961       0.25237
    304.31571      -0.12263
    304.32182       0.75237
    304.32792       0.50237
    304.33403      -0.12263
    304.34013       0.75237
    304.34623       0.37737
    304.35234       0.00237
    304.35844       0.50237
    304.36455       0.50237
    304.37065       0.12737
    304.37675       1.00237
    304.38286       0.50237
    304.38896      -0.49763
    304.39507       0.50237
    304.40117      -0.37263
    304.40728       0.12737
    304.41338       0.87737
    304.41948      -0.12263
    304.42559       0.62737
    304.43169       0.50237
    304.43780       0.50237
    304.44390       0.12737
    304.45001       0.25237
    304.45611       0.12737
    304.46221       0.62737
    304.46832       0.37737
    304.47442       0.37737
    304.48053      -0.12263
    304.48663       0.12737
    304.49274       0.00237
    304.49884       0.25237
    304.50494       0.00237
    304.51105       0.37737
    304.51715       0.12737
    304.52326       0.25237
    304.52936       0.75237
    304.53547      -0.49763
    304.54157       0.62737
    304.54767       0.00237
    304.55378       0.62737
    304.55988       0.25237
    304.56599       0.50237
    304.57209       0.00237
    304.57820       0.75237
    304.58430       0.37737
    304.59040       0.12737
    304.59651       1.12737
    304.60261       0.50237
    304.60872       0.62737
    304.61482       0.25237
    304.62093      -0.24763
    304.62703       0.25237
    304.63313       0.12737
    304.63924       0.12737
    304.64534       0.12737
    304.65145       0.62737
    304.65755       0.12737
    304.66366       0.62737
    304.66976       0.37737
    304.67586      -0.12263
    304.68197       0.37737
    304.68807       0.62737
    304.69418       0.37737
    304.70028       0.62737
    304.70639       0.00237
    304.71249       0.87737
    304.71859       0.25237
    304.72470      -0.12263
    304.73080       0.87737
    304.73691      -0.24763
    304.74301       0.62737
    304.74911       0.25237
    304.75522       0.62737
    304.76132       0.62737
    304.76743       0.25237
    304.77353       0.25237
    304.77964       0.25237
    304.78574       0.37737
    304.79184       0.00237
    304.79795       0.87737
    304.80405       0.50237
    304.81016      -0.24763
    304.81626       0.12737
    304.82237       0.50237
    304.82847       0.25237
    304.83457       0.12737
    304.84068      -0.12263
    304.84678       1.12737
    304.85289       0.25237
    304.85899       0.87737
    304.86510       0.37737
    304.87120       0.87737
    304.87730       0.37737
    304.88341      -0.12263
    304.88951       0.62737
    304.89562       0.50237
    304.90172      -0.12263
    304.90783       0.87737
    304.91393      -0.37263
    304.92003       0.12737
    304.92614       0.50237
    304.93224       0.12737
    304.93835      -0.62263
    304.94445       0.87737
    304.95056       1.00237
    304.95666       0.37737
    304.96276       0.12737
    304.96887       0.87737
    304.97497       0.50237
    304.98108       0.50237
    304.98718       0.50237
    304.99329       0.75237
    304.99939       0.75237
    305.00549       0.37737
    305.01160       0.62737
    305.01770       0.00237
    305.02381       0.75237
    305.02991       0.25237
    305.03602       0.75237
    305.04212       0.62737
    305.04822      -0.24763
    305.05433       1.00237
    305.06043       0.50237
    305.06654      -0.12263
    305.07264       0.25237
    305.07874       1.12737
    305.08485       0.50237
    305.09095       1.00237
    305.09706       0.62737
    305.10316       0.75237
    305.10927       0.25237
    305.11537      -0.12263
    305.12147       1.25237
    305.12758       0.62737
    305.13368       1.62737
    305.13979       0.50237
    305.14589       0.50237
    305.15200       0.50237
    305.15810       0.00237
    305.16420       1.12737
    305.17031      -0.24763
    305.17641       0.62737
    305.18252       0.00237
    305.18862       0.37737
    305.19473       0.25237
    305.20083      -0.37263
    305.20693       0.37737
    305.21304       0.25237
    305.21914       0.50237
    305.22525       0.25237
    305.23135       0.87737
    305.23746      -0.37263
    305.24356       0.25237
    305.24966       0.00237
    305.25577       0.62737
    305.26187       0.62737
    305.26798      -0.12263
    305.27408       0.50237
    305.28019       0.75237
    305.28629       1.12737
    305.29239       0.00237
    305.29850       0.25237
    305.30460       0.37737
    305.31071       0.50237
    305.31681      -0.37263
    305.32292       0.50237
    305.32902       0.50237
    305.33512       0.75237
    305.34123       0.25237
    305.34733       0.75237
    305.35344       0.50237
    305.35954      -0.49763
    305.36565       1.00237
    305.37175       0.00237
    305.37785       0.12737
    305.38396       0.87737
    305.39006       0.37737
    305.39617       0.00237
    305.40227       1.25237
    305.40838       0.50237
    305.41448       0.12737
    305.42058       0.25237
    305.42669      -0.24763
    305.43279       0.25237
    305.43890      -0.24763
    305.44500       0.25237
    305.45110       1.25237
    305.45721       0.25237
    305.46331       0.37737
    305.46942       0.50237
    305.47552       0.25237
    305.48163       0.37737
    305.48773       0.37737
    305.49383       0.12737
    305.49994       0.12737
    305.50604       0.75237
    305.51215       0.62737
    305.51825       0.50237
    305.52436       0.25237
    305.53046       0.87737
    305.53656       0.12737
    305.54267      -0.24763
    305.54877       0.37737
    305.55488       0.62737
    305.56098       0.37737
    305.56709       0.37737
    305.57319       0.75237
    305.57929       0.37737
    305.58540       0.12737
    305.59150       0.75237
    305.59761      -0.12263
    305.60371       0.87737
    305.60982       0.50237
    305.61592       0.00237
    305.62202       0.75237
    305.62813       0.37737
    305.63423       0.75237
    305.64034       0.50237
    305.64644       0.75237
    305.65255       0.12737
    305.65865       0.62737
    305.66475      -0.12263
    305.67086       0.50237
    305.67696       0.00237
    305.68307       0.25237
    305.68917      -0.62263
    305.69528       0.00237
    305.70138       1.25237
    305.70748      -0.24763
    305.71359       0.37737
    305.71969       0.12737
    305.72580       0.37737
    305.73190       0.87737
    305.73801       0.37737
    305.74411       0.37737
    305.75021       0.25237
    305.75632       0.87737
    305.76242       0.37737
    305.76853       0.50237
    305.77463       0.12737
    305.78073       0.50237
    305.78684      -0.24763
    305.79294       0.87737
    305.79905      -0.24763
    305.80515       0.87737
    305.81126       0.75237
    305.81736       0.00237
    305.82346       0.62737
    305.82957       0.00237
    305.83567       0.25237
    305.84178       0.50237
    305.84788       0.12737
    305.85399       0.00237
    305.86009       0.37737
    305.86619       0.75237
    305.87230      -0.12263
    305.87840       0.50237
    305.88451      -0.62263
    305.89061       0.62737
    305.89672       0.25237
    305.90282       0.75237
    305.90892       0.00237
    305.91503       0.50237
    305.92113       0.12737
    305.92724      -0.24763
    305.93334       0.75237
    305.93945       0.12737
    305.94555       0.25237
    305.95165       0.75237
    305.95776       0.00237
    305.96386       0.25237
    305.96997       0.12737
    305.97607       0.25237
    305.98218       0.37737
    305.98828       0.12737
    305.99438       0.37737
    306.00049       0.25237
    306.00659       1.25237
    306.01270      -0.12263
    306.01880      -0.12263
    306.02491       0.62737
    306.03101       0.87737
    306.03711       0.50237
    306.04322       0.12737
    306.04932       0.25237
    306.05543       0.25237
    306.06153      -0.37263
    306.06764       0.62737
    306.07374      -0.12263
    306.07984       0.62737
    306.08595       0.37737
    306.09205       0.12737
    306.09816       0.50237
    306.10426       0.37737
    306.11037      -0.12263
    306.11647       1.25237
    306.12257       0.62737
    306.12868       1.12737
    306.13478       0.12737
    306.14089       0.00237
    306.14699       0.62737
    306.15309       0.62737
    306.15920       0.25237
    306.16530       0.00237
    306.17141       0.62737
    306.17751       0.75237
    306.18362       0.37737
    306.18972       0.00237
    306.19582       0.75237
    306.20193       0.50237
    306.20803      -0.62263
    306.21414      -0.12263
    306.22024       0.12737
    306.22635      -0.12263
    306.23245       0.87737
    306.23855      -0.49763
    306.24466       0.75237
    306.25076       0.37737
    306.25687       0.25237
    306.26297       0.00237
    306.26908       0.62737
    306.27518       0.25237
    306.28128       0.37737
    306.28739       0.25237
    306.29349       0.00237
    306.29960       0.25237
    306.30570       0.87737
    306.31181       0.62737
    306.31791       0.87737
    306.32401       0.50237
    306.33012      -0.37263
    306.33622       0.25237
    306.34233      -0.62263
    306.34843       0.50237
    306.35454       0.37737
    306.36064       0.87737
    306.36674       0.87737
    306.37285       0.00237
    306.37895       0.25237
    306.38506      -0.12263
    306.39116       0.37737
    306.39727       0.37737
    306.40337       0.37737
    306.40947       0.00237
    306.41558       0.50237
    306.42168       0.37737
    306.42779       0.25237
    306.43389       0.37737
    306.44000       0.50237
    306.44610      -0.24763
    306.45220       0.87737
    306.45831       0.25237
    306.46441       0.50237
    306.47052       0.37737
    306.47662      -0.24763
    306.48272       0.37737
    306.48883       0.50237
    306.49493       0.00237
    306.50104       0.50237
    306.50714       0.62737
    306.51325       0.75237
    306.51935      -0.62263
    306.52545       0.75237
    306.53156       0.25237
    306.53766       0.00237
    306.54377       0.87737
    306.54987       0.12737
    306.55598       0.75237
    306.56208       1.00237
    306.56818       0.00237
    306.57429       0.87737
    306.58039       0.12737
    306.58650       0.50237
    306.59260      -0.37263
    306.59871       0.50237
    306.60481       0.25237
    306.61091       1.00237
    306.61702       0.37737
    306.62312      -0.12263
    306.62923       0.75237
    306.63533      -0.24763
    306.64144       0.62737
    306.64754       0.62737
    306.65364       0.37737
    306.65975       1.12737
    306.66585       0.12737
    306.67196      -0.37263
    306.67806       0.87737
    306.68417       0.62737
    306.69027       0.62737
    306.69637       0.87737
    306.70248       0.37737
    306.70858       0.37737
    306.71469       0.00237
    306.72079       0.25237
    306.72690       0.00237
    306.73300       0.62737
    306.73910       0.37737
    306.74521      -0.24763
    306.75131       0.25237
    306.75742       0.37737
    306.76352       1.37737
    306.76963       0.00237
    306.77573       0.12737
    306.78183       0.62737
    306.78794       0.37737
    306.79404       0.50237
    306.80015       0.62737
    306.80625       0.37737
    306.81236       0.00237
    306.81846       0.25237
    306.82456       0.62737
    306.83067       0.37737
    306.83677       0.62737
    306.84288       0.50237
    306.84898      -0.49763
    306.85508       0.37737
    306.86119       0.12737
    306.86729       0.75237
    306.87340       0.87737
    306.87950       0.25237
    306.88561       1.12737
    306.89171      -0.49763
    306.89781       1.12737
    306.90392       0.25237
    306.91002       0.62737
    306.91613       1.12737
    306.92223      -0.12263
    306.92834       1.25237
    306.93444      -0.37263
    306.94054       0.12737
    306.94665       0.62737
    306.95275       0.12737
    306.95886       1.25237
    306.96496       0.75237
    306.97107       0.00237
    306.97717       1.25237
    306.98327      -0.24763
    306.98938      -0.12263
    306.99548       0.25237
    307.00159       0.00237
    307.00769       0.62737
    307.01380       0.12737
    307.01990       0.50237
    307.02600       0.37737
    307.03211       0.37737
    307.03821       0.37737
    307.04432       0.62737
    307.05042       0.25237
    307.05653       0.50237
    307.06263       0.75237
    307.06873       0.00237
    307.07484       0.50237
    307.08094       1.12737
    307.08705       0.75237
    307.09315       0.37737
    307.09926       0.75237
    307.10536       0.50237
    307.11146       0.75237
    307.11757       0.50237
    307.12367       0.62737
    307.12978       0.62737
    307.13588       1.12737
    307.14199       0.12737
    307.14809      -0.12263
    307.15419       1.00237
    307.16030       0.50237
    307.16640       0.00237
    307.17251       0.75237
    307.17861       0.12737
    307.18471       1.00237
    307.19082       0.00237
    307.19692      -0.62263
    307.20303       0.12737
    307.20913       0.87737
    307.21524       0.50237
    307.22134       0.37737
    307.22744       0.75237
    307.23355       0.00237
    307.23965       0.25237
    307.24576       0.75237
    307.25186       0.37737
    307.25797       0.25237
    307.26407       0.37737
    307.27017       0.75237
    307.27628       0.12737
    307.28238       0.12737
    307.28849       0.37737
    307.29459      -0.24763
    307.30070       0.25237
    307.30680       0.62737
    307.31290       0.87737
    307.31901       0.37737
    307.32511       0.37737
    307.33122       1.87737
    307.33732       0.37737
    307.34343       0.37737
    307.34953       0.37737
    307.35563       0.75237
    307.36174       0.75237
    307.36784       0.25237
    307.37395       0.00237
    307.38005       0.75237
    307.38616      -0.24763
    307.39226       1.12737
    307.39836       0.50237
    307.40447       0.12737
    307.41057       0.50237
    307.41668      -0.24763
    307.42278       0.62737
    307.42889       0.12737
    307.43499       0.75237
    307.44109       0.37737
    307.44720       1.12737
    307.45330       0.62737
    307.45941       0.00237
    307.46551       0.62737
    307.47162       0.50237
    307.47772       0.62737
    307.48382       0.25237
    307.48993       0.12737
    307.49603       1.37737
    307.50214       0.00237
    307.50824       0.25237
    307.51435       0.75237
    307.52045       0.75237
    307.52655       0.62737
    307.53266       0.12737
    307.53876       0.12737
    307.54487       0.62737
    307.55097      -0.12263
    307.55707       0.75237
    307.56318      -0.49763
    307.56928       0.37737
    307.57539      -0.24763
    307.58149       0.75237
    307.58760       0.62737
    307.59370       0.50237
    307.59980       0.75237
    307.60591       0.00237
    307.61201       0.62737
    307.61812       0.37737
    307.62422      -0.12263
    307.63033      -0.12263
    307.63643       0.50237
    307.64253       0.12737
    307.64864       0.25237
    307.65474       1.00237
    307.66085       0.25237
    307.66695       0.00237
    307.67306      -0.12263
    307.67916       0.50237
    307.68526       0.75237
    307.69137       0.25237
    307.69747       0.50237
    307.70358      -0.12263
    307.70968       0.62737
    307.71579       0.37737
    307.72189       0.37737
    307.72799       0.75237
    307.73410       1.12737
    307.74020       0.00237
    307.74631       0.12737
    307.75241       0.37737
    307.75852       0.75237
    307.76462      -0.37263
    307.77072       0.50237
    307.77683       1.00237
    307.78293       0.00237
    307.78904      -0.12263
    307.79514       0.12737
    307.80125       1.00237
    307.80735       0.62737
    307.81345       0.50237
    307.81956       0.87737
    307.82566       0.62737
    307.83177       0.50237
    307.83787       1.12737
    307.84398      -0.12263
    307.85008       0.87737
    307.85618       0.25237
    307.86229       0.62737
    307.86839       0.37737
    307.87450       0.50237
    307.88060       0.00237
    307.88670       0.37737
    307.89281       0.50237
    307.89891       0.50237
    307.90502       0.62737
    307.91112       0.37737
    307.91723       0.50237
    307.92333       0.75237
    307.92943       0.62737
    307.93554       0.00237
    307.94164       0.62737
    307.94775       0.87737
    307.95385       0.25237
    307.95996       0.62737
    307.96606       0.50237
    307.97216       0.37737
    307.97827       0.87737
    307.98437       0.75237
    307.99048      -0.12263
    307.99658       0.50237
    308.00269       0.12737
    308.00879       0.62737
    308.01489       0.37737
    308.02100       0.25237
    308.02710      -0.24763
    308.03321       0.37737
    308.03931       0.12737
    308.04542       0.50237
    308.05152       0.00237
    308.05762      -0.12263
    308.06373       0.75237
    308.06983       0.12737
    308.07594       0.75237
    308.08204       0.00237
    308.08815       0.75237
    308.09425       1.12737
    308.10035       0.62737
    308.10646       0.25237
    308.11256       0.75237
    308.11867       0.37737
    308.12477       0.87737
    308.13088       0.50237
    308.13698       0.75237
    308.14308      -0.24763
    308.14919       1.12737
    308.15529       0.62737
    308.16140       0.62737
    308.16750      -0.49763
    308.17361      -0.37263
    308.17971      -0.12263
    308.18581       0.75237
    308.19192       0.25237
    308.19802       0.75237
    308.20413       0.75237
    308.21023       0.12737
    308.21634       0.62737
    308.22244       0.37737
    308.22854       0.62737
    308.23465       0.62737
    308.24075       0.00237
    308.24686       0.37737
    308.25296       0.62737
    308.25906       0.62737
    308.26517       0.75237
    308.27127       0.37737
    308.27738       1.00237
    308.28348       0.12737
    308.28959       0.12737
    308.29569       0.25237
    308.30179       0.00237
    308.30790       0.12737
    308.31400       0.75237
    308.32011       0.62737
    308.32621       0.50237
    308.33232      -0.24763
    308.33842       1.00237
    308.34452       0.62737
    308.35063       0.25237
    308.35673       0.75237
    308.36284       0.50237
    308.36894       1.37737
    308.37505      -0.12263
    308.38115       0.37737
    308.38725       0.50237
    308.39336       0.87737
    308.39946       1.00237
    308.40557       0.12737
    308.41167       0.37737
    308.41778       0.50237
    308.42388      -0.12263
    308.42998       0.62737
    308.43609       0.25237
    308.44219       0.62737
    308.44830       0.00237
    308.45440      -0.12263
    308.46051       0.87737
    308.46661       0.37737
    308.47271       0.37737
    308.47882       0.75237
    308.48492       0.87737
    308.49103       0.12737
    308.49713       0.75237
    308.50324      -0.12263
    308.50934       0.75237
    308.51544      -0.24763
    308.52155       0.62737
    308.52765       0.25237
    308.53376      -0.12263
    308.53986       0.50237
    308.54597       0.50237
    308.55207      -0.12263
    308.55817       0.37737
    308.56428       0.37737
    308.57038       0.00237
    308.57649       0.37737
    308.58259       0.75237
    308.58869       0.12737
    308.59480       0.50237
    308.60090      -0.12263
    308.60701       0.37737
    308.61311       0.87737
    308.61922       0.12737
    308.62532       0.87737
    308.63142       0.12737
    308.63753       1.25237
    308.64363       1.00237
    308.64974       0.50237
    308.65584       0.37737
    308.66195       0.25237
    308.66805       0.00237
    308.67415       0.37737
    308.68026       0.12737
    308.68636       0.12737
    308.69247       0.25237
    308.69857       2.12737
    308.70468      -0.12263
    308.71078       0.62737
    308.71688      -0.24763
    308.72299       0.62737
    308.72909       0.12737
    308.73520       0.25237
    308.74130       0.50237
    308.74741       0.37737
    308.75351       1.00237
    308.75961       0.12737
    308.76572       0.12737
    308.77182       0.25237
    308.77793       0.12737
    308.78403       0.50237
    308.79014       0.12737
    308.79624       0.25237
    308.80234       0.50237
    308.80845       0.00237
    308.81455       0.87737
    308.82066       0.37737
    308.82676      -0.12263
    308.83287       0.87737
    308.83897       0.37737
    308.84507       0.50237
    308.85118       0.37737
    308.85728       0.62737
    308.86339       0.87737
    308.86949       0.62737
    308.87560       0.50237
    308.88170       0.37737
    308.88780       0.87737
    308.89391       0.50237
    308.90001       0.50237
    308.90612       1.25237
    308.91222       0.12737
    308.91832       0.50237
    308.92443       0.50237
    308.93053       0.50237
    308.93664       0.87737
    308.94274       0.12737
    308.94885       0.12737
    308.95495       0.87737
    308.96105       0.12737
    308.96716       1.37737
    308.97326       0.00237
    308.97937       0.87737
    308.98547       0.37737
    308.99158       0.87737
    308.99768      -0.24763
    309.00378       0.50237
    309.00989       0.62737
    309.01599       0.37737
    309.02210      -0.12263
    309.02820       0.75237
    309.03431       0.12737
    309.04041       0.00237
    309.04651       0.12737
    309.05262       0.50237
    309.05872       0.75237
    309.06483       0.75237
    309.07093       0.50237
    309.07704      -0.37263
    309.08314       0.00237
    309.08924       0.37737
    309.09535       0.25237
    309.10145       0.62737
    309.10756       0.50237
    309.11366       0.50237
    309.11977       0.50237
    309.12587       0.50237
    309.13197       0.62737
    309.13808      -0.12263
    309.14418       0.37737
    309.15029       0.00237
    309.15639      -0.24763
    309.16250       0.50237
    309.16860       1.12737
    309.17470       0.25237
    309.18081       1.12737
    309.18691       0.37737
    309.19302       0.25237
    309.19912       0.00237
    309.20523       0.62737
    309.21133       0.25237
    309.21743       1.12737
    309.22354       0.50237
    309.22964      -0.37263
    309.23575      -0.12263
    309.24185       0.62737
    309.24796       0.12737
    309.25406       0.37737
    309.26016       0.50237
    309.26627       0.50237
    309.27237       0.62737
    309.27848       0.50237
    309.28458       0.37737
    309.29068       0.50237
    309.29679       0.87737
    309.30289       1.12737
    309.30900       0.75237
    309.31510       0.12737
    309.32121       0.50237
    309.32731       1.00237
    309.33341       0.25237
    309.33952       0.12737
    309.34562       0.50237
    309.35173       1.25237
    309.35783       0.12737
    309.36394       0.37737
    309.37004       0.75237
    309.37614       0.50237
    309.38225       0.50237
    309.38835       0.50237
    309.39446       0.12737
    309.40056       0.12737
    309.40667       0.50237
    309.41277       0.87737
    309.41887       0.75237
    309.42498       0.00237
    309.43108       1.12737
    309.43719       0.50237
    309.44329       0.12737
    309.44940       0.50237
    309.45550       0.75237
    309.46160       0.50237
    309.46771       0.25237
    309.47381       0.50237
    309.47992      -0.37263
    309.48602       0.50237
    309.49213       0.50237
    309.49823       0.12737
    309.50433       1.00237
    309.51044       0.50237
    309.51654       0.12737
    309.52265       0.62737
    309.52875       0.62737
    309.53486       0.62737
    309.54096       0.50237
    309.54706       0.00237
    309.55317       1.00237
    309.55927      -0.12263
    309.56538       0.75237
    309.57148       0.00237
    309.57759       0.87737
    309.58369      -0.49763
    309.58979       0.75237
    309.59590       0.50237
    309.60200       0.87737
    309.60811       0.87737
    309.61421       0.00237
    309.62031       1.37737
    309.62642       0.25237
    309.63252       0.75237
    309.63863       0.62737
    309.64473       0.12737
    309.65084       0.37737
    309.65694       0.25237
    309.66304       0.50237
    309.66915       0.50237
    309.67525       0.62737
    309.68136       0.62737
    309.68746      -0.12263
    309.69357       1.25237
    309.69967       0.25237
    309.70577       0.62737
    309.71188       0.50237
    309.71798       0.50237
    309.72409       0.87737
    309.73019       0.25237
    309.73630      -0.24763
    309.74240       0.62737
    309.74850      -0.49763
    309.75461       0.75237
    309.76071       0.87737
    309.76682       0.87737
    309.77292       0.25237
    309.77903       0.25237
    309.78513       0.87737
    309.79123       0.12737
    309.79734       1.00237
    309.80344       0.75237
    309.80955       0.50237
    309.81565       1.00237
    309.82176       0.50237
    309.82786       0.87737
    309.83396       0.62737
    309.84007       0.25237
    309.84617       1.12737
    309.85228       0.00237
    309.85838       0.37737
    309.86449       0.75237
    309.87059       0.25237
    309.87669       1.12737
    309.88280       0.37737
    309.88890       1.12737
    309.89501       0.50237
    309.90111       0.62737
    309.90722       0.37737
    309.91332      -0.24763
    309.91942       0.50237
    309.92553       0.75237
    309.93163       1.00237
    309.93774       0.75237
    309.94384       0.37737
    309.94995       1.12737
    309.95605       0.12737
    309.96215       0.87737
    309.96826       1.37737
    309.97436       0.25237
    309.98047       0.75237
    309.98657       0.37737
    309.99267       0.12737
    309.99878       0.25237
    310.00488       0.62737
    310.01099      -0.12263
    310.01709       1.00237
    310.02320       0.25237
    310.02930       0.75237
    310.03540       0.25237
    310.04151       0.12737
    310.04761       0.00237
    310.05372       0.75237
    310.05982       0.25237
    310.06593       0.12737
    310.07203       0.37737
    310.07813      -0.12263
    310.08424       0.50237
    310.09034       0.12737
    310.09645       0.87737
    310.10255       1.00237
    310.10866       0.50237
    310.11476       0.50237
    310.12086       0.25237
    310.12697       0.37737
    310.13307       0.62737
    310.13918       0.87737
    310.14528       1.25237
    310.15139      -0.12263
    310.15749       1.12737
    310.16359       0.50237
    310.16970       0.62737
    310.17580       0.87737
    310.18191       0.62737
    310.18801       1.00237
    310.19412       0.87737
    310.20022       0.12737
    310.20632       0.75237
    310.21243       0.37737
    310.21853       0.62737
    310.22464       0.62737
    310.23074       0.00237
    310.23685       0.25237
    310.24295       0.37737
    310.24905       0.12737
    310.25516       0.12737
    310.26126       0.00237
    310.26737       0.25237
    310.27347       0.00237
    310.27958      -0.12263
    310.28568       0.75237
    310.29178       0.75237
    310.29789       0.25237
    310.30399       0.37737
    310.31010       0.00237
    310.31620       0.12737
    310.32230       0.25237
    310.32841       1.00237
    310.33451       0.25237
    310.34062      -0.49763
    310.34672       0.87737
    310.35283      -0.37263
    310.35893       0.75237
    310.36503       0.62737
    310.37114       0.12737
    310.37724      -0.12263
    310.38335       0.75237
    310.38945      -0.12263
    310.39556       0.12737
    310.40166       0.12737
    310.40776       0.12737
    310.41387       0.25237
    310.41997       0.00237
    310.42608       0.62737
    310.43218      -0.49763
    310.43829       0.87737
    310.44439      -0.37263
    310.45049       0.75237
    310.45660       0.62737
    310.46270       0.87737
    310.46881       0.75237
    310.47491       0.12737
    310.48102       0.50237
    310.48712       1.00237
    310.49322       0.12737
    310.49933       0.37737
    310.50543      -0.37263
    310.51154       0.87737
    310.51764       0.37737
    310.52375       1.00237
    310.52985       0.50237
    310.53595       0.25237
    310.54206       0.62737
    310.54816       0.87737
    310.55427      -0.37263
    310.56037       0.37737
    310.56648       0.25237
    310.57258       0.25237
    310.57868       1.00237
    310.58479       0.62737
    310.59089       0.62737
    310.59700       0.62737
    310.60310       0.37737
    310.60921       0.75237
    310.61531       0.25237
    310.62141       0.12737
    310.62752      -0.49763
    310.63362       0.50237
    310.63973       0.62737
    310.64583       0.25237
    310.65194      -0.12263
    310.65804       0.12737
    310.66414       0.25237
    310.67025       0.12737
    310.67635       0.25237
    310.68246      -0.12263
    310.68856       1.00237
    310.69466       0.87737
    310.70077       0.00237
    310.70687       0.62737
    310.71298       0.12737
    310.71908       0.37737
    310.72519       0.25237
    310.73129       0.75237
    310.73739       0.75237
    310.74350       0.50237
    310.74960       1.00237
    310.75571       0.62737
    310.76181       0.00237
    310.76792       0.87737
    310.77402       0.25237
    310.78012       1.25237
    310.78623       0.75237
    310.79233       0.00237
    310.79844       0.62737
    310.80454      -0.12263
    310.81065       0.50237
    310.81675       0.87737
    310.82285      -0.62263
    310.82896       0.75237
    310.83506       0.00237
    310.84117       0.25237
    310.84727       1.37737
    310.85338       0.12737
    310.85948       0.75237
    310.86558      -0.12263
    310.87169       1.00237
    310.87779       0.75237
    310.88390      -0.12263
    310.89000       0.50237
    310.89611      -0.12263
    310.90221       0.62737
    310.90831       0.12737
    310.91442       0.37737
    310.92052       0.00237
    310.92663       1.00237
    310.93273       1.12737
    310.93884       0.12737
    310.94494       0.00237
    310.95104       0.62737
    310.95715       0.50237
    310.96325       0.37737
    310.96936       0.62737
    310.97546       0.25237
    310.98157      -0.62263
    310.98767       0.62737
    310.99377       1.00237
    310.99988       0.00237
    311.00598       0.00237
    311.01209       0.50237
    311.01819       0.12737
    311.02429       0.62737
    311.03040       0.00237
    311.03650       0.62737
    311.04261       0.50237
    311.04871       0.00237
    311.05482       0.75237
    311.06092       1.00237
    311.06702       0.12737
    311.07313       0.12737
    311.07923       0.00237
    311.08534       0.50237
    311.09144       0.50237
    311.09755       0.37737
    311.10365      -0.12263
    311.10975       1.00237
    311.11586       0.37737
    311.12196       0.37737
    311.12807       0.12737
    311.13417       0.50237
    311.14028       1.00237
    311.14638       0.87737
    311.15248       0.62737
    311.15859       0.87737
    311.16469       0.37737
    311.17080       0.62737
    311.17690       0.37737
    311.18301       0.25237
    311.18911       0.50237
    311.19521       0.37737
    311.20132       0.25237
    311.20742       0.62737
    311.21353       0.00237
    311.21963       0.50237
    311.22574       0.62737
    311.23184       1.00237
    311.23794       0.62737
    311.24405       0.50237
    311.25015       0.37737
    311.25626      -0.24763
    311.26236       0.50237
    311.26847       0.12737
    311.27457       1.00237
    311.28067       0.25237
    311.28678       0.12737
    311.29288       0.50237
    311.29899       0.37737
    311.30509       0.00237
    311.31120       0.00237
    311.31730       0.50237
    311.32340       0.25237
    311.32951       1.37737
    311.33561       0.75237
    311.34172       0.62737
    311.34782       0.75237
    311.35393       0.37737
    311.36003       0.25237
    311.36613       0.75237
    311.37224       0.75237
    311.37834       0.87737
    311.38445       0.12737
    311.39055       0.75237
    311.39665      -0.24763
    311.40276       1.00237
    311.40886       0.37737
    311.41497       0.12737
    311.42107       0.75237
    311.42718       0.37737
    311.43328      -0.24763
    311.43938      -0.12263
    311.44549      -0.74763
    311.45159       0.50237
    311.45770       0.50237
    311.46380       0.00237
    311.46991       0.75237
    311.47601       0.00237
    311.48211       1.25237
    311.48822       0.00237
    311.49432       1.00237
    311.50043       0.37737
    311.50653       0.62737
    311.51264       1.00237
    311.51874       0.00237
    311.52484       0.37737
    311.53095       1.12737
    311.53705      -0.99763
    311.54316       1.50237
    311.54926      -0.24763
    311.55537       0.00237
    311.56147       0.62737
    311.56757       0.37737
    311.57368       1.00237
    311.57978       0.25237
    311.58589       0.25237
    311.59199       0.37737
    311.59810       0.25237
    311.60420       1.00237
    311.61030       0.37737
    311.61641       0.75237
    311.62251       0.75237
    311.62862       0.75237
    311.63472       0.87737
    311.64083       0.37737
    311.64693       0.50237
    311.65303      -0.12263
    311.65914       0.62737
    311.66524       0.25237
    311.67135       0.50237
    311.67745       0.37737
    311.68356       0.37737
    311.68966       0.62737
    311.69576       0.00237
    311.70187       0.62737
    311.70797       0.50237
    311.71408       0.25237
    311.72018       0.00237
    311.72628       0.12737
    311.73239       0.87737
    311.73849       0.25237
    311.74460       0.12737
    311.75070       0.12737
    311.75681       0.75237
    311.76291       0.00237
    311.76901       0.37737
    311.77512       0.12737
    311.78122       0.50237
    311.78733       0.50237
    311.79343       0.75237
    311.79954       0.12737
    311.80564       0.37737
    311.81174       0.00237
    311.81785      -0.12263
    311.82395       0.25237
    311.83006       0.00237
    311.83616       0.87737
    311.84227      -0.24763
    311.84837       0.62737
    311.85447       0.00237
    311.86058       1.00237
    311.86668       0.37737
    311.87279       0.37737
    311.87889       0.12737
    311.88500       0.37737
    311.89110       0.00237
    311.89720       1.00237
    311.90331       0.00237
    311.90941       0.75237
    311.91552      -0.12263
    311.92162       0.37737
    311.92773       0.75237
    311.93383       0.37737
    311.93993       0.62737
    311.94604      -0.37263
    311.95214       1.00237
    311.95825       0.37737
    311.96435       0.25237
    311.97046       0.87737
    311.97656       0.12737
    311.98266       0.62737
    311.98877       0.87737
    311.99487       0.75237
    312.00098       0.12737
    312.00708       0.00237
    312.01319       0.75237
    312.01929       1.00237
    312.02539       0.12737
    312.03150       0.25237
    312.03760       0.00237
    312.04371       0.37737
    312.04981       0.75237
    312.05592       0.62737
    312.06202       1.37737
    312.06812       0.50237
    312.07423       0.00237
    312.08033       0.50237
    312.08644       0.25237
    312.09254       0.25237
    312.09864      -0.24763
    312.10475       0.62737
    312.11085      -0.12263
    312.11696       0.12737
    312.12306       0.12737
    312.12917       0.75237
    312.13527       1.12737
    312.14137       0.87737
    312.14748       1.50237
    312.15358      -0.37263
    312.15969       0.12737
    312.16579       1.37737
    312.17190       0.50237
    312.17800       0.37737
    312.18410       0.12737
    312.19021       0.25237
    312.19631       0.50237
    312.20242       1.00237
    312.20852       0.37737
    312.21463       0.37737
    312.22073       0.00237
    312.22683      -0.12263
    312.23294       0.62737
    312.23904       0.00237
    312.24515       1.25237
    312.25125       0.12737
    312.25736       0.62737
    312.26346       0.37737
    312.26956       0.12737
    312.27567      -0.49763
    312.28177       0.62737
    312.28788       0.50237
    312.29398       0.62737
    312.30009       1.00237
    312.30619       0.25237
    312.31229       0.12737
    312.31840       0.75237
    312.32450      -0.49763
    312.33061       1.12737
    312.33671      -0.99763
    312.34282       0.50237
    312.34892       0.87737
    312.35502      -0.37263
    312.36113       1.25237
    312.36723      -0.37263
    312.37334       1.00237
    312.37944      -0.62263
    312.38555       0.37737
    312.39165       1.00237
    312.39775       0.37737
    312.40386       1.12737
    312.40996       1.00237
    312.41607       0.00237
    312.42217      -0.24763
    312.42827      -0.12263
    312.43438       0.25237
    312.44048       0.37737
    312.44659       0.37737
    312.45269       0.25237
    312.45880       0.00237
    312.46490       0.25237
    312.47100       0.00237
    312.47711      -0.62263
    312.48321       0.62737
    312.48932       0.25237
    312.49542       0.25237
    312.50153       0.37737
    312.50763       0.25237
    312.51373       0.12737
    312.51984       0.12737
    312.52594       1.12737
    312.53205       0.37737
    312.53815       0.37737
    312.54426       0.37737
    312.55036      -0.12263
    312.55646       0.25237
    312.56257       0.25237
    312.56867       0.37737
    312.57478       0.62737
    312.58088       0.50237
    312.58699       0.00237
    312.59309       1.00237
    312.59919       0.62737
    312.60530       1.12737
    312.61140       0.37737
    312.61751      -0.49763
    312.62361       0.87737
    312.62972      -0.24763
    312.63582       0.62737
    312.64192       0.50237
    312.64803       0.62737
    312.65413       0.50237
    312.66024       0.75237
    312.66634       0.12737
    312.67245       0.62737
    312.67855       0.62737
    312.68465       0.75237
    312.69076       0.37737
    312.69686       0.25237
    312.70297       0.75237
    312.70907       0.75237
    312.71518       0.00237
    312.72128       0.37737
    312.72738       0.12737
    312.73349       0.25237
    312.73959      -0.37263
    312.74570       0.50237
    312.75180      -0.12263
    312.75791       0.62737
    312.76401       0.75237
    312.77011      -0.12263
    312.77622       0.25237
    312.78232       0.50237
    312.78843       1.00237
    312.79453       0.62737
    312.80063      -0.24763
    312.80674       0.25237
    312.81284       0.87737
    312.81895       0.37737
    312.82505       1.12737
    312.83116      -0.74763
    312.83726       1.00237
    312.84336       0.50237
    312.84947      -0.37263
    312.85557       0.25237
    312.86168       0.62737
    312.86778       0.37737
    312.87389       0.12737
    312.87999      -0.12263
    312.88609       0.37737
    312.89220       0.25237
    312.89830       0.12737
    312.90441       0.00237
    312.91051       0.87737
    312.91662       0.25237
    312.92272       1.00237
    312.92882       1.00237
    312.93493       0.25237
    312.94103       0.50237
    312.94714       0.12737
    312.95324      -0.12263
    312.95935       0.50237
    312.96545       0.50237
    312.97155       0.00237
    312.97766       0.12737
    312.98376       0.75237
    312.98987       0.00237
    312.99597       0.50237
    313.00208       0.37737
    313.00818       0.25237
    313.01428       0.50237
    313.02039       0.75237
    313.02649       0.12737
    313.03260       0.00237
    313.03870       0.37737
    313.04481      -0.74763
    313.05091       1.00237
    313.05701       0.50237
    313.06312       0.12737
    313.06922       0.25237
    313.07533       0.37737
    313.08143       0.12737
    313.08754       0.87737
    313.09364       0.50237
    313.09974       0.00237
    313.10585       0.25237
    313.11195       0.50237
    313.11806       0.50237
    313.12416       0.62737
    313.13026       1.00237
    313.13637       0.62737
    313.14247       0.37737
    313.14858       0.62737
    313.15468       0.50237
    313.16079       0.25237
    313.16689       0.37737
    313.17299       0.62737
    313.17910       0.62737
    313.18520       0.25237
    313.19131       0.25237
    313.19741       0.75237
    313.20352       0.25237
    313.20962       0.00237
    313.21572       0.25237
    313.22183      -0.37263
    313.22793       0.12737
    313.23404       0.37737
    313.24014       0.37737
    313.24625       0.50237
    313.25235      -0.12263
    313.25845      -0.12263
    313.26456       0.25237
    313.27066      -0.24763
    313.27677       0.87737
    313.28287       0.50237
    313.28898       0.75237
    313.29508       0.75237
    313.30118       0.75237
    313.30729       0.37737
    313.31339       0.62737
    313.31950       0.12737
    313.32560       1.12737
    313.33171       0.25237
    313.33781       0.25237
    313.34391       0.37737
    313.35002      -0.37263
    313.35612       1.62737
    313.36223       0.25237
    313.36833       0.62737
    313.37444       0.75237
    313.38054      -0.24763
    313.38664       0.62737
    313.39275       0.00237
    313.39885       0.37737
    313.40496       0.37737
    313.41106       0.00237
    313.41717       0.25237
    313.42327      -0.12263
    313.42937       0.00237
    313.43548       0.50237
    313.44158       0.75237
    313.44769       1.12737
    313.45379       0.37737
    313.45990       0.62737
    313.46600       0.00237
    313.47210       0.62737
    313.47821       0.87737
    313.48431      -0.37263
    313.49042       1.00237
    313.49652       0.25237
    313.50262       0.50237
    313.50873       0.75237
    313.51483       0.50237
    313.52094       0.37737
    313.52704       0.25237
    313.53315       0.37737
    313.53925       0.37737
    313.54535       0.25237
    313.55146      -0.12263
    313.55756       0.62737
    313.56367       0.75237
    313.56977       0.00237
    313.57588      -0.12263
    313.58198       1.12737
    313.58808       0.62737
    313.59419       0.25237
    313.60029       0.87737
    313.60640      -0.24763
    313.61250       0.37737
    313.61861       0.00237
    313.62471       0.12737
    313.63081       0.75237
    313.63692       0.50237
    313.64302       0.12737
    313.64913       0.75237
    313.65523      -0.37263
    313.66134       1.00237
    313.66744      -0.37263
    313.67354       0.50237
    313.67965       0.62737
    313.68575      -0.12263
    313.69186       1.25237
    313.69796       0.00237
    313.70407       0.87737
    313.71017       0.25237
    313.71627       0.00237
    313.72238       0.87737
    313.72848       0.00237
    313.73459       0.25237
    313.74069      -0.49763
    313.74680       0.12737
    313.75290       1.00237
    313.75900       0.12737
    313.76511       0.00237
    313.77121       0.87737
    313.77732      -0.12263
    313.78342       0.37737
    313.78953       0.50237
    313.79563       0.87737
    313.80173       0.50237
    313.80784       0.00237
    313.81394       0.75237
    313.82005       0.37737
    313.82615      -0.12263
    313.83225       0.62737
    313.83836      -0.12263
    313.84446       0.37737
    313.85057       0.50237
    313.85667       0.25237
    313.86278       0.87737
    313.86888      -0.12263
    313.87498       0.50237
    313.88109       0.62737
    313.88719      -0.37263
    313.89330       0.50237
    313.89940       0.25237
    313.90551       0.00237
    313.91161       1.12737
    313.91771       0.00237
    313.92382       0.62737
    313.92992       0.37737
    313.93603       0.25237
    313.94213       0.00237
    313.94824       0.50237
    313.95434       0.75237
    313.96044      -0.24763
    313.96655       1.00237
    313.97265       0.50237
    313.97876       0.62737
    313.98486       0.25237
    313.99097       0.25237
    313.99707       0.50237
    314.00317       0.37737
    314.00928       1.00237
    314.01538       0.12737
    314.02149      -0.49763
    314.02759      -0.37263
    314.03370      -0.24763
    314.03980       0.12737
    314.04590       1.50237
    314.05201      -0.49763
    314.05811       0.25237
    314.06422       0.12737
    314.07032       0.25237
    314.07643       0.12737
    314.08253      -0.49763
    314.08863       0.62737
    314.09474       0.00237
    314.10084       0.75237
    314.10695       0.37737
    314.11305       0.25237
    314.11916       0.50237
    314.12526       0.12737
    314.13136       0.25237
    314.13747      -0.12263
    314.14357       0.25237
    314.14968       1.00237
    314.15578      -0.49763
    314.16188       0.87737
    314.16799       0.00237
    314.17409      -0.37263
    314.18020      -0.12263
    314.18630       0.62737
    314.19241       0.37737
    314.19851       0.00237
    314.20461      -0.49763
    314.21072       0.37737
    314.21682       0.37737
    314.22293      -0.12263
    314.22903       0.75237
    314.23514       0.37737
    314.24124      -0.24763
    314.24734       0.87737
    314.25345       0.37737
    314.25955       0.75237
    314.26566       0.25237
    314.27176       0.62737
    314.27787      -0.12263
    314.28397       0.75237
    314.29007       0.00237
    314.29618       0.75237
    314.30228      -1.12263
    314.30839       0.25237
    314.31449       0.50237
    314.32060      -0.24763
    314.32670      -0.12263
    314.33280       0.62737
    314.33891       0.87737
    314.34501       0.00237
    314.35112       0.62737
    314.35722       0.87737
    314.36333       0.62737
    314.36943       0.62737
    314.37553       0.75237
    314.38164       0.25237
    314.38774       0.25237
    314.39385       0.62737
    314.39995       0.12737
    314.40606       0.37737
    314.41216       0.87737
    314.41826       0.00237
    314.42437       0.25237
    314.43047      -0.12263
    314.43658       0.37737
    314.44268      -0.24763
    314.44879       0.62737
    314.45489       0.25237
    314.46099      -0.24763
    314.46710       0.25237
    314.47320      -0.24763
    314.47931       1.00237
    314.48541       0.50237
    314.49152       0.75237
    314.49762       0.25237
    314.50372       0.00237
    314.50983       0.25237
    314.51593       0.00237
    314.52204       0.25237
    314.52814       1.62737
    314.53424       0.50237
    314.54035       0.75237
    314.54645       0.00237
    314.55256       0.62737
    314.55866       0.50237
    314.56477       0.25237
    314.57087       0.37737
    314.57697       0.75237
    314.58308       0.12737
    314.58918       1.37737
    314.59529       0.37737
    314.60139       0.25237
    314.60750       0.00237
    314.61360       0.62737
    314.61970       0.50237
    314.62581       1.00237
    314.63191       0.62737
    314.63802       0.50237
    314.64412       0.00237
    314.65023       0.62737
    314.65633       0.25237
    314.66243      -0.49763
    314.66854       0.50237
    314.67464       0.00237
    314.68075       0.37737
    314.68685       0.00237
    314.69296       0.50237
    314.69906      -0.24763
    314.70516       0.00237
    314.71127       0.12737
    314.71737       0.00237
    314.72348      -0.37263
    314.72958       0.37737
    314.73569       0.00237
    314.74179       0.37737
    314.74789       0.87737
    314.75400       0.50237
    314.76010       0.50237
    314.76621       0.00237
    314.77231       0.25237
    314.77842       0.62737
    314.78452       0.87737
    314.79062       0.62737
    314.79673       0.62737
    314.80283       0.00237
    314.80894       0.12737
    314.81504      -0.12263
    314.82115      -0.12263
    314.82725       0.50237
    314.83335       0.37737
    314.83946       0.12737
    314.84556       0.50237
    314.85167       0.12737
    314.85777       0.87737
    314.86387      -0.49763
    314.86998      -0.37263
    314.87608       0.62737
    314.88219       0.75237
    314.88829       0.87737
    314.89440       0.00237
    314.90050       0.12737
    314.90660      -0.12263
    314.91271       0.00237
    314.91881       0.87737
    314.92492       0.25237
    314.93102      -0.12263
    314.93713       0.37737
    314.94323       0.00237
    314.94933       1.12737
    314.95544       0.37737
    314.96154       0.50237
    314.96765      -0.37263
    314.97375       0.37737
    314.97986       0.62737
    314.98596       0.12737
    314.99206       0.37737
    314.99817      -0.12263
    315.00427      -0.12263
    315.01038       0.50237
    315.01648       0.00237
    315.02259       0.37737
    315.02869       0.37737
    315.03479       0.37737
    315.04090       0.00237
    315.04700       0.00237
    315.05311       0.62737
    315.05921      -0.49763
    315.06532      -0.12263
    315.07142       0.25237
    315.07752       0.37737
    315.08363       0.37737
    315.08973       0.00237
    315.09584       0.12737
    315.10194       0.37737
    315.10805      -0.49763
    315.11415      -0.12263
    315.12025       0.87737
    315.12636       0.62737
    315.13246       0.00237
    315.13857      -0.12263
    315.14467       0.50237
    315.15078       0.50237
    315.15688       0.62737
    315.16298       0.00237
    315.16909      -0.12263
    315.17519      -0.37263
    315.18130      -0.37263
    315.18740       0.75237
    315.19351       0.12737
    315.19961       0.00237
    315.20571      -0.37263
    315.21182       1.12737
    315.21792      -0.12263
    315.22403       0.50237
    315.23013      -0.62263
    315.23623       0.75237
    315.24234      -0.12263
    315.24844      -0.12263
    315.25455       0.50237
    315.26065      -0.49763
    315.26676       0.12737
    315.27286       0.87737
    315.27896       0.25237
    315.28507       0.37737
    315.29117       0.12737
    315.29728      -0.24763
    315.30338      -0.49763
    315.30949       0.25237
    315.31559       0.25237
    315.32169       0.25237
    315.32780       0.37737
    315.33390       0.00237
    315.34001       0.12737
    315.34611       0.00237
    315.35222       0.37737
    315.35832       0.50237
    315.36442       0.62737
    315.37053      -0.24763
    315.37663       0.25237
    315.38274       0.37737
    315.38884      -0.12263
    315.39495       0.62737
    315.40105       0.62737
    315.40715      -0.49763
    315.41326       0.62737
    315.41936       0.00237
    315.42547      -0.12263
    315.43157       0.62737
    315.43768       0.12737
    315.44378      -0.12263
    315.44988       0.12737
    315.45599       0.12737
    315.46209      -0.24763
    315.46820       0.00237
    315.47430       0.25237
    315.48041       0.37737
    315.48651       1.00237
    315.49261       0.12737
    315.49872       0.12737
    315.50482       0.25237
    315.51093      -0.24763
    315.51703       0.00237
    315.52314       0.12737
    315.52924       0.87737
    315.53534       0.25237
    315.54145       0.62737
    315.54755       0.75237
    315.55366       0.62737
    315.55976      -0.24763
    315.56586       0.25237
    315.57197       0.00237
    315.57807       1.12737
    315.58418      -0.49763
    315.59028       0.50237
    315.59639       0.12737
    315.60249       0.00237
    315.60859       0.75237
    315.61470      -0.12263
    315.62080       0.00237
    315.62691       0.12737
    315.63301      -0.24763
    315.63912      -0.24763
    315.64522       0.00237
    315.65132       0.50237
    315.65743       0.12737
    315.66353       0.50237
    315.66964       0.62737
    315.67574       0.50237
    315.68185       0.62737
    315.68795       0.12737
    315.69405      -0.49763
    315.70016       0.75237
    315.70626       0.12737
    315.71237       0.12737
    315.71847       0.50237
    315.72458       0.00237
    315.73068       0.75237
    315.73678       0.12737
    315.74289      -0.49763
    315.74899       0.62737
    315.75510      -0.24763
    315.76120       0.00237
    315.76731       0.62737
    315.77341       0.12737
    315.77951       0.62737
    315.78562       0.37737
    315.79172      -0.24763
    315.79783       0.12737
    315.80393       1.00237
    315.81004       0.12737
    315.81614       0.00237
    315.82224       0.12737
    315.82835       0.75237
    315.83445      -0.12263
    315.84056       0.00237
    315.84666       0.12737
    315.85277       0.25237
    315.85887       0.12737
    315.86497       0.62737
    315.87108      -0.12263
    315.87718      -0.37263
    315.88329      -0.12263
    315.88939      -0.12263
    315.89550      -0.49763
    315.90160       0.00237
    315.90770       0.37737
    315.91381       0.37737
    315.91991       0.25237
    315.92602      -0.62263
    315.93212       0.75237
    315.93822      -0.37263
    315.94433      -0.24763
    315.95043      -0.12263
    315.95654       0.12737
    315.96264       0.50237
    315.96875      -0.37263
    315.97485       0.12737
    315.98095       0.62737
    315.98706       0.12737
    315.99316      -0.12263
    315.99927       0.00237
    316.00537       0.00237
    316.01148       0.25237
    316.01758       0.50237
    316.02368       0.62737
    316.02979      -0.62263
    316.03589       0.37737
    316.04200      -0.12263
    316.04810       1.12737
    316.05421      -0.24763
    316.06031       0.62737
    316.06641       0.12737
    316.07252       0.62737
    316.07862       0.87737
    316.08473       0.12737
    316.09083      -0.12263
    316.09694       0.87737
    316.10304       0.12737
    316.10914       0.00237
    316.11525       0.25237
    316.12135       0.50237
    316.12746       0.12737
    316.13356       0.50237
    316.13967       0.00237
    316.14577       0.37737
    316.15187      -0.24763
    316.15798       0.37737
    316.16408       0.37737
    316.17019       0.37737
    316.17629       0.12737
    316.18240       0.25237
    316.18850       0.00237
    316.19460       0.37737
    316.20071      -0.12263
    316.20681       0.37737
    316.21292       0.25237
    316.21902       0.62737
    316.22513       0.12737
    316.23123      -0.24763
    316.23733       0.62737
    316.24344       0.12737
    316.24954       0.75237
    316.25565      -0.24763
    316.26175      -0.12263
    316.26785       0.37737
    316.27396      -0.12263
    316.28006       0.12737
    316.28617       0.50237
    316.29227       0.12737
    316.29838      -0.12263
    316.30448       0.25237
    316.31058       0.25237
    316.31669       0.25237
    316.32279      -0.49763
    316.32890      -0.24763
    316.33500      -0.12263
    316.34111       0.12737
    316.34721       0.25237
    316.35331      -0.12263
    316.35942      -0.12263
    316.36552       0.87737
    316.37163       0.00237
    316.37773       0.25237
    316.38384      -0.62263
    316.38994       0.00237
    316.39604      -0.12263
    316.40215      -0.37263
    316.40825       0.00237
    316.41436       0.62737
    316.42046       0.37737
    316.42657      -0.24763
    316.43267      -0.24763
    316.43877       0.12737
    316.44488       0.37737
    316.45098      -0.37263
    316.45709      -0.49763
    316.46319       0.37737
    316.46930      -0.37263
    316.47540      -0.24763
    316.48150       0.37737
    316.48761       0.37737
    316.49371       0.37737
    316.49982       0.12737
    316.50592      -0.62263
    316.51203       0.50237
    316.51813       0.12737
    316.52423       0.00237
    316.53034      -0.12263
    316.53644      -0.37263
    316.54255       0.62737
    316.54865      -0.12263
    316.55476       0.25237
    316.56086      -0.37263
    316.56696      -0.12263
    316.57307      -0.49763
    316.57917      -0.12263
    316.58528       0.87737
    316.59138       0.75237
    316.59749      -0.37263
    316.60359      -0.12263
    316.60969       0.25237
    316.61580       0.12737
    316.62190       0.00237
    316.62801       0.50237
    316.63411       0.25237
    316.64021      -0.37263
    316.64632      -0.24763
    316.65242      -0.12263
    316.65853       0.50237
    316.66463       0.25237
    316.67074       0.37737
    316.67684       0.50237
    316.68294      -0.49763
    316.68905       0.50237
    316.69515       0.00237
    316.70126      -0.12263
    316.70736       0.25237
    316.71347       0.12737
    316.71957       0.87737
    316.72567       0.37737
    316.73178       0.25237
    316.73788       0.12737
    316.74399       0.12737
    316.75009       0.00237
    316.75620      -0.24763
    316.76230       0.25237
    316.76840       0.25237
    316.77451       0.00237
    316.78061      -0.24763
    316.78672      -0.62263
    316.79282       0.37737
    316.79893      -0.24763
    316.80503      -0.37263
    316.81113      -0.12263
    316.81724      -0.74763
    316.82334       0.37737
    316.82945       0.37737
    316.83555       0.37737
    316.84166       0.50237
    316.84776      -0.24763
    316.85386       0.00237
    316.85997      -0.37263
    316.86607       0.25237
    316.87218       0.62737
    316.87828       0.25237
    316.88439      -0.62263
    316.89049       0.62737
    316.89659      -0.49763
    316.90270      -0.37263
    316.90880      -0.49763
    316.91491       0.12737
    316.92101      -0.37263
    316.92712      -0.74763
    316.93322      -0.24763
    316.93932       0.50237
    316.94543      -0.12263
    316.95153      -0.37263
    316.95764       0.25237
    316.96374      -0.37263
    316.96984       0.25237
    316.97595       0.25237
    316.98205       0.12737
    316.98816       0.37737
    316.99426       0.25237
    317.00037      -0.24763
    317.00647       0.75237
    317.01257       0.00237
    317.01868       0.00237
    317.02478       0.12737
    317.03089       0.12737
    317.03699       0.25237
    317.04310       0.00237
    317.04920       0.50237
    317.05530      -0.62263
    317.06141      -0.49763
    317.06751       0.12737
    317.07362      -0.37263
    317.07972      -0.49763
    317.08583       0.50237
    317.09193      -0.37263
    317.09803       0.50237
    317.10414       0.62737
    317.11024      -0.87263
    317.11635      -0.12263
    317.12245       0.25237
    317.12856      -0.62263
    317.13466       0.50237
    317.14076       0.37737
    317.14687      -0.37263
    317.15297       0.00237
    317.15908       0.37737
    317.16518       0.37737
    317.17129      -0.24763
    317.17739      -0.49763
    317.18349      -0.12263
    317.18960       0.37737
    317.19570       0.00237
    317.20181       0.00237
    317.20791      -0.12263
    317.21402      -0.49763
    317.22012       0.50237
    317.22622      -0.49763
    317.23233      -0.37263
    317.23843       0.25237
    317.24454      -0.99763
    317.25064      -0.24763
    317.25675      -0.12263
    317.26285      -0.62263
    317.26895      -0.37263
    317.27506      -0.74763
    317.28116      -0.37263
    317.28727      -0.24763
    317.29337      -0.37263
    317.29948       1.00237
    317.30558      -1.37263
    317.31168      -0.24763
    317.31779      -0.49763
    317.32389      -0.62263
    317.33000      -0.24763
    317.33610       0.00237
    317.34220      -0.49763
    317.34831      -0.37263
    317.35441      -0.12263
    317.36052      -0.62263
    317.36662      -0.12263
    317.37273       0.50237
    317.37883      -0.37263
    317.38493      -0.12263
    317.39104       0.00237
    317.39714       0.12737
    317.40325       0.37737
    317.40935      -0.49763
    317.41546      -0.24763
    317.42156       0.00237
    317.42766      -0.37263
    317.43377      -0.74763
    317.43987      -0.87263
    317.44598      -0.12263
    317.45208      -0.12263
    317.45819      -0.74763
    317.46429      -0.37263
    317.47039      -0.24763
    317.47650       0.25237
    317.48260      -0.12263
    317.48871      -0.12263
    317.49481      -0.74763
    317.50092      -0.12263
    317.50702      -0.24763
    317.51312       0.37737
    317.51923      -0.24763
    317.52533      -0.62263
    317.53144      -0.24763
    317.53754      -0.49763
    317.54365       0.12737
    317.54975      -0.87263
    317.55585      -0.49763
    317.56196      -0.37263
    317.56806      -0.74763
    317.57417      -0.99763
    317.58027      -0.24763
    317.58638      -1.37263
    317.59248       0.00237
    317.59858      -0.12263
    317.60469       0.00237
    317.61079      -0.62263
    317.61690      -0.37263
    317.62300      -0.62263
    317.62911       0.37737
    317.63521      -0.62263
    317.64131       0.62737
    317.64742      -0.99763
    317.65352      -0.49763
    317.65963      -0.62263
    317.66573      -0.37263
    317.67183       0.25237
    317.67794      -0.24763
    317.68404       0.00237
    317.69015      -0.37263
    317.69625      -0.62263
    317.70236       0.00237
    317.70846      -1.49763
    317.71456       0.12737
    317.72067      -0.74763
    317.72677      -0.24763
    317.73288      -0.62263
    317.73898       0.00237
    317.74509      -0.87263
    317.75119      -0.49763
    317.75729      -0.49763
    317.76340       0.25237
    317.76950      -0.99763
    317.77561       0.00237
    317.78171      -0.62263
    317.78782      -0.12263
    317.79392      -0.99763
    317.80002      -0.12263
    317.80613      -0.12263
    317.81223      -0.62263
    317.81834      -0.62263
    317.82444      -0.12263
    317.83055       0.25237
    317.83665      -1.12263
    317.84275      -0.87263
    317.84886      -0.24763
    317.85496      -0.37263
    317.86107      -1.12263
    317.86717      -0.87263
    317.87328      -0.74763
    317.87938      -0.37263
    317.88548      -0.49763
    317.89159      -0.12263
    317.89769      -0.74763
    317.90380      -0.49763
    317.90990      -0.37263
    317.91601      -0.62263
    317.92211      -0.24763
    317.92821      -0.62263
    317.93432      -1.24763
    317.94042       0.12737
    317.94653      -1.12263
    317.95263      -0.49763
    317.95874      -0.49763
    317.96484      -1.12263
    317.97094      -0.99763
    317.97705      -0.99763
    317.98315      -0.62263
    317.98926      -1.37263
    317.99536      -0.99763
    318.00147      -0.37263
    318.00757      -0.62263
    318.01367      -0.99763
    318.01978      -0.62263
    318.02588      -0.37263
    318.03199      -0.12263
    318.03809      -0.62263
    318.04419      -0.49763
    318.05030      -0.37263
    318.05640      -0.24763
    318.06251      -0.12263
    318.06861      -0.37263
    318.07472      -0.37263
    318.08082      -0.74763
    318.08692      -0.49763
    318.09303      -0.12263
    318.09913      -0.12263
    318.10524      -0.74763
    318.11134      -0.62263
    318.11745      -0.74763
    318.12355      -0.74763
    318.12965      -0.87263
    318.13576      -0.62263
    318.14186      -0.12263
    318.14797      -0.62263
    318.15407      -0.37263
    318.16018      -0.74763
    318.16628      -0.74763
    318.17238      -0.99763
    318.17849       0.12737
    318.18459      -0.62263
    318.19070      -0.99763
    318.19680      -0.12263
    318.20291      -0.87263
    318.20901      -0.74763
    318.21511      -0.99763
    318.22122      -0.99763
    318.22732      -0.37263
    318.23343      -0.37263
    318.23953       0.00237
    318.24564      -0.74763
    318.25174      -0.49763
    318.25784       0.00237
    318.26395      -0.49763
    318.27005      -0.74763
    318.27616      -0.24763
    318.28226       0.00237
    318.28837      -0.49763
    318.29447      -0.62263
    318.30057      -0.62263
    318.30668      -0.24763
    318.31278      -0.49763
    318.31889      -0.87263
    318.32499      -0.74763
    318.33110      -0.62263
    318.33720      -1.12263
    318.34330      -0.49763
    318.34941      -0.62263
    318.35551      -0.87263
    318.36162      -0.62263
    318.36772      -0.24763
    318.37382      -0.37263
    318.37993      -0.62263
    318.38603      -0.49763
    318.39214      -0.37263
    318.39824       0.00237
    318.40435      -0.24763
    318.41045      -0.74763
    318.41655      -0.12263
    318.42266      -0.62263
    318.42876      -0.62263
    318.43487      -0.49763
    318.44097      -0.74763
    318.44708      -0.49763
    318.45318      -0.87263
    318.45928      -0.49763
    318.46539      -0.99763
    318.47149      -0.99763
    318.47760      -0.62263
    318.48370      -0.99763
    318.48981      -0.74763
    318.49591      -0.49763
    318.50201      -0.49763
    318.50812      -0.49763
    318.51422      -0.87263
    318.52033      -0.87263
    318.52643      -1.12263
    318.53254      -0.74763
    318.53864      -0.12263
    318.54474      -0.87263
    318.55085      -0.62263
    318.55695      -0.62263
    318.56306      -0.12263
    318.56916      -0.37263
    318.57527      -0.87263
    318.58137      -1.49763
    318.58747      -0.37263
    318.59358      -0.74763
    318.59968      -1.12263
    318.60579      -0.37263
    318.61189      -0.37263
    318.61800      -0.74763
    318.62410      -1.24763
    318.63020      -0.62263
    318.63631      -1.24763
    318.64241      -0.37263
    318.64852      -0.49763
    318.65462      -0.37263
    318.66073      -0.37263
    318.66683      -0.24763
    318.67293       0.87737
    318.67904      -0.37263
    318.68514      -0.24763
    318.69125      -1.12263
    318.69735      -0.12263
    318.70346      -0.37263
    318.70956      -0.74763
    318.71566      -0.12263
    318.72177      -0.24763
    318.72787      -0.87263
    318.73398      -0.62263
    318.74008      -1.12263
    318.74618       0.00237
    318.75229      -0.24763
    318.75839      -0.49763
    318.76450      -1.12263
    318.77060      -0.24763
    318.77671      -0.74763
    318.78281      -0.87263
    318.78891      -0.62263
    318.79502      -0.49763
    318.80112      -0.74763
    318.80723      -0.62263
    318.81333      -0.12263
    318.81944      -0.87263
    318.82554      -0.99763
    318.83164      -0.62263
    318.83775      -0.74763
    318.84385      -0.49763
    318.84996      -0.87263
    318.85606      -1.49763
    318.86217      -0.74763
    318.86827      -0.87263
    318.87437      -1.12263
    318.88048      -0.49763
    318.88658      -0.74763
    318.89269      -0.87263
    318.89879      -0.87263
    318.90490      -0.24763
    318.91100      -0.99763
    318.91710      -1.24763
    318.92321      -0.62263
    318.92931      -0.99763
    318.93542      -0.62263
    318.94152      -0.87263
    318.94763      -1.24763
    318.95373      -0.87263
    318.95983      -0.49763
    318.96594      -0.87263
    318.97204      -1.37263
    318.97815      -0.99763
    318.98425      -0.99763
    318.99036      -0.87263
    318.99646      -0.87263
    319.00256      -1.24763
    319.00867      -0.99763
    319.01477      -0.37263
    319.02088      -0.99763
    319.02698      -0.87263
    319.03309      -0.74763
    319.03919      -1.37263
    319.04529      -0.74763
    319.05140      -1.49763
    319.05750      -1.37263
    319.06361      -0.37263
    319.06971      -1.24763
    319.07581      -1.62263
    319.08192      -0.62263
    319.08802      -1.12263
    319.09413      -1.12263
    319.10023      -0.99763
    319.10634      -1.24763
    319.11244      -0.87263
    319.11854      -1.24763
    319.12465      -1.74763
    319.13075      -1.12263
    319.13686      -1.24763
    319.14296      -0.37263
    319.14907      -0.99763
    319.15517      -1.24763
    319.16127      -1.24763
    319.16738      -0.87263
    319.17348      -0.74763
    319.17959      -1.74763
    319.18569      -1.12263
    319.19180      -0.99763
    319.19790      -0.24763
    319.20400      -0.62263
    319.21011      -0.74763
    319.21621      -1.37263
    319.22232      -0.12263
    319.22842      -0.37263
    319.23453      -0.99763
    319.24063      -1.12263
    319.24673      -0.87263
    319.25284      -0.37263
    319.25894      -1.49763
    319.26505      -0.87263
    319.27115      -1.62263
    319.27726      -0.37263
    319.28336      -1.37263
    319.28946      -1.49763
    319.29557      -0.99763
    319.30167      -0.74763
    319.30778      -0.99763
    319.31388      -0.74763
    319.31999      -0.49763
    319.32609      -0.49763
    319.33219      -0.99763
    319.33830      -0.37263
    319.34440      -1.49763
    319.35051      -0.62263
    319.35661      -1.24763
    319.36272      -1.12263
    319.36882      -0.24763
    319.37492      -1.37263
    319.38103      -0.74763
    319.38713      -1.37263
    319.39324      -1.49763
    319.39934      -0.87263
    319.40545      -0.49763
    319.41155      -1.49763
    319.41765      -1.49763
    319.42376      -1.24763
    319.42986      -0.99763
    319.43597      -1.12263
    319.44207      -0.99763
    319.44817      -1.62263
    319.45428      -0.74763
    319.46038      -1.37263
    319.46649      -1.49763
    319.47259      -1.87263
    319.47870      -0.62263
    319.48480      -0.99763
    319.49090      -0.37263
    319.49701      -1.49763
    319.50311      -1.62263
    319.50922      -1.24763
    319.51532      -0.87263
    319.52143      -1.12263
    319.52753      -1.37263
    319.53363      -0.99763
    319.53974      -1.49763
    319.54584      -0.49763
    319.55195      -0.99763
    319.55805      -1.24763
    319.56416      -0.74763
    319.57026      -0.99763
    319.57636      -0.62263
    319.58247      -0.74763
    319.58857      -0.49763
    319.59468      -1.12263
    319.60078      -1.24763
    319.60689      -0.49763
    319.61299      -1.49763
    319.61909      -0.99763
    319.62520      -0.62263
    319.63130      -1.37263
    319.63741      -0.99763
    319.64351      -1.62263
    319.64962      -0.99763
    319.65572      -1.62263
    319.66182      -0.99763
    319.66793      -1.74763
    319.67403      -0.99763
    319.68014      -1.49763
    319.68624      -0.87263
    319.69235      -1.37263
    319.69845      -0.37263
    319.70455      -1.37263
    319.71066      -0.24763
    319.71676      -1.37263
    319.72287      -0.12263
    319.72897      -0.99763
    319.73508      -0.99763
    319.74118      -0.99763
    319.74728      -0.37263
    319.75339      -1.12263
    319.75949      -1.62263
    319.76560      -1.12263
    319.77170      -1.49763
    319.77780      -0.87263
    319.78391      -1.24763
    319.79001      -2.12263
    319.79612      -0.87263
    319.80222      -1.37263
    319.80833      -0.74763
    319.81443      -1.12263
    319.82053      -1.49763
    319.82664      -0.62263
    319.83274      -0.87263
    319.83885      -1.12263
    319.84495      -0.49763
    319.85106      -0.74763
    319.85716      -1.24763
    319.86326      -0.99763
    319.86937      -1.12263
    319.87547      -1.87263
    319.88158      -1.49763
    319.88768      -1.12263
    319.89379      -1.49763
    319.89989      -0.74763
    319.90599      -1.12263
    319.91210      -1.74763
    319.91820      -0.87263
    319.92431      -0.74763
    319.93041      -1.12263
    319.93652      -1.37263
    319.94262      -1.12263
    319.94872      -1.24763
    319.95483      -0.74763
    319.96093      -0.99763
    319.96704      -1.62263
    319.97314      -0.87263
    319.97925      -1.37263
    319.98535      -1.12263
    319.99145      -0.99763
    319.99756      -1.37263
    320.00366      -0.24763
    320.00977      -1.49763
    320.01587      -0.87263
    320.02198      -0.99763
    320.02808      -1.62263
    320.03418      -1.62263
    320.04029      -0.87263
    320.04639      -1.62263
    320.05250      -0.87263
    320.05860      -0.99763
    320.06471      -1.37263
    320.07081      -0.49763
    320.07691      -1.49763
    320.08302      -1.12263
    320.08912      -0.99763
    320.09523      -1.12263
    320.10133      -0.74763
    320.10743      -1.24763
    320.11354      -0.74763
    320.11964      -1.99763
    320.12575      -0.37263
    320.13185      -1.37263
    320.13796      -1.12263
    320.14406      -0.49763
    320.15016      -0.24763
    320.15627      -1.74763
    320.16237      -0.74763
    320.16848      -0.74763
    320.17458      -1.12263
    320.18069      -1.62263
    320.18679      -0.87263
    320.19289      -1.49763
    320.19900      -0.87263
    320.20510      -1.24763
    320.21121      -1.24763
    320.21731      -0.87263
    320.22342      -1.87263
    320.22952      -1.24763
    320.23562      -1.74763
    320.24173      -1.12263
    320.24783      -1.49763
    320.25394      -1.12263
    320.26004      -0.74763
    320.26615      -0.99763
    320.27225      -0.87263
    320.27835      -1.62263
    320.28446      -1.62263
    320.29056      -0.74763
    320.29667      -1.49763
    320.30277      -0.74763
    320.30888      -1.49763
    320.31498      -1.37263
    320.32108      -0.37263
    320.32719      -1.37263
    320.33329      -1.24763
    320.33940      -1.24763
    320.34550      -1.24763
    320.35161      -1.24763
    320.35771      -1.62263
    320.36381      -1.24763
    320.36992      -1.12263
    320.37602      -1.24763
    320.38213      -0.74763
    320.38823      -1.99763
    320.39434      -0.24763
    320.40044      -1.12263
    320.40654      -0.87263
    320.41265      -0.49763
    320.41875      -0.99763
    320.42486      -1.49763
    320.43096      -1.37263
    320.43707      -2.12263
    320.44317      -1.12263
    320.44927      -0.74763
    320.45538      -1.24763
    320.46148      -1.37263
    320.46759      -1.37263
    320.47369      -0.74763
    320.47979      -0.74763
    320.48590      -0.87263
    320.49200      -1.12263
    320.49811      -0.62263
    320.50421      -0.87263
    320.51032      -1.24763
    320.51642      -1.12263
    320.52252      -1.49763
    320.52863      -0.62263
    320.53473      -1.74763
    320.54084      -1.49763
    320.54694      -0.99763
    320.55305      -1.12263
    320.55915      -1.99763
    320.56525      -0.74763
    320.57136      -0.99763
    320.57746      -0.87263
    320.58357      -2.12263
    320.58967      -1.62263
    320.59578      -0.87263
    320.60188      -1.12263
    320.60798      -0.74763
    320.61409      -1.49763
    320.62019      -1.24763
    320.62630      -1.62263
    320.63240      -1.12263
    320.63851      -1.37263
    320.64461      -0.99763
    320.65071      -1.62263
    320.65682      -1.37263
    320.66292      -1.24763
    320.66903      -1.37263
    320.67513      -1.37263
    320.68124      -1.87263
    320.68734      -1.12263
    320.69344      -1.49763
    320.69955      -0.74763
    320.70565      -1.87263
    320.71176      -0.74763
    320.71786      -1.62263
    320.72397      -1.49763
    320.73007      -0.99763
    320.73617      -1.74763
    320.74228      -1.12263
    320.74838      -0.99763
    320.75449      -1.37263
    320.76059      -0.49763
    320.76670      -0.49763
    320.77280      -0.99763
    320.77890      -0.99763
    320.78501      -1.87263
    320.79111      -1.12263
    320.79722      -1.12263
    320.80332      -1.62263
    320.80942      -1.24763
    320.81553      -0.37263
    320.82163      -1.49763
    320.82774      -0.62263
    320.83384      -1.74763
    320.83995      -1.49763
    320.84605      -1.24763
    320.85215      -1.49763
    320.85826      -1.24763
    320.86436      -0.87263
    320.87047      -1.87263
    320.87657      -1.37263
    320.88268      -1.12263
    320.88878      -1.99763
    320.89488      -1.49763
    320.90099      -0.87263
    320.90709      -1.87263
    320.91320      -1.24763
    320.91930      -0.74763
    320.92541      -1.62263
    320.93151      -0.99763
    320.93761      -1.37263
    320.94372      -1.24763
    320.94982      -1.99763
    320.95593      -1.49763
    320.96203      -1.12263
    320.96814      -1.74763
    320.97424      -1.87263
    320.98034      -1.37263
    320.98645      -1.37263
    320.99255      -1.37263
    320.99866      -1.49763
    321.00476      -2.24763
    321.01087      -1.62263
    321.01697      -1.87263
    321.02307      -0.49763
    321.02918      -1.24763
    321.03528      -1.62263
    321.04139      -2.12263
    321.04749      -1.62263
    321.05360      -1.37263
    321.05970      -1.24763
    321.06580      -1.74763
    321.07191      -1.24763
    321.07801      -1.24763
    321.08412      -1.49763
    321.09022      -1.99763
    321.09633      -1.12263
    321.10243      -1.62263
    321.10853      -1.87263
    321.11464      -1.12263
    321.12074      -1.99763
    321.12685      -1.87263
    321.13295      -0.99763
    321.13906      -0.99763
    321.14516      -1.49763
    321.15126      -2.12263
    321.15737      -1.37263
    321.16347      -1.12263
    321.16958      -2.37263
    321.17568      -1.99763
    321.18178      -1.37263
    321.18789      -1.87263
    321.19399      -2.12263
    321.20010      -1.24763
    321.20620      -2.12263
    321.21231      -1.49763
    321.21841      -1.74763
    321.22451      -1.99763
    321.23062      -2.24763
    321.23672      -2.12263
    321.24283      -1.49763
    321.24893      -1.99763
    321.25504      -2.12263
    321.26114      -2.12263
    321.26724      -2.62263
    321.27335      -2.12263
    321.27945      -1.99763
    321.28556      -1.87263
    321.29166      -1.62263
    321.29777      -2.12263
    321.30387      -1.62263
    321.30997      -1.49763
    321.31608      -1.62263
    321.32218      -1.49763
    321.32829      -1.49763
    321.33439      -1.49763
    321.34050      -2.62263
    321.34660      -1.49763
    321.35270      -1.37263
    321.35881      -2.37263
    321.36491      -1.62263
    321.37102      -2.37263
    321.37712      -1.74763
    321.38323      -1.74763
    321.38933      -1.62263
    321.39543      -1.62263
    321.40154      -1.74763
    321.40764      -1.74763
    321.41375      -1.62263
    321.41985      -1.74763
    321.42596      -1.87263
    321.43206      -1.74763
    321.43816      -1.99763
    321.44427      -1.74763
    321.45037      -1.87263
    321.45648      -1.99763
    321.46258      -1.74763
    321.46869      -1.99763
    321.47479      -2.74763
    321.48089      -2.24763
    321.48700      -1.99763
    321.49310      -2.37263
    321.49921      -1.74763
    321.50531      -2.99763
    321.51141      -2.37263
    321.51752      -2.12263
    321.52362      -2.12263
    321.52973      -1.62263
    321.53583      -1.87263
    321.54194      -2.12263
    321.54804      -1.62263
    321.55414      -2.62263
    321.56025      -1.37263
    321.56635      -2.12263
    321.57246      -2.24763
    321.57856      -2.49763
    321.58467      -1.62263
    321.59077      -2.12263
    321.59687      -1.74763
    321.60298      -2.24763
    321.60908      -1.99763
    321.61519      -1.49763
    321.62129      -2.74763
    321.62740      -1.74763
    321.63350      -2.49763
    321.63960      -2.12263
    321.64571      -1.99763
    321.65181      -1.99763
    321.65792      -1.87263
    321.66402      -2.37263
    321.67013      -2.99763
    321.67623      -1.62263
    321.68233      -1.74763
    321.68844      -1.62263
    321.69454      -1.87263
    321.70065      -2.24763
    321.70675      -1.49763
    321.71286      -1.49763
    321.71896      -2.37263
    321.72506      -1.74763
    321.73117      -2.24763
    321.73727      -2.62263
    321.74338      -2.24763
    321.74948      -2.74763
    321.75559      -2.74763
    321.76169      -2.24763
    321.76779      -2.49763
    321.77390      -2.87263
    321.78000      -2.87263
    321.78611      -2.62263
    321.79221      -2.87263
    321.79832      -2.74763
    321.80442      -2.12263
    321.81052      -1.62263
    321.81663      -2.12263
    321.82273      -2.49763
    321.82884      -1.74763
    321.83494      -2.74763
    321.84105      -1.87263
    321.84715      -3.37263
    321.85325      -3.12263
    321.85936      -2.37263
    321.86546      -2.62263
    321.87157      -2.24763
    321.87767      -2.62263
    321.88377      -2.12263
    321.88988      -2.87263
    321.89598      -2.12263
    321.90209      -2.99763
    321.90819      -3.74763
    321.91430      -2.12263
    321.92040      -2.74763
    321.92650      -1.87263
    321.93261      -3.24763
    321.93871      -2.37263
    321.94482      -1.74763
    321.95092      -2.24763
    321.95703      -2.37263
    321.96313      -2.24763
    321.96923      -2.62263
    321.97534      -1.87263
    321.98144      -3.12263
    321.98755      -2.74763
    321.99365      -2.87263
    321.99976      -2.74763
    322.00586      -2.62263
    322.01196      -2.12263
    322.01807      -2.62263
    322.02417      -2.99763
    322.03028      -2.24763
    322.03638      -2.24763
    322.04249      -2.49763
    322.04859      -1.99763
    322.05469      -2.49763
    322.06080      -2.12263
    322.06690      -2.24763
    322.07301      -2.87263
    322.07911      -1.74763
    322.08522      -2.24763
    322.09132      -2.62263
    322.09742      -1.99763
    322.10353      -2.87263
    322.10963      -2.49763
    322.11574      -1.99763
    322.12184      -3.12263
    322.12795      -2.74763
    322.13405      -1.74763
    322.14015      -2.62263
    322.14626      -2.37263
    322.15236      -1.87263
    322.15847      -2.62263
    322.16457      -1.37263
    322.17068      -2.24763
    322.17678      -1.87263
    322.18288      -2.12263
    322.18899      -2.74763
    322.19509      -2.37263
    322.20120      -1.62263
    322.20730      -2.24763
    322.21340      -2.37263
    322.21951      -1.37263
    322.22561      -2.62263
    322.23172      -1.74763
    322.23782      -2.12263
    322.24393      -2.24763
    322.25003      -2.24763
    322.25613      -2.24763
    322.26224      -2.49763
    322.26834      -2.62263
    322.27445      -2.49763
    322.28055      -1.87263
    322.28666      -2.24763
    322.29276      -2.49763
    322.29886      -1.99763
    322.30497      -2.49763
    322.31107      -1.74763
    322.31718      -1.99763
    322.32328      -1.87263
    322.32939      -1.49763
    322.33549      -2.37263
    322.34159      -1.37263
    322.34770      -1.87263
    322.35380      -2.12263
    322.35991      -1.87263
    322.36601      -1.74763
    322.37212      -1.99763
    322.37822      -1.24763
    322.38432      -2.74763
    322.39043      -2.24763
    322.39653      -2.62263
    322.40264      -1.74763
    322.40874      -2.12263
    322.41485      -2.37263
    322.42095      -1.99763
    322.42705      -2.62263
    322.43316      -2.12263
    322.43926      -1.87263
    322.44537      -2.62263
    322.45147      -1.74763
    322.45758      -2.74763
    322.46368      -1.37263
    322.46978      -1.87263
    322.47589      -1.99763
    322.48199      -1.49763
    322.48810      -2.49763
    322.49420      -1.74763
    322.50031      -1.74763
    322.50641      -1.99763
    322.51251      -2.49763
    322.51862      -1.99763
    322.52472      -2.12263
    322.53083      -2.24763
    322.53693      -2.74763
    322.54304      -1.87263
    322.54914      -2.37263
    322.55524      -1.74763
    322.56135      -1.99763
    322.56745      -1.74763
    322.57356      -1.74763
    322.57966      -1.74763
    322.58576      -1.87263
    322.59187      -2.87263
    322.59797      -1.62263
    322.60408      -1.87263
    322.61018      -1.87263
    322.61629      -2.37263
    322.62239      -1.87263
    322.62849      -1.87263
    322.63460      -2.37263
    322.64070      -1.74763
    322.64681      -2.62263
    322.65291      -2.24763
    322.65902      -1.99763
    322.66512      -1.87263
    322.67122      -1.74763
    322.67733      -1.99763
    322.68343      -2.12263
    322.68954      -3.12263
    322.69564      -2.37263
    322.70175      -2.12263
    322.70785      -2.12263
    322.71395      -1.87263
    322.72006      -2.49763
    322.72616      -2.49763
    322.73227      -1.87263
    322.73837      -2.24763
    322.74448      -2.24763
    322.75058      -2.74763
    322.75668      -0.87263
    322.76279      -1.99763
    322.76889      -1.74763
    322.77500      -1.99763
    322.78110      -2.49763
    322.78721      -2.12263
    322.79331      -1.74763
    322.79941      -1.87263
    322.80552      -2.24763
    322.81162      -2.37263
    322.81773      -1.99763
    322.82383      -2.49763
    322.82994      -1.87263
    322.83604      -2.37263
    322.84214      -2.12263
    322.84825      -2.37263
    322.85435      -2.24763
    322.86046      -2.49763
    322.86656      -1.87263
    322.87267      -1.49763
    322.87877      -2.49763
    322.88487      -2.37263
    322.89098      -1.99763
    322.89708      -2.12263
    322.90319      -2.24763
    322.90929      -2.37263
    322.91539      -2.62263
    322.92150      -2.37263
    322.92760      -2.24763
    322.93371      -2.87263
    322.93981      -2.49763
    322.94592      -1.99763
    322.95202      -2.87263
    322.95812      -2.24763
    322.96423      -2.37263
    322.97033      -2.49763
    322.97644      -2.24763
    322.98254      -1.99763
    322.98865      -2.49763
    322.99475      -1.37263
    323.00085      -2.87263
    323.00696      -2.37263
    323.01306      -1.99763
    323.01917      -2.49763
    323.02527      -2.12263
    323.03138      -2.24763
    323.03748      -1.99763
    323.04358      -2.74763
    323.04969      -1.99763
    323.05579      -2.62263
    323.06190      -2.74763
    323.06800      -1.99763
    323.07411      -1.99763
    323.08021      -1.87263
    323.08631      -2.12263
    323.09242      -1.87263
    323.09852      -1.87263
    323.10463      -2.24763
    323.11073      -2.12263
    323.11684      -2.12263
    323.12294      -1.62263
    323.12904      -2.37263
    323.13515      -2.37263
    323.14125      -1.37263
    323.14736      -2.12263
    323.15346      -1.87263
    323.15957      -1.74763
    323.16567      -2.62263
    323.17177      -1.49763
    323.17788      -1.62263
    323.18398      -2.62263
    323.19009      -1.99763
    323.19619      -2.24763
    323.20230      -1.99763
    323.20840      -2.12263
    323.21450      -2.37263
    323.22061      -1.87263
    323.22671      -2.12263
    323.23282      -1.74763
    323.23892      -2.74763
    323.24503      -1.99763
    323.25113      -2.37263
    323.25723      -2.12263
    323.26334      -2.37263
    323.26944      -2.87263
    323.27555      -2.12263
    323.28165      -2.37263
    323.28775      -2.37263
    323.29386      -1.87263
    323.29996      -2.24763
    323.30607      -2.37263
    323.31217      -2.49763
    323.31828      -3.12263
    323.32438      -2.49763
    323.33048      -2.49763
    323.33659      -2.87263
    323.34269      -2.37263
    323.34880      -2.62263
    323.35490      -2.12263
    323.36101      -2.62263
    323.36711      -2.24763
    323.37321      -1.87263
    323.37932      -2.37263
    323.38542      -1.87263
    323.39153      -2.62263
    323.39763      -2.37263
    323.40374      -2.24763
    323.40984      -1.99763
    323.41594      -2.49763
    323.42205      -2.24763
    323.42815      -2.12263
    323.43426      -1.99763
    323.44036      -3.24763
    323.44647      -2.12263
    323.45257      -3.37263
    323.45867      -2.24763
    323.46478      -2.24763
    323.47088      -2.87263
    323.47699      -2.24763
    323.48309      -3.12263
    323.48920      -2.12263
    323.49530      -2.62263
    323.50140      -2.24763
    323.50751      -2.37263
    323.51361      -2.24763
    323.51972      -1.62263
    323.52582      -2.24763
    323.53193      -2.49763
    323.53803      -2.24763
    323.54413      -2.87263
    323.55024      -1.99763
    323.55634      -2.49763
    323.56245      -2.49763
    323.56855      -2.87263
    323.57466      -2.24763
    323.58076      -2.74763
    323.58686      -3.24763
    323.59297      -2.37263
    323.59907      -3.37263
    323.60518      -2.87263
    323.61128      -2.99763
    323.61738      -2.87263
    323.62349      -2.62263
    323.62959      -2.49763
    323.63570      -3.37263
    323.64180      -2.37263
    323.64791      -3.49763
    323.65401      -2.74763
    323.66011      -3.37263
    323.66622      -3.49763
    323.67232      -3.12263
    323.67843      -3.24763
    323.68453      -2.49763
    323.69064      -3.49763
    323.69674      -2.24763
    323.70284      -3.12263
    323.70895      -3.12263
    323.71505      -3.37263
    323.72116      -3.37263
    323.72726      -2.24763
    323.73337      -3.62263
    323.73947      -2.99763
    323.74557      -2.74763
    323.75168      -3.12263
    323.75778      -3.12263
    323.76389      -3.12263
    323.76999      -3.24763
    323.77610      -3.37263
    323.78220      -3.37263
    323.78830      -3.24763
    323.79441      -3.87263
    323.80051      -3.12263
    323.80662      -3.62263
    323.81272      -3.12263
    323.81883      -3.24763
    323.82493      -2.99763
    323.83103      -3.12263
    323.83714      -4.12263
    323.84324      -3.74763
    323.84935      -3.12263
    323.85545      -3.87263
    323.86156      -3.12263
    323.86766      -3.62263
    323.87376      -3.74763
    323.87987      -3.24763
    323.88597      -2.99763
    323.89208      -3.24763
    323.89818      -3.62263
    323.90429      -3.37263
    323.91039      -3.12263
    323.91649      -3.62263
    323.92260      -3.12263
    323.92870      -2.99763
    323.93481      -3.37263
    323.94091      -2.99763
    323.94702      -3.62263
    323.95312      -3.12263
    323.95922      -3.74763
    323.96533      -3.62263
    323.97143      -3.24763
    323.97754      -3.37263
    323.98364      -3.49763
    323.98974      -3.49763
    323.99585      -4.12263
    324.00195      -3.49763
    324.00806      -3.74763
    324.01416      -3.62263
    324.02027      -3.49763
    324.02637      -3.37263
    324.03247      -3.24763
    324.03858      -4.49763
    324.04468      -3.49763
    324.05079      -3.74763
    324.05689      -4.49763
    324.06300      -3.37263
    324.06910      -3.62263
    324.07520      -3.37263
    324.08131      -3.37263
    324.08741      -3.37263
    324.09352      -3.62263
    324.09962      -3.37263
    324.10573      -2.74763
    324.11183      -4.12263
    324.11793      -3.87263
    324.12404      -3.74763
    324.13014      -3.49763
    324.13625      -3.99763
    324.14235      -3.37263
    324.14846      -3.74763
    324.15456      -3.24763
    324.16066      -3.12263
    324.16677      -2.62263
    324.17287      -3.74763
    324.17898      -3.12263
    324.18508      -2.74763
    324.19119      -3.24763
    324.19729      -2.99763
    324.20339      -3.24763
    324.20950      -3.37263
    324.21560      -3.37263
    324.22171      -3.24763
    324.22781      -2.87263
    324.23392      -3.74763
    324.24002      -3.24763
    324.24612      -2.99763
    324.25223      -3.12263
    324.25833      -2.87263
    324.26444      -2.12263
    324.27054      -3.37263
    324.27665      -2.87263
    324.28275      -2.37263
    324.28885      -2.49763
    324.29496      -2.74763
    324.30106      -2.74763
    324.30717      -1.74763
    324.31327      -2.12263
    324.31937      -2.62263
    324.32548      -1.99763
    324.33158      -2.49763
    324.33769      -1.24763
    324.34379      -2.49763
    324.34990      -2.49763
    324.35600      -1.74763
    324.36210      -2.24763
    324.36821      -1.74763
    324.37431      -2.24763
    324.38042      -2.49763
    324.38652      -2.12263
    324.39263      -2.37263
    324.39873      -1.37263
    324.40483      -1.74763
    324.41094      -1.12263
    324.41704      -2.37263
    324.42315      -2.87263
    324.42925      -1.24763
    324.43536      -2.12263
    324.44146      -1.24763
    324.44756      -2.12263
    324.45367      -1.74763
    324.45977      -1.74763
    324.46588      -1.87263
    324.47198      -0.87263
    324.47809      -1.62263
    324.48419      -2.12263
    324.49029      -0.99763
    324.49640      -1.37263
    324.50250      -1.87263
    324.50861      -0.87263
    324.51471      -1.24763
    324.52082      -0.74763
    324.52692      -1.12263
    324.53302      -1.12263
    324.53913      -0.24763
    324.54523      -1.37263
    324.55134      -1.12263
    324.55744      -0.87263
    324.56355      -0.87263
    324.56965      -0.87263
    324.57575      -1.24763
    324.58186      -0.37263
    324.58796      -1.62263
    324.59407      -0.74763
    324.60017      -0.87263
    324.60628      -1.24763
    324.61238       0.25237
    324.61848      -1.37263
    324.62459      -0.49763
    324.63069      -0.37263
    324.63680      -1.62263
    324.64290      -0.37263
    324.64901      -1.12263
    324.65511      -0.49763
    324.66121      -0.12263
    324.66732      -0.87263
    324.67342      -0.87263
    324.67953       0.00237
    324.68563      -0.74763
    324.69173      -0.12263
    324.69784      -0.24763
    324.70394      -1.24763
    324.71005       0.37737
    324.71615      -0.49763
    324.72226      -0.24763
    324.72836      -0.24763
    324.73446      -0.99763
    324.74057       0.00237
    324.74667      -0.87263
    324.75278       0.25237
    324.75888      -0.24763
    324.76499      -0.49763
    324.77109      -0.12263
    324.77719      -0.62263
    324.78330       0.12737
    324.78940       0.12737
    324.79551       0.25237
    324.80161      -0.37263
    324.80772      -0.62263
    324.81382       0.37737
    324.81992      -0.12263
    324.82603      -0.12263
    324.83213       0.75237
    324.83824       0.00237
    324.84434       0.50237
    324.85045      -0.49763
    324.85655       0.00237
    324.86265       0.25237
    324.86876      -0.74763
    324.87486       0.00237
    324.88097      -0.49763
    324.88707       0.00237
    324.89318      -0.12263
    324.89928      -0.37263
    324.90538       0.12737
    324.91149      -0.12263
    324.91759       0.12737
    324.92370       0.37737
    324.92980      -0.87263
    324.93591       1.37737
    324.94201      -0.24763
    324.94811       0.12737
    324.95422       0.00237
    324.96032       0.25237
    324.96643       0.50237
    324.97253       0.12737
    324.97864      -0.12263
    324.98474      -0.24763
    324.99084       1.00237
    324.99695       0.25237
    325.00305      -0.12263
    325.00916       0.12737
    325.01526       0.25237
    325.02136       0.50237
    325.02747       0.37737
    325.03357       0.50237
    325.03968      -0.24763
    325.04578       0.37737
    325.05189       0.37737
    325.05799       0.37737
    325.06409       0.37737
    325.07020      -0.12263
    325.07630       0.50237
    325.08241      -0.12263
    325.08851       0.37737
    325.09462       0.75237
    325.10072      -0.12263
    325.10682       0.37737
    325.11293       0.00237
    325.11903       0.00237
    325.12514       0.75237
    325.13124       0.25237
    325.13735       1.12737
    325.14345       0.25237
    325.14955       1.37737
    325.15566       0.75237
    325.16176       0.50237
    325.16787       1.00237
    325.17397       0.00237
    325.18008       0.87737
    325.18618       0.00237
    325.19228       1.00237
    325.19839       0.00237
    325.20449       0.25237
    325.21060       0.37737
    325.21670       0.37737
    325.22281      -0.49763
    325.22891       0.37737
    325.23501       0.25237
    325.24112      -0.62263
    325.24722       0.37737
    325.25333      -0.12263
    325.25943       0.50237
    325.26554       0.25237
    325.27164       0.37737
    325.27774      -0.62263
    325.28385       0.12737
    325.28995       0.62737
    325.29606       0.00237
    325.30216       0.50237
    325.30827       0.12737
    325.31437      -0.12263
    325.32047       0.12737
    325.32658      -0.37263
    325.33268       0.75237
    325.33879      -0.12263
    325.34489       0.87737
    325.35099       0.50237
    325.35710      -0.37263
    325.36320      -0.37263
    325.36931      -0.12263
    325.37541       0.00237
    325.38152       0.37737
    325.38762       0.00237
    325.39372      -0.12263
    325.39983      -0.37263
    325.40593      -0.49763
    325.41204       0.00237
    325.41814      -0.12263
    325.42425      -0.12263
    325.43035      -0.62263
    325.43645       0.12737
    325.44256       0.00237
    325.44866       0.25237
    325.45477      -0.49763
    325.46087       0.12737
    325.46698      -0.37263
    325.47308       0.12737
    325.47918      -0.74763
    325.48529       0.25237
    325.49139       0.25237
    325.49750      -0.37263
    325.50360      -0.37263
    325.50971       0.12737
    325.51581       0.37737
    325.52191      -0.37263
    325.52802      -0.62263
    325.53412      -0.24763
    325.54023      -0.49763
    325.54633      -0.12263
    325.55244      -0.49763
    325.55854      -1.49763
    325.56464       0.00237
    325.57075      -0.62263
    325.57685      -0.12263
    325.58296       0.37737
    325.58906      -0.49763
    325.59517      -0.12263
    325.60127       0.00237
    325.60737      -0.24763
    325.61348      -0.62263
    325.61958      -0.12263
    325.62569      -0.24763
    325.63179      -0.12263
    325.63790       0.37737
    325.64400       0.50237
    325.65010      -0.24763
    325.65621      -0.12263
    325.66231      -0.24763
    325.66842      -0.12263
    325.67452      -0.37263
    325.68063      -0.49763
    325.68673       0.12737
    325.69283      -0.37263
    325.69894      -0.24763
    325.70504      -0.24763
    325.71115      -0.74763
    325.71725      -0.24763
    325.72335      -0.49763
    325.72946      -0.37263
    325.73556      -0.37263
    325.74167       0.12737
    325.74777      -1.12263
    325.75388      -0.37263
    325.75998      -0.74763
    325.76608      -0.24763
    325.77219      -0.12263
    325.77829      -0.12263
    325.78440      -0.24763
    325.79050      -0.87263
    325.79661      -0.62263
    325.80271      -0.74763
    325.80881      -0.62263
    325.81492      -0.49763
    325.82102      -0.49763
    325.82713      -0.74763
    325.83323      -0.62263
    325.83934      -0.74763
    325.84544       0.12737
    325.85154      -0.49763
    325.85765      -0.49763
    325.86375      -1.24763
    325.86986       0.37737
    325.87596      -0.99763
    325.88207       0.00237
    325.88817      -0.24763
    325.89427       0.00237
    325.90038      -0.87263
    325.90648      -0.12263
    325.91259      -0.24763
    325.91869      -0.62263
    325.92480      -0.99763
    325.93090      -0.62263
    325.93700      -0.87263
    325.94311      -0.12263
    325.94921      -1.49763
    325.95532      -0.49763
    325.96142      -0.62263
    325.96753      -1.12263
    325.97363      -0.37263
    325.97973      -0.87263
    325.98584      -0.87263
    325.99194      -0.62263
    325.99805      -0.24763
    326.00415      -0.37263
    326.01026      -0.62263
    326.01636      -1.37263
    326.02246      -1.24763
    326.02857      -0.24763
    326.03467      -0.37263
    326.04078      -0.87263
    326.04688      -0.49763
    326.05298      -1.12263
    326.05909      -0.49763
    326.06519      -0.12263
    326.07130      -0.49763
    326.07740      -0.87263
    326.08351      -1.24763
    326.08961      -0.74763
    326.09571      -1.12263
    326.10182      -0.74763
    326.10792      -0.37263
    326.11403      -0.37263
    326.12013      -0.74763
    326.12624      -1.24763
    326.13234      -0.62263
    326.13844      -0.62263
    326.14455      -0.74763
    326.15065      -0.87263
    326.15676      -0.87263
    326.16286       0.25237
    326.16897      -1.12263
    326.17507      -1.12263
    326.18117      -0.99763
    326.18728      -0.12263
    326.19338      -0.49763
    326.19949       0.12737
    326.20559       0.00237
    326.21170      -0.49763
    326.21780      -0.99763
    326.22390      -0.62263
    326.23001       0.00237
    326.23611      -0.99763
    326.24222      -0.87263
    326.24832      -0.62263
    326.25443      -0.24763
    326.26053      -0.24763
    326.26663      -0.62263
    326.27274      -0.62263
    326.27884      -0.24763
    326.28495      -0.87263
    326.29105      -0.12263
    326.29716      -0.87263
    326.30326      -0.49763
    326.30936      -0.74763
    326.31547      -0.74763
    326.32157      -0.24763
    326.32768      -0.37263
    326.33378      -0.99763
    326.33989      -0.24763
    326.34599      -0.12263
    326.35209      -0.62263
    326.35820      -0.24763
    326.36430      -0.99763
    326.37041      -0.24763
    326.37651      -0.24763
    326.38262      -0.49763
    326.38872      -0.37263
    326.39482      -0.37263
    326.40093      -0.49763
    326.40703       0.25237
    326.41314       0.00237
    326.41924      -0.24763
    326.42534      -0.12263
    326.43145       0.37737
    326.43755      -0.87263
    326.44366       0.00237
    326.44976      -0.62263
    326.45587       0.25237
    326.46197       0.00237
    326.46807      -0.37263
    326.47418       0.00237
    326.48028      -0.12263
    326.48639      -0.24763
    326.49249      -0.24763
    326.49860       0.25237
    326.50470      -0.37263
    326.51080      -0.24763
    326.51691      -0.24763
    326.52301       0.12737
    326.52912       0.37737
    326.53522      -0.62263
    326.54133       0.62737
    326.54743       0.25237
    326.55353       0.00237
    326.55964       0.12737
    326.56574      -0.24763
    326.57185       0.62737
    326.57795      -0.37263
    326.58406      -0.37263
    326.59016       0.12737
    326.59626      -0.49763
    326.60237      -0.24763
    326.60847       1.12737
    326.61458       0.00237
    326.62068      -0.12263
    326.62679      -0.49763
    326.63289       0.87737
    326.63899      -0.49763
    326.64510      -0.24763
    326.65120       0.00237
    326.65731      -0.62263
    326.66341       0.00237
    326.66952      -0.37263
    326.67562       0.00237
    326.68172      -0.37263
    326.68783      -0.87263
    326.69393      -0.37263
    326.70004      -1.12263
    326.70614       0.25237
    326.71225      -0.24763
    326.71835      -0.62263
    326.72445      -0.74763
    326.73056       0.00237
    326.73666       0.37737
    326.74277      -0.12263
    326.74887       0.37737
    326.75497      -0.37263
    326.76108       0.00237
    326.76718       0.12737
    326.77329      -0.49763
    326.77939      -0.74763
    326.78550       0.12737
    326.79160       0.75237
    326.79770      -0.24763
    326.80381      -0.37263
    326.80991       0.37737
    326.81602       0.00237
    326.82212       0.25237
    326.82823      -0.12263
    326.83433      -0.24763
    326.84043       0.37737
    326.84654      -0.62263
    326.85264       0.12737
    326.85875       0.00237
    326.86485       0.12737
    326.87096      -0.49763
    326.87706       0.62737
    326.88316      -0.24763
    326.88927       0.25237
    326.89537      -0.49763
    326.90148      -0.37263
    326.90758      -0.12263
    326.91369      -0.24763
    326.91979      -0.49763
    326.92589       0.25237
    326.93200      -0.49763
    326.93810       0.25237
    326.94421       0.50237
    326.95031      -0.24763
    326.95642      -0.24763
    326.96252       0.25237
    326.96862      -0.87263
    326.97473      -0.12263
    326.98083      -0.24763
    326.98694      -0.37263
    326.99304      -0.49763
    326.99915      -0.37263
    327.00525       0.12737
    327.01135      -0.37263
    327.01746      -0.99763
    327.02356       0.00237
    327.02967      -0.62263
    327.03577       0.37737
    327.04188       0.00237
    327.04798      -0.12263
    327.05408      -0.12263
    327.06019       0.12737
    327.06629      -0.62263
    327.07240       0.00237
    327.07850       0.12737
    327.08461      -0.24763
    327.09071      -0.62263
    327.09681      -0.62263
    327.10292      -0.99763
    327.10902      -0.49763
    327.11513       0.50237
    327.12123      -0.87263
    327.12733      -0.12263
    327.13344      -0.49763
    327.13954      -0.62263
    327.14565       0.12737
    327.15175       0.12737
    327.15786      -0.74763
    327.16396       0.25237
    327.17006       0.00237
    327.17617      -0.12263
    327.18227      -0.24763
    327.18838      -0.37263
    327.19448       0.12737
    327.20059      -0.49763
    327.20669       0.00237
    327.21279      -0.49763
    327.21890       0.25237
    327.22500      -0.49763
    327.23111      -0.12263
    327.23721      -0.12263
    327.24332      -0.12263
    327.24942       0.00237
    327.25552      -0.37263
    327.26163      -0.12263
    327.26773       0.25237
    327.27384      -0.74763
    327.27994       0.25237
    327.28605      -0.37263
    327.29215       0.25237
    327.29825       0.00237
    327.30436      -0.37263
    327.31046      -0.24763
    327.31657       0.25237
    327.32267      -0.37263
    327.32878      -0.12263
    327.33488       0.25237
    327.34098      -0.24763
    327.34709      -0.24763
    327.35319      -0.37263
    327.35930      -0.62263
    327.36540      -0.37263
    327.37151       0.12737
    327.37761      -0.74763
    327.38371       0.00237
    327.38982      -0.12263
    327.39592      -0.37263
    327.40203      -0.87263
    327.40813       0.12737
    327.41424      -0.12263
    327.42034       0.37737
    327.42644       0.25237
    327.43255      -0.24763
    327.43865       0.12737
    327.44476      -0.12263
    327.45086       0.62737
    327.45696      -0.37263
    327.46307       1.00237
    327.46917      -0.24763
    327.47528       0.12737
    327.48138       0.12737
    327.48749      -0.49763
    327.49359      -0.24763
    327.49969      -0.62263
    327.50580      -0.12263
    327.51190       0.00237
    327.51801      -0.62263
    327.52411      -0.49763
    327.53022      -0.49763
    327.53632       0.00237
    327.54242      -0.12263
    327.54853       0.37737
    327.55463      -0.74763
    327.56074       0.00237
    327.56684      -0.24763
    327.57295       0.12737
    327.57905       0.50237
    327.58515      -0.24763
    327.59126      -0.37263
    327.59736      -0.87263
    327.60347       0.00237
    327.60957       0.37737
    327.61568      -0.37263
    327.62178      -0.49763
    327.62788      -0.49763
    327.63399       0.00237
    327.64009      -0.37263
    327.64620      -0.99763
    327.65230      -0.12263
    327.65841      -0.12263
    327.66451       0.00237
    327.67061       0.25237
    327.67672      -0.87263
    327.68282       0.12737
    327.68893      -0.12263
    327.69503       0.00237
    327.70114      -0.12263
    327.70724       0.00237
    327.71334      -0.12263
    327.71945      -0.37263
    327.72555       0.12737
    327.73166       0.37737
    327.73776      -0.24763
    327.74387      -0.49763
    327.74997       0.00237
    327.75607      -0.62263
    327.76218       0.25237
    327.76828      -0.62263
    327.77439      -0.49763
    327.78049       0.25237
    327.78660      -0.37263
    327.79270       0.00237
    327.79880      -1.12263
    327.80491       0.62737
    327.81101       0.00237
    327.81712      -0.62263
    327.82322      -0.37263
    327.82932      -0.87263
    327.83543      -0.74763
    327.84153      -0.12263
    327.84764      -0.62263
    327.85374      -0.62263
    327.85985      -0.24763
    327.86595       0.00237
    327.87205      -0.12263
    327.87816       0.62737
    327.88426       0.25237
    327.89037      -0.37263
    327.89647       0.00237
    327.90258      -0.49763
    327.90868       0.00237
    327.91478      -0.87263
    327.92089       0.12737
    327.92699       0.00237
    327.93310      -0.12263
    327.93920       0.12737
    327.94531       0.25237
    327.95141      -0.24763
    327.95751       0.25237
    327.96362      -0.49763
    327.96972       0.62737
    327.97583       0.00237
    327.98193      -0.24763
    327.98804       0.50237
    327.99414      -0.24763
    328.00024      -0.37263
    328.00635      -0.12263
    328.01245       0.12737
    328.01856      -0.37263
    328.02466       0.37737
    328.03077      -0.12263
    328.03687       0.12737
    328.04297       0.37737
    328.04908      -0.24763
    328.05518       0.37737
    328.06129       0.12737
    328.06739       0.37737
    328.07350       0.50237
    328.07960       0.50237
    328.08570       0.00237
    328.09181       0.50237
    328.09791       0.12737
    328.10402      -0.49763
    328.11012       0.37737
    328.11623      -0.87263
    328.12233       0.75237
    328.12843       0.25237
    328.13454       0.00237
    328.14064      -0.12263
    328.14675       0.25237
    328.15285      -0.62263
    328.15895       0.37737
    328.16506      -0.24763
    328.17116       0.12737
    328.17727       0.12737
    328.18337       0.00237
    328.18948       0.25237
    328.19558       0.12737
    328.20168      -0.24763
    328.20779       0.37737
    328.21389       0.50237
    328.22000      -0.37263
    328.22610      -0.24763
    328.23221       0.00237
    328.23831       0.00237
    328.24441      -0.24763
    328.25052      -0.24763
    328.25662       0.12737
    328.26273      -0.12263
    328.26883       0.00237
    328.27494       0.25237
    328.28104       0.00237
    328.28714       0.00237
    328.29325       0.37737
    328.29935       0.25237
    328.30546      -0.12263
    328.31156       0.12737
    328.31767       0.25237
    328.32377       0.37737
    328.32987      -0.24763
    328.33598       0.62737
    328.34208      -0.74763
    328.34819       0.62737
    328.35429       0.00237
    328.36040       0.25237
    328.36650       0.37737
    328.37260       0.62737
    328.37871       0.00237
    328.38481       0.37737
    328.39092       0.25237
    328.39702       0.50237
    328.40313       0.12737
    328.40923      -0.24763
    328.41533      -0.12263
    328.42144       0.50237
    328.42754       0.25237
    328.43365       0.00237
    328.43975      -0.37263
    328.44586      -0.12263
    328.45196      -0.12263
    328.45806       0.62737
    328.46417      -0.49763
    328.47027      -0.37263
    328.47638       0.00237
    328.48248       0.25237
    328.48859       0.25237
    328.49469       0.00237
    328.50079       0.25237
    328.50690       0.87737
    328.51300       0.25237
    328.51911       0.37737
    328.52521       0.25237
    328.53131       0.37737
    328.53742       0.50237
    328.54352      -0.37263
    328.54963      -0.24763
    328.55573      -0.24763
    328.56184       0.25237
    328.56794      -0.12263
    328.57404      -0.24763
    328.58015      -0.74763
    328.58625       0.25237
    328.59236      -0.12263
    328.59846       0.37737
    328.60457       0.12737
    328.61067       0.00237
    328.61677      -0.24763
    328.62288       0.25237
    328.62898       0.37737
    328.63509       0.62737
    328.64119      -0.37263
    328.64730       0.37737
    328.65340      -0.49763
    328.65950       0.12737
    328.66561      -0.37263
    328.67171       0.00237
    328.67782      -0.12263
    328.68392       0.00237
    328.69003      -0.37263
    328.69613       0.75237
    328.70223      -0.24763
    328.70834       0.12737
    328.71444       0.37737
    328.72055      -0.49763
    328.72665       0.25237
    328.73276      -0.12263
    328.73886       0.62737
    328.74496       0.12737
    328.75107      -0.37263
    328.75717      -0.12263
    328.76328      -0.24763
    328.76938       0.00237
    328.77549       0.12737
    328.78159      -0.49763
    328.78769       0.37737
    328.79380      -0.49763
    328.79990       0.37737
    328.80601      -0.87263
    328.81211      -0.62263
    328.81822      -0.24763
    328.82432      -0.49763
    328.83042      -0.49763
    328.83653       0.75237
    328.84263      -0.49763
    328.84874      -0.24763
    328.85484       0.75237
    328.86094      -0.37263
    328.86705       0.75237
    328.87315      -0.24763
    328.87926       0.25237
    328.88536       0.12737
    328.89147       0.37737
    328.89757       0.50237
    328.90367       0.00237
    328.90978       0.37737
    328.91588       0.12737
    328.92199       0.12737
    328.92809      -0.37263
    328.93420       0.25237
    328.94030       0.62737
    328.94640      -0.49763
    328.95251       0.25237
    328.95861       0.25237
    328.96472       0.12737
    328.97082       0.50237
    328.97693       0.12737
    328.98303       0.37737
    328.98913       0.50237
    328.99524       0.00237
    329.00134       0.00237
    329.00745       0.00237
    329.01355       0.12737
    329.01966       0.25237
    329.02576       0.12737
    329.03186       0.37737
    329.03797       0.12737
    329.04407       0.00237
    329.05018      -0.62263
    329.05628       0.12737
    329.06239      -0.37263
    329.06849      -0.24763
    329.07459       0.25237
    329.08070      -0.49763
    329.08680      -0.37263
    329.09291      -0.62263
    329.09901      -0.12263
    329.10512      -0.12263
    329.11122      -0.12263
    329.11732      -0.37263
    329.12343       0.12737
    329.12953      -0.12263
    329.13564       0.00237
    329.14174       0.37737
    329.14785       0.00237
    329.15395      -0.12263
    329.16005      -0.12263
    329.16616       0.50237
    329.17226      -0.24763
    329.17837       0.37737
    329.18447      -0.62263
    329.19058      -0.49763
    329.19668       0.25237
    329.20278       0.12737
    329.20889      -0.49763
    329.21499       0.25237
    329.22110       0.00237
    329.22720       0.25237
    329.23330       0.25237
    329.23941      -0.62263
    329.24551       0.50237
    329.25162      -0.49763
    329.25772       0.62737
    329.26383       1.12737
    329.26993      -0.24763
    329.27603      -0.12263
    329.28214       0.12737
    329.28824       0.50237
    329.29435       0.25237
    329.30045      -0.49763
    329.30656       0.25237
    329.31266      -0.12263
    329.31876       0.62737
    329.32487      -0.12263
    329.33097       0.37737
    329.33708       0.25237
    329.34318       0.12737
    329.34929       0.00237
    329.35539       0.75237
    329.36149      -0.37263
    329.36760       0.37737
    329.37370      -0.24763
    329.37981      -0.24763
    329.38591      -0.24763
    329.39202       0.37737
    329.39812       0.62737
    329.40422      -0.37263
    329.41033      -0.12263
    329.41643       0.50237
    329.42254       0.25237
    329.42864       0.25237
    329.43475       0.25237
    329.44085       0.00237
    329.44695       0.12737
    329.45306       0.12737
    329.45916       0.50237
    329.46527       0.12737
    329.47137       1.12737
    329.47748       0.00237
    329.48358      -0.12263
    329.48968       0.37737
    329.49579       0.12737
    329.50189      -0.12263
    329.50800      -0.24763
    329.51410      -0.24763
    329.52021      -0.24763
    329.52631      -0.12263
    329.53241       0.12737
    329.53852      -0.99763
    329.54462      -0.49763
    329.55073      -0.12263
    329.55683       0.50237
    329.56293       0.37737
    329.56904      -0.37263
    329.57514       0.00237
    329.58125      -0.49763
    329.58735      -0.12263
    329.59346      -0.37263
    329.59956       0.00237
    329.60566      -0.12263
    329.61177       0.12737
    329.61787      -0.49763
    329.62398       0.50237
    329.63008      -0.49763
    329.63619       0.00237
    329.64229       0.50237
    329.64839      -0.74763
    329.65450      -0.12263
    329.66060      -0.12263
    329.66671       0.37737
    329.67281       0.37737
    329.67892      -0.12263
    329.68502       0.00237
    329.69112       0.00237
    329.69723       0.25237
    329.70333      -0.62263
    329.70944       0.12737
    329.71554      -0.99763
    329.72165       0.62737
    329.72775      -0.37263
    329.73385      -0.49763
    329.73996       0.75237
    329.74606      -0.49763
    329.75217       0.87737
    329.75827       0.00237
    329.76438      -0.12263
    329.77048       0.12737
    329.77658      -0.37263
    329.78269       0.50237
    329.78879      -0.12263
    329.79490      -0.74763
    329.80100       0.12737
    329.80711       0.25237
    329.81321       0.25237
    329.81931       0.37737
    329.82542      -0.37263
    329.83152      -0.49763
    329.83763      -0.74763
    329.84373      -0.24763
    329.84984       0.62737
    329.85594      -0.62263
    329.86204      -0.49763
    329.86815      -0.37263
    329.87425      -0.12263
    329.88036      -0.24763
    329.88646       0.37737
    329.89257       0.00237
    329.89867      -0.49763
    329.90477       0.12737
    329.91088       0.37737
    329.91698       0.12737
    329.92309       0.00237
    329.92919      -0.12263
    329.93529       0.25237
    329.94140      -0.24763
    329.94750       0.25237
    329.95361       0.37737
    329.95971      -0.49763
    329.96582      -0.24763
    329.97192      -0.24763
    329.97802      -0.12263
    329.98413      -0.24763
    329.99023      -0.49763
    329.99634       0.25237
    330.00244       0.25237
    330.00855      -0.24763
    330.01465       0.37737
    330.02075       0.00237
    330.02686       0.37737
    330.03296       0.50237
    330.03907      -0.24763
    330.04517       0.50237
    330.05128      -0.37263
    330.05738      -0.37263
    330.06348       0.25237
    330.06959       0.50237
    330.07569       0.00237
    330.08180       0.12737
    330.08790       0.12737
    330.09401      -0.37263
    330.10011       0.12737
    330.10621      -0.49763
    330.11232       0.00237
    330.11842      -0.49763
    330.12453       0.37737
    330.13063       0.00237
    330.13674      -0.12263
    330.14284       0.25237
    330.14894      -0.12263
    330.15505       0.50237
    330.16115       0.12737
    330.16726       0.12737
    330.17336      -0.12263
    330.17947      -0.12263
    330.18557       0.12737
    330.19167      -0.62263
    330.19778       0.12737
    330.20388      -0.37263
    330.20999      -0.12263
    330.21609      -0.37263
    330.22220       0.00237
    330.22830       0.37737
    330.23440       0.12737
    330.24051      -0.37263
    330.24661       0.00237
    330.25272       0.12737
    330.25882      -0.37263
    330.26492       0.62737
    330.27103       0.00237
    330.27713      -0.74763
    330.28324      -0.62263
    330.28934       0.75237
    330.29545       0.37737
    330.30155      -0.12263
    330.30765       0.37737
    330.31376       0.12737
    330.31986       0.00237
    330.32597       0.37737
    330.33207      -0.12263
    330.33818       0.25237
    330.34428      -0.62263
    330.35038       0.25237
    330.35649      -0.62263
    330.36259      -0.24763
    330.36870      -0.24763
    330.37480      -0.37263
    330.38091      -0.12263
    330.38701       0.50237
    330.39311      -0.12263
    330.39922       0.00237
    330.40532       0.00237
    330.41143      -0.12263
    330.41753       0.25237
    330.42364       0.37737
    330.42974       0.25237
    330.43584      -0.24763
    330.44195       0.37737
    330.44805      -0.12263
    330.45416      -0.12263
    330.46026       0.62737
    330.46637      -0.12263
    330.47247       0.25237
    330.47857      -0.12263
    330.48468      -0.24763
    330.49078       0.37737
    330.49689       0.00237
    330.50299      -0.12263
    330.50910       0.12737
    330.51520      -0.74763
    330.52130      -0.62263
    330.52741       0.00237
    330.53351      -0.37263
    330.53962       0.12737
    330.54572       0.25237
    330.55183       0.12737
    330.55793      -0.62263
    330.56403      -0.12263
    330.57014      -0.24763
    330.57624       0.25237
    330.58235      -0.12263
    330.58845       0.25237
    330.59455       0.25237
    330.60066       0.12737
    330.60676       0.75237
    330.61287      -0.74763
    330.61897       0.37737
    330.62508       0.00237
    330.63118      -0.49763
    330.63728       0.50237
    330.64339      -0.62263
    330.64949      -0.24763
    330.65560      -0.12263
    330.66170       0.37737
    330.66781      -0.37263
    330.67391       0.50237
    330.68001      -0.24763
    330.68612       0.37737
    330.69222       0.00237
    330.69833      -0.24763
    330.70443       0.37737
    330.71054       0.00237
    330.71664       0.12737
    330.72274      -0.24763
    330.72885       0.37737
    330.73495      -0.24763
    330.74106       0.25237
    330.74716       0.12737
    330.75327      -0.12263
    330.75937      -0.62263
    330.76547      -0.37263
    330.77158       0.00237
    330.77768       0.12737
    330.78379       0.62737
    330.78989      -0.49763
    330.79600       0.50237
    330.80210      -0.49763
    330.80820      -0.24763
    330.81431       0.25237
    330.82041       0.12737
    330.82652       0.62737
    330.83262       0.25237
    330.83873      -0.12263
    330.84483       0.12737
    330.85093       0.00237
    330.85704       0.12737
    330.86314       0.00237
    330.86925      -0.24763
    330.87535      -0.24763
    330.88146       0.00237
    330.88756      -0.87263
    330.89366       0.12737
    330.89977       0.00237
    330.90587      -0.24763
    330.91198       0.00237
    330.91808       0.62737
    330.92419      -0.49763
    330.93029      -0.49763
    330.93639       0.00237
    330.94250      -0.37263
    330.94860       0.62737
    330.95471      -0.37263
    330.96081       0.75237
    330.96691       0.25237
    330.97302       0.37737
    330.97912      -0.37263
    330.98523      -0.12263
    330.99133      -0.12263
    330.99744       0.00237
    331.00354       0.25237
    331.00964       0.25237
    331.01575      -0.24763
    331.02185      -0.12263
    331.02796       0.00237
    331.03406       0.25237
    331.04017      -0.37263
    331.04627       0.50237
    331.05237      -0.62263
    331.05848       0.00237
    331.06458       0.25237
    331.07069      -0.12263
    331.07679      -0.99763
    331.08290       0.37737
    331.08900       0.12737
    331.09510      -0.24763
    331.10121      -0.12263
    331.10731       0.00237
    331.11342       0.50237
    331.11952      -0.12263
    331.12563      -0.12263
    331.13173       0.37737
    331.13783       0.00237
    331.14394      -0.24763
    331.15004       0.37737
    331.15615      -0.24763
    331.16225       0.12737
    331.16836       0.12737
    331.17446      -0.87263
    331.18056       0.25237
    331.18667      -0.49763
    331.19277       0.37737
    331.19888       0.00237
    331.20498       0.50237
    331.21109      -0.37263
    331.21719       0.50237
    331.22329      -0.12263
    331.22940       1.00237
    331.23550       0.37737
    331.24161       0.12737
    331.24771      -0.49763
    331.25382       0.25237
    331.25992       0.00237
    331.26602       0.00237
    331.27213      -0.24763
    331.27823      -0.99763
    331.28434       0.87737
    331.29044      -0.24763
    331.29654       0.25237
    331.30265       0.00237
    331.30875      -0.37263
    331.31486       0.00237
    331.32096       0.00237
    331.32707      -0.24763
    331.33317       0.37737
    331.33927       0.00237
    331.34538      -0.24763
    331.35148       0.50237
    331.35759      -0.12263
    331.36369       0.00237
    331.36980      -0.24763
    331.37590      -0.12263
    331.38200       0.00237
    331.38811       0.25237
    331.39421       0.25237
    331.40032      -0.87263
    331.40642       0.50237
    331.41253      -0.49763
    331.41863       0.37737
    331.42473      -0.49763
    331.43084      -0.37263
    331.43694       0.00237
    331.44305       0.50237
    331.44915      -0.12263
    331.45526      -0.12263
    331.46136      -1.12263
    331.46746       0.25237
    331.47357      -0.37263
    331.47967       0.50237
    331.48578       0.25237
    331.49188       0.00237
    331.49799       0.50237
    331.50409      -0.12263
    331.51019       0.37737
    331.51630      -0.74763
    331.52240       0.37737
    331.52851       0.12737
    331.53461      -0.49763
    331.54072      -0.12263
    331.54682       0.37737
    331.55292      -0.24763
    331.55903       0.00237
    331.56513      -0.24763
    331.57124      -0.37263
    331.57734       0.00237
    331.58345      -0.24763
    331.58955       0.25237
    331.59565      -0.24763
    331.60176       0.50237
    331.60786      -0.74763
    331.61397       0.50237
    331.62007      -0.12263
    331.62618       0.37737
    331.63228       0.62737
    331.63838       0.00237
    331.64449       0.12737
    331.65059      -0.12263
    331.65670       0.37737
    331.66280      -0.24763
    331.66890      -0.37263
    331.67501       0.25237
    331.68111      -0.62263
    331.68722      -0.49763
    331.69332       0.00237
    331.69943       0.37737
    331.70553       0.62737
    331.71163      -0.12263
    331.71774       0.37737
    331.72384      -0.12263
    331.72995       0.00237
    331.73605      -0.12263
    331.74216       0.75237
    331.74826       0.75237
    331.75436      -0.62263
    331.76047       0.37737
    331.76657       0.37737
    331.77268      -0.37263
    331.77878       0.00237
    331.78489      -0.37263
    331.79099       0.00237
    331.79709       0.62737
    331.80320       0.00237
    331.80930       0.00237
    331.81541       0.12737
    331.82151       0.00237
    331.82762       0.00237
    331.83372      -0.12263
    331.83982      -0.37263
    331.84593      -0.74763
    331.85203       0.37737
    331.85814       0.25237
    331.86424       0.00237
    331.87035       0.62737
    331.87645      -0.87263
    331.88255       0.50237
    331.88866      -0.37263
    331.89476       0.37737
    331.90087       0.25237
    331.90697       0.12737
    331.91308      -0.62263
    331.91918       0.50237
    331.92528       0.25237
    331.93139       0.37737
    331.93749      -0.37263
    331.94360      -0.24763
    331.94970      -0.87263
    331.95581       0.75237
    331.96191       0.75237
    331.96801       0.00237
    331.97412       0.25237
    331.98022       0.25237
    331.98633       0.87737
    331.99243       0.25237
    331.99853       0.37737
    332.00464      -0.12263
    332.01074      -0.12263
    332.01685       0.37737
    332.02295       0.37737
    332.02906       0.25237
    332.03516       0.00237
    332.04126       0.00237
    332.04737      -0.49763
    332.05347      -0.49763
    332.05958       0.12737
    332.06568       0.25237
    332.07179      -0.12263
    332.07789      -0.37263
    332.08399       0.50237
    332.09010      -0.12263
    332.09620       0.12737
    332.10231      -0.37263
    332.10841      -0.24763
    332.11452       0.00237
    332.12062       0.75237
    332.12672       0.25237
    332.13283       0.62737
    332.13893       0.12737
    332.14504       0.25237
    332.15114       0.25237
    332.15725      -0.37263
    332.16335       0.87737
    332.16945      -0.37263
    332.17556       0.87737
    332.18166      -0.12263
    332.18777      -0.49763
    332.19387       0.62737
    332.19998      -0.49763
    332.20608       0.00237
    332.21218      -0.37263
    332.21829       0.12737
    332.22439      -0.24763
    332.23050       0.12737
    332.23660      -0.37263
    332.24271       0.25237
    332.24881       0.50237
    332.25491      -0.12263
    332.26102      -0.12263
    332.26712      -0.12263
    332.27323       0.50237
    332.27933      -0.62263
    332.28544       0.12737
    332.29154      -0.24763
    332.29764       0.75237
    332.30375      -0.37263
    332.30985      -0.24763
    332.31596      -0.24763
    332.32206      -0.62263
    332.32817       0.62737
    332.33427       0.00237
    332.34037       0.00237
    332.34648       0.50237
    332.35258      -0.24763
    332.35869       0.12737
    332.36479       0.12737
    332.37089       0.50237
    332.37700      -0.12263
    332.38310       0.12737
    332.38921       0.12737
    332.39531       0.00237
    332.40142       0.25237
    332.40752       0.25237
    332.41362       0.25237
    332.41973       0.12737
    332.42583       0.25237
    332.43194      -0.12263
    332.43804       0.25237
    332.44415      -0.24763
    332.45025       0.50237
    332.45635       0.25237
    332.46246      -0.12263
    332.46856       0.62737
    332.47467       0.62737
    332.48077       0.00237
    332.48688       0.37737
    332.49298      -0.49763
    332.49908       0.12737
    332.50519       0.25237
    332.51129       0.75237
    332.51740       0.25237
    332.52350       0.50237
    332.52961       0.00237
    332.53571      -0.49763
    332.54181       0.50237
    332.54792      -0.99763
    332.55402       0.25237
    332.56013       0.25237
    332.56623       0.12737
    332.57234       0.00237
    332.57844      -0.87263
    332.58454       0.25237
    332.59065      -0.62263
    332.59675      -0.62263
    332.60286       0.00237
    332.60896       0.37737
    332.61507      -0.37263
    332.62117       0.87737
    332.62727      -0.49763
    332.63338      -0.24763
    332.63948       0.37737
    332.64559       0.12737
    332.65169      -0.24763
    332.65780      -0.62263
    332.66390       0.25237
    332.67000      -0.49763
    332.67611       0.12737
    332.68221       0.25237
    332.68832      -0.74763
    332.69442       0.25237
    332.70052       0.12737
    332.70663       0.25237
    332.71273      -0.12263
    332.71884      -0.37263
    332.72494      -0.24763
    332.73105       0.50237
    332.73715       0.00237
    332.74325      -0.62263
    332.74936      -0.37263
    332.75546       0.25237
    332.76157      -0.49763
    332.76767      -0.49763
    332.77378       0.25237
    332.77988       0.37737
    332.78598       0.00237
    332.79209       0.12737
    332.79819      -0.49763
    332.80430       0.25237
    332.81040      -0.37263
    332.81651       0.25237
    332.82261       0.37737
    332.82871      -0.49763
    332.83482       0.50237
    332.84092      -0.37263
    332.84703       0.25237
    332.85313      -0.37263
    332.85924      -0.37263
    332.86534       0.00237
    332.87144       0.12737
    332.87755      -0.37263
    332.88365       0.50237
    332.88976      -0.12263
    332.89586       0.12737
    332.90197       0.00237
    332.90807       0.00237
    332.91417       0.87737
    332.92028      -0.99763
    332.92638      -0.12263
    332.93249      -0.37263
    332.93859       0.62737
    332.94470      -0.49763
    332.95080       0.37737
    332.95690       0.00237
    332.96301       0.25237
    332.96911       0.50237
    332.97522       0.00237
    332.98132      -0.62263
    332.98743       1.25237
    332.99353      -1.12263
    332.99963       0.62737
    333.00574       0.00237
    333.01184       0.50237
    333.01795      -0.37263
    333.02405       0.00237
    333.03016      -0.12263
    333.03626       0.37737
    333.04236      -0.37263
    333.04847       0.00237
    333.05457       0.12737
    333.06068       0.00237
    333.06678       0.37737
    333.07288      -0.24763
    333.07899       0.37737
    333.08509       0.00237
    333.09120       0.62737
    333.09730       0.25237
    333.10341      -0.49763
    333.10951      -0.37263
    333.11561       0.00237
    333.12172      -0.37263
    333.12782      -0.24763
    333.13393      -0.62263
    333.14003       0.25237
    333.14614      -0.62263
    333.15224       0.00237
    333.15834      -0.12263
    333.16445       0.00237
    333.17055       0.87737
    333.17666      -0.37263
    333.18276      -0.12263
    333.18887       0.25237
    333.19497       0.37737
    333.20107      -0.12263
    333.20718      -0.62263
    333.21328       0.00237
    333.21939       0.37737
    333.22549       0.00237
    333.23160       0.12737
    333.23770       0.62737
    333.24380      -0.74763
    333.24991      -0.49763
    333.25601       0.00237
    333.26212       0.00237
    333.26822       0.00237
    333.27433       0.12737
    333.28043      -0.24763
    333.28653      -0.49763
    333.29264       0.00237
    333.29874      -0.37263
    333.30485       0.00237
    333.31095       0.12737
    333.31706      -0.37263
    333.32316       0.00237
    333.32926      -0.49763
    333.33537      -0.37263
    333.34147       0.50237
    333.34758      -0.24763
    333.35368       0.25237
    333.35979      -0.37263
    333.36589      -0.49763
    333.37199      -0.24763
    333.37810      -0.24763
    333.38420       0.37737
    333.39031       0.37737
    333.39641       0.12737
    333.40251       0.25237
    333.40862      -0.24763
    333.41472      -0.74763
    333.42083       0.50237
    333.42693      -0.24763
    333.43304       0.12737
    333.43914       0.62737
    333.44524      -0.62263
    333.45135       0.00237
    333.45745      -0.12263
    333.46356      -0.24763
    333.46966      -0.12263
    333.47577       0.12737
    333.48187      -0.37263
    333.48797      -0.37263
    333.49408       0.00237
    333.50018      -0.12263
    333.50629       0.37737
    333.51239       0.62737
    333.51850      -0.12263
    333.52460       0.00237
    333.53070       0.25237
    333.53681      -0.74763
    333.54291      -0.12263
    333.54902      -0.74763
    333.55512       0.12737
    333.56123      -0.62263
    333.56733      -0.12263
    333.57343      -0.49763
    333.57954      -0.37263
    333.58564      -0.24763
    333.59175      -0.49763
    333.59785       0.37737
    333.60396       0.37737
    333.61006      -0.24763
    333.61616      -0.37263
    333.62227      -0.37263
    333.62837      -0.12263
    333.63448      -0.49763
    333.64058      -0.12263
    333.64669       0.12737
    333.65279      -0.12263
    333.65889       0.12737
    333.66500       0.12737
    333.67110       0.12737
    333.67721       0.62737
    333.68331       0.25237
    333.68942      -0.24763
    333.69552       0.50237
    333.70162      -0.37263
    333.70773       0.37737
    333.71383      -0.12263
    333.71994       0.25237
    333.72604      -0.49763
    333.73215      -0.37263
    333.73825       0.37737
    333.74435      -0.49763
    333.75046       0.00237
    333.75656      -0.24763
    333.76267      -0.12263
    333.76877       0.37737
    333.77487      -0.12263
    333.78098       0.00237
    333.78708      -0.24763
    333.79319      -0.24763
    333.79929      -0.62263
    333.80540       0.50237
    333.81150      -0.87263
    333.81760       0.12737
    333.82371      -0.49763
    333.82981      -0.12263
    333.83592       0.37737
    333.84202       0.00237
    333.84813       0.00237
    333.85423       0.12737
    333.86033      -0.24763
    333.86644       0.00237
    333.87254       0.37737
    333.87865       0.00237
    333.88475      -0.62263
    333.89086       0.25237
    333.89696      -0.62263
    333.90306       0.25237
    333.90917      -0.12263
    333.91527       0.37737
    333.92138       0.25237
    333.92748       0.00237
    333.93359      -0.12263
    333.93969      -0.49763
    333.94579       0.75237
    333.95190       0.37737
    333.95800       0.50237
    333.96411      -0.37263
    333.97021       0.50237
    333.97632       0.25237
    333.98242      -0.37263
    333.98852       0.12737
    333.99463       0.25237
    334.00073       0.37737
    334.00684       0.12737
    334.01294      -0.12263
    334.01905      -0.37263
    334.02515      -0.12263
    334.03125       0.00237
    334.03736       0.25237
    334.04346       0.25237
    334.04957       0.50237
    334.05567       0.50237
    334.06178      -0.37263
    334.06788       0.75237
    334.07398      -0.62263
    334.08009       0.37737
    334.08619      -0.24763
    334.09230      -0.87263
    334.09840      -0.49763
    334.10450       0.00237
    334.11061      -0.12263
    334.11671       0.50237
    334.12282      -0.74763
    334.12892      -0.24763
    334.13503       0.00237
    334.14113       0.12737
    334.14723      -0.24763
    334.15334       0.00237
    334.15944       0.12737
    334.16555       0.37737
    334.17165      -0.24763
    334.17776       0.00237
    334.18386      -0.12263
    334.18996      -0.12263
    334.19607       0.00237
    334.20217      -0.74763
    334.20828      -0.12263
    334.21438       0.62737
    334.22049       0.25237
    334.22659      -0.24763
    334.23269       0.75237
    334.23880      -0.62263
    334.24490       0.37737
    334.25101      -0.49763
    334.25711      -0.74763
    334.26322       0.50237
    334.26932       0.00237
    334.27542       0.37737
    334.28153      -0.87263
    334.28763       0.12737
    334.29374       0.00237
    334.29984      -0.99763
    334.30595       0.25237
    334.31205      -0.12263
    334.31815       0.25237
    334.32426       0.37737
    334.33036      -0.24763
    334.33647      -0.12263
    334.34257       0.25237
    334.34868      -0.37263
    334.35478       0.12737
    334.36088       0.00237
    334.36699       0.87737
    334.37309      -0.24763
    334.37920       0.25237
    334.38530       0.37737
    334.39141      -0.62263
    334.39751       0.75237
    334.40361      -0.12263
    334.40972      -0.62263
    334.41582       0.50237
    334.42193      -0.49763
    334.42803       0.25237
    334.43414       0.62737
    334.44024      -0.37263
    334.44634       0.00237
    334.45245      -0.99763
    334.45855       0.25237
    334.46466      -0.12263
    334.47076       0.00237
    334.47686      -0.62263
    334.48297      -0.37263
    334.48907       0.75237
    334.49518       0.00237
    334.50128      -0.12263
    334.50739      -0.49763
    334.51349       0.12737
    334.51959       0.00237
    334.52570       0.37737
    334.53180      -0.12263
    334.53791      -0.12263
    334.54401      -0.24763
    334.55012      -0.87263
    334.55622       0.25237
    334.56232       0.50237
    334.56843      -0.99763
    334.57453       0.25237
    334.58064       0.25237
    334.58674       0.25237
    334.59285       0.37737
    334.59895       0.25237
    334.60505       0.62737
    334.61116       0.25237
    334.61726       0.37737
    334.62337       0.62737
    334.62947       0.00237
    334.63558       0.00237
    334.64168      -0.37263
    334.64778       1.00237
    334.65389      -0.37263
    334.65999      -0.49763
    334.66610      -0.12263
    334.67220       0.25237
    334.67831      -0.87263
    334.68441       0.00237
    334.69051      -0.24763
    334.69662       0.50237
    334.70272      -0.12263
    334.70883      -0.12263
    334.71493      -0.24763
    334.72104       0.62737
    334.72714      -0.49763
    334.73324       0.12737
    334.73935       0.37737
    334.74545      -0.24763
    334.75156       0.00237
    334.75766      -0.49763
    334.76377       0.25237
    334.76987      -0.12263
    334.77597      -0.37263
    334.78208       0.12737
    334.78818       0.00237
    334.79429       0.12737
    334.80039      -0.12263
    334.80649       0.00237
    334.81260       0.12737
    334.81870       0.00237
    334.82481       0.50237
    334.83091      -0.37263
    334.83702      -0.24763
    334.84312       0.37737
    334.84922      -0.74763
    334.85533      -0.49763
    334.86143       0.25237
    334.86754       0.37737
    334.87364       0.00237
    334.87975      -0.49763
    334.88585       0.00237
    334.89195       0.87737
    334.89806       0.00237
    334.90416      -0.12263
    334.91027       0.00237
    334.91637       0.75237
    334.92248      -0.24763
    334.92858       0.25237
    334.93468      -1.12263
    334.94079      -0.49763
    334.94689       0.25237
    334.95300      -0.37263
    334.95910      -0.62263
    334.96521       0.00237
    334.97131       0.62737
    334.97741       0.25237
    334.98352       0.12737
    334.98962      -0.12263
    334.99573      -0.37263
    335.00183       0.62737
    335.00794      -0.37263
    335.01404       0.00237
    335.02014       0.50237
    335.02625      -0.37263
    335.03235       0.37737
    335.03846       0.00237
    335.04456      -0.37263
    335.05067       0.50237
    335.05677      -0.12263
    335.06287       0.12737
    335.06898      -0.49763
    335.07508      -0.49763
    335.08119      -0.62263
    335.08729      -0.24763
    335.09340      -0.12263
    335.09950       0.12737
    335.10560       0.50237
    335.11171      -0.12263
    335.11781       0.37737
    335.12392       0.12737
    335.13002       0.50237
    335.13613       0.37737
    335.14223       0.37737
    335.14833      -0.37263
    335.15444      -0.12263
    335.16054      -0.37263
    335.16665       0.12737
    335.17275       0.50237
    335.17885      -0.24763
    335.18496      -0.49763
    335.19106       0.00237
    335.19717      -0.62263
    335.20327       0.00237
    335.20938       0.00237
    335.21548      -0.37263
    335.22158       0.25237
    335.22769      -0.37263
    335.23379       0.37737
    335.23990      -0.49763
    335.24600       0.00237
    335.25211       0.12737
    335.25821       0.12737
    335.26431       0.25237
    335.27042      -0.87263
    335.27652       1.25237
    335.28263      -0.62263
    335.28873       0.25237
    335.29484       0.37737
    335.30094       0.00237
    335.30704       0.00237
    335.31315       0.25237
    335.31925       0.37737
    335.32536       0.12737
    335.33146       0.00237
    335.33757       0.50237
    335.34367      -0.12263
    335.34977       0.12737
    335.35588       0.62737
    335.36198       0.00237
    335.36809      -0.12263
    335.37419       0.00237
    335.38030       0.75237
    335.38640       0.50237
    335.39250       0.75237
    335.39861      -0.12263
    335.40471       0.50237
    335.41082      -0.24763
    335.41692       0.25237
    335.42303       0.12737
    335.42913      -0.12263
    335.43523       0.00237
    335.44134       0.75237
    335.44744      -0.24763
    335.45355      -0.62263
    335.45965       0.25237
    335.46576      -0.37263
    335.47186      -0.62263
    335.47796       0.12737
    335.48407      -0.37263
    335.49017      -0.49763
    335.49628       0.00237
    335.50238      -0.62263
    335.50848       0.25237
    335.51459       0.25237
    335.52069       0.37737
    335.52680       0.37737
    335.53290       0.00237
    335.53901       0.62737
    335.54511       0.00237
    335.55121      -0.24763
    335.55732       0.25237
    335.56342       0.25237
    335.56953       0.62737
    335.57563       0.00237
    335.58174      -0.49763
    335.58784       0.37737
    335.59394       0.12737
    335.60005       0.12737
    335.60615       0.25237
    335.61226       0.37737
    335.61836       0.25237
    335.62447       0.00237
    335.63057      -0.12263
    335.63667       0.75237
    335.64278      -0.24763
    335.64888       0.62737
    335.65499       0.25237
    335.66109       0.00237
    335.66720       1.50237
    335.67330       0.62737
    335.67940       0.75237
    335.68551       0.25237
    335.69161       0.00237
    335.69772       0.37737
    335.70382       0.75237
    335.70993      -0.37263
    335.71603       0.62737
    335.72213       0.00237
    335.72824       0.37737
    335.73434       0.25237
    335.74045      -0.49763
    335.74655      -0.24763
    335.75266       0.37737
    335.75876      -0.12263
    335.76486       0.50237
    335.77097       0.50237
    335.77707       0.25237
    335.78318       0.25237
    335.78928      -0.37263
    335.79539       0.75237
    335.80149       0.25237
    335.80759      -0.49763
    335.81370       0.12737
    335.81980       0.25237
    335.82591      -0.49763
    335.83201       0.50237
    335.83812      -0.12263
    335.84422      -0.24763
    335.85032      -0.37263
    335.85643      -0.24763
    335.86253       0.37737
    335.86864       0.62737
    335.87474       0.12737
    335.88084       0.25237
    335.88695       0.50237
    335.89305      -0.24763
    335.89916       0.25237
    335.90526      -0.12263
    335.91137      -0.49763
    335.91747       0.12737
    335.92357      -0.74763
    335.92968       0.50237
    335.93578       0.12737
    335.94189      -0.37263
    335.94799       0.62737
    335.95410      -0.12263
    335.96020      -0.87263
    335.96630       0.50237
    335.97241      -0.37263
    335.97851       0.25237
    335.98462      -0.62263
    335.99072       0.50237
    335.99683       0.50237
    336.00293       0.12737
    336.00903       0.50237
    336.01514       0.50237
    336.02124       0.62737
    336.02735       0.25237
    336.03345       0.87737
    336.03956       0.12737
    336.04566       0.25237
    336.05176       0.87737
    336.05787       0.25237
    336.06397       0.75237
    336.07008       0.50237
    336.07618       0.37737
    336.08229       0.50237
    336.08839       0.25237
    336.09449       1.12737
    336.10060       0.12737
    336.10670       0.12737
    336.11281      -0.12263
    336.11891      -0.24763
    336.12502       0.00237
    336.13112       0.50237
    336.13722      -0.12263
    336.14333       0.87737
    336.14943       0.00237
    336.15554       0.37737
    336.16164       0.50237
    336.16775       0.50237
    336.17385       0.12737
    336.17995       1.00237
    336.18606       0.12737
    336.19216       1.00237
    336.19827      -0.12263
    336.20437       0.37737
    336.21047       0.50237
    336.21658       0.25237
    336.22268       0.62737
    336.22879       0.50237
    336.23489      -0.12263
    336.24100       0.00237
    336.24710       0.25237
    336.25320       0.25237
    336.25931      -0.37263
    336.26541       0.12737
    336.27152       0.37737
    336.27762      -0.24763
    336.28373       0.00237
    336.28983       0.50237
    336.29593       0.37737
    336.30204       0.62737
    336.30814       0.37737
    336.31425       0.25237
    336.32035       0.62737
    336.32646      -0.49763
    336.33256       1.00237
    336.33866       0.12737
    336.34477      -0.24763
    336.35087       0.25237
    336.35698       0.00237
    336.36308       0.75237
    336.36919       0.25237
    336.37529      -0.12263
    336.38139       0.50237
    336.38750      -0.24763
    336.39360       0.12737
    336.39971       0.12737
    336.40581       1.00237
    336.41192      -0.49763
    336.41802       0.00237
    336.42412       0.37737
    336.43023      -0.37263
    336.43633       0.50237
    336.44244       0.75237
    336.44854       0.62737
    336.45465       0.87737
    336.46075       0.12737
    336.46685       0.75237
    336.47296       0.37737
    336.47906       0.25237
    336.48517       0.25237
    336.49127      -0.12263
    336.49738       0.75237
    336.50348       0.50237
    336.50958       0.00237
    336.51569       0.00237
    336.52179       0.50237
    336.52790       0.25237
    336.53400       0.62737
    336.54010      -0.12263
    336.54621       0.50237
    336.55231       0.25237
    336.55842       0.00237
    336.56452       0.37737
    336.57063      -0.37263
    336.57673       0.37737
    336.58283       0.62737
    336.58894       0.00237
    336.59504       1.12737
    336.60115      -0.12263
    336.60725       0.75237
    336.61336       0.75237
    336.61946       0.25237
    336.62556      -0.12263
    336.63167       0.00237
    336.63777       0.50237
    336.64388      -0.37263
    336.64998       0.12737
    336.65609      -0.49763
    336.66219       0.37737
    336.66829      -0.12263
    336.67440       0.25237
    336.68050      -0.24763
    336.68661       0.25237
    336.69271      -0.12263
    336.69882       0.37737
    336.70492       0.25237
    336.71102      -0.12263
    336.71713       0.00237
    336.72323      -0.24763
    336.72934      -0.12263
    336.73544       0.50237
    336.74155      -0.24763
    336.74765       0.37737
    336.75375       0.12737
    336.75986       0.75237
    336.76596      -0.24763
    336.77207       0.87737
    336.77817       0.62737
    336.78428      -0.74763
    336.79038       0.62737
    336.79648       0.37737
    336.80259       0.62737
    336.80869       0.62737
    336.81480      -0.24763
    336.82090       1.00237
    336.82701       0.37737
    336.83311      -0.12263
    336.83921       0.87737
    336.84532       0.25237
    336.85142       0.00237
    336.85753       0.75237
    336.86363       0.12737
    336.86974       0.50237
    336.87584       0.87737
    336.88194       0.62737
    336.88805       0.75237
    336.89415      -0.49763
    336.90026       0.37737
    336.90636       0.25237
    336.91246       1.12737
    336.91857       0.25237
    336.92467      -0.37263
    336.93078       0.25237
    336.93688       0.00237
    336.94299       0.50237
    336.94909      -0.12263
    336.95519       0.62737
    336.96130      -0.24763
    336.96740       0.12737
    336.97351       0.37737
    336.97961       0.00237
    336.98572      -0.12263
    336.99182      -0.24763
    336.99792       0.50237
    337.00403       0.25237
    337.01013      -0.12263
    337.01624       0.62737
    337.02234       0.62737
    337.02845       0.87737
    337.03455       0.37737
    337.04065      -0.37263
    337.04676       0.37737
    337.05286       0.37737
    337.05897       0.00237
    337.06507      -0.12263
    337.07118       0.00237
    337.07728       0.50237
    337.08338      -0.12263
    337.08949       0.50237
    337.09559       0.62737
    337.10170       0.25237
    337.10780       0.37737
    337.11391       0.25237
    337.12001       0.00237
[truncated: 59,081 more chars]
