# Supplementary material for: Solvent Controlled Generation of Spin Active Polarons in Two-Dimensional Material under UV Light Irradiation
Source: J Am Chem Soc. 2024 May 2;146(22):15010–8. doi: 10.1021/jacs.3c13296 (PMC11157526; doi:10.1021/jacs.3c13296)
Supplement: Supplementary file 1 — ja3c13296_si_001.zip [file ja3c13296_si_001.zip › Data_archive/EPR-raw-data/Data-Figure-4d.txt]

waves=1 length=8192 data=CH1/2 
title= ~
sample= GF in acetone, T = 90K, after UV, tawed at rt then frozen back
comment= ~
date= 2022/05/02~18:12:22
cf325.000 st120.00 rmfirst fq100.00 md1.0x1
am2.00x100 tc0.03 uF9080.349000 MHz uP0.99800    mW 
accumu= 1
===== CH1 data Wave No.1 ===== 
mT            Intensity 
    300.00000      -6.88647
    300.00610      -5.58028
    300.01221      -8.89912
    300.01831      -6.09299
    300.02442      -4.53690
    300.03052      -4.60584
    300.03663      -4.42482
    300.04273      -6.24383
    300.04883      -9.43787
    300.05494      -9.25695
    300.06104     -11.20107
    300.06715      -8.77021
    300.07325      -6.08940
    300.07936      -2.78362
    300.08546      -1.35287
    300.09156       0.95285
    300.09767       3.50853
    300.10377       2.56417
    300.10988       3.11978
    300.11598       2.42536
    300.12209       3.23090
    300.12819       6.41141
    300.13429       8.46688
    300.14040       8.02232
    300.14650       2.95273
    300.15261      -3.11690
    300.15871      -6.06157
    300.16482      -7.63126
    300.17092     -11.20100
    300.17702     -11.14576
    300.18313      -8.71556
    300.18923      -8.78540
    300.19534      -4.35526
    300.20144       0.44983
    300.20754       5.62990
    300.21365      10.43492
    300.21975       9.48992
    300.22586       8.29488
    300.23196       7.72481
    300.23807       8.52970
    300.24417       6.33456
    300.25027       4.01438
    300.25638       5.19417
    300.26248       4.74893
    300.26859       4.42865
    300.27469       1.85834
    300.28080      -2.71200
    300.28690      -1.53238
    300.29300      -1.72780
    300.29911      -6.17324
    300.30521      -7.61873
    300.31132      -7.93924
    300.31742      -8.38479
    300.32353      -6.83037
    300.32963      -5.02599
    300.33573      -4.47164
    300.34184      -6.04233
    300.34794      -5.98804
    300.35405      -5.05880
    300.36015      -5.37958
    300.36626      -3.32540
    300.37236      -2.77126
    300.37846      -3.09215
    300.38457      -5.16307
    300.39067      -2.73402
    300.39678      -0.18001
    300.40288      -0.25103
    300.40899      -1.69709
    300.41509      -1.51818
    300.42119      -3.96430
    300.42730      -4.53546
    300.43340      -5.73165
    300.43951      -8.17788
    300.44561      -6.99914
    300.45172      -8.57043
    300.45782     -10.26676
    300.46392      -9.46312
    300.47003     -11.15951
    300.47613     -11.23094
    300.48224     -11.05240
    300.48834     -11.49889
    300.49445     -14.19542
    300.50055     -17.14198
    300.50665     -14.83858
    300.51276     -14.41020
    300.51886     -12.85686
    300.52497      -6.17856
    300.53107      -1.25029
    300.53717       1.17795
    300.54328      -3.89385
    300.54938      -5.59068
    300.55549      -4.16254
    300.56159      -6.10944
    300.56770      -7.18137
    300.57380      -6.37833
    300.57990      -6.57533
    300.58601      -5.89736
    300.59211      -4.96942
    300.59822      -2.54152
    300.60432       0.26135
    300.61043       3.81419
    300.61653       3.99199
    300.62263       1.41976
    300.62874       0.97250
    300.63484       2.15020
    300.64095      -0.29713
    300.64705       0.75551
    300.65316      -4.44189
    300.65926      -4.88932
    300.66536      -5.83678
    300.67147      -3.53428
    300.67757      -3.48180
    300.68368      -4.05437
    300.68978      -7.75196
    300.69589      -8.19959
    300.70199      -7.77225
    300.70809      -8.34495
    300.71420      -7.41768
    300.72030     -10.74044
    300.72641      -7.81323
    300.73251      -0.88606
    300.73862       2.16608
    300.74472      -3.40682
    300.75082      -6.60475
    300.75693     -11.42770
    300.76303     -13.25070
    300.76914     -16.69873
    300.77524     -18.89678
    300.78135     -16.71988
    300.78745     -16.29300
    300.79355     -11.86616
    300.79966      -8.06435
    300.80576      -0.76258
    300.81187      -2.21083
    300.81797      -4.15912
    300.82408      -3.35745
    300.83018      -3.93080
    300.83628      -3.87919
    300.84239      -2.95262
    300.84849      -3.65107
    300.85460      -5.34956
    300.86070     -12.17308
    300.86681     -11.24663
    300.87291     -13.57022
    300.87901     -13.51884
    300.88512     -15.34249
    300.89122     -15.79118
    300.89733     -13.73989
    300.90343      -7.93864
    300.90953      -5.26243
    300.91564       1.16376
    300.92174       3.83991
    300.92785       6.39103
    300.93395       8.81711
    300.94006       8.36817
    300.94616       6.66919
    300.95226       1.34517
    300.95837       1.77113
    300.96447       5.69705
    300.97058       7.49794
    300.97668       5.04880
    300.98279       0.84962
    300.98889      -0.84959
    300.99499       0.82617
    301.00110       1.75190
    301.00720       1.42759
    301.01331      -0.27174
    301.01941      -3.72112
    301.02552      -4.92052
    301.03162      -2.99496
    301.03772      -2.19442
    301.04383       0.98107
    301.04993       4.78154
    301.05604       5.20697
    301.06214       8.25737
    301.06825       4.30774
    301.07435      -1.39192
    301.08045      -1.34162
    301.08656      -4.29134
    301.09266      -8.49111
    301.09877      -9.94090
    301.10487      -7.51572
    301.11098      -6.46558
    301.11708      -5.79047
    301.12318      -3.24040
    301.12929      -5.81535
    301.13539      -5.89034
    301.14150      -7.84036
    301.14760      -8.16541
    301.15371      -5.74050
    301.15981      -6.56561
    301.16591      -3.39076
    301.17202      -1.71594
    301.17812      -2.66616
    301.18423      -3.49140
    301.19033      -4.69168
    301.19644      -7.64199
    301.20254     -10.71734
    301.20864     -17.66771
    301.21475     -22.86812
    301.22085     -22.19356
    301.22696     -19.76903
    301.23306     -15.96953
    301.23916     -12.42007
    301.24527     -11.62064
    301.25137     -10.32124
    301.25748      -8.77187
    301.26358      -5.34753
    301.26969      -9.42323
    301.27579     -13.12396
    301.28189     -13.44972
    301.28800     -10.90051
    301.29410     -11.97633
    301.30021     -10.30219
    301.30631      -6.00308
    301.31242      -9.07900
    301.31852      -8.27995
    301.32462      -8.85594
    301.33073      -9.30695
    301.33683     -10.88300
    301.34294      -7.58408
    301.34904      -7.41020
    301.35515      -8.48634
    301.36125      -3.43752
    301.36735      -0.63872
    301.37346       4.66004
    301.37956      10.45877
    301.38567      13.38246
    301.39177      14.43112
    301.39788      14.10476
    301.40398       6.15336
    301.41008       0.57693
    301.41619       2.87546
    301.42229       4.42397
    301.42840       6.34744
    301.43450       8.77089
    301.44061      14.56930
    301.44671      13.49267
    301.45281       7.66602
    301.45892       5.08933
    301.46502       3.63762
    301.47113       3.93587
    301.47723       1.73409
    301.48334       2.15728
    301.48944       5.70543
    301.49554       6.75356
    301.50165       6.05165
    301.50775       5.59971
    301.51386       1.27274
    301.51996      -1.92926
    301.52607      -0.25629
    301.53217      -1.45836
    301.53827      -3.66046
    301.54438      -6.11258
    301.55048      -6.06474
    301.55659      -6.64193
    301.56269      -5.59416
    301.56880      -3.29641
    301.57490       0.12630
    301.58100       2.17398
    301.58711       6.97164
    301.59321      10.14426
    301.59932      12.44184
    301.60542      14.48940
    301.61152      20.66192
    301.61763      19.70942
    301.62373      19.13188
    301.62984      16.55431
    301.63594      14.35171
    301.64205      12.89908
    301.64815      11.94642
    301.65425      10.86872
    301.66036       6.79100
    301.66646       8.21324
    301.67257       9.01045
    301.67867       8.55763
    301.68478       3.60478
    301.69088      -0.72310
    301.69698      -3.17602
    301.70309      -5.87896
    301.70919      -5.70694
    301.71530      -2.65994
    301.72140       2.63702
    301.72751       4.80895
    301.73361       8.23084
    301.73971       9.52771
    301.74582       8.94955
    301.75192       5.24636
    301.75803       1.91813
    301.76413      -3.53513
    301.77024      -6.48842
    301.77634      -9.06673
    301.78244     -13.89508
    301.78855     -10.34847
    301.79465      -3.92688
    301.80076      -3.50532
    301.80686      -1.95880
    301.81297       3.46270
    301.81907       4.75916
    301.82517       5.68059
    301.83128       6.60199
    301.83738       5.27336
    301.84349      -1.30530
    301.84959      -5.88399
    301.85570      -5.58771
    301.86180      -3.41647
    301.86790      -2.49525
    301.87401       0.80093
    301.88011       4.47209
    301.88622       5.51821
    301.89232      11.56430
    301.89843      13.61036
    301.90453      14.03139
    301.91063      15.57739
    301.91674      12.24836
    301.92284      12.04429
    301.92895      10.84020
    301.93505       9.76108
    301.94115       9.05692
    301.94726       9.85273
    301.95336      11.52352
    301.95947      14.81927
    301.96557      13.36499
    301.97168      12.03568
    301.97778       7.33134
    301.98388       3.87697
    301.98999       0.92257
    301.99609       4.21813
    302.00220       7.76367
    302.00830       9.43418
    302.01441      10.60465
    302.02051      12.90010
    302.02661      11.69551
    302.03272       9.11590
    302.03882       8.53625
    302.04493       9.20657
    302.05103       6.50186
    302.05714       3.79712
    302.06324       2.46736
    302.06934      -0.11244
    302.07545      -1.44228
    302.08155      -1.64714
    302.08766      -1.10203
    302.09376      -1.80695
    302.09987      -3.51190
    302.10597      -7.96689
    302.11207     -10.67190
    302.11818     -10.62695
    302.12428     -10.45702
    302.13039     -11.03713
    302.13649      -7.99226
    302.14260      -7.57243
    302.14870      -9.27762
    302.15480      -6.48285
    302.16091      -6.56311
    302.16701      -7.76840
    302.17312      -6.84871
    302.17922      -1.92906
    302.18533       2.86556
    302.19143       4.66015
    302.19753       7.32971
    302.20364       7.62424
    302.20974       6.54374
    302.21585       6.83821
    302.22195      11.13265
    302.22806      12.55206
    302.23416       9.47143
    302.24026       5.76578
    302.24637       4.56010
    302.25247       1.85439
    302.25858      -1.47635
    302.26468      -5.93213
    302.27079      -7.88793
    302.27689      -8.59376
    302.28299      -8.42463
    302.28910      -6.38052
    302.29520      -2.71144
    302.30131      -0.29240
    302.30741       0.25162
    302.31351       6.04560
    302.31962       5.33956
    302.32572       2.88349
    302.33183       6.55238
    302.33793       0.47125
    302.34404      -5.35992
    302.35014     -10.44111
    302.35624     -15.02234
    302.36235     -14.72859
    302.36845     -13.80988
    302.37456     -13.76619
    302.38066     -17.09754
    302.38677     -18.05391
    302.39287     -17.63531
    302.39897     -18.71675
    302.40508     -13.54821
    302.41118      -9.25471
    302.41729      -8.33624
    302.42339      -7.54279
    302.42950      -8.99937
    302.43560      -8.20599
    302.44170      -7.53763
    302.44781      -7.49431
    302.45391      -3.57601
    302.46002       0.71726
    302.46612       0.76049
    302.47223      -1.82130
    302.47833      -2.77812
    302.48443       0.01502
    302.49054      -1.56686
    302.49664      -1.39877
    302.50275       0.64429
    302.50885       0.56231
    302.51496       2.35531
    302.52106       1.77328
    302.52716      -2.43378
    302.53327      -1.51587
    302.53937      -5.47299
    302.54548      -2.30515
    302.55158      -2.13733
    302.55769      -1.71954
    302.56379      -2.42678
    302.56989      -2.75905
    302.57600      -7.21634
    302.58210     -13.54867
    302.58821     -14.38103
    302.59431     -10.46342
    302.60042      -7.67084
    302.60652      -7.00328
    302.61262      -4.83576
    302.61873      -4.91827
    302.62483      -6.12580
    302.63094      -3.70837
    302.63704      -3.91596
    302.64314      -0.99859
    302.64925      -3.45624
    302.65535      -5.16392
    302.66146      -4.74664
    302.66756      -3.82938
    302.67367      -4.78715
    302.67977      -3.74495
    302.68587      -3.82778
    302.69198      -2.78564
    302.69808      -3.24353
    302.70419      -6.70145
    302.71029      -7.15940
    302.71640      -5.99238
    302.72250      -6.57538
    302.72860      -6.40842
    302.73471      -4.49149
    302.74081      -4.94958
    302.74692      -7.03271
    302.75302     -11.99086
    302.75913     -16.82404
    302.76523     -19.90726
    302.77133     -21.99050
    302.77744     -24.07377
    302.78354     -24.90707
    302.78965     -22.74040
    302.79575     -21.57376
    302.80186     -20.90714
    302.80796     -23.36556
    302.81406     -21.94901
    302.82017     -22.15749
    302.82627     -19.49099
    302.83238     -20.32452
    302.83848     -20.53309
    302.84459     -21.49168
    302.85069     -19.07530
    302.85679     -17.53395
    302.86290     -16.74263
    302.86900     -20.57634
    302.87511     -20.28508
    302.88121     -16.49384
    302.88732     -14.82764
    302.89342     -14.28646
    302.89952     -11.24532
    302.90563      -7.95420
    302.91173      -8.41311
    302.91784      -5.49706
    302.92394      -5.20603
    302.93005      -7.41503
    302.93615      -8.74905
    302.94225     -11.20811
    302.94836     -10.04220
    302.95446     -13.62631
    302.96057     -15.71046
    302.96667     -17.54463
    302.97277     -20.87883
    302.97888     -22.33806
    302.98498     -23.42232
    302.99109     -22.25661
    302.99719     -23.84093
    303.00330     -22.17528
    303.00940     -23.75965
    303.01550     -22.34406
    303.02161     -26.55349
    303.02771     -23.63795
    303.03382     -22.22244
    303.03992     -19.80696
    303.04603     -19.14151
    303.05213     -12.47608
    303.05823      -8.06069
    303.06434      -0.39532
    303.07044       5.14501
    303.07655       6.56032
    303.08265       9.60060
    303.08876       7.64085
    303.09486       4.30607
    303.10096      -1.27873
    303.10707      -3.36357
    303.11317      -4.82343
    303.11928      -3.40833
    303.12538      -0.74325
    303.13149      -1.82820
    303.13759      -0.91318
    303.14369      -0.62318
    303.14980       0.04178
    303.15590       0.20671
    303.16201      -4.00338
    303.16811      -0.46350
    303.17422       1.57635
    303.18032       3.11617
    303.18642       4.03096
    303.19253       3.82073
    303.19863       1.86046
    303.20474      -1.59983
    303.21084     -10.06015
    303.21695     -16.64550
    303.22305     -20.60588
    303.22915     -18.69128
    303.23526     -16.15172
    303.24136     -12.98718
    303.24747      -8.94767
    303.25357      -5.53320
    303.25968      -5.24374
    303.26578      -1.07932
    303.27188       0.71007
    303.27799       4.62444
    303.28409       2.91378
    303.29020       4.45309
    303.29630       5.24237
    303.30241       5.53162
    303.30851       2.94584
    303.31461       1.98504
    303.32072      -0.47579
    303.32682      -7.56165
    303.33293     -12.39754
    303.33903     -14.60846
    303.34513     -15.94440
    303.35124     -11.53038
    303.35734      -7.86638
    303.36345      -7.70241
    303.36955      -9.41347
    303.37566      -8.87455
    303.38176      -9.58567
    303.38786      -8.92181
    303.39397     -13.13298
    303.40007     -14.71918
    303.40618     -17.05541
    303.41228     -17.01666
    303.41839     -15.85295
    303.42449     -16.68926
    303.43059     -19.27560
    303.43670     -16.73696
    303.44280     -16.44836
    303.44891     -11.78478
    303.45501     -12.24624
    303.46112     -13.83272
    303.46722     -13.41922
    303.47332     -15.38076
    303.47943     -15.34232
    303.48553     -15.80391
    303.49164     -15.14053
    303.49774     -20.47718
    303.50385     -22.81386
    303.50995     -18.15056
    303.51605     -18.73729
    303.52216     -14.69905
    303.52826      -9.28584
    303.53437      -1.74766
    303.54047      -0.95950
    303.54658       1.70363
    303.55268       0.49173
    303.55878       2.15480
    303.56489       0.44285
    303.57099      -1.76913
    303.57710      -0.23115
    303.58320       2.18182
    303.58931       3.34475
    303.59541      -0.99234
    303.60151      -4.57946
    303.60762     -10.41661
    303.61372     -11.00379
    303.61983     -11.59100
    303.62593     -14.30323
    303.63204     -12.14049
    303.63814     -12.10278
    303.64424     -14.69009
    303.65035     -20.65244
    303.65645     -21.98981
    303.66256     -22.95221
    303.66866     -24.03963
    303.67476     -23.75209
    303.68087     -19.08957
    303.68697     -19.17708
    303.69308     -17.76462
    303.69918     -15.10218
    303.70529     -14.31478
    303.71139     -11.52740
    303.71749      -9.99004
    303.72360      -5.32772
    303.72970      -6.54042
    303.73581      -5.62815
    303.74191      -0.84091
    303.74802       0.44631
    303.75412       4.23349
    303.76022       6.89565
    303.76633       9.43278
    303.77243      11.21989
    303.77854       8.25697
    303.78464       7.91902
    303.79075       6.33104
    303.79685       6.61803
    303.80295      13.40500
    303.80906      15.31694
    303.81516      14.97885
    303.82127      11.89074
    303.82737      11.17760
    303.83348       8.96443
    303.83958       6.37623
    303.84568       5.66300
    303.85179       2.44975
    303.85789       2.23647
    303.86400       1.64817
    303.87010      -1.56517
    303.87621       0.47147
    303.88231       1.38308
    303.88841       1.16967
    303.89452       0.08123
    303.90062       3.11776
    303.90673       5.27926
    303.91283       4.31573
    303.91894       7.72718
    303.92504      10.38860
    303.93114       9.05000
    303.93725       9.08636
    303.94335       6.87270
    303.94946       4.78402
    303.95556      -2.30470
    303.96167      -5.76844
    303.96777      -4.23221
    303.97387      -2.57101
    303.97998       4.09017
    303.98608      10.12632
    303.99219      10.78744
    303.99829       9.82354
    304.00440       9.73461
    304.01050       7.14565
    304.01660       1.93166
    304.02271      -0.03235
    304.02881      -1.49639
    304.03492      -3.46046
    304.04102      -6.29955
    304.04712     -12.01367
    304.05323     -13.60282
    304.05933     -12.06700
    304.06544     -12.53120
    304.07154     -11.74543
    304.07765      -9.70968
    304.08375      -7.42396
    304.08985      -3.38827
    304.09596      -0.47761
    304.10206       0.55803
    304.10817      -3.03136
    304.11427      -5.24578
    304.12038      -2.21023
    304.12648      -3.92470
    304.13258      -5.26419
    304.13869      -6.60372
    304.14479      -5.56827
    304.15090      -7.78285
    304.15700      -4.87245
    304.16311      -3.83709
    304.16921      -6.67674
    304.17531      -6.51643
    304.18142      -6.23114
    304.18752      -5.57088
    304.19363      -4.16065
    304.19973      -3.75044
    304.20584      -2.09026
    304.21194       2.06990
    304.21804       4.48002
    304.22415       3.64012
    304.23025       3.92520
    304.23636      -2.28975
    304.24246      -4.25473
    304.24857      -6.21974
    304.25467      -1.30977
    304.26077      -1.77483
    304.26688      -1.86492
    304.27298       1.29497
    304.27909       2.70483
    304.28519       1.11467
    304.29130       2.52448
    304.29740       3.18426
    304.30350       2.46901
    304.30961       4.00374
    304.31571       7.78844
    304.32182      10.82312
    304.32792      11.10777
    304.33403      12.51739
    304.34013      10.17699
    304.34623       5.46155
    304.35234       0.24610
    304.35844      -4.84439
    304.36455      -7.30990
    304.37065     -11.40043
    304.37675     -15.11600
    304.38286      -9.83158
    304.38896      -3.54720
    304.39507      -0.51284
    304.40117       1.77149
    304.40728       4.55579
    304.41338       5.21507
    304.41948       6.87433
    304.42559       9.03355
    304.43169      12.19275
    304.43780      13.60192
    304.44390      12.88607
    304.45001      13.04519
    304.45611       9.20429
    304.46221       7.11336
    304.46832       3.02240
    304.47442      -1.19359
    304.48053      -4.53459
    304.48663      -5.12563
    304.49274      -8.96669
    304.49884     -11.30778
    304.50494     -11.89890
    304.51105      -6.24004
    304.51715       1.29379
    304.52326       7.07760
    304.52936      10.36138
    304.53547      11.02013
    304.54157       6.17886
    304.54767       0.33756
    304.55378      -2.12876
    304.55988      -4.09511
    304.56599      -3.31149
    304.57209      -3.90289
    304.57820      -6.24432
    304.58430      -5.83577
    304.59040      -4.30225
    304.59651      -7.89376
    304.60261      -7.23529
    304.60872      -3.32685
    304.61482      -2.54344
    304.62093      -2.88505
    304.62703      -1.22669
    304.63313      -5.06835
    304.63924      -5.28504
    304.64534      -4.37675
    304.65145      -4.09349
    304.65755       0.06474
    304.66366      -1.65205
    304.66976      -2.86887
    304.67586      -1.71071
    304.68197      -1.80258
    304.68807      -5.26948
    304.69418      -8.86140
    304.70028     -14.70335
    304.70639     -18.67032
    304.71249     -19.38732
    304.71859     -18.47935
    304.72470     -13.57140
    304.73080      -9.78848
    304.73691      -7.25558
    304.74301     -10.47271
    304.74911     -12.31486
    304.75522      -7.65704
    304.76132      -3.37425
    304.76743      -1.71648
    304.77353       2.81626
    304.77964       2.09898
    304.78574       3.50667
    304.79184       3.78934
    304.79795       3.69698
    304.80405       2.47959
    304.81016       0.26218
    304.81626      -6.08026
    304.82237      -7.42272
    304.82847     -10.51521
    304.83457      -8.48272
    304.84068      -5.70026
    304.84678      -5.29283
    304.85289       1.36458
    304.85899       4.77197
    304.86510       4.05432
    304.87120       3.46166
    304.87730       1.49396
    304.88341      -0.09875
    304.88951      -3.31650
    304.89562      -0.53427
    304.90172      -1.25206
    304.90783      -2.09488
    304.91393      -7.43773
    304.92003     -13.03060
    304.92614     -16.12350
    304.93224     -19.59142
    304.93835     -19.43437
    304.94445     -17.02734
    304.95056      -9.49534
    304.95666      -6.46337
    304.96276      -2.55641
    304.96887       1.60051
    304.97497       5.13241
    304.98108       1.91428
    304.98718       1.69613
    304.99329      -3.02204
    304.99939      -4.36524
    305.00549      -6.58347
    305.01160      -9.17672
    305.01770      -7.64500
    305.02381      -3.36331
    305.02991       4.91837
    305.03602       6.07501
    305.04212       7.60663
    305.04822       9.01323
    305.05433      11.41980
    305.06043       9.32635
    305.06654       8.60787
    305.07264       6.13936
    305.07874       4.17083
    305.08485       1.95228
    305.09095      -1.26631
    305.09706       2.51509
    305.10316       4.04646
    305.10927       6.07780
    305.11537       2.23412
    305.12147       4.39041
    305.12758      -1.20332
    305.13368      -1.29707
    305.13979       1.35914
    305.14589      -0.23466
    305.15200       2.79650
    305.15810       6.70265
    305.16420       5.60877
    305.17031      -0.48514
    305.17641       2.04593
    305.18252      -0.29803
    305.18862      -0.64201
    305.19473      -2.36102
    305.20083       1.66995
    305.20693       9.82589
    305.21304       8.85681
    305.21914       9.38770
    305.22525      13.29357
    305.23135      13.44941
    305.23746       9.98023
    305.24356       7.38602
    305.24966       0.29179
    305.25577      -3.17746
    305.26187      -6.14675
    305.26798      -6.49105
    305.27408      -8.83538
    305.28019      -9.92974
    305.28629      -9.27412
    305.29239      -8.74353
    305.29850      -7.58796
    305.30460      -4.80741
    305.31071      -2.65189
    305.31681      -3.37140
    305.32292      -3.71593
    305.32902      -2.06048
    305.33512      -0.53006
    305.34123       2.50033
    305.34733       9.53070
    305.35344      15.68605
    305.35954      14.96637
    305.36565      11.87167
    305.37175      10.27694
    305.37785       5.43219
    305.38396       7.46241
    305.39006       1.11761
    305.39617      -2.97722
    305.40227      -2.57207
    305.40838       2.20806
    305.41448       4.73816
    305.42058       5.14323
    305.42669       1.04828
    305.43279       0.07831
    305.43890       0.48331
    305.44500      -0.48671
    305.45110       1.16824
    305.45721      -0.42684
    305.46331      -0.64693
    305.46942       2.88295
    305.47552       9.41280
    305.48163       9.44263
    305.48773       6.09743
    305.49383       3.87721
    305.49994       2.40697
    305.50604       2.18670
    305.51215      -0.78359
    305.51825      -0.62891
    305.52436      -2.84925
    305.53046      -5.06962
    305.53656      -5.41501
    305.54267      -6.51042
    305.54877      -8.85586
    305.55488      -7.20133
    305.56098      -5.42182
    305.56709      -6.01733
    305.57319      -4.86287
    305.57929      -5.83343
    305.58540      -6.80401
    305.59150      -8.77462
    305.59761      -5.87026
    305.60371      -7.34092
    305.60982     -10.68660
    305.61592     -13.65731
    305.62202     -12.62804
    305.62813      -6.34880
    305.63423      -5.94458
    305.64034      -4.29038
    305.64644      -5.26121
    305.65255      -2.23206
    305.65865      -3.82794
    305.66475      -8.54884
    305.67086      -8.76977
    305.67696      -9.24072
    305.68307      -9.83669
    305.68917      -9.30769
    305.69528      -9.52871
    305.70138     -10.12476
    305.70748      -5.47083
    305.71359      -2.19192
    305.71969      -2.66304
    305.72580      -0.00919
    305.73190       5.26965
    305.73801      11.04846
    305.74411      11.32724
    305.75021       9.98100
    305.75632      11.75974
    305.76242      13.16345
    305.76853      10.06714
    305.77463       8.34580
    305.78073       4.99944
    305.78684       3.27806
    305.79294       3.55665
    305.79905       3.71022
    305.80515       5.61377
    305.81126       4.89229
    305.81736       3.79578
    305.82346       4.44926
    305.82957       6.35271
    305.83567       9.50613
    305.84178      10.90953
    305.84788       9.18791
    305.85399       9.96626
    305.86009       8.99459
    305.86619       5.89789
    305.87230       2.55118
    305.87840      -1.67057
    305.88451      -2.14233
    305.89061      -6.73912
    305.89672      -8.96094
    305.90282     -10.18277
    305.90892     -11.02963
    305.91503      -8.37652
    305.92113      -8.97343
    305.92724      -5.07036
    305.93334      -5.79232
    305.93945      -7.13930
    305.94555      -8.86130
    305.95165      -6.45833
    305.95776      -7.18038
    305.96386      -3.52746
    305.96997       0.50044
    305.97607       0.27832
    305.98218       3.30618
    305.98828       5.45901
    305.99438       6.23681
    306.00049       3.63959
    306.00659       0.54235
    306.01270       3.57009
    306.01880       3.97280
    306.02491       3.00049
    306.03101       3.90315
    306.03711       5.43080
    306.04322       4.33341
    306.04932       6.36101
    306.05543      12.26358
    306.06153      16.54112
    306.06764      13.94365
    306.07374       9.47115
    306.07984       6.87362
    306.08595       1.27608
    306.09205       0.05351
    306.09816      -3.29409
    306.10426       0.35829
    306.11037      -0.48935
    306.11647      -2.33701
    306.12257       0.31530
    306.12868       0.84259
    306.13478      -0.88015
    306.14089       0.02210
    306.14699      -1.32569
    306.15309      -2.42349
    306.15920      -0.39632
    306.16530       4.63083
    306.17141       6.78295
    306.17751       6.06005
    306.18362       8.71213
    306.18972       8.61419
    306.19582       6.89122
    306.20193       6.66823
    306.20803      10.69521
    306.21414       8.47217
    306.22024       6.49911
    306.22635       6.40103
    306.23245       2.17792
    306.23855       6.95479
    306.24466      12.10663
    306.25076       8.88345
    306.25687      10.78525
    306.26297       8.81203
    306.26908       7.71378
    306.27518       6.61551
    306.28128       2.14222
    306.28739      -2.95610
    306.29349      -3.42944
    306.29960      -2.52781
    306.30570      -1.62619
    306.31181       4.15040
    306.31791       4.55196
    306.32401       4.70351
    306.33012       3.48003
    306.33622       4.63153
    306.34233       4.65800
    306.34843       6.55945
    306.35454      13.71088
    306.36064      14.48729
    306.36674      17.26367
    306.37285      11.66503
    306.37895       8.19137
    306.38506       4.09268
    306.39116       5.36897
    306.39727       7.64524
    306.40337      11.92148
    306.40947      11.82270
    306.41558      14.84890
    306.42168      17.37508
    306.42779      20.02623
    306.43389      19.67736
    306.44000      16.45347
    306.44610      15.35455
    306.45220      15.50561
    306.45831      16.03165
    306.46441      13.30766
    306.47052      10.95866
    306.47662      12.23463
    306.48272       8.01057
    306.48883       9.03650
    306.49493       6.18740
    306.50104       4.96328
    306.50714       1.98913
    306.51325      -1.48504
    306.51935       0.66577
    306.52545       3.69156
    306.53156      -0.78268
    306.53766      -1.75693
    306.54377       0.51878
    306.54987      -0.58052
    306.55598      -2.92985
    306.56208      -7.90420
    306.56818      -7.37857
    306.57429      -5.85296
    306.58039      -2.95238
    306.58650       0.44818
    306.59260       4.72372
    306.59871       4.99923
    306.60481       4.64972
    306.61091       7.30019
    306.61702       6.57564
    306.62312       3.72606
    306.62923       3.25146
    306.63533       6.52684
    306.64144      10.42720
    306.64754       9.57753
    306.65364       6.10284
    306.65975       2.87813
    306.66585      -4.22160
    306.67196      -7.69636
    306.67806      -9.79614
    306.68417     -12.39594
    306.69027     -11.99577
    306.69637     -13.72061
    306.70248     -15.69548
    306.70858     -15.67037
    306.71469     -11.89529
    306.72079      -8.87022
    306.72690      -8.72018
    306.73300      -7.07017
    306.73910      -7.54517
    306.74521      -6.02020
    306.75131      -9.87024
    306.75742      -6.59532
    306.76352      -8.82041
    306.76963      -6.29553
    306.77573      -6.89566
    306.78183      -7.87083
    306.78794      -8.34601
    306.79404      -7.57121
    306.80015      -2.79644
    306.80625       3.47831
    306.81236       4.75304
    306.81846       6.90274
    306.82456       5.80242
    306.83067      -1.17291
    306.83677      -1.27328
    306.84288       3.25134
    306.84898       3.27593
    306.85508       4.80051
    306.86119       8.07505
    306.86729      11.47458
    306.87340      10.99909
    306.87950      14.14857
    306.88561      15.04803
    306.89171      13.07247
    306.89781      15.34689
    306.90392      17.24628
    306.91002      19.52065
    306.91613      19.17000
    306.92223      18.69433
    306.92834      19.34363
    306.93444      15.86792
    306.94054      14.39218
    306.94665      11.54142
    306.95275      10.06564
    306.95886      12.83983
    306.96496      11.73900
    306.97107      10.13815
    306.97717       5.16228
    306.98327       2.56139
    306.98938       4.08547
    306.99548       4.60954
    307.00159       4.13358
    307.00769       1.03260
    307.01380       0.68159
    307.01990       1.33057
    307.02600       3.35452
    307.03211       4.12845
    307.03821       7.02736
    307.04432       9.92625
    307.05042      10.32511
    307.05653       7.09896
    307.06263       4.37278
    307.06873       4.02158
    307.07484       7.42036
    307.08094       5.06911
    307.08705       1.96784
    307.09315      -4.63344
    307.09926      -8.10975
    307.10536      -7.71109
    307.11146      -4.18744
    307.11757      -3.91381
    307.12367      -4.64021
    307.12978      -9.24163
    307.13588     -11.71807
    307.14199      -8.94453
    307.14809      -7.04602
    307.15419      -3.77252
    307.16030      -9.24905
    307.16640     -11.97560
    307.17251     -10.20217
    307.17861      -8.67877
    307.18471      -7.03038
    307.19082      -7.63202
    307.19692      -7.23368
    307.20303      -2.33536
    307.20913      -0.68706
    307.21524      -1.16378
    307.22134      -3.01552
    307.22744      -2.86729
    307.23355      -0.46908
    307.23965       3.42911
    307.24576       1.57728
    307.25186       2.35043
    307.25797       7.12355
    307.26407       8.89666
    307.27017       9.66974
    307.27628       7.56780
    307.28238       4.84084
    307.28849       5.23886
    307.29459       5.26185
    307.30070       6.03483
    307.30680       8.93278
    307.31290      12.45571
    307.31901      11.72862
    307.32511      10.37651
    307.33122      11.02438
    307.33732      14.29722
    307.34343       9.44505
    307.34953       8.09285
    307.35563       7.61563
    307.36174       3.63839
    307.36784       0.91113
    307.37395       0.80885
    307.38005       6.70654
    307.38616      10.22922
    307.39226      11.00187
    307.39836      11.89950
    307.40447      11.42211
    307.41057      11.81970
    307.41668      10.34227
    307.42278      13.11481
    307.42889      14.38734
    307.43499      13.65984
    307.44109      16.43233
    307.44720      19.45479
    307.45330      19.85223
    307.45941      17.49964
    307.46551      16.64704
    307.47162      11.91942
    307.47772      11.06677
    307.48382       9.96410
    307.48993      13.86142
    307.49603      15.00871
    307.50214      16.90598
    307.50824      19.42823
    307.51435      15.57545
    307.52045      16.22266
    307.52655      16.24485
    307.53266      13.26701
    307.53876      14.53915
    307.54487      10.06127
    307.55097       9.08337
    307.55707       9.10545
    307.56318      11.37751
    307.56928      16.27455
    307.57539      23.04657
    307.58149      27.19356
    307.58760      27.71553
    307.59370      30.23749
    307.59980      29.88442
    307.60591      28.15633
    307.61201      27.30322
    307.61812      26.82509
    307.62422      21.09694
    307.63033      20.61876
    307.63643      21.51557
    307.64253      22.78735
    307.64864      20.80912
    307.65474      22.95586
    307.66085      20.97758
    307.66695      20.24928
    307.67306      15.89596
    307.67916      10.41762
    307.68526       8.31426
    307.69137       9.21088
    307.69747       9.98247
    307.70358      11.75405
    307.70968      14.40061
    307.71579      12.92214
    307.72189      13.81865
    307.72799      17.09014
    307.73410      18.73661
    307.74020      23.38307
    307.74631      25.77950
    307.75241      29.80090
    307.75852      30.19729
    307.76462      28.09366
    307.77072      29.74001
    307.77683      29.76133
    307.78293      33.28263
    307.78904      33.67892
    307.79514      28.82518
    307.80125      30.34642
    307.80735      28.36765
    307.81345      27.88885
    307.81956      28.53503
    307.82566      27.68119
    307.83177      27.45233
    307.83787      27.97345
    307.84398      27.11954
    307.85008      22.64062
    307.85618      21.78668
    307.86229      20.80771
    307.86839      16.20373
    307.87450      12.72473
    307.88060      12.62070
    307.88670      12.26665
    307.89281      14.03759
    307.89891      14.30850
    307.90502      17.32939
    307.91112      17.35026
    307.91723      19.37111
    307.92333      16.89194
    307.92943      15.78775
    307.93554      14.43354
    307.94164      15.45431
    307.94775      16.72506
    307.95385      15.62078
    307.95996      13.14149
    307.96606      12.16218
    307.97216      14.05784
    307.97827      17.82849
    307.98437      21.34912
    307.99048      18.99472
    307.99658      21.14031
    308.00269      21.28587
    308.00879      20.18141
    308.01489      20.20193
    308.02100      15.47244
    308.02710      16.49292
    308.03321      14.76338
    308.03931      15.90882
    308.04542      14.80425
    308.05152      14.82465
    308.05762      15.59503
    308.06373      12.36539
    308.06983      11.76073
    308.07594      10.03105
    308.08204      14.92635
    308.08815      17.82163
    308.09425      16.96689
    308.10035      17.98713
    308.10646      22.50734
    308.11256      21.90254
    308.11867      20.79772
    308.12477      19.81788
    308.13088      17.71302
    308.13698      14.48313
    308.14308      12.75323
    308.14919      10.27331
    308.15529       7.66836
    308.16140       5.93840
    308.16750       7.20842
    308.17361       7.10341
    308.17971       8.12339
    308.18581       5.39334
    308.19192       5.28828
    308.19802       7.93320
    308.20413       9.32809
    308.21023       8.47297
    308.21634       5.74282
    308.22244       5.51266
    308.22854       6.40747
    308.23465       5.67727
    308.24075       6.32205
    308.24686       7.09180
    308.25296       7.86154
    308.25906       4.13125
    308.26517       4.77595
    308.27127       8.17062
    308.27738       4.56528
    308.28348       2.33491
    308.28959      -0.39547
    308.29569      -3.37588
    308.30179      -2.85630
    308.30790       0.28825
    308.31400       0.30779
    308.32011      -1.92269
    308.32621      -3.52820
    308.33232      -2.25872
    308.33842       0.51073
    308.34452       3.03017
    308.35063       5.42458
    308.35673       7.06898
    308.36284       7.71336
    308.36894      11.10771
    308.37505      16.37705
    308.38115      15.77137
    308.38725      17.41566
    308.39336      12.80994
    308.39946      10.95420
    308.40557      10.34844
    308.41167      12.49266
    308.41778      12.51185
    308.42388      11.78103
    308.42998      16.55019
    308.43609      15.31933
    308.44219      15.33845
    308.44830      16.48255
    308.45440      16.75163
    308.46051      15.77069
    308.46661      12.91473
    308.47271       8.68375
    308.47882       7.95275
    308.48492       5.22173
    308.49103       8.24069
    308.49713       6.25964
    308.50324       2.90356
    308.50934       3.54746
    308.51544       1.94135
    308.52155       2.08521
    308.52765       2.47905
    308.53376      -2.00212
    308.53986      -2.85832
    308.54597       4.28547
    308.55207       5.92923
    308.55817       8.19798
    308.56428       9.46671
    308.57038       9.36041
    308.57649       8.37910
    308.58259       8.39777
    308.58869       9.91642
    308.59480      12.06005
    308.60090      13.20366
    308.60701      15.47225
    308.61311      15.24081
    308.61922      11.38437
    308.62532      11.52790
    308.63142      14.04641
    308.63753      12.93990
    308.64363      13.20838
    308.64974       9.47683
    308.65584       8.37027
    308.66195       8.76368
    308.66805      12.28208
    308.67415      16.67545
    308.68026      16.56881
    308.68636      17.08715
    308.69247      14.98047
    308.69857      10.87376
    308.70468       6.39205
    308.71078       3.16031
    308.71688       3.30355
    308.72299       2.19677
    308.72909       0.08997
    308.73520       1.60815
    308.74130       1.87632
    308.74741      -0.60554
    308.75351      -2.83741
    308.75961      -3.94431
    308.76572      -3.17622
    308.77182      -0.03315
    308.77793       7.35990
    308.78403      14.50293
    308.79014      18.14594
    308.79624      19.16393
    308.80234      21.30690
    308.80845      24.07485
    308.81455      25.21779
    308.82066      25.73570
    308.82676      28.25360
    308.83287      25.52147
    308.83897      25.91433
    308.84507      22.18217
    308.85118      25.32499
    308.85728      20.96778
    308.86339      19.36056
    308.86949      18.75332
    308.87560      23.64607
    308.88170      26.78879
    308.88780      29.05650
    308.89391      29.94918
    308.90001      25.71685
    308.90612      28.35949
    308.91222      27.87712
    308.91832      27.14473
    308.92443      23.16232
    308.93053      22.80489
    308.93664      21.19745
    308.94274      22.83998
    308.94885      22.98249
    308.95495      18.87499
    308.96105      19.39246
    308.96716      19.03492
    308.97326      20.55236
    308.97937      19.31978
    308.98547      18.08718
    308.99158      20.97956
    308.99768      21.24693
    309.00378      21.51427
    309.00989      21.15660
    309.01599      21.79890
    309.02210      19.81619
    309.02820      20.95846
    309.03431      21.47571
    309.04041      16.61794
    309.04651      16.63515
    309.05262      16.90234
    309.05872      14.79452
    309.06483      14.31167
    309.07093      10.95381
    309.07704       7.72093
    309.08314       2.86303
    309.08924       4.25511
    309.09535       5.27217
    309.10145       4.91422
    309.10756       3.05624
    309.11366       4.94825
    309.11977       6.71523
    309.12587       7.10720
    309.13197       3.24915
    309.13808      -0.98392
    309.14418       0.40800
    309.15029      -0.20011
    309.15639       1.44176
    309.16250       4.95862
    309.16860       5.60046
    309.17470       5.49228
    309.18081       8.38408
    309.18691      14.15086
    309.19302      12.66763
    309.19912      13.18437
    309.20523      16.20110
    309.21133      19.96780
    309.21743      20.48449
    309.22354      24.25116
    309.22964      26.39282
    309.23575      25.53445
    309.24185      25.30107
    309.24796      22.94266
    309.25406      19.70924
    309.26016      19.72580
    309.26627      21.86734
    309.27237      21.38386
    309.27848      19.02537
    309.28458      13.04185
    309.29068      10.55832
    309.29679      10.44977
    309.30289       7.09120
    309.30900       2.35761
    309.31510       2.24901
    309.32121       3.39038
    309.32731       2.90674
    309.33341       2.67308
    309.33952       1.56440
    309.34562      -2.16930
    309.35173      -4.52802
    309.35783      -4.51175
    309.36394      -8.49550
    309.37004      -9.22928
    309.37614      -6.46307
    309.38225      -0.44687
    309.38835       7.31930
    309.39446      11.96046
    309.40056      14.85159
    309.40667      20.49271
    309.41277      24.38381
    309.41887      23.27490
    309.42498      23.54096
    309.43108      16.05700
    309.43719      15.69803
    309.44329      17.08904
    309.44940      21.60503
    309.45550      18.74601
    309.46160      18.26196
    309.46771      15.02790
    309.47381      13.29382
    309.47992      11.05972
    309.48602       9.57560
    309.49213      10.46646
    309.49823      11.73231
    309.50433      10.99814
    309.51044       7.01395
    309.51654       3.77974
    309.52265       1.17051
    309.52875       2.56127
    309.53486       2.07700
    309.54096      -1.28228
    309.54706      -2.39158
    309.55317      -3.37589
    309.55927      -3.48523
    309.56538      -0.59458
    309.57148      -3.57895
    309.57759       0.93666
    309.58369       4.32725
    309.58979      10.71783
    309.59590      16.48338
    309.60200      19.62392
    309.60811      17.38944
    309.61421      16.40495
    309.62031      12.42043
    309.62642      13.81090
    309.63252      19.70135
    309.63863      23.21678
    309.64473      28.23219
    309.65084      29.99759
    309.65694      32.76297
    309.66304      34.52833
    309.66915      31.66867
    309.67525      27.43399
    309.68136      26.32430
    309.68746      20.71459
    309.69357      18.72986
    309.69967      19.49511
    309.70577      17.01035
    309.71188      13.90056
    309.71798      11.66576
    309.72409      11.43094
    309.73019       7.57111
    309.73630       6.71125
    309.74240       3.47638
    309.74850       5.11649
    309.75461       6.13159
    309.76071       7.39666
    309.76682       6.16172
    309.77292       5.80176
    309.77903       8.94178
    309.78513       9.20678
    309.79123      17.09677
    309.79734      19.98674
    309.80344      23.00169
    309.80955      27.76662
    309.81565      32.53154
    309.82176      32.42143
    309.82786      29.06132
    309.83396      24.95118
    309.84007      20.46602
    309.84617      15.48085
    309.85228      11.12066
    309.85838       6.88545
    309.86449       5.15023
    309.87059       2.41498
    309.87669      -2.07028
    309.88280      -1.43055
    309.88890      -2.16585
    309.89501       4.09884
    309.90111       7.48851
    309.90722       9.87816
    309.91332       9.89279
    309.91942      11.53241
    309.92553      12.92201
    309.93163      16.68659
    309.93774      20.82615
    309.94384      21.84070
    309.94995      18.98023
    309.95605      14.86974
    309.96215      10.50924
    309.96826       7.02371
    309.97436       7.78817
    309.98047      10.05262
    309.98657      13.44204
    309.99267      16.45645
    309.99878      17.72084
    310.00488      18.61021
    310.01099      19.49957
    310.01709      21.63890
    310.02320      19.27822
    310.02930      18.54253
    310.03540      14.43181
    310.04151      15.07108
    310.04761      14.71033
    310.05372      10.72457
    310.05982       6.48878
    310.06593       4.37798
    310.07203       4.89216
    310.07813       4.78133
    310.08424       4.04548
    310.09034       2.68461
    310.09645       2.69872
    310.10255       0.21281
    310.10866       4.35189
    310.11476       7.24095
    310.12086      13.75500
    310.12697      13.14403
    310.13307      14.53304
    310.13918      16.92203
    310.14528      20.06100
    310.15139      23.19996
    310.15749      28.21390
    310.16359      27.72783
    310.16970      23.99173
    310.17580      19.88062
    310.18191      19.01950
    310.18801      19.40835
    310.19412      20.42219
    310.20022      17.31101
    310.20632      12.82481
    310.21243       8.71360
    310.21853       6.72737
    310.22464       0.74112
    310.23074       1.87986
    310.23685      -0.85642
    310.24295      -0.96772
    310.24905      -0.20404
    310.25516      -3.94037
    310.26126      -2.92672
    310.26737       0.21191
    310.27347       5.10053
    310.27958       8.73913
    310.28568      12.87771
    310.29178      12.89128
    310.29789      12.77983
    310.30399      10.79336
    310.31010       7.55687
    310.31620       8.82037
    310.32230      10.58385
    310.32841       8.22232
    310.33451       6.73576
    310.34062       7.24919
    310.34672       9.13761
    310.35283      12.02600
    310.35893       9.16438
    310.36503       5.80275
    310.37114       0.69109
    310.37724      -2.79558
    310.38335      -4.15727
    310.38945      -5.51897
    310.39556      -6.13069
    310.40166      -2.86743
    310.40776      -3.97919
    310.41387      -2.71596
    310.41997      -2.32775
    310.42608      -0.06455
    310.43218       3.57363
    310.43829       8.58679
    310.44439      11.22493
    310.45049      12.48806
    310.45660      11.62617
    310.46270      15.01426
    310.46881      20.90234
    310.47491      23.16540
    310.48102      21.42845
    310.48712      22.06647
    310.49322      19.82948
    310.49933      14.09248
    310.50543      12.85546
    310.51154      13.74342
    310.51764      12.50636
    310.52375      14.26929
    310.52985      17.40720
    310.53595      19.29509
    310.54206      18.80797
    310.54816      14.32083
    310.55427      14.20868
    310.56037      10.59650
    310.56648      10.48431
    310.57258       7.62211
    310.57868       9.75989
    310.58479       7.89765
    310.59089       4.91039
    310.59700       5.17312
    310.60310       7.31084
    310.60921       6.94853
    310.61531       3.33621
    310.62141       2.09887
    310.62752       0.23652
    310.63362       3.49915
    310.63973       7.01176
    310.64583      11.89936
    310.65194      10.66194
    310.65804       7.54950
    310.66414       8.18705
    310.67025       6.82458
    310.67635       6.83710
    310.68246       8.72459
    310.68856      13.73708
    310.69466      16.24954
    310.70077      19.76199
    310.70687      17.39942
    310.71298      16.53684
    310.71908      17.04924
    310.72519      20.93662
    310.73129      21.44899
    310.73739      17.21134
    310.74350      13.59867
    310.74960       9.23599
    310.75571       5.49830
    310.76181       4.38558
    310.76792       2.27285
    310.77402       0.91010
    310.78012      -2.07766
    310.78623      -1.06544
    310.79233      -1.30323
    310.79844      -1.66605
    310.80454      -4.65387
    310.81065      -6.76672
    310.81675      -8.62958
    310.82285      -6.24246
    310.82896      -7.73035
    310.83506     -12.46826
    310.84117     -12.70618
    310.84727     -11.44412
    310.85338      -6.05708
    310.85948      -0.67006
    310.86558       2.09195
    310.87169       3.72895
    310.87779       4.86593
    310.88390       6.00289
    310.89000       9.51483
    310.89611      12.40176
    310.90221      14.28868
    310.90831      12.92557
    310.91442      12.31245
    310.92052       5.19932
    310.92663       4.08617
    310.93273       3.97300
    310.93884       3.60982
    310.94494      10.74662
    310.95104      14.00840
    310.95715      15.77017
    310.96325      14.78193
    310.96936      16.66866
    310.97546      21.18039
    310.98157      23.06709
    310.98767      25.07878
    310.99377      26.34045
    310.99988      24.97711
    311.00598      23.61375
    311.01209      20.87538
    311.01819      20.88699
    311.02429      17.89858
    311.03040      16.53516
    311.03650      17.42172
    311.04261      13.18326
    311.04871      16.44479
    311.05482      16.58131
    311.06092      15.71781
    311.06702      13.35429
    311.07313      11.86575
    311.07923       9.62720
    311.08534       9.63864
    311.09144      10.15006
    311.09755      14.16146
    311.10365      15.42285
    311.10975      14.80922
    311.11586      15.69558
    311.12196      14.08191
    311.12807       8.84324
    311.13417       5.97955
    311.14028       5.74084
    311.14638       7.75212
    311.15248      11.76338
    311.15859      13.89962
    311.16469      12.78585
    311.17080      14.92207
    311.17690      15.68327
    311.18301      18.81945
    311.18911      20.20562
    311.19521      20.09177
    311.20132      22.10290
    311.20742      19.23902
    311.21353      20.12513
    311.21963      20.26122
    311.22574      19.14729
    311.23184      13.03334
    311.23794      10.16939
    311.24405       8.55541
    311.25015      10.19142
    311.25626       7.32742
    311.26236       7.46340
    311.26847       4.84936
    311.27457       1.73531
    311.28067      -1.37876
    311.28678      -4.49284
    311.29288      -6.48194
    311.29899      -4.22105
    311.30509       1.66482
    311.31120       5.05067
    311.31730       8.43651
    311.32340      10.07233
    311.32951      15.33314
    311.33561      15.59394
    311.34172      14.97971
    311.34782      18.61547
    311.35393      20.87622
    311.36003      20.38695
    311.36613      19.64767
    311.37224      16.78337
    311.37834      12.29405
    311.38445       9.30472
    311.39055       8.56538
    311.39665      10.32602
    311.40276       8.96164
    311.40886       9.72225
    311.41497       9.60784
    311.42107      12.74342
    311.42718      13.12898
    311.43328      10.63952
    311.43938      10.40005
    311.44549      10.03557
    311.45159       9.17107
    311.45770       7.93156
    311.46380       4.44203
    311.46991       1.07748
    311.47601       0.46292
    311.48211      -1.65166
    311.48822      -2.26625
    311.49432      -1.00585
    311.50043       1.75452
    311.50653       4.13989
    311.51264       2.90023
    311.51874       2.66057
    311.52484      -0.07912
    311.53095      -5.06881
    311.53705      -8.68353
    311.54316      -7.29826
    311.54926      -5.53800
    311.55537      -0.40276
    311.56147       1.23247
    311.56757       1.61768
    311.57368       3.75288
    311.57978       8.38806
    311.58589      10.52322
    311.59199      13.15837
    311.59810      16.04351
    311.60420      17.55363
    311.61030      19.56373
    311.61641      18.07382
    311.62251      20.08390
    311.62862      22.21896
    311.63472      31.22900
    311.64083      28.61403
    311.64693      29.12404
    311.65303      24.38404
    311.65914      18.14403
    311.66524      11.15400
    311.67135       4.28895
    311.67745       1.04889
    311.68356       3.05882
    311.68966       2.56873
    311.69576       5.57862
    311.70187       7.83850
    311.70797       8.59837
    311.71408       8.35822
    311.72018       8.61805
    311.72628       3.75287
    311.73239       2.51267
    311.73849      -1.35253
    311.74460       1.15724
    311.75070       3.91700
    311.75681       7.42674
    311.76291       7.56147
    311.76901      10.07119
    311.77512      12.58089
    311.78122      18.46558
    311.78733      22.60025
    311.79343      24.98490
    311.79954      25.49454
    311.80564      24.50417
    311.81174      24.01378
    311.81785      21.39838
    311.82395      17.53296
    311.83006      14.91753
    311.83616      13.80208
    311.84227      14.06162
    311.84837      11.07114
    311.85447       8.33065
    311.86058       9.96514
    311.86668      10.97462
    311.87279       9.48408
    311.87889       7.99353
    311.88500       9.12797
    311.89110       9.63739
    311.89720       6.52179
    311.90331       5.53118
    311.90941       7.79056
    311.91552       4.79992
    311.92162       8.93426
    311.92773       9.31859
    311.93383       8.20291
    311.93993       7.33721
    311.94604       6.72150
    311.95214       6.35577
    311.95825       8.11503
    311.96435       9.37428
    311.97046       5.13350
    311.97656       0.89272
    311.98266      -2.22308
    311.98877      -5.08890
    311.99487      -7.07973
    312.00098      -9.44557
    312.00708     -12.81143
    312.01319     -14.67730
    312.01929     -15.54319
    312.02539     -13.53409
    312.03150      -9.40001
    312.03760      -8.26594
    312.04371      -5.63189
    312.04981      -8.74785
    312.05592      -9.73882
    312.06202      -7.72981
    312.06812      -6.97081
    312.07423      -9.21183
    312.08033      -7.07786
    312.08644      -2.69391
    312.09254       1.44003
    312.09864       5.19895
    312.10475       7.20786
    312.11085       6.34176
    312.11696       9.60064
    312.12306      10.35950
    312.12917       8.11836
    312.13527       7.12719
    312.14137       4.76102
    312.14748       2.64483
    312.15358       4.27862
    312.15969       3.03740
    312.16579      -1.32883
    312.17190      -4.94508
    312.17800      -4.81134
    312.18410      -2.30262
    312.19021       3.33109
    312.19631       7.96478
    312.20242       6.97346
    312.20852       4.35713
    312.21463       0.86578
    312.22073      -1.62558
    312.22683       0.75804
    312.23294       0.26665
    312.23904      -1.09976
    312.24515      -0.21618
    312.25125      -2.08261
    312.25736      -0.82406
    312.26346       0.93448
    312.26956       6.19300
    312.27567      12.57651
    312.28177      16.33500
    312.28788      17.96849
    312.29398      19.72695
    312.30009      17.98540
    312.30619      12.61884
    312.31229      10.00227
    312.31840       5.76068
    312.32450       4.01907
    312.33061       2.52745
    312.33671       2.16082
    312.34282       6.04418
    312.34892       9.55252
    312.35502      15.06084
    312.36113      17.19415
    312.36723      14.07745
    312.37334      13.46073
    312.37944      13.59400
    312.38555      11.10226
    312.39165      13.73550
    312.39775       7.99372
    312.40386       6.12694
    312.40996       2.26014
    312.41607       1.39332
    312.42217       5.40149
    312.42827       7.65965
    312.43438       8.41779
    312.44048       2.80092
    312.44659       1.05904
    312.45269       4.94214
    312.45880       7.70022
    312.46490      10.45830
    312.47100      11.71636
    312.47711      14.09940
    312.48321      14.73243
    312.48932      17.86545
    312.49542      17.74846
    312.50153      13.63144
    312.50763      12.01442
    312.51373      11.02238
    312.51984       6.15533
    312.52594       2.78827
    312.53205       0.67119
    312.53815       1.42909
    312.54426       3.81199
    312.55036       3.19486
    312.55646       4.20273
    312.56257       4.46058
    312.56867       3.84342
    312.57478       0.47624
    312.58088      -1.26595
    312.58699      -3.00815
    312.59309      -4.75037
    312.59919      -2.11760
    312.60530      -1.35985
    312.61140      -2.35211
    312.61751      -2.46938
    312.62361      -0.21166
    312.62972      -1.20397
    312.63582       0.80372
    312.64192       1.68639
    312.64803       1.81905
    312.65413       2.70170
    312.66024       1.08433
    312.66634      -0.53305
    312.67245      -1.15045
    312.67855      -2.01786
    312.68465      -5.01028
    312.69076      -3.75272
    312.69686      -4.49517
    312.70297       2.63737
    312.70907       7.14489
    312.71518      11.90240
    312.72128      14.15989
    312.72738      13.16737
    312.73349      13.42484
    312.73959      12.18230
    312.74570      10.68974
    312.75180       9.94716
    312.75791       9.20458
    312.76401       4.46198
    312.77011      -5.03064
    312.77622      -8.39826
    312.78232     -11.14090
    312.78843     -12.38356
    312.79453     -13.75122
    312.80063     -10.11891
    312.80674      -8.86160
    312.81284      -2.10431
    312.81895       2.52797
    312.82505       4.78524
    312.83116       1.29249
    312.83726       1.42473
    312.84336      -0.69305
    312.84947      -0.06084
    312.85557       0.19636
    312.86168      -2.17146
    312.86778      -6.03929
    312.87389       1.09287
    312.87999       4.72502
    312.88609       4.60715
    312.89220       3.23926
    312.89830       2.74637
    312.90441       1.87846
    312.91051       2.26054
    312.91662       3.14260
    312.92272       3.52465
    312.92882       6.65669
    312.93493       5.78871
    312.94103       7.29573
    312.94714       9.80272
    312.95324       9.55971
    312.95935       7.06668
    312.96545       6.32364
    312.97155       5.08058
    312.97766       2.71251
    312.98376      -0.78057
    312.98987      -2.64867
    312.99597      -1.01677
    313.00208      -0.25990
    313.00818       2.74697
    313.01428       5.37882
    313.02039      11.13566
    313.02649      10.76748
    313.03260       7.52430
    313.03870       8.40610
    313.04481       5.66288
    313.05091      -0.58035
    313.05701      -1.69859
    313.06312      -1.69184
    313.06922      -4.93511
    313.07533      -8.55339
    313.08143     -12.04668
    313.08754     -13.91499
    313.09364     -11.78331
    313.09974     -12.77664
    313.10585     -10.89498
    313.11195     -11.38834
    313.11806     -11.25671
    313.12416     -14.00010
    313.13026     -14.49350
    313.13637     -14.86191
    313.14247     -10.35533
    313.14858      -8.97377
    313.15468      -5.59222
    313.16079      -4.21068
    313.16689      -2.45416
    313.17299       0.42735
    313.17910       3.05885
    313.18520       3.19034
    313.19131       1.82181
    313.19741      -0.17173
    313.20352      -3.41529
    313.20962      -8.40885
    313.21572     -10.27743
    313.22183     -12.64603
    313.22793     -17.26463
    313.23404     -17.00825
    313.24014     -15.25188
    313.24625     -15.74553
    313.25235     -14.48918
    313.25845     -13.35785
    313.26456     -13.22654
    313.27066     -10.34523
    313.27677      -5.33894
    313.28287      -1.83266
    313.28898      -0.07640
    313.29508       1.30485
    313.30118      -1.31391
    313.30729      -4.05768
    313.31339      -4.92647
    313.31950      -8.54526
    313.32560      -7.41407
    313.33171     -10.28290
    313.33781     -10.52674
    313.34391     -10.39559
    313.35002     -11.88945
    313.35612      -8.75833
    313.36223     -10.00221
    313.36833      -7.87111
    313.37444     -10.49003
    313.38054     -10.98395
    313.38664     -13.72790
    313.39275     -11.72185
    313.39885      -8.09081
    313.40496      -8.20979
    313.41106      -7.57878
    313.41717      -6.57278
    313.42327      -4.44180
    313.42937      -3.43582
    313.43548      -2.80487
    313.44158      -4.17392
    313.44769      -6.41799
    313.45379      -9.16206
    313.45990      -8.15616
    313.46600      -9.15026
    313.47210      -7.01938
    313.47821      -7.38851
    313.48431      -7.13265
    313.49042      -8.00180
    313.49652      -9.49597
    313.50262     -11.36515
    313.50873     -13.48434
    313.51483     -14.72855
    313.52094     -12.59776
    313.52704     -15.71699
    313.53315     -16.96124
    313.53925     -19.83049
    313.54535     -20.69976
    313.55146     -19.94404
    313.55756     -19.43833
    313.56367     -22.55764
    313.56977     -20.92695
    313.57588     -20.67128
    313.58198     -20.41563
    313.58808     -20.90998
    313.59419     -22.52935
    313.60029     -20.64873
    313.60640     -16.39312
    313.61250     -16.26253
    313.61861     -12.63194
    313.62471      -6.87637
    313.63081      -4.24581
    313.63692      -1.11527
    313.64302       1.76527
    313.64913       3.02079
    313.65523       2.90129
    313.66134       4.03179
    313.66744       5.16227
    313.67354       5.66775
    313.67965       6.67320
    313.68575       8.80365
    313.69186       9.05908
    313.69796       6.18951
    313.70407       2.06992
    313.71017       1.32531
    313.71627      -0.16930
    313.72238       0.96107
    313.72848       0.21643
    313.73459       4.72178
    313.74069       5.60212
    313.74680       3.85744
    313.75290       1.86275
    313.75900       0.86805
    313.76511      -0.12666
    313.77121       0.50361
    313.77732       1.63387
    313.78342       4.88912
    313.78953       9.26936
    313.79563       8.02459
    313.80173       8.02980
    313.80784      11.66000
    313.81394      11.29019
    313.82005       6.42037
    313.82615       9.30053
    313.83225      10.68068
    313.83836      10.93582
    313.84446      11.31595
    313.85057      13.32107
    313.85667      12.82617
    313.86278      11.20626
    313.86888      10.08634
    313.87498       4.96641
    313.88109       1.34647
    313.88719      -0.02349
    313.89330       2.73154
    313.89940       0.98656
    313.90551       3.11657
    313.91161       3.49656
    313.91771       1.37655
    313.92382      -2.86848
    313.92992      -9.73852
    313.93603     -10.48358
    313.94213      -7.85364
    313.94824      -4.34872
    313.95434       1.28119
    313.96044       3.03609
    313.96655      -0.70902
    313.97265      -4.20415
    313.97876      -1.94928
    313.98486      -0.06943
    313.99097      -1.56459
    313.99707      -1.30977
    314.00317      -2.42995
    314.00928      -4.30015
    314.01538      -9.17036
    314.02149     -10.79058
    314.02759     -11.78581
    314.03370     -14.15605
    314.03980     -17.65131
    314.04590     -17.39658
    314.05201     -17.51686
    314.05811     -13.26215
    314.06422      -7.13246
    314.07032      -0.87777
    314.07643      -3.62310
    314.08253      -2.49344
    314.08863      -2.61379
    314.09474       0.01585
    314.10084      -0.35453
    314.10695      -4.97491
    314.11305      -6.72031
    314.11916      -9.46572
    314.12526     -11.33615
    314.13136     -14.20658
    314.13747     -22.57703
    314.14357     -24.57248
    314.14968     -25.69296
    314.15578     -25.81343
    314.16188     -25.43393
    314.16799     -23.42943
    314.17409     -25.29995
    314.18020     -25.67048
    314.18630     -17.29101
    314.19241     -13.41157
    314.19851     -11.28213
    314.20461     -14.27770
    314.21072     -17.52329
    314.21682     -17.26889
    314.22293     -14.76450
    314.22903      -7.38512
    314.23514      -4.13075
    314.24124      -0.75140
    314.24734       2.00295
    314.25345       2.50728
    314.25955       5.63660
    314.26566       8.64091
    314.27176       6.77020
    314.27787       3.52449
    314.28397       0.65376
    314.29007      -0.59197
    314.29618      -3.08772
    314.30228      -4.70848
    314.30839      -5.95426
    314.31449      -2.82504
    314.32060      -5.32084
    314.32670      -4.56664
    314.33280      -6.93746
    314.33891      -6.30829
    314.34501     -11.17913
    314.35112     -16.17499
    314.35722     -19.42085
    314.36333     -21.91673
    314.36943     -24.53762
    314.37553     -24.15851
    314.38164     -25.52942
    314.38774     -27.02535
    314.39385     -22.52128
    314.39995     -21.64223
    314.40606     -22.51318
    314.41216     -18.38415
    314.41826     -20.00513
    314.42437     -15.00112
    314.43047     -14.49712
    314.43658     -14.86813
    314.44268     -15.23916
    314.44879     -12.48520
    314.45489     -10.35624
    314.46099      -8.97730
    314.46710      -5.47337
    314.47320      -8.09445
    314.47931      -7.46555
    314.48541      -7.46165
    314.49152     -10.70777
    314.49762     -15.95390
    314.50372     -16.82504
    314.50983     -19.32118
    314.51593     -19.69234
    314.52204     -16.81352
    314.52814     -14.80970
    314.53424     -13.80590
    314.54035     -13.42710
    314.54645     -11.42332
    314.55256      -7.79455
    314.55866      -7.91579
    314.56477      -5.28704
    314.57087      -3.15830
    314.57697      -3.52958
    314.58308      -0.40086
    314.58918      -1.52216
    314.59529      -2.01847
    314.60139      -2.38978
    314.60750      -7.63611
    314.61360     -13.63246
    314.61970     -16.37881
    314.62581     -20.87517
    314.63191     -21.74654
    314.63802     -17.24293
    314.64412     -14.36433
    314.65023     -13.61073
    314.65633     -10.60715
    314.66243      -4.85358
    314.66854       0.64997
    314.67464       3.40352
    314.68075       1.53206
    314.68685      -1.96442
    314.69296      -4.21090
    314.69906      -8.70740
    314.70516     -16.70391
    314.71127     -16.82543
    314.71737     -19.94696
    314.72348     -23.56850
    314.72958     -23.94005
    314.73569     -20.56161
    314.74179     -22.05819
    314.74789     -21.30477
    314.75400     -18.05137
    314.76010     -17.92298
    314.76621     -14.54459
    314.77231     -14.91622
    314.77842     -16.53786
    314.78452     -16.90952
    314.79062     -15.78118
    314.79673     -14.90285
    314.80283     -15.52453
    314.80894     -16.89623
    314.81504     -15.76794
    314.82115     -17.38965
    314.82725     -14.38638
    314.83335     -17.13312
    314.83946     -15.75487
    314.84556     -12.37663
    314.85167      -8.74840
    314.85777      -6.24518
    314.86387      -0.86698
    314.86998      -1.23878
    314.87608      -1.36060
    314.88219      -0.73242
    314.88829       2.52074
    314.89440       7.89889
    314.90050      11.15203
    314.90660       8.90516
    314.91271       6.40828
    314.91881       2.28639
    314.92492       0.16449
    314.93102      -6.45742
    314.93713     -10.82934
    314.94323     -17.70128
    314.94933     -19.57322
    314.95544     -19.82018
    314.96154     -19.06714
    314.96765     -21.18912
    314.97375     -21.31111
    314.97986     -20.55811
    314.98596     -20.80512
    314.99206     -21.05214
    314.99817     -21.17417
    315.00427     -16.92121
    315.01038     -16.41826
    315.01648     -13.04033
    315.02259      -9.28740
    315.02869      -7.78448
    315.03479      -7.90658
    315.04090      -3.27869
    315.04700       1.72420
    315.05311       5.10207
    315.05921       7.22993
    315.06532       5.48279
    315.07142      -0.88937
    315.07752      -7.51154
    315.08363     -13.25872
    315.08973     -16.75591
    315.09584     -17.12811
    315.10194     -18.25033
    315.10805     -20.49755
    315.11415     -24.11978
    315.12025     -25.36703
    315.12636     -26.23928
    315.13246     -28.98655
    315.13857     -28.73382
    315.14467     -27.85611
    315.15078     -24.60340
    315.15688     -24.60071
    315.16298     -24.59803
    315.16909     -23.84536
    315.17519     -21.96770
    315.18130     -19.21504
    315.18740     -14.21241
    315.19351     -13.58477
    315.19961     -16.58216
    315.20571     -17.82954
    315.21182     -17.20195
    315.21792     -16.32436
    315.22403     -15.32178
    315.23013     -12.81921
    315.23623     -11.19166
    315.24234     -11.43911
    315.24844     -12.18658
    315.25455     -13.43405
    315.26065     -14.05654
    315.26676     -19.30403
    315.27286     -21.17654
    315.27896     -25.54905
    315.28507     -29.29658
    315.29117     -26.54412
    315.29728     -23.16666
    315.30338     -17.41422
    315.30949     -14.53679
    315.31559     -12.28437
    315.32169     -10.03196
    315.32780      -7.90455
    315.33390      -6.77716
    315.34001     -10.64978
    315.34611     -15.64741
    315.35222     -22.77005
    315.35832     -28.14271
    315.36442     -32.14037
    315.37053     -36.76304
    315.37663     -37.88572
    315.38274     -32.50841
    315.38884     -33.63111
    315.39495     -34.00382
    315.40105     -32.12654
    315.40715     -29.12428
    315.41326     -25.49702
    315.41936     -21.36977
    315.42547     -21.24254
    315.43157     -17.36531
    315.43768     -18.73809
    315.44378     -15.98589
    315.44988     -15.85869
    315.45599     -19.10651
    315.46209     -20.47933
    315.46820     -21.85216
    315.47430     -17.47501
    315.48041     -17.59786
    315.48651     -16.22073
    315.49261     -16.96860
    315.49872     -18.59149
    315.50482     -23.33939
    315.51093     -26.71229
    315.51703     -28.71021
    315.52314     -28.45813
    315.52924     -28.08107
    315.53534     -25.95401
    315.54145     -21.70197
    315.54755     -19.44993
    315.55366     -18.07291
    315.55976     -17.32090
    315.56586     -13.44389
    315.57197     -14.44190
    315.57807     -16.68991
    315.58418     -16.68794
    315.59028     -17.93598
    315.59639     -17.05902
    315.60249     -18.80708
    315.60859     -13.80515
    315.61470     -17.92822
    315.62080     -17.17631
    315.62691     -22.54940
    315.63301     -24.42251
    315.63912     -23.79563
    315.64522     -24.04375
    315.65132     -21.16689
    315.65743     -19.41503
    315.66353     -21.16319
    315.66964     -17.78635
    315.67574     -21.28453
    315.68185     -19.28271
    315.68795     -19.03091
    315.69405     -17.65412
    315.70016     -19.77733
    315.70626     -18.02556
    315.71237     -21.14879
    315.71847     -20.89704
    315.72458     -19.64529
    315.73068     -18.76855
    315.73678     -23.01683
    315.74289     -22.64012
    315.74899     -21.13841
    315.75510     -24.88671
    315.76120     -28.38503
    315.76731     -30.88335
    315.77341     -30.25668
    315.77951     -29.63003
    315.78562     -28.00338
    315.79172     -27.25174
    315.79783     -22.50012
    315.80393     -22.49850
    315.81004     -18.12189
    315.81614     -15.99529
    315.82224      -9.49370
    315.82835      -6.86712
    315.83445      -2.36556
    315.84056      -1.48900
    315.84666       1.76255
    315.85277      -0.98591
    315.85887      -3.60938
    315.86497      -3.85786
    315.87108      -6.10635
    315.87718      -6.22984
    315.88329     -10.47835
    315.88939      -9.60187
    315.89550      -9.85040
    315.90160     -11.84894
    315.90770     -19.97248
    315.91381     -24.09604
    315.91991     -27.59460
    315.92602     -24.21818
    315.93212     -19.71677
    315.93822     -22.21536
    315.94433     -23.08897
    315.95043     -25.21258
    315.95654     -22.96121
    315.96264     -24.58484
    315.96875     -21.20848
    315.97485     -18.33214
    315.98095     -16.58080
    315.98706     -15.95447
    315.99316     -16.45315
    315.99927     -21.07684
    316.00537     -23.45055
    316.01148     -22.82425
    316.01758     -24.19797
    316.02368     -25.69670
    316.02979     -21.82044
    316.03589     -17.81919
    316.04200     -11.19295
    316.04810      -6.69172
    316.05421      -3.06549
    316.06031       0.06072
    316.06641      -1.43807
    316.07252      -1.68688
    316.07862       0.43931
    316.08473       4.56548
    316.09083       3.56665
    316.09694       0.44281
    316.10304      -3.55605
    316.10914      -3.92991
    316.11525      -6.55378
    316.12135      -9.67766
    316.12746     -11.42655
    316.13356     -14.30045
    316.13967     -16.92436
    316.14577     -18.92327
    316.15187     -22.79720
    316.15798     -29.42114
    316.16408     -30.42009
    316.17019     -27.04404
    316.17629     -24.91800
    316.18240     -21.79198
    316.18850     -21.54096
    316.19460     -22.41496
    316.20071     -18.41396
    316.20681     -17.41297
    316.21292     -16.78699
    316.21902     -14.16102
    316.22513     -13.66006
    316.23123     -14.28411
    316.23733     -12.78316
    316.24344     -12.28223
    316.24954     -12.65631
    316.25565     -12.90539
    316.26175     -16.77949
    316.26785     -18.90359
    316.27396     -20.90270
    316.28006     -25.90182
    316.28617     -28.15096
    316.29227     -31.27509
    316.29838     -33.27425
    316.30448     -38.27340
    316.31058     -37.14758
    316.31669     -30.14675
    316.32279     -28.14594
    316.32890     -25.89514
    316.33500     -24.64434
    316.34111     -22.64355
    316.34721     -21.89278
    316.35331     -24.01701
    316.35942     -24.39125
    316.36552     -23.01550
    316.37163     -21.26476
    316.37773     -22.13903
    316.38384     -25.88831
    316.38994     -28.13760
    316.39604     -34.38689
    316.40215     -34.88620
    316.40825     -39.26052
    316.41436     -41.88483
    316.42046     -40.88417
    316.42657     -39.88351
    316.43267     -34.50786
    316.43877     -26.75722
    316.44488     -25.13159
    316.45098     -23.63096
    316.45709     -23.13035
    316.46319     -21.37975
    316.46930     -25.50415
    316.47540     -24.62857
    316.48150     -22.87799
    316.48761     -24.62742
    316.49371     -24.12686
    316.49982     -24.87631
    316.50592     -26.75077
    316.51203     -27.00024
    316.51813     -25.99972
    316.52423     -29.24920
    316.53034     -28.37369
    316.53644     -26.99820
    316.54255     -18.62271
    316.54865     -13.49723
    316.55476      -7.87176
    316.56086     -10.49630
    316.56696     -10.87085
    316.57307     -10.49541
    316.57917     -12.49497
    316.58528     -13.61955
    316.59138     -14.61913
    316.59749     -17.36872
    316.60359     -18.11832
    316.60969     -17.49293
    316.61580     -10.74255
    316.62190     -11.99218
    316.62801     -14.99181
    316.63411     -14.86646
    316.64021     -16.24111
    316.64632     -13.11578
    316.65242     -12.11545
    316.65853     -13.61513
    316.66463     -14.48982
    316.67074     -15.23952
    316.67684     -16.61422
    316.68294     -19.48894
    316.68905     -23.98866
    316.69515     -22.48840
    316.70126     -23.61314
    316.70736     -19.48789
    316.71347     -19.86265
    316.71957     -19.86242
    316.72567     -19.11219
    316.73178     -19.73698
    316.73788     -14.98677
    316.74399     -16.98657
    316.75009     -15.11139
    316.75620     -12.98621
    316.76230     -12.23603
    316.76840     -11.98587
    316.77451     -11.98572
    316.78061      -6.11057
    316.78672      -4.61044
    316.79282      -5.73531
    316.79893      -7.11019
    316.80503      -7.11008
    316.81113     -11.23498
    316.81724     -12.98488
    316.82334     -15.85980
    316.82945     -15.73472
    316.83555     -14.85965
    316.84166      -8.35960
    316.84776      -6.60955
    316.85386      -8.23450
    316.85997      -9.10947
    316.86607      -9.23445
    316.87218     -16.35943
    316.87828     -16.48442
    316.88439     -16.35942
    316.89049     -16.98443
    316.89659     -20.73445
    316.90270     -24.35947
    316.90880     -25.35951
    316.91491     -27.48455
    316.92101     -24.48461
    316.92712     -24.23467
    316.93322     -24.23474
    316.93932     -26.10982
    316.94543     -27.85990
    316.95153     -27.11000
    316.95764     -24.98510
    316.96374     -21.98521
    316.96984     -21.73533
    316.97595     -20.48546
    316.98205     -21.11060
    316.98816     -15.48574
    316.99426      -9.11089
    317.00037      -7.73606
    317.00647      -4.98623
    317.01257      -9.11141
    317.01868     -14.98659
    317.02478     -15.36179
    317.03089     -16.48699
    317.03699     -16.11221
    317.04310     -16.98742
    317.04920     -15.48765
    317.05530     -17.73789
    317.06141     -20.23814
    317.06751     -22.11339
    317.07362     -19.23865
    317.07972     -15.36392
    317.08583     -11.36420
    317.09193     -12.61449
    317.09803     -13.36479
    317.10414     -18.49009
    317.11024     -17.24040
    317.11635     -14.24072
    317.12245      -9.74105
    317.12856      -8.36639
    317.13466      -6.36673
    317.14076      -3.74209
    317.14687      -8.86745
    317.15297     -11.99282
    317.15908     -16.36820
    317.16518     -18.74358
    317.17129     -20.24398
    317.17739     -21.61938
    317.18349     -18.36979
    317.18960     -19.12021
    317.19570     -20.24564
    317.20181     -19.74607
    317.20791     -14.62152
    317.21402      -7.74697
    317.22012      -5.12243
    317.22622      -1.24790
    317.23233      -7.12338
    317.23843      -7.37386
    317.24454      -9.37436
    317.25064     -12.24986
    317.25675     -11.25037
    317.26285      -9.87588
    317.26895      -5.12641
    317.27506      -0.50194
    317.28116      -1.12748
    317.28727       1.49697
    317.29337      -3.50359
    317.29948      -9.25416
    317.30558     -14.87973
    317.31168     -17.75531
    317.31779     -21.00590
    317.32389     -18.75650
    317.33000     -15.63211
    317.33610      -8.38272
    317.34220      -4.50835
    317.34831      -9.13398
    317.35441      -9.88461
    317.36052     -13.13526
    317.36662     -15.63592
    317.37273     -19.51158
    317.37883     -21.88725
    317.38493     -26.76293
    317.39104     -28.13861
    317.39714     -26.38931
    317.40325     -23.01501
    317.40935     -22.01572
    317.41546     -20.64144
    317.42156     -18.64217
    317.42766     -18.26790
    317.43377     -15.26864
    317.43987     -17.39439
    317.44598     -17.39515
    317.45208     -17.14592
    317.45819     -12.77169
    317.46429      -5.27247
    317.47039      -0.39826
    317.47650       4.60094
    317.48260       3.47514
    317.48871       2.34932
    317.49481       1.72350
    317.50092       3.09767
    317.50702       4.09683
    317.51312       4.72099
    317.51923       3.22014
    317.52533      -2.40572
    317.53144      -4.78159
    317.53754      -4.03247
    317.54365      -3.78335
    317.54975      -5.40924
    317.55585      -2.53514
    317.56196      -1.53605
    317.56806      -0.03697
    317.57417      -0.91289
    317.58027      -3.78882
    317.58638      -5.41476
    317.59248      -7.04070
    317.59858      -4.91666
    317.60469      -1.66762
    317.61079       2.33141
    317.61690       2.83043
    317.62300       1.57945
    317.62911      -2.92155
    317.63521      -5.29755
    317.64131      -8.67355
    317.64742      -7.04957
    317.65352      -6.42559
    317.65963      -5.30163
    317.66573      -8.42766
    317.67183     -12.17871
    317.67794     -17.17977
    317.68404     -20.55583
    317.69015     -21.68190
    317.69625     -23.55798
    317.70236     -24.18406
    317.70846     -26.18515
    317.71456     -27.18625
    317.72067     -27.56236
    317.72677     -26.43848
    317.73288     -20.81460
    317.73898     -17.06573
    317.74509     -11.56687
    317.75119      -8.56802
    317.75729      -5.19417
    317.76340      -0.69533
    317.76950       2.05350
    317.77561       6.42732
    317.78171       0.92614
    317.78782      -4.20005
    317.79392      -4.45125
    317.80002      -4.57746
    317.80613      -5.32867
    317.81223      -4.70489
    317.81834      -3.83112
    317.82444      -7.70736
    317.83055      -7.08360
    317.83665      -5.58485
    317.84275      -5.21111
    317.84886      -6.96238
    317.85496     -11.71366
    317.86107     -15.96494
    317.86717     -18.46623
    317.87328     -16.71752
    317.87938     -16.46883
    317.88548     -18.34514
    317.89159     -16.47146
    317.89769     -12.59778
    317.90380      -9.22412
    317.90990     -12.72546
    317.91601     -12.10181
    317.92211     -11.47816
    317.92821      -7.10453
    317.93432      -6.35590
    317.94042      -5.23228
    317.94653      -5.23366
    317.95263      -4.98506
    317.95874      -6.11146
    317.96484      -7.86287
    317.97094      -8.98928
    317.97705      -8.11571
    317.98315     -11.11714
    317.98926     -12.11857
    317.99536     -13.24502
    318.00147     -12.74647
    318.00757     -13.74793
    318.01367     -14.12440
    318.01978     -10.87587
    318.02588      -6.62735
    318.03199      -6.50384
    318.03809       0.86966
    318.04419      -1.25684
    318.05030      -3.13335
    318.05640      -3.00987
    318.06251      -8.26139
    318.06861     -10.51293
    318.07472     -10.26447
    318.08082     -10.01601
    318.08692     -11.01757
    318.09303     -10.14413
    318.09913      -9.39570
    318.10524      -9.27227
    318.11134      -8.39886
    318.11745     -13.40045
    318.12355     -19.02704
    318.12965     -22.52865
    318.13576     -21.53026
    318.14186     -20.53188
    318.14797     -19.78351
    318.15407     -20.78514
    318.16018     -22.16178
    318.16628     -23.41343
    318.17238     -18.91508
    318.17849     -17.66675
    318.18459     -18.04342
    318.19070     -16.04509
    318.19680     -12.67177
    318.20291     -14.67347
    318.20901     -11.05016
    318.21511      -7.30187
    318.22122      -6.42858
    318.22732      -8.68030
    318.23343     -11.43203
    318.23953     -18.80876
    318.24564     -19.68550
    318.25174     -17.56225
    318.25784     -17.06400
    318.26395     -17.44076
    318.27005     -20.56753
    318.27616     -22.69431
    318.28226     -20.57109
    318.28837     -18.94788
    318.29447     -14.82468
    318.30057     -11.45148
    318.30668     -10.32829
    318.31278      -9.70511
    318.31889      -9.45693
    318.32499     -12.83377
    318.33110     -16.33561
    318.33720     -15.83745
    318.34330     -10.46430
    318.34941      -6.09116
    318.35551      -3.71803
    318.36162      -0.84490
    318.36772      -0.34678
    318.37382      -0.34867
    318.37993      -1.47557
    318.38603       1.27253
    318.39214       1.14562
    318.39824       3.14371
    318.40435       4.39179
    318.41045       4.01486
    318.41655       4.76292
    318.42266       9.88598
    318.42876      10.88403
    318.43487       9.13207
    318.44097       7.63011
    318.44708       4.12814
    318.45318       0.62616
    318.45928      -3.25083
    318.46539      -6.00282
    318.47149      -9.12982
    318.47760     -14.13182
    318.48370     -18.88383
    318.48981     -20.88585
    318.49591     -19.38787
    318.50201     -16.38991
    318.50812     -12.26695
    318.51422      -8.89399
    318.52033      -5.89605
    318.52643      -0.39810
    318.53254       1.59983
    318.53864       0.97276
    318.54474       2.84568
    318.55085       5.21859
    318.55695       5.59150
    318.56306       1.83940
    318.56916       1.46229
    318.57527       0.08518
    318.58137       1.95806
    318.58747      -0.66907
    318.59358      -4.67120
    318.59968      -5.79835
    318.60579      -4.92549
    318.61189      -2.05265
    318.61800      -0.67981
    318.62410       0.56803
    318.63020      -1.05915
    318.63631       5.18867
    318.64241      10.06148
    318.64852      10.30929
    318.65462       6.43209
    318.66073       2.17988
    318.66683       5.05267
    318.67293       4.80045
    318.67904       2.92322
    318.68514       1.29599
    318.69125      -2.95625
    318.69735      -2.58350
    318.70346      -2.08575
    318.70956      -1.58802
    318.71566       0.90972
    318.72177       0.03244
    318.72787      -1.71984
    318.73398      -5.47212
    318.74008      -7.72442
    318.74618     -11.85172
    318.75229     -11.72902
    318.75839      -9.85633
    318.76450      -8.35865
    318.77060      -6.98598
    318.77671      -8.98831
    318.78281      -5.49065
    318.78891      -2.86800
    318.79502      -1.87035
    318.80112      -2.99771
    318.80723      -7.12507
    318.81333      -8.75245
    318.81944     -15.00482
    318.82554     -19.13221
    318.83164     -22.75960
    318.83775     -21.38700
    318.84385     -21.38940
    318.84996     -22.39181
    318.85606     -19.64423
    318.86217     -17.39665
    318.86827     -15.39908
    318.87437     -15.90152
    318.88048     -12.90396
    318.88658     -11.53141
    318.89269     -10.40887
    318.89879     -10.91133
    318.90490      -3.28880
    318.91100      -0.66627
    318.91710      -2.16875
    318.92321      -1.42124
    318.92931      -3.54874
    318.93542      -2.42624
    318.94152      -2.17874
    318.94763      -5.43126
    318.95373      -8.43377
    318.95983      -6.18630
    318.96594      -5.81383
    318.97204      -3.19137
    318.97815      -3.56892
    318.98425      -8.57147
    318.99036     -11.19903
    318.99646     -12.82659
    319.00256      -7.45416
    319.00867      -7.95674
    319.01477      -5.58432
    319.02088      -3.58691
    319.02698      -3.08950
    319.03309      -2.96711
    319.03919      -4.09471
    319.04529      -7.59733
    319.05140      -8.22495
    319.05750     -13.10258
    319.06361     -12.23021
    319.06971     -13.23285
    319.07581     -10.48549
    319.08192      -8.73815
    319.08802      -7.24080
    319.09413      -8.99347
    319.10023      -9.24614
    319.10634      -9.99882
    319.11244     -14.75150
    319.11854     -10.75419
    319.12465      -7.63188
    319.13075      -7.50958
    319.13686      -5.76229
    319.14296      -8.76501
    319.14907     -10.89272
    319.15517     -10.39545
    319.16127      -9.64818
    319.16738      -8.90092
    319.17348      -6.65367
    319.17959      -3.28142
    319.18569       1.21583
    319.19180       4.58806
    319.19790       3.46029
    319.20400       5.33252
    319.21011       3.57974
    319.21621       2.20195
    319.22232       2.69916
    319.22842       7.32136
    319.23453       6.56855
    319.24063       5.44074
    319.24673       2.81292
    319.25284      -0.81490
    319.25894      -2.19273
    319.26505      -5.44557
    319.27115      -6.44841
    319.27726      -5.82626
    319.28336     -12.45411
    319.28946     -18.33197
    319.29557     -14.95984
    319.30167     -16.96271
    319.30778     -18.59059
    319.31388     -17.09347
    319.31999     -12.84636
    319.32609     -12.97426
    319.33219      -8.35216
    319.33830      -4.98007
    319.34440      -4.98299
    319.35051      -5.73590
    319.35661      -7.98883
    319.36272     -10.24176
    319.36882     -13.74470
    319.37492     -16.62264
    319.38103     -15.00060
    319.38713     -11.00355
    319.39324      -9.13151
    319.39934     -12.50948
    319.40545     -14.76245
    319.41155     -17.14043
    319.41765     -19.01842
    319.42376     -17.52141
    319.42986     -14.02441
    319.43597     -13.52741
    319.44207     -10.15542
    319.44817      -7.65843
    319.45428      -7.78645
    319.46038      -7.16448
    319.46649     -11.91751
    319.47259     -11.92055
    319.47870     -10.92360
    319.48480     -10.55165
    319.49090      -8.55470
    319.49701      -8.55776
    319.50311      -7.43583
    319.50922      -9.56391
    319.51532      -8.56698
    319.52143      -4.19507
    319.52753      -1.94816
    319.53363       1.92374
    319.53974       1.54564
    319.54584       0.66753
    319.55195      -0.21058
    319.55805      -2.33870
    319.56416      -6.96683
    319.57026     -13.34496
    319.57636     -20.59809
    319.58247     -25.10124
    319.58857     -32.35439
    319.59468     -36.60754
    319.60078     -39.98570
    319.60689     -39.98886
    319.61299     -41.24203
    319.61909     -36.62021
    319.62520     -34.99839
    319.63130     -32.25158
    319.63741     -26.62978
    319.64351     -20.88298
    319.64962     -18.51118
    319.65572     -19.38939
    319.66182     -21.14261
    319.66793     -16.14583
    319.67403     -10.52406
    319.68014      -7.40229
    319.68624      -2.03053
    319.69235       4.21622
    319.69845       8.83797
    319.70455       6.58471
    319.71066       5.95645
    319.71676       0.20319
    319.72287      -8.55009
    319.72897     -11.42837
    319.73508     -15.30665
    319.74118     -18.30994
    319.74728     -13.93824
    319.75339     -11.81654
    319.75949     -10.44484
    319.76560     -10.94816
    319.77170     -12.32647
    319.77780     -14.32980
    319.78391     -16.45813
    319.79001     -16.58646
    319.79612     -13.33980
    319.80222     -13.21815
    319.80833     -12.97150
    319.81443      -8.47485
    319.82053      -6.35322
    319.82664      -7.10658
    319.83274      -3.98496
    319.83885     -10.11334
    319.84495      -9.74172
    319.85106      -8.99511
    319.85716      -6.62350
    319.86326      -2.12690
    319.86937      -3.50531
    319.87547      -8.50872
    319.88158     -11.26214
    319.88768     -12.76556
    319.89379     -10.64399
    319.89989      -4.64742
    319.90599      -3.27586
    319.91210      -5.27930
    319.91820      -8.03275
    319.92431      -9.16121
    319.93041     -10.91467
    319.93652     -10.16814
    319.94262      -5.67161
    319.94872      -3.17508
    319.95483      -0.67857
    319.96093      -2.43205
    319.96704      -1.93555
    319.97314      -3.56404
    319.97925      -2.44255
    319.98535      -3.94606
    319.99145      -5.82457
    319.99756      -4.07809
    320.00366      -5.58161
    320.00977      -7.71014
    320.01587      -7.96368
    320.02198     -11.96722
    320.02808     -14.47077
    320.03418     -20.09932
    320.04029     -17.10287
    320.04639     -15.60644
    320.05250     -11.98500
    320.05860      -5.73858
    320.06471      -5.11716
    320.07081      -2.74574
    320.07691      -5.12433
    320.08302      -4.62792
    320.08912      -2.25652
    320.09523      -0.38512
    320.10133      -0.63873
    320.10743       1.48265
    320.11354      -0.77097
    320.11964       2.85041
    320.12575       4.22178
    320.13185       0.84314
    320.13796      -4.66050
    320.14406      -5.28915
    320.15016      -8.29280
    320.15627      -8.67146
    320.16237      -8.42512
    320.16848      -7.05378
    320.17458      -6.05746
    320.18069      -7.81113
    320.18679     -10.56482
    320.19289      -8.69350
    320.19900      -9.57220
    320.20510     -10.32589
    320.21121      -7.57960
    320.21731       1.66669
    320.22342       5.03798
    320.22952       9.03426
    320.23562       6.53054
    320.24173       5.77681
    320.24783       3.77308
    320.25394       4.01934
    320.26004       5.26559
    320.26615       0.63684
    320.27225       0.38309
    320.27835      -1.37067
    320.28446      -3.24943
    320.29056      -3.25320
    320.29667      -1.25698
    320.30277      -2.76076
    320.30888      -2.51454
    320.31498      -2.14333
    320.32108      -2.14713
    320.32719      -1.27593
    320.33329      -2.40473
    320.33940      -4.03354
    320.34550      -6.53736
    320.35161      -9.41618
    320.35771      -7.42000
    320.36381      -5.79883
    320.36992      -6.55267
    320.37602     -10.68151
    320.38213      -9.56035
    320.38823     -13.18920
    320.39434      -9.94306
    320.40044      -4.94692
    320.40654      -0.57578
    320.41265       2.17035
    320.41875       3.54147
    320.42486       2.53759
    320.43096      -2.46629
    320.43707      -1.34518
    320.44317       1.15093
    320.44927      -0.85297
    320.45538      -4.60688
    320.46148      -5.98579
    320.46759      -8.48970
    320.47369     -10.49362
    320.47979      -9.62254
    320.48590     -10.50147
    320.49200     -11.63041
    320.49811      -7.13435
    320.50421      -8.13829
    320.51032     -12.76724
    320.51642     -17.27119
    320.52252     -17.27515
    320.52863      -8.77911
    320.53473      -4.15808
    320.54084       1.21295
    320.54694       0.58397
    320.55305      -2.92001
    320.55915      -3.29900
    320.56525      -8.17799
    320.57136     -11.55699
    320.57746     -12.43599
    320.58357     -12.56500
    320.58967      -9.06901
    320.59578      -9.44802
    320.60188     -10.32705
    320.60798     -11.08107
    320.61409     -11.08510
    320.62019      -8.08914
    320.62630      -6.34318
    320.63240      -5.22222
    320.63851      -6.35127
    320.64461      -4.73032
    320.65071      -5.98438
    320.65682      -6.73845
    320.66292      -3.49252
    320.66903       0.12841
    320.67513       3.62433
    320.68124       3.37025
    320.68734       3.61616
    320.69344       6.86207
    320.69955       9.48297
    320.70565       9.47887
    320.71176       5.97477
    320.71786       4.09566
    320.72397      -0.53346
    320.73007      -0.16258
    320.73617      -2.29170
    320.74228      -3.54583
    320.74838     -10.29997
    320.75449     -10.80411
    320.76059      -8.93325
    320.76670      -7.43740
    320.77280      -3.94155
    320.77890      -5.07071
    320.78501      -5.82487
    320.79111      -6.07904
    320.79722      -3.33321
    320.80332       0.91262
    320.80942       3.28344
    320.81553       0.77925
    320.82163       1.15006
    320.82774      -1.60413
    320.83384      -2.85833
    320.83995      -2.23753
    320.84605       1.25826
    320.85215       4.62905
    320.85826       4.37483
    320.86436       6.24561
    320.87047       1.24138
    320.87657      -1.01285
    320.88268      -1.89208
    320.88878      -5.27132
    320.89488      -6.52557
    320.90099      -6.90482
    320.90709      -4.78407
    320.91320      -4.41333
    320.91930      -5.29259
    320.92541      -4.79685
    320.93151      -5.05113
    320.93761      -5.80540
    320.94372      -8.05968
    320.94982      -7.31397
    320.95593     -11.19325
    320.96203     -13.07255
    320.96814     -13.70185
    320.97424     -16.20615
    320.98034     -14.96046
    320.98645     -13.21477
    320.99255     -15.96908
    320.99866     -12.72340
    321.00476     -12.60273
    321.01087     -11.98206
    321.01697     -10.86139
    321.02307      -6.61573
    321.02918      -2.37007
    321.03528       3.12558
    321.04139       1.87123
    321.04749      -3.75812
    321.05360      -5.63748
    321.05970      -6.14185
    321.06580      -5.89622
    321.07191      -4.27559
    321.07801      -2.90497
    321.08412      -2.78435
    321.09022      -2.78873
    321.09633      -4.04313
    321.10243      -3.67252
    321.10853      -7.67692
    321.11464      -5.93132
    321.12074      -9.43573
    321.12685      -7.31514
    321.13295      -7.94456
    321.13906      -8.94898
    321.14516      -9.45340
    321.15126      -9.20783
    321.15737      -7.83727
    321.16347      -8.09170
    321.16958     -11.34615
    321.17568     -13.22559
    321.18178     -14.60504
    321.18789     -11.85950
    321.19399      -8.61396
    321.20010      -9.11842
    321.20620      -7.74789
    321.21231      -9.00236
    321.21841      -8.00684
    321.22451      -4.88632
    321.23062      -1.76580
    321.23672       2.35471
    321.24283       1.97522
    321.24893      -0.02928
    321.25504      -3.40878
    321.26114      -5.66329
    321.26724      -5.16780
    321.27335      -5.67231
    321.27945      -4.30183
    321.28556      -2.93135
    321.29166      -2.56088
    321.29777      -2.56541
    321.30387      -0.81994
    321.30997       0.92552
    321.31608       3.04598
    321.32218       2.54143
    321.32829      -0.33812
    321.33439      -1.34268
    321.34050      -2.09724
    321.34660      -1.72680
    321.35270      -3.60637
    321.35881      -1.98594
    321.36491       3.13448
    321.37102       2.12990
    321.37712       3.62532
    321.38323       1.74573
    321.38933      -1.38386
    321.39543      -4.51346
    321.40154      -7.01806
    321.40764      -3.77267
    321.41375       1.47273
    321.41985       9.59311
    321.42596      12.71350
    321.43206      13.08388
    321.43816      14.20425
    321.44427      14.07462
    321.45037      15.44499
    321.45648      15.69035
    321.46258      16.06071
    321.46869      18.30606
    321.47479      16.17642
    321.48089      13.79676
    321.48700      15.16711
    321.49310      12.53745
    321.49921       7.40778
    321.50531       8.02811
    321.51141       5.52344
    321.51752       4.64376
    321.52362       2.88908
    321.52973       6.88439
    321.53583       8.25471
    321.54194      11.75001
    321.54804       9.37032
    321.55414       6.49061
    321.56025       3.36091
    321.56635       4.23120
    321.57246       2.85149
    321.57856       2.22177
    321.58467      -0.90795
    321.59077       0.58733
    321.59687       1.33260
    321.60298       4.57787
    321.60908      13.32313
    321.61519      16.69339
    321.62129      21.43865
    321.62740      22.80890
    321.63350      26.67915
    321.63960      25.92439
    321.64571      23.16963
    321.65181      19.91487
    321.65792      16.41010
    321.66402      15.53033
    321.67013      12.27556
    321.67623      13.89578
    321.68233      15.01600
    321.68844      16.13621
    321.69454      14.50642
    321.70065      13.12663
    321.70675       8.12183
    321.71286       4.36703
    321.71896       6.73722
    321.72506       4.23241
    321.73117       1.85260
    321.73727       0.09778
    321.74338       4.71796
    321.74948       4.08814
    321.75559       2.45831
    321.76169       4.20348
    321.76779       2.82364
    321.77390       0.94380
    321.78000      -4.81104
    321.78611      -6.31589
    321.79221     -11.19574
    321.79832     -11.07559
    321.80442      -8.70545
    321.81052      -0.21031
    321.81663       7.40982
    321.82273      10.02995
    321.82884      11.90008
    321.83494      13.27021
    321.84105      14.76533
    321.84715      15.26044
    321.85325      11.38055
    321.85936      10.87566
    321.86546      12.62077
    321.87157      10.49087
    321.87767       8.61097
    321.88377       4.85606
    321.88988       4.47615
    321.89598       5.72124
    321.90209       8.09132
    321.90819      10.21140
    321.91430      12.45648
    321.92040      11.82655
    321.92650      11.69662
    321.93261      12.69168
    321.93871      13.81174
    321.94482      16.43180
    321.95092      17.55185
    321.95703      20.04691
    321.96313      15.91695
    321.96923      10.53700
    321.97534      13.78203
    321.98144      16.65207
    321.98755      11.39710
    321.99365      10.76713
    321.99976       9.88716
    322.00586       8.38218
    322.01196      10.37720
    322.01807      11.37221
    322.02417      13.86722
    322.03028      11.23723
    322.03638      11.35724
    322.04249      13.97724
    322.04859      12.84723
    322.05469      10.59223
    322.06080       8.46222
    322.06690       9.83220
    322.07301      13.70219
    322.07911      15.19717
    322.08522      14.81714
    322.09132      16.18711
    322.09742      10.93209
    322.10353      10.92705
    322.10963      12.92201
    322.11574      10.04197
    322.12184       9.03693
    322.12795       7.90688
    322.13405       5.02683
    322.14015       4.39677
    322.14626       6.26671
    322.15236       3.88665
    322.15847       3.38158
    322.16457       1.25152
    322.17068       1.99644
    322.17678       3.24137
    322.18288      -2.01371
    322.18899      -1.76879
    322.19509       1.47612
    322.20120       6.47103
    322.20730      12.71594
    322.21340      14.33584
    322.21951      15.58074
    322.22561      17.57564
    322.23172      15.94553
    322.23782      14.44042
    322.24393       9.81031
    322.25003       8.43019
    322.25613      11.17507
    322.26224      15.79495
    322.26834      20.91483
    322.27445      22.28470
    322.28055      22.15456
    322.28666      21.39943
    322.29276      20.51929
    322.29886      19.26414
    322.30497      18.38400
    322.31107      14.25385
    322.31718      11.24869
    322.32328       9.49354
    322.32939       6.98838
    322.33549       4.35822
    322.34159       4.47805
    322.34770       4.47288
    322.35380      10.46771
    322.35991      14.33753
    322.36601      16.08235
    322.37212      18.82717
    322.37822      19.07199
    322.38432      22.19180
    322.39043      23.06160
    322.39653      21.43141
    322.40264      18.42621
    322.40874      18.42101
    322.41485      22.91580
    322.42095      25.28559
    322.42705      28.53038
    322.43316      29.15017
    322.43926      30.14495
    322.44537      29.63973
    322.45147      28.50951
    322.45758      27.75428
    322.46368      24.99905
    322.46978      20.49381
    322.47589      18.98858
    322.48199      12.10834
    322.48810      11.60309
    322.49420      11.84785
    322.50031      15.09260
    322.50641      20.33735
    322.51251      22.95709
    322.51862      23.70183
    322.52472      24.44657
    322.53083      21.81630
    322.53693      22.93603
    322.54304      22.30576
    322.54914      18.80049
    322.55524      14.67021
    322.56135      13.28993
    322.56745      11.15964
    322.57356      15.52936
    322.57966      21.64907
    322.58576      25.01877
    322.59187      23.01348
    322.59797      19.75818
    322.60408      17.62787
    322.61018      16.87257
    322.61629      15.24226
    322.62239      18.11195
    322.62849      20.85664
    322.63460      20.47632
    322.64070      19.47100
    322.64681      23.34067
    322.65291      27.46035
    322.65902      31.58002
    322.66512      31.82468
    322.67122      31.69435
    322.67733      31.56401
    322.68343      28.80867
    322.68954      25.92832
    322.69564      25.92298
    322.70175      24.41762
    322.70785      22.41227
    322.71395      23.90691
    322.72006      27.27655
    322.72616      25.02119
    322.73227      25.01582
    322.73837      21.51045
    322.74448      22.50508
    322.75058      23.62471
    322.75668      23.74433
    322.76279      22.98895
    322.76889      23.60857
    322.77500      27.10318
    322.78110      27.72279
    322.78721      23.09240
    322.79331      22.33700
    322.79941      21.45661
    322.80552      23.20120
    322.81162      27.82080
    322.81773      27.44040
    322.82383      27.30998
    322.82994      23.67957
    322.83604      21.79916
    322.84214      21.16874
    322.84825      15.66332
    322.85435      18.28289
    322.86046      18.27747
    322.86656      16.39704
    322.87267      20.01661
    322.87877      25.26117
    322.88487      31.38073
    322.89098      31.62529
    322.89708      31.36985
    322.90319      29.98940
    322.90929      28.35895
    322.91539      26.35350
    322.92150      23.59804
    322.92760      29.09258
    322.93371      27.83712
    322.93981      26.70666
    322.94592      29.07619
    322.95202      29.94572
    322.95812      26.44025
    322.96423      22.93478
    322.97033      18.80430
    322.97644      15.92382
    322.98254      14.66834
    322.98865      13.03785
    322.99475      11.78236
    323.00085      13.02687
    323.00696      20.52138
    323.01306      26.14088
    323.01917      29.38538
    323.02527      33.37988
    323.03138      30.49937
    323.03748      32.74387
    323.04358      33.98835
    323.04969      37.23284
    323.05579      36.85233
    323.06190      39.97181
    323.06800      43.34129
    323.07411      45.83576
    323.08021      41.33023
    323.08631      35.19971
    323.09242      28.56917
    323.09852      23.93864
    323.10463      21.43310
    323.11073      17.92756
    323.11684      17.67202
    323.12294      19.91647
    323.12904      21.03592
    323.13515      25.40537
    323.14125      25.27482
    323.14736      22.01926
    323.15346      19.76371
    323.15957      18.38314
    323.16567      15.75258
    323.17177      14.49701
    323.17788      16.36645
    323.18398      17.61087
    323.19009      16.85530
    323.19619      16.59972
    323.20230      16.96914
    323.20840      16.46356
    323.21450      19.08298
    323.22061      23.95239
    323.22671      23.69680
    323.23282      22.56621
    323.23892      24.56061
    323.24503      24.55502
    323.25113      24.92442
    323.25723      26.41881
    323.26334      25.16321
    323.26944      27.78260
    323.27555      31.02699
    323.28165      32.64638
    323.28775      29.76576
    323.29386      27.38514
    323.29996      22.62952
    323.30607      20.12390
    323.31217      19.61827
    323.31828      19.11265
    323.32438      24.48202
    323.33048      29.10138
    323.33659      30.72075
    323.34269      30.09011
    323.34880      28.58447
    323.35490      29.70382
    323.36101      29.69818
    323.36711      33.69253
    323.37321      34.06189
    323.37932      35.30623
    323.38542      34.30058
    323.39153      33.16992
    323.39763      31.03926
    323.40374      33.03360
    323.40984      30.90293
    323.41594      29.02226
    323.42205      29.14159
    323.42815      32.13593
    323.43426      35.50525
    323.44036      37.99957
    323.44647      38.24389
    323.45257      34.11321
    323.45867      34.85752
    323.46478      34.72684
    323.47088      34.09615
    323.47699      28.59046
    323.48309      25.83476
    323.48920      23.20407
    323.49530      21.44837
    323.50140      19.94267
    323.50751      19.31196
    323.51361      17.68126
    323.51972      15.17555
    323.52582      15.79484
    323.53193      16.91413
    323.53803      18.03341
    323.54413      21.40270
    323.55024      17.39698
    323.55634      17.76625
    323.56245      18.88553
    323.56855      23.25480
    323.57466      31.37407
    323.58076      32.74334
    323.58686      31.11261
    323.59297      30.35687
    323.59907      29.97614
    323.60518      34.47039
    323.61128      36.96465
    323.61738      38.58391
    323.62349      41.57816
    323.62959      43.32241
    323.63570      38.56666
    323.64180      33.68591
    323.64791      25.93015
    323.65401      21.04939
    323.66011      19.54363
    323.66622      20.91287
    323.67232      22.03210
    323.67843      22.02634
    323.68453      17.39557
    323.69064      20.01479
    323.69674      16.88402
    323.70284      15.62824
    323.70895      14.99746
    323.71505      12.86668
    323.72116      11.23590
    323.72726      11.35511
    323.73337      15.59933
    323.73947      15.21854
    323.74557      17.71275
    323.75168      21.70695
    323.75778      22.45116
    323.76389      26.44536
    323.76999      29.68956
    323.77610      26.80876
    323.78220      21.30295
    323.78830      17.17214
    323.79441      13.54134
    323.80051      13.41052
    323.80662       8.90471
    323.81272       9.89890
    323.81883       9.39308
    323.82493      13.38726
    323.83103      16.00644
    323.83714      19.12561
    323.84324      18.36979
    323.84935      16.48896
    323.85545      12.48313
    323.86156      14.72729
    323.86766      19.09646
    323.87376      18.59063
    323.87987      20.45979
    323.88597      21.57895
    323.89208      20.19810
    323.89818      21.31726
    323.90429      17.43641
    323.91039      17.68056
    323.91649      14.29971
    323.92260      14.41886
    323.92870      13.41300
    323.93481       9.65715
    323.94091       3.52629
    323.94702       1.02043
    323.95312      -2.23544
    323.95922      -6.36630
    323.96533      -8.12217
    323.97143      -9.62804
    323.97754      -7.63391
    323.98364      -3.88978
    323.98974      -0.52066
    323.99585       0.22347
    324.00195       0.84259
    324.00806       6.08670
    324.01416       7.58082
    324.02027      10.82494
    324.02637      11.56905
    324.03247      11.68816
    324.03858      12.43227
    324.04468      14.17638
    324.05079      13.92048
    324.05689      12.16458
    324.06300      13.90868
    324.06910      15.02778
    324.07520      15.39688
    324.08131      13.64098
    324.08741       8.38507
    324.09352       5.62916
    324.09962       0.74825
    324.10573      -0.13266
    324.11183      -1.88858
    324.11793      -0.51949
    324.12404       2.22459
    324.13014       2.21867
    324.13625       1.71275
    324.14235       3.58182
    324.14846       4.95090
    324.15456       2.69497
    324.16066       1.68904
    324.16677       1.55811
    324.17287       2.42718
    324.17898       0.67124
    324.18508      -0.20969
    324.19119      -1.59063
    324.19729      -1.34657
    324.20339      -0.47752
    324.20950      -3.60846
    324.21560      -3.98941
    324.22171      -3.12035
    324.22781      -0.50130
    324.23392      -0.25726
    324.24002      -1.63821
    324.24612      -1.76916
    324.25223      -3.77512
    324.25833     -10.90608
    324.26444     -16.66204
    324.27054     -18.16800
    324.27665     -19.67397
    324.28275     -16.67994
    324.28885     -14.18590
    324.29496     -15.69187
    324.30106     -11.82284
    324.30717     -13.20382
    324.31327     -16.95979
    324.31937     -17.84077
    324.32548     -20.34675
    324.33158     -17.72773
    324.33769     -13.48371
    324.34379      -6.11469
    324.34990      -6.12068
    324.35600      -0.62666
    324.36210      -1.00765
    324.36821      -1.51364
    324.37431      -0.26964
    324.38042      -1.40063
    324.38652       2.21837
    324.39263       0.83738
    324.39873       0.08138
    324.40483      -4.54962
    324.41094      -7.55563
    324.41704     -14.18663
    324.42315     -18.44264
    324.42925     -21.07364
    324.43536     -26.07965
    324.44146     -29.58566
    324.44756     -27.21667
    324.45367     -26.47269
    324.45977     -25.85371
    324.46588     -24.10973
    324.47198     -20.61574
    324.47809     -14.49677
    324.48419     -10.75279
    324.49029      -9.63381
    324.49640     -12.38984
    324.50250     -12.77087
    324.50861     -13.52690
    324.51471     -13.53293
    324.52082     -12.78896
    324.52692     -14.54499
    324.53302     -18.92603
    324.53913     -24.43207
    324.54523     -24.93810
    324.55134     -20.69415
    324.55744     -17.82519
    324.56355     -16.58123
    324.56965     -18.83727
    324.57575     -21.21832
    324.58186     -22.34937
    324.58796     -26.35542
    324.59407     -28.36147
    324.60017     -31.86752
    324.60628     -33.62358
    324.61238     -32.00463
    324.61848     -28.88569
    324.62459     -25.76675
    324.63069     -26.64781
    324.63680     -22.90387
    324.64290     -26.28494
    324.64901     -25.54101
    324.65511     -25.17207
    324.66121     -26.55314
    324.66732     -28.43421
    324.67342     -25.31528
    324.67953     -30.32135
    324.68563     -31.82743
    324.69173     -31.95851
    324.69784     -33.08958
    324.70394     -32.59566
    324.71005     -31.22674
    324.71615     -29.23282
    324.72226     -31.61391
    324.72836     -33.24499
    324.73446     -35.37608
    324.74057     -33.50716
    324.74667     -32.88826
    324.75278     -30.51934
    324.75888     -27.90044
    324.76499     -27.28153
    324.77109     -20.78763
    324.77719     -16.66872
    324.78330     -12.92482
    324.78940     -10.18092
    324.79551     -12.68702
    324.80161     -12.19312
    324.80772     -12.32423
    324.81382     -12.08033
    324.81992     -15.21144
    324.82603     -13.34255
    324.83213     -10.09866
    324.83824      -8.85477
    324.84434     -10.61088
    324.85045      -9.99199
    324.85655     -15.12311
    324.86265     -19.50422
    324.86876     -19.51034
    324.87486     -19.01646
    324.88097     -16.52258
    324.88707     -16.65370
    324.89318     -16.53483
    324.89928     -15.04095
    324.90538     -15.54708
    324.91149     -12.05320
    324.91759     -12.93433
    324.92370     -13.06546
    324.92980     -17.69659
    324.93591     -18.20272
    324.94201     -16.58386
    324.94811     -13.83999
    324.95422     -11.84613
    324.96032     -12.72727
    324.96643     -11.35841
    324.97253     -10.36455
    324.97864      -7.62069
    324.98474      -4.75183
    324.99084      -6.00798
    324.99695      -8.01412
    325.00305     -11.39527
    325.00916     -13.27642
    325.01526     -19.90757
    325.02136     -19.41372
    325.02747     -22.04487
    325.03357     -19.42602
    325.03968     -16.30717
    325.04578     -10.68833
    325.05189      -8.44449
    325.05799      -7.82565
    325.06409     -13.08181
    325.07020     -15.96297
    325.07630     -17.21913
    325.08241     -20.85029
    325.08851     -23.10646
    325.09462     -21.86262
    325.10072     -21.86879
    325.10682     -17.74996
    325.11293     -19.25612
    325.11903     -21.76230
    325.12514     -23.64347
    325.13124     -22.39964
    325.13735     -20.78082
    325.14345     -21.91199
    325.14955     -21.79317
    325.15566     -21.67434
    325.16176     -19.55552
    325.16787     -18.31170
    325.17397     -18.69288
    325.18008     -19.07407
    325.18618     -20.08025
    325.19228     -20.33644
    325.19839     -14.34262
    325.20449      -8.22381
    325.21060      -3.85500
    325.21670       0.88882
    325.22281       1.25763
    325.22891       3.75143
    325.23501       2.12024
    325.24112       0.36405
    325.24722      -0.26715
    325.25333       0.35166
    325.25943       1.97046
    325.26554      -0.78574
    325.27164       1.70806
    325.27774       3.07686
    325.28385       0.57066
    325.28995      -2.56054
    325.29606      -7.44175
    325.30216      -9.19795
    325.30827      -7.82916
    325.31437      -6.83536
    325.32047      -7.96657
    325.32658      -8.34778
    325.33268     -10.47899
    325.33879      -7.11020
    325.34489     -12.11641
    325.35099     -13.62263
    325.35710     -13.50384
    325.36320     -12.88506
    325.36931      -8.51627
    325.37541      -7.27249
    325.38152      -6.40371
    325.38762     -11.78493
    325.39372     -11.04115
    325.39983      -8.92237
    325.40593      -7.42859
    325.41204      -4.93482
    325.41814      -7.06604
    325.42425      -8.57227
    325.43035     -10.82849
    325.43645     -12.58472
    325.44256     -15.46595
    325.44866     -15.97218
    325.45477     -13.35341
    325.46087     -15.35964
    325.46698     -16.86587
    325.47308     -17.74711
    325.47918     -16.50334
    325.48529     -17.75958
    325.49139     -13.51581
    325.49750     -11.02205
    325.50360     -13.52829
    325.50971     -14.40953
    325.51581     -13.16577
    325.52191      -5.92201
    325.52802      -1.30325
    325.53412       4.81551
    325.54023       7.55926
    325.54633       8.92802
    325.55244       4.92177
    325.55854       1.04052
    325.56464      -0.34072
    325.57075      -0.84697
    325.57685      -2.22822
    325.58296      -2.73447
    325.58906      -3.36572
    325.59517      -2.37197
    325.60127       0.74677
    325.60737       5.36552
    325.61348       7.10926
    325.61958       6.47801
    325.62569       6.84675
    325.63179       7.21549
    325.63790       6.33424
    325.64400       0.70298
    325.65010       1.32172
    325.65621       0.81546
    325.66231      -0.06580
    325.66842       3.17793
    325.67452       2.17167
    325.68063       0.16541
    325.68673      -1.84086
    325.69283      -8.09713
    325.69894      -7.22839
    325.70504      -6.73466
    325.71115      -3.49093
    325.71725      -1.87220
    325.72335      -3.37847
    325.72946      -6.00974
    325.73556      -6.26601
    325.74167      -1.89728
    325.74777      -1.65355
    325.75388       0.09017
    325.75998       0.58390
    325.76608       0.32762
    325.77219       1.19635
    325.77829      -1.80993
    325.78440       0.18379
    325.79050       1.17751
    325.79661      -3.20377
    325.80271      -4.46005
    325.80881      -6.46633
    325.81492      -9.59761
    325.82102     -14.10389
    325.82713     -11.48517
    325.83323      -9.36646
    325.83934      -6.87274
    325.84544      -1.62903
    325.85154       0.36469
    325.85765       4.60840
    325.86375       5.35211
    325.86986       3.84582
    325.87596       3.58953
    325.88207       2.45825
    325.88817       4.82695
    325.89427       4.82066
    325.90038       5.43937
    325.90648       5.18308
    325.91259       7.42679
    325.91869       5.17049
    325.92480       5.28920
    325.93090       5.65790
    325.93700       3.77661
    325.94311      -0.72969
    325.94921      -4.86099
    325.95532      -2.49228
    325.96142      -3.49858
    325.96753      -3.50488
    325.97363      -1.01118
    325.97973       4.85752
    325.98584       8.85122
    325.99194      10.21992
    325.99805      11.21362
    326.00415       7.33231
    326.01026       5.45101
    326.01636      10.56970
    326.02246      13.31340
    326.02857      11.05709
    326.03467       9.05079
    326.04078      10.66948
    326.04688       9.41317
    326.05298      10.03187
    326.05909       6.27556
    326.06519       2.26925
    326.07130       1.26294
    326.07740       0.38163
    326.08351       1.87532
    326.08961       0.99401
    326.09571      -3.26231
    326.10182       2.98138
    326.10792       4.60007
    326.11403       8.59376
    326.12013      15.58744
    326.12624      17.95613
    326.13234      17.32481
    326.13844      21.81850
    326.14455      22.31218
    326.15065      17.05586
    326.15676      12.67455
    326.16286       8.16823
    326.16897       5.66191
    326.17507       6.28059
    326.18117       7.27427
    326.18728       7.51795
    326.19338       8.63663
    326.19949      11.38031
    326.20559       6.87399
    326.21170       3.61766
    326.21780       0.36134
    326.22390      -0.76998
    326.23001       2.22370
    326.23611       1.09237
    326.24222       4.96105
    326.24832       5.32972
    326.25443       8.69840
    326.26053       5.44207
    326.26663       3.81074
    326.27274       0.30442
    326.27884      -0.70191
    326.28495      -2.45824
    326.29105       1.91043
    326.29716       7.15410
    326.30326      10.52277
    326.30936      10.39145
    326.31547       7.76012
    326.32157       7.25378
    326.32768       2.24745
    326.33378      -4.25888
    326.33989      -7.26521
    326.34599      -7.89654
    326.35209      -9.40287
    326.35820     -10.03421
    326.36430     -11.54054
    326.37041     -15.79687
    326.37651     -14.55321
    326.38262     -13.55954
    326.38872     -13.69088
    326.39482     -14.44721
    326.40093     -17.07855
    326.40703     -14.20989
    326.41314     -12.96622
    326.41924      -7.97256
    326.42534      -9.97890
    326.43145     -12.48523
    326.43755     -14.24157
    326.44366     -12.74791
    326.44976     -12.00425
    326.45587     -11.63559
    326.46197     -12.89193
    326.46807      -8.89827
    326.47418      -4.52961
    326.48028      -2.03595
    326.48639      -1.54229
    326.49249       0.32637
    326.49860      -0.05497
    326.50470       3.06369
    326.51080       1.30734
    326.51691       1.42600
    326.52301       1.54466
    326.52912       1.41332
    326.53522       0.65697
    326.54133      -0.34937
    326.54743      -0.10572
    326.55353      -3.48706
    326.55964      -5.99340
    326.56574      -7.37475
    326.57185      -8.25609
    326.57795      -8.76244
    326.58406     -10.01878
    326.59016     -11.40013
    326.59626      -9.15648
    326.60237      -7.78782
    326.60847     -11.16917
    326.61458     -13.05052
    326.62068     -14.93187
    326.62679     -18.43822
    326.63289     -19.06956
    326.63899     -20.57591
    326.64510     -18.20726
    326.65120     -17.33861
    326.65731     -15.46995
    326.66341     -15.22630
    326.66952     -11.85765
    326.67562      -8.11400
    326.68172     -12.49535
    326.68783      -8.37670
    326.69393      -9.75805
    326.70004     -12.88940
    326.70614      -9.27075
    326.71225      -9.52710
    326.71835      -8.90845
    326.72445      -7.91480
    326.73056      -7.29616
    326.73666      -6.80251
    326.74277      -6.80886
    326.74887      -9.69021
    326.75497      -6.94656
    326.76108      -4.07792
    326.76718      -3.83427
    326.77329      -3.84062
    326.77939      -2.72197
    326.78550       3.27167
    326.79160       6.01532
    326.79770       4.25897
    326.80381       3.00261
    326.80991       5.87126
    326.81602       3.61491
    326.82212       4.85855
    326.82823       6.60220
    326.83433       9.97085
    326.84043      12.21449
    326.84654      10.83314
    326.85264      10.20178
    326.85875       6.07043
    326.86485       4.93907
    326.87096       2.55772
    326.87706       1.30137
    326.88316      -1.45499
    326.88927      -5.71134
    326.89537     -10.71770
    326.90148     -13.97405
    326.90758     -10.35541
    326.91369      -9.36176
    326.91979      -5.99312
    326.92589      -4.62448
    326.93200      -1.88083
    326.93810      -4.51219
    326.94421      -5.14354
    326.95031      -5.14990
    326.95642      -7.28125
    326.96252      -5.03761
    326.96862      -3.79397
    326.97473      -1.42532
    326.98083       2.06832
    326.98694      -0.93803
    326.99304      -1.19439
    326.99915      -2.20075
    327.00525      -4.45710
    327.01135      -1.58846
    327.01746      -1.09481
    327.02356       0.02383
    327.02967      -0.35753
    327.03577       1.13612
    327.04188       5.00476
    327.04798       4.49840
    327.05408       3.49205
    327.06019       5.48569
    327.06629       7.10434
    327.07240      10.72298
    327.07850      14.59162
    327.08461      16.71027
    327.09071      18.32891
    327.09681      19.44756
    327.10292      18.06620
    327.10902      14.80984
    327.11513      11.67849
    327.12123       8.54713
    327.12733       4.41577
    327.13344       2.78442
    327.13954       0.90306
    327.14565       4.39671
    327.15175       2.01535
    327.15786       2.50899
    327.16396       1.75264
    327.17006      -1.37872
    327.17617      -3.13507
    327.18227      -1.26643
    327.18838      -0.27278
    327.19448      -0.02914
    327.20059       2.33951
    327.20669       1.95815
    327.21279      -2.79820
    327.21890       2.07044
    327.22500       6.06409
    327.23111       9.05773
    327.23721       6.42638
    327.24332       5.67002
    327.24942       0.28867
    327.25552       0.03231
    327.26163      -1.97404
    327.26773      -6.23040
    327.27384      -6.61175
    327.27994      -7.36810
    327.28605      -7.24946
    327.29215      -8.75581
    327.29825      -6.76216
    327.30436      -5.01852
    327.31046       1.35013
    327.31657       1.71878
    327.32267       4.96242
    327.32878       4.58107
    327.33488       2.57472
    327.34098       5.31837
    327.34709       7.81201
    327.35319       9.30566
    327.35930       8.29931
    327.36540       6.79296
    327.37151       1.66161
    327.37761       2.90525
    327.38371       2.52390
    327.38982       1.26755
    327.39592       0.51120
    327.40203       3.37985
    327.40813       3.24850
    327.41424       5.99215
    327.42034       8.61080
    327.42644       9.47945
    327.43255       4.34810
    327.43865       2.96675
    327.44476      -1.66460
    327.45086       0.57905
    327.45696       1.44770
    327.46307       5.06635
    327.46917       3.06001
    327.47528       2.05366
    327.48138       2.04731
    327.48749       2.29096
    327.49359       1.78461
    327.49969       3.65327
    327.50580       7.52192
    327.51190      10.39057
    327.51801      12.88423
    327.52411      11.00288
    327.53022       5.74654
    327.53632       2.61519
    327.54242      -2.76616
    327.54853      -3.02250
    327.55463      -7.15385
    327.56074     -10.16019
    327.56684      -9.29153
    327.57295      -5.42288
    327.57905      -3.55422
    327.58515      -1.81057
    327.59126      -3.31691
    327.59736      -4.07325
    327.60347      -5.45459
    327.60957      -4.46094
    327.61568      -6.59228
    327.62178      -3.59862
    327.62788      -1.85496
    327.63399      -1.48630
    327.64009       0.75736
    327.64620       0.25102
    327.65230       2.24468
    327.65841       0.48834
    327.66451       2.85700
    327.67061       1.97566
    327.67672       2.96932
    327.68282       5.58798
    327.68893       6.20665
    327.69503       2.20031
    327.70114       1.81897
    327.70724       4.81263
    327.71334       4.68130
    327.71945       6.29996
    327.72555       7.16863
    327.73166       5.03729
    327.73776       0.65596
    327.74387       0.77462
    327.74997      -0.48171
    327.75607       1.01195
    327.76218      -2.86938
    327.76828      -2.50071
    327.77439      -3.75705
    327.78049      -3.38838
    327.78660       4.23029
    327.79270       7.09896
    327.79880      10.21763
    327.80491      11.83630
    327.81101      10.20497
    327.81712       8.69864
    327.82322       8.31731
    327.82932       4.31098
    327.83543       1.92965
    327.84153      -0.07668
    327.84764      -3.83301
    327.85374      -8.96433
    327.85985     -11.47066
    327.86595     -13.85199
    327.87205     -17.60831
    327.87816     -20.61464
    327.88426     -24.74596
    327.89037     -29.12729
    327.89647     -27.63361
    327.90258     -20.26493
    327.90868     -14.39626
    327.91478      -9.52758
    327.92089      -9.78390
    327.92699      -7.41523
    327.93310      -2.92155
    327.93920       1.19713
    327.94531       4.56581
    327.95141       4.30949
    327.95751       4.30317
    327.96362       3.67185
    327.96972       5.41554
    327.97583      -0.21578
    327.98193      -0.22210
    327.98804       1.39658
    327.99414      -0.85973
    328.00024      -0.36605
    328.00635       0.87764
    328.01245       2.24632
    328.01856       2.36501
    328.02466       1.60869
    328.03077       0.85238
    328.03687       4.84607
    328.04297       2.08976
    328.04908       1.33344
    328.05518       0.57713
    328.06129      -1.42918
    328.06739      -2.31049
    328.07350      -5.06680
    328.07960      -5.69810
    328.08570     -10.45441
    328.09181     -16.83572
    328.09791     -21.09203
    328.10402     -19.22334
    328.11012     -18.10464
    328.11623     -14.98594
    328.12233     -13.74225
    328.12843     -13.24856
    328.13454     -11.75486
    328.14064      -6.76116
    328.14675      -3.76746
    328.15285       1.47623
    328.15895       5.96993
    328.16506       6.96363
    328.17116       8.83233
    328.17727      11.70103
    328.18337      10.44473
    328.18948      15.18843
    328.19558      12.05714
    328.20168      13.80084
    328.20779      14.91954
    328.21389      17.16325
    328.22000      16.03195
    328.22610      14.77566
    328.23221      14.01936
    328.23831      10.51307
    328.24441      11.50678
    328.25052       6.75049
    328.25662       4.24420
    328.26273       6.23790
    328.26883       5.35661
    328.27494       3.72533
    328.28104       1.46904
    328.28714       3.71275
    328.29325       0.45646
    328.29935      -0.04983
    328.30546       1.19389
    328.31156       0.56260
    328.31767      -1.56868
    328.32377      -3.44997
    328.32987      -4.58125
    328.33598      -5.58753
    328.34208      -8.96881
    328.34819      -5.60010
    328.35429      -5.60638
    328.36040      -2.98766
    328.36650       0.25606
    328.37260       1.37479
    328.37871       2.24351
    328.38481       1.86223
    328.39092       1.98095
    328.39702       8.09968
    328.40313      12.71840
    328.40923      13.46213
    328.41533      14.95586
    328.42144      12.94958
    328.42754      10.94331
    328.43365       6.68704
    328.43975       5.43077
    328.44586       4.17450
    328.45196       2.29323
    328.45806       2.28696
    328.46417       2.40569
    328.47027      -0.35057
    328.47638      -0.85684
    328.48248       1.88690
    328.48859       1.13063
    328.49469      -0.75063
    328.50079       0.86811
    328.50690      -2.38816
    328.51300      -1.76942
    328.51911      -3.27568
    328.52521      -5.03194
    328.53131      -3.66320
    328.53742      -7.04446
    328.54352      -7.30071
    328.54963      -3.55697
    328.55573      -2.31323
    328.56184      -3.19448
    328.56794      -3.57574
    328.57404      -5.33199
    328.58015      -1.83824
    328.58625      -2.71950
    328.59236       1.02425
    328.59846       1.26800
    328.60457      -1.36325
    328.61067       2.38051
    328.61677       2.62426
    328.62288       2.86801
    328.62898       1.98676
    328.63509       3.10552
    328.64119       2.84927
    328.64730       4.09303
    328.65340       4.58679
    328.65950       6.95555
    328.66561       8.69930
    328.67171       6.69306
    328.67782       6.56182
    328.68392       7.30559
    328.69003       5.92435
    328.69613       2.16811
    328.70223      -0.96312
    328.70834      -5.71936
    328.71444      -3.60059
    328.72055      -8.73183
    328.72665     -10.23806
    328.73276     -12.86929
    328.73886     -14.37552
    328.74496     -12.00675
    328.75107      -9.26298
    328.75717      -4.14421
    328.76328      -0.02544
    328.76938       3.96834
    328.77549       6.71211
    328.78159       2.70589
    328.78769       1.94966
    328.79380       4.69344
    328.79990       3.31222
    328.80601       2.18100
    328.81211      -0.70022
    328.81822      -5.45644
    328.82432      -4.58766
    328.83042      -2.71888
    328.83653       1.64991
    328.84263      -0.60631
    328.84874      -0.48752
    328.85484       2.50626
    328.86094       5.12505
    328.86705       2.11884
    328.87315       1.11263
    328.87926       0.85642
    328.88536       1.10021
    328.89147       3.59400
    328.89757       7.71280
    328.90367      10.58159
    328.90978       8.82539
    328.91588       6.44418
    328.92199       8.93798
    328.92809       8.93178
    328.93420       9.67558
    328.94030       9.41938
    328.94640       6.78818
    328.95251       5.65698
    328.95861       6.27578
    328.96472       1.01959
    328.97082      -2.36161
    328.97693      -2.74280
    328.98303      -3.37399
    328.98913      -4.63019
    328.99524      -4.51138
    329.00134      -4.89257
    329.00745      -2.39876
    329.01355       3.47005
    329.01966      10.33887
    329.02576      13.70768
    329.03186      12.20150
    329.03797      12.19531
    329.04407      13.31413
    329.05018      11.80795
    329.05628       9.55177
    329.06239       5.92059
    329.06849       5.28941
    329.07459       4.28323
    329.08070       4.52705
    329.08680       5.64588
    329.09291       9.26470
    329.09901       8.88353
    329.10512      11.12736
    329.11122      10.87119
    329.11732       9.74002
    329.12343      10.73385
    329.12953       9.85268
    329.13564      10.22151
    329.14174      13.96535
    329.14785      11.33418
    329.15395       7.07802
    329.16005       2.82185
    329.16616      -1.80931
    329.17226      -4.81547
    329.17837      -5.44663
    329.18447     -10.95279
    329.19058     -13.58394
    329.19668     -13.71510
    329.20278      -9.72125
    329.20889      -6.72741
    329.21499       2.26644
    329.22110       6.01029
    329.22720      12.87914
    329.23330      18.24799
    329.23941      24.49184
    329.24551      26.23569
    329.25162      23.72954
    329.25772      23.47340
    329.26383      18.96726
    329.26993      17.08611
    329.27603      15.20497
    329.28214      18.07383
    329.28824      18.69269
    329.29435      13.81155
    329.30045       8.93041
    329.30656       2.04928
    329.31266       2.41814
    329.31876       0.16201
    329.32487       0.53088
    329.33097       0.02475
    329.33708      -0.85638
    329.34318      -1.23751
    329.34929      -2.49364
    329.35539      -3.87477
    329.36149      -3.50589
    329.36760      -1.38702
    329.37370      -4.39314
    329.37981      -2.27426
    329.38591       0.21962
    329.39202       1.08850
    329.39812       0.45738
    329.40422      -3.17374
    329.41033      -3.17985
    329.41643      -3.31097
    329.42254      -0.94208
    329.42864       4.42680
    329.43475       3.04569
    329.44085       2.16458
    329.44695      -0.71653
    329.45306      -0.72263
    329.45916      -1.22874
    329.46527      -3.73484
    329.47137      -5.61595
    329.47748      -6.62205
    329.48358      -7.87815
    329.48968      -8.75925
    329.49579     -10.14035
    329.50189      -6.52145
    329.50800      -8.15255
    329.51410      -3.90864
    329.52021      -4.03974
    329.52631      -4.17083
    329.53241       0.32308
    329.53852      -1.18301
    329.54462      -2.56410
    329.55073      -2.19519
    329.55683      -5.32627
    329.56293      -5.70736
    329.56904      -5.58844
    329.57514      -5.21953
    329.58125      -7.10061
    329.58735      -6.60669
    329.59346      -4.98777
    329.59956      -3.11885
    329.60566      -0.24992
    329.61177       3.49400
    329.61787       3.98793
    329.62398      -1.64314
    329.63008      -7.64921
    329.63619      -9.28028
    329.64229     -10.66135
    329.64839     -11.79242
    329.65450     -13.79849
    329.66060     -11.55455
    329.66671      -6.31061
    329.67281      -3.81668
    329.67892       1.55226
    329.68502       0.92120
    329.69112       3.04014
    329.69723       2.65909
    329.70333       3.40303
    329.70944       5.89698
    329.71554       5.51593
    329.72165       5.00987
    329.72775       6.87882
    329.73385       3.87277
    329.73996       5.11673
    329.74606       6.86068
    329.75217       6.72964
    329.75827      10.72359
    329.76438      16.34255
    329.77048      17.71151
    329.77658      17.33047
    329.78269      12.57443
    329.78879       9.56839
    329.79490      10.31236
    329.80100      12.68132
    329.80711      14.80029
    329.81321      14.91926
    329.81931      10.66323
    329.82542       5.40720
    329.83152       1.52618
    329.83763       1.52015
    329.84373      -2.98587
    329.84984      -5.49190
    329.85594      -5.49792
    329.86204      -6.25394
    329.86815      -6.75996
    329.87425      -1.89098
    329.88036       1.22801
    329.88646      -1.52801
    329.89257       1.71598
    329.89867       5.08497
    329.90477       8.20396
    329.91088       4.82295
    329.91698       0.81694
    329.92309      -1.93906
    329.92919      -4.44507
    329.93529      -6.32607
    329.94140      -8.20707
    329.94750      -8.96307
    329.95361      -7.59407
    329.95971      -6.85007
    329.96582      -6.98107
    329.97192      -7.11206
    329.97802      -5.99306
    329.98413      -1.87405
    329.99023      -1.00504
    329.99634       1.98897
    330.00244       1.73299
    330.00855      -1.02300
    330.01465      -2.52899
    330.02075      -0.28497
    330.02686       4.83405
    330.03296       5.95307
    330.03907       4.82209
    330.04517       2.44111
    330.05128       5.68514
    330.05738      10.55416
    330.06348      14.42319
    330.06959       9.54222
    330.07569       4.28625
    330.08180       3.03028
    330.08790       0.89931
    330.09401       2.26835
    330.10011       1.76238
    330.10621       4.00642
    330.11232       4.62546
    330.11842       4.11950
    330.12453       1.98854
    330.13063      -2.01741
    330.13674      -3.89837
    330.14284      -2.65432
    330.14894      -1.53527
    330.15505      -3.41623
    330.16115      -6.29717
    330.16726     -10.05312
    330.17336     -10.18407
    330.17947      -7.94001
    330.18557      -6.94595
    330.19167      -0.07690
    330.19778       4.04216
    330.20388       7.41123
    330.20999      12.28029
    330.21609      15.27435
    330.22220      17.39342
    330.22830      22.01249
    330.23440      22.50656
    330.24051      23.50063
    330.24661      18.74470
    330.25272      16.86377
    330.25882      16.48285
    330.26492      14.35193
    330.27103      10.34601
    330.27713       6.09009
    330.28324       4.45917
    330.28934       6.20325
    330.29545       4.07234
    330.30155       1.56642
    330.30765       0.56051
    330.31376       2.05460
    330.31986       1.29869
    330.32597       3.41778
    330.33207       3.41188
    330.33818       4.78097
    330.34428       4.40007
    330.35038       3.76917
    330.35649       0.63827
    330.36259      -0.86762
    330.36870      -3.87352
    330.37480      -1.87942
    330.38091       1.73969
    330.38701       4.73380
    330.39311       6.60291
    330.39922       4.72202
    330.40532       5.34114
    330.41143       2.83525
    330.41753      -0.67063
    330.42364      -5.42651
    330.42974      -9.05739
    330.43584     -11.93827
    330.44195     -11.44415
    330.44805     -12.82502
    330.45416     -15.58090
    330.46026     -12.96177
    330.46637      -8.59264
    330.47247      -7.59851
    330.47857      -5.10437
    330.48468      -0.86024
    330.49078      -1.24110
    330.49689       0.87804
    330.50299       2.62218
    330.50910       1.49132
    330.51520       3.86046
    330.52130       5.35460
    330.52741       7.22375
    330.53351       4.84290
    330.53962       5.08705
    330.54572       4.45620
    330.55183       7.82535
    330.55793       9.31951
    330.56403       9.68866
    330.57014      11.18282
    330.57624       8.92698
    330.58235       5.79614
    330.58845       2.54031
    330.59455       5.65947
    330.60066       6.02864
    330.60676       6.02281
    330.61287       5.76698
    330.61897       6.76115
    330.62508       6.13032
    330.63118       8.49950
    330.63728      14.24367
    330.64339      15.73785
    330.64949      20.10703
    330.65560      23.22621
    330.66170      26.97039
    330.66781      24.46458
    330.67391      22.33377
    330.68001      20.20296
    330.68612      14.07215
    330.69222       9.69134
    330.69833       4.43553
    330.70443       7.67973
    330.71054       9.42392
    330.71664       8.29313
    330.72274       8.53732
    330.72885       5.53153
    330.73495      -1.59927
    330.74106      -4.48006
    330.74716      -4.86086
    330.75327      -5.74165
    330.75937      -8.12244
    330.76547      -8.62822
    330.77158      -9.75901
    330.77768     -10.76479
    330.78379      -7.89557
    330.78989       0.09865
    330.79600       5.71787
    330.80210       6.21209
    330.80820       9.08132
    330.81431       9.32554
    330.82041       8.69477
    330.82652       8.31400
    330.83262       7.30824
    330.83873      12.42747
    330.84483      18.04671
    330.85093      20.29094
    330.85704      23.53518
    330.86314      22.02942
    330.86925      16.77367
    330.87535      13.26791
    330.88146       6.76216
    330.88756       5.63141
    330.89366       1.62566
    330.89977      -0.00509
    330.90587       2.23916
    330.91198      -0.39158
    330.91808       2.85268
    330.92419       6.72194
    330.93029       5.84120
    330.93639       2.71046
    330.94250      -2.17028
    330.94860      -2.67601
    330.95471       0.56826
    330.96081       2.06253
    330.96691       5.55680
    330.97302       8.05107
    330.97912      12.17035
    330.98523      15.53963
    330.99133      17.78391
    330.99744      19.77818
    331.00354      19.14747
    331.00964      17.01675
    331.01575      12.38604
    331.02185      10.63033
    331.02796       7.49962
    331.03406       7.24391
    331.04017       6.36321
    331.04627       1.60750
    331.05237       0.97680
    331.05848       0.59610
    331.06458      -3.28460
    331.07069      -1.54030
    331.07679       2.70401
    331.08290       2.94832
    331.08900       2.81762
    331.09510       3.81193
    331.10121       3.18125
    331.10731       2.55056
    331.11342       0.41988
    331.11952      -1.71080
    331.12563      -0.96648
    331.13173       2.77784
    331.13783       2.27216
    331.14394       8.14149
    331.15004       8.51082
    331.15615      10.50515
    331.16225      11.99948
    331.16836       9.11881
    331.17446       9.61314
    331.18056      10.35748
    331.18667      10.22682
    331.19277       8.09616
    331.19888       7.09051
    331.20498       6.83485
    331.21109       2.95420
    331.21719       2.57355
    331.22329      -2.18210
    331.22940      -7.06275
    331.23550     -10.06840
    331.24161      -8.44904
    331.24771      -5.70468
    331.25382      -1.83532
    331.25992       0.40904
    331.26602      -1.09660
    331.27213      -3.10223
    331.27823      -3.23286
    331.28434      -7.48849
    331.29044      -6.99412
    331.29654      -5.37475
    331.30265      -2.00537
    331.30875       2.86400
    331.31486       6.23338
    331.32096       6.97777
    331.32707       4.72215
    331.33317       7.84153
    331.33927      11.46092
    331.34538      13.58031
    331.35148      17.94970
    331.35759      17.19410
    331.36369      15.56349
    331.36980      18.68289
    331.37590      19.67729
    331.38200      15.67169
    331.38811      13.54109
    331.39421       9.03550
    331.40032       7.02990
    331.40642       6.77431
    331.41253       8.51872
    331.41863       6.63814
    331.42473       7.25755
    331.43084       6.25197
    331.43694       9.12139
    331.44305      11.74081
    331.44915      15.61023
    331.45526      13.35466
    331.46136      13.34908
    331.46746      13.09351
    331.47357      10.33794
    331.47967       9.45737
    331.48578      10.45181
    331.49188       9.82125
    331.49799       5.06568
    331.50409       4.43512
    331.51019       6.55457
    331.51630       4.42401
    331.52240       3.91846
    331.52851       5.78791
    331.53461       8.15736
    331.54072      12.90181
    331.54682      12.14627
    331.55292      15.89072
    331.55903      17.76018
    331.56513      10.62964
    331.57124       7.24911
    331.57734       5.24357
    331.58345       4.61304
    331.58955       3.10751
    331.59565       1.60198
    331.60176       0.09645
    331.60786      -1.03407
    331.61397      -6.66459
    331.62007     -10.42011
    331.62618     -13.30063
    331.63228     -14.68115
    331.63838      -9.18666
    331.64449      -7.19218
    331.65059      -6.19769
    331.65670      -6.95319
    331.66280      -5.33370
    331.66890      -4.83920
    331.67501      -1.21971
    331.68111      -1.97521
    331.68722      -1.10570
    331.69332      -0.86120
    331.69943       2.25831
    331.70553       2.37782
    331.71163       3.24733
    331.71774       5.86684
    331.72384       6.73635
    331.72995      10.85587
    331.73605      16.35039
    331.74216      12.96991
    331.74826       9.46443
    331.75436       5.95896
    331.76047       7.32848
    331.76657       8.07301
    331.77268       6.81754
    331.77878       4.56208
    331.78489      -0.44339
    331.79099       0.17615
    331.79709      -4.82931
    331.80320      -8.08477
    331.80930      -9.96522
    331.81541      -9.59568
    331.82151     -10.10113
    331.82762     -11.10658
    331.83372      -9.86203
    331.83982     -10.74247
    331.84593     -11.12291
    331.85203      -9.12836
    331.85814      -2.88379
    331.86424      -1.63923
    331.87035      -2.01967
    331.87645      -6.27510
    331.88255      -8.03053
    331.88866      -8.41096
    331.89476     -10.16638
    331.90087      -7.42181
    331.90697     -10.42723
    331.91308     -10.18265
    331.91918     -10.81307
    331.92528      -8.06848
    331.93139      -8.44890
    331.93749      -9.70431
    331.94360      -5.95972
    331.94970      -5.09012
    331.95581      -3.34553
    331.96191      -7.60093
    331.96801      -8.85633
    331.97412      -5.61173
    331.98022      -2.99213
    331.98633      -0.99752
    331.99243       1.74709
    331.99853       4.99170
    332.00464       0.61131
    332.01074      -3.64407
    332.01685      -3.77446
    332.02295      -0.65484
    332.02906       4.46478
    332.03516       3.95941
    332.04126       1.70403
    332.04737       0.44866
    332.05347      -5.18171
    332.05958     -11.31208
    332.06568     -11.19244
    332.07179     -12.07281
    332.07789     -12.20317
    332.08399      -7.70853
    332.09010      -2.21388
    332.09620       1.78076
    332.10231       4.90041
    332.10841       8.39506
    332.11452       8.63971
    332.12062       9.88436
    332.12672       7.75402
    332.13283       7.99868
    332.13893       7.61834
    332.14504       5.11300
    332.15114       3.85767
    332.15725       1.85234
    332.16335       2.84701
    332.16945       2.84168
    332.17556       1.33635
    332.18166      -0.54397
    332.18777       2.70071
    332.19387       2.82039
    332.19998       3.94007
    332.20608       6.93476
    332.21218       9.30444
    332.21829       8.92413
    332.22439       8.04383
    332.23050       8.66352
    332.23660       9.15822
    332.24271      10.77792
    332.24881       7.77261
    332.25491       5.39232
    332.26102       1.13702
    332.26712       0.63173
    332.27323      -2.24856
    332.27933       1.12115
    332.28544       3.61587
    332.29154       8.98559
    332.29764       9.23030
    332.30375       5.47503
    332.30985       4.34475
    332.31596      -0.41053
    332.32206       1.33420
    332.32817       5.07893
    332.33427       4.44867
    332.34037       8.94340
    332.34648       6.56314
    332.35258       7.18288
    332.35869       9.17762
    332.36479       3.79736
    332.37089       0.16711
    332.37700       0.16186
    332.38310       3.03161
    332.38921       3.90136
    332.39531       0.39612
    332.40142      -1.48413
    332.40752      -0.48937
    332.41362       0.50540
    332.41973       0.12516
    332.42583       3.74493
    332.43194       5.23970
    332.43804       5.60947
    332.44415       5.22924
    332.45025       2.22402
    332.45635      -0.40620
    332.46246      -4.28642
    332.46856      -7.29164
    332.47467     -10.79685
    332.48077     -12.05207
    332.48688     -10.68228
    332.49298     -12.56249
    332.49908     -11.94269
    332.50519      -8.82289
    332.51129      -7.82810
    332.51740      -3.95829
    332.52350      -2.58849
    332.52961      -1.59368
    332.53571       0.27613
    332.54181       3.27094
    332.54792       2.64075
    332.55402       4.51056
    332.56013       5.13038
    332.56623       3.62520
    332.57234       2.87002
    332.57844       6.48985
    332.58454      10.73468
    332.59065      10.97951
    332.59675       9.97434
    332.60286      10.84417
    332.60896       9.83901
    332.61507      13.08385
    332.62117      14.70369
    332.62727      20.94853
    332.63338      23.81838
    332.63948      24.93823
    332.64559      23.05808
    332.65169      21.17793
    332.65780      17.29779
    332.66390      10.16764
    332.67000       6.66250
    332.67611       5.28237
    332.68221       2.52723
    332.68832      -2.10290
    332.69442      -0.48303
    332.70052       0.13684
    332.70663       1.75671
    332.71273       5.37659
    332.71884       3.74647
    332.72494      -1.63365
    332.73105      -3.51376
    332.73715      -2.76888
    332.74325      -3.89899
    332.74936      -1.65410
    332.75546      -1.65920
    332.76157      -4.28931
    332.76767      -3.91941
    332.77378      -4.92451
    332.77988      -3.42961
    332.78598       0.19030
    332.79209       2.06021
    332.79819       5.30512
    332.80430       6.05003
    332.81040       8.29494
    332.81651       9.53986
    332.82261       8.40978
    332.82871       8.77970
    332.83482       9.89963
    332.84092       5.89455
    332.84703       2.76448
    332.85313       3.63442
    332.85924       2.50435
    332.86534       3.49929
    332.87144      -0.00577
    332.87755      -2.76083
    332.88365      -4.26589
    332.88976      -2.02094
    332.89586       3.97401
    332.90197       5.71896
    332.90807       4.71391
    332.91417       5.45887
    332.92028       5.20382
    332.92638       5.57379
    332.93249       6.31875
    332.93859       3.68872
    332.94470      -0.81632
    332.95080      -1.32135
    332.95690      -2.57637
    332.96301      -0.95640
    332.96911       3.53858
    332.97522       7.03356
    332.98132       9.15354
    332.98743       6.02353
    332.99353       4.39352
    332.99963       4.01351
    333.00574       1.13350
    333.01184       0.37850
    333.01795      -0.62651
    333.02405      -3.13151
    333.03016      -3.51150
    333.03626      -4.39150
    333.04236      -4.89649
    333.04847      -2.77648
    333.05457      -0.78147
    333.06068       1.96354
    333.06678       3.58356
    333.07288       0.45358
    333.07899      -5.42640
    333.08509      -8.55637
    333.09120      -7.43634
    333.09730      -6.44131
    333.10341      -6.82128
    333.10951      -1.82625
    333.11561       1.04379
    333.12172       5.16383
    333.12782       6.78387
    333.13393       9.40392
    333.14003      13.64896
    333.14614      19.01901
    333.15224      21.13906
    333.15834      24.50912
    333.16445      20.87918
    333.17055      18.74924
    333.17666      15.86930
    333.18276      16.36436
    333.18887      13.73443
    333.19497      10.85450
    333.20107       6.97457
    333.20718       3.46965
    333.21328      -0.78528
    333.21939      -1.66520
    333.22549      -5.79512
    333.23160      -9.30003
    333.23770      -9.92994
    333.24380     -10.55986
    333.24991     -13.06476
    333.25601     -12.44467
    333.26212      -9.19957
    333.26822      -4.32947
    333.27433      -0.58437
    333.28043       0.78574
    333.28653       1.90584
    333.29264       1.02595
    333.29874       1.89606
    333.30485       4.26618
    333.31095      -1.98870
    333.31706      -6.74358
    333.32316      -7.49846
    333.32926      -7.25334
    333.33537      -4.50821
    333.34147      -0.63808
    333.34758       2.73205
    333.35368       5.72719
    333.35979       7.72233
    333.36589       4.96747
    333.37199       1.58761
    333.37810       4.58275
    333.38420       2.45290
    333.39031       1.19805
    333.39641      -4.30680
    333.40251      -4.18664
    333.40862      -1.06648
    333.41472       3.42868
    333.42083       0.29884
    333.42693      -1.58099
    333.43304       0.91418
    333.43914       5.90935
    333.44524       6.02952
    333.45135      10.27470
    333.45745      12.51987
    333.46356      12.26505
    333.46966      13.01024
    333.47577      10.50542
    333.48187       6.75061
    333.48797       7.49580
    333.49408       5.61600
    333.50018       9.48619
    333.50629       9.60639
    333.51239       8.60159
    333.51850      12.47180
    333.52460      20.09201
    333.53070      22.08721
    333.53681      22.95743
    333.54291      21.45264
    333.54902      19.57286
    333.55512      15.81808
    333.56123      10.81330
    333.56733       6.05852
    333.57343       8.17875
    333.57954      12.42398
    333.58564       9.41921
    333.59175       8.16445
    333.59785       3.28469
    333.60396       0.90493
    333.61006      -1.34983
    333.61616      -4.10458
    333.62227      -3.73434
    333.62837      -0.11409
    333.63448      -2.36883
    333.64058      -0.74858
    333.64669       0.12168
    333.65279      -2.00806
    333.65889       1.48721
    333.66500       4.23247
    333.67110       6.47774
    333.67721       7.34801
    333.68331       5.84329
    333.68942       4.46356
    333.69552       4.33384
    333.70162       6.20413
    333.70773       8.07441
    333.71383       8.69470
    333.71994      10.68999
    333.72604      13.18528
    333.73215      12.80558
    333.73825      11.42587
    333.74435       9.42117
    333.75046       8.54148
    333.75656      10.91178
    333.76267      10.90709
    333.76877      11.40240
    333.77487      10.39772
    333.78098      15.89303
    333.78708      18.26335
    333.79319      22.38367
    333.79929      18.87900
    333.80540      18.87432
    333.81150      15.99465
    333.81760      14.86498
    333.82371      17.23532
    333.82981      18.85566
    333.83592      16.60100
    333.84202      12.97134
    333.84813      11.59168
    333.85423       7.58703
    333.86033       8.08238
    333.86644      12.07774
    333.87254      13.57309
    333.87865      14.06845
    333.88475      15.43881
    333.89086      14.18417
    333.89696      10.92954
    333.90306       8.04991
    333.90917       6.79528
    333.91527       8.41566
    333.92138       7.03603
    333.92748       0.78141
    333.93359      -0.09820
    333.93969       3.89718
    333.94579       6.51757
    333.95190       7.38796
    333.95800      10.38335
    333.96411      10.87875
    333.97021       9.99915
    333.97632      12.24455
    333.98242      10.73995
    333.98852      12.23536
    333.99463      12.10577
    334.00073      11.72618
    334.00684       8.72159
    334.01294       8.59201
    334.01905       9.96243
    334.02515      12.08285
    334.03125       9.82828
    334.03736       9.94871
    334.04346       7.56914
    334.04957       7.06457
    334.05567      11.93501
    334.06178      18.80545
    334.06788      15.92589
    334.07398      12.92133
    334.08009      13.79178
    334.08619      11.53723
    334.09230       5.90768
    334.09840       3.52814
    334.10450       1.39859
    334.11061      -1.85595
    334.11671      -3.11048
    334.12282      -7.36502
    334.12892      -3.86955
    334.13503      -0.87408
    334.14113       5.62140
    334.14723      10.99187
    334.15334      15.11235
    334.15944      20.23283
    334.16555      23.72832
    334.17165      27.09881
    334.17776      32.09429
    334.18386      30.46479
    334.18996      27.96028
    334.19607      24.20578
    334.20217      19.32628
    334.20828      13.32179
    334.21438       6.19229
    334.22049       1.43780
    334.22659      -4.94169
    334.23269      -5.82117
    334.23880      -7.45065
    334.24490      -6.83013
    334.25101      -8.08461
    334.25711      -5.21409
    334.26322      -1.09356
    334.26932      -2.22303
    334.27542      -5.72749
    334.28153      -6.35696
    334.28763      -6.73642
    334.29374      -8.24088
    334.29984      -7.12033
    334.30595      -7.49978
    334.31205      -6.25423
    334.31815      -1.75868
    334.32426       0.86188
    334.33036       4.60743
    334.33647       7.85300
    334.34257       6.34856
    334.34868       3.59413
    334.35478       2.96469
    334.36088      -2.28973
    334.36699      -1.66916
    334.37309      -3.67358
    334.37920       1.07200
    334.38530       0.06758
    334.39141      -3.43683
    334.39751      -4.94124
    334.40361      -3.32065
    334.40972      -1.32506
    334.41582      -0.45446
    334.42193       4.41614
    334.42803       9.78674
    334.43414      10.15735
    334.44024      11.40295
    334.44634      11.77357
    334.45245      10.51918
    334.45855       6.76480
    334.46466       4.88541
    334.47076       4.88104
    334.47686       7.00166
    334.48297       4.24729
    334.48907       1.36792
    334.49518      -3.26145
    334.50128      -3.14081
    334.50739      -4.14517
    334.51349      -3.89953
    334.51959      -2.90389
    334.52570      -8.40824
    334.53180      -8.53759
    334.53791      -7.66694
    334.54401      -8.17129
    334.55012      -7.92563
    334.55622      -3.55497
    334.56232      -0.18430
    334.56843       0.81136
    334.57453       0.18203
    334.58064       0.80270
    334.58674       2.42338
    334.59285       1.29405
    334.59895       0.41473
    334.60505       2.16042
    334.61116      -0.09390
    334.61726      -0.59821
    334.62337      -0.35252
    334.62947       1.14318
    334.63558       4.63887
    334.64168       4.63457
    334.64778       6.75528
    334.65389       5.37598
    334.65999       3.49669
    334.66610       1.74240
    334.67220       4.36311
    334.67831       7.85883
    334.68441       9.22955
    334.69051       9.22527
    334.69662      10.59600
    334.70272       9.59173
    334.70883       8.96246
    334.71493       8.83319
    334.72104       8.20393
    334.72714      10.82467
    334.73324      14.69541
    334.73935      19.06615
    334.74545      18.56190
    334.75156      20.18265
    334.75766      22.30340
    334.76377      25.67416
    334.76987      24.91992
    334.77597      20.79068
    334.78208      18.28644
    334.78818      15.90721
    334.79429       9.52798
    334.80039      10.52375
    334.80649       9.76953
    334.81260       8.64031
    334.81870       8.01109
    334.82481       8.50687
    334.83091       7.37766
    334.83702      10.87345
    334.84312       6.74424
    334.84922       7.49004
    334.85533       9.73584
    334.86143       7.73164
    334.86754       3.60244
    334.87364       1.47325
    334.87975      -4.28094
    334.88585      -6.16013
    334.89195      -3.91432
    334.89806       1.58150
    334.90416       3.57732
    334.91027       5.44815
    334.91637       6.31897
    334.92248       7.18980
    334.92858       6.06064
    334.93468       1.93147
    334.94079      -0.32269
    334.94689      -1.95185
    334.95300      -3.95601
    334.95910      -5.96016
    334.96521      -5.33931
    334.97131      -1.59346
    334.97741       1.15240
    334.98352       1.02326
    334.98962       0.14412
    334.99573       0.01498
    335.00183      -2.73915
    335.00794      -6.24328
    335.01404      -4.87241
    335.02014      -2.50154
    335.02625       3.99434
    335.03235       9.49022
    335.03846      14.48611
    335.04456      18.10699
    335.05067      15.47788
    335.05677      14.47377
    335.06287      12.84467
    335.06898      11.71557
    335.07508       8.46147
    335.08119       2.08237
    335.08729      -1.54672
    335.09340      -3.80081
    335.09950      -4.05490
    335.10560      -3.05898
    335.11171      -3.68807
    335.11781      -4.44215
    335.12392      -4.57122
    335.13002      -1.07529
    335.13613       1.42063
    335.14223       1.04157
    335.14833       3.91250
    335.15444       2.15844
    335.16054       5.65438
    335.16665       5.52533
    335.17275       4.14627
    335.17885       2.76722
    335.18496      -0.98682
    335.19106       1.50913
    335.19717       6.88009
    335.20327       9.50105
    335.20938      13.12201
    335.21548      10.49298
    335.22158       6.11395
    335.22769       6.35992
    335.23379       1.98090
    335.23990       2.72688
    335.24600       1.34786
    335.25211      -2.40616
    335.25821      -4.91017
    335.26431      -5.28918
    335.27042      -4.04319
    335.27652      -2.79719
    335.28263       0.44881
    335.28873       3.81981
    335.29484      10.44082
    335.30094      12.93682
    335.30704      14.43283
    335.31315      11.55385
    335.31925       4.29986
    335.32536       0.92088
    335.33146       5.16690
    335.33757      11.41293
    335.34367      15.28396
    335.34977      20.27999
    335.35588      20.77602
    335.36198      20.27206
    335.36809      18.39310
    335.37419      18.63914
    335.38030      18.01019
    335.38640      16.25623
    335.39250       6.87728
    335.39861       2.87334
    335.40471      -0.50561
    335.41082       0.74045
    335.41692       2.61152
    335.42303       5.48258
    335.42913       4.47865
    335.43523       4.47472
    335.44134       6.34580
    335.44744       6.71688
    335.45355       4.83795
    335.45965      -3.29096
    335.46576      -7.91988
    335.47186      -6.04879
    335.47796      -1.05270
    335.48407      -2.93160
    335.49017      -5.81050
    335.49628      -5.81440
    335.50238      -7.19330
    335.50848      -4.69719
    335.51459      -1.82608
    335.52069       0.79503
    335.52680       6.79115
    335.53290       7.66226
    335.53901       9.65838
    335.54511       9.40451
    335.55121      11.52564
    335.55732      11.64676
    335.56342      14.01790
    335.56953      16.01403
    335.57563      15.38517
    335.58174      16.38132
    335.58784      18.62746
    335.59394      21.62361
    335.60005      21.99475
    335.60615      19.61591
    335.61226      15.48706
    335.61836      15.73322
    335.62447      16.85439
    335.63057      17.47555
    335.63667      16.22172
    335.64278      12.71789
    335.64888      11.96407
    335.65499       7.21024
    335.66109       3.70642
    335.66720       2.95260
    335.67330       6.07379
    335.67940       9.19498
    335.68551       9.44117
    335.69161       7.31237
    335.69772       5.43356
    335.70382       4.30476
    335.70993       4.42597
    335.71603       0.42217
    335.72213      -2.95662
    335.72824      -8.46041
    335.73434      -8.71419
    335.74045      -9.71797
    335.74655      -8.34675
    335.75266      -7.47553
    335.75876      -2.22930
    335.76486      -0.23307
    335.77097      -1.11184
    335.77707       1.38440
    335.78318       1.25564
    335.78928       7.62688
    335.79539       9.37312
    335.80149       9.61937
    335.80759       7.36562
    335.81370       7.11187
    335.81980       8.35813
    335.82591      10.97939
    335.83201       8.22565
    335.83812       6.09692
    335.84422       9.96819
    335.85032      11.21446
    335.85643      14.33573
    335.86253      16.20701
    335.86864      19.45329
    335.87474      21.32457
    335.88084      20.82086
    335.88695      22.81715
    335.89305      20.18844
    335.89916      20.05974
    335.90526      21.68103
    335.91137      21.80233
    335.91747      21.04864
    335.92357      18.54494
    335.92968      15.91625
    335.93578      15.28757
    335.94189      17.78388
    335.94799      16.53020
    335.95410      15.52652
    335.96020      15.89785
    335.96630      15.39417
    335.97241      14.01551
    335.97851      16.13684
    335.98462      12.13318
    335.99072       7.00452
    335.99683       4.62586
    336.00293       5.24720
    336.00903       9.74355
    336.01514       8.73990
    336.02124       7.86126
    336.02735       9.48262
    336.03345      10.60398
    336.03956      12.85034
    336.04566      16.22171
    336.05176      20.34307
    336.05787      23.96445
    336.06397      25.33582
    336.07008      26.33220
    336.07618      26.70358
    336.08229      23.57497
    336.08839      18.94636
    336.09449      17.19275
    336.10060      12.68914
    336.10670      14.93554
    336.11281      18.30693
    336.11891      14.30334
    336.12502      10.54974
    336.13112       8.17115
    336.13722      10.41756
    336.14333      14.91397
    336.14943      12.91039
    336.15554      13.03181
    336.16164      11.15323
    336.16775       6.89966
    336.17385       7.27109
    336.17995       6.39252
    336.18606       6.88896
    336.19216       6.26040
    336.19827       4.38184
    336.20437       6.37828
    336.21047       8.87473
    336.21658       8.12118
    336.22268      10.11763
    336.22879       7.61409
    336.23489       6.48555
    336.24100       4.73201
    336.24710       4.72847
    336.25320       7.47494
    336.25931       5.47141
    336.26541       4.96789
    336.27152       4.33936
    336.27762       2.58584
    336.28373       3.08233
    336.28983       3.45381
    336.29593       3.57530
    336.30204       3.44679
    336.30814       0.19329
    336.31425      -1.06021
    336.32035      -2.68871
    336.32646      -0.69221
    336.33256      -0.07070
    336.33866       1.67581
    336.34477       6.04732
    336.35087       5.29384
    336.35698       7.16536
    336.36308      13.66188
    336.36919      17.65841
    336.37529      20.65493
    336.38139      19.40146
    336.38750      19.52300
    336.39360      17.51954
    336.39971      13.01608
    336.40581       8.63762
    336.41192       5.75916
    336.41802       1.25571
    336.42412       1.75227
    336.43023      -0.25118
    336.43633      -2.87962
    336.44244      -1.88306
    336.44854      -2.13650
    336.45465      -1.26493
    336.46075       2.98164
    336.46685       5.47822
    336.47296       7.72479
    336.47906       9.34637
    336.48517       9.84295
    336.49127      11.33954
    336.49738      11.58613
    336.50348      13.83272
    336.50958      19.07931
    336.51569      20.45091
    336.52179      14.69751
    336.52790      11.06911
    336.53400      10.56572
    336.54010      10.56233
    336.54621       8.55894
    336.55231       7.18056
    336.55842       5.80218
    336.56452       5.92380
    336.57063       6.54542
    336.57673       6.66705
    336.58283       5.03868
    336.58894       6.78532
    336.59504       6.15695
    336.60115       8.65359
    336.60725      12.65023
    336.61336      17.27188
    336.61946      14.51853
    336.62556      12.14018
    336.63167      12.01184
    336.63777       9.25849
    336.64388       4.75515
    336.64998       2.50182
    336.65609       0.99849
    336.66219       1.99516
    336.66829       3.11683
    336.67440       5.98850
    336.68050       7.48518
    336.68661       6.23187
    336.69271       4.97855
    336.69882       6.47524
    336.70492       7.59693
    336.71102       4.96862
    336.71713       3.71532
    336.72323       4.58702
    336.72934       1.33372
    336.73544      -3.41957
    336.74155      -8.67286
    336.74765      -7.17615
    336.75375      -4.92943
    336.75986      -6.05771
    336.76596      -8.68599
    336.77207      -7.43927
    336.77817      -3.19254
    336.78428      -2.57081
    336.79038      -1.19908
    336.79648      -0.82734
    336.80259       1.29440
    336.80869       2.29114
    336.81480       2.53789
    336.82090       2.28464
    336.82701       8.90639
    336.83311       7.77815
    336.83921       9.14990
    336.84532       6.14666
    336.85142       2.89343
    336.85753       2.76520
    336.86363      -2.11303
    336.86974      -4.61626
    336.87584      -7.74449
    336.88194     -11.62271
    336.88805     -11.50093
    336.89415     -13.12914
    336.90026     -11.00735
    336.90636     -12.26056
    336.91246     -12.63876
    336.91857     -10.76697
    336.92467      -8.02017
    336.93078      -3.52336
    336.93688       2.47344
    336.94299       3.72025
    336.94909       2.59207
    336.95519       1.71388
    336.96130       0.83570
    336.96740       1.83252
    336.97351      -1.92065
    336.97961       0.32617
    336.98572       1.57301
    336.99182       2.94484
    336.99792       2.06668
    337.00403       4.31352
    337.01013       5.31036
    337.01624       7.55721
    337.02234       9.67906
    337.02845       6.67591
    337.03455       0.92276
    337.04065      -3.20538
    337.04676      -2.08352
    337.05286       1.41335
    337.05897       2.28521
    337.06507       2.78208
    337.07118       4.40396
    337.07728       4.40084
    337.08338       0.02271
    337.08949      -1.73040
    337.09559      -2.85852
    337.10170      -3.23663
    337.10780      -1.98974
    337.11391      -1.86784
    337.12001      -3.87094
    337.12611      -3.87404
    337.13222      -4.50214
    337.13832      -2.38023
    337.14443      -1.88332
    337.15053      -0.26141
    337.15664       1.73551
    337.16274       2.10743
    337.16884       2.47935
    337.17495       5.22628
    337.18105       5.84820
    337.18716       8.09514
    337.19326       6.96707
    337.19937       8.71401
    337.20547      11.08595
    337.21157      14.95789
    337.21768      19.32984
    337.22378      20.07679
    337.22989      20.94874
    337.23599      17.57070
    337.24209      15.44266
    337.24820      11.56462
    337.25430       7.18658
    337.26041       4.93355
    337.26651       6.93052
    337.27262       9.05250
    337.27872      10.29947
    337.28482      12.54645
    337.29093      12.66844
    337.29703      14.29043
    337.30314      16.53741
    337.30924      17.78441
    337.31535      16.78140
    337.32145      15.15340
    337.32755      12.52540
    337.33366      10.64741
    337.33976      12.14442
    337.34587       8.26643
    337.35197      10.51344
    337.35808      13.38546
    337.36418      11.00748
    337.37028       8.87950
    337.37639       7.87653
    337.38249       5.87356
    337.38860       3.62059
    337.39470       3.36762
    337.40081       0.36466
    337.40691      -5.88830
    337.41301      -8.76625
    337.41912      -6.64420
    337.42522      -7.39715
    337.43133      -5.90010
    337.43743      -7.27804
    337.44354      -8.40598
    337.44964     -10.65892
    337.45574     -14.41185
    337.46185     -15.78979
    337.46795     -15.79271
    337.47406     -13.29564
    337.48016     -12.92356
    337.48627     -12.67648
    337.49237      -8.17939
    337.49847      -2.68231
    337.50458       2.81478
    337.51068       2.18688
    337.51679       2.43397
    337.52289       2.05607
    337.52900       3.42818
    337.53510       5.92528
    337.54120       7.17239
    337.54731       7.91950
    337.55341       7.29162
    337.55952       4.16374
    337.56562      -0.46414
    337.57173       1.28298
    337.57783      -0.84489
    337.58393      -0.97276
    337.59004      -1.85063
    337.59614      -5.10349
    337.60225      -4.85635
    337.60835      -6.98421
    337.61445     -10.48706
    337.62056      -7.23992
    337.62666      -4.61776
    337.63277      -5.49561
    337.63887      -8.37345
    337.64498     -11.25129
    337.65108     -11.87913
    337.65718      -7.13196
    337.66329      -6.00979
    337.66939      -3.26262
    337.67550      -1.01544
    337.68160       2.85674
    337.68771       2.85392
    337.69381       0.35110
    337.69991       3.97329
    337.70602       4.72048
    337.71212       5.84268
    337.71823       4.08988
    337.72433       1.71208
    337.73044      -2.79072
    337.73654      -3.79351
    337.74264      -4.79630
    337.74875      -2.04909
    337.75485      -1.42687
    337.76096      -0.17966
    337.76706       0.81757
    337.77317       2.18979
    337.77927       1.43702
    337.78537       1.43425
    337.79148       7.43149
    337.79758      10.05372
    337.80369      14.05096
    337.80979      15.54821
    337.81590      16.67045
    337.82200      17.16770
    337.82810      14.41496
    337.83421      15.28721
    337.84031      13.90947
    337.84642      14.28173
    337.85252      13.52900
    337.85863      10.02627
    337.86473       3.02354
    337.87083       1.14581
    337.87694       2.39309
    337.88304       3.89037
    337.88915       4.13765
    337.89525       3.00994
    337.90136       3.00723
    337.90746       3.00452
    337.91356       5.00181
    337.91967       8.24911
    337.92577       8.24641
    337.93188       9.99372
    337.93798       5.86603
    337.94408       7.11334
    337.95019       2.86065
    337.95629       3.73297
    337.96240       6.48029
    337.96850       7.35261
    337.97461       8.84994
    337.98071       7.34727
    337.98681       1.09460
    337.99292      -0.65807
    337.99902       4.33927
    338.00513       8.71161
    338.01123      11.70896
    338.01734      16.70631
    338.02344      19.32866
    338.02954      20.07601
    338.03565      18.32336
    338.04175      15.57073
    338.04786      13.31809
    338.05396      11.56545
    338.06007      10.06282
    338.06617       8.06020
    338.07227       7.05757
    338.07838      10.55495
    338.08448       7.92733
    338.09059       7.92471
    338.09669       7.54710
    338.10280       6.91949
    338.10890       7.66689
    338.11500       8.16428
    338.12111       6.16168
    338.12721       3.15908
    338.13332       2.53149
    338.13942       1.65390
    338.14553       4.27631
    338.15163       9.02372
    338.15773      11.27114
    338.16384      11.26856
    338.16994       9.64099
    338.17605       9.76342
    338.18215       5.63585
    338.18826       4.25828
    338.19436      -0.11929
    338.20046      -3.62185
    338.20657      -4.49940
    338.21267      -2.25196
    338.21878      -1.00451
    338.22488      -2.25706
    338.23099      -4.25960
    338.23709      -6.26215
    338.24319      -4.38969
    338.24930      -5.51722
    338.25540      -7.39476
    338.26151      -8.52229
    338.26761      -9.64981
    338.27372      -9.40234
    338.27982      -5.65486
    338.28592      -4.28238
    338.29203      -5.03489
    338.29813      -9.41240
    338.30424      -9.28991
    338.31034      -9.54242
    338.31644      -7.04492
    338.32255      -8.04742
    338.32865      -5.42492
    338.33476      -3.55241
    338.34086      -4.80490
    338.34697      -7.43239
    338.35307      -7.55987
    338.35917      -8.43735
    338.36528      -5.43983
    338.37138      -3.56731
    338.37749      -5.44478
    338.38359      -7.57225
    338.38970     -10.69971
    338.39580      -8.95218
    338.40190      -9.32964
    338.40801      -7.95709
    338.41411      -7.70955
    338.42022      -5.58700
    338.42632      -6.21445
    338.43243      -8.46689
    338.43853     -11.71933
    338.44463      -9.84677
    338.45074      -6.72421
    338.45684      -3.22664
    338.46295      -0.72907
    338.46905       0.39351
    338.47516       1.14108
    338.48126       1.51366
    338.48736       1.51124
    338.49347      -0.49117
    338.49957       3.13142
    338.50568       4.37901
    338.51178       1.25161
    338.51789      -3.00080
    338.52399      -7.50319
    338.53009     -11.63059
    338.53620     -13.63298
    338.54230     -14.38537
    338.54841     -14.13776
    338.55451     -13.76514
    338.56062     -13.26752
    338.56672     -12.14490
    338.57282     -10.27228
    338.57893      -6.89965
    338.58503      -6.27702
    338.59114      -2.77938
    338.59724       1.59325
    338.60335      -0.03410
    338.60945      -1.16146
    338.61555      -5.16381
    338.62166      -3.66616
    338.62776      -3.91851
    338.63387      -0.92086
    338.63997       3.32680
    338.64607       1.94947
    338.65218       4.07213
    338.65828       2.44480
    338.66439       3.69247
    338.67049       3.69014
    338.67660       3.43782
    338.68270       6.18550
    338.68880       6.93318
    338.69491       8.68087
    338.70101       6.42856
    338.70712       2.30125
    338.71322       1.04895
    338.71933       2.92165
    338.72543       0.41935
    338.73153       1.41705
    338.73764       1.28976
    338.74374       4.03747
    338.74985      -2.21482
    338.75595      -6.34210
    338.76206      -6.96938
    338.76816      -8.84666
    338.77426      -5.09893
    338.78037      -4.60120
    338.78647      -3.97847
    338.79258      -2.73074
    338.79868      -3.85800
    338.80479      -5.61026
    338.81089      -6.98751
    338.81699      -8.36477
    338.82310      -7.49202
    338.82920      -8.49426
    338.83531      -7.99651
    338.84141      -8.87375
    338.84752      -7.25099
    338.85362      -5.12822
    338.85972     -10.50545
    338.86583     -11.75768
    338.87193     -10.00991
    338.87804      -8.88713
    338.88414      -6.01435
    338.89025      -2.76657
    338.89635      -1.39378
    338.90245       1.47901
    338.90856       3.22680
    338.91466       3.84960
    338.92077       0.34739
    338.92687      -2.90480
    338.93298     -12.15700
    338.93908     -14.03419
    338.94518     -14.16138
    338.95129     -15.03857
    338.95739     -10.91575
    338.96350      -7.29293
    338.96960      -6.29511
    338.97571      -5.79728
    338.98181      -6.04945
    338.98791      -3.55162
    338.99402      -3.55379
    339.00012      -2.18095
    339.00623      -5.18311
    339.01233      -3.93526
    339.01843      -2.06242
    339.02454       0.68543
    339.03064       6.55828
    339.03675       8.68114
    339.04285       8.55400
    339.04896       4.67686
    339.05506       1.92473
    339.06116      -3.07741
    339.06727      -9.20453
    339.07337     -13.83166
    339.07948     -15.08378
    339.08558     -16.08590
    339.09169     -18.21302
    339.09779     -16.71513
    339.10389     -13.34224
    339.11000     -13.34435
    339.11610     -12.84646
    339.12221     -12.34856
    339.12831     -10.47566
    339.13442      -7.47775
    339.14052      -5.10485
    339.14662      -3.73194
    339.15273      -6.48402
    339.15883     -12.36111
    339.16494     -14.36319
    339.17104     -16.61526
    339.17715     -18.86734
    339.18325     -18.36941
    339.18935     -14.12148
    339.19546     -14.74855
    339.20156     -13.12561
    339.20767     -15.25267
    339.21377     -14.25473
    339.21988     -14.25678
    339.22598     -10.63383
    339.23208      -7.01088
    339.23819      -5.01292
    339.24429      -4.51496
    339.25040      -5.76700
    339.25650      -6.51904
    339.26261      -5.52107
    339.26871      -5.77310
    339.27481      -4.15013
    339.28092      -3.02715
    339.28702      -4.02917
    339.29313      -1.40619
    339.29923      -5.65820
    339.30534      -7.16022
    339.31144      -6.28722
    339.31754      -4.03923
    339.32365     -10.04123
    339.32975     -15.04323
    339.33586     -16.29523
    339.34196     -13.42222
    339.34806      -8.79921
    339.35417      -5.30120
    339.36027      -2.17818
    339.36638      -3.68017
    339.37248      -6.43215
    339.37859      -8.80912
    339.38469      -6.93609
    339.39079      -4.93806
    339.39690      -5.94003
    339.40300      -2.19199
    339.40911       0.93105
    339.41521       3.17909
    339.42132       3.55213
    339.42742       1.55018
    339.43352      -1.82677
    339.43963      -3.20371
    339.44573      -8.45566
    339.45184     -12.08259
    339.45794     -13.83453
    339.46405     -13.83647
    339.47015     -17.08840
    339.47625     -18.59032
    339.48236     -19.59225
    339.48846     -19.84417
    339.49457     -19.22109
    339.50067     -17.97301
    339.50678     -20.09992
    339.51288     -21.60183
    339.51898     -18.35374
    339.52509     -12.73064
    339.53119      -8.48254
    339.53730      -2.23444
    339.54340       4.38867
    339.54951       9.51178
    339.55561       9.25988
    339.56171       4.50800
    339.56782       2.13112
    339.57392      -0.99576
    339.58003      -7.37264
    339.58613     -12.74952
    339.59224     -13.62639
    339.59834     -15.87825
    339.60444     -14.88012
    339.61055     -11.63198
    339.61665     -10.13384
    339.62276     -13.51070
    339.62886     -16.01255
    339.63497     -14.26440
    339.64107     -11.14125
    339.64717     -12.89309
    339.65328     -15.39494
    339.65938     -16.27177
    339.66549     -15.02361
    339.67159     -12.27544
    339.67770     -12.65227
    339.68380     -11.02910
    339.68990      -8.03092
    339.69601      -3.65774
    339.70211       1.34044
    339.70822       4.96362
    339.71432       2.58681
    339.72042       0.08500
    339.72653      -1.79180
    339.73263      -3.54361
    339.73874      -2.29541
    339.74484      -5.04720
    339.75095      -5.42400
    339.75705      -5.42579
    339.76315      -6.92758
    339.76926      -9.55436
    339.77536     -10.30614
    339.78147     -14.68292
    339.78757     -12.55970
    339.79368     -12.18647
    339.79978      -4.18824
    339.80588      -1.94001
    339.81199      -1.44177
    339.81809      -2.06854
    339.82420      -1.44529
    339.83030      -6.07205
    339.83641     -11.19880
    339.84251     -14.70055
    339.84861     -16.32730
    339.85472     -17.70404
    339.86082     -17.58078
    339.86693     -17.70752
    339.87303     -16.33426
    339.87914     -13.08599
    339.88524     -12.83772
    339.89134     -12.58944
    339.89745     -11.34117
    339.90355      -9.09289
    339.90966      -6.59461
    339.91576      -4.22132
    339.92187      -3.34803
    339.92797      -7.09974
    339.93407      -8.72645
    339.94018      -8.60315
    339.94628     -10.35485
    339.95239      -8.85654
    339.95849      -7.48324
    339.96460      -3.23493
    339.97070      -1.61162
    339.97680       0.26170
    339.98291       3.13502
    339.98901       3.38334
    339.99512       3.25666
    340.00122      -0.24501
    340.00733      -3.87168
    340.01343      -7.74835
    340.01953     -13.00002
    340.02564     -14.12668
    340.03174     -12.62834
    340.03785      -4.50499
    340.04395      -1.75664
    340.05005      -1.75829
    340.05616       0.24006
    340.06226      -1.38659
    340.06837      -1.76323
    340.07447      -1.01487
    340.08058      -4.39150
    340.08668     -11.76813
    340.09278     -12.76976
    340.09889     -11.02139
    340.10499      -8.52301
    340.11110      -5.64963
    340.11720      -0.90125
    340.12331       0.97213
    340.12941      -0.65448
    340.13551      -4.03109
    340.14162      -8.78269
    340.14772     -10.15930
    340.15383      -7.03590
    340.15993      -4.16249
    340.16604      -2.66409
    340.17214      -2.16568
    340.17824      -2.91727
    340.18435      -3.91885
    340.19045      -3.17044
    340.19656      -4.42202
    340.20266      -3.67359
    340.20877      -3.80017
    340.21487      -2.55174
    340.22097      -1.92831
    340.22708      -2.17987
    340.23318       0.56856
    340.23929      -1.18299
    340.24539      -0.30955
    340.25150       0.93889
    340.25760       0.31234
    340.26370       1.31080
    340.26981       0.68425
    340.27591      -2.19229
    340.28202     -10.31883
    340.28812     -12.69537
    340.29423     -14.94690
    340.30033     -11.94843
    340.30643      -8.44996
    340.31254      -6.82648
    340.31864      -7.95301
    340.32475      -5.07952
    340.33085      -4.33104
    340.33696      -5.33255
    340.34306      -5.95906
    340.34916      -7.21057
    340.35527      -6.96208
    340.36137      -6.58858
    340.36748      -7.96508
    340.37358      -9.21657
    340.37969     -12.71807
    340.38579     -13.21956
    340.39189     -13.84604
    340.39800     -12.72253
    340.40410     -11.47401
    340.41021      -9.35049
    340.41631      -8.22696
    340.42241      -9.72844
    340.42852     -10.85491
    340.43462     -12.73138
    340.44073     -12.98284
    340.44683     -13.35930
    340.45294     -16.11076
    340.45904     -19.98722
    340.46514     -25.48867
    340.47125     -26.86512
    340.47735     -25.61657
    340.48346     -23.36801
    340.48956     -15.86945
    340.49567     -14.24589
    340.50177     -12.87232
    340.50787      -9.74876
    340.51398      -4.62519
    340.52008       0.49839
    340.52619       3.99696
    340.53229       5.99554
    340.53840       6.24412
    340.54450       3.61771
    340.55060       3.11629
    340.55671       0.11489
    340.56281      -0.01152
    340.56892      -3.01293
    340.57502      -5.76433
    340.58113      -5.76573
    340.58723      -6.64212
    340.59333      -7.76851
    340.59944      -4.89490
    340.60554      -4.39629
    340.61165      -2.02268
    340.61775      -5.64906
    340.62386      -6.15043
    340.62996      -5.77681
    340.63606      -7.77818
    340.64217     -11.40455
    340.64827      -9.90592
    340.65438      -7.78228
    340.66048      -3.90865
    340.66659      -5.91000
    340.67269     -10.66136
    340.67879     -15.28771
    340.68490     -13.41406
    340.69100      -8.91541
    340.69711      -6.79176
    340.70321      -8.41810
    340.70932      -8.54443
    340.71542     -15.17077
    340.72152     -19.42210
    340.72763     -18.92343
    340.73373     -23.79976
    340.73984     -22.17609
    340.74594     -17.92741
    340.75204     -13.05373
    340.75815      -9.80504
    340.76425      -7.80636
    340.77036      -8.93267
    340.77646      -8.30897
    340.78257      -7.81028
    340.78867      -8.93658
    340.79477      -7.93788
    340.80088      -8.06418
    340.80698     -10.19047
    340.81309      -8.44176
    340.81919     -11.06805
    340.82530     -13.06933
    340.83140     -12.44561
    340.83750     -13.69690
    340.84361     -15.44817
    340.84971     -16.69944
    340.85582     -16.45071
    340.86192     -18.32698
    340.86803     -18.32825
    340.87413     -18.45451
    340.88023     -14.45577
    340.88634     -14.83203
    340.89244     -12.58328
    340.89855     -10.33453
    340.90465     -11.71078
    340.91076     -11.46203
    340.91686     -10.83827
    340.92296      -5.33951
    340.92907      -2.84075
    340.93517      -2.09198
    340.94128      -0.71821
    340.94738       2.15556
    340.95349       4.52933
    340.95959       6.77811
    340.96569       5.02689
    340.97180       1.52567
    340.97790       4.89946
    340.98401       7.39824
    340.99011      10.52203
    340.99622       9.02083
    341.00232       9.26962
    341.00842       6.14342
    341.01453       3.01722
    341.02063      -0.98397
    341.02674      -3.23516
    341.03284      -7.11135
    341.03895      -7.98754
    341.04505     -11.73873
    341.05115     -12.73991
    341.05726     -11.11609
    341.06336     -13.61726
    341.06947     -12.24344
    341.07557     -10.11961
    341.08168      -9.49577
    341.08778      -7.37194
    341.09388      -7.99810
    341.09999      -7.49926
    341.10609      -9.00042
    341.11220      -7.87657
    341.11830      -8.37772
    341.12440      -8.50387
    341.13051     -12.25501
    341.13661     -11.75616
    341.14272     -11.75730
    341.14882     -10.63343
    341.15493     -11.88457
    341.16103     -12.63570
    341.16713      -9.01183
    341.17324      -8.38795
    341.17934      -7.13908
    341.18545      -6.76520
    341.19155      -5.51632
    341.19766      -6.01743
    341.20376      -2.76854
    341.20986      -6.76965
    341.21597      -8.27076
    341.22207      -8.02186
    341.22818     -10.27297
    341.23428     -15.14906
    341.24039     -16.27516
    341.24649     -12.15125
    341.25259     -10.65234
    341.25870     -10.02843
    341.26480     -12.15452
    341.27091     -13.15560
    341.27701     -11.40668
    341.28312      -7.15776
    341.28922      -6.53383
    341.29532      -2.90990
    341.30143      -0.91097
    341.30753       1.33797
    341.31364       5.21190
    341.31974       3.21084
    341.32585       6.20978
    341.33195       5.45873
    341.33805       0.70768
    341.34416      -2.66837
    341.35026      -6.79442
    341.35637     -10.67046
    341.36247     -13.17150
    341.36858     -12.17254
    341.37468      -8.04858
    341.38078      -9.17461
    341.38689      -8.92564
    341.39299     -11.17667
    341.39910     -10.55269
    341.40520      -5.05372
    341.41131      -6.05474
    341.41741      -8.80575
    341.42351     -14.18177
    341.42962     -15.18278
    341.43572     -11.30879
    341.44183      -6.55979
    341.44793      -2.31080
    341.45403      -2.31180
    341.46014       0.81221
    341.46624      -1.68879
    341.47235      -6.06478
    341.47845      -7.31577
    341.48456     -10.06676
    341.49066     -10.69274
    341.49676     -12.56872
    341.50287     -11.81970
    341.50897      -9.44568
    341.51508      -9.82166
    341.52118     -10.94763
    341.52729     -11.19859
    341.53339     -12.19956
    341.53949     -12.95052
    341.54560     -16.45148
    341.55170     -17.57744
    341.55781     -15.82839
    341.56391     -12.45435
    341.57002     -14.58029
    341.57612     -17.58124
    341.58222     -19.95718
    341.58833     -20.83313
    341.59443     -20.08406
    341.60054     -18.08500
    341.60664     -15.83593
    341.61275     -14.83687
    341.61885     -14.58779
    341.62495     -13.33872
    341.63106     -14.83964
    341.63716     -11.34056
    341.64327     -10.21648
    341.64937      -6.84239
    341.65548      -5.96831
    341.66158      -5.71921
    341.66768      -3.22012
    341.67379      -3.84602
    341.67989      -2.97193
    341.68600      -5.84783
    341.69210      -9.72372
    341.69821      -5.47461
    341.70431      -8.35050
    341.71041     -11.47639
    341.71652     -14.22728
    341.72262     -16.35316
    341.72873     -15.47904
    341.73483     -13.97992
    341.74094     -12.60579
    341.74704     -12.48167
    341.75314     -10.73254
    341.75925      -6.60840
    341.76535      -8.60927
    341.77146     -13.48513
    341.77756     -11.73598
    341.78366     -11.11184
    341.78977      -5.36270
    341.79587      -1.86355
    341.80198      -2.48940
    341.80808      -4.49024
    341.81419      -8.11609
    341.82029      -8.86693
    341.82639      -8.61776
    341.83250      -7.74360
    341.83860      -6.74443
    341.84471      -5.12026
    341.85081      -8.37109
    341.85692      -9.74691
    341.86302      -9.74774
    341.86912      -9.24855
    341.87523      -9.99937
    341.88133      -9.87519
    341.88744     -10.00100
    341.89354     -13.62681
    341.89965     -11.37761
    341.90575      -9.50342
    341.91185     -10.00422
    341.91796      -9.88002
    341.92406     -12.50581
    341.93017     -10.13161
    341.93627      -6.88240
    341.94238      -2.00819
    341.94848       4.99103
    341.95458       7.61525
    341.96069       3.61447
    341.96679      -0.01131
    341.97290      -8.01209
    341.97900     -15.38786
    341.98511     -14.76363
    341.99121     -18.13940
    341.99731     -20.01516
    342.00342     -22.89092
    342.00952     -24.89168
    342.01563     -25.64244
    342.02173     -21.14320
    342.02784     -18.76895
    342.03394     -13.39470
    342.04004      -7.27044
    342.04615      -6.39619
    342.05225      -4.77193
    342.05836      -2.52267
    342.06446       0.97660
    342.07057       4.47586
    342.07667       5.22513
    342.08277       4.84940
    342.08888       5.09868
    342.09498       3.59795
    342.10109      -2.27777
    342.10719      -4.90349
    342.11330      -9.27920
    342.11940      -9.77992
    342.12550     -10.03063
    342.13161      -8.28133
    342.13771      -7.53204
    342.14382      -5.65774
    342.14992      -3.53344
    342.15602      -3.65914
    342.16213      -5.90984
    342.16823      -4.78553
    342.17434      -3.53622
    342.18044      -0.53691
    342.18655       3.33741
    342.19265       4.71172
    342.19875       6.83604
    342.20486      11.33537
    342.21096      10.95969
    342.21707      10.58402
    342.22317       9.45835
    342.22928       6.70768
    342.23538       5.58202
    342.24148       7.58135
    342.24759      10.45570
    342.25369       7.08004
    342.25980       4.45438
    342.26590       1.07873
    342.27201      -0.17192
    342.27811      -1.04757
    342.28421      -2.04821
    342.29032      -1.42385
    342.29642      -5.29949
    342.30253      -6.42513
    342.30863      -8.92576
    342.31474     -12.17640
    342.32084     -14.42702
    342.32694     -16.05265
    342.33305     -12.30328
    342.33915      -9.05390
    342.34526      -7.30452
    342.35136      -5.05513
    342.35747      -8.05575
    342.36357     -10.55636
    342.36967      -8.55697
    342.37578      -9.05758
    342.38188      -9.43318
    342.38799     -13.30878
    342.39409     -14.55938
    342.40020     -16.30998
    342.40630     -15.93558
    342.41240     -15.18617
    342.41851     -11.31176
    342.42461      -5.81234
    342.43072      -2.68793
    342.43682      -2.68851
    342.44293      -1.93909
    342.44903       0.31033
    342.45513       5.80976
    342.46124       7.18419
    342.46734       8.80862
    342.47345      10.80805
    342.47955      11.93249
    342.48565      15.93193
    342.49176      13.30637
    342.49786       9.68081
    342.50397       8.80525
    342.51007       9.55470
    342.51618      10.80415
    342.52228       9.17861
    342.52838       5.05306
    342.53449       2.67752
    342.54059       6.30198
    342.54670       8.80144
    342.55280       8.55091
    342.55891       6.67537
    342.56501       2.67484
    342.57111      -2.32569
    342.57722      -4.45121
    342.58332      -5.57673
    342.58943      -5.70225
    342.59553      -7.32777
    342.60164     -10.70329
    342.60774      -7.45380
    342.61384      -9.57931
    342.61995      -8.95482
    342.62605      -8.20532
    342.63216      -6.95583
    342.63826      -7.83133
    342.64437      -6.45683
    342.65047      -3.45732
    342.65657       2.29219
    342.66268       1.41669
    342.66878       0.91621
    342.67489      -1.58428
    342.68099      -1.45976
    342.68710      -0.08524
    342.69320       1.91428
    342.69930       4.41380
    342.70541       9.41333
    342.71151       6.53785
    342.71762       6.16238
    342.72372       3.53692
    342.72983       2.03645
    342.73593      -4.08901
    342.74203      -7.58947
    342.74814     -10.33992
    342.75424     -11.59038
    342.76035     -12.59083
    342.76645     -15.09128
    342.77256     -14.59173
    342.77866     -14.96717
    342.78476     -17.71762
    342.79087     -18.84306
    342.79697     -22.71849
    342.80308     -24.59393
    342.80918     -23.84436
    342.81529     -24.71979
    342.82139     -22.59522
    342.82749     -22.47065
    342.83360     -17.84607
    342.83970     -16.97149
    342.84581     -20.72191
    342.85191     -22.97233
    342.85801     -19.84774
    342.86412     -18.22315
    342.87022     -16.47356
    342.87633     -14.09897
    342.88243     -11.34937
    342.88854      -6.97478
    342.89464      -2.97518
    342.90074      -1.97557
    342.90685       0.39903
    342.91295      -3.47636
    342.91906      -5.85175
    342.92516     -10.85214
    342.93127     -11.85252
    342.93737     -13.35291
    342.94347     -15.35329
    342.94958     -17.10367
    342.95568     -12.60404
    342.96179      -5.97942
    342.96789      -2.97979
    342.97400      -1.98016
    342.98010      -4.98053
    342.98620      -4.98089
    342.99231      -3.35625
    342.99841      -2.10661
    343.00452      -3.85697
    343.01062      -5.23232
    343.01673      -6.85768
    343.02283      -6.73303
    343.02893      -7.73337
    343.03504      -7.85872
    343.04114     -10.60906
    343.04725      -7.35941
    343.05335      -6.98474
    343.05946      -8.48508
    343.06556     -10.11041
    343.07166      -9.23575
    343.07777      -6.11107
    343.08387      -3.73640
    343.08998       0.38827
    343.09608       1.51295
    343.10219      -0.86237
    343.10829      -1.61269
    343.11439      -4.61300
    343.12050      -5.36332
    343.12660      -8.23863
    343.13271      -7.61394
    343.13881      -5.23924
    343.14492      -8.98955
    343.15102      -9.48985
    343.15712      -9.99015
    343.16323      -9.74044
    343.16933      -8.49074
    343.17544      -6.36603
    343.18154      -3.24132
    343.18764      -0.99161
    343.19375      -1.74190
    343.19985      -1.11718
    343.20596      -3.11746
    343.21206      -3.36774
    343.21817      -1.24302
    343.22427      -0.49329
    343.23037       2.50644
    343.23648       0.50617
    343.24258      -0.74410
    343.24869      -2.36936
    343.25479      -4.86963
    343.26090      -5.74489
    343.26700      -4.99515
    343.27310      -3.12040
    343.27921      -0.62066
    343.28531       1.00409
    343.29142       4.25384
    343.29752       6.50359
    343.30363       9.12835
    343.30973       9.25311
    343.31583       7.00287
    343.32194       3.50263
    343.32804      -3.12261
    343.33415      -5.62284
    343.34025      -8.74807
    343.34636     -12.24830
    343.35246     -13.12353
    343.35856     -14.74875
    343.36467     -15.74898
    343.37077     -18.62420
    343.37688     -18.37441
    343.38298     -17.49963
    343.38909     -16.49984
    343.39519     -15.25005
    343.40129     -15.87526
    343.40740     -17.00047
    343.41350     -16.87567
    343.41961     -12.25088
    343.42571      -8.50108
    343.43182      -7.87627
    343.43792      -1.75147
    343.44402       5.24834
    343.45013       8.49815
    343.45623       9.12296
    343.46234       6.87277
    343.46844       5.99759
    343.47455       5.12240
    343.48065       1.49722
    343.48675       0.87204
    343.49286      -5.50313
    343.49896      -8.37830
    343.50507      -9.00348
    343.51117      -6.50365
    343.51728      -4.50381
    343.52338      -4.50398
    343.52948       0.49586
    343.53559       3.24570
    343.54169       1.74554
    343.54780       0.49538
    343.55390      -0.00477
    343.56000      -1.00492
    343.56611       3.86993
    343.57221       4.24478
    343.57832       5.24464
    343.58442       1.24449
    343.59053      -3.25565
    343.59663      -5.13079
    343.60273      -6.88092
    343.60884      -6.13106
    343.61494      -7.63119
    343.62105      -4.38132
    343.62715       0.24355
    343.63326       0.11843
    343.63936       1.86830
    343.64546       7.49318
    343.65157       6.24306
    343.65767       3.36794
    343.66378       1.61783
    343.66988       3.61772
    343.67599       6.24261
    343.68209       7.24250
    343.68819       6.36739
    343.69430       8.86729
    343.70040      10.49218
    343.70651       8.99208
    343.71261      12.36699
    343.71872      11.49189
    343.72482      11.24180
    343.73092       9.99170
    343.73703       8.61662
    343.74313       8.61653
    343.74924       7.74144
    343.75534       4.99136
    343.76145      -1.50872
    343.76755     -14.38380
    343.77365     -21.63388
    343.77976     -22.88395
    343.78586     -23.13402
    343.79197     -20.38409
    343.79807     -17.88416
    343.80418     -15.75923
    343.81028     -15.88429
    343.81638     -15.13436
    343.82249     -15.75941
    343.82859     -14.75947
    343.83470     -13.50953
    343.84080     -12.13458
    343.84691      -9.00963
    343.85301      -5.88468
    343.85911       0.74027
    343.86522       3.36522
    343.87132       2.36518
    343.87743       8.49014
    343.88353       8.24010
    343.88963       6.36506
    343.89574       4.61503
    343.90184       2.24000
    343.90795       0.48997
    343.91405      -4.26006
    343.92016      -9.63509
    343.92626     -12.51011
    343.93236     -15.88514
    343.93847     -17.13516
    343.94457     -15.63518
    343.95068     -11.88519
    343.95678      -9.26021
    343.96289      -7.76022
    343.96899     -10.01023
    343.97509      -9.26024
    343.98120      -7.88524
    343.98730      -6.13525
    343.99341      -5.76025
    343.99951       0.23975
    344.00562       4.98975
    344.01172      10.11476
    344.01782      13.61476
    344.02393      12.86477
    344.03003      12.73978
    344.03614       8.36479
    344.04224      10.86481
    344.04835      14.11482
    344.05445      12.48984
    344.06055      12.11486
    344.06666       9.48989
    344.07276       1.11491
    344.07887      -2.63507
    344.08497      -9.13504
    344.09108      -9.63501
    344.09718      -7.75997
    344.10328      -1.63494
    344.10939       5.74010
    344.11549       6.74014
    344.12160      11.86518
    344.12770      15.61522
    344.13381      16.24026
    344.13991      14.36531
    344.14601      12.49036
    344.15212      12.36541
    344.15822      11.86546
    344.16433       7.61551
    344.17043       3.49057
    344.17654       1.61563
    344.18264       1.36569
    344.18874      -0.38425
    344.19485      -0.13419
    344.20095      -1.25912
    344.20706      -0.25905
    344.21316      -4.88398
    344.21927      -5.00891
    344.22537      -3.63384
    344.23147      -5.00876
    344.23758      -2.75868
    344.24368      -0.25860
    344.24979       4.99148
    344.25589       1.61656
    344.26199      -2.63335
    344.26810      -4.13326
    344.27420      -2.50817
    344.28031      -2.63308
    344.28641      -4.38299
    344.29252      -4.63289
    344.29862      -2.00779
    344.30472      -0.63270
    344.31083      -1.88259
    344.31693      -0.88249
    344.32304      -0.50739
    344.32914      -3.63228
    344.33525      -4.38217
    344.34135      -3.50706
    344.34745       2.11805
    344.35356       4.36817
    344.35966       4.99329
    344.36577       6.49340
    344.37187       9.24352
    344.37798       5.74365
    344.38408       5.99377
    344.39018       0.99390
    344.39629      -1.13097
    344.40239      -3.88084
    344.40850     -11.38071
    344.41460     -14.88058
    344.42071     -15.50544
    344.42681     -15.63031
    344.43291     -14.25517
    344.43902     -12.63003
    344.44512     -10.00488
    344.45123      -9.00474
    344.45733      -7.62959
    344.46344      -6.87944
    344.46954      -3.00429
    344.47564      -1.00414
    344.48175       3.74602
    344.48785       3.12117
    344.49396       0.49633
    344.50006       1.12149
    344.50617       2.49665
    344.51227       4.49682
    344.51837       3.87198
    344.52448       7.87215
    344.53058       7.74732
    344.53669       8.49749
    344.54279       7.37267
    344.54890       4.49784
    344.55500       4.74802
    344.56110       6.37320
    344.56721       6.62338
    344.57331       7.74856
    344.57942      10.12374
    344.58552       7.12393
    344.59162       6.24912
    344.59773       1.99931
    344.60383       2.87450
    344.60994       5.49969
    344.61604       5.12489
    344.62215       7.75008
    344.62825       7.75028
    344.63435       6.37548
    344.64046       6.50069
    344.64656       5.87589
    344.65267       5.50110
    344.65877       6.12630
    344.66488       1.37651
    344.67098      -5.87327
    344.67708      -7.49806
    344.68319     -12.99785
    344.68929     -12.99763
    344.69540     -16.62241
    344.70150     -20.49719
    344.70761     -18.99697
    344.71371     -15.74674
    344.71981     -14.24652
    344.72592     -11.62129
    344.73202     -10.24606
    344.73813      -8.99583
    344.74423      -5.74560
    344.75034      -3.99536
    344.75644       2.37988
    344.76254       6.75511
    344.76865       9.63036
    344.77475      11.63060
    344.78086      11.88084
    344.78696      10.00609
    344.79307       5.63133
    344.79917       0.88158
    344.80527      -5.86817
    344.81138      -9.99292
    344.81748     -11.49266
    344.82359     -12.24240
    344.82969     -12.24215
    344.83580      -9.11689
    344.84190      -9.11663
    344.84800      -9.61636
    344.85411     -10.11610
    344.86021      -9.74083
    344.86632      -1.24056
    344.87242       3.75971
    344.87853       5.38498
    344.88463       3.26025
    344.89073       5.76053
    344.89684       9.76080
    344.90294      14.01108
    344.90905      14.51136
    344.91515      13.51164
    344.92126      11.63693
    344.92736      13.51221
    344.93346      16.76250
    344.93957      13.38779
    344.94567      12.88808
    344.95178      10.51337
    344.95788       9.51366
    344.96398      10.76396
    344.97009      12.01426
    344.97619       8.76455
    344.98230       5.26486
    344.98840       3.64016
    344.99451       0.64046
    345.00061       3.76577
    345.00671       3.14108
    345.01282       4.01639
    345.01892       5.39170
    345.02503       9.01701
    345.03113       9.39232
    345.03724       9.14264
    345.04334       7.89295
    345.04944       7.14327
    345.05555       4.51860
    345.06165       2.76892
    345.06776       1.51924
    345.07386       0.51957
    345.07997      -0.23011
    345.08607      -1.35478
    345.09217      -2.10445
    345.09828      -3.10411
    345.10438      -2.72878
    345.11049      -3.22844
    345.11659      -1.85311
    345.12270      -1.85277
    345.12880       2.02257
    345.13490      -0.10208
    345.14101       0.52326
    345.14711       2.77360
    345.15322       8.27395
    345.15932       9.64930
    345.16543       8.77465
    345.17153       6.40000
    345.17763       7.90036
    345.18374       5.15071
    345.18984       6.40107
    345.19595       6.02643
    345.20205      -0.22321
    345.20816      -6.59785
    345.21426     -12.97249
    345.22036     -15.47213
    345.22647     -15.84676
    345.23257     -16.47139
    345.23868     -14.34602
    345.24478     -14.97065
    345.25089     -14.09528
    345.25699      -9.34490
    345.26309      -8.46953
    345.26920      -5.71915
    345.27530      -3.46877
    345.28141       2.28161
    345.28751       1.78199
    345.29361       0.78238
    345.29972      -3.21724
    345.30582      -2.09185
    345.31193       0.03354
    345.31803       2.15893
    345.32414       0.90932
    345.33024      -0.84029
    345.33634      -6.71489
    345.34245      -5.71450
    345.34855      -5.46410
    345.35466      -8.08870
    345.36076      -7.83830
    345.36687      -5.46290
    345.37297      -4.83749
    345.37907      -0.96209
    345.38518      -1.46168
    345.39128      -2.83627
    345.39739      -4.83586
    345.40349      -2.21045
    345.40960      -0.21004
    345.41570      -1.45962
    345.42180      -2.83421
    345.42791      -3.83379
    345.43401      -9.20837
    345.44012     -12.33295
    345.44622     -10.20753
    345.45233     -10.45710
    345.45843     -12.20668
    345.46453     -12.08125
    345.47064     -11.45582
    345.47674      -6.83040
    345.48285      -3.32997
    345.48895       0.17047
    345.49506       1.42090
    345.50116       3.92134
    345.50726       6.54677
    345.51337       9.67221
    345.51947      10.04765
    345.52558       9.42309
    345.53168       4.04854
    345.53779       3.04898
    345.54389       2.79943
    345.54999       5.92488
    345.55610       7.05032
    345.56220       7.55078
    345.56831       4.67623
    345.57441       0.92668
    345.58052      -1.32287
    345.58662      -5.82241
    345.59272      -6.19695
    345.59883      -6.69649
    345.60493      -9.07103
    345.61104     -13.07057
    345.61714     -12.32011
    345.62325     -14.31964
    345.62935     -16.44418
    345.63545     -17.69371
    345.64156     -17.56824
    345.64766     -15.44277
    345.65377     -12.06730
    345.65987     -11.31682
    345.66597     -10.44135
    345.67208      -9.06587
    345.67818      -6.56540
    345.68429      -5.56492
    345.69039       0.31056
    345.69650       1.06105
    345.70260       5.43653
    345.70870       7.43701
    345.71481      10.68750
    345.72091      10.56299
    345.72702       6.93848
    345.73312       4.56397
    345.73923      -0.43554
    345.74533      -2.68505
    345.75143      -2.55956
    345.75754      -3.93406
    345.76364      -4.55856
    345.76975      -5.30806
    345.77585      -6.68256
    345.78196      -4.30706
    345.78806      -3.30656
    345.79416      -0.55606
    345.80027       2.94445
    345.80637       6.81995
    345.81248       7.69546
    345.81858      11.32097
    345.82469      13.94648
    345.83079      18.94700
    345.83689      21.94751
    345.84300      14.57302
    345.84910       6.57354
    345.85521       2.57406
    345.86131      -3.17542
    345.86742      -9.67490
    345.87352     -11.29938
    345.87962     -14.79886
    345.88573     -10.04834
    345.89183      -7.29781
    345.89794      -3.17228
    345.90404      -4.42176
    345.91015      -3.42123
    345.91625      -4.42070
    345.92235      -4.29516
    345.92846      -6.66963
    345.93456      -4.66910
    345.94067      -0.66856
    345.94677       0.45698
    345.95288      -1.79248
    345.95898      -2.66694
    345.96508      -4.54140
    345.97119      -3.16586
    345.97729      -2.54032
    345.98340      -5.16477
    345.98950      -2.28923
    345.99560      -1.28868
    346.00171      -0.91313
    346.00781       2.46242
    346.01392       1.08797
    346.02002      -1.41148
    346.02613      -0.41092
    346.03223      -2.41037
    346.03833      -1.90981
    346.04444       0.71575
    346.05054       0.34130
    346.05665      -4.03314
    346.06275      -4.65757
    346.06886      -4.15701
    346.07496      -4.53145
    346.08106      -7.15588
    346.08717     -13.28032
    346.09327     -18.90475
    346.09938     -17.52918
    346.10548     -16.15361
    346.11159     -11.27804
    346.11769     -10.52747
    346.12379      -2.77689
    346.12990      -0.27632
    346.13600      -2.15074
    346.14211      -0.40016
    346.14821      -3.14959
    346.15432      -1.39901
    346.16042       0.85157
    346.16652       3.22716
    346.17263       7.85274
    346.17873       5.10332
    346.18484       3.10391
    346.19094       1.47950
    346.19705      -0.89491
    346.20315      -1.89433
    346.20925      -0.26873
    346.21536       3.98186
    346.22146       9.85745
    346.22757      10.60804
    346.23367      11.23364
    346.23978      12.60923
    346.24588      14.85983
    346.25198      17.86043
    346.25809      19.61103
    346.26419      20.73663
    346.27030      20.86224
    346.27640      23.98784
    346.28251      20.86344
    346.28861      17.73905
    346.29471      10.86466
    346.30082       5.36526
    346.30692      -2.75913
    346.31303      -5.63352
    346.31913      -7.13291
    346.32524      -8.00729
    346.33134      -9.13168
    346.33744     -11.38107
    346.34355      -8.50545
    346.34965     -11.75483
    346.35576     -14.37922
    346.36186     -15.75360
    346.36796     -15.37798
    346.37407     -14.00235
    346.38017     -10.50173
    346.38628      -5.75111
    346.39238      -1.37548
    346.39849      -0.99986
    346.40459      -0.49923
    346.41069      -1.62360
    346.41680      -5.87297
    346.42290      -8.74734
    346.42901      -7.87171
    346.43511      -8.74608
    346.44122     -10.37045
    346.44732      -7.11981
    346.45342      -6.36918
    346.45953      -7.99354
    346.46563      -7.74290
    346.47174      -6.74226
    346.47784      -4.24162
    346.48395      -3.24098
    346.49005      -0.49034
    346.49615       0.26030
    346.50226       2.38595
    346.50836       2.88659
    346.51447       4.63724
    346.52057       0.88788
    346.52668       0.63853
    346.53278      -1.36082
    346.53888      -5.36017
    346.54499     -11.35952
    346.55109     -12.10886
    346.55720     -10.60821
    346.56330      -9.85756
    346.56941      -6.48190
    346.57551      -5.10625
    346.58161      -4.23059
    346.58772      -5.35493
    346.59382      -3.47927
    346.59993      -0.72861
    346.60603       1.64705
    346.61214       2.27271
    346.61824      -1.60162
    346.62434      -1.72596
    346.63045      -4.10029
    346.63655      -4.84963
    346.64266      -5.09896
    346.64876      -3.22329
    346.65487      -5.47262
    346.66097      -3.47195
    346.66707      -4.34628
    346.67318      -1.72061
    346.67928      -3.71993
    346.68539      -5.34426
    346.69149      -7.34358
    346.69759      -9.34291
    346.70370      -8.09223
    346.70980      -8.84155
    346.71591      -9.21587
    346.72201      -8.09019
    346.72812      -6.71451
    346.73422      -5.96383
    346.74032      -3.83815
    346.74643      -8.71246
    346.75253     -10.71178
    346.75864      -9.83609
    346.76474     -11.08541
    346.77085      -7.45972
    346.77695      -5.20903
    346.78305      -1.33334
    346.78916       5.79235
    346.79526      11.79304
    346.80137      15.16873
    346.80747      18.16942
    346.81358      18.54512
    346.81968      17.42081
    346.82578      12.54651
    346.83189       6.92220
    346.83799       3.67290
    346.84410       1.17360
    346.85020      -0.70070
    346.85631      -1.32500
    346.86241      -4.94930
    346.86851      -6.82360
    346.87462      -6.44789
    346.88072      -2.57219
    346.88683       1.42851
    346.89293       4.80422
    346.89904       8.42992
    346.90514       8.05563
    346.91124       6.05634
    346.91735       5.43205
    346.92345       5.80776
    346.92956      10.05847
    346.93566      10.18418
    346.94177       7.30989
    346.94787       7.81061
    346.95397       7.06132
    346.96008       1.68703
    346.96618       0.56275
    346.97229      -0.56153
    346.97839       0.56418
    346.98450      -3.06010
    346.99060      -0.68438
    346.99670      -0.05866
    347.00281       4.06706
    347.00891       8.31778
    347.01502      10.44350
    347.02112      12.06923
    347.02723      11.19495
    347.03333       5.94567
    347.03943       5.07140
    347.04554       4.94712
    347.05164       2.57285
    347.05775       2.07358
    347.06385       0.57431
    347.06995       0.82504
    347.07606       0.32577
    347.08216       1.95150
    347.08827       0.20223
    347.09437      -1.42204
    347.10048      -2.79631
    347.10658      -5.04557
    347.11268      -7.16984
    347.11879     -12.66910
    347.12489     -10.66837
    347.13100     -13.29263
    347.13710     -15.66689
    347.14321     -17.41615
    347.14931     -12.91541
    347.15541      -5.66467
    347.16152      -0.78893
    347.16762       1.58681
    347.17373       3.58755
    347.17983       1.46329
    347.18594      -0.03596
    347.19204      -2.66022
    347.19814      -4.65948
    347.20425      -6.65873
    347.21035     -10.28298
    347.21646      -9.15724
    347.22256      -8.90649
    347.22867      -1.15574
    347.23477       0.34501
    347.24087       5.22076
    347.24698       9.34651
    347.25308       9.72226
    347.25919       8.22301
    347.26529      10.09876
    347.27140       9.22452
    347.27750       7.22527
    347.28360       0.47603
    347.28971       1.10178
    347.29581      -1.64746
    347.30192       0.10329
    347.30802      -2.64595
    347.31413      -4.64519
    347.32023      -4.76943
    347.32633      -1.76867
    347.33244       0.73209
    347.33854       7.35785
    347.34465      11.23361
    347.35075      15.23437
    347.35686      16.11013
    347.36296      14.86090
    347.36906      12.48666
    347.37517       7.11242
    347.38127       6.11319
    347.38738       2.73895
    347.39348      -1.26028
    347.39958      -1.13451
    347.40569       2.49125
    347.41179       9.36702
    347.41790       5.74279
    347.42400       3.49356
    347.43011       2.36933
    347.43621       7.62010
    347.44231       5.87087
    347.44842       6.74664
    347.45452       6.87242
    347.46063       5.87319
    347.46673       2.12396
    347.47284      -1.25026
    347.47894      -3.99949
    347.48504      -4.49871
    347.49115      -4.87294
    347.49725      -1.62216
    347.50336       2.87861
    347.50946       6.00439
    347.51557       7.75517
    347.52167       4.50595
    347.52777      -1.11827
    347.53388      -4.36749
    347.53998      -3.86671
    347.54609      -1.86593
    347.55219      -0.24015
    347.55830      -0.11437
    347.56440       1.76141
    347.57050       4.38720
    347.57661      11.76298
    347.58271      17.76376
    347.58882      17.88955
    347.59492      18.14033
    347.60103      14.01612
    347.60713      12.64190
    347.61323      12.26769
    347.61934      10.51848
    347.62544       9.14426
    347.63155       5.14505
    347.63765      -0.35416
    347.64376      -2.47837
    347.64986      -5.97758
    347.65596      -7.35179
    347.66207      -6.72600
    347.66817      -1.22521
    347.67428      -1.72442
    347.68038      -1.97363
    347.68649      -0.97283
    347.69259      -0.22204
    347.69869       2.27875
    347.70480       0.40455
    347.71090       1.15534
    347.71701       3.28113
    347.72311       2.40693
    347.72921       3.53272
    347.73532       2.03352
    347.74142      -0.21568
    347.74753      -4.08989
    347.75363      -6.33909
    347.75974     -11.08829
    347.76584     -13.58749
    347.77194     -13.33670
    347.77805     -12.58590
    347.78415     -14.08510
    347.79026     -17.58430
    347.79636     -14.33350
    347.80247      -7.20770
    347.80857      -4.33190
    347.81467      -1.70609
    347.82078      -1.08029
    347.82688       0.17051
    347.83299       1.17131
    347.83909       0.92211
    347.84520       2.67292
    347.85130       3.17372
    347.85740      -0.95047
    347.86351      -0.19967
    347.86961      -0.69886
    347.87572       1.30194
    347.88182       3.05275
    347.88793       5.17855
    347.89403       5.67936
    347.90013       9.18016
    347.90624       8.43097
    347.91234       7.30678
    347.91845       7.55759
    347.92455       7.43339
    347.93066       6.05920
    347.93676       5.81001
    347.94286       3.68582
    347.94897      -0.18837
    347.95507      -3.06256
    347.96118      -2.06175
    347.96728      -1.31094
    347.97339      -4.81013
    347.97949      -2.43432
    347.98559       0.81649
    347.99170      -0.30770
    347.99780       1.19312
    348.00391       2.56893
    348.01001       2.56974
    348.01612       2.44555
    348.02222       1.07137
    348.02832       4.82218
    348.03443       7.94799
    348.04053       6.69881
    348.04664       6.57462
    348.05274       6.20044
    348.05885       1.82625
    348.06495       4.95207
    348.07105       4.07788
    348.07716       0.07870
    348.08326      -4.42049
    348.08937      -4.66967
    348.09547      -2.66886
    348.10157      -3.79304
    348.10768      -1.29222
    348.11378       0.33359
    348.11989       3.95941
    348.12599       9.21023
    348.13210       9.96105
    348.13820      11.96187
    348.14430      12.83768
    348.15041      11.83850
    348.15651       9.96432
    348.16262      10.59014
    348.16872       8.34096
    348.17483       7.71678
    348.18093       7.84260
    348.18703       9.09342
    348.19314       7.09424
    348.19924       7.72006
    348.20535       6.47088
    348.21145       4.84670
    348.21756       3.59752
    348.22366       0.59834
    348.22976       0.47416
    348.23587      -1.90002
    348.24197      -0.89920
    348.24808       2.60162
    348.25418       1.85244
    348.26029       3.97827
    348.26639      -0.27091
    348.27249      -3.27009
    348.27860      -6.14427
    348.28470      -8.26845
    348.29081      -8.14262
    348.29691      -8.14180
    348.30302      -8.39098
    348.30912      -9.01515
    348.31522      -2.88933
    348.32133       3.11149
    348.32743       2.86231
    348.33354       3.73814
    348.33964       4.11396
    348.34575       1.98979
    348.35185       2.86561
    348.35795       2.11643
    348.36406       3.74226
    348.37016       2.36808
    348.37627      -0.75609
    348.38237      -3.75527
    348.38848      -4.25445
    348.39458      -3.50362
    348.40068      -2.00280
    348.40679      -2.37697
    348.41289       1.12385
    348.41900       0.49968
    348.42510       0.62550
    348.43120       2.62633
    348.43731       3.62715
    348.44341       7.12798
    348.44952       6.25380
    348.45562       9.62963
    348.46173      11.38045
    348.46783      10.88128
    348.47393       9.50710
    348.48004      10.00793
    348.48614      10.13375
    348.49225       8.38458
    348.49835       5.76040
    348.50446       3.13623
    348.51056       2.76205
    348.51666      -1.48712
    348.52277      -3.23630
    348.52887      -4.11047
    348.53498      -1.98464
    348.54108      -2.10882
    348.54719      -0.60799
    348.55329      -2.35717
    348.55939      -9.73134
    348.56550     -10.85552
    348.57160     -12.10469
    348.57771     -10.72887
    348.58381     -10.85304
    348.58992     -13.97722
    348.59602     -16.10139
    348.60212     -12.22556
    348.60823      -9.22474
    348.61433      -8.22392
    348.62044      -4.59809
    348.62654      -5.34727
    348.63265      -4.72144
    348.63875      -3.22061
    348.64485      -2.34479
    348.65096       1.65604
    348.65706       2.53186
    348.66317       4.78268
    348.66927       7.03351
    348.67538       9.15933
    348.68148      10.03516
    348.68758      10.78598
    348.69369       9.91181
    348.69979       8.66263
    348.70590       7.41346
    348.71200       6.53928
    348.71811       6.41510
    348.72421       8.41593
    348.73031      12.79175
    348.73642       9.04257
    348.74252       6.16840
    348.74863       3.54422
    348.75473       3.67005
    348.76084       3.04587
    348.76694       6.04669
    348.77304       8.04751
    348.77915       6.42334
    348.78525       6.54916
    348.79136       4.54998
    348.79746       1.80080
    348.80356       1.92663
    348.80967      -0.07255
    348.81577       5.30327
    348.82188       9.67909
    348.82798       8.17991
    348.83409       9.55574
    348.84019       8.43156
    348.84629       9.68238
    348.85240       5.80820
    348.85850       5.55902
    348.86461       4.55984
    348.87071       4.06066
    348.87682       3.68648
    348.88292       1.43730
    348.88902      -1.43688
    348.89513      -0.18606
    348.90123       1.43976
    348.90734       3.31558
    348.91344       6.44140
    348.91955       7.06722
    348.92565       6.94304
    348.93175       9.69385
    348.93786      12.31967
    348.94396      13.19549
    348.95007      15.44631
    348.95617      17.19712
    348.96228      13.82294
    348.96838      10.07376
    348.97448       4.82457
    348.98059       3.20039
    348.98669       6.07621
    348.99280       6.45202
    348.99890      10.95284
    349.00501      14.20365
    349.01111      17.07947
    349.01721      16.33028
    349.02332      16.45610
    349.02942      15.58191
    349.03553      11.08273
    349.04163       8.70854
    349.04774       5.33435
    349.05384       3.58517
    349.05994       5.21098
    349.06605       6.08679
    349.07215       0.21260
    349.07826     -10.41158
    349.08436     -13.41077
    349.09047     -17.28496
    349.09657     -16.78415
    349.10267      -9.28334
    349.10878      -2.53253
    349.11488       2.21828
    349.12099       7.71909
    349.12709       8.46990
    349.13319      12.22071
    349.13930      16.97152
    349.14540      16.59732
    349.15151      13.84813
    349.15761      12.34894
    349.16372      11.59975
    349.16982      10.35055
    349.17592       9.47636
    349.18203      10.60217
    349.18813       6.35297
    349.19424       2.72878
    349.20034       2.22958
    349.20645       2.35539
    349.21255       2.10619
    349.21865       0.35700
    349.22476       4.10780
    349.23086       4.10860
    349.23697       8.10940
    349.24307       9.98521
    349.24918       5.23601
    349.25528       9.36181
    349.26138      11.73761
    349.26749      15.23841
    349.27359      17.86421
    349.27970      17.86501
    349.28580      17.99081
    349.29191      13.86661
    349.29801       8.86741
    349.30411       2.99320
    349.31022      -1.63100
    349.31632      -7.50520
    349.32243     -10.25441
    349.32853     -13.87861
    349.33464      -9.87781
    349.34074      -6.50202
    349.34684      -4.37622
    349.35295      -0.87543
    349.35905       1.25036
    349.36516       0.62616
    349.37126       0.37695
    349.37737      -1.62226
    349.38347      -1.24647
    349.38957       2.37932
    349.39568       4.25512
    349.40178       2.13091
    349.40789       1.38170
    349.41399       2.63248
    349.42010       3.50827
    349.42620       0.63406
    349.43230      -2.36515
    349.43841      -2.61436
    349.44451      -1.61358
    349.45062       3.26221
    349.45672       6.38799
    349.46283      10.51378
    349.46893      11.38956
    349.47503      15.01535
    349.48114      13.26613
    349.48724       7.89191
    349.49335       3.01770
    349.49945      -0.35652
    349.50555      -0.10574
    349.51166      -4.35496
    349.51776     -10.97918
    349.52387     -13.97840
    349.52997     -16.10262
    349.53608     -14.60184
    349.54218     -10.60107
    349.54828      -9.72529
    349.55439      -6.72451
    349.56049      -3.97374
    349.56660      -2.34796
    349.57270      -1.09719
    349.57881       1.02858
    349.58491       0.27936
    349.59101       1.03013
    349.59712       1.53090
    349.60322       1.03167
    349.60933       0.90745
    349.61543      -0.59178
    349.62154       2.78398
    349.62764       3.90975
    349.63374       1.16052
    349.63985       1.16129
    349.64595       4.53706
    349.65206       3.91282
    349.65816       4.78859
    349.66427       4.78935
    349.67037       8.16512
    349.67647       9.91588
    349.68258      10.66664
    349.68868      10.41741
    349.69479      11.04317
    349.70089       9.54393
    349.70700       5.41969
    349.71310       2.17045
    349.71920       0.29621
    349.72531       1.92196
    349.73141       3.92272
    349.73752       4.29848
    349.74362       4.29923
    349.74973       5.04999
    349.75583      10.17574
    349.76193      16.80150
    349.76804      21.67725
    349.77414      27.30300
    349.78025      26.67875
    349.78635      22.67950
    349.79246      21.43026
    349.79856      20.68101
    349.80466      18.93175
    349.81077      17.43250
    349.81687      16.30825
    349.82298      15.05899
    349.82908      15.30974
    349.83518      10.18548
    349.84129       7.68623
    349.84739       6.56197
    349.85350       6.31271
    349.85960       5.18846
    349.86571       3.18920
    349.87181      -0.81006
    349.87791      -2.55933
    349.88402      -4.55859
    349.89012      -5.80785
    349.89623      -4.68211
    349.90233      -1.55638
    349.90844       5.94436
    349.91454       9.44509
    349.92064       8.19582
    349.92675       8.32156
    349.93285       9.32229
    349.93896      12.57302
    349.94506      17.32375
    349.95117      20.07448
    349.95727      19.95021
    349.96337      14.70094
    349.96948      12.45166
    349.97558      12.20239
    349.98169      10.45311
    349.98779       9.95384
    349.99390       8.32956
    350.00000       5.58028
===== CH2 data Wave No.1 ===== 
mT            Intensity 
    300.00000       1.72336
    300.00610       0.09816
    300.01221       2.22295
    300.01831       0.09775
    300.02442      -0.02746
    300.03052      -1.52766
    300.03663       0.34714
    300.04273      -0.65307
    300.04883      -0.15327
    300.05494       0.59653
    300.06104      -1.90367
    300.06715       0.22112
    300.07325       0.47092
    300.07936       0.34572
    300.08546       0.59552
    300.09156      -1.77969
    300.09767      -0.02989
    300.10377       0.46991
    300.10988       1.09471
    300.11598       0.71951
    300.12209      -0.03069
    300.12819       0.84410
    300.13429       0.84390
    300.14040       0.71870
    300.14650       0.09350
    300.15261      -1.15670
    300.15871      -0.53190
    300.16482      -0.78210
    300.17092      -0.90730
    300.17702       0.71750
    300.18313      -1.65770
    300.18923       0.84210
    300.19534      -1.03310
    300.20144       0.84170
    300.20754       0.09150
    300.21365       0.96630
    300.21975      -0.15890
    300.22586       1.46591
    300.23196       0.34071
    300.23807      -0.90949
    300.24417       0.21531
    300.25027      -0.15989
    300.25638      -1.03509
    300.26248       0.08971
    300.26859       2.58952
    300.27469      -0.16068
    300.28080       0.08912
    300.28690      -1.03608
    300.29300      -1.66127
    300.29911      -1.78647
    300.30521       0.58833
    300.31132      -0.91186
    300.31742      -0.28706
    300.32353       0.21274
    300.32963      -0.28745
    300.33573       0.71235
    300.34184      -0.03785
    300.34794      -0.78804
    300.35405       0.46176
    300.36015      -0.78843
    300.36626       0.33637
    300.37236       1.08617
    300.37846      -1.41402
    300.38457      -1.28922
    300.39067       0.21059
    300.39678       0.08539
    300.40288      -0.28980
    300.40899      -1.41500
    300.41509      -0.29019
    300.42119      -0.16538
    300.42730       0.45942
    300.43340       0.83423
    300.43951      -1.16597
    300.44561      -0.04116
    300.45172       0.08365
    300.45782       0.83345
    300.46392       0.08326
    300.47003       0.33307
    300.47613      -1.04213
    300.48224      -0.79232
    300.48834      -0.29251
    300.49445      -1.04271
    300.50055       0.08210
    300.50665       0.83191
    300.51276      -1.16828
    300.51886      -1.04347
    300.52497       0.58133
    300.53107       1.08114
    300.53717       0.95595
    300.54328      -0.29424
    300.54938       0.70557
    300.55549       0.20538
    300.56159      -0.91982
    300.56770      -0.54501
    300.57380       0.20480
    300.57990      -0.92039
    300.58601      -0.17058
    300.59211      -0.42077
    300.59822       1.57904
    300.60432      -0.29615
    300.61043       0.32866
    300.61653      -0.42153
    300.62263      -0.54672
    300.62874       0.82809
    300.63484      -0.04710
    300.64095       0.20271
    300.64705       0.20252
    300.65316      -0.54767
    300.65926      -0.04785
    300.66536       1.70196
    300.67147      -0.04823
    300.67757       1.57658
    300.68368       0.32639
    300.68978      -0.29880
    300.69589      -0.79898
    300.70199      -1.04917
    300.70809      -0.04936
    300.71420       0.20045
    300.72030       0.32526
    300.72641       0.45008
    300.73251       0.44989
    300.73862      -0.55030
    300.74472       0.57452
    300.75082       0.44933
    300.75693      -1.17586
    300.76303       0.19896
    300.76914      -0.17623
    300.77524      -0.42642
    300.78135       1.32340
    300.78745       0.82321
    300.79355      -0.42697
    300.79966       0.32284
    300.80576      -1.17735
    300.81187       0.44747
    300.81797      -1.67772
    300.82408      -0.17790
    300.83018       0.32191
    300.83628       0.57173
    300.84239       0.44654
    300.84849      -0.05364
    300.85460       0.94617
    300.86070      -1.05401
    300.86681       0.94581
    300.87291      -0.80438
    300.87901       0.94544
    300.88512      -1.80475
    300.89122      -1.30493
    300.89733       0.06989
    300.90343      -0.68030
    300.90953       0.44452
    300.91564      -1.18066
    300.92174       0.56915
    300.92785      -0.18103
    300.93395       1.06879
    300.94006      -0.18139
    300.94616       1.06842
    300.95226      -2.55676
    300.95837      -0.55694
    300.96447       0.44288
    300.97058       0.06770
    300.97668       0.81751
    300.98279      -0.43267
    300.98889       2.69215
    300.99499       0.81697
    301.00110      -0.05821
    301.00720       0.69161
    301.01331      -0.18357
    301.01941      -0.55875
    301.02552       0.69106
    301.03162       0.31588
    301.03772      -0.68430
    301.04383       1.06552
    301.04993      -0.93466
    301.05604       0.56516
    301.06214       0.93998
    301.06825       0.06480
    301.07435      -0.18538
    301.08045       0.93945
    301.08656      -0.18573
    301.09266       1.56409
    301.09877      -1.06109
    301.10487      -1.68627
    301.11098       0.18855
    301.11708       0.56337
    301.12318      -1.31181
    301.12929      -0.31199
    301.13539      -0.56216
    301.14150      -1.18734
    301.14760       1.43748
    301.15371      -0.43770
    301.15981       0.43712
    301.16591       0.31195
    301.17202      -0.56323
    301.17812       0.06159
    301.18423       1.81142
    301.19033       1.43624
    301.19644       0.06106
    301.20254      -0.06412
    301.20864      -0.56429
    301.21475      -0.43947
    301.22085      -1.56465
    301.22696      -0.06482
    301.23306      -0.06500
    301.23916      -0.19017
    301.24527      -0.69035
    301.25137       0.55948
    301.25748       0.18430
    301.26358      -0.44088
    301.26969      -0.56605
    301.27579      -0.31623
    301.28189      -0.56640
    301.28800      -1.19158
    301.29410      -0.06675
    301.30021      -0.06693
    301.30631      -0.56710
    301.31242      -0.69227
    301.31852      -0.56745
    301.32462       1.80738
    301.33073      -2.06780
    301.33683      -0.31797
    301.34294      -1.19314
    301.34904       0.18168
    301.35515      -1.44349
    301.36125       1.18134
    301.36735      -0.69384
    301.37346       0.18099
    301.37956       1.93082
    301.38567       0.05564
    301.39177      -0.06953
    301.39788       0.05530
    301.40398      -1.06987
    301.41008      -0.69505
    301.41619      -1.07022
    301.42229       1.30461
    301.42840       0.30444
    301.43450       0.30427
    301.44061      -0.69591
    301.44671       1.80392
    301.45281      -0.32125
    301.45892      -0.82142
    301.46502       0.55341
    301.47113       0.30324
    301.47723       0.30307
    301.48334       0.55290
    301.48944       0.80273
    301.49554       0.42756
    301.50165       1.42739
    301.50775      -1.19778
    301.51386       1.30205
    301.51996       1.55188
    301.52607      -0.44829
    301.53217       0.17654
    301.53827      -0.94863
    301.54438      -0.69880
    301.55048      -0.69897
    301.55659      -0.07414
    301.56269       2.42569
    301.56880       0.05052
    301.57490      -0.32465
    301.58100       1.30018
    301.58711      -0.32498
    301.59321       1.17485
    301.59932       0.79968
    301.60542       0.92451
    301.61152      -0.32566
    301.61763       0.04918
    301.62373       0.04901
    301.62984      -0.20116
    301.63594      -0.20133
    301.64205       0.17351
    301.64815       0.04834
    301.65425      -1.32683
    301.66036      -0.45200
    301.66646      -0.82716
    301.67257       0.54767
    301.67867      -0.45250
    301.68478      -1.70266
    301.69088       0.54717
    301.69698       1.29701
    301.70309       0.67184
    301.70919       0.04667
    301.71530       0.92151
    301.72140      -0.82866
    301.72751      -1.07882
    301.73361      -2.07899
    301.73971       0.42085
    301.74582      -0.95432
    301.75192       0.54552
    301.75803      -0.07965
    301.76413      -0.20481
    301.77024       0.42002
    301.77634       1.04486
    301.78244       0.29469
    301.78855       0.54453
    301.79465       0.66937
    301.80076       0.41920
    301.80686       0.16904
    301.81297       1.04387
    301.81907      -1.83129
    301.82517       0.29355
    301.83128       0.04338
    301.83738      -0.08178
    301.84349      -1.20694
    301.84959       0.04290
    301.85570      -0.20727
    301.86180       0.54257
    301.86790      -0.95759
    301.87401       0.91724
    301.88011      -1.45792
    301.88622      -1.45808
    301.89232       0.04176
    301.89843      -0.08340
    301.90453       0.04143
    301.91063      -0.20873
    301.91674      -0.58389
    301.92284      -0.70905
    301.92895      -0.45921
    301.93505      -0.45937
    301.94115      -1.08453
    301.94726      -0.08469
    301.95336      -0.70985
    301.95947       2.66498
    301.96557      -0.46018
    301.97168       1.28966
    301.97778       0.03950
    301.98388      -0.58566
    301.98999      -0.96082
    301.99609       0.03902
    302.00220      -0.08614
    302.00830      -1.33630
    302.01441       0.91354
    302.02051       0.66339
    302.02661       0.41323
    302.03272      -0.33693
    302.03882       0.53791
    302.04493       0.28775
    302.05103      -0.21241
    302.05714      -1.33757
    302.06324      -1.96273
    302.06934       0.53711
    302.07545       0.28696
    302.08155      -0.83820
    302.08766      -1.46336
    302.09376       0.78648
    302.09987       0.66133
    302.10597       1.03617
    302.11207       1.16101
    302.11818      -1.21415
    302.12428      -0.46430
    302.13039      -0.08946
    302.13649       1.03538
    302.14260      -2.33978
    302.14870       0.66007
    302.15480       0.40991
    302.16091       0.40975
    302.16701       0.28460
    302.17312       0.40944
    302.17922      -1.46571
    302.18533       0.15913
    302.19143      -0.34103
    302.19753       1.65882
    302.20364      -0.21634
    302.20974      -0.09149
    302.21585      -0.71665
    302.22195       0.28320
    302.22806       0.15804
    302.23416      -0.09211
    302.24026       0.28273
    302.24637      -0.96742
    302.25247      -0.71758
    302.25858       0.53227
    302.26468      -0.71789
    302.27079      -0.21804
    302.27689       0.40681
    302.28299      -0.21835
    302.28910      -0.59350
    302.29520       0.15634
    302.30131       0.65619
    302.30741       0.65604
    302.31351      -0.34412
    302.31962       0.65573
    302.32572       0.65558
    302.33183       0.03042
    302.33793      -1.09473
    302.34404       0.40512
    302.35014      -0.59503
    302.35624       0.90481
    302.36235       0.27966
    302.36845      -0.59549
    302.37456      -0.84564
    302.38066      -1.47080
    302.38677      -0.84595
    302.39287       0.15390
    302.39897       0.15375
    302.40508       0.77860
    302.41118      -0.97155
    302.41729       1.02829
    302.42339       0.77814
    302.42950       1.27799
    302.43560      -0.47216
    302.44170       0.15269
    302.44781      -0.59746
    302.45391      -0.84761
    302.46002      -0.97276
    302.46612       0.02709
    302.47223      -0.84806
    302.47833       0.27679
    302.48443      -0.22336
    302.49054      -0.47351
    302.49664       1.15134
    302.50275      -0.72381
    302.50885      -2.97396
    302.51496       1.27589
    302.52106      -1.09926
    302.52716       0.90059
    302.53327      -1.72456
    302.53937       1.65029
    302.54548      -0.34985
    302.55158       0.27500
    302.55769       0.52485
    302.56379      -0.47530
    302.56989      -0.85045
    302.57600      -0.72560
    302.58210      -0.97574
    302.58821      -1.22589
    302.59431       0.89896
    302.60042      -1.60119
    302.60652       0.39866
    302.61262      -0.97648
    302.61873       2.27337
    302.62483       1.14822
    302.63094      -0.35192
    302.63704       1.14793
    302.64314       0.02278
    302.64925      -0.10236
    302.65535       0.89749
    302.66146      -0.47766
    302.66756      -0.85280
    302.67367       1.39705
    302.67977       0.39690
    302.68587       0.39676
    302.69198      -0.35339
    302.69808      -0.85353
    302.70419       0.14632
    302.71029      -0.10382
    302.71640      -0.85397
    302.72250       0.14588
    302.72860       0.77074
    302.73471      -0.47941
    302.74081       0.64545
    302.74692       0.52030
    302.75302       1.27016
    302.75913       1.02002
    302.76523      -0.10513
    302.77133      -0.23027
    302.77744       0.01958
    302.78354      -0.10556
    302.78965       0.14429
    302.79575       1.64415
    302.80186       0.64401
    302.80796       0.14386
    302.81406      -0.60628
    302.82017       0.01858
    302.82627       0.76843
    302.83238      -0.10671
    302.83848       1.51815
    302.84459       0.26800
    302.85069      -0.73214
    302.85679       0.26772
    302.86290      -0.85742
    302.86900      -0.23257
    302.87511      -0.35771
    302.88121       0.76715
    302.88732       0.51701
    302.89342       0.39187
    302.89952      -0.35828
    302.90563      -0.23342
    302.91173      -0.98356
    302.91784      -0.73370
    302.92394       0.26616
    302.93005      -0.10898
    302.93615       0.51588
    302.94225       0.26573
    302.94836       0.14059
    302.95446       0.51545
    302.96057       1.51531
    302.96667      -1.48483
    302.97277      -0.10997
    302.97888       0.26489
    302.98498       0.38975
    302.99109       0.01461
    302.99719       0.38947
    303.00330       0.13933
    303.00940       0.63919
    303.01550       1.13905
    303.02161       0.51391
    303.02771      -0.86123
    303.03382       0.88863
    303.03992       0.76350
    303.04603       0.26336
    303.05213       0.88822
    303.05823       0.01308
    303.06434      -0.61206
    303.07044       0.38780
    303.07655       0.26266
    303.08265      -1.11248
    303.08876       0.76239
    303.09486      -2.98775
    303.10096      -1.86289
    303.10707      -1.86303
    303.11317       0.13683
    303.11928       0.38670
    303.12538      -0.61344
    303.13149      -0.86358
    303.13759      -0.98871
    303.14369       0.63615
    303.14980       0.01101
    303.15590       0.38587
    303.16201       0.38574
    303.16811       0.26060
    303.17422       0.38546
    303.18032      -1.61467
    303.18642       0.26019
    303.19253      -0.86494
    303.19863      -0.99008
    303.20474      -0.49022
    303.21084       0.00965
    303.21695       0.63451
    303.22305      -0.86562
    303.22915      -1.11576
    303.23526      -2.11590
    303.24136      -0.99103
    303.24747       0.50883
    303.25357       0.38370
    303.25968       0.38356
    303.26578      -0.36657
    303.27188       0.38329
    303.27799       0.25816
    303.28409       1.00803
    303.29020       2.13289
    303.29630      -0.61724
    303.30241       0.88262
    303.30851      -1.36751
    303.31461       0.13236
    303.32072      -1.36778
    303.32682       0.38209
    303.33293      -0.49305
    303.33903       0.13182
    303.34513      -0.49331
    303.35124       0.00655
    303.35734      -0.74358
    303.36345       0.88129
    303.36955       0.50615
    303.37566      -0.74398
    303.38176      -1.36911
    303.38786      -0.24424
    303.39397      -1.24438
    303.40007       0.38049
    303.40618       0.75536
    303.41228      -0.99477
    303.41839      -0.24490
    303.42449      -1.62004
    303.43059       0.00483
    303.43670      -0.62030
    303.44280      -1.12043
    303.44891       1.50444
    303.45501       1.12931
    303.46112       0.00418
    303.46722       0.62904
    303.47332       0.37891
    303.47943       0.25378
    303.48553       0.50365
    303.49164       0.50352
    303.49774       1.12839
    303.50385       1.50326
    303.50995       0.25313
    303.51605      -1.37200
    303.52216      -0.37213
    303.52826      -0.24726
    303.53437      -0.87239
    303.54047       1.25248
    303.54658      -0.99765
    303.55268      -0.12278
    303.55878       0.12709
    303.56489      -1.37304
    303.57099       0.00183
    303.57710      -0.62330
    303.58320      -0.37343
    303.58931       0.50145
    303.59541       0.87632
    303.60151       0.75119
    303.60762       1.87606
    303.61372       0.00093
    303.61983      -0.62420
    303.62593      -1.37432
    303.63204       0.25055
    303.63814      -0.24958
    303.64424      -1.12471
    303.65035      -0.24984
    303.65645       1.50004
    303.66256       0.87491
    303.66866      -0.00022
    303.67476       1.12465
    303.68087      -0.50047
    303.68697       0.87440
    303.69308      -0.50073
    303.69918      -0.75085
    303.70529       0.24902
    303.71139       0.12389
    303.71749       0.49877
    303.72360       1.24864
    303.72970      -0.00149
    303.73581       1.74839
    303.74191       0.74826
    303.74802       0.37314
    303.75412      -0.25199
    303.76022      -1.75212
    303.76633      -0.37724
    303.77243      -0.87737
    303.77854      -0.37749
    303.78464       0.74738
    303.79075       0.87226
    303.79685       0.24713
    303.80295       0.49701
    303.80906       0.62188
    303.81516      -0.00324
    303.82127      -0.87837
    303.82737      -0.12849
    303.83348      -1.00362
    303.83958       0.99626
    303.84568      -1.50387
    303.85179      -0.00399
    303.85789       1.49589
    303.86400      -1.00424
    303.87010       0.62064
    303.87621      -2.25448
    303.88231      -0.50461
    303.88841      -0.12973
    303.89452      -0.37985
    303.90062       0.62002
    303.90673      -0.38010
    303.91283      -0.63022
    303.91894       1.61965
    303.92504      -0.00547
    303.93114      -0.13059
    303.93725       0.61928
    303.94335      -1.25584
    303.94946      -0.25596
    303.95556       0.36892
    303.96167      -0.88120
    303.96777      -0.00633
    303.97387      -1.00645
    303.97998      -0.25657
    303.98608       0.11831
    303.99219       1.74319
    303.99829      -0.13193
    304.00440       1.49294
    304.01050      -1.13218
    304.01660      -0.13230
    304.02271       0.61758
    304.02881      -1.25754
    304.03492      -1.13266
    304.04102       0.61722
    304.04712      -0.00790
    304.05323       0.49198
    304.05933       0.74186
    304.06544       0.36674
    304.07154       0.24162
    304.07765       1.86650
    304.08375       1.61638
    304.08985       0.36626
    304.09596      -1.38386
    304.10206      -0.50898
    304.10817      -0.50910
    304.11427       0.36578
    304.12038       0.99066
    304.12648       0.24054
    304.13258      -0.38458
    304.13869      -0.88470
    304.14479      -0.25982
    304.15090      -2.13494
    304.15700       1.48994
    304.16311      -1.01017
    304.16921       1.48971
    304.17531       0.23959
    304.18142      -1.13553
    304.18752       0.86435
    304.19363       1.86423
    304.19973       1.36412
    304.20584      -0.88600
    304.21194       0.23888
    304.21804       0.98876
    304.22415      -0.51135
    304.23025       0.23853
    304.23636       0.73841
    304.24246      -0.26171
    304.24857      -0.13682
    304.25467      -0.38694
    304.26077       0.73794
    304.26688      -2.26217
    304.27298       0.48771
    304.27909      -0.76241
    304.28519      -0.63752
    304.29130       0.86236
    304.29740      -0.63776
    304.30350      -0.01287
    304.30961       0.86201
    304.31571       0.23690
    304.32182      -0.38822
    304.32792       0.11166
    304.33403      -0.13845
    304.34013       0.23643
    304.34623      -0.76368
    304.35234      -0.51380
    304.35844      -0.13891
    304.36455       1.11097
    304.37065       0.73586
    304.37675      -0.63926
    304.38286       1.48563
    304.38896       0.36051
    304.39507       0.61040
    304.40117      -0.13972
    304.40728      -0.76483
    304.41338       1.98505
    304.41948      -0.64006
    304.42559      -0.64017
    304.43169      -0.89029
    304.43780      -0.39040
    304.44390       1.48448
    304.45001      -0.14063
    304.45611       0.85926
    304.46221       0.10914
    304.46832      -1.01597
    304.47442      -0.89108
    304.48053       0.35880
    304.48663      -0.51631
    304.49274       0.60858
    304.49884       0.10847
    304.50494       0.48335
    304.51105       1.10824
    304.51715       0.98313
    304.52326      -0.01698
    304.52936      -0.14210
    304.53547       0.23279
    304.54157      -1.01732
    304.54767      -0.89243
    304.55378       1.85746
    304.55988       0.85734
    304.56599       0.60723
    304.57209       0.60712
    304.57820       0.10701
    304.58430       0.35690
    304.59040       0.23179
    304.59651      -0.01832
    304.60261      -0.76844
    304.60872       1.48145
    304.61482      -0.14366
    304.62093       0.23123
    304.62703       1.23112
    304.63313       1.48101
    304.63924       0.23090
    304.64534       0.60579
    304.65145       0.48068
    304.65755      -0.39443
    304.66366      -0.39454
    304.66976      -0.64465
    304.67586      -0.26976
    304.68197      -0.39487
    304.68807      -0.51998
    304.69418       1.22991
    304.70028      -0.14520
    304.70639       0.85469
    304.71249       1.60458
    304.71859       1.97947
    304.72470       2.10436
    304.73080       0.10426
    304.73691      -0.27085
    304.74301       1.10404
    304.74911       1.35393
    304.75522      -0.14618
    304.76132      -0.02129
    304.76743      -0.27140
    304.77353       0.47850
    304.77964      -1.02161
    304.78574       0.35328
    304.79184       0.22817
    304.79795      -0.77194
    304.80405      -0.02204
    304.81016      -0.89715
    304.81626       0.72774
    304.82237       0.72763
    304.82847       1.35253
    304.83457       0.47742
    304.84068       0.47731
    304.84678       0.85221
    304.85289       0.22710
    304.85899      -0.27301
    304.86510      -0.77311
    304.87120       1.47678
    304.87730      -0.27333
    304.88341      -0.89843
    304.88951      -1.77354
    304.89562      -0.27365
    304.90172      -0.52375
    304.90783       0.47614
    304.91393       1.22604
    304.92003       0.85093
    304.92614      -0.14918
    304.93224       0.72572
    304.93835       1.10061
    304.94445       0.72551
    304.95056      -0.52460
    304.95666      -0.77470
    304.96276       1.10019
    304.96887       0.22509
    304.97497      -0.40002
    304.98108       1.47488
    304.98718      -1.40023
    304.99329      -0.15033
    304.99939      -1.90044
    305.00549       0.09946
    305.01160       0.09935
    305.01770      -0.90075
    305.02381      -0.65085
    305.02991       0.34904
    305.03602      -0.27606
    305.04212       0.47383
    305.04822       1.22373
    305.05433      -0.02637
    305.06043      -0.15148
    305.06654      -0.27658
    305.07264       1.72332
    305.07874       0.34821
    305.08485       0.47311
    305.09095      -0.15199
    305.09706      -0.02709
    305.10316      -0.27720
    305.10927      -0.40230
    305.11537      -0.27740
    305.12147      -0.77751
    305.12758       1.09739
    305.13368      -0.15271
    305.13979       0.47219
    305.14589       0.72209
    305.15200       0.34698
    305.15810      -0.02812
    305.16420       0.22178
    305.17031      -0.27832
    305.17641       0.09658
    305.18252       0.09647
    305.18862      -0.27863
    305.19473      -0.15373
    305.20083      -0.27883
    305.20693       0.09607
    305.21304       0.09597
    305.21914       0.47087
    305.22525      -0.40423
    305.23135       1.22067
    305.23746       0.72057
    305.24356       1.22046
    305.24966      -0.65464
    305.25577       1.09526
    305.26187      -0.15484
    305.26798       0.22006
    305.27408      -0.53004
    305.28019      -0.28014
    305.28629       0.84476
    305.29239      -0.53034
    305.29850       1.34456
    305.30460       1.34446
    305.31071      -0.65563
    305.31681       0.96927
    305.32292       1.09417
    305.32902       0.21907
    305.33512      -0.03103
    305.34123       0.34387
    305.34733       0.46877
    305.35344      -0.90633
    305.35954      -0.15643
    305.36565       0.96847
    305.37175       1.46838
    305.37785      -0.15672
    305.38396      -0.03182
    305.39006      -0.28192
    305.39617       0.46798
    305.40227      -1.03212
    305.40838      -0.53221
    305.41448       0.71769
    305.42058       1.34259
    305.42669       0.34249
    305.43279       0.21740
    305.43890      -0.65770
    305.44500       0.59220
    305.45110      -0.15790
    305.45721       0.34201
    305.46331       0.34191
    305.46942      -0.40819
    305.47552      -0.90828
    305.48163       0.09162
    305.48773       0.96652
    305.49383      -0.03358
    305.49994       0.59133
    305.50604       1.46623
    305.51215      -1.28386
    305.51825       0.21604
    305.52436      -0.28406
    305.53046       0.96585
    305.53656       0.09075
    305.54267      -1.40934
    305.54877       1.09056
    305.55488       1.46546
    305.56098       1.21537
    305.56709       0.21527
    305.57319      -0.40982
    305.57929       0.09008
    305.58540      -1.28501
    305.59150       1.08989
    305.59761       0.08980
    305.60371      -1.28530
    305.60982       0.21461
    305.61592       0.96451
    305.62202      -0.41058
    305.62813       0.96432
    305.63423       0.71423
    305.64034      -0.91087
    305.64644      -0.16096
    305.65255      -0.28605
    305.65865      -0.41115
    305.66475       0.21376
    305.67086      -0.03634
    305.67696      -0.91143
    305.68307       1.21348
    305.68917      -0.16162
    305.69528      -0.53671
    305.70138       0.83820
    305.70748      -0.66190
    305.71359      -0.41199
    305.71969      -1.28708
    305.72580      -1.78718
    305.73190       0.21273
    305.73801      -2.16236
    305.74411      -0.03746
    305.75021       0.33745
    305.75632       0.46236
    305.76242      -0.28773
    305.76853      -0.28783
    305.77463      -0.16292
    305.78073      -0.78801
    305.78684       0.46190
    305.79294      -1.53819
    305.79905      -0.91329
    305.80515      -1.28838
    305.81126       1.58653
    305.81736       0.33644
    305.82346       0.46135
    305.82957       1.33626
    305.83567      -1.16384
    305.84178       0.58607
    305.84788      -0.28902
    305.85399       0.83589
    305.86009       0.33580
    305.86619       0.83571
    305.87230      -1.03938
    305.87840       1.46053
    305.88451       1.46044
    305.89061       1.08535
    305.89672       0.83526
    305.90282      -0.03983
    305.90892      -0.41492
    305.91503      -0.66501
    305.92113       0.33490
    305.92724      -0.29019
    305.93334      -0.66528
    305.93945      -1.04037
    305.94555       0.83454
    305.95165       1.20945
    305.95776       0.08436
    305.96386       2.83427
    305.96997      -0.91582
    305.97607      -0.91591
    305.98218       1.45900
    305.98828      -0.16609
    305.99438      -0.16618
    306.00049      -0.04127
    306.00659      -0.04136
    306.01270       0.45855
    306.01880      -0.29153
    306.02491      -0.41662
    306.03101       0.08329
    306.03711      -0.04180
    306.04322      -0.16689
    306.04932      -1.04198
    306.05543       0.83294
    306.06153       2.58285
    306.06764      -0.54224
    306.07374       0.58267
    306.07984       0.33258
    306.08595       1.08250
    306.09205       0.70741
    306.09816      -0.29268
    306.10426       0.58224
    306.11037      -1.16785
    306.11647       0.33206
    306.12257      -0.29303
    306.12868      -1.41811
    306.13478      -0.41820
    306.14089      -2.54329
    306.14699       1.20663
    306.15309       1.33154
    306.15920      -0.41855
    306.16530       0.33137
    306.17141      -0.41872
    306.17751      -0.04381
    306.18362      -0.41889
    306.18972       0.08102
    306.19582       1.45594
    306.20193       0.20585
    306.20803      -0.54424
    306.21414       0.45568
    306.22024       0.33059
    306.22635       0.58051
    306.23245      -0.41958
    306.23855      -0.16966
    306.24466      -0.41975
    306.25076      -0.79483
    306.25687       0.83008
    306.26297       0.58000
    306.26908       0.32991
    306.27518       1.45483
    306.28128       1.32974
    306.28739       0.70466
    306.29349       0.20457
    306.29960      -0.42051
    306.30570       1.70440
    306.31181      -0.04568
    306.31791      -0.42077
    306.32401      -0.42085
    306.33012       0.07907
    306.33622       0.82898
    306.34233      -0.67110
    306.34843       0.45381
    306.35454      -0.04627
    306.36064      -1.04635
    306.36674       0.07856
    306.37285      -0.17152
    306.37895      -0.54660
    306.38506       1.07831
    306.39116      -0.04677
    306.39727       1.45315
    306.40337       1.20306
    306.40947      -0.29702
    306.41558       1.95290
    306.42168       1.07782
    306.42779      -1.17227
    306.43389      -0.29735
    306.44000       0.45257
    306.44610       0.70248
    306.45220      -1.54760
    306.45831       0.95232
    306.46441      -2.79776
    306.47052       1.70216
    306.47662      -0.29793
    306.48272      -0.42301
    306.48883      -0.04809
    306.49493      -0.79817
    306.50104       0.70175
    306.50714       0.70167
    306.51325       0.07658
    306.51935       0.57650
    306.52545      -1.29858
    306.53156       0.70134
    306.53766       0.45126
    306.54377       1.57618
    306.54987       0.32610
    306.55598      -1.79898
    306.56208      -0.79906
    306.56818      -0.92414
    306.57429       0.07577
    306.58039      -0.67431
    306.58650       0.95061
    306.59260      -0.92447
    306.59871       0.20045
    306.60481       1.70037
    306.61091       1.20029
    306.61702       0.95021
    306.62312       0.57513
    306.62923      -0.67495
    306.63533      -0.30003
    306.64144      -0.42511
    306.64754      -0.80019
    306.65364      -0.67527
    306.65975      -0.55034
    306.66585       1.19958
    306.67196       0.94950
    306.67806       0.69942
    306.68417       0.82434
    306.69027      -1.55074
    306.69637      -0.30082
    306.70248      -0.30090
    306.70858       0.44902
    306.71469       0.69894
    306.72079      -0.17613
    306.72690       1.19879
    306.73300       0.19871
    306.73910      -0.42637
    306.74521       0.69855
    306.75131      -0.92652
    306.75742      -0.05160
    306.76352      -0.42668
    306.76963       0.07324
    306.77573      -2.05184
    306.78183       0.19809
    306.78794       1.07301
    306.79404      -2.17707
    306.80015      -0.30215
    306.80625      -0.67722
    306.81236      -0.67730
    306.81846      -0.30238
    306.82456       0.07254
    306.83067      -0.30253
    306.83677      -0.05261
    306.84288      -0.67769
    306.84898       0.44724
    306.85508      -0.30284
    306.86119       0.19708
    306.86729       0.82201
    306.87340       1.19693
    306.87950      -0.05315
    306.88561      -1.30322
    306.89171       1.94670
    306.89781      -0.42837
    306.90392      -0.67845
    306.91002       0.94647
    306.91613       0.44640
    306.92223       0.57132
    306.92834       0.44625
    306.93444       0.07117
    306.94054       0.19610
    306.94665      -1.30398
    306.95275      -0.05406
    306.95886      -0.67913
    306.96496      -0.05421
    306.97107       0.57072
    306.97717       0.94564
    306.98327       0.94557
    306.98938       0.32049
    306.99548       0.57042
    307.00159       0.57035
    307.00769       0.32027
    307.01380       0.69520
    307.01990       0.19512
    307.02600      -1.42995
    307.03211      -0.30503
    307.03821       0.81990
    307.04432       0.31982
    307.05042       0.19475
    307.05653       2.44468
    307.06263      -0.68040
    307.06873      -0.43047
    307.07484       0.19446
    307.08094       0.06938
    307.08705      -0.30569
    307.09315       0.06923
    307.09926      -1.80584
    307.10536       0.31909
    307.11146      -0.68098
    307.11757      -0.80606
    307.12367      -0.05613
    307.12978       0.31880
    307.13588       0.94372
    307.14199      -0.30635
    307.14809      -0.55642
    307.15419      -1.93149
    307.16030      -0.05657
    307.16640      -1.55664
    307.17251      -1.18171
    307.17861       0.06822
    307.18471      -0.68186
    307.19082       0.06807
    307.19692      -0.80700
    307.20303       0.31793
    307.20913      -0.55714
    307.21524      -1.55722
    307.22134      -0.05729
    307.22744      -0.05736
    307.23355       0.94257
    307.23965      -0.43250
    307.24576       0.94243
    307.25186       0.19235
    307.25797      -0.68272
    307.26407      -0.18279
    307.27017       0.81714
    307.27628      -1.30793
    307.28238       0.31700
    307.28849      -1.43307
    307.29459      -0.18314
    307.30070      -0.68321
    307.30680       1.19172
    307.31290       0.06665
    307.31901      -0.43342
    307.32511       0.81650
    307.33122      -0.05857
    307.33732      -1.43364
    307.34343       1.81629
    307.34953      -1.30878
    307.35563      -0.80885
    307.36174      -0.80892
    307.36784      -1.68399
    307.37395       0.19094
    307.38005      -0.05912
    307.38616       0.44081
    307.39226       0.94074
    307.39836       0.56567
    307.40447      -1.05940
    307.41057      -0.55947
    307.41668      -0.43454
    307.42278      -0.68461
    307.42889       0.19032
    307.43499       0.44025
    307.44109       2.06518
    307.44720      -0.05989
    307.45330      -1.05995
    307.45941       0.56498
    307.46551      -0.56009
    307.47162      -1.31016
    307.47772      -0.81023
    307.48382       0.18970
    307.48993      -1.18536
    307.49603      -1.81043
    307.50214      -0.93550
    307.50824      -2.06057
    307.51435       0.43936
    307.52045      -0.31070
    307.52655      -0.18577
    307.53266       0.31416
    307.53876       0.43909
    307.54487       1.56402
    307.55097      -1.31104
    307.55707       0.31389
    307.56318       0.31382
    307.56928       0.18876
    307.57539       0.68869
    307.58149      -0.93638
    307.58760       1.06355
    307.59370      -0.93651
    307.59980      -0.43658
    307.60591      -0.56165
    307.61201      -0.43671
    307.61812      -1.31178
    307.62422       1.18815
    307.63033      -0.18691
    307.63643       1.56302
    307.64253       0.93796
    307.64864       1.06289
    307.65474       0.43782
    307.66085       1.18776
    307.66695       0.68769
    307.67306      -0.93737
    307.67916      -0.18744
    307.68526      -1.31251
    307.69137      -0.31257
    307.69747      -1.06264
    307.70358      -0.31270
    307.70968       0.18723
    307.71579       1.93717
    307.72189       0.06210
    307.72799       0.31204
    307.73410      -0.56303
    307.74020      -1.18809
    307.74631      -1.06316
    307.75241      -0.06322
    307.75852      -0.43829
    307.76462      -0.43835
    307.77072       0.81158
    307.77683       0.93652
    307.78293      -0.18855
    307.78904      -0.18861
    307.79514      -0.18868
    307.80125      -1.06374
    307.80735      -0.56380
    307.81345      -1.43887
    307.81956      -2.56393
    307.82566       0.43600
    307.83177      -0.56406
    307.83787       0.93588
    307.84398       1.31081
    307.85008       2.68575
    307.85618      -0.93931
    307.86229      -0.31438
    307.86839       0.06056
    307.87450       0.43549
    307.88060       0.81043
    307.88670      -0.81463
    307.89281      -1.18969
    307.89891       0.68524
    307.90502       0.56018
    307.91112      -1.18988
    307.91723      -0.18995
    307.92333      -0.56501
    307.92943      -0.56507
    307.93554      -0.56513
    307.94164       0.30980
    307.94775      -1.19026
    307.95385      -0.81532
    307.95996      -0.19038
    307.96606       1.68455
    307.97216       0.93449
    307.97827       0.55943
    307.98437      -0.56563
    307.99048       2.18431
    307.99658      -1.19076
    308.00269      -0.31582
    308.00879       0.43412
    308.01489      -0.31594
    308.02100      -0.94100
    308.02710      -0.31606
    308.03321      -0.31613
    308.03931       0.68381
    308.04542      -0.44125
    308.05152      -0.31631
    308.05762      -0.69137
    308.06373      -0.81643
    308.06983      -0.19149
    308.07594      -1.06655
    308.08204      -0.69161
    308.08815       0.18333
    308.09425      -1.06674
    308.10035      -1.19180
    308.10646       0.55814
    308.11256       1.43308
    308.11867      -0.81698
    308.12477      -0.69204
    308.13088      -0.81710
    308.13698      -2.19216
    308.14308      -0.56722
    308.14919      -0.19228
    308.15529      -1.06734
    308.16140       0.80760
    308.16750      -0.81746
    308.17361       1.05748
    308.17971       0.80742
    308.18581       1.30736
    308.19192      -0.56770
    308.19802      -1.44275
    308.20413       1.55719
    308.21023      -1.56787
    308.21634       0.18207
    308.22244      -0.56799
    308.22854      -0.69305
    308.23465      -0.56811
    308.24075       1.18183
    308.24686      -0.44323
    308.25296       0.05671
    308.25906       0.18166
    308.26517       1.68160
    308.27127      -0.56846
    308.27738       0.05648
    308.28348       1.05642
    308.28959      -1.56864
    308.29569       0.30630
    308.30179       0.30625
    308.30790       1.30619
    308.31400       1.18113
    308.32011      -0.44393
    308.32621       0.80601
    308.33232      -2.19404
    308.33842      -0.44410
    308.34452      -0.19416
    308.35063      -0.81922
    308.35673      -0.31927
    308.36284       0.05567
    308.36894      -0.31939
    308.37505       1.55555
    308.38115       0.93050
    308.38725      -1.19456
    308.39336       1.18038
    308.39946      -2.06967
    308.40557       0.68027
    308.41167      -1.06979
    308.41778      -0.06984
    308.42388      -1.44490
    308.42998       1.05504
    308.43609      -1.07001
    308.44219      -0.57007
    308.44830       0.30487
    308.45440      -1.69518
    308.46051      -0.57024
    308.46661      -0.69530
    308.47271      -0.82035
    308.47882      -0.07041
    308.48492      -0.32046
    308.49103       0.17948
    308.49713       1.17942
    308.50324       0.17937
    308.50934       0.05431
    308.51544      -0.19574
    308.52155       0.17920
    308.52765      -0.32085
    308.53376      -0.57091
    308.53986      -0.32096
    308.54597       0.17898
    308.55207       0.05392
    308.55817      -0.82113
    308.56428       1.67881
    308.57038      -0.82124
    308.57649       0.92870
    308.58259      -0.32135
    308.58869      -0.07141
    308.59480      -0.07146
    308.60090      -0.57151
    308.60701       0.17843
    308.61311      -0.32162
    308.61922       1.05332
    308.62532       0.30327
    308.63142       0.30321
    308.63753       1.05316
    308.64363      -0.44690
    308.64974      -1.57195
    308.65584      -0.44700
    308.66195       0.67794
    308.66805      -0.94711
    308.67415       0.55284
    308.68026      -0.32222
    308.68636      -1.19727
    308.69247       0.80267
    308.69857       0.80262
    308.70468       1.42757
    308.71078      -0.44749
    308.71688       0.17746
    308.72299      -0.57259
    308.72909      -2.07265
    308.73520       0.30230
    308.74130      -0.19775
    308.74741      -0.19781
    308.75351      -0.69786
    308.75961      -1.07291
    308.76572       1.05204
    308.77182       0.17698
    308.77793      -0.07307
    308.78403       1.05188
    308.79014       0.42683
    308.79624       0.42677
    308.80234      -1.44828
    308.80845      -0.44833
    308.81455      -0.69838
    308.82066       0.30156
    308.82676       0.17651
    308.83287       0.05146
    308.83897      -0.57359
    308.84507      -0.69864
    308.85118      -0.19870
    308.85728       0.67625
    308.86339       1.30120
    308.86949      -1.44885
    308.87560       0.30110
    308.88170      -0.19895
    308.88780       1.30100
    308.89391       1.05094
    308.90001       0.42589
    308.90612       0.42584
    308.91222      -0.32421
    308.91832      -1.19926
    308.92443       0.92569
    308.93053      -0.32436
    308.93664       0.17559
    308.94274       0.55054
    308.94885      -0.19951
    308.95495       0.67543
    308.96105       1.42538
    308.96716       1.55033
    308.97326      -0.57472
    308.97937      -0.19977
    308.98547      -0.94982
    308.99158      -0.94987
    308.99768       1.05008
    309.00378       0.17503
    309.00989       1.79998
    309.01599       0.42493
    309.02210      -0.70012
    309.02820       0.42483
    309.03431       0.17478
    309.04041       1.29973
    309.04651       0.42468
    309.05262      -0.07537
    309.05872      -1.20042
    309.06483       0.29953
    309.07093      -1.57552
    309.07704      -0.82556
    309.08314       1.04939
    309.08924       1.54934
    309.09535       0.92429
    309.10145       1.04924
    309.10756      -0.57581
    309.11366      -0.32586
    309.11977       0.04909
    309.12587       0.17404
    309.13197      -0.82601
    309.13808       0.42395
    309.14418      -1.57610
    309.15029       0.04885
    309.15639       0.54880
    309.16250       0.67375
    309.16860      -1.95130
    309.17470       0.92366
    309.18081       0.29861
    309.18691      -0.57644
    309.19302       0.54851
    309.19912      -0.20154
    309.20523       0.67342
    309.21133       0.04837
    309.21743       1.54832
    309.22354       0.67327
    309.22964       0.04822
    309.23575      -0.57682
    309.24185       0.67313
    309.24796       0.29808
    309.25406      -0.07697
    309.26016      -1.32701
    309.26627       0.67294
    309.27237      -0.70211
    309.27848       0.29785
    309.28458      -0.07720
    309.29068      -1.70225
    309.29679      -0.95230
    309.30289       0.04766
    309.30900       1.29761
    309.31510       0.42256
    309.32121      -0.32748
    309.32731      -0.70253
    309.33341       0.04742
    309.33952       0.42238
    309.34562      -0.45267
    309.35173      -0.45271
    309.35783      -0.20276
    309.36394      -1.45281
    309.37004       0.79715
    309.37614      -1.57790
    309.38225      -0.82795
    309.38835      -2.07799
    309.39446      -0.95304
    309.40056       1.04692
    309.40667       0.17187
    309.41277       0.04683
    309.41887       1.17178
    309.42498       0.42173
    309.43108       0.92169
    309.43719      -1.57836
    309.44329       1.42160
    309.44940      -0.32845
    309.45550      -0.82849
    309.46160       0.29646
    309.46771       0.17142
    309.47381      -0.07863
    309.47992      -0.07867
    309.48602      -0.70372
    309.49213       0.54624
    309.49823       0.79619
    309.50433      -0.20385
    309.51044       1.17110
    309.51654      -0.82894
    309.52265       0.04601
    309.52875      -0.32903
    309.53486       1.79592
    309.54096      -0.95412
    309.54706       1.04584
    309.55317      -0.57921
    309.55927      -1.32925
    309.56538      -0.32930
    309.57148      -1.07934
    309.57759      -0.57939
    309.58369       1.04557
    309.58979      -2.70447
    309.59590      -0.20452
    309.60200      -0.20456
    309.60811      -0.45460
    309.61421      -0.32965
    309.62031       0.67031
    309.62642       0.17027
    309.63252      -0.20478
    309.63863      -0.57982
    309.64473       0.54514
    309.65084       0.17009
    309.65694      -0.57995
    309.66304      -1.20499
    309.66915      -0.20504
    309.67525       0.29492
    309.68136      -0.45512
    309.68746       1.16983
    309.69357      -1.33021
    309.69967      -0.20525
    309.70577       0.29471
    309.71188      -0.45534
    309.71798       0.54462
    309.72409      -1.70542
    309.73019       0.16954
    309.73630       1.16949
    309.74240      -0.58055
    309.74850       1.16941
    309.75461       0.29437
    309.76071       0.04432
    309.76682       0.91928
    309.77292       0.91924
    309.77903       1.29420
    309.78513      -0.45584
    309.79123      -1.33089
    309.79734       1.04407
    309.80344      -0.33097
    309.80955      -0.20601
    309.81565       1.29395
    309.82176      -0.83109
    309.82786      -1.45613
    309.83396      -0.20618
    309.84007      -0.33122
    309.84617       0.79374
    309.85228       0.16870
    309.85838       0.04366
    309.86449      -0.08138
    309.87059       1.29358
    309.87669       0.66854
    309.88280       1.16849
    309.88890      -1.20655
    309.89501      -1.33159
    309.90111       0.41837
    309.90722       0.04333
    309.91332      -1.58171
    309.91942      -1.08175
    309.92553       0.04321
    309.93163       0.29317
    309.93774      -0.33187
    309.94384       1.41809
    309.94995       0.79305
    309.95605       1.66801
    309.96215       0.54297
    309.96826      -0.20707
    309.97436       0.29289
    309.98047       0.66785
    309.98657      -0.58219
    309.99267      -0.83223
    309.99878      -0.70727
    310.00488      -1.45731
    310.01099      -0.70735
    310.01709       0.29261
    310.02320      -0.08243
    310.02930       0.41753
    310.03540      -0.33251
    310.04151      -0.45755
    310.04761       1.29241
    310.05372       0.16737
    310.05982      -0.08266
    310.06593       1.16730
    310.07203      -0.45774
    310.07813       1.16722
    310.08424      -0.45782
    310.09034      -0.83286
    310.09645      -0.45790
    310.10255      -0.33294
    310.10866      -0.83298
    310.11476      -1.33301
    310.12086      -0.70805
    310.12697       0.91691
    310.13307      -0.08313
    310.13918       0.66683
    310.14528       1.29179
    310.15139      -2.83325
    310.15749       0.79172
    310.16359       0.54168
    310.16970      -0.70836
    310.17580       0.29160
    310.18191       0.41656
    310.18801      -0.33347
    310.19412       0.41649
    310.20022       1.04145
    310.20632       0.54141
    310.21243      -1.20862
    310.21853      -0.20866
    310.22464       0.16630
    310.23074      -0.95874
    310.23685      -0.95877
    310.24295       0.54119
    310.24905       0.54115
    310.25516       0.04111
    310.26126       0.66608
    310.26737       1.79104
    310.27347       0.16600
    310.27958       0.54096
    310.28568      -0.58407
    310.29178      -0.45911
    310.29789       0.54085
    310.30399       1.54082
    310.31010      -0.70922
    310.31620      -1.20926
    310.32230      -0.08429
    310.32841       0.41567
    310.33451       0.91563
    310.34062       0.41560
    310.34672      -1.45944
    310.35283       1.04052
    310.35893       0.41549
    310.36503      -0.20955
    310.37114       0.16542
    310.37724      -0.33462
    310.38335      -0.95966
    310.38945       0.41531
    310.39556       0.04027
    310.40166       1.54024
    310.40776       1.79020
    310.41387      -1.83484
    310.41997      -1.45987
    310.42608       0.41509
    310.43218      -2.45994
    310.43829      -0.83498
    310.44439       0.16499
    310.45049       0.91495
    310.45660       1.41492
    310.46270       0.66488
    310.46881      -0.21015
    310.47491       0.03981
    310.48102       0.53978
    310.48712      -1.21026
    310.49322       0.03970
    310.49933      -0.83533
    310.50543      -0.21037
    310.51154       1.03960
    310.51764      -1.46043
    310.52375       0.66453
    310.52985       0.53950
    310.53595       0.53946
    310.54206      -1.83557
    310.54816       0.53939
    310.55427       0.03936
    310.56037      -0.33568
    310.56648       0.16429
    310.57258       0.03925
    310.57868       1.78922
    310.58479       0.78919
    310.59089       1.41415
    310.59700       0.91412
    310.60310       0.53908
    310.60921       0.16405
    310.61531      -2.21098
    310.62141      -0.08602
    310.62752      -0.46105
    310.63362      -1.08609
    310.63973       0.03888
    310.64583      -1.08615
    310.65194       0.91381
    310.65804       1.03878
    310.66414      -0.08625
    310.67025      -1.46129
    310.67635       0.16368
    310.68246       0.16365
    310.68856       0.28861
    310.69466      -0.83642
    310.70077       0.41355
    310.70687       0.16351
    310.71298      -1.21152
    310.71908       0.41345
    310.72519      -0.46158
    310.73129       0.53838
    310.73739       0.16335
    310.74350      -0.21168
    310.74960      -0.58672
    310.75571       0.03825
    310.76181      -0.58678
    310.76792       0.53819
    310.77402       0.03815
    310.78012       0.41312
    310.78623       0.66309
    310.79233       2.03806
    310.79844       0.28802
    310.80454      -0.46201
    310.81065      -2.21204
    310.81675       0.78793
    310.82285      -0.33710
    310.82896      -0.46214
    310.83506       0.78783
    310.84117      -1.96220
    310.84727       2.53777
    310.85338      -0.08726
    310.85948       0.03770
    310.86558       0.16267
    310.87169      -1.33736
    310.87779       0.16261
    310.88390       0.66258
    310.89000      -0.33745
    310.89611       0.41252
    310.90221      -0.21252
    310.90831       0.28745
    310.91442      -0.08758
    310.92052       0.03739
    310.92663       0.28736
    310.93273       0.03733
    310.93884       0.91230
    310.94494      -0.96273
    310.95104      -0.58776
    310.95715      -0.21280
    310.96325       1.78717
    310.96936       0.66214
    310.97546       0.28711
    310.98157      -0.58792
    310.98767      -1.08795
    310.99377       0.28702
    310.99988       0.91199
    311.00598       0.03696
    311.01209      -0.83807
    311.01819       0.03690
    311.02429      -0.83813
    311.03040      -0.33816
    311.03650       0.03681
    311.04261      -1.21322
    311.04871       0.53675
    311.05482      -0.33828
    311.06092      -1.83831
    311.06702      -0.96334
    311.07313      -1.21337
    311.07923       0.53660
    311.08534       0.78657
    311.09144       1.91154
    311.09755      -0.71349
    311.10365       0.66148
    311.10975       0.78645
    311.11586      -1.33858
    311.12196       1.78639
    311.12807      -0.21364
    311.13417      -0.46367
    311.14028      -0.33870
    311.14638      -0.71373
    311.15248      -0.96376
    311.15859      -1.08878
    311.16469       0.41119
    311.17080      -1.71384
    311.17690       0.28613
    311.18301       0.91110
    311.18911       1.53607
    311.19521       1.41104
    311.20132      -0.33899
    311.20742       0.28598
    311.21353      -0.08904
    311.21963       0.28593
    311.22574       0.28590
    311.23184      -0.46413
    311.23794      -0.46416
    311.24405      -0.58919
    311.25015       0.41078
    311.25626       1.66076
    311.26236      -1.33927
    311.26847       1.03570
    311.27457      -1.83933
    311.28067      -0.58936
    311.28678      -0.08938
    311.29288       1.03559
    311.29899       0.28556
    311.30509      -0.58947
    311.31120       0.91050
    311.31730      -0.58952
    311.32340       1.78545
    311.32951      -0.08958
    311.33561      -0.46461
    311.34172      -0.71463
    311.34782       0.03534
    311.35393      -0.08969
    311.36003      -0.08972
    311.36613      -1.08974
    311.37224      -1.08977
    311.37834       2.53520
    311.38445       0.66017
    311.39055      -0.58985
    311.39665      -0.96488
    311.40276      -0.71491
    311.40886       0.28507
    311.41497      -0.46496
    311.42107       0.03501
    311.42718       0.53498
    311.43328       1.28496
    311.43938       0.15993
    311.44549      -0.09010
    311.45159      -0.59012
    311.45770       0.03485
    311.46380      -0.96518
    311.46991       0.03480
    311.47601      -0.71523
    311.48211      -0.71526
    311.48822      -0.21528
    311.49432       0.15969
    311.50043       0.28467
    311.50653       0.03464
    311.51264       3.28461
    311.51874      -0.96541
    311.52484       0.03456
    311.53095      -0.34046
    311.53705       0.03451
    311.54316      -0.21552
    311.54926      -0.84054
    311.55537      -0.71557
    311.56147       0.28441
    311.56757      -1.09062
    311.57368       0.28435
    311.57978      -0.59067
    311.58589      -0.46570
    311.59199       0.78428
    311.59810      -2.21575
    311.60420      -0.34077
    311.61030       0.65920
    311.61641       1.53418
    311.62251      -1.21585
    311.62862       0.65913
    311.63472      -0.09090
    311.64083       1.03408
    311.64693       0.40905
    311.65303      -1.34098
    311.65914       1.65900
    311.66524       0.90897
    311.67135      -0.71605
    311.67745       0.03393
    311.68356      -0.09110
    311.68966       0.15888
    311.69576       1.28385
    311.70187      -0.46617
    311.70797       0.53380
    311.71408       1.03378
    311.72018      -0.34125
    311.72628       0.78373
    311.73239       0.03370
    311.73849       1.65868
    311.74460       0.15865
    311.75070      -2.34137
    311.75681       1.03361
    311.76291      -0.59142
    311.76901       0.15856
    311.77512      -0.34147
    311.78122      -0.96649
    311.78733      -0.09151
    311.79343       0.28346
    311.79954       0.15844
    311.80564      -1.21659
    311.81174      -0.21661
    311.81785       0.15837
    311.82395      -0.59166
    311.83006       1.15832
    311.83616       0.90830
    311.84227       1.03327
    311.84837      -0.84175
    311.85447       0.28323
    311.86058      -1.59180
    311.86668      -0.34182
    311.87279      -0.34185
    311.87889      -0.96687
    311.88500      -0.09189
    311.89110      -0.84191
    311.89720       0.90806
    311.90331       0.53304
    311.90941       0.03302
    311.91552       1.28299
    311.92162       0.40797
    311.92773      -0.21705
    311.93383      -0.46708
    311.93993       0.65790
    311.94604      -0.71712
    311.95214      -1.21714
    311.95825      -0.71717
    311.96435       0.03281
    311.97046       1.65779
    311.97656       0.28277
    311.98266       0.03274
    311.98877      -1.21728
    311.99487      -1.09230
    312.00098      -1.71732
    312.00708      -0.71735
    312.01319       0.15763
    312.01929      -0.59239
    312.02539       1.53259
    312.03150       0.15756
    312.03760       1.65754
    312.04371       0.03252
    312.04981       0.53250
    312.05592       0.15748
    312.06202      -2.21755
    312.06812      -1.34257
    312.07423       0.15741
    312.08033      -0.09261
    312.08644       0.78237
    312.09254       0.03235
    312.09864      -0.46768
    312.10475      -1.09270
    312.11085      -1.34272
    312.11696       0.78226
    312.12306       1.03224
    312.12917      -1.96778
    312.13527       1.03220
    312.14137       0.03217
    312.14748       0.90715
    312.15358      -0.46787
    312.15969       1.78211
    312.16579       1.03209
    312.17190       0.40707
    312.17800       0.15705
    312.18410      -1.34297
    312.19021      -0.34299
    312.19631      -0.71802
    312.20242      -1.84304
    312.20852      -2.84306
    312.21463       0.28192
    312.22073      -0.34310
    312.22683       1.03188
    312.23294      -1.46814
    312.23904      -0.96816
    312.24515       1.78182
    312.25125       0.40680
    312.25736       0.65678
    312.26346      -1.46824
    312.26956      -1.59326
    312.27567      -0.46828
    312.28177       0.03170
    312.28788       0.65668
    312.29398      -0.71834
    312.30009      -1.46836
    312.30619      -1.46838
    312.31229      -0.34340
    312.31840      -0.96842
    312.32450      -0.96844
    312.33061       0.28154
    312.33671       0.65652
    312.34282       0.28150
    312.34892       1.03148
    312.35502       0.28146
    312.36113       0.90644
    312.36723       0.03142
    312.37334      -0.96860
    312.37944       0.28138
    312.38555      -0.84364
    312.39165      -0.21866
    312.39775      -2.09368
    312.40386      -0.21870
    312.40996      -0.84372
    312.41607      -0.46874
    312.42217       0.65624
    312.42827       1.28122
    312.43438       0.28120
    312.44048       0.15618
    312.44659       0.53117
    312.45269      -0.46885
    312.45880      -0.71887
    312.46490       0.15611
    312.47100      -0.71891
    312.47711      -0.34393
    312.48321      -0.46895
    312.48932       0.53103
    312.49542      -0.59399
    312.50153       0.03100
    312.50763       0.28098
    312.51373      -0.21904
    312.51984      -1.84406
    312.52594       0.53092
    312.53205       0.03090
    312.53815      -0.96912
    312.54426       0.65587
    312.55036       1.28085
    312.55646       1.40583
    312.56257      -0.71919
    312.56867      -0.34421
    312.57478       1.90578
    312.58088      -1.09424
    312.58699      -1.09426
    312.59309      -0.46928
    312.59919      -1.21930
    312.60530       0.40568
    312.61140       0.15567
    312.61751       0.78065
    312.62361       0.03063
    312.62972       0.15561
    312.63582       0.40560
    312.64192      -0.21942
    312.64803      -0.21944
    312.65413      -1.59446
    312.66024       0.90553
    312.66634       1.28051
    312.67245      -0.96951
    312.67855       0.28047
    312.68465       0.28046
    312.69076       1.53044
    312.69686      -1.71958
    312.70297      -0.34460
    312.70907      -1.84461
    312.71518       0.03037
    312.72128      -0.46965
    312.72738       0.28033
    312.73349       0.40532
    312.73959      -0.59470
    312.74570       0.78028
    312.75180      -0.34473
    312.75791       0.65525
    312.76401      -0.96977
    312.77011      -0.34478
    312.77622       0.15520
    312.78232       0.53018
    312.78843      -1.59483
    312.79453       0.15515
    312.80063       0.40513
    312.80674      -0.34488
    312.81284      -0.71990
    312.81895      -0.46992
    312.82505       0.65507
    312.83116      -0.96995
    312.83726      -1.09497
    312.84336       0.03002
    312.84947       0.15500
    312.85557      -0.59502
    312.86168      -1.22003
    312.86778       0.40495
    312.87389       1.90494
    312.87999       2.02992
    312.88609       0.40490
    312.89220       0.65489
    312.89830      -0.59513
    312.90441      -0.84514
    312.91051      -0.34516
    312.91662      -1.22018
    312.92272      -0.09519
    312.92882      -1.22021
    312.93493       0.27978
    312.94103       0.27976
    312.94714      -1.47025
    312.95324       0.15473
    312.95935      -0.09529
    312.96545       0.27970
    312.97155       1.65468
    312.97766       0.02967
    312.98376       0.65465
    312.98987       0.40464
    312.99597       0.27962
    313.00208      -0.09539
    313.00818      -0.97041
    313.01428      -0.34542
    313.02039       0.40456
    313.02649       0.27955
    313.03260      -0.72047
    313.03870      -1.84548
    313.04481      -1.72050
    313.05091      -1.09551
    313.05701      -0.22053
    313.06312      -0.47054
    313.06922       0.40444
    313.07533       0.02943
    313.08143      -0.22059
    313.08754       0.15440
    313.09364       0.77938
    313.09974      -0.09563
    313.10585      -0.47065
    313.11195       0.15434
    313.11806       0.65432
    313.12416       0.65431
    313.13026       1.15429
    313.13637       1.52928
    313.14247       0.02927
    313.14858       2.02925
    313.15468      -1.97076
    313.16079      -0.09578
    313.16689       0.52921
    313.17299       1.15419
    313.17910      -0.22082
    313.18520      -0.84583
    313.19131       0.65415
    313.19741       0.02914
    313.20352      -1.22088
    313.20962       0.52911
    313.21572       0.27910
    313.22183      -0.84592
    313.22793      -0.84593
    313.23404       0.02905
    313.24014       2.02904
    313.24625      -0.72097
    313.25235      -0.22099
    313.25845       0.77900
    313.26456       0.52899
    313.27066       1.02897
    313.27677      -0.47104
    313.28287       0.40395
    313.28898       0.02893
    313.29508      -0.09608
    313.30118       0.40390
    313.30729       0.90389
    313.31339      -1.47112
    313.31950       1.52887
    313.32560       0.15385
    313.33171       1.40384
    313.33781      -0.47117
    313.34391      -0.47119
    313.35002      -1.09620
    313.35612      -0.47121
    313.36223       0.02877
    313.36833      -0.59624
    313.37444       0.27875
    313.38054      -0.72127
    313.38664       1.77872
    313.39275       0.27871
    313.39885       1.15370
    313.40496      -0.09632
    313.41106      -0.22133
    313.41717      -2.22134
    313.42327       0.52865
    313.42937      -0.09637
    313.43548       1.02862
    313.44158      -0.97139
    313.44769       0.52860
    313.45379       0.02858
    313.45990      -0.97143
    313.46600      -0.59644
    313.47210       0.15355
    313.47821      -0.59647
    313.48431      -0.09648
    313.49042      -0.72149
    313.49652       0.02850
    313.50262       0.40348
    313.50873      -1.84653
    313.51483      -0.22154
    313.52094       1.40345
    313.52704       0.27844
    313.53315       0.15342
    313.53925       0.77841
    313.54535       0.65340
    313.55146       1.77839
    313.55756       0.02838
    313.56367       0.27836
    313.56977      -1.34665
    313.57588      -1.22166
    313.58198       0.27833
    313.58808       2.27832
    313.59419       0.02831
    313.60029       0.02830
    313.60640       0.52828
    313.61250       0.27827
    313.61861       0.77826
    313.62471       0.90325
    313.63081       0.02824
    313.63692      -0.47177
    313.64302      -0.09678
    313.64913      -0.09680
    313.65523       1.77819
    313.66134       0.27818
    313.66744      -0.72183
    313.67354       0.52816
    313.67965      -0.84685
    313.68575      -1.34686
    313.69186      -0.59687
    313.69796      -0.97189
    313.70407      -0.34690
    313.71017       0.15309
    313.71627       0.90308
    313.72238       0.65307
    313.72848       0.15306
    313.73459       1.02805
    313.74069      -0.72196
    313.74680      -0.72197
    313.75290       1.15302
    313.75900       0.40301
    313.76511      -0.59700
    313.77121      -0.72201
    313.77732      -2.22202
    313.78342       0.40296
    313.78953       0.27795
    313.79563       1.15294
    313.80173       0.77793
    313.80784      -0.59708
    313.81394      -0.97209
    313.82005      -0.47210
    313.82615       0.65289
    313.83225      -0.59712
    313.83836       0.65287
    313.84446      -0.72214
    313.85057      -0.72215
    313.85667       1.27784
    313.86278       0.27783
    313.86888      -0.47218
    313.87498      -1.72219
    313.88109      -0.47220
    313.88719      -1.34721
    313.89330      -0.09722
    313.89940       0.02777
    313.90551       0.40276
    313.91161       0.27775
    313.91771       0.77774
    313.92382       1.52773
    313.92992       0.02772
    313.93603       0.02771
    313.94213      -0.97230
    313.94824       0.02769
    313.95434       0.65269
    313.96044      -0.47232
    313.96655      -0.09733
    313.97265       0.40266
    313.97876      -0.22235
    313.98486       0.65264
    313.99097       1.02763
    313.99707       0.40262
    314.00317      -0.59739
    314.00928      -1.59740
    314.01538      -0.97241
    314.02149       0.90258
    314.02759       0.65257
    314.03370      -0.34744
    314.03980       2.02756
    314.04590      -1.22245
    314.05201       1.40254
    314.05811       0.77753
    314.06422       0.15252
    314.07032       0.27751
    314.07643      -0.09750
    314.08253       0.40249
    314.08863      -0.34752
    314.09474       0.90248
    314.10084      -1.22253
    314.10695       1.40246
    314.11305       0.90245
    314.11916       0.52744
    314.12526       1.40243
    314.13136      -0.09758
    314.13747      -0.34758
    314.14357      -0.22259
    314.14968       0.27740
    314.15578      -0.59761
    314.16188      -1.22262
    314.16799      -0.34763
    314.17409       0.77736
    314.18020      -1.09764
    314.18630       0.77735
    314.19241      -1.09766
    314.19851       0.52733
    314.20461      -0.97268
    314.21072      -1.72268
    314.21682       1.02731
    314.22293       0.02730
    314.22903       0.15229
    314.23514       0.02728
    314.24124       2.15228
    314.24734      -0.59773
    314.25345       1.77726
    314.25955      -0.34775
    314.26566       0.15224
    314.27176       0.02724
    314.27787       0.65223
    314.28397       0.02722
    314.29007       0.52721
    314.29618      -1.09779
    314.30228      -1.22280
    314.30839       1.15219
    314.31449       0.52718
    314.32060       2.65217
    314.32670      -0.34783
    314.33280      -1.47284
    314.33891      -0.47285
    314.34501      -0.72285
    314.35112      -0.84786
    314.35722       1.40213
    314.36333       0.65212
    314.36943      -0.09788
    314.37553       0.15211
    314.38164       0.65210
    314.38774       0.40209
    314.39385       1.40209
    314.39995      -1.22292
    314.40606      -0.34793
    314.41216      -0.84793
    314.41826      -0.47294
    314.42437      -0.34795
    314.43047       0.65204
    314.43658       0.02704
    314.44268       0.77703
    314.44879       1.27702
    314.45489       1.02702
    314.46099      -0.22299
    314.46710      -0.22300
    314.47320      -0.84800
    314.47931       0.27699
    314.48541       0.27698
    314.49152       0.15198
    314.49762      -1.09803
    314.50372       0.52696
    314.50983       0.77696
    314.51593       1.40195
    314.52204      -0.22306
    314.52814      -0.97306
    314.53424       1.02693
    314.54035       0.27692
    314.54645      -0.47308
    314.55256       2.02691
    314.55866      -0.72309
    314.56477       0.65190
    314.57087       0.15189
    314.57697       1.15189
    314.58308      -0.09812
    314.58918      -1.59813
    314.59529       1.15187
    314.60139      -0.72314
    314.60750      -0.09814
    314.61360       1.02685
    314.61970      -1.47316
    314.62581      -0.72316
    314.63191       1.27683
    314.63802       2.52683
    314.64412       1.27682
    314.65023       1.40181
    314.65633       0.65181
    314.66243       0.40180
    314.66854       0.90180
    314.67464       0.40179
    314.68075      -0.84821
    314.68685       0.15178
    314.69296       0.77677
    314.69906      -0.34823
    314.70516      -0.22324
    314.71127      -0.22324
    314.71737       0.15175
    314.72348      -1.59825
    314.72958      -0.47326
    314.73569       0.02674
    314.74179       0.52673
    314.74789       0.27672
    314.75400       0.27672
    314.76010       0.52671
    314.76621       0.77671
    314.77231       1.52670
    314.77842      -0.09830
    314.78452      -0.59831
    314.79062      -0.47331
    314.79673      -0.09832
    314.80283      -0.84832
    314.80894      -0.34833
    314.81504      -1.47333
    314.82115      -1.72334
    314.82725      -1.34834
    314.83335       0.02665
    314.83946      -0.09835
    314.84556       1.90164
    314.85167      -1.34836
    314.85777      -0.22337
    314.86387       0.65163
    314.86998      -0.22338
    314.87608       0.40162
    314.88219      -0.47339
    314.88829       1.15161
    314.89440      -0.22340
    314.90050       0.02660
    314.90660       0.65159
    314.91271       0.40159
    314.91881      -0.09841
    314.92492      -1.72342
    314.93102      -1.97342
    314.93713       0.02657
    314.94323       0.02657
    314.94933       2.02656
    314.95544      -0.09844
    314.96154       0.77655
    314.96765       1.65155
    314.97375       2.40155
    314.97986      -0.84846
    314.98596      -0.47346
    314.99206      -0.22347
    314.99817      -0.72347
    315.00427      -0.72348
    315.01038      -0.97348
    315.01648      -1.22348
    315.02259      -0.84849
    315.02869       0.40151
    315.03479      -0.59850
    315.04090       0.15150
    315.04700      -0.09850
    315.05311      -0.84851
    315.05921       0.27649
    315.06532       1.52648
    315.07142      -0.59852
    315.07752       0.40148
    315.08363       0.15147
    315.08973      -0.59853
    315.09584       1.02647
    315.10194       0.65146
    315.10805       0.15146
    315.11415       0.40145
    315.12025      -0.47355
    315.12636       0.77645
    315.13246      -0.84856
    315.13857      -1.09856
    315.14467      -0.47356
    315.15078       1.15143
    315.15688       0.15143
    315.16298       0.90143
    315.16909       0.15142
    315.17519       0.52642
    315.18130       0.65142
    315.18740      -0.84859
    315.19351      -0.72359
    315.19961      -1.22359
    315.20571      -1.47360
    315.21182       0.90140
    315.21792       0.77640
    315.22403      -0.09861
    315.23013       1.65139
    315.23623      -0.72361
    315.24234      -0.47362
    315.24844       1.40138
    315.25455       0.77638
    315.26065       0.27637
    315.26676      -2.09863
    315.27286       0.02637
    315.27896       1.27637
    315.28507       1.15136
    315.29117       0.65136
    315.29728       0.65136
    315.30338      -0.72365
    315.30949       0.15135
    315.31559       0.52635
    315.32169      -0.34865
    315.32780      -0.72366
    315.33390      -1.09866
    315.34001      -0.47366
    315.34611      -0.22367
    315.35222       0.15133
    315.35832      -0.47367
    315.36442       1.02633
    315.37053       0.77632
    315.37663      -1.09868
    315.38274       0.52632
    315.38884       0.77632
    315.39495       0.52631
    315.40105      -0.34869
    315.40715       1.15131
    315.41326      -0.59869
    315.41936      -0.34870
    315.42547       1.40130
    315.43157       0.52630
    315.43768      -1.47370
    315.44378      -0.34870
    315.44988      -0.59871
    315.45599      -0.22371
    315.46209      -0.22371
    315.46820      -0.47371
    315.47430      -0.09872
    315.48041       0.52628
    315.48651       1.90128
    315.49261       1.40128
    315.49872       0.90128
    315.50482       0.15127
    315.51093       0.02627
    315.51703       0.77627
    315.52314      -0.97373
    315.52924      -0.22373
    315.53534       0.15126
    315.54145       0.27626
    315.54755      -0.84874
    315.55366       1.40126
    315.55976      -0.09874
    315.56586      -1.34874
    315.57197      -0.84875
    315.57807      -0.09875
    315.58418       0.27625
    315.59028      -1.47375
    315.59639       0.27625
    315.60249      -0.59875
    315.60859       0.40124
    315.61470       1.15124
    315.62080       0.52624
    315.62691       0.77624
    315.63301      -1.22376
    315.63912      -0.97376
    315.64522       0.27624
    315.65132      -0.34877
    315.65743       0.27623
    315.66353      -0.22377
    315.66964      -0.34877
    315.67574       0.52623
    315.68185      -0.22377
    315.68795      -0.09877
    315.69405      -0.22377
    315.70016       1.40122
    315.70626      -0.72378
    315.71237       2.65122
    315.71847       0.15122
    315.72458       0.15122
    315.73068       0.02622
    315.73678      -1.09878
    315.74289      -0.34878
    315.74899       0.15122
    315.75510      -0.84879
    315.76120      -1.22379
    315.76731       0.40121
    315.77341      -0.72379
    315.77951       0.27621
    315.78562      -0.09879
    315.79172      -0.84879
    315.79783      -1.34879
    315.80393       0.27621
    315.81004       0.02621
    315.81614       1.90121
    315.82224       1.40121
    315.82835      -0.84880
    315.83445       0.15120
    315.84056      -0.34880
    315.84666      -0.59880
    315.85277       0.02620
    315.85887      -0.97380
    315.86497      -0.47380
    315.87108      -0.22380
    315.87718      -0.97380
    315.88329       0.40120
    315.88939       1.02620
    315.89550      -0.72380
    315.90160       0.65120
    315.90770      -0.72380
    315.91381       0.52620
    315.91991      -0.97380
    315.92602       0.52620
    315.93212       0.02620
    315.93822       0.15120
    315.94433      -0.47380
    315.95043       0.27620
    315.95654       0.40120
    315.96264      -0.97380
    315.96875      -0.47380
    315.97485      -1.34880
    315.98095      -1.59881
    315.98706       0.40119
    315.99316      -0.09881
    315.99927       0.77619
    316.00537      -0.34881
    316.01148       1.90119
    316.01758       1.77619
    316.02368       0.77619
    316.02979       0.65119
    316.03589       0.02620
    316.04200       1.15120
    316.04810      -0.97380
    316.05421      -1.09880
    316.06031       0.15120
    316.06641       1.90120
    316.07252      -1.59880
    316.07862       0.52620
    316.08473       0.02620
    316.09083       0.65120
    316.09694      -0.59880
    316.10304       0.15120
    316.10914      -0.22380
    316.11525       0.65120
    316.12135      -0.47380
    316.12746       0.02620
    316.13356       0.52620
    316.13967      -0.09880
    316.14577       0.90120
    316.15187       1.52620
    316.15798       0.52620
    316.16408       0.02620
    316.17019      -1.59880
    316.17629       0.40120
    316.18240       0.27620
    316.18850      -0.97380
    316.19460       1.15121
    316.20071      -0.22379
    316.20681       0.52621
    316.21292       0.77621
    316.21902       0.40121
    316.22513       0.52621
    316.23123       0.02621
    316.23733      -0.84879
    316.24344      -0.47379
    316.24954      -1.97379
    316.25565       0.40121
    316.26175      -0.84879
    316.26785       1.52622
    316.27396      -0.72378
    316.28006       0.52622
    316.28617      -0.47378
    316.29227      -1.84878
    316.29838      -0.09878
    316.30448       0.02622
    316.31058      -0.59878
    316.31669       0.52622
    316.32279      -0.84878
    316.32890      -0.34877
    316.33500       0.02623
    316.34111       0.77623
    316.34721       0.77623
    316.35331      -0.22377
    316.35942      -0.72377
    316.36552      -0.47377
    316.37163      -2.22377
    316.37773      -0.09876
    316.38384       0.40124
    316.38994      -0.47376
    316.39604      -0.59876
    316.40215      -0.72376
    316.40825       1.15124
    316.41436       2.52624
    316.42046      -0.72375
    316.42657      -2.09875
    316.43267       0.77625
    316.43877      -1.72375
    316.44488       0.65125
    316.45098       0.15125
    316.45709       0.52625
    316.46319      -0.22374
    316.46930      -0.34874
    316.47540       0.40126
    316.48150       0.02626
    316.48761       0.65126
    316.49371      -1.09874
    316.49982      -0.34873
    316.50592      -2.34873
    316.51203       0.65127
    316.51813       0.40127
    316.52423       0.15127
    316.53034       0.27627
    316.53644       1.90128
    316.54255       0.27628
    316.54865       0.02628
    316.55476      -1.59872
    316.56086       0.15128
    316.56696       1.15129
    316.57307      -0.97371
    316.57917       0.40129
    316.58528       0.27629
    316.59138       0.52629
    316.59749      -0.09870
    316.60359      -0.22370
    316.60969       0.02630
    316.61580      -1.47370
    316.62190      -0.34870
    316.62801       0.02631
    316.63411      -0.22369
    316.64021       1.15131
    316.64632      -0.34869
    316.65242       1.02632
    316.65853       1.40132
    316.66463       0.27632
    316.67074       0.52632
    316.67684       1.65132
    316.68294       0.90133
    316.68905      -0.34867
    316.69515      -2.09867
    316.70126       0.15133
    316.70736      -0.59866
    316.71347      -0.59866
    316.71957       1.65134
    316.72567       0.77634
    316.73178      -0.47365
    316.73788       0.90135
    316.74399       1.90135
    316.75009      -0.72365
    316.75620       0.27636
    316.76230      -0.34864
    316.76840       1.27636
    316.77451       0.77636
    316.78061      -0.97363
    316.78672       0.40137
    316.79282      -0.59863
    316.79893       1.40137
    316.80503      -1.97362
    316.81113       0.40138
    316.81724      -1.22362
    316.82334      -0.34861
    316.82945      -1.22361
    316.83555       0.15139
    316.84166      -0.59861
    316.84776      -0.22360
    316.85386      -0.84860
    316.85997       1.15140
    316.86607       0.77640
    316.87218       1.52641
    316.87828       0.77641
    316.88439       0.27641
    316.89049       0.90142
    316.89659      -0.47358
    316.90270      -1.84858
    316.90880      -1.22357
    316.91491      -0.09857
    316.92101       0.40143
    316.92712       0.15143
    316.93322       0.77644
    316.93932       1.15144
    316.94543       0.40144
    316.95153       0.77645
    316.95764      -0.09855
    316.96374       1.02645
    316.96984       0.15146
    316.97595      -0.47354
    316.98205       2.02646
    316.98816      -0.72353
    316.99426      -0.59853
    317.00037       1.52647
    317.00647       0.27648
    317.01257      -0.72352
    317.01868       1.27648
    317.02478      -0.09851
    317.03089      -0.47351
    317.03699       0.40149
    317.04310       0.02650
    317.04920       1.40150
    317.05530       1.77650
    317.06141       1.77651
    317.06751      -0.09849
    317.07362       0.15151
    317.07972       0.27652
    317.08583      -0.22348
    317.09193      -1.72348
    317.09803      -0.22347
    317.10414       1.15153
    317.11024      -0.09847
    317.11635       0.40154
    317.12245      -0.22346
    317.12856       0.02655
    317.13466      -0.47345
    317.14076       0.65155
    317.14687      -0.47344
    317.15297       0.90156
    317.15908      -0.84844
    317.16518       0.27657
    317.17129       1.52657
    317.17739      -0.09843
    317.18349      -0.22342
    317.18960       0.40158
    317.19570       0.65159
    317.20181      -0.09841
    317.20791       0.27659
    317.21402      -0.72340
    317.22012      -0.59840
    317.22622      -0.72339
    317.23233       0.15161
    317.23843       1.52661
    317.24454       0.77662
    317.25064       0.40162
    317.25675       2.02663
    317.26285       0.52663
    317.26895       0.15163
    317.27506      -0.59836
    317.28116       0.77664
    317.28727      -0.22335
    317.29337      -0.47335
    317.29948      -0.09835
    317.30558       0.40166
    317.31168      -0.72334
    317.31779      -0.47333
    317.32389      -0.59833
    317.33000       0.52667
    317.33610      -0.72332
    317.34220       0.52668
    317.34831       0.52669
    317.35441      -0.09831
    317.36052       0.27670
    317.36662       0.40170
    317.37273       0.65170
    317.37883       1.02671
    317.38493       1.27671
    317.39104       0.52672
    317.39714      -0.34828
    317.40325       0.15173
    317.40935       2.15173
    317.41546      -1.09827
    317.42156       0.77674
    317.42766      -1.59826
    317.43377      -0.09825
    317.43987       0.52675
    317.44598       0.52676
    317.45208       0.15176
    317.45819      -0.34823
    317.46429      -0.34823
    317.47039       0.90177
    317.47650      -0.22322
    317.48260       0.90178
    317.48871      -2.22321
    317.49481       0.90179
    317.50092       0.77680
    317.50702      -1.09820
    317.51312      -0.09819
    317.51923      -0.09819
    317.52533      -0.34818
    317.53144      -2.34818
    317.53754      -1.72317
    317.54365      -0.34817
    317.54975       0.65184
    317.55585       0.90184
    317.56196       0.77684
    317.56806       1.40185
    317.57417       0.52685
    317.58027      -0.34814
    317.58638       0.52686
    317.59248       1.02687
    317.59858      -0.84813
    317.60469       0.40188
    317.61079      -1.59812
    317.61690       0.15189
    317.62300       0.65189
    317.62911       0.40190
    317.63521       0.02690
    317.64131       0.52691
    317.64742       1.40191
    317.65352      -1.47308
    317.65963      -1.47308
    317.66573       1.52693
    317.67183       0.65193
    317.67794       1.65194
    317.68404      -0.22306
    317.69015      -0.22305
    317.69625      -0.22305
    317.70236       1.02696
    317.70846       0.27696
    317.71456       1.27697
    317.72067      -0.72303
    317.72677      -0.34802
    317.73288      -1.72302
    317.73898      -0.84801
    317.74509      -1.34801
    317.75119       1.65200
    317.75729      -0.47300
    317.76340      -0.59799
    317.76950       0.15202
    317.77561       0.65202
    317.78171       0.90203
    317.78782       1.02703
    317.79392      -0.72296
    317.80002       0.15204
    317.80613      -1.09795
    317.81223      -0.34795
    317.81834      -0.09794
    317.82444       0.40206
    317.83055       0.27707
    317.83665      -0.22293
    317.84275       0.52708
    317.84886      -0.59792
    317.85496       0.52709
    317.86107      -0.34790
    317.86717      -0.97290
    317.87328      -0.97289
    317.87938       0.77711
    317.88548       0.65212
    317.89159      -1.22288
    317.89769      -0.84787
    317.90380       0.65213
    317.90990       0.27714
    317.91601       0.77715
    317.92211      -0.09785
    317.92821       0.02716
    317.93432       0.02716
    317.94042      -1.84783
    317.94653       0.90217
    317.95263      -0.97282
    317.95874      -0.59781
    317.96484      -2.09781
    317.97094       1.40220
    317.97705       1.02720
    317.98315       0.27721
    317.98926       0.52721
    317.99536       0.40222
    318.00147      -0.22277
    318.00757       1.02723
    318.01367       1.27724
    318.01978      -1.59776
    318.02588      -0.22275
    318.03199       0.52725
    318.03809       1.52726
    318.04419       1.77727
    318.05030      -0.72273
    318.05640      -0.72272
    318.06251       0.15228
    318.06861      -0.22271
    318.07472      -0.97270
    318.08082      -1.97270
    318.08692      -0.97269
    318.09303       0.40231
    318.09913       1.27732
    318.10524       0.65232
    318.11134       1.27733
    318.11745       1.15234
    318.12355      -0.09766
    318.12965       0.02735
    318.13576      -0.22264
    318.14186       0.52736
    318.14797      -0.72263
    318.15407      -1.84763
    318.16018       0.52738
    318.16628      -0.59761
    318.17238      -0.84761
    318.17849       0.40240
    318.18459       0.15240
    318.19070       0.77741
    318.19680      -1.34758
    318.20291      -0.22258
    318.20901       1.40243
    318.21511      -1.09757
    318.22122       0.52744
    318.22732      -0.22255
    318.23343      -0.22255
    318.23953       0.02746
    318.24564      -0.72253
    318.25174      -0.59753
    318.25784      -1.84752
    318.26395      -1.22252
    318.27005      -1.34751
    318.27616      -0.09750
    318.28226      -0.34750
    318.28837       0.65251
    318.29447      -0.22248
    318.30057      -0.22248
    318.30668      -0.59747
    318.31278      -0.22246
    318.31889      -0.22246
    318.32499      -1.34745
    318.33110      -1.22245
    318.33720       1.90256
    318.34330      -0.97243
    318.34941       0.15257
    318.35551      -0.09742
    318.36162      -0.72241
    318.36772       1.65259
    318.37382       2.40260
    318.37993      -1.97239
    318.38603      -1.84739
    318.39214      -0.47238
    318.39824      -0.47237
    318.40435       0.90263
    318.41045       0.27764
    318.41655       0.40265
    318.42266       0.52765
    318.42876       0.15266
    318.43487       0.27767
    318.44097      -1.09733
    318.44708      -0.72232
    318.45318      -0.34731
    318.45928      -0.22231
    318.46539       0.65270
    318.47149      -2.09729
    318.47760       0.02771
    318.48370      -0.22228
    318.48981      -0.22227
    318.49591       0.15273
    318.50201       0.65274
    318.50812       1.52775
    318.51422       0.40275
    318.52033       0.40276
    318.52643       1.15277
    318.53254       0.65277
    318.53864      -0.47222
    318.54474      -1.09721
    318.55085       0.27779
    318.55695      -0.47220
    318.56306       0.77781
    318.56916       0.15281
    318.57527      -0.09718
    318.58137       0.77783
    318.58747      -2.72217
    318.59358      -1.84716
    318.59968      -1.09715
    318.60579      -0.09714
    318.61189      -0.47214
    318.61800      -1.09713
    318.62410       1.52788
    318.63020       0.15288
    318.63631       1.77789
    318.64241      -0.59710
    318.64852      -0.59710
    318.65462       0.65291
    318.66073       0.15292
    318.66683      -0.34707
    318.67293       0.02793
    318.67904      -0.47206
    318.68514       0.40295
    318.69125       1.15295
    318.69735      -0.09704
    318.70346       0.40297
    318.70956      -0.47203
    318.71566      -0.84702
    318.72177       0.02799
    318.72787       0.15300
    318.73398      -0.22200
    318.74008       1.15301
    318.74618       0.02802
    318.75229       0.77802
    318.75839       0.27803
    318.76450       0.15304
    318.77060      -1.22195
    318.77671       0.77805
    318.78281      -0.47194
    318.78891      -1.09693
    318.79502       0.15307
    318.80112      -0.47192
    318.80723       0.65309
    318.81333      -0.72190
    318.81944      -0.47190
    318.82554       0.02811
    318.83164       0.15312
    318.83775       0.77813
    318.84385       1.65313
    318.84996      -0.59686
    318.85606       0.15315
    318.86217      -1.22185
    318.86827      -0.34684
    318.87437      -0.22183
    318.88048      -1.59682
    318.88658       0.02818
    318.89269      -0.47181
    318.89879       0.90320
    318.90490      -1.34679
    318.91100       0.02821
    318.91710       0.02822
    318.92321      -0.09677
    318.92931      -0.22176
    318.93542      -0.09676
    318.94152       0.52825
    318.94763       1.02826
    318.95373       0.65327
    318.95983       1.27827
    318.96594      -1.59672
    318.97204       0.15329
    318.97815       1.15330
    318.98425      -1.09670
    318.99036      -0.22169
    318.99646      -0.59668
    319.00256      -0.59667
    319.00867      -1.34667
    319.01477      -0.09666
    319.02088       0.40335
    319.02698       1.02836
    319.03309      -1.09664
    319.03919      -0.22163
    319.04529       0.77838
    319.05140       0.15339
    319.05750       1.27839
    319.06361      -0.47160
    319.06971       0.77841
    319.07581      -1.09658
    319.08192       1.27842
    319.08802       0.40343
    319.09413       0.40344
    319.10023      -0.97155
    319.10634       0.02845
    319.11244       0.65346
    319.11854      -1.47153
    319.12465       0.27848
    319.13075       0.52849
    319.13686      -1.22151
    319.14296       0.90350
    319.14907       1.65351
    319.15517       0.15352
    319.16127       1.15352
    319.16738       0.40353
    319.17348      -0.22146
    319.17959       0.65355
    319.18569      -0.34644
    319.19180      -0.47144
    319.19790      -0.97143
    319.20400      -0.34642
    319.21011       0.40359
    319.21621       0.27859
    319.22232       0.40360
    319.22842      -0.09639
    319.23453       0.40362
    319.24063      -0.34637
    319.24673       0.77863
    319.25284       0.15364
    319.25894      -0.97135
    319.26505       0.27866
    319.27115       2.52866
    319.27726       2.02867
    319.28336       2.02868
    319.28946       1.40369
    319.29557      -0.59630
    319.30167      -0.72130
    319.30778       0.65371
    319.31388      -0.22128
    319.31999      -1.22127
    319.32609       0.27874
    319.33219      -0.47126
    319.33830       0.40375
    319.34440       0.77876
    319.35051       0.15377
    319.35661       0.27878
    319.36272      -0.97122
    319.36882       1.65379
    319.37492       0.65380
    319.38103      -0.72119
    319.38713      -0.72118
    319.39324       0.77882
    319.39934       1.52883
    319.40545       0.02884
    319.41155      -0.72115
    319.41765      -1.34614
    319.42376       0.02886
    319.42986      -1.34613
    319.43597      -0.72112
    319.44207       1.02889
    319.44817      -0.84610
    319.45428      -1.47110
    319.46038       0.27891
    319.46649      -0.47108
    319.47259       1.15393
    319.47870      -0.47106
    319.48480       0.40394
    319.49090      -0.22105
    319.49701       0.52896
    319.50311      -0.09603
    319.50922       0.65398
    319.51532      -0.97101
    319.52143      -1.09601
    319.52753       1.52900
    319.53363      -0.22099
    319.53974       0.65402
    319.54584       1.15403
    319.55195      -0.72097
    319.55805      -0.34596
    319.56416      -0.72095
    319.57026       0.65406
    319.57636       0.90407
    319.58247       0.52908
    319.58857      -1.47092
    319.59468       0.27909
    319.60078       1.02910
    319.60689       0.40411
    319.61299       0.27912
    319.61909      -0.09588
    319.62520      -0.22087
    319.63130      -0.47086
    319.63741      -1.22085
    319.64351       0.40416
    319.64962      -1.22083
    319.65572       0.40417
    319.66182      -1.59582
    319.66793       2.15419
    319.67403       0.52920
    319.68014       1.02921
    319.68624      -1.09578
    319.69235      -0.09578
    319.69845       0.02923
    319.70455      -1.22076
    319.71066       0.15425
    319.71676      -2.47074
    319.72287      -1.34573
    319.72897      -1.72073
    319.73508       0.52928
    319.74118      -0.59571
    319.74728      -0.97070
    319.75339       0.52931
    319.75949      -0.59568
    319.76560       0.65432
    319.77170      -1.34567
    319.77780      -0.97066
    319.78391      -0.59565
    319.79001       1.52936
    319.79612       0.77937
    319.80222       1.15438
    319.80833       0.27938
    319.81443       0.52939
    319.82053      -0.09560
    319.82664      -0.47059
    319.83274      -0.34558
    319.83885       0.77943
    319.84495      -0.72057
    319.85106       0.15444
    319.85716       0.27945
    319.86326       0.40446
    319.86937       0.77947
    319.87547       1.90448
    319.88158       0.40449
    319.88768       0.40449
    319.89379      -0.47050
    319.89989       0.02951
    319.90599       0.40452
    319.91210       0.40453
    319.91820       0.27954
    319.92431      -0.97045
    319.93041       0.90455
    319.93652      -0.97044
    319.94262      -0.84543
    319.94872      -1.97042
    319.95483      -1.34541
    319.96093      -0.22040
    319.96704       0.15461
    319.97314       0.40461
    319.97925      -0.97038
    319.98535       0.77963
    319.99145       1.15464
    319.99756       0.90465
    320.00366       0.77966
    320.00977       0.02966
    320.01587      -0.34533
    320.02198      -0.34532
    320.02808      -1.09531
    320.03418       1.02970
    320.04029      -1.47029
    320.04639       0.77972
    320.05250      -0.34527
    320.05860      -1.47027
    320.06471       0.15474
    320.07081       0.02975
    320.07691       0.77976
    320.08302      -0.09523
    320.08912      -0.09522
    320.09523       0.15479
    320.10133      -0.09521
    320.10743       1.02980
    320.11354       1.15481
    320.11964      -0.22018
    320.12575      -1.22017
    320.13185       0.02984
    320.13796       0.02985
    320.14406      -1.09514
    320.15016      -0.22014
    320.15627       0.15487
    320.16237      -0.22012
    320.16848       0.15489
    320.17458       0.27990
    320.18069       1.40491
    320.18679       0.77992
    320.19289      -0.34508
    320.19900       2.52993
    320.20510      -1.09506
    320.21121       1.27995
    320.21731      -0.09504
    320.22342       0.40497
    320.22952      -0.34502
    320.23562      -1.59501
    320.24173      -1.34501
    320.24783       0.15500
    320.25394      -0.96999
    320.26004       0.15502
    320.26615       0.40503
    320.27225       0.65504
    320.27835      -1.09495
    320.28446      -0.84494
    320.29056      -0.96994
    320.29667       0.03007
    320.30277       1.03008
    320.30888       0.78009
    320.31498       0.90510
    320.32108       1.28011
    320.32719       0.03012
    320.33329       1.65513
    320.33940      -0.09486
    320.34550      -0.96986
    320.35161       1.40515
    320.35771      -0.71984
    320.36381       0.40517
    320.36992      -1.71982
    320.37602      -0.46981
    320.38213      -0.59480
    320.38823       0.78021
    320.39434       1.90521
    320.40044       1.03022
    320.40654       0.65523
    320.41265      -0.59476
    320.41875      -0.59475
    320.42486      -1.34474
    320.43096       0.65527
    320.43707      -0.71972
    320.44317      -0.59471
    320.44927      -1.21971
    320.45538      -0.59470
    320.46148       0.28031
    320.46759      -0.34468
    320.47369      -0.59467
    320.47979      -1.34466
    320.48590       1.40535
    320.49200      -0.46964
    320.49811      -1.46963
    320.50421       1.15537
    320.51032      -0.46962
    320.51642       0.78039
    320.52252       0.90540
    320.52863      -0.34459
    320.53473       2.03042
    320.54084      -1.59457
    320.54694      -0.46956
    320.55305       1.90545
    320.55915      -1.34455
    320.56525      -0.46954
    320.57136      -1.21953
    320.57746       0.78048
    320.58357       0.15549
    320.58967      -0.84450
    320.59578       0.03051
    320.60188      -0.09448
    320.60798       0.40553
    320.61409      -0.21947
    320.62019      -0.09446
    320.62630      -0.46945
    320.63240      -0.84444
    320.63851       1.65557
    320.64461      -0.21942
    320.65071      -0.09441
    320.65682      -0.09440
    320.66292      -0.71939
    320.66903      -0.71939
    320.67513      -0.21938
    320.68124      -0.34437
    320.68734      -0.96936
    320.69344      -0.46935
    320.69955       0.28066
    320.70565       0.03067
    320.71176       0.90568
    320.71786       0.40569
    320.72397       1.15570
    320.73007       1.15570
    320.73617      -0.21929
    320.74228      -0.09428
    320.74838      -0.46927
    320.75449       0.03074
    320.76059       0.40575
    320.76670      -1.21924
    320.77280      -0.34423
    320.77890      -0.96922
    320.78501      -2.71921
    320.79111       0.65579
    320.79722      -0.59420
    320.80332      -1.46919
    320.80942      -0.96918
    320.81553       0.53083
    320.82163      -0.84416
    320.82774       0.40585
    320.83384       0.28086
    320.83995       0.03087
    320.84605       0.15587
    320.85215       0.15588
    320.85826       0.28089
    320.86436       0.03090
    320.87047       0.40591
    320.87657      -0.96908
    320.88268      -1.84407
    320.88878       1.53094
    320.89488      -0.59405
    320.90099       0.53096
    320.90709       1.03096
    320.91320       0.28097
    320.91930       1.03098
    320.92541      -0.71901
    320.93151       1.40600
    320.93761       0.15601
    320.94372      -0.71898
    320.94982      -0.59397
    320.95593       0.03104
    320.96203      -1.09395
    320.96814      -0.34394
    320.97424       0.03106
    320.98034       0.78107
    320.98645      -0.09392
    320.99255      -0.84391
    320.99866       1.65610
    321.00476      -0.59389
    321.01087      -0.21888
    321.01697       0.53113
    321.02307      -0.34386
    321.02918       1.53115
    321.03528       0.28115
    321.04139       1.03116
    321.04749       0.65617
    321.05360       0.78118
    321.05970      -0.71881
    321.06580      -0.21880
    321.07191       0.40621
    321.07801      -1.09378
    321.08412       0.40623
    321.09022      -0.09376
    321.09633       1.40624
    321.10243       0.03125
    321.10853       0.90626
    321.11464       0.53127
    321.12074       0.65628
    321.12685       0.40629
    321.13295       0.90630
    321.13906       0.78131
    321.14516       0.03132
    321.15126       0.90633
    321.15737       1.03134
    321.16347      -0.46866
    321.16958       0.78135
    321.17568       0.28136
    321.18178      -0.46863
    321.18789      -0.84362
    321.19399      -0.21861
    321.20010      -0.46860
    321.20620      -0.59359
    321.21231       0.53142
    321.21841      -0.71857
    321.22451       0.40643
    321.23062       0.53144
    321.23672      -0.96855
    321.24283       1.28146
    321.24893       1.28147
    321.25504      -0.34352
    321.26114      -1.21851
    321.26724      -0.34350
    321.27335       0.53151
    321.27945      -0.96848
    321.28556      -0.96847
    321.29166      -0.34347
    321.29777      -0.21846
    321.30387      -0.96845
    321.30997      -0.34344
    321.31608      -0.34343
    321.32218      -0.59342
    321.32829      -0.21841
    321.33439      -0.84340
    321.34050       0.28161
    321.34660       0.15662
    321.35270      -0.46838
    321.35881      -1.21837
    321.36491      -0.59336
    321.37102       0.53165
    321.37712      -0.21834
    321.38323      -0.59333
    321.38933      -0.09332
    321.39543      -0.96831
    321.40154      -0.46830
    321.40764       0.28171
    321.41375      -2.46829
    321.41985      -1.84328
    321.42596      -0.46827
    321.43206       1.15674
    321.43816       1.03175
    321.44427       0.65676
    321.45037       1.53177
    321.45648       0.78178
    321.46258       1.28179
    321.46869       0.03180
    321.47479      -0.46819
    321.48089       0.65681
    321.48700       0.78182
    321.49310       1.40683
    321.49921       1.03184
    321.50531      -0.46815
    321.51141       0.53186
    321.51752      -0.96813
    321.52362      -0.71812
    321.52973      -1.71811
    321.53583      -0.21810
    321.54194       0.78190
    321.54804       0.15691
    321.55414       0.53192
    321.56025       2.15693
    321.56635      -0.09306
    321.57246       1.78195
    321.57856       1.03196
    321.58467      -0.71803
    321.59077      -0.09302
    321.59687       0.28199
    321.60298      -1.09301
    321.60908      -1.34300
    321.61519       0.53201
    321.62129      -0.21798
    321.62740       0.15703
    321.63350      -0.59296
    321.63960       0.15705
    321.64571      -0.21794
    321.65181      -0.84293
    321.65792       0.03208
    321.66402      -1.21792
    321.67013      -0.34291
    321.67623      -0.59290
    321.68233       0.90711
    321.68844       1.28212
    321.69454       0.53213
    321.70065       0.65714
    321.70675      -0.46785
    321.71286      -0.84284
    321.71896      -1.21783
    321.72506      -0.96783
    321.73117      -0.34282
    321.73727      -0.21781
    321.74338       0.65720
    321.74948      -0.71779
    321.75559       1.78222
    321.76169      -0.46777
    321.76779      -0.21776
    321.77390       0.65725
    321.78000      -1.21774
    321.78611       0.40726
    321.79221       0.90727
    321.79832      -1.21772
    321.80442       1.65729
    321.81052      -1.46770
    321.81663      -1.34269
    321.82273      -1.71768
    321.82884       0.53233
    321.83494       1.90734
    321.84105       0.15734
    321.84715      -1.21765
    321.85325      -1.09264
    321.85936       0.78237
    321.86546       1.53238
    321.87157      -0.21761
    321.87767       0.40740
    321.88377      -0.71759
    321.88988      -0.96758
    321.89598      -0.71757
    321.90209       2.28243
    321.90819       0.78244
    321.91430      -0.09255
    321.92040       0.90746
    321.92650       0.15747
    321.93261       0.53248
    321.93871      -0.71751
    321.94482      -1.09250
    321.95092       0.53251
    321.95703       2.28251
    321.96313       0.78252
    321.96923      -0.09247
    321.97534      -0.84246
    321.98144       0.90755
    321.98755       0.65756
    321.99365      -1.46743
    321.99976       0.40758
    322.00586      -0.96741
    322.01196      -0.34241
    322.01807      -1.96740
    322.02417      -0.09239
    322.03028      -1.59238
    322.03638      -0.84237
    322.04249      -0.46736
    322.04859       0.53265
    322.05469      -0.09234
    322.06080      -0.46733
    322.06690      -0.84233
    322.07301      -0.21732
    322.07911       0.28269
    322.08522      -0.09230
    322.09132       0.90771
    322.09742       0.53272
    322.10353       0.28273
    322.10963      -0.59226
    322.11574       1.28275
    322.12184      -0.34225
    322.12795      -0.71724
    322.13405      -0.34223
    322.14015      -0.09222
    322.14626      -0.59221
    322.15236       0.65780
    322.15847       0.15781
    322.16457       0.53282
    322.17068       0.03282
    322.17678       1.15783
    322.18288       0.28284
    322.18899       0.03285
    322.19509       0.40786
    322.20120       0.40787
    322.20730      -0.59212
    322.21340       0.28289
    322.21951       1.15790
    322.22561      -0.09210
    322.23172      -0.59209
    322.23782      -0.96708
    322.24393       0.03293
    322.25003      -0.84206
    322.25613      -0.84205
    322.26224      -0.21704
    322.26834      -0.84203
    322.27445      -0.34203
    322.28055      -0.21702
    322.28666      -0.59201
    322.29276       0.65800
    322.29886       0.40801
    322.30497      -1.71698
    322.31107       1.40803
    322.31718      -0.71696
    322.32328       0.28304
    322.32939       0.28305
    322.33549       0.65806
    322.34159      -1.34193
    322.34770      -0.59192
    322.35380      -0.59191
    322.35991       1.28310
    322.36601       0.65811
    322.37212       0.53311
    322.37822      -0.21688
    322.38432       0.03313
    322.39043       0.28314
    322.39653       0.65815
    322.40264      -0.09184
    322.40874       0.28317
    322.41485       0.53318
    322.42095      -0.46682
    322.42705      -0.46681
    322.43316      -0.09180
    322.43926      -1.09179
    322.44537       0.15822
    322.45147      -1.09177
    322.45758       0.90824
    322.46368      -0.46676
    322.46978      -0.21675
    322.47589      -0.21674
    322.48199       0.65827
    322.48810      -1.34172
    322.49420       1.03329
    322.50031      -1.71670
    322.50641       0.03331
    322.51251      -1.09169
    322.51862       0.28332
    322.52472       0.78333
    322.53083      -0.34166
    322.53693       0.03335
    322.54304       0.03336
    322.54914      -0.09163
    322.55524       0.65837
    322.56135       0.03338
    322.56745      -0.09161
    322.57356      -0.71660
    322.57966       0.28341
    322.58576      -0.21658
    322.59187       1.15843
    322.59797       0.15843
    322.60408       2.03344
    322.61018      -0.59155
    322.61629       1.28346
    322.62239       1.65847
    322.62849      -0.71652
    322.63460      -0.46651
    322.64070      -0.71651
    322.64681      -0.34150
    322.65291      -1.71649
    322.65902       0.28352
    322.66512      -0.34147
    322.67122       0.53354
    322.67733      -0.21645
    322.68343       0.03355
    322.68954       0.03356
    322.69564      -3.59143
    322.70175       1.40858
    322.70785       1.03359
    322.71395       0.40860
    322.72006      -0.59140
    322.72616       0.28361
    322.73227       0.03362
    322.73837       1.15863
    322.74448       0.90864
    322.75058      -0.34135
    322.75668      -0.71634
    322.76279      -0.59134
    322.76889      -0.09133
    322.77500      -0.59132
    322.78110      -0.84131
    322.78721      -0.34130
    322.79331      -1.21629
    322.79941       0.15871
    322.80552      -0.09128
    322.81162       0.78373
    322.81773       1.40874
    322.82383       0.15875
    322.82994      -1.21624
    322.83604      -0.71624
    322.84214      -0.34123
    322.84825       0.90878
    322.85435      -0.59121
    322.86046      -1.84120
    322.86656      -1.21619
    322.87267      -1.46618
    322.87877       0.40882
    322.88487      -1.21617
    322.89098       0.28384
    322.89708      -0.21615
    322.90319      -0.34114
    322.90929       0.65887
    322.91539       0.03387
    322.92150       0.03388
    322.92760      -2.34111
    322.93371       0.78390
    322.93981      -0.21609
    322.94592       0.15892
    322.95202      -0.59108
    322.95812      -0.59107
    322.96423      -0.09106
    322.97033      -0.34105
    322.97644       0.40896
    322.98254      -1.09104
    322.98865       0.15897
    322.99475       1.15898
    323.00085       0.15899
    323.00696      -0.21600
    323.01306       1.28401
    323.01917       0.90901
    323.02527      -0.96598
    323.03138       1.15903
    323.03748      -1.21596
    323.04358      -0.59095
    323.04969      -0.34094
    323.05579       0.65906
    323.06190      -0.59093
    323.06800       1.40908
    323.07411       0.65909
    323.08021       0.78410
    323.08631      -0.46590
    323.09242       0.28411
    323.09852      -0.46588
    323.10463       1.03413
    323.11073      -0.21586
    323.11684       0.90915
    323.12294       0.28415
    323.12904      -0.34084
    323.13515      -0.71583
    323.14125      -0.34082
    323.14736       0.03419
    323.15346      -1.34081
    323.15957       0.15920
    323.16567      -0.34079
    323.17177      -0.09078
    323.17788       0.15923
    323.18398      -0.21577
    323.19009       0.28424
    323.19619       0.53425
    323.20230       0.53426
    323.20840       0.53427
    323.21450       1.90928
    323.22061      -1.09072
    323.22671       0.40929
    323.23282       0.53430
    323.23892       0.15931
    323.24503       0.40932
    323.25113       1.53432
    323.25723      -0.46567
    323.26334       1.28434
    323.26944      -0.96565
    323.27555      -0.46564
    323.28165       0.15936
    323.28775      -0.34063
    323.29386      -0.71562
    323.29996      -0.21561
    323.30607      -0.96560
    323.31217      -0.34060
    323.31828       0.90941
    323.32438       0.40942
    323.33048       0.28443
    323.33659      -0.34056
    323.34269       0.15944
    323.34880       0.03445
    323.35490       0.03446
    323.36101       0.90947
    323.36711       0.28447
    323.37321      -2.34052
    323.37932      -0.71551
    323.38542      -0.09050
    323.39153      -0.21549
    323.39763       0.78451
    323.40374       0.15952
    323.40984      -0.59047
    323.41594      -0.21546
    323.42205       0.03455
    323.42815       1.78455
    323.43426       0.28456
    323.44036      -0.96543
    323.44647       0.40958
    323.45257       0.65958
    323.45867       0.15959
    323.46478      -0.96540
    323.47088       0.40961
    323.47699       0.53462
    323.48309      -0.59038
    323.48920       1.03463
    323.49530       0.28464
    323.50140       1.03465
    323.50751      -0.34035
    323.51361       0.53466
    323.51972       1.78467
    323.52582       1.53468
    323.53193       1.03469
    323.53803       1.65969
    323.54413      -0.59030
    323.55024       0.65971
    323.55634      -1.96528
    323.56245       2.03472
    323.56855      -0.59027
    323.57466      -0.96526
    323.58076       0.40975
    323.58686      -1.46524
    323.59297       0.03476
    323.59907       0.78477
    323.60518       0.03478
    323.61128      -0.84021
    323.61738       0.03479
    323.62349      -0.21520
    323.62959      -1.46519
    323.63570       0.90982
    323.64180       1.15982
    323.64791       1.15983
    323.65401      -0.21516
    323.66011       2.03485
    323.66622       1.53485
    323.67232       0.15986
    323.67843      -0.71513
    323.68453      -1.46512
    323.69064      -1.21512
    323.69674      -0.34011
    323.70284       0.03490
    323.70895      -0.46509
    323.71505       1.90991
    323.72116       0.28492
    323.72726       0.15993
    323.73337       0.40994
    323.73947       0.53494
    323.74557      -0.71505
    323.75168      -0.09004
    323.75778       0.03497
    323.76389       0.28497
    323.76999      -1.46502
    323.77610       0.03499
    323.78220       1.16000
    323.78830       0.53500
    323.79441      -0.21499
    323.80051      -1.21498
    323.80662      -0.58997
    323.81272      -1.21497
    323.81883       0.41004
    323.82493      -1.46495
    323.83103      -0.46494
    323.83714       0.03506
    323.84324      -0.58993
    323.84935      -0.83992
    323.85545       1.41009
    323.86156      -0.21491
    323.86766       0.53510
    323.87376       0.03511
    323.87987      -2.21489
    323.88597       0.28512
    323.89208      -1.21487
    323.89818      -0.58986
    323.90429      -0.71486
    323.91039      -0.08985
    323.91649      -0.83984
    323.92260      -0.71483
    323.92870       1.03517
    323.93481       0.78518
    323.94091       1.16019
    323.94702      -1.08981
    323.95312      -0.71480
    323.95922      -0.71479
    323.96533      -1.33978
    323.97143       0.91022
    323.97754       0.53523
    323.98364       0.66024
    323.98974       0.66025
    323.99585       0.91025
    324.00195      -0.71474
    324.00806      -1.46473
    324.01416      -0.71473
    324.02027       0.41028
    324.02637      -0.33971
    324.03247      -0.33970
    324.03858      -0.21470
    324.04468       1.16031
    324.05079       1.53532
    324.05689       0.66032
    324.06300       1.16033
    324.06910      -1.08966
    324.07520      -0.83965
    324.08131       0.16035
    324.08741       0.91036
    324.09352      -0.71463
    324.09962       1.03537
    324.10573      -0.58962
    324.11183       0.53539
    324.11793      -0.08961
    324.12404      -1.21460
    324.13014      -0.46459
    324.13625      -0.96458
    324.14235      -0.96458
    324.14846       0.78543
    324.15456       0.41044
    324.16066      -0.58956
    324.16677       1.16045
    324.17287      -0.33954
    324.17898       1.16046
    324.18508       0.16047
    324.19119       0.03548
    324.19729      -0.08951
    324.20339      -0.33951
    324.20950       0.41050
    324.21560       0.41051
    324.22171      -0.58949
    324.22781      -1.08948
    324.23392      -0.46447
    324.24002       0.78553
    324.24612      -0.46446
    324.25223      -0.33945
    324.25833       0.03555
    324.26444      -1.71444
    324.27054       0.41057
    324.27665       0.41057
    324.28275      -1.33942
    324.28885       0.78559
    324.29496      -0.58941
    324.30106      -0.96440
    324.30717       0.53561
    324.31327      -0.21439
    324.31937       0.28562
    324.32548       0.28563
    324.33158      -1.21437
    324.33769      -0.08936
    324.34379      -0.33935
    324.34990       0.78566
    324.35600      -0.58934
    324.36210       0.03567
    324.36821       1.28568
    324.37431      -0.58932
    324.38042       1.16069
    324.38652       0.66070
    324.39263       0.53570
    324.39873      -0.83929
    324.40483       0.41072
    324.41094      -0.83928
    324.41704      -0.08927
    324.42315       0.16073
    324.42925      -1.58926
    324.43536       1.16075
    324.44146       0.66075
    324.44756       1.03576
    324.45367      -0.33923
    324.45977      -0.08923
    324.46588       0.28578
    324.47198       0.28579
    324.47809       0.41079
    324.48419       0.66080
    324.49029       0.78581
    324.49640       0.16081
    324.50250       0.41082
    324.50861       0.28583
    324.51471       0.41083
    324.52082      -0.08916
    324.52692      -0.58915
    324.53302       0.03585
    324.53913      -0.83914
    324.54523       0.03586
    324.55134       0.03587
    324.55744       1.78588
    324.56355      -0.33912
    324.56965       0.41089
    324.57575      -0.33910
    324.58186      -0.21410
    324.58796       0.91091
    324.59407       1.16092
    324.60017       0.53592
    324.60628       0.53593
    324.61238      -0.08907
    324.61848       0.03594
    324.62459       0.28595
    324.63069       0.03595
    324.63680      -0.71404
    324.64290       1.03597
    324.64901       0.28597
    324.65511      -0.83902
    324.66121      -0.46401
    324.66732      -0.08901
    324.67342      -0.21400
    324.67953       0.91100
    324.68563      -1.96399
    324.69173       1.66102
    324.69784       0.03602
    324.70394       0.28603
    324.71005      -0.08897
    324.71615       0.41104
    324.72226      -0.96395
    324.72836       0.53605
    324.73446       0.41106
    324.74057       0.91107
    324.74667      -0.71393
    324.75278       0.53608
    324.75888       1.16108
    324.76499       1.28609
    324.77109       0.41110
    324.77719       0.53610
    324.78330       0.78611
    324.78940      -0.58889
    324.79551      -1.33888
    324.80161       0.41113
    324.80772      -0.46387
    324.81382      -1.08886
    324.81992       0.16114
    324.82603       0.03615
    324.83213       0.16116
    324.83824       0.28616
    324.84434       1.91117
    324.85045      -1.83883
    324.85655      -0.46382
    324.86265      -1.58881
    324.86876      -0.58881
    324.87486      -0.58880
    324.88097      -0.71380
    324.88707       1.03621
    324.89318       0.41122
    324.89928       1.41122
    324.90538       1.03623
    324.91149       0.16123
    324.91759       0.28624
    324.92370      -0.08876
    324.92980       0.41125
    324.93591       0.53626
    324.94201       1.66126
    324.94811       0.03627
    324.95422      -1.33873
    324.96032      -0.46372
    324.96643       0.91129
    324.97253      -0.71371
    324.97864      -0.21370
    324.98474       0.41130
    324.99084      -0.33869
    324.99695       1.53631
    325.00305      -1.08868
    325.00916       0.53633
    325.01526      -0.33867
    325.02136       0.66134
    325.02747       0.03634
    325.03357       0.53635
    325.03968       1.16135
    325.04578      -1.21364
    325.05189      -0.46364
    325.05799      -0.83863
    325.06409       0.66138
    325.07020      -1.83862
    325.07630       0.28639
    325.08241      -0.08861
    325.08851      -1.08860
    325.09462      -0.08860
    325.10072       0.03641
    325.10682      -1.33859
    325.11293      -0.58858
    325.11903       0.91143
    325.12514       0.16143
    325.13124      -0.21356
    325.13735       0.78644
    325.14345      -1.46355
    325.14955       0.53645
    325.15566       0.66146
    325.16176      -0.83854
    325.16787      -0.33853
    325.17397      -1.96352
    325.18008      -0.46352
    325.18618      -1.21351
    325.19228       1.16149
    325.19839      -0.58850
    325.20449      -1.21350
    325.21060       1.91151
    325.21670      -0.33849
    325.22281       1.16152
    325.22891       1.78652
    325.23501      -1.21347
    325.24112       0.41153
    325.24722      -0.46346
    325.25333      -0.58846
    325.25943      -0.83845
    325.26554      -0.58844
    325.27164       0.28656
    325.27774       1.53657
    325.28385       0.66157
    325.28995      -1.83842
    325.29606       0.53658
    325.30216       0.16159
    325.30827       0.66159
    325.31437      -0.08840
    325.32047       1.66160
    325.32658      -0.21339
    325.33268       0.53661
    325.33879      -1.21338
    325.34489       1.53662
    325.35099       0.28663
    325.35710       0.16163
    325.36320       1.41164
    325.36931      -1.58836
    325.37541       1.03665
    325.38152      -0.71335
    325.38762      -0.71334
    325.39372      -0.58834
    325.39983      -0.71333
    325.40593      -1.71333
    325.41204       0.91168
    325.41814       1.16168
    325.42425       0.78669
    325.43035      -0.83831
    325.43645      -0.58830
    325.44256      -0.71330
    325.44866       0.16171
    325.45477      -0.33829
    325.46087      -0.83828
    325.46698      -2.58828
    325.47308       0.28673
    325.47918      -0.33827
    325.48529       0.78674
    325.49139      -0.58826
    325.49750       1.78675
    325.50360      -0.96325
    325.50971      -0.83824
    325.51581       0.91176
    325.52191      -2.21323
    325.52802       0.41177
    325.53412      -0.46322
    325.54023       0.41178
    325.54633       0.66179
    325.55244       0.91179
    325.55854       0.78680
    325.56464       0.03680
    325.57075       0.41180
    325.57685      -0.08819
    325.58296      -1.46319
    325.58906      -0.46318
    325.59517      -0.58818
    325.60127       0.16183
    325.60737      -1.33817
    325.61348       0.91184
    325.61958      -0.58816
    325.62569       0.53685
    325.63179      -1.58815
    325.63790       0.53686
    325.64400       1.41186
    325.65010       0.91187
    325.65621      -0.96313
    325.66231       0.03687
    325.66842      -0.33812
    325.67452      -0.46312
    325.68063       0.41189
    325.68673       0.03689
    325.69283      -1.46310
    325.69894      -1.08810
    325.70504       0.03691
    325.71115      -0.46309
    325.71725       0.41191
    325.72335      -0.21308
    325.72946       0.66192
    325.73556       0.53693
    325.74167       0.91193
    325.74777       0.03694
    325.75388       1.66194
    325.75998       0.16195
    325.76608      -0.08805
    325.77219       0.41195
    325.77829      -0.46304
    325.78440      -0.58804
    325.79050       0.91197
    325.79661       0.78697
    325.80271      -0.46302
    325.80881      -0.83802
    325.81492       1.41198
    325.82102      -0.58801
    325.82713       0.03699
    325.83323       1.53700
    325.83934      -0.33800
    325.84544      -1.33799
    325.85154       0.91201
    325.85765       0.66201
    325.86375      -0.71298
    325.86986       0.53702
    325.87596       1.28703
    325.88207       2.16203
    325.88817      -0.96297
    325.89427       0.91204
    325.90038      -1.21296
    325.90648      -1.96295
    325.91259      -0.71295
    325.91869      -0.58794
    325.92480      -0.96294
    325.93090       0.78706
    325.93700       0.66207
    325.94311       0.41207
    325.94921       1.78708
    325.95532      -1.21292
    325.96142       0.16208
    325.96753      -0.96291
    325.97363       0.03709
    325.97973      -1.33790
    325.98584       1.66210
    325.99194      -1.58790
    325.99805       0.53711
    326.00415      -0.08789
    326.01026       0.66212
    326.01636       0.28712
    326.02246      -0.46288
    326.02857      -0.83787
    326.03467      -0.83787
    326.04078       0.03713
    326.04688       0.41214
    326.05298      -0.08786
    326.05909      -0.21285
    326.06519       0.16215
    326.07130       0.41215
    326.07740       2.16216
    326.08351      -1.33784
    326.08961       1.16216
    326.09571       0.16217
    326.10182       1.16217
    326.10792      -0.46282
    326.11403      -0.46282
    326.12013       0.66218
    326.12624      -1.58781
    326.13234       0.16219
    326.13844       0.91219
    326.14455       2.16220
    326.15065       1.16220
    326.15676      -1.46279
    326.16286      -0.71279
    326.16897      -0.33779
    326.17507       0.91222
    326.18117       0.28722
    326.18728      -0.96278
    326.19338       0.28723
    326.19949       0.03723
    326.20559       0.03723
    326.21170       0.78724
    326.21780      -1.21276
    326.22390      -0.83776
    326.23001      -1.58775
    326.23611      -0.96275
    326.24222      -1.33775
    326.24832       0.66226
    326.25443       0.66226
    326.26053       0.91227
    326.26663       1.03727
    326.27274       1.03727
    326.27884       1.53728
    326.28495       0.41228
    326.29105      -1.46272
    326.29716      -0.71271
    326.30326      -0.33771
    326.30936      -0.33771
    326.31547       0.41230
    326.32157       0.53730
    326.32768       0.03730
    326.33378      -0.21269
    326.33989       1.16231
    326.34599       0.53731
    326.35209       0.53731
    326.35820      -0.46268
    326.36430      -0.83768
    326.37041       0.28732
    326.37651       0.91233
    326.38262       1.16233
    326.38872      -0.33767
    326.39482       0.28734
    326.40093       1.03734
    326.40703       0.16234
    326.41314      -0.83765
    326.41924       0.03735
    326.42534      -0.96265
    326.43145      -0.46264
    326.43755      -0.08764
    326.44366      -0.46264
    326.44976       0.41236
    326.45587       0.53737
    326.46197       0.28737
    326.46807       0.41237
    326.47418       1.66238
    326.48028      -0.21262
    326.48639      -0.08762
    326.49249      -1.96261
    326.49860       0.28739
    326.50470      -1.21261
    326.51080      -1.58761
    326.51691      -0.21260
    326.52301       0.41240
    326.52912       0.03740
    326.53522       1.03741
    326.54133       0.28741
    326.54743      -0.33759
    326.55353      -1.08759
    326.55964       0.53742
    326.56574       0.53742
    326.57185       0.66242
    326.57795       1.16243
    326.58406       1.66243
    326.59016      -0.08757
    326.59626      -0.08757
    326.60237      -0.08756
    326.60847       0.41244
    326.61458       0.28744
    326.62068       0.41244
    326.62679       0.41245
    326.63289      -0.08755
    326.63899      -0.83755
    326.64510      -0.46254
    326.65120      -0.08754
    326.65731       0.53746
    326.66341       1.53746
    326.66952       2.78747
    326.67562       1.03747
    326.68172       0.41247
    326.68783      -0.58753
    326.69393      -1.71252
    326.70004      -0.96252
    326.70614      -0.58752
    326.71225       0.91248
    326.71835      -2.46251
    326.72445      -0.33751
    326.73056       0.28749
    326.73666       1.28749
    326.74277      -1.58750
    326.74887       0.78750
    326.75497       0.28750
    326.76108      -1.33750
    326.76718       0.66251
    326.77329       1.66251
    326.77939      -0.58749
    326.78550       0.53751
    326.79160       0.16251
    326.79770       0.16252
    326.80381       0.53752
    326.80991       0.53752
    326.81602      -0.33748
    326.82212      -1.08747
    326.82823      -0.96247
    326.83433      -0.96247
    326.84043       0.66253
    326.84654      -0.21246
    326.85264       0.53754
    326.85875      -0.08746
    326.86485      -0.46246
    326.87096       0.03754
    326.87706      -0.33745
    326.88316       0.53755
    326.88927       1.03755
    326.89537      -0.58745
    326.90148      -0.08745
    326.90758       0.16256
    326.91369      -0.46244
    326.91979      -0.96244
    326.92589       1.41256
    326.93200       0.16256
    326.93810      -1.21243
    326.94421      -0.33743
    326.95031       0.91257
    326.95642      -0.21243
    326.96252      -1.83743
    326.96862       1.16258
    326.97473       0.03758
    326.98083      -0.33742
    326.98694       0.41258
    326.99304       0.41258
    326.99915       1.66259
    327.00525      -2.08741
    327.01135       0.66259
    327.01746      -0.08741
    327.02356      -0.21241
    327.02967      -0.21240
    327.03577       0.03760
    327.04188       0.28760
    327.04798      -1.71240
    327.05408       0.41260
    327.06019      -0.46240
    327.06629       0.28761
    327.07240       0.91261
    327.07850       0.03761
    327.08461      -0.21239
    327.09071      -0.21239
    327.09681      -0.46239
    327.10292       0.03762
    327.10902       0.91262
    327.11513       0.41262
    327.12123      -0.96238
    327.12733       0.16262
    327.13344      -1.08738
    327.13954       1.78763
    327.14565      -0.71237
    327.15175       0.41263
    327.15786      -0.83737
    327.16396      -0.33737
    327.17006       1.03763
    327.17617       0.41264
    327.18227       1.53764
    327.18838       0.53764
    327.19448       1.16264
    327.20059       0.41264
    327.20669      -0.33736
    327.21279       0.78764
    327.21890       0.53765
    327.22500       0.78765
    327.23111       0.28765
    327.23721       1.91265
    327.24332      -1.58735
    327.24942      -0.83735
    327.25552       0.66265
    327.26163      -1.08734
    327.26773      -0.33734
    327.27384      -1.08734
    327.27994       0.28766
    327.28605      -1.21234
    327.29215       0.66266
    327.29825      -0.46234
    327.30436       0.16266
    327.31046      -0.96233
    327.31657       1.03767
    327.32267      -0.33733
    327.32878       0.28767
    327.33488      -0.58733
    327.34098       0.03767
    327.34709       0.53767
    327.35319      -0.08733
    327.35930      -0.83733
    327.36540      -0.08732
    327.37151       0.03768
    327.37761       1.41268
    327.38371       0.03768
    327.38982       1.16268
    327.39592      -0.58732
    327.40203      -0.58732
    327.40813       1.03768
    327.41424      -0.08732
    327.42034       1.41268
    327.42644      -1.33731
    327.43255      -0.21231
    327.43865       1.78769
    327.44476       0.16269
    327.45086      -0.08731
    327.45696       2.28769
    327.46307      -0.21231
    327.46917      -0.21231
    327.47528       0.28769
    327.48138       0.78769
    327.48749       0.53769
    327.49359      -0.08730
    327.49969       0.66270
    327.50580       0.28770
    327.51190       1.03770
    327.51801       0.16270
    327.52411       1.66270
    327.53022       0.41270
    327.53632       0.66270
    327.54242       0.03770
    327.54853      -1.46230
    327.55463      -1.08730
    327.56074      -0.71230
    327.56684      -0.21230
    327.57295       1.78770
    327.57905      -1.46229
    327.58515       0.28771
    327.59126      -0.08729
    327.59736      -1.21229
    327.60347      -0.33729
    327.60957      -0.71229
    327.61568       1.03771
    327.62178      -0.83729
    327.62788       0.28771
    327.63399       1.78771
    327.64009       0.66271
    327.64620       0.91271
    327.65230      -1.08729
    327.65841      -0.21229
    327.66451      -0.08729
    327.67061      -1.33729
    327.67672       0.91271
    327.68282      -0.96229
    327.68893       0.41271
    327.69503      -1.71229
    327.70114       1.16271
    327.70724       0.28771
    327.71334      -0.08728
    327.71945       0.66272
    327.72555      -1.21228
    327.73166      -0.08728
    327.73776      -0.96228
    327.74387      -0.08728
    327.74997      -0.08728
    327.75607       0.03772
    327.76218       0.91272
    327.76828       1.03772
    327.77439       1.28772
    327.78049       0.78772
    327.78660      -1.33728
    327.79270       0.91272
    327.79880      -0.08728
    327.80491      -0.33728
    327.81101       1.03772
    327.81712       0.91272
    327.82322       0.03772
    327.82932       0.66272
    327.83543       0.53772
    327.84153       2.53772
    327.84764       1.28772
    327.85374      -0.46228
    327.85985       0.66272
    327.86595      -0.96228
    327.87205       0.53772
    327.87816      -1.08728
    327.88426      -0.58728
    327.89037      -0.83728
    327.89647       0.78772
    327.90258       0.28772
    327.90868       0.16272
    327.91478       0.53772
    327.92089      -0.71228
    327.92699      -1.46228
    327.93310       1.28772
    327.93920      -0.96228
    327.94531       1.03772
    327.95141       0.53772
    327.95751      -0.96228
    327.96362      -1.33728
    327.96972       0.91272
    327.97583       1.16272
    327.98193      -0.21228
    327.98804      -0.96228
    327.99414      -2.21229
    328.00024      -0.46229
    328.00635       0.03771
    328.01245      -0.46229
    328.01856      -0.71229
    328.02466      -0.21229
    328.03077       1.16271
    328.03687       0.16271
    328.04297      -1.21229
    328.04908       0.16271
    328.05518       0.53771
    328.06129      -0.33729
    328.06739       0.16271
    328.07350      -1.08729
    328.07960       0.28771
    328.08570       0.91271
    328.09181      -0.83729
    328.09791       0.03771
    328.10402       0.41271
    328.11012       0.16271
    328.11623      -0.96229
    328.12233      -0.83730
    328.12843      -0.21230
    328.13454       0.66270
    328.14064      -0.46230
    328.14675       0.03770
    328.15285      -0.21230
    328.15895      -0.33730
    328.16506      -0.21230
    328.17116       2.16270
    328.17727      -0.96230
    328.18337       0.41270
    328.18948      -1.08730
    328.19558       0.66270
    328.20168       0.78770
    328.20779      -1.08731
    328.21389      -0.21231
    328.22000      -0.08731
    328.22610       0.66269
    328.23221      -0.33731
    328.23831       1.28769
    328.24441      -0.96231
    328.25052      -1.08731
    328.25662       1.78769
    328.26273       0.66269
    328.26883       0.16269
    328.27494       1.16268
    328.28104       0.91268
    328.28714      -1.58732
    328.29325       0.03768
    328.29935      -0.21232
    328.30546      -0.96232
    328.31156       0.03768
    328.31767      -1.33732
    328.32377      -1.08732
    328.32987      -1.21232
    328.33598       0.41267
    328.34208       0.28767
    328.34819      -0.46233
    328.35429      -0.08733
    328.36040       1.66267
    328.36650      -0.08733
    328.37260       0.66267
    328.37871      -0.71233
    328.38481      -0.71234
    328.39092      -1.46234
    328.39702       0.16266
    328.40313      -0.08734
    328.40923      -0.46234
    328.41533      -0.46234
    328.42144       0.53766
    328.42754       1.53766
    328.43365       0.28765
    328.43975      -0.46235
    328.44586       0.66265
    328.45196      -1.33735
    328.45806       1.41265
    328.46417       0.16265
    328.47027      -0.21235
    328.47638       1.28764
    328.48248       0.28764
    328.48859       0.16264
    328.49469      -0.96236
    328.50079       0.16264
    328.50690       1.41264
    328.51300      -0.71236
    328.51911      -2.21237
    328.52521       0.28763
    328.53131      -0.96237
    328.53742       0.41263
    328.54352       0.03763
    328.54963       1.16263
    328.55573       0.28762
    328.56184       0.41262
    328.56794       1.16262
    328.57404       0.28762
    328.58015       0.28762
    328.58625      -1.08738
    328.59236      -0.08739
    328.59846      -0.08739
    328.60457       0.78761
    328.61067      -0.46239
    328.61677       0.03761
    328.62288       0.78761
    328.62898       0.28760
    328.63509      -1.58740
    328.64119       0.03760
    328.64730       0.53760
    328.65340      -0.58740
    328.65950      -0.58741
    328.66561       0.91259
    328.67171       1.03759
    328.67782       0.66259
    328.68392       2.03759
    328.69003       2.53759
    328.69613       0.53758
    328.70223       0.66258
    328.70834      -0.08742
    328.71444      -2.46242
    328.72055      -0.21242
    328.72665      -0.71243
    328.73276      -0.83743
    328.73886      -0.08743
    328.74496      -1.21243
    328.75107      -0.83743
    328.75717       0.28756
    328.76328       0.66256
    328.76938       1.16256
    328.77549      -0.83744
    328.78159       1.03755
    328.78769       0.53755
    328.79380      -0.46245
    328.79990      -0.58745
    328.80601      -0.21245
    328.81211      -0.83746
    328.81822      -1.21246
    328.82432       0.16254
    328.83042      -1.21246
    328.83653       0.16253
    328.84263       0.78753
    328.84874      -0.83747
    328.85484       1.03753
    328.86094      -0.21247
    328.86705       0.53752
    328.87315      -0.33748
    328.87926       0.41252
    328.88536       0.03752
    328.89147       0.66251
    328.89757      -0.08749
    328.90367       0.03751
    328.90978      -1.08749
    328.91588       0.78750
    328.92199      -1.46250
    328.92809      -0.71250
    328.93420       0.91250
    328.94030      -0.71251
    328.94640      -0.46251
    328.95251      -0.33751
    328.95861      -0.71251
    328.96472      -0.83752
    328.97082       1.91248
    328.97693      -0.21252
    328.98303      -0.46252
    328.98913      -0.08753
    328.99524       0.41247
    329.00134      -0.71253
    329.00745      -0.96254
    329.01355      -0.08754
    329.01966      -2.33754
    329.02576      -0.58754
    329.03186      -0.33755
    329.03797      -2.46255
    329.04407      -0.08755
    329.05018      -0.58755
    329.05628      -1.58756
    329.06239       0.16244
    329.06849      -0.21256
    329.07459       1.03743
    329.08070      -0.71257
    329.08680       0.03743
    329.09291      -0.21257
    329.09901       1.16242
    329.10512      -0.33758
    329.11122      -0.46258
    329.11732      -0.46259
    329.12343       0.28741
    329.12953      -0.58759
    329.13564      -0.33760
    329.14174       0.28740
    329.14785       0.66240
    329.15395       0.16240
    329.16005      -0.21261
    329.16616      -0.96261
    329.17226       2.03739
    329.17837       0.28738
    329.18447       0.16238
    329.19058      -0.58762
    329.19668       2.28737
    329.20278       0.78737
    329.20889       1.03737
    329.21499      -0.71264
    329.22110       0.53736
    329.22720      -0.96264
    329.23330       0.66235
    329.23941      -1.33765
    329.24551      -2.71265
    329.25162      -1.46266
    329.25772       0.91234
    329.26383       0.78734
    329.26993      -0.96267
    329.27603       0.16233
    329.28214       0.28733
    329.28824       0.66232
    329.29435       0.28732
    329.30045       0.91232
    329.30656      -0.71269
    329.31266      -0.33769
    329.31876      -0.58769
    329.32487      -0.58770
    329.33097       1.16230
    329.33708       1.03730
    329.34318      -0.21271
    329.34929       1.03729
    329.35539      -1.46271
    329.36149      -0.96272
    329.36760      -0.21272
    329.37370      -1.46272
    329.37981       0.66227
    329.38591      -0.96273
    329.39202      -0.08773
    329.39812       0.91226
    329.40422       1.91226
    329.41033      -0.21275
    329.41643       1.28725
    329.42254      -1.33775
    329.42864      -1.08776
    329.43475       0.03724
    329.44085      -0.71276
    329.44695      -1.21277
    329.45306      -1.96277
    329.45916      -0.21278
    329.46527      -0.08778
    329.47137      -0.71278
    329.47748      -0.46279
    329.48358       1.53721
    329.48968       0.03721
    329.49579       0.03720
    329.50189       0.41220
    329.50800       0.78719
    329.51410      -1.21281
    329.52021      -0.08781
    329.52631       0.53718
    329.53241       1.03718
    329.53852       0.03717
    329.54462      -1.08783
    329.55073      -0.21283
    329.55683      -0.33784
    329.56293      -0.96284
    329.56904      -0.33785
    329.57514       0.03715
    329.58125      -0.58785
    329.58735      -0.46286
    329.59346       0.41214
    329.59956       2.28713
    329.60566       1.28713
    329.61177       0.28713
    329.61787       0.16212
    329.62398      -0.46288
    329.63008       0.28711
    329.63619       0.78711
    329.64229      -1.21290
    329.64839      -0.58790
    329.65450      -0.58790
    329.66060       0.41209
    329.66671       0.53709
    329.67281       0.78708
    329.67892       0.03708
    329.68502       0.28707
    329.69112      -0.83793
    329.69723       1.28707
    329.70333       0.53706
    329.70944       0.03706
    329.71554       0.03705
    329.72165       0.53705
    329.72775       0.91204
    329.73385       1.66204
    329.73996      -0.58796
    329.74606       0.03703
    329.75217      -1.71297
    329.75827      -1.33798
    329.76438      -1.08798
    329.77048      -1.33799
    329.77658      -0.33799
    329.78269       0.78700
    329.78879       0.03700
    329.79490       0.66199
    329.80100       1.28699
    329.80711       0.78699
    329.81321      -0.46302
    329.81931       0.53698
    329.82542       0.78697
    329.83152      -0.08803
    329.83763      -0.83804
    329.84373      -0.46304
    329.84984      -0.46305
    329.85594      -1.71305
    329.86204       1.28694
    329.86815      -0.71306
    329.87425       0.78693
    329.88036      -0.21307
    329.88646      -0.96308
    329.89257      -0.46308
    329.89867      -0.33809
    329.90477      -0.96309
    329.91088       1.16190
    329.91698      -0.83810
    329.92309       0.78689
    329.92919       0.78689
    329.93529       0.66189
    329.94140       0.78688
    329.94750      -0.58812
    329.95361       1.16187
    329.95971      -0.96313
    329.96582       0.78686
    329.97192      -0.71314
    329.97802      -1.58815
    329.98413       0.78685
    329.99023      -0.46316
    329.99634       0.53684
    330.00244      -0.08817
    330.00855      -0.33818
    330.01465       0.78682
    330.02075      -1.58819
    330.02686      -0.33819
    330.03296       1.03680
    330.03907       0.16180
    330.04517       0.41179
    330.05128      -0.46321
    330.05738      -1.08822
    330.06348      -0.58822
    330.06959      -0.21323
    330.07569      -1.83823
    330.08180      -1.08824
    330.08790      -1.08824
    330.09401      -0.58825
    330.10011       0.16175
    330.10621      -0.33826
    330.11232       0.78674
    330.11842      -0.33827
    330.12453       0.28673
    330.13063       2.28672
    330.13674       0.91171
    330.14284      -0.33829
    330.14894       0.41170
    330.15505      -0.46330
    330.16115       0.28669
    330.16726      -1.08831
    330.17336       1.16168
    330.17947      -0.96332
    330.18557       0.53667
    330.19167      -0.58833
    330.19778       1.66166
    330.20388       0.66165
    330.20999      -0.58835
    330.21609       0.78664
    330.22220      -0.08836
    330.22830       0.03663
    330.23440      -0.08837
    330.24051      -0.08838
    330.24661       0.78661
    330.25272       1.91161
    330.25882      -0.46340
    330.26492      -0.08840
    330.27103       0.28659
    330.27713      -0.46341
    330.28324       0.03658
    330.28934      -0.21343
    330.29545      -1.58843
    330.30155      -1.21344
    330.30765      -0.33844
    330.31376       0.41155
    330.31986       0.66155
    330.32597       1.53654
    330.33207       2.41153
    330.33818       0.53653
    330.34428      -0.58848
    330.35038      -1.71348
    330.35649      -0.21349
    330.36259       0.28650
    330.36870      -1.33850
    330.37480      -0.33851
    330.38091       0.78649
    330.38701      -1.33852
    330.39311      -0.96353
    330.39922      -0.08853
    330.40532      -0.71354
    330.41143       0.91146
    330.41753       0.53645
    330.42364       1.41144
    330.42974      -0.83856
    330.43584       1.28643
    330.44195       0.03643
    330.44805      -0.58858
    330.45416       0.41141
    330.46026      -0.58859
    330.46637       0.91140
    330.47247      -0.58860
    330.47857      -1.33861
    330.48468      -1.08862
    330.49078      -0.08862
    330.49689      -0.96363
    330.50299      -1.96364
    330.50910      -0.21364
    330.51520       0.28635
    330.52130      -0.71365
    330.52741       1.53634
    330.53351       0.16133
    330.53962       0.41133
    330.54572       0.41132
    330.55183       1.28631
    330.55793       0.91131
    330.56403       0.41130
    330.57014      -0.33871
    330.57624      -0.21371
    330.58235      -0.33872
    330.58845      -0.08873
    330.59455      -0.58873
    330.60066      -0.58874
    330.60676      -1.08874
    330.61287      -0.33875
    330.61897       0.91124
    330.62508      -1.21376
    330.63118       0.41123
    330.63728      -0.71378
    330.64339       0.66122
    330.64949       1.66121
    330.65560       0.66120
    330.66170       1.28620
    330.66781      -0.33881
    330.67391       0.66118
    330.68001      -0.96382
    330.68612       0.41117
    330.69222      -0.08884
    330.69833      -0.46384
    330.70443      -0.96385
    330.71054       0.03614
    330.71664       0.28614
    330.72274      -0.46387
    330.72885       1.03612
    330.73495      -1.71388
    330.74106      -0.58889
    330.74716      -0.71390
    330.75327       0.03609
    330.75937       0.03609
    330.76547       0.41108
    330.77158       1.53607
    330.77768      -0.46393
    330.78379       0.03606
    330.78989      -1.58895
    330.79600       0.78605
    330.80210       0.28604
    330.80820      -1.21397
    330.81431      -0.46397
    330.82041       0.28602
    330.82652       0.03601
    330.83262       0.03600
    330.83873      -0.21400
    330.84483       0.66099
    330.85093       0.91098
    330.85704      -0.58902
    330.86314       0.41097
    330.86925       0.03596
    330.87535       0.66095
    330.88146      -2.08905
    330.88756      -0.46406
    330.89366       0.03593
    330.89977      -1.33907
    330.90587      -0.21408
    330.91198       0.91091
    330.91808       0.53590
    330.92419       0.03590
    330.93029      -0.08911
    330.93639      -1.58912
    330.94250      -0.71413
    330.94860      -0.33913
    330.95471      -0.08914
    330.96081      -0.46415
    330.96691       1.41085
    330.97302      -0.08916
    330.97912       0.78583
    330.98523      -1.21418
    330.99133      -0.08918
    330.99744      -0.83919
    331.00354      -0.58920
    331.00964      -0.08921
    331.01575      -0.21421
    331.02185      -1.96422
    331.02796      -0.83923
    331.03406       0.16076
    331.04017       0.28576
    331.04627       1.03575
    331.05237      -1.08926
    331.05848       0.91073
    331.06458      -0.71427
    331.07069       0.16072
    331.07679       0.78571
    331.08290       0.41070
    331.08900      -0.46431
    331.09510       1.66069
    331.10121       0.41068
    331.10731       0.41067
    331.11342      -0.83934
    331.11952      -0.71434
    331.12563      -0.96435
    331.13173      -0.83936
    331.13783       0.28563
    331.14394      -1.46437
    331.15004      -0.21438
    331.15615       0.78561
    331.16225       0.78560
    331.16836       1.66059
    331.17446       1.16059
    331.18056       1.28558
    331.18667       0.28557
    331.19277      -0.21444
    331.19888      -1.08945
    331.20498       0.53555
    331.21109       0.03554
    331.21719      -0.71447
    331.22329      -0.33948
    331.22940       0.41052
    331.23550      -1.71449
    331.24161       0.66050
    331.24771      -0.71451
    331.25382      -0.08952
    331.25992       0.66047
    331.26602       0.16047
    331.27213      -0.71454
    331.27823      -1.08955
    331.28434      -0.46456
    331.29044       0.16043
    331.29654      -0.33957
    331.30265       0.16042
    331.30875       0.66041
    331.31486       0.28540
    331.32096      -0.46461
    331.32707      -0.83961
    331.33317      -0.71462
    331.33927       0.91037
    331.34538      -1.08964
    331.35148      -0.96465
    331.35759       1.53534
    331.36369      -0.71466
    331.36980      -0.08967
    331.37590       0.41032
    331.38200      -0.96469
    331.38811       0.28530
    331.39421       0.03529
    331.40032      -1.58971
    331.40642      -0.33972
    331.41253      -0.08973
    331.41863       0.41026
    331.42473       0.53525
    331.43084      -1.08976
    331.43694       1.03524
    331.44305       0.03523
    331.44915      -0.83978
    331.45526      -0.96479
    331.46136      -1.96480
    331.46746      -0.46481
    331.47357       1.03518
    331.47967      -1.21482
    331.48578       1.41017
    331.49188       0.91016
    331.49799       2.16015
    331.50409       0.41014
    331.51019      -0.08987
    331.51630      -0.21488
    331.52240       0.03512
    331.52851      -0.33989
    331.53461      -0.33990
    331.54072       0.03509
    331.54682      -0.71492
    331.55292       0.66007
    331.55903       0.16006
    331.56513       1.91005
    331.57124       0.78505
    331.57734      -0.71496
    331.58345       0.41003
    331.58955       0.53502
    331.59565      -0.21499
    331.60176       0.53500
    331.60786      -0.59001
    331.61397      -0.21502
    331.62007      -0.34002
    331.62618       1.15997
    331.63228       1.90996
    331.63838       0.03495
    331.64449      -0.34006
    331.65059      -1.59007
    331.65670      -0.09008
    331.66280      -0.71509
    331.66890       0.15990
    331.67501      -1.84011
    331.68111       0.53489
    331.68722       0.65988
    331.69332       1.78487
    331.69943       1.03486
    331.70553      -0.71515
    331.71163       0.53484
    331.71774       0.40983
    331.72384       1.28482
    331.72995       0.28481
    331.73605      -0.34020
    331.74216       0.28479
    331.74826      -0.46521
    331.75436       0.28478
    331.76047       0.15977
    331.76657       0.65976
    331.77268       0.90975
    331.77878       1.53474
    331.78489      -0.21527
    331.79099      -1.34028
    331.79709       0.03471
    331.80320       0.15970
    331.80930       0.40969
    331.81541      -0.34032
    331.82151       1.28467
    331.82762       1.65967
    331.83372      -1.34034
    331.83982      -0.46535
    331.84593       0.65964
    331.85203      -1.21537
    331.85814      -0.21538
    331.86424      -0.21539
    331.87035      -2.09040
    331.87645       0.78459
    331.88255      -0.21542
    331.88866       0.90957
    331.89476       0.15956
    331.90087       0.15955
    331.90697       1.28454
    331.91308      -0.46547
    331.91918       1.53452
    331.92528       0.15951
    331.93139       0.65950
    331.93749      -0.21551
    331.94360       0.28449
    331.94970      -0.46552
    331.95581      -0.21553
    331.96191       0.28446
    331.96801       0.53445
    331.97412      -2.09056
    331.98022      -0.34057
    331.98633       1.40942
    331.99243      -0.59059
    331.99853      -0.71560
    332.00464       0.15939
    332.01074       0.40938
    332.01685      -0.21563
    332.02295       1.15936
    332.02906      -0.84065
    332.03516       1.78434
    332.04126      -0.21567
    332.04737      -2.21568
    332.05347       1.15931
    332.05958      -0.34070
    332.06568       0.28429
    332.07179      -2.09072
    332.07789       0.15927
    332.08399       0.53426
    332.09010       0.90925
    332.09620      -0.34076
    332.10231       0.15923
    332.10841       0.78422
    332.11452      -0.59079
    332.12062      -0.21580
    332.12672      -0.09081
    332.13283      -0.09082
    332.13893       0.53417
    332.14504      -0.34084
    332.15114      -0.71585
    332.15725       1.03414
    332.16335      -0.46587
    332.16945      -0.34088
    332.17556      -0.34089
    332.18166      -0.09090
    332.18777       1.03409
    332.19387      -1.96592
    332.19998       1.40907
    332.20608      -0.09094
    332.21218       0.78405
    332.21829       2.03404
    332.22439       0.65903
    332.23050       1.03402
    332.23660       1.03401
    332.24271      -0.59100
    332.24881       0.15899
    332.25491      -0.34102
    332.26102      -0.34103
    332.26712      -1.09104
    332.27323      -0.21605
    332.27933       0.53394
    332.28544       0.90893
    332.29154       0.40892
    332.29764       0.90891
    332.30375      -0.09110
    332.30985       1.90888
    332.31596       0.40887
    332.32206      -0.09114
    332.32817       1.15885
    332.33427       0.53384
    332.34037       0.90883
    332.34648       1.65882
    332.35258       0.78381
    332.35869      -0.34120
    332.36479      -2.34121
    332.37089       0.28378
    332.37700      -1.59123
    332.38310      -1.09124
    332.38921       0.28375
    332.39531       1.78374
    332.40142       0.78373
    332.40752       0.28372
    332.41362       1.03371
    332.41973       2.78370
    332.42583       1.03368
    332.43194       0.78367
    332.43804      -0.09134
    332.44415       1.90865
    332.45025       0.53364
    332.45635       0.03363
    332.46246       0.03362
    332.46856       0.53361
    332.47467       0.78360
    332.48077      -0.21641
    332.48688      -0.71642
    332.49298      -1.34143
    332.49908      -0.59144
    332.50519      -1.09145
    332.51129      -1.71647
    332.51740      -0.59148
    332.52350       1.28351
    332.52961       0.28350
    332.53571       1.15849
    332.54181      -0.09152
    332.54792       1.28347
    332.55402       1.28346
    332.56013      -1.09155
    332.56623      -0.34156
    332.57234      -0.71657
    332.57844       1.15841
    332.58454      -0.84160
    332.59065      -0.84161
    332.59675      -0.34162
    332.60286       0.65837
    332.60896       1.65836
    332.61507       0.03335
    332.62117       0.40834
    332.62727      -1.84167
    332.63338       0.78331
    332.63948      -0.46670
    332.64559      -0.71671
    332.65169      -1.71672
    332.65780       1.03327
    332.66390       0.40826
    332.67000       0.28325
    332.67611       0.53324
    332.68221       0.03323
    332.68832      -0.96679
    332.69442      -3.71680
    332.70052      -0.59181
    332.70663      -0.59182
    332.71273      -0.46683
    332.71884      -0.59184
    332.72494       0.15815
    332.73105       0.53314
    332.73715      -0.09188
    332.74325      -1.09189
    332.74936       1.15810
    332.75546       0.28309
    332.76157       0.40808
    332.76767      -1.09193
    332.77378       0.40806
    332.77988       0.15804
    332.78598      -0.84197
    332.79209      -1.46698
    332.79819      -0.59199
    332.80430       0.90800
    332.81040       1.03299
    332.81651      -1.09202
    332.82261       0.40796
    332.82871      -0.96705
    332.83482      -1.34206
    332.84092       0.03293
    332.84703      -1.34208
    332.85313       0.28291
    332.85924       1.65790
    332.86534       1.65788
    332.87144       0.90787
    332.87755      -0.46714
    332.88365      -0.84215
    332.88976      -0.71716
    332.89586      -1.46717
    332.90197      -0.59219
    332.90807      -0.46720
    332.91417       1.40779
    332.92028       0.78278
    332.92638      -1.21723
    332.93249       0.15776
    332.93859       1.15774
    332.94470       0.15773
    332.95080      -0.09228
    332.95690       0.15771
    332.96301      -0.84230
    332.96911       0.03269
    332.97522      -1.09233
    332.98132       0.15766
    332.98743      -0.59235
    332.99353       1.03264
    332.99963      -0.59237
    333.00574       0.40761
    333.01184       0.03260
    333.01795      -2.09241
    333.02405       0.40758
    333.03016      -0.34243
    333.03626      -0.84244
    333.04236      -0.21746
    333.04847       0.78253
    333.05457      -1.21748
    333.06068      -0.21749
    333.06678       0.65750
    333.07288       0.78248
    333.07899       0.40747
    333.08509      -0.09254
    333.09120      -0.46755
    333.09730       0.15744
    333.10341      -1.09258
    333.10951      -2.59259
    333.11561      -1.71760
    333.12172      -1.09261
    333.12782      -0.96763
    333.13393       0.03236
    333.14003       0.40735
    333.14614      -1.09266
    333.15224       0.65733
    333.15834       0.03231
    333.16445      -0.21770
    333.17055       0.40729
    333.17666      -0.34272
    333.18276      -0.21773
    333.18887      -0.84275
    333.19497      -0.71776
    333.20107       0.65723
    333.20718      -1.09278
    333.21328      -0.09280
    333.21939       0.03219
    333.22549      -1.34282
    333.23160       0.03217
    333.23770      -1.09284
    333.24380      -0.21786
    333.24991       0.78213
    333.25601      -0.34288
    333.26212       0.03211
    333.26822       0.40709
    333.27433       0.03208
    333.28043       0.65707
    333.28653      -0.21794
    333.29264      -0.09296
    333.29874      -1.21797
    333.30485      -0.34298
    333.31095       0.15701
    333.31706       0.78199
    333.32316       0.28198
    333.32926       0.40697
    333.33537       2.03196
    333.34147      -1.09306
    333.34758      -1.09307
    333.35368       0.03192
    333.35979       0.15691
    333.36589       0.03189
    333.37199       0.15688
    333.37810      -0.21813
    333.38420       1.15686
    333.39031      -0.21816
    333.39641       1.40683
    333.40251       2.15682
    333.40862      -0.96819
    333.41472      -1.34321
    333.42083      -1.09322
    333.42693      -1.21823
    333.43304      -0.96825
    333.43914       0.03174
    333.44524       1.03173
    333.45135      -0.21828
    333.45745       1.65670
    333.46356       0.40669
    333.46966       0.28168
    333.47577      -0.84333
    333.48187       1.03165
    333.48797      -1.46836
    333.49408       0.40663
    333.50018       0.28161
    333.50629       0.53160
    333.51239      -1.21841
    333.51850       0.15658
    333.52460      -0.21844
    333.53070       0.90655
    333.53681      -0.59346
    333.54291      -1.34348
    333.54902      -0.21849
    333.55512      -1.34350
    333.56123       1.03149
    333.56733       0.40647
    333.57343       0.40646
    333.57954       1.65645
    333.58564       0.78143
    333.59175       1.28142
    333.59785       1.03141
    333.60396       0.03139
    333.61006       0.28138
    333.61616       0.90637
    333.62227      -2.09364
    333.62837      -1.21866
    333.63448       0.90633
    333.64058      -1.84368
    333.64669       0.03130
    333.65279       0.28129
    333.65889      -0.96872
    333.66500       1.78126
    333.67110       0.90625
    333.67721       0.28124
    333.68331      -0.84378
    333.68942       0.15621
    333.69552       0.65620
    333.70162      -1.09382
    333.70773      -1.09383
    333.71383       0.40616
    333.71994       2.03115
    333.72604      -1.34387
    333.73215      -0.59388
    333.73825      -1.46889
    333.74435      -0.34391
    333.75046      -0.46892
    333.75656      -0.71893
    333.76267       0.03105
    333.76877      -0.34396
    333.77487       0.15603
    333.78098       0.28101
    333.78708       1.15600
    333.79319       0.78099
    333.79929      -1.09403
    333.80540      -0.46904
    333.81150      -0.09405
    333.81760      -1.34407
    333.82371       0.03092
    333.82981      -0.46909
    333.83592      -0.21911
    333.84202      -0.09412
    333.84813       0.78086
    333.85423       2.03085
    333.86033       0.40584
    333.86644      -0.09418
    333.87254       0.28081
    333.87865       0.40580
    333.88475      -0.59422
    333.89086      -0.09423
    333.89696       1.53076
    333.90306       0.78074
    333.90917       1.65573
    333.91527       0.65572
    333.92138       1.90570
    333.92748       0.15569
    333.93359      -0.84432
    333.93969      -1.09434
    333.94579      -0.46935
    333.95190       0.90563
    333.95800       0.40562
    333.96411       0.53061
    333.97021       0.53059
    333.97632       0.03058
    333.98242       0.28057
    333.98852       1.90555
    333.99463       0.90554
    334.00073      -0.21948
    334.00684       1.03051
    334.01294       0.03050
    334.01905       0.40548
    334.02515      -0.46953
    334.03125       1.65546
    334.03736      -0.09456
    334.04346      -0.46957
    334.04957       1.03041
    334.05567      -0.46960
    334.06178       0.03039
    334.06788      -0.46963
    334.07398       0.28036
    334.08009       0.53035
    334.08619       0.15533
    334.09230       1.53032
    334.09840       0.28030
    334.10450       1.28029
    334.11061       1.15528
    334.11671      -0.46974
    334.12282       1.15525
    334.12892      -2.34477
    334.13503      -0.96978
    334.14113      -0.34479
    334.14723       0.90519
    334.15334       0.03018
    334.15944      -0.59484
    334.16555      -0.59485
    334.17165      -0.59486
    334.17776      -0.21988
    334.18386       1.65511
    334.18996       0.78009
    334.19607      -0.09492
    334.20217      -0.59493
    334.20828       0.03005
    334.21438       0.90504
    334.22049      -0.84498
    334.22659       0.90501
    334.23269       0.15500
    334.23880       0.15498
    334.24490      -0.22003
    334.25101       1.15495
    334.25711      -1.59506
    334.26322      -2.22008
    334.26932       0.27991
    334.27542       0.40490
    334.28153       0.15488
    334.28763      -0.22013
    334.29374      -0.22015
    334.29984       0.40484
    334.30595       2.15483
    334.31205      -0.22019
    334.31815       0.77980
    334.32426      -0.34522
    334.33036      -0.34523
    334.33647       0.27975
    334.34257       0.15474
    334.34868       0.15473
    334.35478      -1.09529
    334.36088      -1.59530
    334.36699       0.52968
    334.37309       1.65467
    334.37920       0.40465
    334.38530       0.15464
    334.39141       0.90462
    334.39751       0.02961
    334.40361      -1.47040
    334.40972       0.90458
    334.41582      -0.22043
    334.42193      -0.84545
    334.42803      -1.34546
    334.43414      -0.59548
    334.44024       1.02951
    334.44634       0.40449
    334.45245      -1.34552
    334.45855      -0.34553
    334.46466      -0.47055
    334.47076      -0.47056
    334.47686      -0.22058
    334.48297      -0.22059
    334.48907       0.27939
    334.49518       0.02938
    334.50128       0.77936
    334.50739      -1.34565
    334.51349       1.02933
    334.51959       0.40432
    334.52570       1.02931
    334.53180       0.40429
    334.53791       0.40428
    334.54401       0.02926
    334.55012       0.15425
    334.55622       1.77923
    334.56232      -1.09578
    334.56843       0.65420
    334.57453      -0.22081
    334.58064       0.02917
    334.58674      -0.47084
    334.59285      -1.34586
    334.59895      -0.09587
    334.60505       1.02911
    334.61116       0.15410
    334.61726      -0.59591
    334.62337       1.27907
    334.62947      -0.22094
    334.63558      -0.22096
    334.64168       0.90403
    334.64778      -0.72099
    334.65389      -0.72100
    334.65999      -0.97102
    334.66610      -0.47103
    334.67220      -0.84605
    334.67831       0.15394
    334.68441       0.15392
    334.69051      -0.59609
    334.69662       0.65389
    334.70272      -0.97112
    334.70883      -0.84614
    334.71493       1.15385
    334.72104      -0.09617
    334.72714       1.02882
    334.73324      -1.22120
    334.73935      -0.22121
    334.74545       0.40377
    334.75156      -0.84624
    334.75766      -0.34626
    334.76377      -0.97127
    334.76987      -0.97129
    334.77597      -0.34630
    334.78208       0.02868
    334.78818      -2.34633
    334.79429       1.02865
    334.80039      -1.22136
    334.80649      -0.34638
    334.81260       0.65361
    334.81870      -1.09641
    334.82481       0.65358
    334.83091       0.40356
    334.83702       0.27855
    334.84312       0.02853
    334.84922       1.15352
    334.85533      -1.22150
    334.86143      -0.59651
    334.86754      -0.72153
    334.87364       0.40346
    334.87975      -0.97156
    334.88585       0.15343
    334.89195      -0.34659
    334.89806      -0.22160
    334.90416       1.15338
    334.91027      -0.72163
    334.91637      -0.09665
    334.92248      -1.34666
    334.92858      -0.72168
    334.93468      -0.47169
    334.94079       1.52829
    334.94689      -0.47172
    334.95300       0.15326
    334.95910      -1.22175
    334.96521       1.40323
    334.97131       2.40321
    334.97741       0.65320
    334.98352       0.15318
    334.98962      -1.59683
    334.99573      -0.47185
    335.00183      -0.47186
    335.00794      -0.59688
    335.01404       0.65311
    335.02014       0.52809
    335.02625       0.15308
    335.03235       0.77806
    335.03846      -0.72195
    335.04456       1.15303
    335.05067      -0.72198
    335.05677       0.15300
    335.06287      -2.34701
    335.06898      -0.22203
    335.07508       0.90295
    335.08119      -0.22206
    335.08729      -1.34708
    335.09340       0.52791
    335.09950       1.02789
    335.10560      -1.59712
    335.11171      -0.59714
    335.11781      -1.09715
    335.12392      -0.22217
    335.13002       0.40282
    335.13613       0.15280
    335.14223       0.40278
    335.14833      -0.34723
    335.15444       0.52775
    335.16054       1.02774
    335.16665      -0.59728
    335.17275      -1.22229
    335.17885      -0.59731
    335.18496      -0.34732
    335.19106      -2.59734
    335.19717      -0.84736
    335.20327      -0.84737
    335.20938       0.90261
    335.21548      -0.09740
    335.22158      -0.59742
    335.22769      -0.09743
    335.23379       1.77755
    335.23990       0.15254
    335.24600      -0.22248
    335.25211       1.65250
    335.25821       0.02749
    335.26431      -0.72253
    335.27042      -0.47254
    335.27652      -0.09756
    335.28263      -0.84757
    335.28873       0.52741
    335.29484      -0.47261
    335.30094      -2.22262
    335.30704      -0.59764
    335.31315       0.15235
    335.31925       0.15233
    335.32536       0.15232
    335.33146      -0.72270
    335.33757      -0.09772
    335.34367       1.40227
    335.34977      -0.34775
    335.35588       1.15224
    335.36198      -0.22278
    335.36809      -0.34779
    335.37419      -1.97281
    335.38030      -0.72283
    335.38640      -0.84784
    335.39250       1.15214
    335.39861      -1.84787
    335.40471       0.90211
    335.41082       0.27709
    335.41692      -1.47292
    335.42303       0.40206
    335.42913      -0.47295
    335.43523      -0.97297
    335.44134      -0.22298
    335.44744      -1.34800
    335.45355       0.52698
    335.45965       1.02697
    335.46576       0.15195
    335.47186       0.27694
    335.47796       1.90192
    335.48407       0.15190
    335.49017      -0.47311
    335.49628      -0.97313
    335.50238      -0.72314
    335.50848      -0.47316
    335.51459       0.02682
    335.52069      -0.84819
    335.52680      -0.47321
    335.53290      -1.34822
    335.53901       0.52676
    335.54511       1.02674
    335.55121       0.77673
    335.55732       0.65171
    335.56342       0.27670
    335.56953       0.90168
    335.57563       0.52666
    335.58174      -0.72335
    335.58784      -0.47337
    335.59394       0.15162
    335.60005      -1.34840
    335.60615       0.15158
    335.61226       0.77657
    335.61836       0.40155
    335.62447       0.40154
    335.63057      -0.59848
    335.63667       0.90150
    335.64278       0.15149
    335.64888      -0.09853
    335.65499       0.15146
    335.66109       0.90144
    335.66720      -0.59858
    335.67330       1.77641
    335.67940       1.77639
    335.68551       0.40137
    335.69161       1.02636
    335.69772       0.27634
    335.70382      -0.59867
    335.70993      -0.72369
    335.71603      -0.22371
    335.72213      -0.47372
    335.72824      -0.72374
    335.73434      -1.97376
    335.74045       1.27623
    335.74655      -0.97379
    335.75266       0.65120
    335.75876       1.52618
    335.76486       0.65116
    335.77097       0.65115
    335.77707      -0.72387
    335.78318       1.15112
    335.78928      -0.59890
    335.79539       0.90108
    335.80149      -0.09893
    335.80759       1.52605
    335.81370       0.15103
    335.81980      -1.09898
    335.82591      -0.34900
    335.83201       0.52598
    335.83812      -0.09903
    335.84422       0.65095
    335.85032       0.02594
    335.85643       0.15092
    335.86253      -0.22410
    335.86864       0.90089
    335.87474       1.65087
    335.88084       1.15085
    335.88695       1.52584
    335.89305      -0.59918
    335.89916      -0.97420
    335.90526       0.02579
    335.91137       0.27577
    335.91747       1.90076
    335.92357      -0.97426
    335.92968      -0.09928
    335.93578      -0.09929
    335.94189       1.77569
    335.94799       1.40067
    335.95410      -0.47434
    335.96020      -1.22436
    335.96630       0.27562
    335.97241       1.02561
    335.97851       0.52559
    335.98462      -0.09943
    335.99072       0.27556
    335.99683       0.77554
    336.00293       0.02553
    336.00903       0.40051
    336.01514      -1.22451
    336.02124       0.15048
    336.02735      -1.22454
    336.03345       0.02544
    336.03956      -1.97457
    336.04566      -0.47459
    336.05176      -2.47461
    336.05787       0.65038
    336.06397       1.27536
    336.07008      -1.34966
    336.07618       1.52533
    336.08229       1.15031
    336.08839       1.02529
    336.09449       0.77528
    336.10060       1.27526
    336.10670      -1.34976
    336.11281       0.40023
    336.11891       0.90021
    336.12502       0.15019
    336.13112       0.77518
    336.13722      -0.22484
    336.14333      -0.47486
    336.14943       1.02513
    336.15554      -1.84989
    336.16164      -2.09991
    336.16775       1.15008
    336.17385       0.02506
    336.17995       2.02504
    336.18606       0.65003
    336.19216       0.52501
    336.19827       1.02499
    336.20437       0.02498
    336.21047       1.02496
    336.21658       0.14994
    336.22268      -0.72507
    336.22879      -0.22509
    336.23489       0.52489
    336.24100      -1.72512
    336.24710       0.02486
    336.25320      -0.35016
    336.25931      -0.60017
    336.26541       0.39981
    336.27152       2.14979
    336.27762       0.77478
    336.28373      -0.22524
    336.28983       0.64974
    336.29593       0.14973
    336.30204      -0.22529
    336.30814       0.52469
    336.31425      -0.10032
    336.32035      -0.22534
    336.32646      -0.35036
    336.33256       1.52463
    336.33866       1.77461
    336.34477      -0.10041
    336.35087      -0.85042
    336.35698      -0.97544
    336.36308       0.64954
    336.36919      -1.47547
    336.37529       0.14951
    336.38139       0.77449
    336.38750       1.77448
    336.39360      -0.10054
    336.39971       1.02444
    336.40581       1.89942
    336.41192      -0.60059
    336.41802       1.02439
    336.42412      -0.10063
    336.43023       0.64936
    336.43633       0.52434
    336.44244      -0.10068
    336.44854      -0.85069
    336.45465       0.52429
    336.46075      -1.10073
    336.46685      -1.10074
    336.47296       0.89924
    336.47906      -0.47578
    336.48517      -0.97579
    336.49127       0.39919
    336.49738       0.77417
    336.50348       0.52415
    336.50958       1.02414
    336.51569      -1.22588
    336.52179       1.77410
    336.52790       1.89909
    336.53400       0.14907
    336.54010      -0.35095
    336.54621      -0.72596
    336.55231      -1.10098
    336.55842       0.39900
    336.56452       0.52399
    336.57063      -0.97603
    336.57673       0.64895
    336.58283      -0.35107
    336.58894      -0.47608
    336.59504       1.89890
    336.60115       1.77388
    336.60725       1.52387
    336.61336      -0.10115
    336.61946      -0.10117
    336.62556       1.14882
    336.63167       0.89880
    336.63777      -1.97622
    336.64388      -0.47624
    336.64998      -0.47625
    336.65609      -0.35127
    336.66219       1.02371
    336.66829       1.27370
    336.67440      -0.22632
    336.68050      -1.60134
    336.68661       0.27364
    336.69271       0.02363
    336.69882      -0.35139
    336.70492       0.77359
    336.71102       0.77358
    336.71713       0.27356
    336.72323       0.52354
    336.72934       0.27353
    336.73544       1.14851
    336.74155      -0.97651
    336.74765       1.27347
    336.75375      -0.10154
    336.75986      -1.97656
    336.76596       0.14842
    336.77207      -1.22659
    336.77817       0.27339
    336.78428      -0.60163
    336.79038       1.52335
    336.79648       0.27334
    336.80259       0.02332
    336.80869       0.14830
    336.81480       0.77329
    336.82090       1.39827
    336.82701      -0.22675
    336.83311       0.64823
    336.83921       0.64822
    336.84532       0.77320
    336.85142      -0.35182
    336.85753       0.64817
    336.86363       0.14815
    336.86974      -0.72687
    336.87584      -1.47689
    336.88194      -0.85190
    336.88805       0.02308
    336.89415       0.77306
    336.90026       0.52305
    336.90636      -0.10197
    336.91246       0.77301
    336.91857      -0.47701
    336.92467       1.52298
    336.93078       1.14796
    336.93688       1.27294
    336.94299      -0.35207
    336.94909      -0.47709
    336.95519      -0.85211
    336.96130       0.02287
    336.96740       0.64786
    336.97351      -0.10216
    336.97961       1.14782
    336.98572      -0.85219
    336.99182       1.52279
    336.99792      -0.47723
    337.00403      -1.10225
    337.01013      -0.35226
    337.01624       0.14772
    337.02234      -0.22730
    337.02845      -0.47732
    337.03455       0.64767
    337.04065      -0.10235
    337.04676       0.27263
    337.05286       0.77262
    337.05897      -0.47740
    337.06507       0.64758
    337.07118      -0.60244
    337.07728      -0.97745
    337.08338      -0.60247
    337.08949       0.02251
    337.09559      -1.10250
    337.10170       0.27248
    337.10780      -1.47754
[truncated: 59,137 more chars]
