# Supplementary material for: Solvent Controlled Generation of Spin Active Polarons in Two-Dimensional Material under UV Light Irradiation
Source: J Am Chem Soc. 2024 May 2;146(22):15010–8. doi: 10.1021/jacs.3c13296 (PMC11157526; doi:10.1021/jacs.3c13296)
Supplement: Supplementary file 1 — ja3c13296_si_001.zip [file ja3c13296_si_001.zip › Data_archive/EPR-raw-data/Data-Figure-4e.txt]

waves=1 length=8192 data=CH1/2 
title= Polarons-acetone-GF
sample= ~
comment= GF-acetoned6-UV-light, T = 90K
date= 2022/05/02~14:11:49
cf325.000 st120.00 rmfirst fq100.00 md1.0x0.1
am6.00x100 tc0.03 uF9074.036000 MHz uP0.49900    mW 
accumu= 5
===== CH1 data Wave No.1 ===== 
mT            Intensity 
    300.00000      56.07660
    300.00610      59.07660
    300.01221      62.20160
    300.01831      58.07660
    300.02442      55.95160
    300.03052      51.32660
    300.03663      53.32660
    300.04273      54.70160
    300.04883      52.32660
    300.05494      51.70160
    300.06104      54.70160
    300.06715      56.32660
    300.07325      51.07660
    300.07936      47.20160
    300.08546      40.70160
    300.09156      38.32660
    300.09767      36.70160
    300.10377      35.95160
    300.10988      39.20160
    300.11598      43.70160
    300.12209      47.82660
    300.12819      48.20160
    300.13429      48.70160
    300.14040      52.57660
    300.14650      55.95160
    300.15261      52.32660
    300.15871      53.07660
    300.16482      51.70160
    300.17092      54.32660
    300.17702      53.70160
    300.18313      53.32660
    300.18923      52.70160
    300.19534      52.82660
    300.20144      52.82660
    300.20754      57.32660
    300.21365      60.32660
    300.21975      65.07660
    300.22586      62.07660
    300.23196      59.95160
    300.23807      57.45160
    300.24417      54.32660
    300.25027      53.70160
    300.25638      50.32660
    300.26248      48.57660
    300.26859      43.57660
    300.27469      41.57660
    300.28080      45.20160
    300.28690      49.57660
    300.29300      49.32660
    300.29911      51.20160
    300.30521      50.45160
    300.31132      51.32660
    300.31742      48.32660
    300.32353      43.32660
    300.32963      41.32660
    300.33573      44.95160
    300.34184      48.70160
    300.34794      48.57660
    300.35405      52.70160
    300.36015      56.57660
    300.36626      59.57660
    300.37236      55.32660
    300.37846      49.20160
    300.38457      44.32660
    300.39067      51.07660
    300.39678      56.20160
    300.40288      54.57660
    300.40899      54.57660
    300.41509      50.20160
    300.42119      45.95160
    300.42730      45.57660
    300.43340      50.20160
    300.43951      48.07660
    300.44561      50.57660
    300.45172      49.70160
    300.45782      48.07660
    300.46392      45.82660
    300.47003      43.32660
    300.47613      41.32660
    300.48224      42.32660
    300.48834      46.45160
    300.49445      51.95160
    300.50055      56.82660
    300.50665      59.95160
    300.51276      59.82660
    300.51886      57.20160
    300.52497      53.20160
    300.53107      49.70160
    300.53717      48.45160
    300.54328      49.45160
    300.54938      48.45160
    300.55549      46.07660
    300.56159      47.07660
    300.56770      46.20160
    300.57380      49.20160
    300.57990      53.70160
    300.58601      56.20160
    300.59211      55.82660
    300.59822      52.70160
    300.60432      51.07660
    300.61043      54.20160
    300.61653      57.07660
    300.62263      62.70160
    300.62874      69.95160
    300.63484      72.45160
    300.64095      76.32660
    300.64705      76.70160
    300.65316      76.32660
    300.65926      77.20160
    300.66536      79.07660
    300.67147      78.32660
    300.67757      75.82660
    300.68368      71.20160
    300.68978      64.45160
    300.69589      64.82660
    300.70199      66.07660
    300.70809      66.70160
    300.71420      64.32660
    300.72030      62.82660
    300.72641      55.57660
    300.73251      53.57660
    300.73862      59.95160
    300.74472      59.70160
    300.75082      57.45160
    300.75693      55.82660
    300.76303      53.07660
    300.76914      53.20160
    300.77524      54.95160
    300.78135      56.07660
    300.78745      58.70160
    300.79355      61.82660
    300.79966      58.82660
    300.80576      59.82660
    300.81187      55.57660
    300.81797      51.45160
    300.82408      46.57660
    300.83018      41.32660
    300.83628      38.45160
    300.84239      34.32660
    300.84849      33.70160
    300.85460      35.20160
    300.86070      34.57660
    300.86681      35.45160
    300.87291      34.95160
    300.87901      35.82660
    300.88512      34.57660
    300.89122      34.70160
    300.89733      34.20160
    300.90343      37.95160
    300.90953      41.45160
    300.91564      43.82660
    300.92174      42.70160
    300.92785      33.82660
    300.93395      25.57660
    300.94006      22.20160
    300.94616      21.57660
    300.95226      25.70160
    300.95837      28.57660
    300.96447      32.45160
    300.97058      34.70160
    300.97668      37.57660
    300.98279      41.70160
    300.98889      45.45160
    300.99499      47.57660
    301.00110      50.82660
    301.00720      44.20160
    301.01331      38.82660
    301.01941      32.95160
    301.02552      33.07660
    301.03162      36.95160
    301.03772      43.57660
    301.04383      44.82660
    301.04993      44.20160
    301.05604      46.32660
    301.06214      48.45160
    301.06825      46.95160
    301.07435      48.95160
    301.08045      47.70160
    301.08656      46.82660
    301.09266      44.07660
    301.09877      42.82660
    301.10487      42.20160
    301.11098      43.70160
    301.11708      51.32660
    301.12318      56.95160
    301.12929      57.32660
    301.13539      53.20160
    301.14150      52.32660
    301.14760      55.20160
    301.15371      55.32660
    301.15981      55.07660
    301.16591      51.95160
    301.17202      49.95160
    301.17812      43.45160
    301.18423      40.45160
    301.19033      37.95160
    301.19644      35.95160
    301.20254      40.45160
    301.20864      47.45160
    301.21475      51.70160
    301.22085      52.20160
    301.22696      55.70160
    301.23306      57.57660
    301.23916      61.70160
    301.24527      64.70160
    301.25137      65.82660
    301.25748      64.95160
    301.26358      57.70160
    301.26969      50.20160
    301.27579      46.70160
    301.28189      40.32660
    301.28800      32.57660
    301.29410      33.20160
    301.30021      39.32660
    301.30631      43.20160
    301.31242      48.95160
    301.31852      49.20160
    301.32462      49.32660
    301.33073      47.82660
    301.33683      47.57660
    301.34294      49.70160
    301.34904      54.20160
    301.35515      55.07660
    301.36125      58.32660
    301.36735      62.57660
    301.37346      62.70160
    301.37956      60.32660
    301.38567      63.70160
    301.39177      68.07660
    301.39788      68.82660
    301.40398      63.95160
    301.41008      62.07660
    301.41619      59.95160
    301.42229      60.70160
    301.42840      65.07660
    301.43450      64.57660
    301.44061      62.95160
    301.44671      57.32660
    301.45281      54.32660
    301.45892      55.95160
    301.46502      56.45160
    301.47113      60.20160
    301.47723      60.45160
    301.48334      55.45160
    301.48944      49.07660
    301.49554      42.57660
    301.50165      40.45160
    301.50775      44.07660
    301.51386      47.57660
    301.51996      40.70160
    301.52607      39.32660
    301.53217      38.57660
    301.53827      39.07660
    301.54438      42.07660
    301.55048      46.82660
    301.55659      49.70160
    301.56269      50.57660
    301.56880      50.82660
    301.57490      54.20160
    301.58100      55.57660
    301.58711      57.82660
    301.59321      61.95160
    301.59932      62.95160
    301.60542      61.45160
    301.61152      59.32660
    301.61763      56.95160
    301.62373      57.45160
    301.62984      54.70160
    301.63594      48.20160
    301.64205      44.20160
    301.64815      39.45160
    301.65425      38.20160
    301.66036      38.70160
    301.66646      36.32660
    301.67257      35.45160
    301.67867      32.70160
    301.68478      34.45160
    301.69088      39.70160
    301.69698      40.32660
    301.70309      41.95160
    301.70919      46.82660
    301.71530      50.32660
    301.72140      53.82660
    301.72751      53.20160
    301.73361      52.07660
    301.73971      48.32660
    301.74582      47.20160
    301.75192      48.20160
    301.75803      49.57660
    301.76413      43.32660
    301.77024      38.32660
    301.77634      40.07660
    301.78244      44.07660
    301.78855      51.95160
    301.79465      54.20160
    301.80076      58.20160
    301.80686      66.57660
    301.81297      72.20160
    301.81907      70.07660
    301.82517      66.20160
    301.83128      65.20160
    301.83738      67.57660
    301.84349      63.07660
    301.84959      55.32660
    301.85570      49.95160
    301.86180      47.32660
    301.86790      43.57660
    301.87401      44.07660
    301.88011      41.70160
    301.88622      37.32660
    301.89232      33.45160
    301.89843      36.07660
    301.90453      41.95160
    301.91063      47.45160
    301.91674      52.57660
    301.92284      54.32660
    301.92895      58.82660
    301.93505      57.07660
    301.94115      49.20160
    301.94726      44.45160
    301.95336      41.57660
    301.95947      37.20160
    301.96557      33.32660
    301.97168      34.70160
    301.97778      38.95160
    301.98388      41.57660
    301.98999      45.20160
    301.99609      46.45160
    302.00220      45.70160
    302.00830      47.45160
    302.01441      47.20160
    302.02051      42.82660
    302.02661      41.45160
    302.03272      41.82660
    302.03882      40.32660
    302.04493      38.32660
    302.05103      37.95160
    302.05714      40.32660
    302.06324      44.70160
    302.06934      46.95160
    302.07545      50.70160
    302.08155      56.82660
    302.08766      62.45160
    302.09376      59.32660
    302.09987      55.45160
    302.10597      52.70160
    302.11207      52.82660
    302.11818      50.95160
    302.12428      52.82660
    302.13039      58.07660
    302.13649      57.57660
    302.14260      55.57660
    302.14870      49.32660
    302.15480      43.20160
    302.16091      38.82660
    302.16701      35.45160
    302.17312      35.57660
    302.17922      37.45160
    302.18533      42.45160
    302.19143      42.45160
    302.19753      44.45160
    302.20364      50.57660
    302.20974      57.45160
    302.21585      58.95160
    302.22195      56.45160
    302.22806      55.57660
    302.23416      54.07660
    302.24026      52.07660
    302.24637      52.45160
    302.25247      53.07660
    302.25858      51.07660
    302.26468      49.82660
    302.27079      51.95160
    302.27689      49.32660
    302.28299      47.07660
    302.28910      44.82660
    302.29520      48.57660
    302.30131      52.07660
    302.30741      52.20160
    302.31351      52.95160
    302.31962      53.57660
    302.32572      54.82660
    302.33183      54.95160
    302.33793      50.07660
    302.34404      46.32660
    302.35014      41.57660
    302.35624      39.07660
    302.36235      35.45160
    302.36845      29.95160
    302.37456      31.57660
    302.38066      32.70160
    302.38677      40.70160
    302.39287      51.95160
    302.39897      59.32660
    302.40508      64.45160
    302.41118      65.57660
    302.41729      61.82660
    302.42339      57.70160
    302.42950      59.45160
    302.43560      59.32660
    302.44170      62.32660
    302.44781      60.95160
    302.45391      58.57660
    302.46002      54.82660
    302.46612      49.95160
    302.47223      46.82660
    302.47833      43.70160
    302.48443      39.45160
    302.49054      38.82660
    302.49664      35.45160
    302.50275      31.45160
    302.50885      28.95160
    302.51496      28.32660
    302.52106      33.45160
    302.52716      38.07660
    302.53327      41.07660
    302.53937      45.82660
    302.54548      47.07660
    302.55158      51.57660
    302.55769      52.07660
    302.56379      50.82660
    302.56989      54.70160
    302.57600      62.32660
    302.58210      64.45160
    302.58821      61.70160
    302.59431      55.70160
    302.60042      47.82660
    302.60652      45.57660
    302.61262      43.07660
    302.61873      41.45160
    302.62483      40.82660
    302.63094      36.45160
    302.63704      36.95160
    302.64314      33.07660
    302.64925      35.82660
    302.65535      38.57660
    302.66146      42.20160
    302.66756      44.57660
    302.67367      47.20160
    302.67977      47.20160
    302.68587      44.32660
    302.69198      41.95160
    302.69808      44.32660
    302.70419      49.07660
    302.71029      54.70160
    302.71640      60.57660
    302.72250      65.20160
    302.72860      69.70160
    302.73471      70.32660
    302.74081      67.20160
    302.74692      60.95160
    302.75302      56.70160
    302.75913      58.70160
    302.76523      56.82660
    302.77133      48.82660
    302.77744      44.57660
    302.78354      41.82660
    302.78965      41.32660
    302.79575      44.20160
    302.80186      45.95160
    302.80796      49.20160
    302.81406      49.20160
    302.82017      50.07660
    302.82627      47.95160
    302.83238      44.45160
    302.83848      46.20160
    302.84459      48.70160
    302.85069      47.57660
    302.85679      46.95160
    302.86290      48.82660
    302.86900      51.07660
    302.87511      53.57660
    302.88121      56.45160
    302.88732      57.07660
    302.89342      56.32660
    302.89952      58.07660
    302.90563      59.70160
    302.91173      60.82660
    302.91784      66.95160
    302.92394      65.70160
    302.93005      58.95160
    302.93615      54.45160
    302.94225      49.82660
    302.94836      49.82660
    302.95446      49.20160
    302.96057      52.07660
    302.96667      55.95160
    302.97277      62.32660
    302.97888      68.70160
    302.98498      72.82660
    302.99109      68.82660
    302.99719      67.95160
    303.00330      66.70160
    303.00940      66.57660
    303.01550      64.82660
    303.02161      63.82660
    303.02771      58.82660
    303.03382      54.20160
    303.03992      55.32660
    303.04603      56.57660
    303.05213      56.82660
    303.05823      59.70160
    303.06434      59.82660
    303.07044      55.07660
    303.07655      50.82660
    303.08265      46.20160
    303.08876      40.95160
    303.09486      37.20160
    303.10096      31.57660
    303.10707      36.32660
    303.11317      42.70160
    303.11928      49.70160
    303.12538      55.82660
    303.13149      56.70160
    303.13759      51.70160
    303.14369      50.70160
    303.14980      53.07660
    303.15590      51.20160
    303.16201      51.07660
    303.16811      52.32660
    303.17422      52.95160
    303.18032      56.95160
    303.18642      59.57660
    303.19253      61.20160
    303.19863      57.20160
    303.20474      55.45160
    303.21084      55.07660
    303.21695      55.32660
    303.22305      51.70160
    303.22915      51.45160
    303.23526      51.07660
    303.24136      52.45160
    303.24747      53.95160
    303.25357      55.95160
    303.25968      57.32660
    303.26578      61.57660
    303.27188      63.20160
    303.27799      66.70160
    303.28409      68.57660
    303.29020      67.57660
    303.29630      64.57660
    303.30241      62.95160
    303.30851      56.07660
    303.31461      51.45160
    303.32072      49.07660
    303.32682      46.57660
    303.33293      48.45160
    303.33903      49.70160
    303.34513      49.57660
    303.35124      52.20160
    303.35734      49.82660
    303.36345      47.20160
    303.36955      49.70160
    303.37566      48.70160
    303.38176      48.57660
    303.38786      53.20160
    303.39397      55.32660
    303.40007      53.70160
    303.40618      47.95160
    303.41228      42.20160
    303.41839      36.57660
    303.42449      35.82660
    303.43059      34.57660
    303.43670      32.82660
    303.44280      37.82660
    303.44891      44.32660
    303.45501      45.57660
    303.46112      45.45160
    303.46722      47.70160
    303.47332      49.45160
    303.47943      50.82660
    303.48553      53.07660
    303.49164      56.57660
    303.49774      61.20160
    303.50385      65.32660
    303.50995      68.57660
    303.51605      68.57660
    303.52216      63.32660
    303.52826      57.70160
    303.53437      56.57660
    303.54047      57.95160
    303.54658      53.57660
    303.55268      49.82660
    303.55878      44.45160
    303.56489      37.20160
    303.57099      37.57660
    303.57710      40.07660
    303.58320      44.20160
    303.58931      43.82660
    303.59541      44.57660
    303.60151      47.70160
    303.60762      52.95160
    303.61372      55.32660
    303.61983      57.95160
    303.62593      62.70160
    303.63204      68.20160
    303.63814      71.20160
    303.64424      74.32660
    303.65035      73.82660
    303.65645      71.82660
    303.66256      68.95160
    303.66866      64.70160
    303.67476      60.82660
    303.68087      51.45160
    303.68697      46.20160
    303.69308      38.95160
    303.69918      37.57660
    303.70529      35.95160
    303.71139      34.95160
    303.71749      36.45160
    303.72360      35.70160
    303.72970      31.95160
    303.73581      32.57660
    303.74191      36.70160
    303.74802      39.45160
    303.75412      36.32660
    303.76022      34.45160
    303.76633      34.70160
    303.77243      33.32660
    303.77854      32.95160
    303.78464      33.57660
    303.79075      31.95160
    303.79685      27.95160
    303.80295      26.20160
    303.80906      24.57660
    303.81516      25.82660
    303.82127      30.57660
    303.82737      38.32660
    303.83348      39.82660
    303.83958      40.95160
    303.84568      39.20160
    303.85179      38.32660
    303.85789      44.32660
    303.86400      43.95160
    303.87010      42.20160
    303.87621      39.95160
    303.88231      36.95160
    303.88841      40.57660
    303.89452      43.70160
    303.90062      49.82660
    303.90673      53.45160
    303.91283      53.32660
    303.91894      51.70160
    303.92504      48.45160
    303.93114      45.70160
    303.93725      38.82660
    303.94335      35.82660
    303.94946      36.32660
    303.95556      38.07660
    303.96167      39.07660
    303.96777      45.20160
    303.97387      48.45160
    303.97998      52.45160
    303.98608      52.70160
    303.99219      53.32660
    303.99829      54.57660
    304.00440      55.20160
    304.01050      51.95160
    304.01660      50.07660
    304.02271      47.07660
    304.02881      45.95160
    304.03492      46.07660
    304.04102      49.82660
    304.04712      53.95160
    304.05323      56.20160
    304.05933      57.45160
    304.06544      62.95160
    304.07154      61.20160
    304.07765      61.45160
    304.08375      59.45160
    304.08985      56.57660
    304.09596      51.07660
    304.10206      47.82660
    304.10817      47.57660
    304.11427      45.95160
    304.12038      45.95160
    304.12648      47.32660
    304.13258      46.57660
    304.13869      50.32660
    304.14479      53.20160
    304.15090      55.45160
    304.15700      54.20160
    304.16311      58.07660
    304.16921      60.07660
    304.17531      63.20160
    304.18142      64.82660
    304.18752      66.07660
    304.19363      65.20160
    304.19973      63.82660
    304.20584      63.70160
    304.21194      63.70160
    304.21804      61.95160
    304.22415      60.32660
    304.23025      62.45160
    304.23636      66.07660
    304.24246      66.32660
    304.24857      67.82660
    304.25467      72.20160
    304.26077      78.07660
    304.26688      80.57660
    304.27298      78.45160
    304.27909      70.07660
    304.28519      61.95160
    304.29130      58.20160
    304.29740      55.95160
    304.30350      55.95160
    304.30961      52.45160
    304.31571      50.07660
    304.32182      46.20160
    304.32792      46.57660
    304.33403      46.82660
    304.34013      48.95160
    304.34623      53.82660
    304.35234      54.95160
    304.35844      51.95160
    304.36455      49.07660
    304.37065      50.07660
    304.37675      50.20160
    304.38286      53.95160
    304.38896      58.45160
    304.39507      59.07660
    304.40117      56.32660
    304.40728      52.45160
    304.41338      53.82660
    304.41948      51.95160
    304.42559      51.82660
    304.43169      51.20160
    304.43780      50.82660
    304.44390      49.82660
    304.45001      45.70160
    304.45611      43.07660
    304.46221      44.95160
    304.46832      42.57660
    304.47442      42.07660
    304.48053      43.45160
    304.48663      43.70160
    304.49274      42.32660
    304.49884      44.57660
    304.50494      47.45160
    304.51105      47.07660
    304.51715      52.57660
    304.52326      53.95160
    304.52936      55.32660
    304.53547      56.70160
    304.54157      57.70160
    304.54767      53.82660
    304.55378      49.95160
    304.55988      46.32660
    304.56599      47.82660
    304.57209      48.07660
    304.57820      47.45160
    304.58430      51.20160
    304.59040      51.70160
    304.59651      48.20160
    304.60261      44.32660
    304.60872      43.20160
    304.61482      43.95160
    304.62093      48.70160
    304.62703      53.57660
    304.63313      55.82660
    304.63924      58.07660
    304.64534      59.20160
    304.65145      57.57660
    304.65755      58.95160
    304.66366      59.70160
    304.66976      56.57660
    304.67586      55.20160
    304.68197      58.20160
    304.68807      63.70160
    304.69418      68.32660
    304.70028      70.95160
    304.70639      66.70160
    304.71249      60.20160
    304.71859      56.07660
    304.72470      49.57660
    304.73080      47.07660
    304.73691      46.32660
    304.74301      45.45160
    304.74911      51.20160
    304.75522      53.20160
    304.76132      53.95160
    304.76743      58.20160
    304.77353      61.95160
    304.77964      58.82660
    304.78574      54.82660
    304.79184      49.95160
    304.79795      47.70160
    304.80405      48.07660
    304.81016      52.95160
    304.81626      57.45160
    304.82237      61.07660
    304.82847      59.82660
    304.83457      58.70160
    304.84068      59.07660
    304.84678      60.57660
    304.85289      62.95160
    304.85899      60.32660
    304.86510      61.82660
    304.87120      63.57660
    304.87730      68.07660
    304.88341      71.20160
    304.88951      67.07660
    304.89562      57.57660
    304.90172      52.57660
    304.90783      46.57660
    304.91393      39.20160
    304.92003      36.20160
    304.92614      35.32660
    304.93224      39.20160
    304.93835      36.95160
    304.94445      37.57660
    304.95056      36.45160
    304.95666      37.32660
    304.96276      37.70160
    304.96887      42.32660
    304.97497      42.82660
    304.98108      41.32660
    304.98718      39.32660
    304.99329      33.95160
    304.99939      34.45160
    305.00549      36.45160
    305.01160      38.57660
    305.01770      34.32660
    305.02381      32.82660
    305.02991      35.82660
    305.03602      38.95160
    305.04212      41.57660
    305.04822      45.70160
    305.05433      50.95160
    305.06043      54.95160
    305.06654      56.45160
    305.07264      56.95160
    305.07874      59.20160
    305.08485      58.32660
    305.09095      56.20160
    305.09706      53.20160
    305.10316      50.07660
    305.10927      50.57660
    305.11537      47.95160
    305.12147      51.57660
    305.12758      55.32660
    305.13368      56.57660
    305.13979      59.32660
    305.14589      62.07660
    305.15200      60.45160
    305.15810      54.70160
    305.16420      44.57660
    305.17031      44.57660
    305.17641      44.20160
    305.18252      41.70160
    305.18862      42.07660
    305.19473      42.20160
    305.20083      44.07660
    305.20693      45.82660
    305.21304      47.82660
    305.21914      55.20160
    305.22525      58.07660
    305.23135      60.45160
    305.23746      61.20160
    305.24356      59.57660
    305.24966      58.57660
    305.25577      53.32660
    305.26187      44.32660
    305.26798      37.70160
    305.27408      36.82660
    305.28019      40.57660
    305.28629      41.07660
    305.29239      40.57660
    305.29850      41.82660
    305.30460      41.82660
    305.31071      38.57660
    305.31681      37.07660
    305.32292      32.57660
    305.32902      29.45160
    305.33512      30.95160
    305.34123      32.70160
    305.34733      34.32660
    305.35344      36.57660
    305.35954      42.32660
    305.36565      46.45160
    305.37175      48.45160
    305.37785      45.70160
    305.38396      41.45160
    305.39006      37.07660
    305.39617      35.82660
    305.40227      34.82660
    305.40838      35.70160
    305.41448      35.07660
    305.42058      39.32660
    305.42669      47.07660
    305.43279      52.82660
    305.43890      52.57660
    305.44500      51.70160
    305.45110      50.32660
    305.45721      53.82660
    305.46331      57.95160
    305.46942      59.20160
    305.47552      59.07660
    305.48163      59.82660
    305.48773      59.20160
    305.49383      55.07660
    305.49994      53.70160
    305.50604      51.32660
    305.51215      54.82660
    305.51825      53.70160
    305.52436      56.07660
    305.53046      55.45160
    305.53656      57.32660
    305.54267      57.57660
    305.54877      59.95160
    305.55488      63.57660
    305.56098      62.70160
    305.56709      60.82660
    305.57319      57.32660
    305.57929      56.45160
    305.58540      54.95160
    305.59150      57.57660
    305.59761      59.20160
    305.60371      54.07660
    305.60982      53.20160
    305.61592      52.07660
    305.62202      51.70160
    305.62813      50.45160
    305.63423      49.82660
    305.64034      49.07660
    305.64644      51.95160
    305.65255      54.45160
    305.65865      58.57660
    305.66475      67.20160
    305.67086      74.57660
    305.67696      77.57660
    305.68307      73.57660
    305.68917      71.82660
    305.69528      68.82660
    305.70138      65.45160
    305.70748      65.82660
    305.71359      68.32660
    305.71969      69.95160
    305.72580      68.45160
    305.73190      64.95160
    305.73801      60.20160
    305.74411      58.45160
    305.75021      53.07660
    305.75632      50.20160
    305.76242      45.32660
    305.76853      39.07660
    305.77463      38.82660
    305.78073      42.20160
    305.78684      49.82660
    305.79294      52.95160
    305.79905      51.20160
    305.80515      51.82660
    305.81126      54.20160
    305.81736      56.45160
    305.82346      58.70160
    305.82957      61.07660
    305.83567      62.32660
    305.84178      59.07660
    305.84788      59.82660
    305.85399      61.95160
    305.86009      65.82660
    305.86619      67.20160
    305.87230      64.32660
    305.87840      60.95160
    305.88451      56.57660
    305.89061      52.20160
    305.89672      51.70160
    305.90282      55.07660
    305.90892      60.82660
    305.91503      62.32660
    305.92113      60.45160
    305.92724      56.07660
    305.93334      52.45160
    305.93945      48.20160
    305.94555      48.32660
    305.95165      51.45160
    305.95776      52.07660
    305.96386      54.32660
    305.96997      58.20160
    305.97607      60.82660
    305.98218      58.07660
    305.98828      53.70160
    305.99438      48.95160
    306.00049      42.07660
    306.00659      39.82660
    306.01270      38.82660
    306.01880      44.07660
    306.02491      47.57660
    306.03101      50.57660
    306.03711      51.57660
    306.04322      52.20160
    306.04932      54.95160
    306.05543      57.20160
    306.06153      60.07660
    306.06764      57.70160
    306.07374      56.82660
    306.07984      60.20160
    306.08595      63.82660
    306.09205      63.95160
    306.09816      61.45160
    306.10426      58.32660
    306.11037      53.82660
    306.11647      54.45160
    306.12257      57.82660
    306.12868      66.07660
    306.13478      68.07660
    306.14089      66.07660
    306.14699      63.45160
    306.15309      62.07660
    306.15920      58.20160
    306.16530      57.45160
    306.17141      58.20160
    306.17751      59.32660
    306.18362      58.07660
    306.18972      58.70160
    306.19582      58.95160
    306.20193      55.45160
    306.20803      53.45160
    306.21414      46.32660
    306.22024      42.57660
    306.22635      39.57660
    306.23245      37.82660
    306.23855      33.70160
    306.24466      33.70160
    306.25076      36.57660
    306.25687      37.70160
    306.26297      34.82660
    306.26908      33.57660
    306.27518      32.20160
    306.28128      33.57660
    306.28739      35.07660
    306.29349      32.07660
    306.29960      34.32660
    306.30570      36.57660
    306.31181      43.07660
    306.31791      44.82660
    306.32401      45.07660
    306.33012      47.82660
    306.33622      55.45160
    306.34233      58.45160
    306.34843      62.82660
    306.35454      63.57660
    306.36064      60.20160
    306.36674      59.20160
    306.37285      52.45160
    306.37895      48.32660
    306.38506      41.20160
    306.39116      36.70160
    306.39727      35.45160
    306.40337      37.82660
    306.40947      41.07660
    306.41558      43.57660
    306.42168      48.45160
    306.42779      51.57660
    306.43389      58.07660
    306.44000      60.45160
    306.44610      62.95160
    306.45220      65.70160
    306.45831      62.95160
    306.46441      59.57660
    306.47052      64.07660
    306.47662      64.70160
    306.48272      60.57660
    306.48883      59.45160
    306.49493      60.95160
    306.50104      61.95160
    306.50714      60.45160
    306.51325      55.32660
    306.51935      51.57660
    306.52545      50.57660
    306.53156      47.45160
    306.53766      45.45160
    306.54377      40.45160
    306.54987      37.20160
    306.55598      33.82660
    306.56208      34.82660
    306.56818      34.07660
    306.57429      35.82660
    306.58039      34.07660
    306.58650      34.45160
    306.59260      35.07660
    306.59871      33.95160
    306.60481      36.45160
    306.61091      36.07660
    306.61702      39.20160
    306.62312      43.82660
    306.62923      46.20160
    306.63533      47.57660
    306.64144      50.07660
    306.64754      48.20160
    306.65364      48.82660
    306.65975      50.20160
    306.66585      51.20160
    306.67196      51.82660
    306.67806      53.20160
    306.68417      51.57660
    306.69027      49.45160
    306.69637      47.70160
    306.70248      46.45160
    306.70858      43.82660
    306.71469      44.07660
    306.72079      52.20160
    306.72690      53.70160
    306.73300      52.45160
    306.73910      48.57660
    306.74521      46.07660
    306.75131      45.20160
    306.75742      45.45160
    306.76352      46.70160
    306.76963      46.20160
    306.77573      44.20160
    306.78183      41.57660
    306.78794      40.70160
    306.79404      39.07660
    306.80015      40.57660
    306.80625      40.20160
    306.81236      37.70160
    306.81846      37.32660
    306.82456      33.70160
    306.83067      31.45160
    306.83677      33.57660
    306.84288      38.82660
    306.84898      42.07660
    306.85508      44.07660
    306.86119      44.32660
    306.86729      45.82660
    306.87340      45.07660
    306.87950      43.45160
    306.88561      45.70160
    306.89171      51.70160
    306.89781      52.20160
    306.90392      49.70160
    306.91002      48.32660
    306.91613      49.82660
    306.92223      50.32660
    306.92834      46.57660
    306.93444      44.82660
    306.94054      46.32660
    306.94665      41.70160
    306.95275      40.82660
    306.95886      39.95160
    306.96496      42.70160
    306.97107      44.45160
    306.97717      43.95160
    306.98327      45.20160
    306.98938      47.57660
    306.99548      45.57660
    307.00159      46.57660
    307.00769      50.32660
    307.01380      55.32660
    307.01990      59.82660
    307.02600      59.32660
    307.03211      58.20160
    307.03821      57.20160
    307.04432      53.57660
    307.05042      46.95160
    307.05653      43.20160
    307.06263      46.82660
    307.06873      52.82660
    307.07484      52.95160
    307.08094      50.45160
    307.08705      48.07660
    307.09315      47.45160
    307.09926      43.95160
    307.10536      43.07660
    307.11146      44.32660
    307.11757      42.07660
    307.12367      40.32660
    307.12978      36.95160
    307.13588      41.20160
    307.14199      44.95160
    307.14809      50.20160
    307.15419      46.70160
    307.16030      44.70160
    307.16640      41.70160
    307.17251      39.57660
    307.17861      38.57660
    307.18471      34.45160
    307.19082      33.07660
    307.19692      30.95160
    307.20303      30.70160
    307.20913      29.32660
    307.21524      29.70160
    307.22134      25.57660
    307.22744      21.20160
    307.23355      19.32660
    307.23965      21.70160
    307.24576      24.32660
    307.25186      27.95160
    307.25797      36.70160
    307.26407      39.95160
    307.27017      36.45160
    307.27628      34.07660
    307.28238      34.32660
    307.28849      37.95160
    307.29459      43.57660
    307.30070      46.57660
    307.30680      43.95160
    307.31290      46.32660
    307.31901      44.20160
    307.32511      42.07660
    307.33122      44.57660
    307.33732      38.07660
    307.34343      32.82660
    307.34953      30.57660
    307.35563      30.70160
    307.36174      30.32660
    307.36784      35.57660
    307.37395      38.82660
    307.38005      45.20160
    307.38616      48.45160
    307.39226      53.45160
    307.39836      56.32660
    307.40447      60.95160
    307.41057      66.32660
    307.41668      62.07660
    307.42278      58.45160
    307.42889      54.32660
    307.43499      47.20160
    307.44109      45.57660
    307.44720      51.70160
    307.45330      56.95160
    307.45941      58.95160
    307.46551      60.07660
    307.47162      62.57660
    307.47772      65.32660
    307.48382      63.57660
    307.48993      61.07660
    307.49603      54.57660
    307.50214      48.45160
    307.50824      45.57660
    307.51435      43.32660
    307.52045      39.45160
    307.52655      34.32660
    307.53266      33.95160
    307.53876      37.82660
    307.54487      36.32660
    307.55097      34.32660
    307.55707      32.20160
    307.56318      32.70160
    307.56928      33.57660
    307.57539      34.07660
    307.58149      35.57660
    307.58760      40.82660
    307.59370      43.70160
    307.59980      42.07660
    307.60591      37.20160
    307.61201      30.95160
    307.61812      30.07660
    307.62422      32.57660
    307.63033      33.70160
    307.63643      34.70160
    307.64253      38.70160
    307.64864      42.57660
    307.65474      48.45160
    307.66085      51.95160
    307.66695      54.57660
    307.67306      57.95160
    307.67916      57.32660
    307.68526      56.20160
    307.69137      50.20160
    307.69747      49.45160
    307.70358      48.32660
    307.70968      47.32660
    307.71579      46.32660
    307.72189      47.57660
    307.72799      50.32660
    307.73410      46.45160
    307.74020      41.82660
    307.74631      38.07660
    307.75241      37.20160
    307.75852      35.95160
    307.76462      35.45160
    307.77072      29.32660
    307.77683      22.57660
    307.78293      21.07660
    307.78904      21.57660
    307.79514      24.07660
    307.80125      24.45160
    307.80735      28.70160
    307.81345      34.20160
    307.81956      39.32660
    307.82566      43.07660
    307.83177      48.32660
    307.83787      46.70160
    307.84398      44.07660
    307.85008      41.32660
    307.85618      42.32660
    307.86229      42.82660
    307.86839      41.07660
    307.87450      39.45160
    307.88060      38.95160
    307.88670      43.70160
    307.89281      41.95160
    307.89891      42.57660
    307.90502      48.45160
    307.91112      54.70160
    307.91723      56.32660
    307.92333      57.07660
    307.92943      55.95160
    307.93554      51.82660
    307.94164      46.95160
    307.94775      45.07660
    307.95385      40.07660
    307.95996      35.95160
    307.96606      40.20160
    307.97216      45.45160
    307.97827      46.20160
    307.98437      47.20160
    307.99048      51.70160
    307.99658      55.70160
    308.00269      59.32660
    308.00879      58.57660
    308.01489      59.32660
    308.02100      57.57660
    308.02710      54.57660
    308.03321      54.82660
    308.03931      49.57660
    308.04542      46.20160
    308.05152      44.07660
    308.05762      39.82660
    308.06373      35.32660
    308.06983      29.20160
    308.07594      28.57660
    308.08204      29.95160
    308.08815      34.45160
    308.09425      39.32660
    308.10035      42.70160
    308.10646      49.57660
    308.11256      50.07660
    308.11867      51.95160
    308.12477      53.20160
    308.13088      55.70160
    308.13698      56.07660
    308.14308      58.82660
    308.14919      56.45160
    308.15529      53.20160
    308.16140      52.82660
    308.16750      49.82660
    308.17361      48.07660
    308.17971      48.95160
    308.18581      49.32660
    308.19192      46.07660
    308.19802      41.95160
    308.20413      42.32660
    308.21023      43.57660
    308.21634      42.70160
    308.22244      42.82660
    308.22854      48.57660
    308.23465      51.20160
    308.24075      51.57660
    308.24686      50.45160
    308.25296      48.82660
    308.25906      44.70160
    308.26517      43.95160
    308.27127      40.95160
    308.27738      42.57660
    308.28348      42.20160
    308.28959      42.57660
    308.29569      43.70160
    308.30179      42.32660
    308.30790      43.32660
    308.31400      44.07660
    308.32011      45.95160
    308.32621      43.07660
    308.33232      43.95160
    308.33842      42.57660
    308.34452      44.95160
    308.35063      48.95160
    308.35673      51.45160
    308.36284      54.57660
    308.36894      56.45160
    308.37505      59.32660
    308.38115      59.32660
    308.38725      56.70160
    308.39336      56.20160
    308.39946      55.95160
    308.40557      58.57660
    308.41167      60.57660
    308.41778      59.45160
    308.42388      58.20160
    308.42998      51.82660
    308.43609      47.57660
    308.44219      45.20160
    308.44830      46.45160
    308.45440      48.95160
    308.46051      51.95160
    308.46661      54.45160
    308.47271      53.32660
    308.47882      53.70160
    308.48492      55.82660
    308.49103      52.32660
    308.49713      51.95160
    308.50324      55.45160
    308.50934      58.20160
    308.51544      58.07660
    308.52155      55.95160
    308.52765      52.82660
    308.53376      45.07660
    308.53986      39.70160
    308.54597      36.82660
    308.55207      35.32660
    308.55817      37.57660
    308.56428      40.57660
    308.57038      45.45160
    308.57649      45.20160
    308.58259      40.95160
    308.58869      38.20160
    308.59480      38.20160
    308.60090      38.32660
    308.60701      39.70160
    308.61311      43.07660
    308.61922      45.57660
    308.62532      42.70160
    308.63142      43.57660
    308.63753      40.82660
    308.64363      44.32660
    308.64974      44.82660
    308.65584      42.32660
    308.66195      38.57660
    308.66805      30.20160
    308.67415      26.70160
    308.68026      28.45160
    308.68636      27.32660
    308.69247      23.82660
    308.69857      24.95160
    308.70468      30.82660
    308.71078      34.20160
    308.71688      37.20160
    308.72299      40.32660
    308.72909      43.57660
    308.73520      41.07660
    308.74130      40.45160
    308.74741      41.20160
    308.75351      41.20160
    308.75961      44.32660
    308.76572      45.07660
    308.77182      47.32660
    308.77793      42.20160
    308.78403      32.70160
    308.79014      29.32660
    308.79624      28.95160
    308.80234      31.95160
    308.80845      32.20160
    308.81455      33.57660
    308.82066      31.20160
    308.82676      27.70160
    308.83287      23.82660
    308.83897      18.20160
    308.84507      12.45160
    308.85118      11.57660
    308.85728      16.70160
    308.86339      20.07660
    308.86949      25.70160
    308.87560      28.07660
    308.88170      30.82660
    308.88780      35.95160
    308.89391      35.32660
    308.90001      36.45160
    308.90612      34.82660
    308.91222      33.57660
    308.91832      27.95160
    308.92443      27.07660
    308.93053      25.32660
    308.93664      29.95160
    308.94274      35.20160
    308.94885      39.57660
    308.95495      42.20160
    308.96105      47.32660
    308.96716      44.70160
    308.97326      42.95160
    308.97937      41.95160
    308.98547      37.95160
    308.99158      33.20160
    308.99768      34.20160
    309.00378      32.32660
    309.00989      30.70160
    309.01599      30.70160
    309.02210      27.45160
    309.02820      22.82660
    309.03431      17.70160
    309.04041      14.82660
    309.04651      17.57660
    309.05262      20.20160
    309.05872      26.07660
    309.06483      28.07660
    309.07093      31.82660
    309.07704      35.95160
    309.08314      39.20160
    309.08924      46.82660
    309.09535      52.82660
    309.10145      53.57660
    309.10756      51.57660
    309.11366      49.07660
    309.11977      45.82660
    309.12587      42.45160
    309.13197      38.07660
    309.13808      33.57660
    309.14418      30.57660
    309.15029      27.32660
    309.15639      28.82660
    309.16250      28.57660
    309.16860      32.20160
    309.17470      33.95160
    309.18081      37.70160
    309.18691      39.20160
    309.19302      40.95160
    309.19912      35.70160
    309.20523      28.95160
    309.21133      24.70160
    309.21743      27.82660
    309.22354      29.57660
    309.22964      34.32660
    309.23575      38.07660
    309.24185      44.70160
    309.24796      46.45160
    309.25406      45.20160
    309.26016      49.95160
    309.26627      48.45160
    309.27237      42.32660
    309.27848      37.45160
    309.28458      30.45160
    309.29068      29.07660
    309.29679      31.82660
    309.30289      40.07660
    309.30900      47.07660
    309.31510      47.82660
    309.32121      52.45160
    309.32731      55.32660
    309.33341      55.57660
    309.33952      58.57660
    309.34562      62.07660
    309.35173      57.45160
    309.35783      53.45160
    309.36394      54.45160
    309.37004      57.20160
    309.37614      57.70160
    309.38225      53.20160
    309.38835      52.20160
    309.39446      50.32660
    309.40056      52.20160
    309.40667      47.20160
    309.41277      44.70160
    309.41887      44.45160
    309.42498      42.57660
    309.43108      41.82660
    309.43719      38.82660
    309.44329      34.20160
    309.44940      34.45160
    309.45550      38.82660
    309.46160      41.57660
    309.46771      42.20160
    309.47381      38.07660
    309.47992      35.32660
    309.48602      31.70160
    309.49213      27.82660
    309.49823      25.57660
    309.50433      27.45160
    309.51044      31.07660
    309.51654      33.45160
    309.52265      35.32660
    309.52875      38.57660
    309.53486      39.07660
    309.54096      36.57660
    309.54706      38.82660
    309.55317      41.32660
    309.55927      44.32660
    309.56538      46.32660
    309.57148      43.07660
    309.57759      35.32660
    309.58369      35.57660
    309.58979      31.95160
    309.59590      27.57660
    309.60200      28.20160
    309.60811      28.32660
    309.61421      27.45160
    309.62031      28.20160
    309.62642      32.95160
    309.63252      35.95160
    309.63863      37.32660
    309.64473      34.95160
    309.65084      30.45160
    309.65694      26.32660
    309.66304      31.82660
    309.66915      36.57660
    309.67525      41.70160
    309.68136      43.95160
    309.68746      47.95160
    309.69357      48.95160
    309.69967      48.70160
    309.70577      45.82660
    309.71188      41.20160
    309.71798      38.57660
    309.72409      36.70160
    309.73019      36.57660
    309.73630      33.95160
    309.74240      32.95160
    309.74850      31.32660
    309.75461      31.82660
    309.76071      32.07660
    309.76682      40.07660
    309.77292      42.82660
    309.77903      42.57660
    309.78513      43.32660
    309.79123      45.70160
    309.79734      48.20160
    309.80344      49.45160
    309.80955      49.70160
    309.81565      50.45160
    309.82176      53.32660
    309.82786      55.57660
    309.83396      53.95160
    309.84007      55.32660
    309.84617      57.82660
    309.85228      55.82660
    309.85838      54.45160
    309.86449      53.70160
    309.87059      54.32660
    309.87669      51.70160
    309.88280      51.20160
    309.88890      46.07660
    309.89501      42.45160
    309.90111      44.82660
    309.90722      47.82660
    309.91332      53.57660
    309.91942      55.95160
    309.92553      57.57660
    309.93163      52.07660
    309.93774      52.20160
    309.94384      51.70160
    309.94995      53.45160
    309.95605      58.20160
    309.96215      64.95160
    309.96826      70.07660
    309.97436      74.70160
    309.98047      76.57660
    309.98657      76.20160
    309.99267      70.70160
    309.99878      58.20160
    310.00488      48.95160
    310.01099      38.32660
    310.01709      29.07660
    310.02320      22.95160
    310.02930      18.57660
    310.03540      20.95160
    310.04151      20.95160
    310.04761      24.07660
    310.05372      29.20160
    310.05982      35.20160
    310.06593      41.95160
    310.07203      44.45160
    310.07813      43.32660
    310.08424      45.07660
    310.09034      47.95160
    310.09645      50.07660
    310.10255      52.82660
    310.10866      54.82660
    310.11476      56.57660
    310.12086      54.95160
    310.12697      54.57660
    310.13307      55.07660
    310.13918      57.45160
    310.14528      54.70160
    310.15139      54.20160
    310.15749      55.20160
    310.16359      55.32660
    310.16970      54.70160
    310.17580      51.57660
    310.18191      47.20160
    310.18801      48.32660
    310.19412      47.82660
    310.20022      51.07660
    310.20632      54.20160
    310.21243      52.07660
    310.21853      49.20160
    310.22464      45.45160
    310.23074      41.82660
    310.23685      38.57660
    310.24295      41.45160
    310.24905      46.45160
    310.25516      45.32660
    310.26126      47.45160
    310.26737      44.32660
    310.27347      37.95160
    310.27958      34.32660
    310.28568      33.20160
    310.29178      33.45160
    310.29789      30.45160
    310.30399      27.45160
    310.31010      27.32660
    310.31620      27.32660
    310.32230      31.07660
    310.32841      34.32660
    310.33451      35.57660
    310.34062      37.20160
    310.34672      37.07660
    310.35283      34.70160
    310.35893      34.70160
    310.36503      38.32660
    310.37114      40.82660
    310.37724      41.20160
    310.38335      39.07660
    310.38945      37.57660
    310.39556      34.57660
    310.40166      31.95160
    310.40776      32.95160
    310.41387      31.95160
    310.41997      33.95160
    310.42608      35.07660
    310.43218      35.82660
    310.43829      40.45160
    310.44439      48.20160
    310.45049      50.45160
    310.45660      52.82660
    310.46270      54.32660
    310.46881      52.20160
    310.47491      48.95160
    310.48102      45.32660
    310.48712      39.95160
    310.49322      40.20160
    310.49933      39.20160
    310.50543      44.70160
    310.51154      48.82660
    310.51764      51.82660
    310.52375      48.07660
    310.52985      42.82660
    310.53595      42.57660
    310.54206      46.95160
    310.54816      53.32660
    310.55427      56.45160
    310.56037      55.20160
    310.56648      54.70160
    310.57258      49.20160
    310.57868      45.45160
    310.58479      41.07660
    310.59089      35.95160
    310.59700      33.70160
    310.60310      33.32660
    310.60921      32.70160
    310.61531      33.95160
    310.62141      37.45160
    310.62752      44.20160
    310.63362      45.57660
    310.63973      43.20160
    310.64583      41.07660
    310.65194      35.32660
    310.65804      33.45160
    310.66414      31.70160
    310.67025      28.57660
    310.67635      27.45160
    310.68246      31.57660
    310.68856      30.32660
    310.69466      36.57660
    310.70077      37.07660
    310.70687      41.82660
    310.71298      43.45160
    310.71908      48.20160
    310.72519      51.57660
    310.73129      53.45160
    310.73739      56.20160
    310.74350      54.57660
    310.74960      49.45160
    310.75571      46.57660
    310.76181      45.20160
    310.76792      46.07660
    310.77402      43.70160
    310.78012      48.20160
    310.78623      55.07660
    310.79233      54.82660
    310.79844      51.20160
    310.80454      48.07660
    310.81065      47.45160
    310.81675      49.32660
    310.82285      48.70160
    310.82896      46.82660
    310.83506      47.20160
    310.84117      46.32660
    310.84727      45.95160
    310.85338      43.70160
    310.85948      44.82660
    310.86558      49.45160
    310.87169      51.70160
    310.87779      50.32660
    310.88390      56.32660
    310.89000      57.95160
    310.89611      57.82660
    310.90221      53.82660
    310.90831      55.57660
    310.91442      58.20160
    310.92052      61.32660
    310.92663      59.70160
    310.93273      56.45160
    310.93884      57.07660
    310.94494      58.32660
    310.95104      63.07660
    310.95715      63.45160
    310.96325      61.70160
    310.96936      59.45160
    310.97546      59.45160
    310.98157      56.70160
    310.98767      53.57660
    310.99377      47.70160
    310.99988      40.95160
    311.00598      33.32660
    311.01209      27.32660
    311.01819      20.95160
    311.02429      21.82660
    311.03040      26.20160
    311.03650      30.82660
    311.04261      34.07660
    311.04871      37.32660
    311.05482      42.32660
    311.06092      46.95160
    311.06702      46.57660
    311.07313      45.95160
    311.07923      44.07660
    311.08534      41.70160
    311.09144      39.20160
    311.09755      39.07660
    311.10365      40.07660
    311.10975      37.20160
    311.11586      35.32660
    311.12196      37.32660
    311.12807      36.32660
    311.13417      33.20160
    311.14028      30.20160
    311.14638      27.20160
    311.15248      27.20160
    311.15859      26.57660
    311.16469      27.20160
    311.17080      27.20160
    311.17690      30.20160
    311.18301      33.70160
    311.18911      31.70160
    311.19521      26.07660
    311.20132      24.70160
    311.20742      21.70160
    311.21353      21.45160
    311.21963      20.45160
    311.22574      22.57660
    311.23184      19.82660
    311.23794      21.45160
    311.24405      25.07660
    311.25015      26.20160
    311.25626      25.70160
    311.26236      26.20160
    311.26847      26.07660
    311.27457      26.20160
    311.28067      27.07660
    311.28678      27.82660
    311.29288      34.57660
    311.29899      37.07660
    311.30509      39.20160
    311.31120      36.82660
    311.31730      31.70160
    311.32340      29.82660
    311.32951      28.45160
    311.33561      29.95160
    311.34172      27.82660
    311.34782      26.70160
    311.35393      25.70160
    311.36003      25.82660
    311.36613      23.57660
    311.37224      20.45160
    311.37834      19.82660
    311.38445      19.32660
    311.39055      18.95160
    311.39665      18.95160
    311.40276      16.95160
    311.40886      15.82660
    311.41497      18.57660
    311.42107      25.07660
    311.42718      26.20160
    311.43328      30.57660
    311.43938      33.57660
    311.44549      32.57660
    311.45159      29.45160
    311.45770      28.32660
    311.46380      28.95160
    311.46991      29.45160
    311.47601      30.32660
    311.48211      35.70160
    311.48822      32.45160
    311.49432      31.32660
    311.50043      28.07660
    311.50653      27.95160
    311.51264      33.57660
    311.51874      39.45160
    311.52484      42.57660
    311.53095      41.45160
    311.53705      41.20160
    311.54316      45.57660
    311.54926      51.07660
    311.55537      51.57660
    311.56147      54.95160
    311.56757      59.95160
    311.57368      65.82660
    311.57978      68.45160
    311.58589      65.70160
    311.59199      60.70160
    311.59810      54.82660
    311.60420      52.45160
    311.61030      47.95160
    311.61641      43.20160
    311.62251      44.45160
    311.62862      45.70160
    311.63472      42.82660
    311.64083      41.70160
    311.64693      42.32660
    311.65303      45.32660
    311.65914      44.70160
    311.66524      42.45160
    311.67135      37.32660
    311.67745      36.45160
    311.68356      32.82660
    311.68966      35.20160
    311.69576      35.45160
    311.70187      34.07660
    311.70797      37.32660
    311.71408      38.20160
    311.72018      41.45160
    311.72628      43.20160
    311.73239      46.07660
    311.73849      48.45160
    311.74460      53.07660
    311.75070      51.07660
    311.75681      47.32660
    311.76291      46.82660
    311.76901      42.70160
    311.77512      40.20160
    311.78122      40.82660
    311.78733      41.57660
    311.79343      40.82660
    311.79954      38.70160
    311.80564      40.07660
    311.81174      40.45160
    311.81785      35.20160
    311.82395      34.20160
    311.83006      29.82660
    311.83616      31.70160
    311.84227      41.20160
    311.84837      47.45160
    311.85447      55.57660
    311.86058      53.07660
    311.86668      48.95160
    311.87279      48.20160
    311.87889      48.20160
    311.88500      43.95160
    311.89110      38.70160
    311.89720      34.57660
    311.90331      31.20160
    311.90941      29.95160
    311.91552      31.32660
    311.92162      36.20160
    311.92773      37.20160
    311.93383      40.95160
    311.93993      46.32660
    311.94604      47.95160
    311.95214      46.57660
    311.95825      47.70160
    311.96435      46.95160
    311.97046      46.45160
    311.97656      42.20160
    311.98266      33.95160
    311.98877      35.20160
    311.99487      33.70160
    312.00098      33.95160
    312.00708      37.82660
    312.01319      40.70160
    312.01929      39.70160
    312.02539      35.95160
    312.03150      30.20160
    312.03760      28.82660
    312.04371      32.32660
    312.04981      34.57660
    312.05592      33.82660
    312.06202      39.07660
    312.06812      39.20160
    312.07423      40.07660
    312.08033      38.57660
    312.08644      35.32660
    312.09254      36.32660
    312.09864      32.32660
    312.10475      27.70160
    312.11085      27.70160
    312.11696      29.57660
    312.12306      29.95160
    312.12917      34.07660
    312.13527      34.07660
    312.14137      35.07660
    312.14748      35.70160
    312.15358      34.82660
    312.15969      33.20160
    312.16579      32.45160
    312.17190      28.32660
    312.17800      27.32660
    312.18410      29.45160
    312.19021      32.20160
    312.19631      33.70160
    312.20242      39.57660
    312.20852      42.07660
    312.21463      42.45160
    312.22073      42.70160
    312.22683      44.07660
    312.23294      47.57660
    312.23904      52.95160
    312.24515      54.32660
    312.25125      56.07660
    312.25736      52.45160
    312.26346      50.45160
    312.26956      51.95160
    312.27567      54.20160
    312.28177      49.32660
    312.28788      45.07660
    312.29398      45.95160
    312.30009      41.57660
    312.30619      37.20160
    312.31229      34.32660
    312.31840      35.07660
    312.32450      31.07660
    312.33061      26.57660
    312.33671      24.95160
    312.34282      24.57660
    312.34892      27.70160
    312.35502      27.57660
    312.36113      27.07660
    312.36723      26.32660
    312.37334      30.95160
    312.37944      33.57660
    312.38555      40.07660
    312.39165      44.95160
    312.39775      42.57660
    312.40386      39.57660
    312.40996      38.57660
    312.41607      41.45160
    312.42217      44.57660
    312.42827      48.07660
    312.43438      51.07660
    312.44048      50.57660
    312.44659      50.95160
    312.45269      50.45160
    312.45880      48.70160
    312.46490      45.07660
    312.47100      43.82660
    312.47711      43.57660
    312.48321      45.45160
    312.48932      44.20160
    312.49542      46.20160
    312.50153      48.82660
    312.50763      49.82660
    312.51373      50.70160
    312.51984      53.70160
    312.52594      56.70160
    312.53205      57.82660
    312.53815      57.45160
    312.54426      54.07660
    312.55036      50.07660
    312.55646      52.07660
    312.56257      54.45160
    312.56867      52.20160
    312.57478      47.95160
    312.58088      39.20160
    312.58699      34.32660
    312.59309      29.45160
    312.59919      31.32660
    312.60530      29.45160
    312.61140      27.82660
    312.61751      26.45160
    312.62361      27.57660
    312.62972      27.82660
    312.63582      31.45160
    312.64192      38.70160
    312.64803      46.95160
    312.65413      52.07660
    312.66024      50.95160
    312.66634      46.57660
    312.67245      42.95160
    312.67855      40.57660
    312.68465      36.45160
    312.69076      32.57660
    312.69686      30.20160
    312.70297      27.45160
    312.70907      30.07660
    312.71518      31.32660
    312.72128      36.32660
    312.72738      37.45160
    312.73349      41.70160
    312.73959      45.95160
    312.74570      45.57660
    312.75180      41.70160
    312.75791      37.20160
    312.76401      31.70160
    312.77011      30.32660
    312.77622      34.20160
    312.78232      40.07660
    312.78843      44.20160
    312.79453      46.20160
    312.80063      42.07660
    312.80674      34.07660
    312.81284      26.57660
    312.81895      27.57660
    312.82505      29.82660
    312.83116      31.82660
    312.83726      33.45160
    312.84336      33.45160
    312.84947      35.57660
    312.85557      31.07660
    312.86168      25.45160
    312.86778      23.57660
    312.87389      25.95160
    312.87999      31.07660
    312.88609      38.07660
    312.89220      45.95160
    312.89830      50.57660
    312.90441      52.45160
    312.91051      52.45160
    312.91662      53.82660
    312.92272      53.07660
    312.92882      49.07660
    312.93493      47.32660
    312.94103      44.07660
    312.94714      37.95160
    312.95324      33.32660
    312.95935      29.95160
    312.96545      27.82660
    312.97155      28.20160
    312.97766      29.07660
    312.98376      26.82660
    312.98987      27.45160
    312.99597      28.07660
    313.00208      28.57660
    313.00818      29.20160
    313.01428      28.95160
    313.02039      30.32660
    313.02649      29.70160
    313.03260      29.07660
    313.03870      31.57660
    313.04481      32.95160
    313.05091      34.20160
    313.05701      36.20160
    313.06312      34.20160
    313.06922      31.70160
    313.07533      32.20160
    313.08143      36.07660
    313.08754      37.57660
    313.09364      39.70160
    313.09974      39.07660
    313.10585      38.82660
    313.11195      39.07660
    313.11806      43.95160
    313.12416      44.57660
    313.13026      42.82660
    313.13637      39.70160
    313.14247      36.45160
    313.14858      35.82660
    313.15468      36.07660
    313.16079      39.20160
    313.16689      40.82660
    313.17299      42.20160
    313.17910      44.32660
    313.18520      42.07660
    313.19131      39.70160
    313.19741      36.82660
    313.20352      32.82660
    313.20962      23.70160
    313.21572      21.57660
    313.22183      20.20160
    313.22793      22.07660
    313.23404      24.70160
    313.24014      25.57660
    313.24625      25.70160
    313.25235      28.07660
    313.25845      32.70160
    313.26456      34.82660
    313.27066      39.07660
    313.27677      46.70160
    313.28287      46.70160
    313.28898      44.70160
    313.29508      47.82660
    313.30118      50.82660
    313.30729      54.82660
    313.31339      58.32660
    313.31950      60.32660
    313.32560      61.32660
    313.33171      54.70160
    313.33781      52.07660
    313.34391      51.20160
    313.35002      50.07660
    313.35612      50.70160
    313.36223      44.32660
    313.36833      42.57660
    313.37444      41.70160
    313.38054      42.20160
    313.38664      40.32660
    313.39275      37.32660
    313.39885      40.95160
    313.40496      41.20160
    313.41106      42.45160
    313.41717      43.07660
    313.42327      44.45160
    313.42937      46.32660
    313.43548      46.07660
    313.44158      49.45160
    313.44769      45.70160
    313.45379      39.57660
    313.45990      34.70160
    313.46600      35.45160
    313.47210      33.32660
    313.47821      31.95160
    313.48431      30.95160
    313.49042      30.95160
    313.49652      28.70160
    313.50262      25.20160
    313.50873      24.07660
    313.51483      25.32660
    313.52094      30.07660
    313.52704      34.45160
    313.53315      38.57660
    313.53925      38.82660
    313.54535      41.32660
    313.55146      42.20160
    313.55756      38.45160
    313.56367      38.07660
    313.56977      37.95160
    313.57588      37.95160
    313.58198      41.32660
    313.58808      41.32660
    313.59419      42.32660
    313.60029      44.32660
    313.60640      46.07660
    313.61250      48.45160
    313.61861      47.32660
    313.62471      49.70160
    313.63081      54.57660
    313.63692      54.45160
    313.64302      56.57660
    313.64913      58.07660
    313.65523      60.07660
    313.66134      61.57660
    313.66744      59.70160
    313.67354      55.07660
    313.67965      50.95160
    313.68575      47.57660
    313.69186      45.70160
    313.69796      45.45160
    313.70407      45.20160
    313.71017      46.20160
    313.71627      47.32660
    313.72238      52.20160
    313.72848      57.70160
    313.73459      60.70160
    313.74069      61.20160
    313.74680      58.32660
    313.75290      55.70160
    313.75900      52.82660
    313.76511      52.95160
    313.77121      53.45160
    313.77732      51.70160
    313.78342      45.57660
    313.78953      41.57660
    313.79563      43.95160
    313.80173      45.07660
    313.80784      47.07660
    313.81394      43.70160
    313.82005      41.70160
    313.82615      40.57660
    313.83225      44.32660
    313.83836      44.82660
    313.84446      46.07660
    313.85057      46.20160
    313.85667      43.32660
    313.86278      37.57660
    313.86888      36.32660
    313.87498      38.07660
    313.88109      41.32660
    313.88719      41.07660
    313.89330      46.32660
    313.89940      51.82660
    313.90551      51.95160
    313.91161      55.20160
    313.91771      53.45160
    313.92382      51.45160
    313.92992      49.45160
    313.93603      46.82660
    313.94213      43.32660
    313.94824      42.32660
    313.95434      42.20160
    313.96044      43.07660
    313.96655      43.70160
    313.97265      44.20160
    313.97876      41.82660
    313.98486      39.95160
    313.99097      33.57660
    313.99707      29.20160
    314.00317      25.70160
    314.00928      28.95160
    314.01538      34.07660
    314.02149      38.57660
    314.02759      44.20160
    314.03370      44.07660
    314.03980      50.45160
    314.04590      50.82660
    314.05201      47.95160
    314.05811      45.57660
    314.06422      41.20160
    314.07032      39.57660
    314.07643      41.70160
    314.08253      45.20160
    314.08863      49.82660
    314.09474      47.57660
    314.10084      45.70160
    314.10695      43.07660
    314.11305      42.57660
    314.11916      43.82660
    314.12526      45.32660
    314.13136      45.20160
    314.13747      50.70160
    314.14357      54.70160
    314.14968      59.07660
    314.15578      59.82660
    314.16188      55.07660
    314.16799      50.32660
    314.17409      45.32660
    314.18020      42.95160
    314.18630      38.20160
    314.19241      36.07660
    314.19851      31.07660
    314.20461      29.70160
    314.21072      30.82660
    314.21682      32.70160
    314.22293      37.32660
    314.22903      44.45160
    314.23514      47.07660
    314.24124      50.20160
    314.24734      44.07660
    314.25345      37.95160
    314.25955      34.57660
    314.26566      31.45160
    314.27176      28.20160
    314.27787      27.57660
    314.28397      30.95160
    314.29007      32.20160
    314.29618      33.57660
    314.30228      31.82660
    314.30839      33.57660
    314.31449      29.32660
    314.32060      26.32660
    314.32670      24.82660
    314.33280      26.07660
    314.33891      26.20160
    314.34501      24.32660
    314.35112      25.20160
    314.35722      25.70160
    314.36333      23.07660
    314.36943      18.95160
    314.37553      16.20160
    314.38164      17.20160
    314.38774      14.07660
    314.39385      13.70160
    314.39995      12.07660
    314.40606      11.70160
    314.41216      18.07660
    314.41826      24.95160
    314.42437      28.82660
    314.43047      31.95160
    314.43658      33.07660
    314.44268      32.95160
    314.44879      28.57660
    314.45489      27.95160
    314.46099      30.20160
    314.46710      29.32660
    314.47320      31.20160
    314.47931      27.20160
    314.48541      17.70160
    314.49152      11.95160
    314.49762      14.45160
    314.50372      18.70160
    314.50983      16.82660
    314.51593      14.07660
    314.52204      19.57660
    314.52814      20.45160
    314.53424      22.07660
    314.54035      23.32660
    314.54645      25.95160
    314.55256      26.82660
    314.55866      29.95160
    314.56477      33.82660
    314.57087      33.20160
    314.57697      33.32660
    314.58308      32.20160
    314.58918      25.70160
    314.59529      23.45160
    314.60139      22.07660
    314.60750      22.20160
    314.61360      24.20160
    314.61970      29.45160
    314.62581      30.07660
    314.63191      32.45160
    314.63802      36.32660
    314.64412      43.20160
    314.65023      45.57660
    314.65633      42.32660
    314.66243      36.95160
    314.66854      34.07660
    314.67464      30.82660
    314.68075      32.20160
    314.68685      31.45160
    314.69296      27.95160
    314.69906      25.45160
    314.70516      20.70160
    314.71127      25.95160
    314.71737      31.95160
    314.72348      33.45160
    314.72958      31.20160
    314.73569      31.82660
    314.74179      32.45160
    314.74789      35.07660
    314.75400      36.20160
    314.76010      39.82660
    314.76621      41.07660
    314.77231      43.07660
    314.77842      40.07660
    314.78452      38.95160
    314.79062      39.07660
    314.79673      37.57660
    314.80283      32.82660
    314.80894      28.45160
    314.81504      23.82660
    314.82115      19.45160
    314.82725      20.70160
    314.83335      22.95160
    314.83946      27.45160
    314.84556      29.70160
    314.85167      31.45160
    314.85777      29.95160
    314.86387      30.57660
    314.86998      30.95160
    314.87608      34.95160
    314.88219      32.07660
    314.88829      28.82660
    314.89440      26.70160
    314.90050      27.32660
    314.90660      27.82660
    314.91271      27.20160
    314.91881      28.20160
    314.92492      27.45160
    314.93102      27.45160
    314.93713      29.45160
    314.94323      33.95160
    314.94933      36.82660
    314.95544      40.82660
    314.96154      40.70160
    314.96765      40.07660
    314.97375      34.70160
    314.97986      33.45160
    314.98596      32.57660
    314.99206      30.57660
    314.99817      27.57660
    315.00427      28.20160
    315.01038      30.95160
    315.01648      31.70160
    315.02259      33.57660
    315.02869      35.45160
    315.03479      37.20160
    315.04090      37.32660
    315.04700      38.32660
    315.05311      39.20160
    315.05921      39.82660
    315.06532      40.20160
    315.07142      39.45160
    315.07752      39.07660
    315.08363      36.32660
    315.08973      37.70160
    315.09584      38.70160
    315.10194      37.57660
    315.10805      36.82660
    315.11415      31.20160
    315.12025      24.70160
    315.12636      26.20160
    315.13246      28.07660
    315.13857      26.70160
    315.14467      27.57660
    315.15078      26.32660
    315.15688      25.82660
    315.16298      28.32660
    315.16909      30.20160
    315.17519      30.20160
    315.18130      29.20160
    315.18740      26.82660
    315.19351      23.20160
    315.19961      22.20160
    315.20571      22.70160
    315.21182      22.20160
    315.21792      14.20160
    315.22403      12.32660
    315.23013      12.70160
    315.23623      16.57660
    315.24234      18.07660
    315.24844      20.45160
    315.25455      24.32660
    315.26065      32.20160
    315.26676      38.82660
    315.27286      41.07660
    315.27896      45.82660
    315.28507      46.32660
    315.29117      39.82660
    315.29728      35.70160
    315.30338      32.07660
    315.30949      27.45160
    315.31559      23.45160
    315.32169      22.32660
    315.32780      23.07660
    315.33390      23.20160
    315.34001      19.07660
    315.34611      15.82660
    315.35222      13.45160
    315.35832      17.70160
    315.36442      17.57660
    315.37053      14.32660
    315.37663      11.82660
    315.38274      10.45160
    315.38884       7.70160
    315.39495       7.70160
    315.40105       7.07660
    315.40715       7.32660
    315.41326      12.95160
    315.41936      19.82660
    315.42547      21.57660
    315.43157      31.07660
    315.43768      35.57660
    315.44378      44.32660
    315.44988      43.20160
    315.45599      45.45160
    315.46209      48.82660
    315.46820      55.95160
    315.47430      57.20160
    315.48041      54.57660
    315.48651      52.70160
    315.49261      50.95160
    315.49872      51.20160
    315.50482      48.70160
    315.51093      45.95160
    315.51703      39.57660
    315.52314      34.82660
    315.52924      28.57660
    315.53534      27.57660
    315.54145      31.70160
    315.54755      36.82660
    315.55366      38.32660
    315.55976      38.70160
    315.56586      34.07660
    315.57197      31.70160
    315.57807      28.45160
    315.58418      24.82660
    315.59028      27.20160
    315.59639      31.32660
    315.60249      34.57660
    315.60859      33.57660
    315.61470      30.70160
    315.62080      27.20160
    315.62691      23.70160
    315.63301      17.95160
    315.63912      15.45160
    315.64522      20.45160
    315.65132      21.95160
    315.65743      24.70160
    315.66353      26.32660
    315.66964      27.70160
    315.67574      25.70160
    315.68185      21.07660
    315.68795      20.70160
    315.69405      23.20160
    315.70016      22.07660
    315.70626      18.70160
    315.71237      19.70160
    315.71847      20.70160
    315.72458      19.45160
    315.73068      18.82660
    315.73678      25.32660
    315.74289      32.95160
    315.74899      36.32660
    315.75510      37.95160
    315.76120      33.95160
    315.76731      30.57660
    315.77341      30.20160
    315.77951      27.20160
    315.78562      25.95160
    315.79172      22.57660
    315.79783      20.07660
    315.80393      19.20160
    315.81004      19.07660
    315.81614      21.70160
    315.82224      25.82660
    315.82835      27.82660
    315.83445      28.70160
    315.84056      28.32660
    315.84666      32.70160
    315.85277      33.82660
    315.85887      29.95160
    315.86497      27.07660
    315.87108      27.20160
    315.87718      28.45160
    315.88329      27.07660
    315.88939      27.57660
    315.89550      29.70160
    315.90160      24.95160
    315.90770      25.07660
    315.91381      21.32660
    315.91991      21.95160
    315.92602      21.57660
    315.93212      20.20160
    315.93822      20.95160
    315.94433      21.95160
    315.95043      22.70160
    315.95654      23.57660
    315.96264      26.82660
    315.96875      26.95160
    315.97485      26.45160
    315.98095      27.95160
    315.98706      30.32660
    315.99316      35.95160
    315.99927      42.45160
    316.00537      42.82660
    316.01148      41.20160
    316.01758      40.45160
    316.02368      39.95160
    316.02979      34.45160
    316.03589      27.82660
    316.04200      17.82660
    316.04810      15.82660
    316.05421      19.32660
    316.06031      18.07660
    316.06641      15.82660
    316.07252      18.20160
    316.07862      24.57660
    316.08473      28.32660
    316.09083      32.07660
    316.09694      31.07660
    316.10304      29.95160
    316.10914      26.82660
    316.11525      24.70160
    316.12135      18.95160
    316.12746      23.07660
    316.13356      28.95160
    316.13967      32.70160
    316.14577      36.95160
    316.15187      42.57660
    316.15798      39.82660
    316.16408      37.57660
    316.17019      29.82660
    316.17629      23.57660
    316.18240      20.82660
    316.18850      17.45160
    316.19460      18.57660
    316.20071      21.32660
    316.20681      21.20160
    316.21292      18.70160
    316.21902      14.95160
    316.22513      17.20160
    316.23123      23.45160
    316.23733      28.57660
    316.24344      32.07660
    316.24954      33.07660
    316.25565      32.07660
    316.26175      36.32660
    316.26785      32.95160
    316.27396      31.70160
    316.28006      34.32660
    316.28617      36.07660
    316.29227      41.20160
    316.29838      42.57660
    316.30448      40.82660
    316.31058      37.95160
    316.31669      37.07660
    316.32279      35.82660
    316.32890      31.95160
    316.33500      30.82660
    316.34111      32.95160
    316.34721      32.57660
    316.35331      34.07660
    316.35942      40.32660
    316.36552      38.95160
    316.37163      34.95160
    316.37773      31.32660
    316.38384      28.32660
    316.38994      28.45160
    316.39604      29.82660
    316.40215      33.95160
    316.40825      37.70160
    316.41436      39.57660
    316.42046      38.82660
    316.42657      41.45160
    316.43267      43.57660
    316.43877      45.32660
    316.44488      45.95160
    316.45098      44.82660
    316.45709      42.57660
    316.46319      43.32660
    316.46930      47.45160
    316.47540      47.82660
    316.48150      42.95160
    316.48761      37.32660
    316.49371      35.07660
    316.49982      37.07660
    316.50592      35.70160
    316.51203      38.82660
    316.51813      42.07660
    316.52423      42.95160
    316.53034      38.57660
    316.53644      29.95160
    316.54255      24.95160
    316.54865      26.20160
    316.55476      33.70160
    316.56086      36.45160
    316.56696      35.20160
    316.57307      33.70160
    316.57917      35.45160
    316.58528      34.20160
    316.59138      33.07660
    316.59749      32.32660
    316.60359      27.57660
    316.60969      26.32660
    316.61580      27.95160
    316.62190      33.32660
    316.62801      36.70160
    316.63411      38.20160
    316.64021      38.07660
    316.64632      38.70160
    316.65242      38.70160
    316.65853      38.45160
    316.66463      31.95160
    316.67074      24.07660
    316.67684      12.57660
    316.68294       7.45160
    316.68905       8.32660
    316.69515      12.32660
    316.70126      15.70160
    316.70736      20.07660
    316.71347      22.32660
    316.71957      24.95160
    316.72567      27.82660
    316.73178      31.32660
    316.73788      37.70160
    316.74399      41.57660
    316.75009      42.20160
    316.75620      31.95160
    316.76230      25.95160
    316.76840      23.07660
    316.77451      19.20160
    316.78061      16.32660
    316.78672      16.57660
    316.79282      20.20160
    316.79893      23.95160
    316.80503      26.70160
    316.81113      32.57660
    316.81724      37.20160
    316.82334      38.20160
    316.82945      40.70160
    316.83555      46.07660
    316.84166      47.45160
    316.84776      45.07660
    316.85386      42.57660
    316.85997      43.32660
    316.86607      43.70160
    316.87218      44.32660
    316.87828      41.95160
    316.88439      35.82660
    316.89049      27.95160
    316.89659      25.57660
    316.90270      27.70160
    316.90880      32.57660
    316.91491      40.07660
    316.92101      45.07660
    316.92712      46.57660
    316.93322      43.82660
    316.93932      41.32660
    316.94543      43.32660
    316.95153      45.07660
    316.95764      46.20160
    316.96374      50.95160
    316.96984      53.45160
    316.97595      49.45160
    316.98205      45.20160
    316.98816      41.57660
    316.99426      42.20160
    317.00037      47.07660
    317.00647      44.82660
    317.01257      42.57660
    317.01868      43.57660
    317.02478      40.45160
    317.03089      40.07660
    317.03699      40.32660
    317.04310      42.20160
    317.04920      41.95160
    317.05530      38.57660
    317.06141      36.45160
    317.06751      29.57660
    317.07362      20.45160
    317.07972      13.20160
    317.08583      11.70160
    317.09193      14.20160
    317.09803      19.07660
    317.10414      17.07660
    317.11024      19.20160
    317.11635      26.95160
    317.12245      26.20160
    317.12856      23.70160
    317.13466      21.07660
    317.14076      22.07660
    317.14687      21.82660
    317.15297      20.57660
    317.15908      26.32660
    317.16518      26.32660
    317.17129      29.82660
    317.17739      36.57660
    317.18349      41.07660
    317.18960      43.32660
    317.19570      46.57660
    317.20181      47.70160
    317.20791      44.95160
    317.21402      42.82660
    317.22012      39.32660
    317.22622      39.45160
    317.23233      40.82660
    317.23843      42.07660
    317.24454      38.70160
    317.25064      42.70160
    317.25675      44.82660
    317.26285      45.95160
    317.26895      49.57660
    317.27506      50.57660
    317.28116      50.57660
    317.28727      42.20160
    317.29337      36.70160
    317.29948      32.32660
    317.30558      27.45160
    317.31168      26.95160
    317.31779      25.57660
    317.32389      27.57660
    317.33000      26.07660
    317.33610      31.57660
    317.34220      32.57660
    317.34831      33.95160
    317.35441      31.20160
    317.36052      28.32660
    317.36662      29.70160
    317.37273      32.82660
    317.37883      31.82660
    317.38493      33.45160
    317.39104      37.20160
    317.39714      39.45160
    317.40325      37.07660
    317.40935      38.70160
    317.41546      38.57660
    317.42156      32.32660
    317.42766      31.70160
    317.43377      30.95160
    317.43987      34.32660
    317.44598      35.95160
    317.45208      35.07660
    317.45819      39.70160
    317.46429      42.20160
    317.47039      40.45160
    317.47650      43.57660
    317.48260      43.82660
    317.48871      48.32660
    317.49481      56.32660
    317.50092      53.70160
    317.50702      47.20160
    317.51312      40.20160
    317.51923      33.07660
    317.52533      26.45160
    317.53144      22.70160
    317.53754      18.57660
    317.54365      15.45160
    317.54975      18.07660
    317.55585      20.82660
    317.56196      21.07660
    317.56806      20.32660
    317.57417      20.95160
    317.58027      16.82660
    317.58638      15.07660
    317.59248      14.20160
    317.59858      13.95160
    317.60469      17.95160
    317.61079      21.07660
    317.61690      28.07660
    317.62300      32.20160
    317.62911      33.95160
    317.63521      34.20160
    317.64131      34.07660
    317.64742      35.07660
    317.65352      36.20160
    317.65963      34.95160
    317.66573      39.07660
    317.67183      45.32660
    317.67794      51.82660
    317.68404      56.82660
    317.69015      59.70160
    317.69625      64.95160
    317.70236      67.32660
    317.70846      66.70160
    317.71456      62.45160
    317.72067      59.70160
    317.72677      57.57660
    317.73288      55.82660
    317.73898      54.70160
    317.74509      57.70160
    317.75119      54.82660
    317.75729      54.57660
    317.76340      53.07660
    317.76950      49.95160
    317.77561      47.45160
    317.78171      45.32660
    317.78782      37.70160
    317.79392      28.70160
    317.80002      22.32660
    317.80613      17.70160
    317.81223      13.95160
    317.81834      13.20160
    317.82444      15.07660
    317.83055      21.32660
    317.83665      22.32660
    317.84275      27.95160
    317.84886      34.45160
    317.85496      34.07660
    317.86107      29.45160
    317.86717      28.07660
    317.87328      27.70160
    317.87938      25.32660
    317.88548      26.07660
    317.89159      23.70160
    317.89769      22.07660
    317.90380      26.07660
    317.90990      27.32660
    317.91601      29.45160
    317.92211      27.57660
    317.92821      25.57660
    317.93432      25.32660
    317.94042      27.20160
    317.94653      34.45160
    317.95263      41.32660
    317.95874      40.95160
    317.96484      39.45160
    317.97094      39.32660
    317.97705      41.82660
    317.98315      40.57660
    317.98926      41.70160
    317.99536      42.82660
    318.00147      42.95160
    318.00757      45.70160
    318.01367      46.45160
    318.01978      43.07660
    318.02588      41.07660
    318.03199      42.32660
    318.03809      45.32660
    318.04419      50.32660
    318.05030      50.32660
    318.05640      46.70160
    318.06251      47.20160
    318.06861      48.32660
    318.07472      37.95160
    318.08082      29.95160
    318.08692      26.07660
    318.09303      22.70160
    318.09913      19.45160
    318.10524      18.32660
    318.11134      20.45160
    318.11745      27.07660
    318.12355      35.07660
    318.12965      39.45160
    318.13576      40.32660
    318.14186      43.20160
    318.14797      45.45160
    318.15407      47.45160
    318.16018      54.20160
    318.16628      61.07660
    318.17238      66.95160
    318.17849      69.70160
    318.18459      66.32660
    318.19070      61.82660
    318.19680      58.20160
    318.20291      53.95160
    318.20901      48.57660
    318.21511      45.07660
    318.22122      44.07660
    318.22732      40.45160
    318.23343      35.70160
    318.23953      29.70160
    318.24564      29.70160
    318.25174      32.07660
    318.25784      35.07660
    318.26395      34.45160
    318.27005      34.20160
    318.27616      31.82660
    318.28226      33.70160
    318.28837      35.20160
    318.29447      34.07660
    318.30057      29.32660
    318.30668      29.95160
    318.31278      34.95160
    318.31889      39.95160
    318.32499      46.45160
    318.33110      52.32660
    318.33720      54.32660
    318.34330      57.20160
    318.34941      55.82660
    318.35551      50.32660
    318.36162      50.07660
    318.36772      49.95160
    318.37382      48.07660
    318.37993      44.07660
    318.38603      45.20160
    318.39214      41.07660
    318.39824      42.95160
    318.40435      47.95160
    318.41045      49.07660
    318.41655      47.32660
    318.42266      45.20160
    318.42876      43.95160
    318.43487      42.82660
    318.44097      41.07660
    318.44708      41.20160
    318.45318      35.82660
    318.45928      34.32660
    318.46539      36.95160
    318.47149      40.45160
    318.47760      47.45160
    318.48370      54.70160
    318.48981      62.70160
    318.49591      68.95160
    318.50201      67.07660
    318.50812      65.57660
    318.51422      66.95160
    318.52033      65.20160
    318.52643      62.95160
    318.53254      58.95160
    318.53864      57.07660
    318.54474      55.07660
    318.55085      52.70160
    318.55695      49.95160
    318.56306      46.32660
    318.56916      47.32660
    318.57527      45.57660
    318.58137      46.70160
    318.58747      48.20160
    318.59358      48.82660
    318.59968      48.70160
    318.60579      49.82660
    318.61189      49.57660
    318.61800      51.82660
    318.62410      51.45160
    318.63020      47.82660
    318.63631      48.32660
    318.64241      52.95160
    318.64852      57.70160
    318.65462      60.07660
    318.66073      64.20160
    318.66683      63.70160
    318.67293      62.95160
    318.67904      63.82660
    318.68514      71.07660
    318.69125      76.95160
    318.69735      84.07660
    318.70346      83.20160
    318.70956      75.70160
    318.71566      66.57660
    318.72177      60.57660
    318.72787      57.07660
    318.73398      61.95160
    318.74008      64.57660
    318.74618      59.32660
    318.75229      52.32660
    318.75839      49.07660
    318.76450      48.70160
    318.77060      52.70160
    318.77671      53.82660
    318.78281      53.32660
    318.78891      52.20160
    318.79502      56.20160
    318.80112      58.32660
    318.80723      58.70160
    318.81333      56.20160
    318.81944      58.20160
    318.82554      58.57660
    318.83164      57.45160
    318.83775      56.82660
    318.84385      57.95160
    318.84996      64.20160
    318.85606      65.45160
    318.86217      66.07660
    318.86827      69.57660
    318.87437      67.95160
    318.88048      67.45160
    318.88658      67.32660
    318.89269      66.20160
    318.89879      68.82660
    318.90490      74.20160
    318.91100      77.45160
    318.91710      84.07660
    318.92321      90.32660
    318.92931      91.95160
    318.93542      91.82660
    318.94152      93.20160
    318.94763      92.95160
    318.95373      89.70160
    318.95983      91.32660
    318.96594      92.82660
    318.97204      93.20160
    318.97815      92.07660
    318.98425      88.20160
    318.99036      85.20160
    318.99646      86.57660
    319.00256      87.32660
    319.00867      89.70160
    319.01477      86.20160
    319.02088      83.57660
    319.02698      84.07660
    319.03309      79.70160
    319.03919      79.95160
    319.04529      84.82660
    319.05140      87.57660
    319.05750      90.45160
    319.06361      95.32660
    319.06971     101.57660
    319.07581     102.57660
    319.08192     100.70160
    319.08802      97.70160
    319.09413      98.70160
    319.10023      96.45160
    319.10634      93.20160
    319.11244      89.95160
    319.11854      83.95160
    319.12465      75.82660
    319.13075      73.20160
    319.13686      68.57660
    319.14296      63.20160
    319.14907      62.57660
    319.15517      64.70160
    319.16127      72.07660
    319.16738      84.45160
    319.17348      96.70160
    319.17959     104.95160
    319.18569     108.32660
    319.19180     108.95160
    319.19790     109.82660
    319.20400     111.82660
    319.21011     111.32660
    319.21621     110.20160
    319.22232     107.57660
    319.22842     100.32660
    319.23453      93.07660
    319.24063      89.07660
    319.24673      90.07660
    319.25284      95.57660
    319.25894     100.32660
    319.26505     100.45160
    319.27115     104.20160
    319.27726     108.57660
    319.28336     105.95160
    319.28946     100.45160
    319.29557      90.45160
    319.30167      85.82660
    319.30778      85.82660
    319.31388      85.45160
    319.31999      82.95160
    319.32609      81.45160
    319.33219      79.57660
    319.33830      78.57660
    319.34440      73.95160
    319.35051      69.95160
    319.35661      71.70160
    319.36272      74.95160
    319.36882      80.20160
    319.37492      82.82660
    319.38103      80.57660
    319.38713      81.07660
    319.39324      79.32660
    319.39934      78.70160
    319.40545      80.32660
    319.41155      81.07660
    319.41765      80.07660
    319.42376      83.82660
    319.42986      85.57660
    319.43597      88.57660
    319.44207      88.20160
    319.44817      85.32660
    319.45428      84.82660
    319.46038      83.07660
    319.46649      82.70160
    319.47259      79.45160
    319.47870      81.70160
    319.48480      84.45160
    319.49090      87.57660
    319.49701      86.95160
    319.50311      83.82660
    319.50922      75.82660
    319.51532      76.07660
    319.52143      78.07660
    319.52753      78.57660
    319.53363      76.45160
    319.53974      78.82660
    319.54584      83.82660
    319.55195      91.70160
    319.55805     100.20160
    319.56416     106.07660
    319.57026     107.32660
    319.57636     103.82660
    319.58247     102.20160
    319.58857      98.82660
    319.59468      93.95160
    319.60078      89.32660
    319.60689      84.95160
    319.61299      86.57660
    319.61909      84.57660
    319.62520      85.45160
    319.63130      87.95160
    319.63741      90.95160
    319.64351      93.57660
    319.64962      92.95160
    319.65572      97.32660
    319.66182      97.95160
    319.66793      97.07660
    319.67403      97.82660
    319.68014      93.07660
    319.68624      93.20160
    319.69235      93.32660
    319.69845      87.95160
    319.70455      85.32660
    319.71066      81.45160
    319.71676      79.07660
    319.72287      83.20160
    319.72897      88.20160
    319.73508      91.32660
    319.74118      94.07660
    319.74728      92.07660
    319.75339      87.57660
    319.75949      87.20160
    319.76560      91.20160
    319.77170      92.20160
    319.77780      90.70160
    319.78391      91.20160
    319.79001      93.57660
    319.79612      95.45160
    319.80222      96.57660
    319.80833      97.20160
    319.81443      96.82660
    319.82053      95.95160
    319.82664      95.82660
    319.83274      92.20160
    319.83885      89.45160
    319.84495      86.70160
    319.85106      84.57660
    319.85716      82.82660
    319.86326      83.82660
    319.86937      85.57660
    319.87547      88.57660
    319.88158      86.07660
    319.88768      79.07660
    319.89379      75.07660
    319.89989      71.57660
    319.90599      70.20160
    319.91210      71.57660
    319.91820      71.70160
    319.92431      72.82660
    319.93041      71.45160
    319.93652      66.95160
    319.94262      68.07660
    319.94872      70.20160
    319.95483      74.70160
    319.96093      80.07660
    319.96704      88.20160
    319.97314      98.20160
    319.97925     102.82660
    319.98535     105.70160
    319.99145     107.95160
    319.99756     109.32660
    320.00366     115.45160
    320.00977     116.95160
    320.01587     112.20160
    320.02198     108.82660
    320.02808     104.45160
    320.03418      93.82660
    320.04029      84.07660
    320.04639      82.82660
    320.05250      78.57660
    320.05860      77.70160
    320.06471      75.70160
    320.07081      73.95160
    320.07691      72.45160
    320.08302      73.45160
    320.08912      73.70160
    320.09523      74.45160
    320.10133      76.82660
    320.10743      78.70160
    320.11354      84.57660
    320.11964      91.95160
    320.12575      96.70160
    320.13185     100.20160
    320.13796     103.57660
    320.14406     106.45160
    320.15016     108.95160
    320.15627     108.95160
    320.16237     106.20160
    320.16848     103.70160
    320.17458      99.57660
    320.18069      98.70160
    320.18679      98.45160
    320.19289      97.45160
    320.19900     102.45160
    320.20510     104.07660
    320.21121     103.20160
    320.21731     102.82660
    320.22342     106.20160
    320.22952     111.95160
    320.23562     117.82660
    320.24173     124.07660
    320.24783     127.20160
    320.25394     128.07660
    320.26004     125.45160
    320.26615     121.45160
    320.27225     112.45160
    320.27835     106.82660
    320.28446     100.45160
    320.29056      92.20160
    320.29667      91.32660
    320.30277      95.32660
    320.30888      95.70160
    320.31498      97.20160
    320.32108      98.82660
    320.32719      98.95160
    320.33329      95.82660
    320.33940      93.20160
    320.34550      94.20160
    320.35161      94.95160
    320.35771      95.57660
    320.36381      94.70160
    320.36992      96.57660
    320.37602     102.32660
    320.38213     106.95160
    320.38823     106.32660
    320.39434     106.57660
    320.40044     108.32660
    320.40654     110.45160
    320.41265     112.82660
    320.41875     114.57660
    320.42486     111.45160
    320.43096     110.57660
    320.43707     112.45160
    320.44317     117.32660
    320.44927     124.32660
    320.45538     123.07660
    320.46148     118.32660
    320.46759     112.32660
    320.47369     109.95160
    320.47979     107.07660
    320.48590     106.95160
    320.49200     103.57660
    320.49811     101.45160
    320.50421      96.07660
    320.51032      93.07660
    320.51642      95.45160
    320.52252      99.32660
    320.52863     102.32660
    320.53473     105.70160
    320.54084     108.20160
    320.54694     103.70160
    320.55305     102.20160
    320.55915      98.32660
    320.56525      97.32660
    320.57136      97.95160
    320.57746     105.20160
    320.58357     114.07660
    320.58967     120.07660
    320.59578     121.70160
    320.60188     126.57660
    320.60798     129.70160
    320.61409     132.45160
    320.62019     136.57660
    320.62630     135.45160
    320.63240     130.95160
    320.63851     127.45160
    320.64461     123.45160
    320.65071     124.57660
    320.65682     125.82660
    320.66292     129.32660
    320.66903     129.32660
    320.67513     129.95160
    320.68124     131.70160
    320.68734     133.57660
    320.69344     128.95160
    320.69955     122.95160
    320.70565     117.07660
    320.71176     111.95160
    320.71786     110.95160
    320.72397     109.07660
    320.73007     103.57660
    320.73617      99.82660
    320.74228      99.95160
    320.74838      97.95160
    320.75449      98.70160
    320.76059     104.20160
    320.76670     102.45160
    320.77280     105.32660
    320.77890     109.82660
    320.78501     109.45160
    320.79111     109.95160
    320.79722     112.95160
    320.80332     115.20160
    320.80942     116.70160
    320.81553     116.32660
    320.82163     119.07660
    320.82774     123.70160
    320.83384     122.95160
    320.83995     123.32660
    320.84605     123.82660
    320.85215     118.95160
    320.85826     118.07660
    320.86436     121.95160
    320.87047     125.07660
    320.87657     122.45160
    320.88268     117.20160
    320.88878     115.07660
    320.89488     111.70160
    320.90099     108.07660
    320.90709     106.70160
    320.91320     106.20160
    320.91930     108.07660
    320.92541     112.20160
    320.93151     118.20160
    320.93761     117.45160
    320.94372     122.57660
    320.94982     125.32660
    320.95593     123.70160
    320.96203     127.45160
    320.96814     126.70160
    320.97424     126.95160
    320.98034     128.82660
    320.98645     127.20160
    320.99255     128.57660
    320.99866     131.45160
    321.00476     133.70160
    321.01087     136.45160
    321.01697     132.70160
    321.02307     127.45160
    321.02918     130.70160
    321.03528     132.82660
    321.04139     133.32660
    321.04749     132.32660
    321.05360     130.07660
    321.05970     126.95160
    321.06580     129.45160
    321.07191     133.95160
    321.07801     135.70160
    321.08412     133.57660
    321.09022     128.57660
    321.09633     125.32660
    321.10243     122.20160
    321.10853     124.57660
    321.11464     130.20160
    321.12074     132.57660
    321.12685     132.82660
    321.13295     134.07660
    321.13906     134.70160
    321.14516     130.57660
    321.15126     130.82660
    321.15737     128.45160
    321.16347     122.70160
    321.16958     116.95160
    321.17568     111.82660
    321.18178     110.32660
    321.18789     113.82660
    321.19399     113.20160
    321.20010     111.82660
    321.20620     113.07660
    321.21231     117.57660
    321.21841     120.45160
    321.22451     119.95160
    321.23062     118.45160
    321.23672     124.32660
    321.24283     128.57660
    321.24893     129.57660
    321.25504     131.20160
    321.26114     131.95160
    321.26724     136.95160
    321.27335     136.57660
    321.27945     142.07660
    321.28556     143.07660
    321.29166     142.70160
    321.29777     140.45160
    321.30387     141.20160
    321.30997     138.95160
    321.31608     134.07660
    321.32218     132.95160
    321.32829     130.95160
    321.33439     128.70160
    321.34050     125.20160
    321.34660     119.07660
    321.35270     114.57660
    321.35881     111.07660
    321.36491     107.32660
    321.37102     105.82660
    321.37712     106.32660
    321.38323     108.57660
    321.38933     110.70160
    321.39543     114.82660
    321.40154     119.82660
    321.40764     121.45160
    321.41375     126.82660
    321.41985     129.95160
    321.42596     134.57660
    321.43206     138.95160
    321.43816     141.95160
    321.44427     143.70160
    321.45037     142.57660
    321.45648     143.45160
    321.46258     142.07660
    321.46869     138.82660
    321.47479     140.07660
    321.48089     142.32660
    321.48700     136.20160
    321.49310     132.20160
    321.49921     128.57660
    321.50531     128.95160
    321.51141     128.45160
    321.51752     136.07660
    321.52362     146.95160
    321.52973     149.07660
    321.53583     149.70160
    321.54194     148.95160
    321.54804     144.32660
    321.55414     140.57660
    321.56025     145.82660
    321.56635     149.32660
    321.57246     152.70160
    321.57856     157.57660
    321.58467     159.95160
    321.59077     161.82660
    321.59687     162.45160
    321.60298     159.20160
    321.60908     155.07660
    321.61519     151.45160
    321.62129     151.07660
    321.62740     149.70160
    321.63350     148.70160
    321.63960     151.95160
    321.64571     150.95160
    321.65181     151.07660
    321.65792     151.32660
    321.66402     149.95160
    321.67013     153.82660
    321.67623     160.95160
    321.68233     165.07660
    321.68844     164.20160
    321.69454     169.07660
    321.70065     172.07660
    321.70675     170.70160
    321.71286     169.57660
    321.71896     168.57660
    321.72506     165.20160
    321.73117     160.82660
    321.73727     159.32660
    321.74338     158.70160
    321.74948     159.20160
    321.75559     158.70160
    321.76169     157.70160
    321.76779     156.82660
    321.77390     161.07660
    321.78000     170.07660
    321.78611     176.82660
    321.79221     178.20160
    321.79832     173.45160
    321.80442     162.82660
    321.81052     159.20160
    321.81663     157.32660
    321.82273     155.82660
    321.82884     156.07660
    321.83494     156.70160
    321.84105     158.45160
    321.84715     161.32660
    321.85325     168.95160
    321.85936     174.20160
    321.86546     179.70160
    321.87157     185.70160
    321.87767     186.57660
    321.88377     185.82660
    321.88988     184.82660
    321.89598     183.70160
    321.90209     175.82660
    321.90819     175.57660
    321.91430     176.32660
    321.92040     180.95160
    321.92650     179.95160
    321.93261     181.45160
    321.93871     178.07660
    321.94482     175.20160
    321.95092     175.32660
    321.95703     169.07660
    321.96313     167.07660
    321.96923     171.95160
    321.97534     181.45160
    321.98144     187.70160
    321.98755     188.70160
    321.99365     189.57660
    321.99976     190.45160
    322.00586     193.70160
    322.01196     192.32660
    322.01807     189.57660
    322.02417     189.45160
    322.03028     187.82660
    322.03638     188.70160
    322.04249     191.95160
    322.04859     201.07660
    322.05469     204.45160
    322.06080     203.82660
    322.06690     202.70160
    322.07301     199.07660
    322.07911     194.95160
    322.08522     192.20160
    322.09132     189.20160
    322.09742     189.70160
    322.10353     190.70160
    322.10963     193.07660
    322.11574     192.82660
    322.12184     193.70160
    322.12795     192.95160
    322.13405     190.95160
    322.14015     191.32660
    322.14626     194.32660
    322.15236     194.57660
    322.15847     197.57660
    322.16457     196.07660
    322.17068     193.20160
    322.17678     191.45160
    322.18288     196.07660
    322.18899     201.07660
    322.19509     202.57660
    322.20120     202.32660
    322.20730     200.20160
    322.21340     201.82660
    322.21951     204.07660
    322.22561     205.45160
    322.23172     204.07660
    322.23782     202.82663
    322.24393     200.70160
    322.25003     200.20160
    322.25613     202.57660
    322.26224     200.70160
    322.26834     201.70160
    322.27445     205.07660
    322.28055     211.07663
    322.28666     211.32663
    322.29276     210.82663
    322.29886     211.95163
    322.30497     210.57663
    322.31107     207.82663
    322.31718     212.57663
    322.32328     213.32663
    322.32939     213.07663
    322.33549     217.07663
    322.34159     221.70163
    322.34770     223.70163
    322.35380     220.20163
    322.35991     218.57663
    322.36601     218.70163
    322.37212     220.57663
    322.37822     220.20163
    322.38432     220.45163
    322.39043     222.70163
    322.39653     222.20163
    322.40264     223.70163
    322.40874     225.70163
    322.41485     225.07663
    322.42095     224.82663
    322.42705     223.82663
    322.43316     229.45163
    322.43926     233.82663
    322.44537     237.82663
    322.45147     238.70163
    322.45758     235.45163
    322.46368     233.20163
    322.46978     233.32663
    322.47589     233.32663
    322.48199     236.70163
    322.48810     242.82663
    322.49420     246.07663
    322.50031     248.45163
    322.50641     252.20163
    322.51251     249.70163
    322.51862     246.32663
    322.52472     241.20163
    322.53083     241.82663
    322.53693     241.57663
    322.54304     238.45163
    322.54914     235.82663
    322.55524     229.57663
    322.56135     225.95163
    322.56745     223.20163
    322.57356     218.20163
    322.57966     216.95163
    322.58576     218.82663
    322.59187     222.45163
    322.59797     225.95163
    322.60408     225.45163
    322.61018     225.32663
    322.61629     225.95163
    322.62239     229.07663
    322.62849     229.45163
    322.63460     229.95163
    322.64070     231.45163
    322.64681     238.07663
    322.65291     237.82663
    322.65902     239.95163
    322.66512     243.45163
    322.67122     249.70163
    322.67733     253.32663
    322.68343     263.20163
    322.68954     266.57663
    322.69564     265.70163
    322.70175     266.57663
    322.70785     272.07663
    322.71395     272.82663
    322.72006     274.07663
    322.72616     278.57663
    322.73227     282.20163
    322.73837     283.20163
    322.74448     283.70163
    322.75058     285.82663
    322.75668     289.07663
    322.76279     292.82663
    322.76889     292.45163
    322.77500     289.07663
    322.78110     290.07663
    322.78721     293.07663
    322.79331     297.20163
    322.79941     300.20163
    322.80552     299.45163
    322.81162     298.20163
    322.81773     294.82663
    322.82383     291.20163
    322.82994     292.20163
    322.83604     295.45163
    322.84214     305.32663
    322.84825     313.82663
    322.85435     321.45163
    322.86046     326.07663
    322.86656     327.70163
    322.87267     325.07663
    322.87877     321.45163
    322.88487     318.95163
    322.89098     314.82663
    322.89708     314.20163
    322.90319     317.20163
    322.90929     321.45163
    322.91539     327.07663
    322.92150     331.32663
    322.92760     333.57663
    322.93371     333.57663
    322.93981     333.57663
    322.94592     337.82663
    322.95202     343.70163
    322.95812     344.57663
    322.96423     347.07663
    322.97033     355.20163
    322.97644     366.70163
    322.98254     377.70163
    322.98865     386.70163
    322.99475     391.70163
    323.00085     394.70163
    323.00696     393.70163
    323.01306     391.07663
    323.01917     385.95163
    323.02527     377.82663
    323.03138     375.45163
    323.03748     367.70163
    323.04358     364.32663
    323.04969     363.82663
    323.05579     367.57663
    323.06190     374.45163
    323.06800     382.45163
    323.07411     388.57663
    323.08021     393.45163
    323.08631     400.20163
    323.09242     403.95163
    323.09852     407.95163
    323.10463     411.32663
    323.11073     414.32663
    323.11684     422.57663
    323.12294     431.57663
    323.12904     446.82663
    323.13515     460.57663
    323.14125     475.57663
    323.14736     492.07663
    323.15346     499.95163
    323.15957     503.57663
    323.16567     510.20163
    323.17177     518.70160
    323.17788     524.95160
    323.18398     530.95160
    323.19009     540.82660
    323.19619     547.95160
    323.20230     555.70160
    323.20840     565.20160
    323.21450     566.70160
    323.22061     560.95160
    323.22671     553.45160
    323.23282     542.20160
    323.23892     527.32660
    323.24503     509.07663
    323.25113     492.20163
    323.25723     476.32663
    323.26334     451.70163
    323.26944     426.45163
    323.27555     399.20163
    323.28165     369.70163
    323.28775     342.95163
    323.29386     316.32663
    323.29996     288.57663
    323.30607     266.57663
    323.31217     253.82663
    323.31828     240.70163
    323.32438     225.07663
    323.33048     215.57663
    323.33659     214.45163
    323.34269     211.45163
    323.34880     211.95163
    323.35490     214.57663
    323.36101     217.57663
    323.36711     225.32663
    323.37321     232.82663
    323.37932     242.57663
    323.38542     254.45163
    323.39153     266.82663
    323.39763     279.57663
    323.40374     291.70163
    323.40984     302.57663
    323.41594     315.70163
    323.42205     331.07663
    323.42815     350.82663
    323.43426     371.20163
    323.44036     395.82663
    323.44647     419.20163
    323.45257     438.57663
    323.45867     459.07663
    323.46478     478.32663
    323.47088     497.57663
    323.47699     520.70160
    323.48309     538.07660
    323.48920     562.82660
    323.49530     589.57660
    323.50140     612.45160
    323.50751     636.07660
    323.51361     661.45160
    323.51972     685.70160
    323.52582     712.70160
    323.53193     744.07660
    323.53803     775.70160
    323.54413     810.95160
    323.55024     844.95160
    323.55634     869.70160
    323.56245     883.07660
    323.56855     885.45160
    323.57466     882.32660
    323.58076     869.57660
    323.58686     840.45160
    323.59297     799.07660
    323.59907     746.82660
    323.60518     681.32660
    323.61128     608.45160
    323.61738     523.82660
    323.62349     432.32663
    323.62959     340.82663
    323.63570     250.57663
    323.64180     160.82660
    323.64791      72.20160
    323.65401     -11.67340
    323.66011     -85.67340
    323.66622    -146.79840
    323.67232    -202.67340
    323.67843    -252.42337
    323.68453    -288.17337
    323.69064    -313.92337
    323.69674    -328.42337
    323.70284    -335.29837
    323.70895    -336.29837
    323.71505    -332.92337
    323.72116    -321.67337
    323.72726    -300.04837
    323.73337    -275.79837
    323.73947    -246.17337
    323.74557    -216.17337
    323.75168    -182.79840
    323.75778    -148.54840
    323.76389    -110.42340
    323.76999     -70.79840
    323.77610     -30.54840
    323.78220      14.20160
    323.78830      55.57660
    323.79441     102.82660
    323.80051     155.57660
    323.80662     210.95160
    323.81272     267.32663
    323.81883     326.32663
    323.82493     384.95163
    323.83103     447.45163
    323.83714     511.45163
    323.84324     578.57660
    323.84935     650.45160
    323.85545     717.07660
    323.86156     788.70160
    323.86766     868.20160
    323.87376     952.82660
    323.87987    1036.70166
    323.88597    1121.95166
    323.89208    1212.57666
    323.89818    1302.32666
    323.90429    1382.07666
    323.91039    1449.32666
    323.91649    1499.82666
    323.92260    1531.20166
    323.92870    1549.70166
    323.93481    1538.45166
    323.94091    1499.32666
    323.94702    1432.70166
    323.95312    1334.70166
    323.95922    1211.07666
    323.96533    1063.70166
    323.97143     892.07660
    323.97754     706.07660
    323.98364     513.95160
    323.98974     315.20163
    323.99585     118.32660
    324.00195     -67.29840
    324.00806    -241.79837
    324.01416    -404.67337
    324.02027    -552.04840
    324.02637    -678.04840
    324.03247    -775.67340
    324.03858    -849.67340
    324.04468    -894.92340
    324.05079    -912.17340
    324.05689    -910.29840
    324.06300    -892.17340
    324.06910    -860.29840
    324.07520    -817.17340
    324.08131    -763.54840
    324.08741    -699.92340
    324.09352    -625.29840
    324.09962    -545.54840
    324.10573    -467.17337
    324.11183    -386.29837
    324.11793    -308.29837
    324.12404    -233.67337
    324.13014    -157.79840
    324.13625     -77.04840
    324.14235       1.20160
    324.14846      75.95160
    324.15456     154.82660
    324.16066     233.57663
    324.16677     305.70163
    324.17287     380.45163
    324.17898     446.82663
    324.18508     516.45160
    324.19119     579.82660
    324.19729     646.57660
    324.20339     716.32660
    324.20950     787.20160
    324.21560     857.45160
    324.22171     929.82660
    324.22781    1006.07660
    324.23392    1080.32666
    324.24002    1156.20166
    324.24612    1229.45166
    324.25223    1294.57666
    324.25833    1355.57666
    324.26444    1405.57666
    324.27054    1435.70166
    324.27665    1446.07666
    324.28275    1430.70166
    324.28885    1382.82666
    324.29496    1305.20166
    324.30106    1193.45166
    324.30717    1043.95166
    324.31327     859.82660
    324.31937     641.57660
    324.32548     392.70163
    324.33158     123.70160
    324.33769    -155.79840
    324.34379    -445.79837
    324.34990    -738.42340
    324.35600   -1024.04834
    324.36210   -1302.17334
    324.36821   -1564.29834
    324.37431   -1799.79858
    324.38042   -2001.54858
    324.38652   -2165.67358
    324.39263   -2293.04858
    324.39873   -2388.42358
    324.40483   -2449.67358
    324.41094   -2479.92358
    324.41704   -2480.42358
    324.42315   -2457.29858
    324.42925   -2417.79858
    324.43536   -2361.29858
    324.44146   -2296.04858
    324.44756   -2221.79858
    324.45367   -2141.79858
    324.45977   -2057.79858
    324.46588   -1964.79858
    324.47198   -1869.79858
    324.47809   -1771.92358
    324.48419   -1676.17358
    324.49029   -1577.67334
    324.49640   -1479.29834
    324.50250   -1382.67334
    324.50861   -1285.92334
    324.51471   -1192.42334
    324.52082   -1105.54834
    324.52692   -1020.04834
    324.53302    -932.54840
    324.53913    -848.04840
    324.54523    -763.17340
    324.55134    -679.04840
    324.55744    -597.17340
    324.56355    -518.54840
    324.56965    -440.54837
    324.57575    -357.04837
    324.58186    -271.29837
    324.58796    -181.04840
    324.59407     -88.17340
    324.60017       4.45160
    324.60628      94.57660
    324.61238     177.32660
    324.61848     255.95163
    324.62459     328.07663
    324.63069     385.32663
    324.63680     421.20163
    324.64290     429.07663
    324.64901     410.20163
    324.65511     363.45163
    324.66121     285.20163
    324.66732     177.32660
    324.67342      45.20160
    324.67953    -108.92340
    324.68563    -290.17337
    324.69173    -491.42337
    324.69784    -699.54840
    324.70394    -914.29840
    324.71005   -1126.29834
    324.71615   -1335.04834
    324.72226   -1524.17334
    324.72836   -1691.92358
    324.73446   -1834.79858
    324.74057   -1946.04858
    324.74667   -2027.29858
    324.75278   -2078.92358
    324.75888   -2102.42358
    324.76499   -2109.29858
    324.77109   -2090.29858
    324.77719   -2051.42358
    324.78330   -2000.54858
    324.78940   -1942.42358
    324.79551   -1878.17358
    324.80161   -1816.42358
    324.80772   -1749.67358
    324.81382   -1683.92358
    324.81992   -1615.42334
    324.82603   -1555.17334
    324.83213   -1491.29834
    324.83824   -1426.29834
    324.84434   -1363.92334
    324.85045   -1300.79834
    324.85655   -1239.54834
    324.86265   -1177.29834
    324.86876   -1124.04834
    324.87486   -1070.04834
    324.88097   -1014.67334
    324.88707    -964.42340
    324.89318    -917.92340
    324.89928    -877.42340
    324.90538    -837.79840
    324.91149    -797.42340
    324.91759    -757.04840
    324.92370    -715.29840
    324.92980    -672.79840
    324.93591    -627.04840
    324.94201    -586.29840
    324.94811    -542.17340
    324.95422    -493.92337
    324.96032    -439.29837
    324.96643    -391.04837
    324.97253    -342.29837
    324.97864    -294.54837
    324.98474    -254.54837
    324.99084    -223.79837
    324.99695    -209.04837
    325.00305    -201.42340
    325.00916    -212.29837
    325.01526    -237.92337
    325.02136    -278.29837
    325.02747    -332.04837
    325.03357    -400.29837
    325.03968    -476.54837
    325.04578    -563.79840
    325.05189    -659.29840
    325.05799    -757.42340
    325.06409    -852.42340
    325.07020    -944.04840
    325.07630   -1034.54834
    325.08241   -1118.17334
    325.08851   -1190.54834
    325.09462   -1247.79834
    325.10072   -1290.79834
    325.10682   -1321.04834
    325.11293   -1340.04834
    325.11903   -1349.29834
    325.12514   -1347.42334
    325.13124   -1336.04834
    325.13735   -1313.17334
    325.14345   -1285.29834
    325.14955   -1257.54834
    325.15566   -1225.79834
    325.16176   -1195.42334
    325.16787   -1165.17334
    325.17397   -1136.54834
    325.18008   -1106.79834
    325.18618   -1081.17334
    325.19228   -1053.04834
    325.19839   -1025.29834
    325.20449    -996.54840
    325.21060    -966.54840
    325.21670    -931.92340
    325.22281    -896.79840
    325.22891    -863.29840
    325.23501    -834.54840
    325.24112    -815.04840
    325.24722    -794.67340
    325.25333    -773.92340
    325.25943    -749.42340
    325.26554    -725.17340
    325.27164    -702.17340
    325.27774    -682.04840
    325.28385    -662.29840
    325.28995    -646.04840
    325.29606    -629.54840
    325.30216    -606.04840
    325.30827    -580.17340
    325.31437    -559.67340
    325.32047    -539.79840
    325.32658    -521.79840
    325.33268    -510.79837
    325.33879    -500.92337
    325.34489    -494.79837
    325.35099    -493.67337
    325.35710    -497.92337
    325.36320    -502.17337
    325.36931    -505.67337
    325.37541    -517.42340
    325.38152    -535.42340
    325.38762    -554.79840
    325.39372    -579.79840
    325.39983    -607.42340
    325.40593    -637.92340
    325.41204    -675.54840
    325.41814    -715.29840
    325.42425    -756.04840
    325.43035    -789.17340
    325.43645    -816.17340
    325.44256    -840.17340
    325.44866    -858.54840
    325.45477    -871.54840
    325.46087    -882.17340
    325.46698    -883.54840
    325.47308    -875.67340
    325.47918    -863.17340
    325.48529    -853.17340
    325.49139    -845.17340
    325.49750    -830.17340
    325.50360    -814.04840
    325.50971    -803.54840
    325.51581    -791.04840
    325.52191    -778.67340
    325.52802    -767.04840
    325.53412    -757.42340
    325.54023    -748.79840
    325.54633    -738.17340
    325.55244    -727.67340
    325.55854    -716.04840
    325.56464    -701.42340
    325.57075    -681.42340
    325.57685    -665.67340
    325.58296    -650.04840
    325.58906    -637.42340
    325.59517    -627.29840
    325.60127    -618.04840
    325.60737    -598.92340
    325.61348    -585.42340
    325.61958    -573.79840
    325.62569    -559.54840
    325.63179    -541.79840
    325.63790    -524.04840
    325.64400    -510.42337
    325.65010    -502.42337
    325.65621    -495.04837
    325.66231    -485.42337
    325.66842    -475.54837
    325.67452    -463.92337
    325.68063    -455.92337
    325.68673    -451.04837
    325.69283    -446.04837
    325.69894    -447.17337
    325.70504    -446.67337
    325.71115    -448.04837
    325.71725    -443.54837
    325.72335    -433.67337
    325.72946    -425.67337
    325.73556    -420.04837
    325.74167    -415.04837
    325.74777    -416.29837
    325.75388    -409.54837
    325.75998    -402.04837
    325.76608    -392.17337
    325.77219    -385.67337
    325.77829    -380.79837
    325.78440    -377.04837
    325.79050    -374.42337
    325.79661    -370.92337
    325.80271    -372.42337
    325.80881    -371.92337
    325.81492    -367.42337
    325.82102    -362.42337
    325.82713    -360.54837
    325.83323    -357.04837
    325.83934    -352.54837
    325.84544    -351.29837
    325.85154    -350.92337
    325.85765    -345.04837
    325.86375    -339.79837
    325.86986    -338.42337
    325.87596    -340.04837
    325.88207    -341.79837
    325.88817    -341.29837
    325.89427    -339.42337
    325.90038    -337.04837
    325.90648    -333.42337
    325.91259    -332.54837
    325.91869    -329.54837
    325.92480    -324.42337
    325.93090    -324.42337
    325.93700    -325.67337
    325.94311    -326.29837
    325.94921    -326.29837
    325.95532    -323.42337
    325.96142    -315.92337
    325.96753    -313.92337
    325.97363    -314.92337
    325.97973    -314.92337
    325.98584    -317.79837
    325.99194    -320.67337
    325.99805    -322.92337
    326.00415    -319.67337
    326.01026    -314.04837
    326.01636    -306.54837
    326.02246    -299.79837
    326.02857    -299.42337
    326.03467    -292.79837
    326.04078    -289.79837
    326.04688    -285.92337
    326.05298    -278.54837
    326.05909    -274.67337
    326.06519    -275.42337
    326.07130    -276.04837
    326.07740    -282.29837
    326.08351    -286.29837
    326.08961    -284.54837
    326.09571    -280.29837
    326.10182    -273.54837
    326.10792    -269.67337
    326.11403    -264.04837
    326.12013    -260.92337
    326.12624    -261.67337
    326.13234    -257.79837
    326.13844    -253.42337
    326.14455    -252.92337
    326.15065    -252.54837
    326.15676    -254.17337
    326.16286    -257.79837
    326.16897    -257.67337
    326.17507    -253.04837
    326.18117    -254.79837
    326.18728    -259.17337
    326.19338    -261.29837
    326.19949    -263.42337
    326.20559    -263.17337
    326.21170    -258.92337
    326.21780    -254.54837
    326.22390    -252.79837
    326.23001    -252.54837
    326.23611    -248.04837
    326.24222    -244.92337
    326.24832    -243.54837
    326.25443    -245.04837
    326.26053    -244.67337
    326.26663    -241.92337
    326.27274    -235.42337
    326.27884    -224.67337
    326.28495    -220.17337
    326.29105    -217.67337
    326.29716    -218.67337
    326.30326    -222.79837
    326.30936    -223.79837
    326.31547    -226.17337
    326.32157    -226.67337
    326.32768    -221.79837
    326.33378    -218.17337
    326.33989    -217.29837
    326.34599    -217.29837
    326.35209    -216.04837
    326.35820    -212.54837
    326.36430    -216.42337
    326.37041    -219.17337
    326.37651    -218.67337
    326.38262    -218.92337
    326.38872    -218.79837
    326.39482    -223.92337
    326.40093    -230.29837
    326.40703    -230.29837
    326.41314    -224.29837
    326.41924    -223.17337
    326.42534    -221.29837
    326.43145    -218.79837
    326.43755    -217.54837
    326.44366    -213.04837
    326.44976    -211.79837
    326.45587    -214.29837
    326.46197    -218.79837
    326.46807    -222.79837
    326.47418    -226.42337
    326.48028    -224.67337
    326.48639    -220.04837
    326.49249    -212.92337
    326.49860    -204.67337
    326.50470    -199.42340
    326.51080    -193.17340
    326.51691    -190.79840
    326.52301    -190.54840
    326.52912    -188.67340
    326.53522    -191.04840
    326.54133    -195.17340
    326.54743    -201.79840
    326.55353    -207.17337
    326.55964    -210.67337
    326.56574    -209.67337
    326.57185    -208.79837
    326.57795    -204.54837
    326.58406    -202.67340
    326.59016    -199.42340
    326.59626    -194.92340
    326.60237    -195.54840
    326.60847    -197.79840
    326.61458    -199.04840
    326.62068    -203.42340
    326.62679    -204.42340
    326.63289    -200.54840
    326.63899    -195.29840
    326.64510    -195.17340
    326.65120    -196.92340
    326.65731    -201.17340
    326.66341    -203.67340
    326.66952    -208.17337
    326.67562    -208.04837
    326.68172    -204.54837
    326.68783    -205.54837
    326.69393    -206.42337
    326.70004    -206.17337
    326.70614    -203.29840
    326.71225    -198.04840
    326.71835    -189.92340
    326.72445    -182.67340
    326.73056    -176.54840
    326.73666    -176.17340
    326.74277    -179.67340
    326.74887    -181.04840
    326.75497    -180.04840
    326.76108    -181.67340
    326.76718    -187.79840
    326.77329    -193.42340
    326.77939    -200.79840
    326.78550    -202.17340
    326.79160    -197.92340
    326.79770    -195.17340
    326.80381    -191.92340
    326.80991    -188.04840
    326.81602    -184.17340
    326.82212    -185.54840
    326.82823    -186.29840
    326.83433    -187.04840
    326.84043    -192.29840
    326.84654    -195.42340
    326.85264    -200.29840
    326.85875    -203.54840
    326.86485    -202.79840
    326.87096    -199.79840
    326.87706    -197.54840
    326.88316    -192.67340
    326.88927    -194.42340
    326.89537    -200.92340
    326.90148    -202.92340
    326.90758    -203.42340
    326.91369    -198.92340
    326.91979    -197.92340
    326.92589    -193.29840
    326.93200    -186.54840
    326.93810    -182.42340
    326.94421    -177.04840
    326.95031    -177.54840
    326.95642    -180.17340
    326.96252    -182.54840
    326.96862    -182.92340
    326.97473    -183.42340
    326.98083    -179.17340
    326.98694    -177.17340
    326.99304    -176.29840
    326.99915    -170.79840
    327.00525    -165.67340
    327.01135    -164.17340
    327.01746    -163.17340
    327.02356    -163.67340
    327.02967    -168.29840
    327.03577    -170.17340
    327.04188    -174.42340
    327.04798    -179.29840
    327.05408    -181.92340
    327.06019    -182.17340
    327.06629    -176.54840
    327.07240    -173.29840
    327.07850    -172.67340
    327.08461    -173.29840
    327.09071    -173.92340
    327.09681    -180.04840
    327.10292    -180.79840
    327.10902    -178.67340
    327.11513    -173.54840
    327.12123    -167.04840
    327.12733    -159.17340
    327.13344    -157.54840
    327.13954    -153.92340
    327.14565    -155.29840
    327.15175    -156.04840
    327.15786    -155.67340
    327.16396    -156.79840
    327.17006    -158.42340
    327.17617    -161.17340
    327.18227    -158.29840
    327.18838    -157.79840
    327.19448    -160.92340
    327.20059    -162.17340
    327.20669    -163.79840
    327.21279    -160.17340
    327.21890    -155.04840
    327.22500    -153.92340
    327.23111    -159.04840
    327.23721    -166.92340
    327.24332    -173.17340
    327.24942    -173.17340
    327.25552    -175.42340
    327.26163    -174.42340
    327.26773    -171.92340
    327.27384    -171.04840
    327.27994    -170.29840
    327.28605    -171.79840
    327.29215    -173.79840
    327.29825    -176.04840
    327.30436    -180.42340
    327.31046    -184.67340
    327.31657    -184.54840
    327.32267    -179.67340
    327.32878    -177.29840
    327.33488    -177.54840
    327.34098    -179.67340
    327.34709    -185.54840
    327.35319    -187.42340
    327.35930    -190.17340
    327.36540    -189.42340
    327.37151    -185.92340
    327.37761    -183.42340
    327.38371    -182.79840
    327.38982    -179.92340
    327.39592    -173.67340
    327.40203    -168.92340
    327.40813    -164.42340
    327.41424    -160.92340
    327.42034    -167.29840
    327.42644    -172.17340
    327.43255    -172.29840
    327.43865    -173.04840
    327.44476    -169.54840
    327.45086    -163.67340
    327.45696    -158.54840
    327.46307    -154.54840
    327.46917    -151.79840
    327.47528    -155.04840
    327.48138    -161.79840
    327.48749    -167.04840
    327.49359    -167.54840
    327.49969    -168.29840
    327.50580    -169.42340
    327.51190    -176.54840
    327.51801    -184.17340
    327.52411    -185.29840
    327.53022    -186.42340
    327.53632    -180.92340
    327.54242    -178.17340
    327.54853    -176.17340
    327.55463    -173.29840
    327.56074    -163.79840
    327.56684    -154.17340
    327.57295    -148.54840
    327.57905    -143.67340
    327.58515    -141.67340
    327.59126    -141.54840
    327.59736    -143.54840
    327.60347    -150.42340
    327.60957    -151.92340
    327.61568    -152.29840
    327.62178    -152.17340
    327.62788    -149.42340
    327.63399    -146.54840
    327.64009    -142.92340
    327.64620    -140.79840
    327.65230    -136.54840
    327.65841    -131.67340
    327.66451    -127.29840
    327.67061    -120.54840
    327.67672    -115.42340
    327.68282    -112.67340
    327.68893    -109.92340
    327.69503    -110.54840
    327.70114    -109.79840
    327.70724    -114.67340
    327.71334    -120.54840
    327.71945    -126.67340
    327.72555    -133.42340
    327.73166    -136.79840
    327.73776    -141.42340
    327.74387    -148.92340
    327.74997    -153.42340
    327.75607    -156.17340
    327.76218    -155.04840
    327.76828    -151.29840
    327.77439    -151.17340
    327.78049    -151.54840
    327.78660    -151.79840
    327.79270    -149.54840
    327.79880    -145.04840
    327.80491    -143.54840
    327.81101    -146.42340
    327.81712    -150.29840
    327.82322    -153.42340
    327.82932    -156.29840
    327.83543    -159.79840
    327.84153    -161.54840
    327.84764    -158.67340
    327.85374    -154.04840
    327.85985    -150.92340
    327.86595    -145.54840
    327.87205    -141.92340
    327.87816    -135.17340
    327.88426    -126.04840
    327.89037    -120.92340
    327.89647    -118.67340
    327.90258    -121.42340
    327.90868    -122.92340
    327.91478    -123.29840
    327.92089    -123.79840
    327.92699    -122.92340
    327.93310    -125.04840
    327.93920    -127.54840
    327.94531    -127.42340
    327.95141    -126.42340
    327.95751    -130.17340
    327.96362    -134.79840
    327.96972    -138.67340
    327.97583    -140.42340
    327.98193    -137.42340
    327.98804    -131.67340
    327.99414    -127.29840
    328.00024    -124.17340
    328.00635    -125.42340
    328.01245    -126.04840
    328.01856    -121.17340
    328.02466    -117.29840
    328.03077    -118.79840
    328.03687    -122.67340
    328.04297    -130.04840
    328.04908    -135.67340
    328.05518    -139.17340
    328.06129    -142.54840
    328.06739    -142.54840
    328.07350    -141.29840
    328.07960    -133.79840
    328.08570    -128.17340
    328.09181    -124.92340
    328.09791    -122.42340
    328.10402    -121.54840
    328.11012    -124.67340
    328.11623    -125.42340
    328.12233    -125.42340
    328.12843    -123.54840
    328.13454    -123.17340
    328.14064    -122.42340
    328.14675    -121.67340
    328.15285    -118.17340
    328.15895    -116.67340
    328.16506    -117.54840
    328.17116    -119.17340
    328.17727    -125.29840
    328.18337    -124.67340
    328.18948    -123.79840
    328.19558    -121.79840
    328.20168    -121.92340
    328.20779    -118.42340
    328.21389    -117.92340
    328.22000    -116.54840
    328.22610    -114.79840
    328.23221    -114.17340
    328.23831    -115.67340
    328.24441    -116.17340
    328.25052    -113.29840
    328.25662    -108.04840
    328.26273    -106.79840
    328.26883    -108.04840
    328.27494    -111.29840
    328.28104    -113.67340
    328.28714    -120.67340
    328.29325    -121.04840
    328.29935    -118.42340
    328.30546    -117.29840
    328.31156    -116.67340
    328.31767    -119.42340
    328.32377    -117.79840
    328.32987    -122.29840
    328.33598    -124.92340
    328.34208    -125.17340
    328.34819    -125.17340
    328.35429    -125.67340
    328.36040    -123.29840
    328.36650    -122.04840
    328.37260    -126.67340
    328.37871    -130.54840
    328.38481    -128.17340
    328.39092    -127.92340
    328.39702    -125.17340
    328.40313    -125.04840
    328.40923    -122.17340
    328.41533    -117.67340
    328.42144    -119.42340
    328.42754    -122.42340
    328.43365    -125.42340
    328.43975    -125.29840
    328.44586    -125.79840
    328.45196    -124.67340
    328.45806    -116.54840
    328.46417    -113.54840
    328.47027    -113.92340
    328.47638    -116.17340
    328.48248    -118.17340
    328.48859    -120.04840
    328.49469    -120.17340
    328.50079    -120.54840
    328.50690    -119.92340
    328.51300    -119.79840
    328.51911    -118.79840
    328.52521    -115.17340
    328.53131    -114.92340
    328.53742    -115.17340
    328.54352    -114.42340
    328.54963    -116.79840
    328.55573    -119.54840
    328.56184    -115.04840
    328.56794    -109.67340
    328.57404    -110.17340
    328.58015    -110.17340
    328.58625    -106.79840
    328.59236    -109.67340
    328.59846    -109.79840
    328.60457    -108.79840
    328.61067    -110.79840
    328.61677    -110.42340
    328.62288    -109.04840
    328.62898    -108.67340
    328.63509    -110.17340
    328.64119    -105.42340
    328.64730    -105.42340
    328.65340    -107.42340
    328.65950    -112.92340
    328.66561    -112.54840
    328.67171    -110.92340
    328.67782    -110.29840
    328.68392    -109.17340
    328.69003    -107.04840
    328.69613    -104.29840
    328.70223    -102.67340
    328.70834     -96.29840
    328.71444     -96.67340
    328.72055     -96.92340
    328.72665     -95.79840
    328.73276     -94.17340
    328.73886     -91.04840
    328.74496     -92.42340
    328.75107     -92.42340
    328.75717     -91.92340
    328.76328     -91.29840
    328.76938     -94.29840
    328.77549    -101.04840
    328.78159    -104.29840
    328.78769    -102.17340
    328.79380     -99.54840
    328.79990     -99.67340
    328.80601     -97.29840
    328.81211     -94.54840
    328.81822     -93.17340
    328.82432     -93.29840
    328.83042     -92.04840
    328.83653     -94.29840
    328.84263    -103.79840
    328.84874    -114.79840
    328.85484    -119.17340
    328.86094    -119.79840
    328.86705    -119.29840
    328.87315    -115.54840
    328.87926    -110.17340
    328.88536    -110.29840
    328.89147    -112.29840
    328.89757    -112.67340
    328.90367    -112.42340
    328.90978    -113.04840
    328.91588    -112.92340
    328.92199    -107.17340
    328.92809     -94.92340
    328.93420     -86.79840
    328.94030     -84.79840
    328.94640     -84.29840
    328.95251     -87.67340
    328.95861     -91.79840
    328.96472     -95.92340
    328.97082    -101.29840
    328.97693    -104.17340
    328.98303    -100.42340
    328.98913     -96.67340
    328.99524     -96.17340
    329.00134     -93.92340
    329.00745     -91.04840
    329.01355     -85.42340
    329.01966     -79.17340
    329.02576     -75.67340
    329.03186     -79.17340
    329.03797     -81.54840
    329.04407     -87.67340
    329.05018     -94.04840
    329.05628     -95.04840
    329.06239     -93.92340
    329.06849     -99.79840
    329.07459    -103.79840
    329.08070    -106.67340
    329.08680    -107.04840
    329.09291    -103.42340
    329.09901    -107.54840
    329.10512    -110.29840
    329.11122    -114.67340
    329.11732    -120.42340
    329.12343    -124.54840
    329.12953    -121.42340
    329.13564    -111.04840
    329.14174    -103.54840
    329.14785    -103.29840
    329.15395    -104.04840
    329.16005    -106.17340
    329.16616    -112.17340
    329.17226    -112.79840
    329.17837    -116.79840
    329.18447    -112.92340
    329.19058    -111.42340
    329.19668    -110.54840
    329.20278    -109.42340
    329.20889    -107.92340
    329.21499    -109.79840
    329.22110    -111.04840
    329.22720    -110.92340
    329.23330    -113.17340
    329.23941    -110.67340
    329.24551    -107.17340
    329.25162    -105.79840
    329.25772    -103.79840
    329.26383    -104.04840
    329.26993    -100.17340
    329.27603     -96.79840
    329.28214     -96.67340
    329.28824     -98.04840
    329.29435     -96.54840
    329.30045     -89.04840
    329.30656     -88.42340
    329.31266     -93.92340
    329.31876     -97.92340
    329.32487    -101.92340
    329.33097    -103.67340
    329.33708    -103.42340
    329.34318    -101.17340
    329.34929     -98.54840
    329.35539     -98.04840
    329.36149     -95.92340
    329.36760     -97.54840
    329.37370     -94.67340
    329.37981     -92.04840
    329.38591     -91.79840
    329.39202     -92.04840
    329.39812     -95.92340
    329.40422     -96.67340
    329.41033     -94.29840
    329.41643     -91.54840
    329.42254     -89.67340
    329.42864     -82.17340
    329.43475     -72.79840
    329.44085     -68.17340
    329.44695     -68.17340
    329.45306     -66.79840
    329.45916     -67.04840
    329.46527     -67.42340
    329.47137     -68.29840
    329.47748     -70.42340
    329.48358     -75.79840
    329.48968     -77.54840
    329.49579     -78.29840
    329.50189     -85.54840
    329.50800     -90.29840
    329.51410     -92.04840
    329.52021     -89.17340
    329.52631     -85.92340
    329.53241     -82.42340
    329.53852     -81.29840
    329.54462     -82.17340
    329.55073     -84.54840
    329.55683     -90.79840
    329.56293     -96.67340
    329.56904    -101.04840
    329.57514    -100.29840
    329.58125     -99.04840
    329.58735     -98.42340
    329.59346     -99.04840
    329.59956    -100.79840
    329.60566    -101.42340
    329.61177     -98.67340
    329.61787     -97.04840
    329.62398    -101.29840
    329.63008    -103.42340
    329.63619     -95.42340
    329.64229     -91.92340
    329.64839     -91.04840
    329.65450     -96.17340
    329.66060     -95.17340
    329.66671     -94.79840
    329.67281     -93.42340
    329.67892     -89.17340
    329.68502     -83.92340
    329.69112     -85.04840
    329.69723     -88.79840
    329.70333     -91.79840
    329.70944     -96.67340
    329.71554     -98.42340
    329.72165    -100.54840
    329.72775    -101.79840
    329.73385     -98.29840
    329.73996     -93.04840
    329.74606     -89.67340
    329.75217     -86.04840
    329.75827     -82.42340
    329.76438     -78.17340
    329.77048     -75.92340
    329.77658     -75.04840
    329.78269     -82.92340
    329.78879     -88.42340
    329.79490     -94.04840
    329.80100     -90.17340
    329.80711     -85.79840
    329.81321     -83.54840
    329.81931     -79.92340
    329.82542     -77.79840
    329.83152     -79.42340
    329.83763     -82.29840
    329.84373     -86.04840
    329.84984     -87.42340
    329.85594     -85.92340
    329.86204     -81.04840
    329.86815     -79.04840
    329.87425     -75.79840
    329.88036     -76.79840
    329.88646     -78.67340
    329.89257     -75.42340
    329.89867     -68.79840
    329.90477     -60.29840
    329.91088     -51.79840
    329.91698     -47.54840
    329.92309     -48.17340
    329.92919     -53.92340
    329.93529     -60.04840
    329.94140     -69.29840
    329.94750     -78.54840
    329.95361     -85.17340
    329.95971     -90.92340
    329.96582     -93.04840
    329.97192     -87.04840
    329.97802     -80.54840
    329.98413     -75.04840
    329.99023     -71.67340
    329.99634     -72.17340
    330.00244     -73.92340
    330.00855     -75.67340
    330.01465     -77.67340
    330.02075     -82.79840
    330.02686     -93.04840
    330.03296     -98.42340
    330.03907     -97.42340
    330.04517     -93.79840
    330.05128     -83.79840
    330.05738     -75.79840
    330.06348     -76.67340
    330.06959     -76.04840
    330.07569     -74.92340
    330.08180     -73.29840
    330.08790     -68.92340
    330.09401     -68.42340
    330.10011     -66.79840
    330.10621     -66.04840
    330.11232     -66.04840
    330.11842     -67.17340
    330.12453     -65.67340
    330.13063     -61.79840
    330.13674     -58.79840
    330.14284     -57.67340
    330.14894     -61.79840
    330.15505     -61.42340
    330.16115     -64.92340
    330.16726     -64.92340
    330.17336     -69.29840
    330.17947     -77.79840
    330.18557     -85.42340
    330.19167     -90.17340
    330.19778     -94.04840
    330.20388     -96.17340
    330.20999     -96.67340
    330.21609     -93.67340
    330.22220     -92.42340
    330.22830     -92.54840
    330.23440     -96.67340
    330.24051     -94.79840
    330.24661     -90.04840
    330.25272     -84.54840
    330.25882     -81.54840
    330.26492     -82.17340
    330.27103     -87.17340
    330.27713     -89.54840
    330.28324     -88.54840
    330.28934     -86.92340
    330.29545     -83.67340
    330.30155     -81.67340
    330.30765     -79.42340
    330.31376     -84.79840
    330.31986     -85.92340
    330.32597     -82.17340
    330.33207     -83.79840
    330.33818     -86.92340
    330.34428     -90.54840
    330.35038     -89.29840
    330.35649     -90.92340
    330.36259     -88.04840
    330.36870     -84.54840
    330.37480     -82.54840
    330.38091     -79.92340
    330.38701     -75.42340
    330.39311     -74.92340
    330.39922     -75.67340
    330.40532     -80.79840
    330.41143     -79.67340
    330.41753     -73.79840
    330.42364     -63.92340
    330.42974     -54.29840
    330.43584     -54.67340
    330.44195     -56.92340
    330.44805     -59.79840
    330.45416     -59.04840
    330.46026     -53.92340
    330.46637     -48.17340
    330.47247     -42.42340
    330.47857     -39.92340
    330.48468     -44.04840
    330.49078     -48.92340
    330.49689     -55.04840
    330.50299     -59.42340
    330.50910     -60.54840
    330.51520     -65.54840
    330.52130     -71.42340
    330.52741     -75.79840
    330.53351     -74.79840
    330.53962     -72.42340
    330.54572     -70.79840
    330.55183     -72.92340
    330.55793     -74.54840
    330.56403     -68.79840
    330.57014     -65.42340
    330.57624     -62.92340
    330.58235     -64.67340
    330.58845     -66.04840
    330.59455     -69.67340
    330.60066     -71.67340
    330.60676     -76.04840
    330.61287     -74.04840
    330.61897     -71.54840
    330.62508     -70.04840
    330.63118     -64.67340
    330.63728     -59.67340
    330.64339     -56.79840
    330.64949     -54.29840
    330.65560     -52.79840
    330.66170     -50.79840
    330.66781     -49.04840
    330.67391     -51.29840
    330.68001     -52.54840
    330.68612     -54.67340
    330.69222     -55.04840
    330.69833     -52.17340
    330.70443     -50.29840
    330.71054     -53.79840
    330.71664     -56.92340
    330.72274     -60.29840
    330.72885     -62.29840
    330.73495     -62.29840
    330.74106     -55.79840
    330.74716     -51.17340
    330.75327     -45.54840
    330.75937     -45.67340
    330.76547     -54.04840
    330.77158     -64.04840
    330.77768     -71.54840
    330.78379     -76.54840
    330.78989     -79.17340
    330.79600     -80.29840
    330.80210     -80.17340
    330.80820     -79.79840
    330.81431     -75.42340
    330.82041     -70.79840
    330.82652     -75.17340
    330.83262     -79.79840
    330.83873     -83.42340
    330.84483     -83.17340
    330.85093     -78.54840
    330.85704     -76.04840
    330.86314     -73.29840
    330.86925     -70.67340
    330.87535     -69.04840
    330.88146     -66.67340
    330.88756     -63.67340
    330.89366     -63.04840
    330.89977     -64.42340
    330.90587     -67.04840
    330.91198     -58.04840
    330.91808     -55.67340
    330.92419     -54.67340
    330.93029     -49.67340
    330.93639     -45.04840
    330.94250     -46.67340
    330.94860     -52.29840
    330.95471     -55.17340
    330.96081     -53.79840
    330.96691     -52.17340
    330.97302     -51.42340
    330.97912     -46.42340
    330.98523     -49.04840
    330.99133     -55.92340
    330.99744     -62.42340
    331.00354     -67.17340
    331.00964     -72.42340
    331.01575     -72.79840
    331.02185     -71.04840
    331.02796     -70.54840
    331.03406     -75.92340
    331.04017     -77.17340
    331.04627     -75.17340
    331.05237     -74.17340
    331.05848     -72.42340
    331.06458     -68.17340
    331.07069     -66.04840
    331.07679     -62.04840
    331.08290     -64.04840
    331.08900     -62.67340
    331.09510     -62.42340
    331.10121     -61.17340
    331.10731     -61.92340
    331.11342     -56.54840
    331.11952     -54.17340
    331.12563     -55.17340
    331.13173     -52.29840
    331.13783     -50.29840
    331.14394     -48.17340
    331.15004     -52.42340
    331.15615     -56.67340
    331.16225     -57.92340
    331.16836     -57.79840
    331.17446     -61.17340
    331.18056     -65.79840
    331.18667     -67.17340
    331.19277     -67.42340
    331.19888     -67.92340
    331.20498     -68.04840
    331.21109     -66.29840
    331.21719     -67.67340
    331.22329     -66.79840
    331.22940     -61.17340
    331.23550     -58.54840
    331.24161     -61.17340
    331.24771     -63.42340
    331.25382     -69.42340
    331.25992     -72.79840
    331.26602     -74.42340
    331.27213     -77.92340
    331.27823     -77.42340
    331.28434     -77.79840
    331.29044     -80.67340
    331.29654     -80.29840
    331.30265     -79.67340
    331.30875     -76.92340
    331.31486     -73.42340
    331.32096     -71.54840
    331.32707     -67.79840
    331.33317     -63.04840
    331.33927     -58.42340
    331.34538     -54.17340
    331.35148     -51.04840
    331.35759     -48.04840
    331.36369     -48.67340
    331.36980     -52.04840
    331.37590     -55.67340
    331.38200     -60.17340
    331.38811     -59.42340
    331.39421     -58.29840
    331.40032     -55.92340
    331.40642     -50.42340
    331.41253     -50.42340
    331.41863     -56.54840
    331.42473     -57.92340
    331.43084     -57.42340
    331.43694     -55.67340
    331.44305     -54.54840
    331.44915     -57.04840
    331.45526     -57.04840
    331.46136     -57.04840
    331.46746     -54.92340
    331.47357     -51.54840
    331.47967     -54.79840
    331.48578     -59.42340
    331.49188     -65.04840
    331.49799     -69.79840
    331.50409     -72.29840
    331.51019     -70.92340
    331.51630     -71.17340
    331.52240     -75.29840
    331.52851     -80.67340
    331.53461     -80.67340
    331.54072     -80.54840
    331.54682     -75.79840
    331.55292     -71.79840
    331.55903     -64.67340
    331.56513     -60.54840
    331.57124     -55.79840
    331.57734     -54.17340
    331.58345     -52.54840
    331.58955     -55.04840
    331.59565     -58.29840
    331.60176     -59.67340
    331.60786     -54.04840
    331.61397     -52.92340
    331.62007     -53.29840
    331.62618     -55.42340
    331.63228     -54.79840
    331.63838     -52.54840
    331.64449     -49.67340
    331.65059     -48.29840
    331.65670     -50.29840
    331.66280     -54.54840
    331.66890     -56.92340
    331.67501     -56.92340
    331.68111     -55.79840
    331.68722     -61.04840
    331.69332     -67.67340
    331.69943     -67.17340
    331.70553     -60.67340
    331.71163     -55.79840
    331.71774     -52.67340
    331.72384     -53.79840
    331.72995     -51.42340
    331.73605     -48.17340
    331.74216     -47.04840
    331.74826     -50.92340
    331.75436     -53.92340
    331.76047     -52.92340
    331.76657     -49.54840
    331.77268     -51.29840
    331.77878     -49.67340
    331.78489     -51.67340
    331.79099     -48.42340
    331.79709     -49.42340
    331.80320     -51.67340
    331.80930     -55.67340
    331.81541     -54.79840
    331.82151     -49.54840
    331.82762     -45.29840
    331.83372     -43.54840
    331.83982     -44.67340
    331.84593     -48.17340
    331.85203     -51.79840
    331.85814     -57.54840
    331.86424     -61.54840
    331.87035     -65.42340
    331.87645     -66.04840
    331.88255     -64.04840
    331.88866     -63.17340
    331.89476     -61.92340
    331.90087     -61.29840
    331.90697     -57.04840
    331.91308     -59.04840
    331.91918     -56.29840
    331.92528     -53.92340
    331.93139     -48.67340
    331.93749     -49.17340
    331.94360     -54.79840
    331.94970     -58.79840
    331.95581     -59.79840
    331.96191     -58.92340
    331.96801     -56.79840
    331.97412     -54.29840
    331.98022     -53.42340
    331.98633     -55.79840
    331.99243     -58.04840
    331.99853     -56.04840
    332.00464     -55.92340
    332.01074     -55.17340
    332.01685     -49.54840
    332.02295     -45.54840
    332.02906     -44.79840
    332.03516     -48.67340
    332.04126     -47.67340
    332.04737     -46.67340
    332.05347     -42.04840
    332.05958     -41.67340
    332.06568     -42.42340
    332.07179     -40.54840
    332.07789     -41.67340
    332.08399     -47.42340
    332.09010     -54.54840
    332.09620     -58.42340
    332.10231     -55.42340
    332.10841     -48.67340
    332.11452     -41.79840
    332.12062     -38.42340
    332.12672     -35.67340
    332.13283     -33.04840
    332.13893     -28.54840
    332.14504     -25.79840
    332.15114     -21.04840
    332.15725     -22.67340
    332.16335     -24.04840
    332.16945     -26.67340
    332.17556     -26.42340
    332.18166     -26.54840
    332.18777     -28.92340
    332.19387     -29.54840
    332.19998     -33.79840
    332.20608     -40.42340
    332.21218     -45.67340
    332.21829     -45.67340
    332.22439     -44.17340
    332.23050     -49.04840
    332.23660     -52.42340
    332.24271     -51.17340
    332.24881     -50.04840
    332.25491     -50.92340
    332.26102     -51.79840
    332.26712     -48.92340
    332.27323     -47.79840
    332.27933     -44.67340
    332.28544     -44.42340
    332.29154     -45.92340
    332.29764     -49.29840
    332.30375     -51.79840
    332.30985     -56.54840
    332.31596     -58.92340
    332.32206     -58.92340
    332.32817     -57.04840
    332.33427     -50.92340
    332.34037     -47.42340
    332.34648     -42.29840
    332.35258     -34.04840
    332.35869     -27.79840
    332.36479     -23.29840
    332.37089     -20.54840
    332.37700     -19.17340
    332.38310     -20.04840
    332.38921     -18.29840
    332.39531     -14.79840
    332.40142     -10.67340
    332.40752     -10.54840
    332.41362      -9.54840
    332.41973     -12.92340
    332.42583     -22.04840
    332.43194     -30.92340
    332.43804     -38.42340
    332.44415     -41.29840
    332.45025     -37.79840
    332.45635     -36.04840
    332.46246     -32.92340
    332.46856     -32.92340
    332.47467     -25.67340
    332.48077     -24.17340
    332.48688     -20.79840
    332.49298     -19.17340
    332.49908     -22.04840
    332.50519     -24.67340
    332.51129     -30.92340
    332.51740     -37.17340
    332.52350     -41.29840
    332.52961     -49.17340
    332.53571     -51.29840
    332.54181     -53.79840
    332.54792     -55.17340
    332.55402     -53.92340
    332.56013     -47.92340
    332.56623     -41.79840
    332.57234     -33.42340
    332.57844     -26.04840
    332.58454     -19.54840
    332.59065     -15.67340
    332.59675     -15.54840
    332.60286     -23.29840
    332.60896     -29.79840
    332.61507     -39.17340
    332.62117     -43.79840
    332.62727     -48.29840
    332.63338     -53.17340
    332.63948     -56.79840
    332.64559     -53.04840
    332.65169     -47.42340
    332.65780     -45.04840
    332.66390     -43.42340
    332.67000     -40.04840
    332.67611     -42.79840
    332.68221     -43.17340
    332.68832     -40.17340
    332.69442     -37.79840
    332.70052     -40.29840
    332.70663     -43.67340
    332.71273     -42.42340
    332.71884     -38.29840
    332.72494     -37.42340
    332.73105     -39.79840
    332.73715     -41.17340
    332.74325     -39.54840
    332.74936     -38.04840
    332.75546     -44.54840
    332.76157     -47.29840
    332.76767     -46.29840
    332.77378     -47.42340
    332.77988     -45.17340
    332.78598     -41.42340
    332.79209     -38.29840
    332.79819     -35.67340
    332.80430     -35.29840
    332.81040     -38.29840
    332.81651     -37.67340
    332.82261     -30.17340
    332.82871     -24.17340
    332.83482     -15.79840
    332.84092     -15.67340
    332.84703     -21.29840
    332.85313     -25.42340
    332.85924     -25.04840
    332.86534     -25.79840
    332.87144     -33.67340
    332.87755     -37.42340
    332.88365     -39.04840
    332.88976     -45.54840
    332.89586     -47.67340
    332.90197     -47.79840
    332.90807     -48.04840
    332.91417     -50.79840
    332.92028     -53.42340
    332.92638     -56.79840
    332.93249     -60.04840
    332.93859     -62.42340
    332.94470     -61.54840
    332.95080     -62.17340
    332.95690     -61.29840
    332.96301     -59.54840
    332.96911     -59.17340
    332.97522     -55.04840
    332.98132     -51.29840
    332.98743     -47.79840
    332.99353     -42.79840
    332.99963     -36.29840
    333.00574     -33.54840
    333.01184     -34.29840
    333.01795     -34.42340
    333.02405     -32.04840
    333.03016     -32.42340
    333.03626     -33.29840
    333.04236     -31.67340
    333.04847     -29.17340
    333.05457     -27.04840
    333.06068     -27.92340
    333.06678     -26.67340
    333.07288     -24.17340
    333.07899     -25.67340
    333.08509     -28.67340
    333.09120     -31.92340
    333.09730     -31.67340
    333.10341     -31.17340
    333.10951     -31.17340
    333.11561     -25.17340
    333.12172     -25.67340
    333.12782     -25.79840
    333.13393     -24.29840
    333.14003     -25.42340
    333.14614     -23.79840
    333.15224     -26.42340
    333.15834     -31.92340
    333.16445     -29.67340
    333.17055     -20.92340
    333.17666     -16.42340
    333.18276     -14.29840
    333.18887     -15.92340
    333.19497     -16.17340
    333.20107     -18.92340
    333.20718     -20.29840
    333.21328     -19.92340
    333.21939     -20.54840
    333.22549     -26.29840
    333.23160     -27.29840
    333.23770     -29.04840
    333.24380     -29.04840
    333.24991     -30.04840
    333.25601     -31.04840
    333.26212     -29.92340
    333.26822     -27.54840
    333.27433     -32.29840
    333.28043     -34.42340
    333.28653     -35.42340
    333.29264     -33.29840
    333.29874     -35.29840
    333.30485     -41.67340
    333.31095     -47.67340
    333.31706     -51.17340
    333.32316     -48.42340
    333.32926     -44.04840
    333.33537     -41.79840
    333.34147     -43.17340
    333.34758     -48.79840
    333.35368     -50.92340
    333.35979     -48.04840
    333.36589     -49.04840
    333.37199     -48.04840
    333.37810     -51.29840
    333.38420     -54.17340
    333.39031     -54.42340
    333.39641     -56.67340
    333.40251     -54.54840
    333.40862     -49.67340
    333.41472     -47.29840
    333.42083     -48.04840
    333.42693     -46.67340
    333.43304     -44.04840
    333.43914     -37.29840
    333.44524     -33.42340
    333.45135     -35.79840
    333.45745     -34.42340
    333.46356     -30.04840
    333.46966     -29.17340
    333.47577     -28.79840
    333.48187     -33.54840
    333.48797     -41.42340
    333.49408     -42.04840
    333.50018     -35.54840
    333.50629     -36.04840
    333.51239     -31.29840
    333.51850     -24.04840
    333.52460     -20.17340
    333.53070     -20.17340
    333.53681     -23.29840
    333.54291     -24.79840
    333.54902     -26.54840
    333.55512     -29.29840
    333.56123     -32.04840
    333.56733     -35.92340
    333.57343     -38.04840
    333.57954     -40.42340
    333.58564     -42.04840
    333.59175     -39.92340
    333.59785     -32.04840
    333.60396     -27.79840
    333.61006     -26.54840
    333.61616     -26.92340
    333.62227     -24.29840
    333.62837     -20.92340
    333.63448     -19.04840
    333.64058     -16.92340
    333.64669     -16.04840
    333.65279     -14.04840
    333.65889     -12.54840
    333.66500     -11.42340
    333.67110      -9.04840
    333.67721     -10.29840
    333.68331     -12.29840
    333.68942     -15.54840
    333.69552     -18.04840
    333.70162     -21.42340
    333.70773     -25.79840
    333.71383     -26.42340
    333.71994     -25.17340
    333.72604     -23.42340
    333.73215     -29.92340
    333.73825     -33.79840
    333.74435     -33.17340
    333.75046     -30.17340
    333.75656     -27.04840
    333.76267     -25.17340
    333.76877     -20.42340
    333.77487     -17.79840
    333.78098     -18.04840
    333.78708     -15.29840
    333.79319     -14.42340
    333.79929     -14.54840
    333.80540     -16.92340
    333.81150     -25.42340
    333.81760     -30.04840
    333.82371     -32.29840
    333.82981     -34.92340
    333.83592     -32.79840
    333.84202     -29.29840
    333.84813     -30.67340
    333.85423     -29.29840
    333.86033     -26.92340
    333.86644     -26.79840
    333.87254     -26.29840
    333.87865     -27.42340
    333.88475     -26.29840
    333.89086     -23.67340
    333.89696     -19.17340
    333.90306     -16.54840
    333.90917     -14.04840
    333.91527     -10.17340
    333.92138      -3.92340
    333.92748      -4.54840
    333.93359      -9.04840
    333.93969     -11.92340
    333.94579     -11.79840
    333.95190     -11.54840
    333.95800     -14.92340
    333.96411     -17.04840
    333.97021     -14.54840
    333.97632      -8.92340
    333.98242      -7.29840
    333.98852      -9.04840
    333.99463      -8.17340
    334.00073     -10.67340
    334.00684     -16.29840
    334.01294     -21.04840
    334.01905     -27.54840
    334.02515     -32.04840
    334.03125     -33.92340
    334.03736     -34.29840
    334.04346     -33.67340
    334.04957     -30.04840
    334.05567     -28.54840
    334.06178     -32.79840
    334.06788     -38.92340
    334.07398     -41.04840
    334.08009     -36.42340
    334.08619     -31.67340
    334.09230     -30.79840
    334.09840     -30.54840
    334.10450     -32.42340
    334.11061     -32.17340
    334.11671     -36.17340
    334.12282     -36.42340
    334.12892     -32.42340
    334.13503     -29.29840
    334.14113     -29.17340
    334.14723     -31.54840
    334.15334     -33.04840
    334.15944     -32.92340
    334.16555     -33.54840
    334.17165     -36.54840
    334.17776     -43.42340
    334.18386     -45.92340
    334.18996     -45.42340
    334.19607     -47.79840
    334.20217     -50.04840
    334.20828     -51.42340
    334.21438     -49.42340
    334.22049     -45.67340
    334.22659     -43.67340
    334.23269     -36.92340
    334.23880     -40.54840
    334.24490     -43.42340
    334.25101     -40.17340
    334.25711     -35.67340
    334.26322     -30.17340
    334.26932     -25.17340
    334.27542     -19.92340
    334.28153     -12.92340
    334.28763     -11.04840
    334.29374     -10.04840
    334.29984      -7.29840
    334.30595     -12.67340
    334.31205     -20.17340
    334.31815     -25.04840
    334.32426     -29.79840
    334.33036     -28.67340
    334.33647     -23.54840
    334.34257     -13.54840
    334.34868      -8.79840
    334.35478      -6.42340
    334.36088      -3.92340
    334.36699      -0.92340
    334.37309      -2.17340
    334.37920      -3.67340
    334.38530      -4.67340
    334.39141      -6.29840
    334.39751      -4.92340
    334.40361      -1.17340
    334.40972       1.70160
    334.41582      -1.92340
    334.42193      -8.17340
    334.42803      -7.92340
    334.43414      -7.54840
    334.44024      -7.17340
    334.44634      -6.29840
    334.45245      -6.54840
    334.45855      -9.29840
    334.46466     -12.04840
    334.47076     -17.42340
    334.47686     -19.04840
    334.48297     -17.92340
    334.48907     -22.92340
    334.49518     -24.04840
    334.50128     -22.79840
    334.50739     -20.54840
    334.51349     -14.04840
    334.51959     -12.92340
    334.52570     -11.67340
    334.53180     -13.04840
    334.53791     -15.17340
    334.54401     -18.79840
    334.55012     -20.92340
    334.55622     -23.42340
    334.56232     -26.79840
    334.56843     -32.67340
    334.57453     -31.54840
    334.58064     -30.92340
    334.58674     -25.92340
    334.59285     -22.04840
    334.59895     -18.79840
    334.60505     -16.92340
    334.61116     -11.79840
    334.61726     -12.17340
    334.62337     -14.42340
    334.62947     -10.54840
    334.63558      -6.17340
    334.64168      -4.54840
    334.64778      -4.67340
    334.65389     -11.42340
    334.65999     -11.67340
    334.66610     -11.54840
    334.67220     -17.79840
    334.67831     -17.54840
    334.68441     -16.92340
    334.69051     -14.29840
    334.69662      -9.42340
    334.70272     -10.92340
    334.70883     -12.17340
    334.71493     -11.67340
    334.72104     -16.92340
    334.72714     -18.92340
    334.73324     -21.54840
    334.73935     -22.29840
    334.74545     -22.04840
    334.75156     -21.67340
    334.75766     -21.92340
    334.76377     -22.67340
    334.76987     -23.67340
    334.77597     -23.04840
    334.78208     -20.04840
    334.78818     -12.92340
    334.79429     -12.42340
    334.80039     -11.42340
    334.80649     -16.29840
    334.81260     -21.17340
    334.81870     -22.79840
    334.82481     -23.29840
    334.83091     -27.29840
    334.83702     -31.79840
    334.84312     -38.29840
    334.84922     -39.29840
    334.85533     -32.54840
    334.86143     -24.79840
    334.86754     -16.67340
    334.87364     -17.04840
    334.87975     -21.17340
    334.88585     -24.67340
    334.89195     -28.92340
    334.89806     -28.29840
    334.90416     -27.29840
    334.91027     -25.79840
    334.91637     -26.67340
    334.92248     -24.04840
    334.92858     -21.04840
    334.93468     -20.29840
    334.94079     -21.17340
    334.94689     -22.92340
    334.95300     -24.29840
    334.95910     -23.54840
    334.96521     -23.54840
    334.97131     -22.92340
    334.97741     -28.92340
    334.98352     -28.42340
    334.98962     -28.79840
    334.99573     -25.67340
    335.00183     -25.17340
    335.00794     -26.54840
    335.01404     -29.29840
    335.02014     -30.79840
    335.02625     -33.42340
    335.03235     -34.54840
    335.03846     -34.04840
    335.04456     -33.04840
    335.05067     -29.92340
    335.05677     -25.79840
    335.06287     -19.79840
    335.06898     -14.79840
    335.07508      -9.79840
    335.08119     -13.17340
    335.08729     -16.29840
    335.09340     -18.67340
    335.09950     -22.42340
    335.10560     -25.67340
    335.11171     -26.79840
    335.11781     -29.92340
    335.12392     -29.29840
    335.13002     -25.17340
    335.13613     -24.04840
    335.14223     -22.42340
    335.14833     -22.67340
    335.15444     -24.67340
    335.16054     -24.92340
    335.16665     -24.17340
    335.17275     -22.79840
    335.17885     -23.04840
    335.18496     -25.67340
    335.19106     -25.42340
    335.19717     -26.54840
    335.20327     -28.42340
    335.20938     -31.17340
    335.21548     -37.04840
    335.22158     -37.54840
    335.22769     -34.67340
    335.23379     -35.29840
    335.23990     -32.92340
    335.24600     -34.17340
    335.25211     -36.17340
    335.25821     -38.67340
    335.26431     -41.04840
    335.27042     -39.04840
    335.27652     -38.67340
    335.28263     -38.17340
    335.28873     -33.79840
    335.29484     -33.67340
    335.30094     -34.17340
    335.30704     -32.54840
    335.31315     -28.04840
    335.31925     -17.54840
    335.32536      -9.67340
    335.33146     -11.29840
    335.33757     -13.42340
    335.34367     -10.17340
    335.34977      -7.42340
    335.35588      -7.79840
    335.36198      -5.29840
    335.36809      -0.42340
    335.37419       2.20160
    335.38030       0.95160
    335.38640       1.70160
    335.39250       0.20160
    335.39861      -4.17340
    335.40471      -7.79840
    335.41082     -10.79840
    335.41692     -10.67340
    335.42303      -9.17340
    335.42913      -4.17340
    335.43523       0.70160
    335.44134       0.70160
    335.44744      -5.29840
    335.45355      -6.54840
    335.45965      -8.67340
    335.46576      -9.29840
    335.47186     -11.92340
    335.47796     -10.29840
    335.48407     -13.92340
    335.49017     -11.17340
    335.49628      -7.92340
    335.50238      -5.17340
    335.50848      -4.54840
    335.51459      -6.92340
    335.52069     -11.42340
    335.52680     -19.29840
    335.53290     -25.29840
    335.53901     -31.67340
    335.54511     -35.67340
    335.55121     -38.04840
    335.55732     -40.29840
    335.56342     -45.92340
    335.56953     -47.54840
    335.57563     -44.42340
    335.58174     -35.79840
    335.58784     -27.29840
    335.59394     -18.29840
    335.60005     -15.29840
    335.60615     -15.29840
    335.61226     -16.17340
    335.61836     -13.42340
    335.62447     -16.79840
    335.63057     -19.17340
    335.63667     -18.67340
    335.64278     -20.67340
    335.64888     -25.92340
    335.65499     -31.54840
    335.66109     -32.29840
    335.66720     -34.54840
    335.67330     -34.79840
    335.67940     -38.67340
    335.68551     -39.54840
    335.69161     -38.29840
    335.69772     -33.54840
    335.70382     -28.54840
    335.70993     -21.54840
    335.71603     -18.42340
    335.72213     -18.42340
    335.72824     -15.29840
    335.73434     -18.17340
    335.74045     -14.54840
    335.74655     -12.79840
    335.75266     -14.29840
    335.75876     -19.79840
    335.76486     -24.92340
    335.77097     -23.92340
    335.77707     -22.92340
    335.78318     -21.92340
    335.78928     -21.17340
    335.79539     -19.67340
    335.80149     -19.17340
    335.80759     -17.29840
    335.81370     -17.17340
    335.81980     -14.54840
    335.82591     -15.42340
    335.83201     -18.29840
    335.83812     -19.54840
    335.84422     -20.67340
    335.85032     -20.42340
    335.85643     -19.29840
    335.86253     -21.04840
    335.86864     -18.42340
    335.87474     -17.54840
    335.88084     -16.29840
    335.88695     -13.04840
    335.89305      -6.79840
    335.89916      -3.29840
    335.90526       5.45160
    335.91137      12.32660
    335.91747       9.57660
    335.92357       2.70160
    335.92968      -0.17340
    335.93578      -1.79840
    335.94189      -3.17340
    335.94799      -5.42340
    335.95410      -7.29840
    335.96020      -9.92340
    335.96630     -12.04840
    335.97241     -15.79840
    335.97851     -22.54840
    335.98462     -22.17340
    335.99072     -21.17340
    335.99683     -20.67340
    336.00293     -21.17340
    336.00903     -21.67340
    336.01514     -22.42340
    336.02124     -19.92340
    336.02735     -19.92340
    336.03345     -20.54840
    336.03956     -19.17340
    336.04566     -19.29840
    336.05176     -19.54840
    336.05787     -21.79840
    336.06397     -22.29840
    336.07008     -18.17340
    336.07618     -17.04840
    336.08229     -19.42340
    336.08839     -26.92340
    336.09449     -31.04840
    336.10060     -31.04840
    336.10670     -32.92340
    336.11281     -31.29840
    336.11891     -29.79840
    336.12502     -33.79840
    336.13112     -34.92340
    336.13722     -35.04840
    336.14333     -32.79840
    336.14943     -29.29840
    336.15554     -23.92340
    336.16164     -14.42340
    336.16775     -10.17340
    336.17385      -2.67340
    336.17995       2.07660
    336.18606       4.70160
    336.19216       6.32660
    336.19827       5.70160
    336.20437       1.32660
    336.21047      -4.79840
    336.21658      -5.79840
    336.22268      -6.29840
    336.22879      -8.29840
    336.23489     -10.54840
    336.24100      -9.92340
    336.24710      -9.29840
    336.25320      -7.17340
    336.25931      -8.79840
    336.26541      -7.79840
    336.27152      -7.67340
    336.27762     -10.17340
    336.28373     -13.04840
    336.28983     -15.17340
    336.29593     -22.79840
    336.30204     -27.04840
    336.30814     -23.67340
    336.31425     -19.79840
    336.32035     -17.92340
    336.32646     -12.29840
    336.33256     -10.29840
    336.33866      -6.67340
    336.34477      -2.92340
    336.35087      -0.92340
    336.35698      -5.92340
    336.36308     -11.42340
    336.36919     -17.54840
    336.37529     -21.42340
    336.38139     -21.54840
    336.38750     -20.79840
    336.39360     -18.54840
    336.39971     -17.04840
    336.40581     -15.17340
    336.41192      -9.04840
    336.41802      -2.04840
    336.42412       3.45160
    336.43023      10.57660
    336.43633      14.70160
    336.44244      13.95160
    336.44854      13.57660
    336.45465      10.07660
    336.46075       5.07660
    336.46685      -4.42340
    336.47296      -8.17340
    336.47906     -10.67340
    336.48517     -10.54840
    336.49127      -8.17340
    336.49738     -12.17340
    336.50348     -11.29840
    336.50958      -9.29840
    336.51569      -5.79840
    336.52179      -0.54840
    336.52790       5.95160
    336.53400      10.45160
    336.54010      11.20160
    336.54621      17.45160
    336.55231      22.95160
    336.55842      19.70160
    336.56452      14.70160
    336.57063       7.95160
    336.57673       5.95160
    336.58283       1.32660
    336.58894      -2.92340
    336.59504      -4.67340
    336.60115      -8.92340
    336.60725     -10.67340
    336.61336     -12.04840
    336.61946     -17.92340
    336.62556     -19.42340
    336.63167     -16.79840
    336.63777     -15.67340
    336.64388     -12.92340
    336.64998      -7.42340
    336.65609      -2.54840
    336.66219       1.07660
    336.66829       4.82660
    336.67440       7.07660
    336.68050       7.20160
    336.68661       7.70160
    336.69271       0.57660
    336.69882      -1.54840
    336.70492      -3.17340
    336.71102      -3.67340
    336.71713      -7.54840
    336.72323      -8.42340
    336.72934      -8.54840
    336.73544     -13.92340
    336.74155     -19.17340
    336.74765     -17.79840
    336.75375     -20.67340
    336.75986     -21.92340
    336.76596     -16.92340
    336.77207     -19.29840
    336.77817     -13.42340
    336.78428     -12.92340
    336.79038     -11.29840
    336.79648     -10.29840
    336.80259     -11.29840
    336.80869     -10.54840
    336.81480      -7.29840
    336.82090      -5.92340
    336.82701      -4.17340
    336.83311      -0.42340
    336.83921       1.70160
    336.84532       5.32660
    336.85142       8.45160
    336.85753       8.07660
    336.86363       8.70160
    336.86974       8.20160
    336.87584       9.32660
    336.88194      10.20160
    336.88805      11.45160
    336.89415       9.57660
    336.90026       9.70160
    336.90636      12.70160
    336.91246      13.57660
    336.91857      14.07660
    336.92467      10.07660
    336.93078       9.70160
    336.93688       7.70160
    336.94299       5.45160
    336.94909       3.45160
    336.95519       0.57660
    336.96130      -4.92340
    336.96740      -8.04840
    336.97351      -8.17340
    336.97961      -5.17340
    336.98572      -0.79840
    336.99182      -1.04840
    336.99792      -1.17340
    337.00403       1.07660
    337.01013       0.70160
    337.01624      -0.42340
    337.02234      -4.92340
    337.02845      -7.92340
    337.03455      -5.17340
    337.04065      -3.29840
    337.04676      -1.79840
    337.05286       0.20160
    337.05897       4.32660
    337.06507       4.70160
    337.07118       5.45160
    337.07728       3.20160
    337.08338      -0.17340
    337.08949      -0.92340
    337.09559      -2.29840
    337.10170      -1.92340
    337.10780      -3.92340
    337.11391       0.57660
    337.12001       5.95160
    337.12611       7.20160
    337.13222       7.45160
    337.13832       4.57660
    337.14443       5.20160
    337.15053       7.32660
    337.15664       9.95160
    337.16274       8.20160
    337.16884       1.32660
    337.17495       0.82660
    337.18105       2.57660
    337.18716       6.70160
    337.19326       4.20160
    337.19937       1.95160
    337.20547       1.95160
    337.21157      -1.67340
    337.21768      -9.42340
    337.22378     -14.17340
    337.22989      -9.67340
    337.23599      -3.79840
    337.24209      -0.92340
    337.24820      -0.67340
    337.25430      -1.04840
    337.26041       2.45160
    337.26651       8.70160
    337.27262       8.45160
    337.27872       7.70160
    337.28482       1.82660
    337.29093      -1.67340
    337.29703      -5.67340
    337.30314      -6.04840
    337.30924      -4.17340
    337.31535      -4.54840
    337.32145      -7.92340
    337.32755      -8.92340
    337.33366     -11.54840
    337.33976      -7.17340
    337.34587      -0.29840
    337.35197       5.57660
    337.35808       9.45160
    337.36418      13.82660
    337.37028      15.95160
    337.37639      19.45160
    337.38249      22.07660
    337.38860      20.95160
    337.39470      22.07660
    337.40081      17.95160
    337.40691      15.82660
    337.41301      16.70160
    337.41912      21.20160
    337.42522      25.07660
    337.43133      25.07660
    337.43743      29.95160
    337.44354      28.70160
    337.44964      30.07660
    337.45574      27.57660
    337.46185      24.57660
    337.46795      21.95160
    337.47406      14.32660
    337.48016      10.57660
    337.48627      12.45160
    337.49237      16.95160
    337.49847      16.95160
    337.50458      18.07660
    337.51068      15.45160
    337.51679      12.20160
    337.52289       9.57660
    337.52900       5.20160
    337.53510       8.57660
    337.54120      14.45160
    337.54731      20.82660
    337.55341      22.95160
    337.55952      22.20160
    337.56562      20.57660
    337.57173      19.32660
    337.57783      19.82660
    337.58393      19.07660
    337.59004      12.45160
    337.59614       6.70160
    337.60225       5.57660
    337.60835       6.45160
    337.61445       6.07660
    337.62056       9.95160
    337.62666      11.82660
    337.63277      10.07660
    337.63887       5.95160
    337.64498       4.32660
    337.65108       1.95160
    337.65718       2.20160
    337.66329       3.45160
    337.66939       0.45160
    337.67550      -3.54840
    337.68160      -4.42340
    337.68771      -4.67340
    337.69381      -1.92340
    337.69991       3.95160
    337.70602       9.32660
    337.71212       8.45160
    337.71823       6.20160
    337.72433       4.57660
    337.73044       2.70160
    337.73654       0.57660
    337.74264      -1.67340
    337.74875      -2.79840
    337.75485      -2.04840
    337.76096       3.45160
    337.76706       3.45160
    337.77317       4.82660
    337.77927       3.20160
    337.78537       4.20160
    337.79148       5.20160
    337.79758       8.70160
    337.80369       8.20160
    337.80979       8.07660
    337.81590       9.45160
    337.82200      12.57660
    337.82810      16.82660
    337.83421      12.57660
    337.84031       6.32660
    337.84642       1.32660
    337.85252      -2.17340
    337.85863       1.20160
    337.86473      -0.42340
    337.87083      -0.04840
    337.87694       2.45160
    337.88304       7.95160
    337.88915       6.32660
    337.89525       6.95160
    337.90136      11.32660
    337.90746      13.70160
    337.91356      11.07660
    337.91967      13.70160
    337.92577      11.32660
    337.93188      14.20160
    337.93798      14.07660
    337.94408      10.70160
    337.95019       0.57660
    337.95629      -6.79840
    337.96240      -9.92340
    337.96850      -8.54840
    337.97461      -3.42340
    337.98071       6.70160
    337.98681      15.70160
    337.99292      21.20160
    337.99902      23.45160
    338.00513      23.70160
    338.01123      27.07660
    338.01734      30.07660
    338.02344      26.95160
    338.02954      22.82660
    338.03565      24.57660
    338.04175      25.95160
    338.04786      26.07660
    338.05396      22.70160
    338.06007      14.45160
    338.06617       7.32660
    338.07227       0.45160
    338.07838      -0.54840
    338.08448       1.45160
    338.09059       1.82660
    338.09669       2.20160
    338.10280       3.70160
    338.10890       0.82660
    338.11500       0.20160
    338.12111       0.20160
    338.12721       0.20160
    338.13332       3.07660
    338.13942       6.70160
    338.14553       7.32660
    338.15163       5.82660
    338.15773       4.45160
    338.16384       4.82660
    338.16994       6.45160
    338.17605       4.82660
    338.18215       3.82660
    338.18826       5.95160
    338.19436       5.20160
    338.20046       1.95160
    338.20657      -2.92340
    338.21267      -7.79840
    338.21878      -9.29840
    338.22488      -9.17340
    338.23099     -12.67340
    338.23709     -14.67340
    338.24319      -9.67340
    338.24930     -13.17340
    338.25540     -11.42340
    338.26151     -11.04840
    338.26761     -15.67340
    338.27372     -18.67340
    338.27982     -14.42340
    338.28592      -6.92340
    338.29203      -1.04840
    338.29813       3.07660
    338.30424      10.32660
    338.31034      18.20160
    338.31644      20.20160
    338.32255      18.57660
    338.32865      12.82660
    338.33476       6.20160
    338.34086      -7.17340
    338.34697     -14.79840
    338.35307     -15.67340
    338.35917     -15.04840
    338.36528      -5.04840
    338.37138       5.20160
    338.37749      10.70160
    338.38359      12.20160
    338.38970      13.32660
    338.39580      12.07660
    338.40190      10.82660
    338.40801       6.95160
    338.41411       0.70160
    338.42022      -1.67340
    338.42632      -3.79840
    338.43243      -7.67340
    338.43853      -6.92340
    338.44463      -7.04840
    338.45074      -6.67340
    338.45684      -2.29840
    338.46295       1.07660
    338.46905       4.20160
    338.47516       7.07660
    338.48126       6.45160
    338.48736       3.70160
    338.49347       6.70160
    338.49957       3.95160
    338.50568       1.07660
    338.51178       1.20160
    338.51789       2.20160
    338.52399       6.57660
    338.53009       9.45160
    338.53620       6.20160
    338.54230       1.32660
    338.54841      -4.04840
    338.55451      -4.42340
    338.56062      -3.54840
    338.56672       0.20160
    338.57282       1.82660
    338.57893       1.32660
    338.58503      -2.42340
    338.59114      -3.67340
    338.59724      -4.54840
    338.60335      -4.17340
    338.60945      -1.92340
    338.61555       0.70160
    338.62166       1.82660
    338.62776      -1.42340
    338.63387      -4.92340
    338.63997      -0.17340
    338.64607       7.20160
    338.65218      14.70160
    338.65828      19.70160
    338.66439      24.32660
    338.67049      27.32660
    338.67660      29.32660
    338.68270      28.45160
    338.68880      30.07660
    338.69491      29.70160
    338.70101      27.45160
    338.70712      25.45160
    338.71322      23.57660
    338.71933      24.07660
    338.72543      22.95160
    338.73153      16.82660
    338.73764      11.57660
    338.74374       7.82660
    338.74985       4.70160
    338.75595       9.07660
    338.76206       5.32660
    338.76816       4.95160
    338.77426       4.07660
    338.78037       4.07660
    338.78647       5.32660
    338.79258       2.70160
    338.79868      -0.92340
    338.80479      -0.29840
    338.81089       4.70160
    338.81699      13.20160
    338.82310      20.95160
    338.82920      20.57660
    338.83531      13.95160
    338.84141      13.95160
    338.84752      14.82660
    338.85362      14.45160
    338.85972       8.70160
    338.86583       7.57660
    338.87193       9.82660
    338.87804       6.95160
    338.88414       6.57660
    338.89025       6.70160
    338.89635       4.95160
    338.90245       6.82660
    338.90856       9.82660
    338.91466       7.95160
    338.92077       2.07660
    338.92687       2.07660
    338.93298      -0.67340
    338.93908      -2.42340
    338.94518      -5.79840
    338.95129      -5.54840
    338.95739       0.07660
    338.96350       3.45160
    338.96960       9.57660
    338.97571       8.45160
    338.98181       5.20160
    338.98791       4.82660
    338.99402       8.82660
    339.00012      10.32660
    339.00623      12.57660
    339.01233      11.45160
    339.01843       7.70160
    339.02454       6.70160
    339.03064       7.57660
    339.03675       6.45160
    339.04285       6.20160
    339.04896       8.82660
    339.05506      11.82660
    339.06116      13.32660
    339.06727      12.20160
    339.07337      15.57660
    339.07948      14.32660
    339.08558      10.45160
    339.09169      11.82660
    339.09779      11.57660
    339.10389       8.70160
    339.11000       4.45160
    339.11610       6.45160
    339.12221       9.95160
    339.12831       9.57660
    339.13442      17.32660
    339.14052      24.70160
    339.14662      30.95160
    339.15273      32.70160
    339.15883      26.32660
    339.16494      20.32660
    339.17104      16.70160
    339.17715       8.20160
    339.18325       5.20160
    339.18935       5.32660
    339.19546       8.07660
    339.20156       8.45160
    339.20767       6.82660
    339.21377       3.57660
    339.21988       3.82660
    339.22598       8.32660
    339.23208      12.70160
    339.23819      16.20160
    339.24429      19.95160
    339.25040      20.45160
    339.25650      16.32660
    339.26261      13.32660
    339.26871      16.07660
    339.27481      18.95160
    339.28092      12.82660
    339.28702      10.07660
    339.29313       6.95160
    339.29923       7.45160
    339.30534       9.07660
    339.31144       6.45160
    339.31754       0.45160
    339.32365       0.20160
    339.32975      -1.67340
    339.33586      -1.92340
    339.34196      -1.42340
    339.34806       5.07660
    339.35417       7.70160
    339.36027       8.82660
    339.36638      11.95160
    339.37248      15.45160
    339.37859      15.45160
    339.38469      13.70160
    339.39079      11.20160
    339.39690       6.20160
    339.40300       3.20160
    339.40911       0.07660
    339.41521      -2.17340
    339.42132      -1.17340
    339.42742       3.57660
    339.43352       5.82660
    339.43963       6.82660
    339.44573       8.95160
    339.45184       9.45160
    339.45794       6.95160
    339.46405       9.82660
    339.47015      11.45160
    339.47625      11.70160
    339.48236       7.20160
    339.48846       0.95160
    339.49457       0.45160
    339.50067      -6.67340
    339.50678     -10.04840
    339.51288     -12.67340
    339.51898     -15.29840
    339.52509     -17.29840
    339.53119     -16.42340
    339.53730     -10.92340
    339.54340      -4.17340
    339.54951       3.32660
    339.55561      10.57660
    339.56171      10.57660
    339.56782       8.07660
    339.57392      10.20160
    339.58003      10.82660
    339.58613      10.95160
    339.59224      12.45160
    339.59834      13.32660
    339.60444      12.82660
    339.61055      13.32660
    339.61665      10.95160
    339.62276      12.57660
    339.62886      11.32660
    339.63497      13.57660
    339.64107      21.82660
    339.64717      24.07660
    339.65328      25.45160
    339.65938      25.32660
    339.66549      25.07660
    339.67159      21.45160
    339.67770      23.32660
    339.68380      26.20160
    339.68990      24.20160
    339.69601      22.45160
    339.70211      16.45160
    339.70822      17.07660
    339.71432      12.70160
    339.72042      10.82660
    339.72653       7.70160
    339.73263       3.07660
    339.73874       2.07660
    339.74484       4.45160
    339.75095       5.95160
    339.75705       8.32660
    339.76315      10.70160
    339.76926      11.45160
    339.77536       7.82660
    339.78147       6.95160
    339.78757      14.20160
    339.79368      19.70160
    339.79978      25.45160
    339.80588      31.32660
    339.81199      33.20160
    339.81809      32.57660
    339.82420      28.70160
    339.83030      21.32660
    339.83641      16.95160
    339.84251      19.82660
    339.84861      18.70160
    339.85472      17.70160
    339.86082      16.82660
    339.86693       9.45160
    339.87303       7.45160
    339.87914       8.70160
    339.88524       9.20160
    339.89134      15.45160
    339.89745      17.45160
    339.90355      16.95160
    339.90966      17.07660
    339.91576      20.95160
    339.92187      22.07660
    339.92797      21.20160
    339.93407      20.95160
    339.94018      17.82660
    339.94628      10.70160
    339.95239       6.45160
    339.95849       3.45160
    339.96460       3.95160
    339.97070       1.70160
    339.97680       2.32660
    339.98291       5.45160
    339.98901       6.82660
    339.99512      10.07660
    340.00122      14.82660
    340.00733      16.32660
    340.01343      15.95160
    340.01953      12.45160
    340.02564      16.95160
    340.03174      17.45160
    340.03785      17.95160
    340.04395      16.45160
    340.05005      15.07660
    340.05616      13.95160
    340.06226      17.20160
    340.06837      18.82660
    340.07447      17.70160
    340.08058      10.20160
    340.08668       8.82660
    340.09278       8.32660
    340.09889       9.32660
    340.10499      12.70160
    340.11110      18.45160
    340.11720      20.95160
    340.12331      20.57660
    340.12941      20.07660
    340.13551      20.82660
    340.14162      25.82660
    340.14772      25.45160
    340.15383      24.70160
    340.15993      24.82660
    340.16604      22.07660
    340.17214      19.07660
    340.17824      16.82660
    340.18435      12.95160
    340.19045       9.45160
    340.19656       6.45160
    340.20266       8.20160
    340.20877      12.32660
    340.21487      10.95160
    340.22097      11.57660
    340.22708      12.07660
    340.23318      12.45160
    340.23929      12.82660
    340.24539      14.82660
    340.25150       9.82660
    340.25760       7.32660
    340.26370       6.20160
    340.26981       5.82660
    340.27591       0.95160
    340.28202      -5.79840
    340.28812      -7.67340
    340.29423      -3.67340
    340.30033      -0.92340
    340.30643       5.45160
    340.31254      11.82660
    340.31864      12.57660
    340.32475      16.45160
    340.33085      15.20160
    340.33696      15.57660
    340.34306      20.07660
    340.34916      21.82660
    340.35527      25.57660
    340.36137      28.95160
    340.36748      31.95160
    340.37358      30.32660
    340.37969      24.70160
    340.38579      19.57660
    340.39189      18.20160
    340.39800      22.32660
    340.40410      25.32660
    340.41021      24.20160
    340.41631      25.20160
    340.42241      25.45160
    340.42852      24.45160
    340.43462      21.20160
    340.44073      19.70160
    340.44683      12.20160
    340.45294       3.82660
    340.45904       1.45160
    340.46514      -2.29840
    340.47125      -6.17340
    340.47735      -5.17340
    340.48346      -2.17340
    340.48956       2.82660
    340.49567       7.70160
    340.50177      11.70160
    340.50787      13.57660
    340.51398      16.95160
    340.52008      13.95160
    340.52619      13.07660
    340.53229      12.57660
    340.53840       9.95160
    340.54450       7.57660
    340.55060       7.07660
    340.55671       8.07660
    340.56281      12.70160
    340.56892      14.95160
    340.57502      13.57660
    340.58113      18.82660
    340.58723      19.57660
    340.59333      18.95160
    340.59944      13.45160
    340.60554      11.95160
    340.61165       6.82660
    340.61775       8.45160
    340.62386      10.20160
    340.62996      10.45160
    340.63606      10.45160
    340.64217       9.45160
    340.64827       3.95160
    340.65438      -0.29840
    340.66048      -3.29840
    340.66659      -8.29840
    340.67269      -8.79840
    340.67879     -10.17340
    340.68490      -4.42340
    340.69100      -1.42340
    340.69711       2.57660
    340.70321       8.57660
    340.70932      10.45160
    340.71542       6.07660
    340.72152       1.82660
    340.72763       0.07660
    340.73373      -3.17340
    340.73984      -1.92340
    340.74594       2.32660
    340.75204       5.82660
    340.75815       9.70160
    340.76425       9.95160
    340.77036       6.07660
    340.77646       7.70160
    340.78257       2.32660
    340.78867       0.82660
    340.79477       2.07660
    340.80088       3.95160
    340.80698       5.95160
    340.81309       7.57660
    340.81919      11.45160
    340.82530      12.20160
    340.83140      13.32660
    340.83750      13.82660
    340.84361      15.82660
    340.84971      10.32660
    340.85582       7.20160
    340.86192       2.07660
    340.86803       1.07660
    340.87413       4.70160
    340.88023       4.95160
    340.88634       5.07660
    340.89244       9.20160
    340.89855      12.20160
    340.90465      17.57660
    340.91076      25.57660
    340.91686      27.70160
    340.92296      26.57660
    340.92907      27.32660
    340.93517      25.32660
    340.94128      25.70160
    340.94738      26.95160
    340.95349      29.70160
    340.95959      30.07660
    340.96569      30.57660
    340.97180      31.20160
    340.97790      30.82660
    340.98401      28.82660
    340.99011      27.07660
    340.99622      25.07660
    341.00232      23.82660
    341.00842      25.95160
    341.01453      27.57660
    341.02063      32.82660
    341.02674      29.70160
    341.03284      27.57660
    341.03895      28.95160
    341.04505      27.70160
    341.05115      32.20160
    341.05726      28.82660
    341.06336      26.20160
    341.06947      26.32660
    341.07557      26.57660
    341.08168      26.95160
    341.08778      28.07660
    341.09388      25.57660
    341.09999      23.20160
    341.10609      19.57660
    341.11220      17.45160
    341.11830      21.45160
    341.12440      22.32660
    341.13051      22.32660
    341.13661      24.32660
    341.14272      24.07660
    341.14882      21.45160
    341.15493      19.20160
    341.16103      17.70160
    341.16713      13.07660
    341.17324      18.82660
    341.17934      23.45160
    341.18545      25.95160
    341.19155      28.20160
    341.19766      29.70160
    341.20376      26.95160
    341.20986      25.70160
    341.21597      25.07660
    341.22207      25.82660
    341.22818      29.82660
    341.23428      30.57660
    341.24039      28.82660
    341.24649      25.07660
    341.25259      26.70160
    341.25870      24.70160
    341.26480      24.32660
    341.27091      18.95160
    341.27701      11.57660
    341.28312      10.45160
    341.28922       8.95160
    341.29532      12.32660
    341.30143      13.20160
    341.30753      15.07660
    341.31364      17.07660
    341.31974      15.95160
    341.32585      17.82660
    341.33195      19.57660
    341.33805      22.45160
    341.34416      23.82660
    341.35026      26.32660
    341.35637      28.57660
    341.36247      28.95160
    341.36858      27.82660
    341.37468      22.32660
    341.38078      17.82660
    341.38689      21.20160
    341.39299      23.32660
    341.39910      22.07660
    341.40520      26.07660
    341.41131      30.20160
    341.41741      29.82660
    341.42351      26.95160
    341.42962      30.45160
    341.43572      35.57660
    341.44183      40.57660
    341.44793      39.57660
    341.45403      40.32660
    341.46014      43.20160
    341.46624      38.07660
    341.47235      29.82660
    341.47845      26.45160
    341.48456      22.07660
    341.49066      18.57660
    341.49676      19.07660
    341.50287      20.95160
    341.50897      21.32660
    341.51508      22.82660
    341.52118      20.07660
    341.52729       9.45160
    341.53339       0.57660
    341.53949      -2.54840
    341.54560       0.20160
    341.55170       1.82660
    341.55781       5.70160
    341.56391       9.07660
    341.57002      12.07660
    341.57612      15.45160
    341.58222      19.70160
    341.58833      22.32660
    341.59443      22.20160
    341.60054      22.45160
    341.60664      18.57660
    341.61275      16.32660
    341.61885      13.20160
    341.62495       9.82660
    341.63106       8.82660
    341.63716       8.70160
    341.64327       9.82660
    341.64937      10.32660
    341.65548       8.70160
    341.66158       8.45160
    341.66768       3.95160
    341.67379      -0.04840
    341.67989      -1.29840
    341.68600      -1.54840
    341.69210      -0.04840
    341.69821       1.82660
    341.70431       3.70160
    341.71041       7.57660
    341.71652       7.95160
    341.72262       8.57660
    341.72873       7.20160
    341.73483      10.20160
    341.74094      12.32660
    341.74704      18.07660
    341.75314      21.45160
    341.75925      23.45160
    341.76535      26.45160
    341.77146      30.70160
    341.77756      30.20160
    341.78366      32.70160
    341.78977      33.07660
    341.79587      30.32660
    341.80198      25.82660
    341.80808      25.57660
    341.81419      26.70160
    341.82029      26.95160
    341.82639      27.20160
    341.83250      26.20160
    341.83860      25.07660
    341.84471      23.07660
    341.85081      21.20160
    341.85692      23.20160
    341.86302      28.82660
    341.86912      33.70160
    341.87523      34.45160
    341.88133      31.82660
    341.88744      26.45160
    341.89354      19.95160
    341.89965      15.95160
    341.90575      13.70160
    341.91185      13.45160
    341.91796      15.45160
    341.92406      11.82660
    341.93017       8.70160
    341.93627       6.70160
    341.94238       1.95160
    341.94848      -3.04840
    341.95458      -4.04840
    341.96069      -2.79840
    341.96679       3.32660
    341.97290       8.20160
    341.97900      13.82660
    341.98511      14.07660
    341.99121      12.82660
    341.99731       7.82660
    342.00342      12.82660
    342.00952      13.32660
    342.01563      14.45160
    342.02173      20.45160
    342.02784      20.20160
    342.03394      22.32660
    342.04004      23.45160
    342.04615      24.32660
    342.05225      25.07660
    342.05836      24.20160
    342.06446      27.57660
    342.07057      30.20160
    342.07667      30.07660
    342.08277      25.57660
    342.08888      20.45160
    342.09498      17.07660
    342.10109      19.82660
    342.10719      22.82660
    342.11330      27.32660
    342.11940      30.20160
    342.12550      34.07660
    342.13161      33.07660
    342.13771      28.45160
    342.14382      24.07660
    342.14992      20.82660
    342.15602      18.95160
    342.16213      17.57660
    342.16823      20.20160
    342.17434      25.07660
    342.18044      26.20160
    342.18655      23.70160
    342.19265      23.45160
    342.19875      29.57660
    342.20486      37.45160
    342.21096      39.57660
    342.21707      40.45160
    342.22317      34.82660
    342.22928      28.82660
    342.23538      18.57660
    342.24148      16.07660
    342.24759       9.70160
    342.25369       6.82660
    342.25980      11.20160
    342.26590      14.32660
    342.27201      15.45160
    342.27811      14.45160
    342.28421      11.95160
    342.29032      12.20160
    342.29642       8.82660
    342.30253       4.32660
    342.30863       0.70160
    342.31474       1.70160
    342.32084       5.07660
    342.32694       6.82660
    342.33305      11.07660
    342.33915       7.45160
    342.34526       5.70160
    342.35136       6.95160
    342.35747      13.32660
    342.36357      20.82660
    342.36967      21.32660
    342.37578      17.45160
    342.38188      15.95160
    342.38799      14.82660
    342.39409      10.20160
    342.40020      11.95160
    342.40630      13.70160
    342.41240      19.07660
    342.41851      18.70160
    342.42461      20.20160
    342.43072      23.07660
    342.43682      26.45160
    342.44293      30.32660
    342.44903      31.07660
    342.45513      28.57660
    342.46124      24.07660
    342.46734      14.32660
    342.47345       4.57660
    342.47955       2.20160
    342.48565       4.32660
    342.49176       8.07660
    342.49786      17.45160
    342.50397      24.45160
    342.51007      29.70160
    342.51618      38.20160
    342.52228      43.32660
    342.52838      45.45160
    342.53449      45.32660
    342.54059      46.45160
    342.54670      44.70160
    342.55280      38.70160
    342.55891      36.82660
    342.56501      30.20160
    342.57111      28.82660
    342.57722      25.20160
    342.58332      21.20160
    342.58943      19.95160
    342.59553      16.95160
    342.60164      12.57660
    342.60774       6.70160
    342.61384       3.82660
    342.61995       4.57660
    342.62605       2.07660
    342.63216       1.07660
    342.63826       0.45160
    342.64437       0.32660
    342.65047       1.57660
    342.65657       3.45160
    342.66268      -0.67340
    342.66878      -1.17340
    342.67489       0.32660
    342.68099       5.95160
    342.68710       8.07660
    342.69320      11.07660
    342.69930      13.57660
    342.70541      15.95160
    342.71151      13.70160
    342.71762      10.95160
    342.72372      15.32660
    342.72983      19.57660
    342.73593      22.07660
    342.74203      26.82660
    342.74814      31.82660
    342.75424      37.20160
    342.76035      39.32660
    342.76645      43.20160
    342.77256      37.95160
    342.77866      31.70160
    342.78476      29.45160
    342.79087      26.45160
    342.79697      26.45160
    342.80308      24.57660
    342.80918      27.07660
    342.81529      30.57660
    342.82139      33.82660
    342.82749      38.70160
    342.83360      37.32660
    342.83970      32.07660
    342.84581      33.70160
    342.85191      31.70160
    342.85801      27.45160
    342.86412      20.20160
    342.87022      16.45160
    342.87633      16.32660
    342.88243      21.07660
    342.88854      22.82660
    342.89464      24.82660
    342.90074      19.20160
    342.90685      16.57660
    342.91295      12.82660
    342.91906       9.95160
    342.92516      13.45160
    342.93127      17.82660
    342.93737      14.95160
    342.94347      10.32660
    342.94958       1.95160
    342.95568      -2.92340
    342.96179      -4.04840
    342.96789      -6.04840
    342.97400      -8.42340
    342.98010      -5.42340
    342.98620      -7.17340
    342.99231      -7.54840
    342.99841      -6.17340
    343.00452      -6.17340
    343.01062      -5.67340
    343.01673      -1.04840
    343.02283       4.32660
    343.02893       9.45160
    343.03504       8.07660
    343.04114       7.45160
    343.04725       8.32660
    343.05335      10.70160
    343.05946      16.70160
    343.06556      18.82660
    343.07166      15.07660
    343.07777      16.45160
    343.08387      20.57660
    343.08998      28.57660
    343.09608      32.45160
    343.10219      35.57660
    343.10829      35.70160
    343.11439      33.32660
    343.12050      32.70160
    343.12660      30.57660
    343.13271      28.20160
    343.13881      26.82660
    343.14492      29.20160
    343.15102      34.20160
    343.15712      38.45160
    343.16323      39.82660
    343.16933      39.82660
    343.17544      37.32660
    343.18154      35.45160
    343.18764      28.70160
    343.19375      22.20160
    343.19985      16.57660
    343.20596      14.95160
    343.21206      14.57660
    343.21817      13.07660
    343.22427      14.07660
    343.23037       9.57660
    343.23648       6.20160
    343.24258       7.70160
    343.24869       9.20160
    343.25479       9.57660
    343.26090      11.07660
    343.26700       8.45160
    343.27310       7.32660
    343.27921       9.70160
    343.28531      11.32660
    343.29142      14.07660
    343.29752      19.07660
    343.30363      22.82660
    343.30973      22.20160
    343.31583      21.82660
    343.32194      18.07660
    343.32804      14.70160
    343.33415      13.32660
    343.34025      12.70160
    343.34636      13.32660
    343.35246      13.57660
    343.35856      13.45160
    343.36467      11.32660
    343.37077      10.07660
    343.37688       9.95160
    343.38298       9.57660
    343.38909       8.45160
    343.39519       3.32660
    343.40129      -2.67340
    343.40740      -2.04840
    343.41350       0.95160
    343.41961      -0.17340
    343.42571      -1.04840
    343.43182      -2.67340
    343.43792      -4.17340
    343.44402      -3.92340
    343.45013       3.57660
    343.45623       3.20160
    343.46234       1.82660
    343.46844       7.32660
    343.47455      16.82660
    343.48065      21.57660
    343.48675      26.95160
    343.49286      29.82660
    343.49896      30.07660
    343.50507      30.70160
    343.51117      34.07660
    343.51728      37.57660
    343.52338      40.57660
    343.52948      41.07660
    343.53559      38.07660
    343.54169      36.57660
    343.54780      36.57660
    343.55390      32.82660
    343.56000      29.57660
    343.56611      26.57660
    343.57221      23.45160
    343.57832      24.70160
    343.58442      23.57660
    343.59053      20.20160
    343.59663      16.57660
    343.60273      17.45160
    343.60884      20.82660
    343.61494      20.95160
    343.62105      18.82660
    343.62715      17.32660
    343.63326      16.32660
    343.63936      17.45160
    343.64546      19.32660
    343.65157      20.82660
    343.65767      22.07660
    343.66378      21.07660
    343.66988      17.57660
    343.67599      12.32660
    343.68209       8.70160
    343.68819       5.07660
    343.69430       2.95160
    343.70040      -5.42340
    343.70651     -10.17340
    343.71261     -12.54840
    343.71872     -12.04840
    343.72482     -10.54840
    343.73092      -4.29840
    343.73703      -2.04840
    343.74313      -0.54840
    343.74924       0.20160
    343.75534       1.20160
    343.76145      -0.04840
    343.76755       0.57660
    343.77365       4.45160
    343.77976       8.20160
    343.78586      12.95160
    343.79197      15.95160
    343.79807      15.32660
    343.80418      15.32660
    343.81028      19.07660
    343.81638      25.32660
    343.82249      25.57660
    343.82859      22.45160
    343.83470      21.45160
    343.84080      21.32660
    343.84691      25.82660
    343.85301      28.07660
    343.85911      31.07660
    343.86522      34.45160
    343.87132      35.82660
    343.87743      37.20160
    343.88353      36.95160
    343.88963      35.20160
    343.89574      31.45160
    343.90184      19.57660
    343.90795       7.82660
    343.91405       2.32660
    343.92016       3.20160
    343.92626       6.32660
    343.93236       9.57660
    343.93847      13.07660
    343.94457      17.57660
    343.95068      17.82660
    343.95678      18.95160
    343.96289      24.45160
    343.96899      22.95160
    343.97509      21.45160
    343.98120      24.20160
    343.98730      23.95160
    343.99341      20.70160
    343.99951      15.32660
    344.00562      10.95160
    344.01172       6.82660
    344.01782       7.32660
    344.02393       2.70160
    344.03003       4.95160
    344.03614       4.32660
    344.04224      10.45160
    344.04835      12.82660
    344.05445      14.32660
    344.06055      16.32660
    344.06666      12.95160
    344.07276       7.57660
    344.07887       4.57660
    344.08497       0.45160
    344.09108      -3.04840
    344.09718      -2.92340
    344.10328      -2.54840
    344.10939       7.45160
    344.11549      22.45160
    344.12160      28.70160
    344.12770      27.32660
    344.13381      27.32660
    344.13991      26.70160
    344.14601      20.57660
    344.15212      17.07660
    344.15822      11.70160
    344.16433       5.32660
    344.17043       0.20160
    344.17654      -2.29840
    344.18264       3.07660
    344.18874       9.32660
    344.19485      15.07660
    344.20095      16.95160
    344.20706      20.57660
    344.21316      21.20160
    344.21927      21.95160
    344.22537      24.82660
    344.23147      27.45160
    344.23758      29.57660
    344.24368      27.95160
    344.24979      25.82660
    344.25589      23.82660
    344.26199      20.70160
    344.26810      18.07660
    344.27420      14.45160
    344.28031      12.70160
    344.28641       6.95160
    344.29252       2.20160
    344.29862       0.70160
    344.30472       1.82660
    344.31083       6.20160
    344.31693      10.57660
    344.32304      13.45160
    344.32914      15.95160
    344.33525      14.95160
    344.34135      13.07660
    344.34745      19.57660
    344.35356      25.32660
    344.35966      30.82660
    344.36577      36.95160
    344.37187      41.07660
    344.37798      41.70160
    344.38408      40.57660
    344.39018      35.45160
    344.39629      33.20160
    344.40239      31.32660
    344.40850      34.07660
    344.41460      34.57660
    344.42071      36.45160
    344.42681      33.45160
    344.43291      28.32660
    344.43902      28.82660
    344.44512      28.95160
    344.45123      31.45160
    344.45733      28.57660
    344.46344      29.20160
    344.46954      30.82660
    344.47564      31.57660
    344.48175      28.70160
    344.48785      22.70160
    344.49396      21.95160
    344.50006      17.20160
    344.50617      16.32660
    344.51227      16.20160
    344.51837      19.57660
    344.52448      24.82660
    344.53058      28.82660
    344.53669      34.82660
    344.54279      37.95160
    344.54890      34.95160
    344.55500      26.70160
    344.56110      24.32660
    344.56721      25.32660
    344.57331      24.95160
    344.57942      19.95160
    344.58552      19.45160
    344.59162      18.57660
    344.59773      19.07660
    344.60383      22.95160
    344.60994      26.57660
    344.61604      29.32660
    344.62215      29.20160
    344.62825      29.32660
    344.63435      31.45160
    344.64046      30.45160
    344.64656      33.70160
    344.65267      38.07660
    344.65877      36.57660
    344.66488      36.95160
    344.67098      36.57660
    344.67708      33.45160
    344.68319      28.82660
    344.68929      23.32660
    344.69540      19.32660
    344.70150      18.07660
    344.70761      21.07660
    344.71371      18.70160
    344.71981      16.82660
    344.72592      15.95160
    344.73202      21.95160
    344.73813      26.82660
    344.74423      26.95160
    344.75034      32.07660
    344.75644      35.82660
    344.76254      32.32660
    344.76865      21.45160
    344.77475      14.57660
    344.78086      12.70160
    344.78696      15.82660
    344.79307      13.95160
    344.79917      11.20160
    344.80527      10.32660
    344.81138      12.45160
    344.81748      13.20160
    344.82359      14.32660
    344.82969      16.45160
    344.83580      19.70160
    344.84190      21.32660
    344.84800      22.57660
    344.85411      28.32660
    344.86021      31.32660
    344.86632      32.82660
    344.87242      31.32660
    344.87853      25.07660
    344.88463      19.32660
    344.89073      19.07660
    344.89684      17.20160
    344.90294      14.70160
    344.90905      16.95160
    344.91515      16.82660
    344.92126      16.82660
    344.92736      17.07660
    344.93346      17.07660
    344.93957      14.95160
    344.94567      20.95160
    344.95178      19.95160
    344.95788      25.70160
    344.96398      28.57660
    344.97009      30.95160
    344.97619      26.95160
    344.98230      19.20160
    344.98840      13.45160
    344.99451      14.07660
    345.00061      16.07660
    345.00671      12.82660
    345.01282       9.45160
    345.01892       4.95160
    345.02503       1.82660
    345.03113       1.07660
    345.03724      -0.17340
    345.04334      -0.79840
    345.04944       3.20160
    345.05555       2.70160
    345.06165       4.70160
    345.06776       8.32660
    345.07386      13.70160
    345.07997      20.32660
    345.08607      23.45160
    345.09217      20.07660
    345.09828      19.70160
    345.10438      19.95160
    345.11049      17.82660
    345.11659      20.32660
    345.12270      19.32660
    345.12880      15.82660
    345.13490      13.32660
    345.14101      12.20160
    345.14711      11.82660
    345.15322       9.57660
    345.15932       5.07660
    345.16543       0.57660
    345.17153       1.07660
    345.17763       3.57660
    345.18374       6.82660
    345.18984       8.32660
    345.19595       8.32660
    345.20205       6.82660
    345.20816       3.95160
    345.21426       5.70160
    345.22036      13.07660
    345.22647      18.32660
    345.23257      24.95160
    345.23868      26.57660
    345.24478      30.82660
    345.25089      29.95160
    345.25699      26.82660
    345.26309      24.70160
    345.26920      23.32660
    345.27530      21.95160
    345.28141      23.57660
    345.28751      24.82660
    345.29361      25.20160
    345.29972      25.57660
    345.30582      27.20160
    345.31193      27.20160
    345.31803      23.07660
    345.32414      21.20160
    345.33024      20.32660
    345.33634      23.57660
    345.34245      27.57660
    345.34855      35.07660
    345.35466      37.95160
    345.36076      39.95160
    345.36687      43.07660
    345.37297      42.70160
    345.37907      38.57660
    345.38518      28.45160
    345.39128      24.82660
    345.39739      24.70160
    345.40349      21.70160
    345.40960      16.82660
    345.41570      13.82660
    345.42180      15.82660
    345.42791      18.07660
    345.43401      20.20160
    345.44012      23.95160
    345.44622      26.70160
    345.45233      34.70160
    345.45843      37.07660
    345.46453      32.70160
    345.47064      26.20160
    345.47674      21.82660
    345.48285      24.82660
    345.48895      28.95160
    345.49506      32.45160
    345.50116      38.82660
    345.50726      38.82660
    345.51337      36.32660
    345.51947      39.20160
    345.52558      41.07660
    345.53168      42.70160
    345.53779      43.95160
    345.54389      40.07660
    345.54999      34.20160
    345.55610      31.45160
    345.56220      25.20160
    345.56831      20.20160
    345.57441      16.82660
    345.58052      14.95160
    345.58662       8.70160
    345.59272       7.70160
    345.59883      10.70160
    345.60493      15.07660
    345.61104      16.20160
    345.61714      10.57660
    345.62325       9.45160
    345.62935       8.57660
    345.63545       4.95160
    345.64156       3.82660
    345.64766      10.45160
    345.65377      15.57660
    345.65987      22.57660
    345.66597      27.70160
    345.67208      30.32660
    345.67818      30.82660
    345.68429      32.57660
    345.69039      31.45160
    345.69650      28.70160
    345.70260      25.45160
    345.70870      22.20160
    345.71481      22.70160
    345.72091      24.07660
    345.72702      25.82660
    345.73312      24.07660
    345.73923      20.20160
    345.74533      17.45160
    345.75143      14.32660
    345.75754       6.07660
    345.76364       7.57660
    345.76975      10.07660
    345.77585      14.82660
    345.78196      20.70160
    345.78806      24.32660
    345.79416      29.32660
    345.80027      34.82660
    345.80637      36.82660
    345.81248      33.95160
    345.81858      28.45160
    345.82469      29.45160
    345.83079      34.45160
    345.83689      37.45160
    345.84300      34.70160
    345.84910      29.32660
    345.85521      31.45160
    345.86131      32.82660
    345.86742      35.95160
    345.87352      43.45160
    345.87962      46.32660
    345.88573      44.82660
    345.89183      42.32660
    345.89794      41.57660
    345.90404      40.07660
    345.91015      30.07660
    345.91625      24.32660
    345.92235      22.95160
    345.92846      20.95160
    345.93456      22.57660
    345.94067      25.70160
    345.94677      27.57660
    345.95288      26.20160
    345.95898      31.95160
    345.96508      35.95160
    345.97119      38.95160
    345.97729      40.82660
    345.98340      40.32660
    345.98950      40.32660
    345.99560      37.20160
    346.00171      32.32660
    346.00781      33.57660
    346.01392      37.32660
    346.02002      39.32660
    346.02613      43.20160
    346.03223      43.70160
    346.03833      45.70160
    346.04444      43.07660
    346.05054      44.57660
    346.05665      47.57660
    346.06275      51.82660
    346.06886      56.57660
    346.07496      59.57660
    346.08106      53.70160
    346.08717      42.70160
    346.09327      33.95160
    346.09938      31.57660
    346.10548      33.57660
    346.11159      37.95160
    346.11769      37.70160
    346.12379      41.07660
    346.12990      40.70160
    346.13600      38.32660
    346.14211      38.82660
    346.14821      41.57660
    346.15432      40.82660
    346.16042      40.45160
    346.16652      36.82660
    346.17263      29.32660
    346.17873      32.07660
    346.18484      31.45160
    346.19094      34.07660
    346.19705      34.82660
    346.20315      33.57660
    346.20925      34.32660
    346.21536      30.07660
    346.22146      24.32660
    346.22757      24.32660
    346.23367      28.70160
    346.23978      34.70160
    346.24588      39.82660
    346.25198      44.20160
    346.25809      49.07660
    346.26419      46.57660
    346.27030      47.20160
    346.27640      46.95160
    346.28251      45.45160
    346.28861      46.82660
    346.29471      46.45160
    346.30082      44.20160
    346.30692      40.45160
    346.31303      40.57660
    346.31913      40.57660
    346.32524      38.82660
    346.33134      36.45160
    346.33744      31.20160
    346.34355      30.07660
    346.34965      27.95160
    346.35576      24.82660
    346.36186      20.07660
    346.36796      20.45160
    346.37407      18.20160
    346.38017      15.07660
    346.38628      10.20160
    346.39238       4.70160
    346.39849       5.45160
    346.40459       5.32660
    346.41069       9.95160
    346.41680      15.32660
    346.42290      22.70160
    346.42901      26.32660
    346.43511      28.20160
    346.44122      27.70160
    346.44732      25.07660
    346.45342      23.95160
    346.45953      22.07660
    346.46563      21.32660
    346.47174      15.32660
    346.47784      11.95160
    346.48395      13.07660
    346.49005      13.82660
    346.49615      17.45160
    346.50226      21.95160
    346.50836      24.82660
    346.51447      28.20160
    346.52057      30.32660
    346.52668      34.57660
    346.53278      36.07660
    346.53888      35.95160
    346.54499      36.95160
    346.55109      30.95160
    346.55720      27.32660
    346.56330      24.57660
    346.56941      28.32660
    346.57551      30.57660
    346.58161      33.95160
    346.58772      38.82660
    346.59382      38.95160
    346.59993      38.70160
    346.60603      40.32660
    346.61214      43.95160
    346.61824      42.82660
    346.62434      45.45160
    346.63045      48.70160
    346.63655      48.95160
    346.64266      48.70160
    346.64876      50.32660
    346.65487      49.70160
    346.66097      45.82660
    346.66707      40.20160
    346.67318      31.70160
    346.67928      22.95160
    346.68539      12.57660
    346.69149      11.82660
    346.69759      12.07660
    346.70370       8.95160
    346.70980       5.57660
    346.71591       4.45160
    346.72201       6.20160
    346.72812       8.20160
    346.73422       7.70160
    346.74032       8.20160
    346.74643      10.45160
    346.75253      11.07660
    346.75864      10.20160
    346.76474       4.20160
    346.77085       5.45160
    346.77695       7.82660
    346.78305      10.82660
    346.78916      12.57660
    346.79526      14.70160
    346.80137      11.70160
    346.80747      11.45160
    346.81358      15.95160
    346.81968      23.57660
    346.82578      28.32660
    346.83189      33.82660
    346.83799      34.70160
    346.84410      35.20160
    346.85020      38.07660
    346.85631      43.95160
    346.86241      47.45160
    346.86851      47.70160
    346.87462      48.32660
    346.88072      47.70160
    346.88683      44.57660
    346.89293      40.20160
    346.89904      36.57660
    346.90514      35.70160
    346.91124      37.07660
    346.91735      33.82660
    346.92345      31.45160
    346.92956      27.95160
    346.93566      29.32660
    346.94177      25.57660
    346.94787      23.70160
    346.95397      22.07660
    346.96008      18.95160
    346.96618      14.82660
    346.97229      11.95160
    346.97839       9.82660
    346.98450       9.95160
    346.99060      11.70160
    346.99670      16.07660
    347.00281      18.95160
    347.00891      22.45160
    347.01502      29.20160
    347.02112      28.95160
    347.02723      28.32660
    347.03333      27.45160
    347.03943      26.82660
    347.04554      24.07660
    347.05164      21.57660
    347.05775      22.20160
    347.06385      25.07660
    347.06995      25.07660
    347.07606      22.45160
    347.08216      22.82660
    347.08827      21.32660
    347.09437      20.07660
    347.10048      17.95160
    347.10658      14.70160
    347.11268      15.95160
    347.11879      11.07660
    347.12489      13.45160
    347.13100      11.45160
    347.13710      10.32660
    347.14321      14.82660
    347.14931      15.95160
    347.15541      16.95160
    347.16152      22.07660
    347.16762      25.32660
    347.17373      25.32660
    347.17983      21.07660
    347.18594      11.95160
    347.19204      10.57660
    347.19814      19.07660
    347.20425      21.07660
    347.21035      18.95160
    347.21646      19.95160
    347.22256      20.45160
    347.22867      18.95160
    347.23477      19.32660
    347.24087      21.95160
    347.24698      23.95160
    347.25308      26.57660
    347.25919      29.82660
    347.26529      30.32660
    347.27140      30.45160
    347.27750      26.95160
    347.28360      19.45160
    347.28971      19.70160
    347.29581      23.82660
    347.30192      25.32660
    347.30802      29.07660
    347.31413      26.32660
    347.32023      31.32660
    347.32633      32.57660
    347.33244      40.20160
    347.33854      43.70160
    347.34465      45.82660
    347.35075      45.82660
    347.35686      43.20160
    347.36296      39.20160
    347.36906      34.32660
    347.37517      28.20160
    347.38127      28.32660
    347.38738      32.20160
    347.39348      36.07660
    347.39958      36.07660
    347.40569      35.95160
    347.41179      36.70160
    347.41790      36.45160
    347.42400      40.45160
    347.43011      43.20160
    347.43621      39.70160
    347.44231      37.57660
    347.44842      38.20160
    347.45452      37.32660
    347.46063      38.32660
    347.46673      35.95160
    347.47284      36.57660
    347.47894      33.45160
    347.48504      29.70160
    347.49115      24.82660
    347.49725      22.70160
    347.50336      16.45160
    347.50946      15.82660
    347.51557      17.32660
    347.52167      16.20160
    347.52777      11.57660
    347.53388      12.57660
    347.53998      15.20160
    347.54609      19.95160
    347.55219      23.95160
    347.55830      29.20160
    347.56440      30.82660
    347.57050      34.57660
    347.57661      43.32660
    347.58271      41.45160
    347.58882      41.20160
    347.59492      41.20160
    347.60103      36.20160
    347.60713      33.95160
    347.61323      28.20160
    347.61934      27.70160
    347.62544      25.82660
    347.63155      22.95160
    347.63765      21.95160
    347.64376      19.20160
    347.64986      18.20160
    347.65596      18.82660
    347.66207      16.95160
    347.66817      12.95160
    347.67428      16.32660
    347.68038      15.20160
    347.68649      16.70160
    347.69259      18.45160
    347.69869      21.20160
    347.70480      25.95160
    347.71090      28.95160
    347.71701      30.57660
    347.72311      35.57660
    347.72921      42.82660
    347.73532      43.82660
    347.74142      46.45160
    347.74753      45.32660
    347.75363      48.20160
    347.75974      47.20160
    347.76584      39.45160
    347.77194      37.82660
    347.77805      37.20160
    347.78415      40.32660
    347.79026      42.45160
    347.79636      43.45160
    347.80247      39.95160
    347.80857      32.45160
    347.81467      33.57660
    347.82078      32.57660
    347.82688      30.82660
    347.83299      29.45160
    347.83909      26.20160
    347.84520      22.45160
    347.85130      16.57660
    347.85740      13.57660
    347.86351       9.45160
    347.86961       7.70160
    347.87572       7.20160
    347.88182       6.57660
    347.88793       6.07660
    347.89403       7.45160
    347.90013       6.95160
    347.90624       8.32660
    347.91234      12.45160
    347.91845      18.57660
    347.92455      18.32660
    347.93066      13.32660
    347.93676      10.32660
    347.94286       7.95160
    347.94897       9.70160
    347.95507      11.95160
    347.96118      16.32660
    347.96728      19.45160
    347.97339      20.07660
    347.97949      24.45160
    347.98559      27.57660
    347.99170      37.57660
    347.99780      47.07660
    348.00391      49.57660
    348.01001      48.07660
    348.01612      48.20160
    348.02222      41.07660
    348.02832      36.45160
    348.03443      32.57660
    348.04053      27.20160
    348.04664      21.57660
    348.05274      25.45160
    348.05885      28.95160
    348.06495      32.07660
    348.07105      30.82660
    348.07716      23.82660
    348.08326      12.57660
    348.08937       3.20160
    348.09547       0.70160
    348.10157      -2.04840
    348.10768      -5.54840
    348.11378      -1.79840
    348.11989       6.07660
    348.12599      15.32660
    348.13210      18.45160
    348.13820      22.70160
    348.14430      23.32660
    348.15041      24.32660
    348.15651      22.32660
    348.16262      24.70160
    348.16872      28.07660
    348.17483      29.82660
    348.18093      34.95160
    348.18703      38.57660
    348.19314      40.70160
    348.19924      40.82660
    348.20535      37.82660
    348.21145      35.57660
    348.21756      30.70160
    348.22366      26.57660
    348.22976      29.45160
    348.23587      34.07660
    348.24197      34.45160
    348.24808      30.45160
    348.25418      25.95160
    348.26029      22.45160
    348.26639      20.45160
    348.27249      21.20160
    348.27860      25.32660
    348.28470      19.82660
    348.29081      17.82660
    348.29691      18.20160
    348.30302      20.20160
    348.30912      23.07660
    348.31522      23.95160
    348.32133      25.57660
    348.32743      28.95160
    348.33354      35.07660
    348.33964      35.82660
    348.34575      35.45160
    348.35185      26.82660
    348.35795      20.20160
    348.36406      17.07660
    348.37016      13.82660
    348.37627       9.57660
    348.38237      11.57660
    348.38848      14.95160
    348.39458      19.95160
    348.40068      25.07660
    348.40679      30.20160
    348.41289      35.45160
    348.41900      38.20160
    348.42510      39.57660
    348.43120      43.32660
    348.43731      49.07660
    348.44341      49.95160
    348.44952      46.20160
    348.45562      42.20160
    348.46173      36.57660
    348.46783      31.57660
    348.47393      25.70160
    348.48004      20.20160
    348.48614      18.82660
    348.49225      16.70160
    348.49835      15.95160
    348.50446      12.07660
    348.51056       7.82660
    348.51666       7.07660
    348.52277       6.70160
    348.52887       3.57660
    348.53498       3.57660
    348.54108      -0.04840
    348.54719       0.82660
    348.55329       6.20160
    348.55939       9.95160
    348.56550      14.32660
    348.57160      21.45160
    348.57771      23.95160
    348.58381      26.82660
    348.58992      26.95160
    348.59602      26.20160
    348.60212      26.32660
    348.60823      26.70160
    348.61433      27.45160
    348.62044      33.57660
    348.62654      40.95160
    348.63265      40.32660
    348.63875      41.45160
    348.64485      38.20160
    348.65096      37.70160
    348.65706      41.70160
    348.66317      42.32660
    348.66927      33.82660
    348.67538      31.82660
    348.68148      27.95160
    348.68758      26.45160
    348.69369      24.70160
    348.69979      26.95160
    348.70590      29.20160
    348.71200      27.82660
    348.71811      27.32660
    348.72421      27.07660
    348.73031      28.20160
    348.73642      27.70160
    348.74252      28.57660
    348.74863      29.95160
    348.75473      32.20160
    348.76084      32.20160
    348.76694      28.82660
    348.77304      26.95160
    348.77915      23.82660
    348.78525      22.45160
    348.79136      20.45160
    348.79746      19.45160
    348.80356      20.32660
    348.80967      20.70160
    348.81577      20.57660
    348.82188      20.32660
    348.82798      23.95160
    348.83409      28.57660
    348.84019      31.95160
    348.84629      36.32660
    348.85240      35.57660
    348.85850      37.20160
    348.86461      40.07660
    348.87071      48.20160
    348.87682      49.45160
    348.88292      49.70160
    348.88902      43.45160
    348.89513      33.57660
    348.90123      31.95160
    348.90734      28.45160
    348.91344      26.82660
    348.91955      27.70160
    348.92565      29.32660
    348.93175      29.32660
    348.93786      25.95160
    348.94396      20.82660
    348.95007      18.07660
    348.95617       9.82660
    348.96228       4.45160
    348.96838       0.70160
    348.97448       0.57660
    348.98059       5.32660
    348.98669      11.45160
    348.99280      12.20160
    348.99890      13.57660
    349.00501      10.32660
    349.01111      11.70160
    349.01721      15.32660
    349.02332      14.70160
    349.02942      10.70160
    349.03553       9.45160
    349.04163       9.45160
    349.04774      16.07660
    349.05384      21.82660
    349.05994      25.82660
    349.06605      24.07660
    349.07215      22.45160
    349.07826      21.57660
    349.08436      22.20160
    349.09047      22.95160
    349.09657      27.32660
    349.10267      27.82660
    349.10878      24.70160
    349.11488      24.45160
    349.12099      25.45160
    349.12709      22.07660
    349.13319      24.20160
    349.13930      23.70160
    349.14540      24.70160
    349.15151      27.82660
    349.15761      33.95160
    349.16372      39.07660
    349.16982      43.70160
    349.17592      48.20160
    349.18203      54.82660
    349.18813      55.57660
    349.19424      44.95160
    349.20034      38.82660
    349.20645      31.20160
    349.21255      26.32660
    349.21865      26.45160
    349.22476      27.07660
    349.23086      27.82660
    349.23697      31.57660
    349.24307      34.82660
    349.24918      32.57660
    349.25528      30.07660
    349.26138      30.82660
    349.26749      24.95160
    349.27359      16.82660
    349.27970      10.57660
    349.28580       5.45160
    349.29191       3.32660
    349.29801       4.20160
    349.30411       0.32660
    349.31022       0.82660
    349.31632      -0.92340
    349.32243       0.82660
    349.32853       6.82660
    349.33464      11.07660
    349.34074      17.45160
    349.34684      26.32660
    349.35295      32.82660
    349.35905      36.32660
    349.36516      34.95160
    349.37126      33.82660
    349.37737      30.20160
    349.38347      28.07660
    349.38957      26.57660
    349.39568      27.20160
    349.40178      26.95160
    349.40789      26.32660
    349.41399      25.07660
    349.42010      27.07660
    349.42620      25.45160
    349.43230      27.70160
    349.43841      28.07660
    349.44451      28.70160
    349.45062      31.82660
    349.45672      28.57660
    349.46283      26.95160
    349.46893      21.57660
    349.47503      15.20160
    349.48114       9.45160
    349.48724       5.32660
    349.49335       7.70160
    349.49945       8.45160
    349.50555      12.57660
    349.51166      13.95160
    349.51776      18.95160
    349.52387      23.20160
    349.52997      24.95160
    349.53608      25.32660
    349.54218      30.45160
    349.54828      35.82660
    349.55439      34.20160
    349.56049      27.45160
    349.56660      23.82660
    349.57270      25.95160
    349.57881      27.07660
    349.58491      25.70160
    349.59101      25.32660
    349.59712      29.70160
    349.60322      32.07660
    349.60933      33.20160
    349.61543      31.70160
    349.62154      29.45160
    349.62764      29.57660
    349.63374      26.32660
    349.63985      25.82660
    349.64595      23.95160
    349.65206      18.20160
    349.65816      15.57660
    349.66427      15.32660
    349.67037      18.57660
    349.67647      18.45160
    349.68258      20.45160
    349.68868      25.20160
    349.69479      29.32660
    349.70089      33.45160
    349.70700      35.70160
    349.71310      35.57660
    349.71920      35.82660
    349.72531      33.07660
    349.73141      28.20160
    349.73752      25.57660
    349.74362      22.20160
    349.74973      22.57660
    349.75583      23.70160
    349.76193      19.70160
    349.76804      13.82660
    349.77414       9.57660
    349.78025       7.70160
    349.78635      14.32660
    349.79246      15.20160
    349.79856      18.82660
    349.80466      18.70160
    349.81077      20.95160
    349.81687      26.95160
    349.82298      27.70160
    349.82908      23.32660
    349.83518      20.95160
    349.84129      15.70160
    349.84739      12.07660
    349.85350       6.45160
    349.85960       8.07660
    349.86571       7.57660
    349.87181       5.07660
    349.87791       5.45160
    349.88402       9.32660
    349.89012      15.32660
    349.89623      24.20160
    349.90233      27.32660
    349.90844      27.82660
    349.91454      26.45160
    349.92064      19.57660
    349.92675      14.07660
    349.93285       6.32660
    349.93896      -0.79840
    349.94506      -5.54840
    349.95117      -5.92340
    349.95727      -2.29840
    349.96337       2.32660
    349.96948      12.20160
    349.97558      17.70160
    349.98169      20.20160
    349.98779      18.32660
    349.99390      15.70160
    350.00000      12.57660
===== CH2 data Wave No.1 ===== 
mT            Intensity 
    300.00000       2.19531
    300.00610       0.57031
    300.01221       0.44531
    300.01831       0.32031
    300.02442       1.44531
    300.03052       0.19531
    300.03663       1.07031
    300.04273       0.94531
    300.04883       0.69531
    300.05494       0.19531
    300.06104       1.07031
    300.06715       1.07031
    300.07325       0.57031
    300.07936       1.07031
    300.08546       0.69531
    300.09156      -0.30469
    300.09767       0.69531
    300.10377       0.57031
    300.10988       0.69531
    300.11598       0.57031
    300.12209      -0.30469
    300.12819       0.07031
    300.13429       0.19531
    300.14040       1.19531
    300.14650       0.44531
    300.15261      -0.55469
    300.15871       0.44531
    300.16482       2.07031
    300.17092       0.32031
    300.17702      -0.42969
    300.18313       0.94531
    300.18923       0.44531
    300.19534       0.69531
    300.20144       1.19531
    300.20754       1.07031
    300.21365       0.69531
    300.21975       0.57031
    300.22586       0.94531
    300.23196       0.94531
    300.23807       0.69531
    300.24417       1.57031
    300.25027       0.57031
    300.25638       0.44531
    300.26248       0.69531
    300.26859       0.69531
    300.27469       0.82031
    300.28080       0.57031
    300.28690       0.32031
    300.29300       0.69531
    300.29911       0.07031
    300.30521       1.57031
    300.31132       0.69531
    300.31742       0.07031
    300.32353       0.07031
    300.32963       0.32031
    300.33573      -0.05469
    300.34184       1.19531
    300.34794       0.82031
    300.35405       0.07031
    300.36015       0.19531
    300.36626       0.69531
    300.37236       1.32031
    300.37846       0.69531
    300.38457       0.82031
    300.39067       0.57031
    300.39678       0.82031
    300.40288      -0.67969
    300.40899      -0.55469
    300.41509       1.32031
    300.42119       0.32031
    300.42730       2.07031
    300.43340       0.94531
    300.43951       1.07031
    300.44561       1.07031
    300.45172       1.19531
    300.45782      -0.42969
    300.46392       0.07031
    300.47003       0.19531
    300.47613      -0.55469
    300.48224       0.69531
    300.48834      -0.30469
    300.49445       0.19531
    300.50055       2.07031
    300.50665       0.94531
    300.51276       0.94531
    300.51886       2.07031
    300.52497       1.57031
    300.53107       0.57031
    300.53717       1.19531
    300.54328       0.57031
    300.54938       1.07031
    300.55549       0.82031
    300.56159       1.69531
    300.56770       1.44531
    300.57380       1.44531
    300.57990       0.94531
    300.58601       0.82031
    300.59211       0.94531
    300.59822       0.32031
    300.60432      -0.42969
    300.61043      -0.92969
    300.61653       0.07031
    300.62263       0.44531
    300.62874       1.32031
    300.63484       1.57031
    300.64095       0.57031
    300.64705      -0.55469
    300.65316       0.57031
    300.65926       0.94531
    300.66536       1.07031
    300.67147       0.94531
    300.67757       0.82031
    300.68368       0.94531
    300.68978      -0.42969
    300.69589       1.19531
    300.70199       1.57031
    300.70809      -0.30469
    300.71420       2.44531
    300.72030       0.07031
    300.72641       0.07031
    300.73251      -0.30469
    300.73862      -0.30469
    300.74472       0.69531
    300.75082       0.57031
    300.75693      -0.05469
    300.76303       0.44531
    300.76914       0.57031
    300.77524       0.82031
    300.78135       0.07031
    300.78745       0.19531
    300.79355       0.94531
    300.79966       1.44531
    300.80576       0.82031
    300.81187       1.07031
    300.81797       0.32031
    300.82408       0.19531
    300.83018       0.94531
    300.83628       0.82031
    300.84239      -0.05469
    300.84849       0.19531
    300.85460       0.57031
    300.86070      -0.80469
    300.86681       1.82031
    300.87291       1.32031
    300.87901       0.69531
    300.88512       0.69531
    300.89122       0.94531
    300.89733      -0.30469
    300.90343       0.69531
    300.90953       1.07031
    300.91564       1.57031
    300.92174       0.19531
    300.92785       0.32031
    300.93395       0.19531
    300.94006       0.57031
    300.94616       0.57031
    300.95226       0.69531
    300.95837      -0.30469
    300.96447      -0.05469
    300.97058      -0.92969
    300.97668       0.94531
    300.98279       0.94531
    300.98889      -0.42969
    300.99499       0.82031
    301.00110       0.19531
    301.00720       0.07031
    301.01331       0.82031
    301.01941       1.07031
    301.02552       0.19531
    301.03162       1.07031
    301.03772       0.57031
    301.04383       0.44531
    301.04993       0.32031
    301.05604       0.07031
    301.06214       1.82031
    301.06825       1.19531
    301.07435       0.07031
    301.08045       1.82031
    301.08656      -0.30469
    301.09266       1.69531
    301.09877       0.57031
    301.10487       1.07031
    301.11098       0.44531
    301.11708       0.57031
    301.12318       0.82031
    301.12929       0.82031
    301.13539       0.32031
    301.14150       0.57031
    301.14760       1.19531
    301.15371       1.94531
    301.15981       0.19531
    301.16591       0.19531
    301.17202      -0.17969
    301.17812       1.07031
    301.18423       1.07031
    301.19033       0.94531
    301.19644       0.32031
    301.20254       1.07031
    301.20864       1.19531
    301.21475       1.19531
    301.22085       0.94531
    301.22696       0.57031
    301.23306       0.32031
    301.23916       1.19531
    301.24527       0.57031
    301.25137      -0.55469
    301.25748       1.19531
    301.26358       0.19531
    301.26969       1.32031
    301.27579       2.07031
    301.28189      -0.55469
    301.28800      -0.30469
    301.29410       0.57031
    301.30021      -1.05469
    301.30631      -0.05469
    301.31242       1.07031
    301.31852       1.69531
    301.32462       0.94531
    301.33073       0.57031
    301.33683       0.32031
    301.34294       1.32031
    301.34904      -0.17969
    301.35515       1.44531
    301.36125      -0.05469
    301.36735       1.07031
    301.37346       0.82031
    301.37956       0.82031
    301.38567       0.94531
    301.39177       0.19531
    301.39788       0.69531
    301.40398       0.32031
    301.41008       1.69531
    301.41619       0.57031
    301.42229       1.07031
    301.42840       0.82031
    301.43450       0.32031
    301.44061       0.69531
    301.44671       0.94531
    301.45281       1.07031
    301.45892       0.69531
    301.46502       0.69531
    301.47113       0.19531
    301.47723       0.82031
    301.48334       0.94531
    301.48944      -0.05469
    301.49554       0.19531
    301.50165       0.07031
    301.50775       0.19531
    301.51386       0.82031
    301.51996       0.82031
    301.52607       0.44531
    301.53217       0.94531
    301.53827      -0.05469
    301.54438       0.07031
    301.55048       1.19531
    301.55659       0.19531
    301.56269       0.19531
    301.56880      -0.05469
    301.57490      -0.05469
    301.58100       1.19531
    301.58711      -0.42969
    301.59321       1.19531
    301.59932       1.44531
    301.60542       1.32031
    301.61152       0.44531
    301.61763      -0.42969
    301.62373       0.44531
    301.62984       1.82031
    301.63594      -0.92969
    301.64205       0.44531
    301.64815       1.44531
    301.65425      -0.42969
    301.66036      -0.17969
    301.66646       0.82031
    301.67257       1.69531
    301.67867       0.44531
    301.68478       0.44531
    301.69088       0.32031
    301.69698      -0.42969
    301.70309       0.32031
    301.70919       0.82031
    301.71530       0.19531
    301.72140       0.44531
    301.72751       0.82031
    301.73361       0.32031
    301.73971       1.44531
    301.74582       0.07031
    301.75192       0.32031
    301.75803      -0.17969
    301.76413       0.94531
    301.77024       1.07031
    301.77634       0.32031
    301.78244       0.07031
    301.78855       0.94531
    301.79465      -0.17969
    301.80076       0.57031
    301.80686       0.57031
    301.81297       1.19531
    301.81907      -0.42969
    301.82517       0.07031
    301.83128       1.44531
    301.83738      -0.30469
    301.84349       0.32031
    301.84959       0.57031
    301.85570       1.69531
    301.86180       0.19531
    301.86790       0.94531
    301.87401       0.57031
    301.88011       0.32031
    301.88622      -0.30469
    301.89232      -0.80469
    301.89843       0.69531
    301.90453      -0.30469
    301.91063       1.19531
    301.91674       0.07031
    301.92284       0.19531
    301.92895       1.19531
    301.93505       0.57031
    301.94115       0.82031
    301.94726       0.57031
    301.95336       0.19531
    301.95947       0.44531
    301.96557       0.69531
    301.97168       0.82031
    301.97778       0.07031
    301.98388       0.32031
    301.98999       0.82031
    301.99609      -0.05469
    302.00220       0.69531
    302.00830       0.44531
    302.01441       0.94531
    302.02051       0.57031
    302.02661       0.82031
    302.03272       0.19531
    302.03882       0.82031
    302.04493       0.19531
    302.05103       0.82031
    302.05714      -0.17969
    302.06324       1.69531
    302.06934       0.94531
    302.07545       1.44531
    302.08155       0.44531
    302.08766       0.69531
    302.09376       0.82031
    302.09987       0.82031
    302.10597       1.19531
    302.11207      -0.42969
    302.11818       0.94531
    302.12428       0.94531
    302.13039       0.94531
    302.13649       0.69531
    302.14260       0.57031
    302.14870       0.57031
    302.15480      -0.05469
    302.16091       1.44531
    302.16701      -0.42969
    302.17312       1.69531
    302.17922      -0.05469
    302.18533       0.44531
    302.19143       0.82031
    302.19753      -0.05469
    302.20364       1.32031
    302.20974      -0.05469
    302.21585      -1.30469
    302.22195       1.19531
    302.22806      -0.05469
    302.23416       0.07031
    302.24026       0.94531
    302.24637      -0.30469
    302.25247       1.32031
    302.25858       0.57031
    302.26468       1.07031
    302.27079       0.94531
    302.27689       0.94531
    302.28299       1.07031
    302.28910      -0.05469
    302.29520      -0.05469
    302.30131       1.69531
    302.30741       0.94531
    302.31351       0.44531
    302.31962       0.07031
    302.32572       1.07031
    302.33183       0.69531
    302.33793       1.07031
    302.34404       0.69531
    302.35014       0.94531
    302.35624       0.69531
    302.36235      -0.30469
    302.36845       1.57031
    302.37456      -0.17969
    302.38066       0.82031
    302.38677      -0.30469
    302.39287       1.69531
    302.39897       0.19531
    302.40508       1.07031
    302.41118      -0.42969
    302.41729       0.57031
    302.42339       0.57031
    302.42950       0.07031
    302.43560       1.44531
    302.44170       1.07031
    302.44781       0.57031
    302.45391       0.82031
    302.46002       1.19531
    302.46612       0.82031
    302.47223      -0.67969
    302.47833      -0.30469
    302.48443       0.44531
    302.49054       0.07031
    302.49664       0.82031
    302.50275       0.82031
    302.50885      -0.17969
    302.51496       1.07031
    302.52106      -1.05469
    302.52716       1.69531
    302.53327      -0.05469
    302.53937       0.69531
    302.54548       0.19531
    302.55158       0.19531
    302.55769      -0.42969
    302.56379       0.32031
    302.56989       1.07031
    302.57600      -0.80469
    302.58210      -1.30469
    302.58821      -0.17969
    302.59431      -0.42969
    302.60042       0.19531
    302.60652      -1.17969
    302.61262      -0.80469
    302.61873       0.07031
    302.62483      -0.30469
    302.63094       1.07031
    302.63704       0.69531
    302.64314       0.94531
    302.64925       0.69531
    302.65535       1.69531
    302.66146       0.94531
    302.66756      -0.17969
    302.67367       0.07031
    302.67977       0.57031
    302.68587       0.19531
    302.69198      -0.05469
    302.69808       0.69531
    302.70419       1.82031
    302.71029       0.07031
    302.71640       0.44531
    302.72250       0.57031
    302.72860       0.44531
    302.73471       0.57031
    302.74081       0.44531
    302.74692       0.82031
    302.75302      -0.80469
    302.75913       0.07031
    302.76523      -0.05469
    302.77133       0.69531
    302.77744       0.44531
    302.78354       0.69531
    302.78965       0.69531
    302.79575       0.69531
    302.80186       1.19531
    302.80796      -0.42969
    302.81406       1.32031
    302.82017      -0.80469
    302.82627       1.07031
    302.83238      -0.05469
    302.83848       0.57031
    302.84459       0.07031
    302.85069       0.82031
    302.85679       0.44531
    302.86290       0.07031
    302.86900       0.57031
    302.87511      -0.05469
    302.88121       0.32031
    302.88732      -0.05469
    302.89342       1.19531
    302.89952       0.94531
    302.90563       1.44531
    302.91173       1.44531
    302.91784       1.69531
    302.92394      -0.80469
    302.93005       0.32031
    302.93615       0.44531
    302.94225       0.57031
    302.94836       0.94531
    302.95446       1.32031
    302.96057      -0.42969
    302.96667       1.94531
    302.97277       1.94531
    302.97888       1.32031
    302.98498       2.07031
    302.99109       1.82031
    302.99719       0.94531
    303.00330       1.07031
    303.00940       0.94531
    303.01550       2.44531
    303.02161       0.94531
    303.02771       1.07031
    303.03382       0.82031
    303.03992       0.32031
    303.04603      -0.92969
    303.05213       1.32031
    303.05823       0.82031
    303.06434       0.07031
    303.07044       1.44531
    303.07655       0.57031
    303.08265      -0.92969
    303.08876      -0.17969
    303.09486       0.19531
    303.10096       1.19531
    303.10707       0.32031
    303.11317       1.57031
    303.11928       0.57031
    303.12538       1.32031
    303.13149       1.19531
    303.13759       0.44531
    303.14369       0.44531
    303.14980      -0.17969
    303.15590       0.44531
    303.16201       0.69531
    303.16811       1.07031
    303.17422       1.44531
    303.18032       0.82031
    303.18642       0.94531
    303.19253       1.32031
    303.19863       1.57031
    303.20474       0.82031
    303.21084       0.07031
    303.21695      -0.42969
    303.22305       0.32031
    303.22915       0.07031
    303.23526       0.69531
    303.24136       0.32031
    303.24747       1.07031
    303.25357       0.19531
    303.25968       0.32031
    303.26578      -1.17969
    303.27188      -0.42969
    303.27799       0.82031
    303.28409       1.57031
    303.29020       1.44531
    303.29630       1.07031
    303.30241       1.07031
    303.30851       1.94531
    303.31461       1.44531
    303.32072       0.57031
    303.32682      -0.17969
    303.33293       0.44531
    303.33903       0.69531
    303.34513       0.44531
    303.35124      -0.30469
    303.35734      -0.05469
    303.36345      -0.17969
    303.36955      -0.17969
    303.37566       0.44531
    303.38176       1.32031
    303.38786      -0.30469
    303.39397       0.44531
    303.40007      -0.30469
    303.40618       1.69531
    303.41228       0.69531
    303.41839       1.44531
    303.42449       0.69531
    303.43059       0.32031
    303.43670      -0.17969
    303.44280       0.32031
    303.44891       0.19531
    303.45501      -0.55469
    303.46112       0.07031
    303.46722       0.32031
    303.47332      -0.92969
    303.47943      -0.42969
    303.48553      -0.30469
    303.49164       0.94531
    303.49774       1.32031
    303.50385      -0.05469
    303.50995       3.07031
    303.51605       0.32031
    303.52216       1.19531
    303.52826      -0.30469
    303.53437       0.69531
    303.54047       2.07031
    303.54658      -0.30469
    303.55268      -0.80469
    303.55878      -0.92969
    303.56489       0.82031
    303.57099       1.07031
    303.57710       0.44531
    303.58320      -0.92969
    303.58931      -0.05469
    303.59541      -0.55469
    303.60151      -0.05469
    303.60762       0.69531
    303.61372       1.32031
    303.61983       1.07031
    303.62593       0.69531
    303.63204       0.57031
    303.63814       1.44531
    303.64424       0.44531
    303.65035      -0.67969
    303.65645       0.19531
    303.66256       0.44531
    303.66866       0.57031
    303.67476      -0.05469
    303.68087       0.69531
    303.68697      -0.05469
    303.69308      -0.30469
    303.69918       0.32031
    303.70529       0.57031
    303.71139       0.19531
    303.71749       0.19531
    303.72360       0.94531
    303.72970       0.07031
    303.73581       0.57031
    303.74191       0.19531
    303.74802       0.69531
    303.75412       0.32031
    303.76022      -0.17969
    303.76633      -0.05469
    303.77243       0.44531
    303.77854       0.07031
    303.78464      -0.42969
    303.79075      -0.67969
    303.79685      -0.17969
    303.80295      -0.17969
    303.80906       0.07031
    303.81516       0.07031
    303.82127       0.32031
    303.82737       0.32031
    303.83348       1.82031
    303.83958       0.44531
    303.84568      -0.55469
    303.85179       0.69531
    303.85789       0.32031
    303.86400      -0.05469
    303.87010       0.94531
    303.87621      -0.05469
    303.88231       0.44531
    303.88841       0.19531
    303.89452      -0.05469
    303.90062       0.44531
    303.90673       0.44531
    303.91283       1.07031
    303.91894       0.69531
    303.92504       0.94531
    303.93114       1.19531
    303.93725      -0.17969
    303.94335      -0.17969
    303.94946       0.19531
    303.95556       0.57031
    303.96167       1.44531
    303.96777       0.07031
    303.97387       0.19531
    303.97998      -0.30469
    303.98608       1.44531
    303.99219      -0.05469
    303.99829       0.07031
    304.00440       1.07031
    304.01050       0.07031
    304.01660       0.57031
    304.02271       2.07031
    304.02881       1.19531
    304.03492       0.19531
    304.04102       1.07031
    304.04712       0.94531
    304.05323       0.82031
    304.05933       0.69531
    304.06544       0.19531
    304.07154       0.32031
    304.07765       0.44531
    304.08375       0.94531
    304.08985       0.19531
    304.09596       0.32031
    304.10206       0.19531
    304.10817      -0.42969
    304.11427       0.82031
    304.12038      -0.30469
    304.12648       0.32031
    304.13258       0.69531
    304.13869       0.82031
    304.14479       1.19531
    304.15090       0.44531
    304.15700       1.19531
    304.16311       1.07031
    304.16921       0.82031
    304.17531       0.69531
    304.18142       0.44531
    304.18752       0.07031
    304.19363       0.82031
    304.19973       0.57031
    304.20584       0.07031
    304.21194      -0.17969
    304.21804       0.94531
    304.22415       0.82031
    304.23025       0.57031
    304.23636       0.32031
    304.24246       0.82031
    304.24857       1.32031
    304.25467       0.69531
    304.26077       1.07031
    304.26688       0.94531
    304.27298       0.32031
    304.27909       0.19531
    304.28519       0.44531
    304.29130       0.57031
    304.29740      -0.17969
    304.30350       0.32031
    304.30961       0.32031
    304.31571       1.44531
    304.32182       0.07031
    304.32792       1.19531
    304.33403       0.07031
    304.34013       0.32031
    304.34623       1.07031
    304.35234       1.19531
    304.35844       1.69531
    304.36455       0.44531
    304.37065       0.57031
    304.37675       0.32031
    304.38286       1.19531
    304.38896      -0.30469
    304.39507       0.07031
    304.40117      -0.17969
    304.40728       0.69531
    304.41338       1.07031
    304.41948       0.57031
    304.42559       0.94531
    304.43169       0.32031
    304.43780      -0.55469
    304.44390       1.19531
    304.45001      -0.05469
    304.45611      -0.05469
    304.46221      -0.05469
    304.46832      -0.67969
    304.47442       1.32031
    304.48053       0.82031
    304.48663       1.44531
    304.49274       0.32031
    304.49884      -0.17969
    304.50494       0.32031
    304.51105       0.69531
    304.51715       0.57031
    304.52326       0.32031
    304.52936       1.07031
    304.53547       1.19531
    304.54157       0.07031
    304.54767       0.57031
    304.55378       1.07031
    304.55988       0.32031
    304.56599       0.44531
    304.57209       0.57031
    304.57820      -0.55469
    304.58430       0.94531
    304.59040       0.07031
    304.59651       0.07031
    304.60261       0.44531
    304.60872       0.57031
    304.61482       0.69531
    304.62093       0.32031
    304.62703       0.07031
    304.63313       0.44531
    304.63924      -0.17969
    304.64534      -0.55469
    304.65145       0.69531
    304.65755       0.82031
    304.66366       1.07031
    304.66976       0.82031
    304.67586       0.82031
    304.68197       0.57031
    304.68807       0.57031
    304.69418       1.19531
    304.70028       0.44531
    304.70639       0.94531
    304.71249       0.57031
    304.71859       0.57031
    304.72470       0.07031
    304.73080       1.19531
    304.73691       0.57031
    304.74301      -0.17969
    304.74911       1.19531
    304.75522       1.57031
    304.76132       1.07031
    304.76743      -0.05469
    304.77353       1.07031
    304.77964       1.07031
    304.78574      -0.17969
    304.79184       1.82031
    304.79795       1.32031
    304.80405       1.32031
    304.81016       0.44531
    304.81626       0.19531
    304.82237       1.19531
    304.82847       0.57031
    304.83457       0.07031
    304.84068       0.44531
    304.84678      -0.05469
    304.85289       0.19531
    304.85899       1.32031
    304.86510       0.94531
    304.87120       0.57031
    304.87730       2.32031
    304.88341       0.32031
    304.88951       0.07031
    304.89562       0.44531
    304.90172       1.82031
    304.90783       0.57031
    304.91393       0.94531
    304.92003      -0.55469
    304.92614      -0.67969
    304.93224       0.82031
    304.93835       1.57031
    304.94445      -0.05469
    304.95056       0.32031
    304.95666      -0.55469
    304.96276      -0.42969
    304.96887       0.07031
    304.97497      -0.67969
    304.98108       0.19531
    304.98718      -0.17969
    304.99329      -0.30469
    304.99939       0.32031
    305.00549       0.82031
    305.01160       0.69531
    305.01770       1.69531
    305.02381       1.57031
    305.02991       0.19531
    305.03602       0.32031
    305.04212      -0.42969
    305.04822      -0.55469
    305.05433      -1.42969
    305.06043      -0.80469
    305.06654       1.69531
    305.07264       0.07031
    305.07874       1.19531
    305.08485       0.19531
    305.09095       0.44531
    305.09706       0.07031
    305.10316       0.07031
    305.10927       1.07031
    305.11537       0.32031
    305.12147       0.69531
    305.12758       0.82031
    305.13368       0.82031
    305.13979       0.69531
    305.14589       0.19531
    305.15200       0.19531
    305.15810       0.69531
    305.16420       0.44531
    305.17031       0.82031
    305.17641       0.44531
    305.18252       0.94531
    305.18862       0.07031
    305.19473       0.69531
    305.20083       1.19531
    305.20693       0.69531
    305.21304       0.57031
    305.21914      -0.55469
    305.22525       0.44531
    305.23135       0.57031
    305.23746       0.32031
    305.24356       1.19531
    305.24966       0.69531
    305.25577       0.44531
    305.26187       1.07031
    305.26798      -0.30469
    305.27408       0.57031
    305.28019       0.19531
    305.28629       0.44531
    305.29239       0.19531
    305.29850       0.94531
    305.30460       1.19531
    305.31071       1.57031
    305.31681       0.07031
    305.32292      -0.17969
    305.32902      -0.92969
    305.33512      -0.17969
    305.34123       0.44531
    305.34733       1.07031
    305.35344       0.07031
    305.35954       0.44531
    305.36565       1.19531
    305.37175      -0.92969
    305.37785       1.07031
    305.38396       0.44531
    305.39006       1.19531
    305.39617       0.07031
    305.40227      -0.67969
    305.40838      -0.30469
    305.41448      -0.42969
    305.42058      -0.80469
    305.42669       1.32031
    305.43279       0.69531
    305.43890       1.82031
    305.44500       0.19531
    305.45110       0.19531
    305.45721       0.32031
    305.46331      -0.05469
    305.46942       1.44531
    305.47552       1.32031
    305.48163       0.19531
    305.48773       0.44531
    305.49383      -0.55469
    305.49994       2.07031
    305.50604       0.57031
    305.51215       0.32031
    305.51825       1.57031
    305.52436       0.69531
    305.53046       1.44531
    305.53656      -0.05469
    305.54267      -0.05469
    305.54877      -0.05469
    305.55488      -0.05469
    305.56098       0.19531
    305.56709       0.57031
    305.57319       1.69531
    305.57929       2.44531
    305.58540       0.07031
    305.59150       0.19531
    305.59761      -0.55469
    305.60371      -0.80469
    305.60982       1.07031
    305.61592       0.69531
    305.62202       0.57031
    305.62813       0.69531
    305.63423       0.82031
    305.64034       1.32031
    305.64644       0.94531
    305.65255      -0.30469
    305.65865       0.69531
    305.66475       0.07031
    305.67086       0.57031
    305.67696      -1.17969
    305.68307       0.32031
    305.68917      -0.05469
    305.69528       0.82031
    305.70138       0.32031
    305.70748       2.44531
    305.71359       1.19531
    305.71969       1.32031
    305.72580       1.44531
    305.73190       0.69531
    305.73801       0.44531
    305.74411       1.07031
    305.75021       0.07031
    305.75632       1.57031
    305.76242       0.44531
    305.76853       0.07031
    305.77463       0.44531
    305.78073       0.82031
    305.78684       1.32031
    305.79294       0.57031
    305.79905       0.57031
    305.80515       0.32031
    305.81126       1.19531
    305.81736       0.19531
    305.82346       0.94531
    305.82957       0.57031
    305.83567       0.57031
    305.84178       1.32031
    305.84788       0.07031
    305.85399       0.57031
    305.86009       0.07031
    305.86619       0.19531
    305.87230      -0.05469
    305.87840      -0.05469
    305.88451       1.07031
    305.89061      -0.30469
    305.89672       0.19531
    305.90282       0.94531
    305.90892       1.32031
    305.91503       1.82031
    305.92113       1.44531
    305.92724       0.44531
    305.93334      -0.05469
    305.93945      -0.17969
    305.94555      -0.42969
    305.95165       0.69531
    305.95776       0.19531
    305.96386       0.82031
    305.96997       0.44531
    305.97607       0.94531
    305.98218       0.82031
    305.98828       0.57031
    305.99438       0.57031
    306.00049       0.69531
    306.00659      -0.17969
    306.01270       0.82031
    306.01880       0.82031
    306.02491       0.57031
    306.03101       0.82031
    306.03711      -0.05469
    306.04322       0.94531
    306.04932       1.44531
    306.05543       1.07031
    306.06153       0.94531
    306.06764      -0.67969
    306.07374       0.69531
    306.07984       1.07031
    306.08595       0.19531
    306.09205       1.07031
    306.09816       0.69531
    306.10426      -0.30469
    306.11037       0.32031
    306.11647       0.94531
    306.12257       1.32031
    306.12868       0.19531
    306.13478       1.07031
    306.14089       1.32031
    306.14699       0.69531
    306.15309       1.32031
    306.15920       1.07031
    306.16530       0.94531
    306.17141       0.94531
    306.17751      -0.05469
    306.18362       0.82031
    306.18972       0.94531
    306.19582       0.69531
    306.20193       1.07031
    306.20803      -0.42969
    306.21414       0.69531
    306.22024       0.07031
    306.22635       0.94531
    306.23245       0.07031
    306.23855       0.32031
    306.24466       1.07031
    306.25076      -0.17969
    306.25687       1.44531
    306.26297       0.82031
    306.26908       0.32031
    306.27518       0.82031
    306.28128      -0.30469
    306.28739      -0.67969
    306.29349       0.19531
    306.29960      -0.92969
    306.30570       0.82031
    306.31181       0.44531
    306.31791       1.57031
    306.32401       0.69531
    306.33012       0.57031
    306.33622      -0.17969
    306.34233      -0.30469
    306.34843       0.57031
    306.35454       0.07031
    306.36064      -0.42969
    306.36674      -0.67969
    306.37285       0.44531
    306.37895       0.94531
    306.38506       0.07031
    306.39116      -0.05469
    306.39727       0.07031
    306.40337      -0.17969
    306.40947       1.32031
    306.41558       0.07031
    306.42168       0.82031
    306.42779       0.82031
    306.43389       0.19531
    306.44000       0.57031
    306.44610       0.32031
    306.45220       0.19531
    306.45831      -0.92969
    306.46441       1.32031
    306.47052       1.19531
    306.47662       2.69531
    306.48272       2.07031
    306.48883       2.07031
    306.49493       0.57031
    306.50104       2.07031
    306.50714       1.69531
    306.51325       1.19531
    306.51935       1.69531
    306.52545       0.07031
    306.53156       0.19531
    306.53766       0.32031
    306.54377      -0.55469
    306.54987      -0.67969
    306.55598       1.19531
    306.56208       1.32031
    306.56818       1.32031
    306.57429       1.69531
    306.58039       0.32031
    306.58650      -1.30469
    306.59260       0.57031
    306.59871      -0.17969
    306.60481      -0.30469
    306.61091      -0.05469
    306.61702       0.57031
    306.62312      -0.30469
    306.62923       0.44531
    306.63533       0.82031
    306.64144       1.57031
    306.64754       0.44531
    306.65364       0.07031
    306.65975       0.69531
    306.66585       0.69531
    306.67196       0.94531
    306.67806       0.69531
    306.68417       0.57031
    306.69027       0.57031
    306.69637       1.32031
    306.70248       1.69531
    306.70858       0.19531
    306.71469       1.69531
    306.72079       0.07031
    306.72690       1.07031
    306.73300       0.44531
    306.73910       0.94531
    306.74521       0.94531
    306.75131       1.07031
    306.75742       0.82031
    306.76352       0.07031
    306.76963       1.19531
    306.77573       0.32031
    306.78183       0.57031
    306.78794       0.94531
    306.79404       0.07031
    306.80015       1.07031
    306.80625       0.44531
    306.81236       1.32031
    306.81846       0.32031
    306.82456       0.19531
    306.83067       0.82031
    306.83677      -0.05469
    306.84288       0.82031
    306.84898       1.07031
    306.85508       0.57031
    306.86119       0.69531
    306.86729       0.57031
    306.87340       0.57031
    306.87950       0.94531
    306.88561       1.69531
    306.89171       0.44531
    306.89781      -0.05469
    306.90392      -0.80469
    306.91002       0.07031
    306.91613      -1.80469
    306.92223       0.19531
    306.92834       0.94531
    306.93444       1.69531
    306.94054       1.07031
    306.94665       1.82031
    306.95275       1.57031
    306.95886       2.32031
    306.96496       1.44531
    306.97107       1.32031
    306.97717       0.07031
    306.98327      -0.30469
    306.98938      -0.17969
    306.99548       0.82031
    307.00159       0.82031
    307.00769       1.44531
    307.01380       1.19531
    307.01990       1.19531
    307.02600       0.69531
    307.03211       1.32031
    307.03821       0.07031
    307.04432      -0.05469
    307.05042      -0.55469
    307.05653       0.94531
    307.06263       0.57031
    307.06873       1.07031
    307.07484       1.44531
    307.08094       0.07031
    307.08705       0.44531
    307.09315       0.57031
    307.09926       0.69531
    307.10536       1.07031
    307.11146      -0.17969
    307.11757       0.19531
    307.12367      -1.05469
    307.12978       0.44531
    307.13588       0.19531
    307.14199       0.69531
    307.14809       0.19531
    307.15419       1.07031
    307.16030       1.32031
    307.16640       1.07031
    307.17251       1.19531
    307.17861       0.32031
    307.18471       0.69531
    307.19082       0.57031
    307.19692       0.44531
    307.20303       0.69531
    307.20913      -0.55469
    307.21524      -0.30469
    307.22134       0.32031
    307.22744      -0.55469
    307.23355       0.44531
    307.23965       0.19531
    307.24576       0.32031
    307.25186       0.07031
    307.25797      -0.30469
    307.26407       0.32031
    307.27017       0.57031
    307.27628       0.57031
    307.28238       0.94531
    307.28849       1.44531
    307.29459      -0.17969
    307.30070       0.57031
    307.30680       0.19531
    307.31290       0.44531
    307.31901       0.69531
    307.32511       0.57031
    307.33122       0.69531
    307.33732       0.19531
    307.34343       0.19531
    307.34953       0.44531
    307.35563       0.07031
    307.36174       0.07031
    307.36784       0.32031
    307.37395      -0.80469
    307.38005      -0.17969
    307.38616       0.57031
    307.39226       1.57031
    307.39836       0.44531
    307.40447       1.44531
    307.41057       0.19531
    307.41668       0.57031
    307.42278       0.07031
    307.42889       0.94531
    307.43499       0.07031
    307.44109       0.19531
    307.44720       0.19531
    307.45330       0.69531
    307.45941       0.94531
    307.46551       0.69531
    307.47162       0.32031
    307.47772       1.07031
    307.48382      -0.17969
    307.48993       0.69531
    307.49603       0.69531
    307.50214       0.44531
    307.50824      -0.05469
    307.51435       0.19531
    307.52045       0.57031
    307.52655       0.32031
    307.53266       0.19531
    307.53876       0.32031
    307.54487       0.19531
    307.55097      -0.17969
    307.55707       0.44531
    307.56318       0.57031
    307.56928      -0.55469
    307.57539       1.44531
    307.58149      -0.17969
    307.58760       0.69531
    307.59370      -0.05469
    307.59980       0.19531
    307.60591       0.32031
    307.61201       0.57031
    307.61812       0.07031
    307.62422       0.07031
    307.63033       0.57031
    307.63643      -0.17969
    307.64253       0.32031
    307.64864       0.44531
    307.65474       0.19531
    307.66085       1.19531
    307.66695       0.44531
    307.67306       0.69531
    307.67916       0.94531
    307.68526       0.57031
    307.69137       2.07031
    307.69747       0.69531
    307.70358      -0.42969
    307.70968       0.69531
    307.71579       0.32031
    307.72189       0.32031
    307.72799       0.57031
    307.73410       0.57031
    307.74020       0.07031
    307.74631       0.57031
    307.75241       0.32031
    307.75852       0.32031
    307.76462      -0.30469
    307.77072      -0.17969
    307.77683      -0.55469
    307.78293       0.07031
    307.78904      -0.17969
    307.79514       0.94531
    307.80125      -0.30469
    307.80735      -0.55469
    307.81345       0.82031
    307.81956       0.44531
    307.82566       0.19531
    307.83177       0.44531
    307.83787       0.69531
    307.84398       0.69531
    307.85008       0.07031
    307.85618       0.82031
    307.86229       0.69531
    307.86839       1.07031
    307.87450       0.07031
    307.88060       0.57031
    307.88670       1.19531
    307.89281       0.32031
    307.89891      -0.05469
    307.90502       0.57031
    307.91112       0.57031
    307.91723       1.19531
    307.92333       1.07031
    307.92943       1.19531
    307.93554       1.07031
    307.94164       1.07031
    307.94775       1.94531
    307.95385       0.69531
    307.95996      -0.05469
    307.96606      -1.92969
    307.97216      -0.55469
    307.97827       0.32031
    307.98437      -0.42969
    307.99048       0.69531
    307.99658       0.07031
    308.00269      -1.05469
    308.00879       0.94531
    308.01489      -0.30469
    308.02100       0.07031
    308.02710       0.69531
    308.03321       1.44531
    308.03931       1.19531
    308.04542       0.94531
    308.05152       0.69531
    308.05762       2.32031
    308.06373       0.32031
    308.06983       1.44531
    308.07594       0.07031
    308.08204      -0.17969
    308.08815      -0.42969
    308.09425       0.57031
    308.10035       1.32031
    308.10646       0.82031
    308.11256       0.07031
    308.11867       0.94531
    308.12477       0.32031
    308.13088       1.32031
    308.13698       1.44531
    308.14308       0.19531
    308.14919      -0.05469
    308.15529      -0.17969
    308.16140       0.32031
    308.16750      -0.05469
    308.17361       0.44531
    308.17971       0.94531
    308.18581       0.94531
    308.19192      -0.80469
    308.19802       0.07031
    308.20413       1.44531
    308.21023       0.19531
    308.21634       0.32031
    308.22244       0.32031
    308.22854       0.94531
    308.23465       1.07031
    308.24075       0.32031
    308.24686       0.57031
    308.25296      -0.42969
    308.25906       0.69531
    308.26517       0.69531
    308.27127       1.07031
    308.27738       1.57031
    308.28348       0.44531
    308.28959      -0.05469
    308.29569       0.57031
    308.30179       0.57031
    308.30790      -0.17969
    308.31400       0.57031
    308.32011      -0.30469
    308.32621       1.07031
    308.33232       0.69531
    308.33842       0.19531
    308.34452       0.19531
    308.35063      -0.80469
    308.35673       0.57031
    308.36284       0.07031
    308.36894      -0.55469
    308.37505       0.19531
    308.38115       0.57031
    308.38725       1.69531
    308.39336      -0.05469
    308.39946       0.82031
    308.40557       1.19531
    308.41167       0.32031
    308.41778       0.44531
    308.42388       0.94531
    308.42998       1.32031
    308.43609       1.19531
    308.44219       1.07031
    308.44830       0.07031
    308.45440       1.32031
    308.46051       0.44531
    308.46661       0.57031
    308.47271       1.07031
    308.47882      -0.05469
    308.48492       0.32031
    308.49103       1.32031
    308.49713       0.44531
    308.50324       0.94531
    308.50934       0.82031
    308.51544       1.94531
    308.52155       2.19531
    308.52765      -0.05469
    308.53376       0.82031
    308.53986       1.32031
    308.54597      -0.55469
    308.55207       0.57031
    308.55817       0.82031
    308.56428      -0.05469
    308.57038       0.69531
    308.57649       0.94531
    308.58259       0.94531
    308.58869       0.07031
    308.59480       0.32031
    308.60090       0.69531
    308.60701       0.69531
    308.61311       0.69531
    308.61922       0.44531
    308.62532       0.44531
    308.63142       0.69531
    308.63753       0.82031
    308.64363       0.44531
    308.64974       1.19531
    308.65584      -0.05469
    308.66195       0.57031
    308.66805       0.57031
    308.67415       0.07031
    308.68026       0.32031
    308.68636       0.57031
    308.69247      -0.30469
    308.69857       0.69531
    308.70468       1.19531
    308.71078       0.32031
    308.71688       0.19531
    308.72299       0.69531
    308.72909       0.44531
    308.73520       0.69531
    308.74130       0.44531
    308.74741       0.44531
    308.75351       0.44531
    308.75961       1.07031
    308.76572       0.32031
    308.77182       0.07031
    308.77793       1.07031
    308.78403       0.07031
    308.79014       0.69531
    308.79624       0.94531
    308.80234      -0.05469
    308.80845      -0.05469
    308.81455       0.44531
    308.82066      -0.30469
    308.82676      -0.92969
    308.83287       0.32031
    308.83897      -0.67969
    308.84507      -0.05469
    308.85118       0.94531
    308.85728       0.07031
    308.86339       0.44531
    308.86949      -0.30469
    308.87560      -0.17969
    308.88170       0.44531
    308.88780      -0.55469
    308.89391       0.32031
    308.90001       0.94531
    308.90612      -0.92969
    308.91222      -0.30469
    308.91832       0.82031
    308.92443       0.19531
    308.93053       0.32031
    308.93664       1.19531
    308.94274       0.19531
    308.94885       0.19531
    308.95495       0.57031
    308.96105       1.94531
    308.96716      -0.05469
    308.97326      -0.30469
    308.97937       0.32031
    308.98547       0.69531
    308.99158       0.32031
    308.99768       0.44531
    309.00378       0.32031
    309.00989       0.19531
    309.01599       0.94531
    309.02210       0.07031
    309.02820      -0.55469
    309.03431       0.07031
    309.04041       0.32031
    309.04651       0.57031
    309.05262       0.69531
    309.05872       0.44531
    309.06483       1.07031
    309.07093       0.44531
    309.07704      -0.55469
    309.08314       0.32031
    309.08924      -0.80469
    309.09535      -0.55469
    309.10145      -0.05469
    309.10756      -0.55469
    309.11366       0.57031
    309.11977       0.32031
    309.12587       0.82031
    309.13197       0.69531
    309.13808       0.44531
    309.14418      -0.17969
    309.15029       0.57031
    309.15639       0.82031
    309.16250       0.94531
    309.16860       0.57031
    309.17470       1.32031
    309.18081       0.94531
    309.18691       0.69531
    309.19302       0.82031
    309.19912       0.32031
    309.20523       0.07031
    309.21133      -0.17969
    309.21743       0.32031
    309.22354      -0.05469
    309.22964      -0.30469
    309.23575       0.82031
    309.24185       1.07031
    309.24796       0.69531
    309.25406       0.44531
    309.26016       1.32031
    309.26627       0.82031
    309.27237      -0.55469
    309.27848       0.32031
    309.28458       0.44531
    309.29068      -0.42969
    309.29679       0.57031
    309.30289      -0.17969
    309.30900       0.32031
    309.31510       0.94531
    309.32121       0.07031
    309.32731      -0.17969
    309.33341       0.44531
    309.33952      -0.05469
    309.34562      -0.30469
    309.35173       0.94531
    309.35783       0.69531
    309.36394       0.32031
    309.37004       1.44531
    309.37614       0.94531
    309.38225       1.19531
    309.38835       0.82031
    309.39446       1.69531
    309.40056       0.32031
    309.40667      -0.17969
    309.41277       1.19531
    309.41887      -1.05469
    309.42498       1.19531
    309.43108       0.19531
    309.43719       0.69531
    309.44329       0.57031
    309.44940       0.19531
    309.45550      -0.42969
    309.46160      -0.30469
    309.46771       0.69531
    309.47381       0.32031
    309.47992       0.07031
    309.48602       0.94531
    309.49213       0.69531
    309.49823       0.82031
    309.50433      -0.17969
    309.51044      -0.80469
    309.51654      -0.30469
    309.52265       1.69531
    309.52875      -1.05469
    309.53486      -0.05469
    309.54096      -0.55469
    309.54706       0.19531
    309.55317       0.57031
    309.55927       1.07031
    309.56538       1.82031
    309.57148       1.94531
    309.57759       2.44531
    309.58369       2.69531
    309.58979       1.82031
    309.59590       1.07031
    309.60200       0.69531
    309.60811       0.69531
    309.61421       1.69531
    309.62031       0.94531
    309.62642       1.44531
    309.63252       0.57031
    309.63863       1.57031
    309.64473       0.94531
    309.65084       0.32031
    309.65694       0.32031
    309.66304      -1.05469
    309.66915      -0.67969
    309.67525      -0.17969
    309.68136       0.07031
    309.68746      -0.17969
    309.69357       0.57031
    309.69967       0.44531
    309.70577       0.57031
    309.71188       0.19531
    309.71798      -0.05469
    309.72409       0.07031
    309.73019      -0.42969
    309.73630       1.32031
    309.74240       1.19531
    309.74850      -0.55469
    309.75461      -0.30469
    309.76071      -0.67969
    309.76682       0.07031
    309.77292       0.94531
    309.77903       0.07031
    309.78513      -2.30469
    309.79123       0.32031
    309.79734      -1.42969
    309.80344       0.32031
    309.80955       0.82031
    309.81565       0.57031
    309.82176       0.32031
    309.82786       1.94531
    309.83396       0.69531
    309.84007       0.07031
    309.84617       0.69531
    309.85228       0.32031
    309.85838       0.32031
    309.86449       0.44531
    309.87059       0.07031
    309.87669       0.69531
    309.88280       0.69531
    309.88890       0.94531
    309.89501       1.32031
    309.90111       0.69531
    309.90722      -0.42969
    309.91332       0.19531
    309.91942      -0.55469
    309.92553      -1.17969
    309.93163       0.94531
    309.93774      -0.30469
    309.94384       1.32031
    309.94995       1.07031
    309.95605       0.69531
    309.96215       1.69531
    309.96826       0.57031
    309.97436       2.32031
    309.98047       0.82031
    309.98657       1.57031
    309.99267       0.69531
    309.99878       1.07031
    310.00488       0.82031
    310.01099       0.57031
    310.01709      -0.30469
    310.02320      -0.30469
    310.02930       0.07031
    310.03540      -0.55469
    310.04151      -0.55469
    310.04761      -0.42969
    310.05372      -0.55469
    310.05982       1.19531
    310.06593       0.69531
    310.07203       0.69531
    310.07813       0.57031
    310.08424       0.44531
    310.09034       0.19531
    310.09645      -0.42969
    310.10255      -0.55469
    310.10866       0.57031
    310.11476       0.57031
    310.12086       0.32031
    310.12697       0.07031
    310.13307       1.32031
    310.13918      -0.55469
    310.14528      -0.05469
    310.15139      -0.30469
    310.15749      -0.30469
    310.16359      -0.17969
    310.16970       1.32031
    310.17580       0.07031
    310.18191       0.07031
    310.18801       0.32031
    310.19412       1.07031
    310.20022       0.19531
    310.20632       0.07031
    310.21243       0.07031
    310.21853       0.44531
    310.22464       0.07031
    310.23074       0.82031
    310.23685       1.07031
    310.24295       0.32031
    310.24905      -0.42969
    310.25516       0.94531
    310.26126      -0.05469
    310.26737       0.94531
    310.27347       0.94531
    310.27958      -0.17969
    310.28568      -0.17969
    310.29178       1.19531
    310.29789       1.44531
    310.30399       1.19531
    310.31010      -0.17969
    310.31620       0.44531
    310.32230       0.94531
    310.32841       0.07031
    310.33451       0.69531
    310.34062       0.57031
    310.34672       0.44531
    310.35283       0.44531
    310.35893       0.57031
    310.36503       0.94531
    310.37114       1.07031
    310.37724       0.57031
    310.38335      -1.05469
    310.38945       0.19531
    310.39556      -0.67969
    310.40166      -0.42969
    310.40776      -0.17969
    310.41387       0.94531
    310.41997      -0.42969
    310.42608       0.69531
    310.43218      -0.42969
    310.43829       0.82031
    310.44439      -0.42969
    310.45049       0.07031
    310.45660       0.57031
    310.46270      -0.30469
    310.46881       1.32031
    310.47491       1.44531
    310.48102      -0.30469
    310.48712      -0.42969
    310.49322       0.82031
    310.49933       1.44531
    310.50543      -0.05469
    310.51154       0.82031
    310.51764      -0.05469
    310.52375       0.44531
    310.52985       0.07031
    310.53595      -0.42969
    310.54206       0.07031
    310.54816      -0.05469
    310.55427       0.82031
    310.56037       1.19531
    310.56648       0.19531
    310.57258       0.32031
    310.57868       0.44531
    310.58479       0.44531
    310.59089       1.07031
    310.59700       0.32031
    310.60310       0.82031
    310.60921       1.07031
    310.61531       0.57031
    310.62141       1.44531
    310.62752       0.44531
    310.63362       1.44531
    310.63973      -0.17969
    310.64583       1.19531
    310.65194      -1.05469
    310.65804       1.19531
    310.66414      -0.80469
    310.67025       0.07031
    310.67635      -0.42969
    310.68246      -0.05469
    310.68856       1.57031
    310.69466      -0.30469
    310.70077       1.19531
    310.70687       0.07031
    310.71298       0.44531
    310.71908      -0.30469
    310.72519       0.69531
    310.73129       0.44531
    310.73739       0.44531
    310.74350       0.69531
    310.74960       0.32031
    310.75571       0.94531
    310.76181       0.69531
    310.76792       0.19531
    310.77402       0.44531
    310.78012       0.19531
    310.78623       0.69531
    310.79233       0.57031
    310.79844      -0.55469
    310.80454       0.82031
    310.81065       0.69531
    310.81675       2.07031
    310.82285       0.07031
    310.82896       0.82031
    310.83506      -0.42969
    310.84117       0.57031
    310.84727       0.82031
    310.85338       0.19531
    310.85948       0.82031
    310.86558      -0.67969
    310.87169      -0.05469
    310.87779       1.44531
    310.88390       0.07031
    310.89000       1.32031
    310.89611       0.82031
    310.90221       0.94531
    310.90831       0.69531
    310.91442      -0.42969
    310.92052      -0.05469
    310.92663       0.19531
    310.93273       0.57031
    310.93884       1.32031
    310.94494       0.69531
    310.95104       0.44531
    310.95715       1.07031
    310.96325      -0.30469
    310.96936      -0.05469
    310.97546       0.57031
    310.98157       0.82031
    310.98767       0.07031
    310.99377      -0.17969
    310.99988      -0.55469
    311.00598       0.44531
    311.01209       0.69531
    311.01819       0.32031
    311.02429      -0.05469
    311.03040      -0.30469
    311.03650       0.32031
    311.04261      -0.67969
    311.04871       1.57031
    311.05482       0.82031
    311.06092       1.82031
    311.06702      -0.17969
    311.07313       1.32031
    311.07923       0.44531
    311.08534       0.19531
    311.09144       1.07031
    311.09755      -0.17969
    311.10365       1.19531
    311.10975       0.82031
    311.11586       0.32031
    311.12196       0.69531
    311.12807       0.32031
    311.13417       0.32031
    311.14028       0.57031
    311.14638      -0.30469
    311.15248       0.19531
    311.15859       0.57031
    311.16469      -0.30469
    311.17080      -0.55469
    311.17690       0.32031
    311.18301       0.07031
    311.18911      -0.17969
    311.19521      -0.05469
    311.20132      -0.05469
    311.20742      -0.30469
    311.21353      -0.05469
    311.21963       0.07031
    311.22574      -0.42969
    311.23184       0.44531
    311.23794      -0.05469
    311.24405       0.19531
    311.25015      -0.30469
    311.25626       0.57031
    311.26236       0.07031
    311.26847       0.07031
    311.27457       1.44531
    311.28067      -0.17969
    311.28678       0.82031
    311.29288      -1.05469
    311.29899      -0.05469
    311.30509      -0.55469
    311.31120       0.19531
    311.31730       1.44531
    311.32340      -0.05469
    311.32951       1.07031
    311.33561      -0.30469
    311.34172       0.32031
    311.34782      -0.05469
    311.35393      -0.42969
    311.36003       0.57031
    311.36613      -0.92969
    311.37224      -0.17969
    311.37834      -0.55469
    311.38445      -0.42969
    311.39055       0.32031
    311.39665       0.32031
    311.40276       0.44531
    311.40886      -0.17969
    311.41497       1.07031
    311.42107       0.19531
    311.42718      -0.92969
    311.43328      -0.05469
    311.43938       0.32031
    311.44549       0.57031
    311.45159       0.57031
    311.45770       0.69531
    311.46380       1.19531
    311.46991       0.94531
    311.47601       0.19531
    311.48211      -0.17969
    311.48822       0.69531
    311.49432      -0.30469
    311.50043       0.69531
    311.50653       0.32031
    311.51264       1.32031
    311.51874       0.32031
    311.52484       0.44531
    311.53095       0.07031
    311.53705       0.69531
    311.54316       0.32031
    311.54926       0.19531
    311.55537       0.94531
    311.56147      -0.30469
    311.56757       0.69531
    311.57368       0.94531
    311.57978       0.82031
    311.58589       0.69531
    311.59199       0.94531
    311.59810       0.44531
    311.60420       1.44531
    311.61030       0.32031
    311.61641      -0.17969
    311.62251      -0.05469
    311.62862      -0.05469
    311.63472       0.07031
    311.64083      -0.92969
    311.64693       0.07031
    311.65303       0.57031
    311.65914       0.32031
    311.66524       1.07031
    311.67135       0.07031
    311.67745       0.94531
    311.68356       0.57031
    311.68966       0.57031
    311.69576       0.69531
    311.70187      -0.67969
    311.70797      -0.05469
    311.71408       1.19531
    311.72018      -0.42969
    311.72628       1.32031
    311.73239       0.07031
    311.73849       2.19531
    311.74460       0.19531
    311.75070      -0.30469
    311.75681       0.57031
    311.76291       1.07031
    311.76901       0.94531
    311.77512       0.32031
    311.78122       0.57031
    311.78733       0.44531
    311.79343       0.57031
    311.79954       0.19531
    311.80564       0.69531
    311.81174       0.69531
    311.81785       0.32031
    311.82395      -0.30469
    311.83006      -0.30469
    311.83616       0.57031
    311.84227      -0.17969
    311.84837       0.82031
    311.85447       0.57031
    311.86058       0.07031
    311.86668       1.19531
    311.87279       0.94531
    311.87889       0.19531
    311.88500       0.57031
    311.89110       1.32031
    311.89720       0.32031
    311.90331      -0.05469
    311.90941       0.32031
    311.91552      -0.30469
    311.92162      -0.55469
    311.92773       0.57031
    311.93383       0.44531
    311.93993       1.32031
    311.94604      -0.80469
    311.95214       0.69531
    311.95825      -0.55469
    311.96435       0.32031
    311.97046       0.07031
    311.97656      -0.05469
    311.98266       0.07031
    311.98877       0.07031
    311.99487       0.57031
    312.00098      -0.42969
    312.00708      -0.17969
    312.01319      -0.30469
    312.01929      -0.42969
    312.02539       0.44531
    312.03150      -1.05469
    312.03760       0.69531
    312.04371       0.44531
    312.04981       0.19531
    312.05592       1.82031
    312.06202      -0.30469
    312.06812       1.44531
    312.07423      -0.17969
    312.08033       0.94531
    312.08644       0.69531
    312.09254       1.32031
    312.09864       0.57031
    312.10475       0.44531
    312.11085      -0.17969
    312.11696       1.32031
    312.12306       1.07031
    312.12917       0.32031
    312.13527       0.19531
    312.14137      -0.05469
    312.14748       0.19531
    312.15358      -0.05469
    312.15969       0.07031
    312.16579       0.69531
    312.17190       0.32031
    312.17800       0.94531
    312.18410       0.19531
    312.19021       0.07031
    312.19631       0.32031
    312.20242       1.19531
    312.20852       0.44531
    312.21463      -0.17969
    312.22073       1.69531
    312.22683      -0.17969
    312.23294       1.32031
    312.23904       0.07031
    312.24515       0.44531
    312.25125       1.32031
    312.25736       1.19531
    312.26346       0.69531
    312.26956       0.07031
    312.27567      -0.05469
    312.28177       0.82031
    312.28788       0.44531
    312.29398       0.32031
    312.30009       0.57031
    312.30619       1.07031
    312.31229       0.07031
    312.31840       0.44531
    312.32450      -0.05469
    312.33061       0.69531
    312.33671       0.07031
    312.34282       0.69531
    312.34892      -0.42969
    312.35502       0.44531
    312.36113       0.57031
    312.36723       0.69531
    312.37334       0.19531
    312.37944       0.19531
    312.38555       0.94531
    312.39165       1.32031
    312.39775       0.19531
    312.40386       0.94531
    312.40996       1.07031
    312.41607       0.44531
    312.42217       0.69531
    312.42827       0.57031
    312.43438       1.32031
    312.44048       0.44531
    312.44659       0.82031
    312.45269       0.69531
    312.45880       0.69531
    312.46490       0.19531
    312.47100      -0.30469
    312.47711      -0.05469
    312.48321      -0.30469
    312.48932       0.19531
    312.49542       0.19531
    312.50153       1.19531
    312.50763       1.19531
    312.51373      -0.67969
    312.51984       0.94531
    312.52594       0.94531
    312.53205       1.32031
    312.53815      -0.30469
    312.54426       1.32031
    312.55036       0.07031
    312.55646      -0.17969
    312.56257       1.07031
    312.56867       0.44531
    312.57478      -0.05469
    312.58088       0.94531
    312.58699      -0.05469
    312.59309       0.57031
    312.59919      -0.67969
    312.60530       0.57031
    312.61140       0.44531
    312.61751       0.44531
    312.62361      -0.05469
    312.62972       0.57031
    312.63582       0.69531
    312.64192       1.44531
    312.64803       0.82031
    312.65413      -0.17969
    312.66024       0.82031
    312.66634       0.32031
    312.67245       0.19531
    312.67855      -0.05469
    312.68465       0.07031
    312.69076       0.07031
    312.69686       0.44531
    312.70297      -0.30469
    312.70907       0.69531
    312.71518       0.82031
    312.72128       1.32031
    312.72738       1.19531
    312.73349       0.32031
    312.73959       0.44531
    312.74570      -0.55469
    312.75180       1.19531
    312.75791       1.44531
    312.76401      -0.92969
    312.77011       0.82031
    312.77622      -0.30469
    312.78232       0.82031
    312.78843      -0.42969
    312.79453       0.07031
    312.80063       0.69531
    312.80674      -0.42969
    312.81284       1.07031
    312.81895       0.82031
    312.82505      -0.55469
    312.83116       1.07031
    312.83726       1.07031
    312.84336       0.44531
    312.84947       0.07031
    312.85557       0.94531
    312.86168       0.19531
    312.86778      -0.30469
    312.87389      -0.30469
    312.87999       0.32031
    312.88609      -0.05469
    312.89220       0.82031
    312.89830       0.57031
    312.90441       0.57031
    312.91051       1.69531
    312.91662       0.44531
    312.92272       0.19531
    312.92882       0.94531
    312.93493       0.57031
    312.94103       0.19531
    312.94714       1.32031
    312.95324       0.07031
    312.95935       0.94531
    312.96545      -0.42969
    312.97155       0.69531
    312.97766       1.94531
    312.98376       1.32031
    312.98987      -1.55469
    312.99597      -1.30469
    313.00208      -0.05469
    313.00818       0.82031
    313.01428       0.44531
    313.02039      -0.42969
    313.02649       1.19531
    313.03260      -0.42969
    313.03870       0.69531
    313.04481       0.82031
    313.05091      -0.67969
    313.05701      -0.05469
    313.06312       0.57031
    313.06922       0.69531
    313.07533       0.07031
    313.08143       1.82031
    313.08754       0.19531
    313.09364      -0.42969
    313.09974       0.82031
    313.10585       0.32031
    313.11195       1.07031
    313.11806      -0.30469
    313.12416      -0.30469
    313.13026       0.19531
    313.13637       0.07031
    313.14247       0.69531
    313.14858       0.19531
    313.15468       0.19531
    313.16079      -0.55469
    313.16689       0.94531
    313.17299       1.57031
    313.17910      -0.80469
    313.18520       0.82031
    313.19131      -0.30469
    313.19741      -0.92969
    313.20352       0.82031
    313.20962       0.44531
    313.21572      -1.55469
    313.22183       0.69531
    313.22793       0.69531
    313.23404       0.07031
    313.24014      -0.67969
    313.24625      -0.17969
    313.25235       0.94531
    313.25845      -0.17969
    313.26456      -0.80469
    313.27066      -1.05469
    313.27677       1.32031
    313.28287      -0.30469
    313.28898       1.69531
    313.29508      -0.67969
    313.30118       1.94531
    313.30729      -0.17969
    313.31339       0.07031
    313.31950       0.82031
    313.32560      -0.30469
    313.33171       0.82031
    313.33781       1.07031
    313.34391       0.69531
    313.35002       0.94531
    313.35612       0.44531
    313.36223       1.44531
    313.36833       0.07031
    313.37444       0.44531
    313.38054       0.57031
    313.38664      -0.30469
    313.39275      -0.92969
    313.39885       0.57031
    313.40496       0.94531
    313.41106       0.32031
    313.41717       0.69531
    313.42327      -0.30469
    313.42937       0.19531
    313.43548       0.57031
    313.44158       0.69531
    313.44769       1.19531
    313.45379       0.44531
    313.45990      -0.42969
    313.46600       0.69531
    313.47210       0.69531
    313.47821       0.82031
    313.48431       1.19531
    313.49042       0.94531
    313.49652       0.57031
    313.50262       0.82031
    313.50873       0.94531
    313.51483      -1.92969
    313.52094       0.32031
    313.52704      -0.17969
    313.53315       0.57031
    313.53925       0.07031
    313.54535       0.57031
    313.55146       1.19531
    313.55756      -0.05469
    313.56367       0.32031
    313.56977       0.19531
    313.57588      -0.30469
    313.58198      -0.17969
    313.58808       0.57031
    313.59419      -0.17969
    313.60029      -0.67969
    313.60640      -0.17969
    313.61250       0.82031
    313.61861       0.44531
    313.62471       1.32031
    313.63081       0.57031
    313.63692       1.44531
    313.64302       0.94531
    313.64913       1.32031
    313.65523       0.82031
    313.66134       0.19531
    313.66744       0.57031
    313.67354       0.82031
    313.67965       0.44531
    313.68575       0.94531
    313.69186       0.19531
    313.69796       0.07031
    313.70407       0.44531
    313.71017       0.69531
    313.71627      -0.42969
    313.72238       0.19531
    313.72848       0.94531
    313.73459       1.44531
    313.74069      -1.17969
    313.74680       2.32031
    313.75290      -0.17969
    313.75900       1.19531
    313.76511       1.19531
    313.77121       0.82031
    313.77732      -0.05469
    313.78342       0.32031
    313.78953      -0.17969
    313.79563       0.69531
    313.80173       0.07031
    313.80784       0.94531
    313.81394      -0.05469
    313.82005      -0.42969
    313.82615       1.07031
    313.83225       0.69531
    313.83836       0.82031
    313.84446      -0.80469
    313.85057       0.32031
    313.85667       1.44531
    313.86278       1.44531
    313.86888      -0.05469
    313.87498       0.32031
    313.88109       0.82031
    313.88719       0.44531
    313.89330       1.07031
    313.89940       1.82031
    313.90551      -0.17969
    313.91161      -0.30469
    313.91771       0.19531
    313.92382      -0.17969
    313.92992       0.94531
    313.93603      -0.30469
    313.94213       0.94531
    313.94824      -0.55469
    313.95434      -0.17969
    313.96044       0.32031
    313.96655      -0.55469
    313.97265       0.57031
    313.97876      -0.80469
    313.98486       0.07031
    313.99097      -0.05469
    313.99707      -0.92969
    314.00317      -0.17969
    314.00928       0.19531
    314.01538      -1.17969
    314.02149       0.32031
    314.02759      -0.05469
    314.03370       0.69531
    314.03980       0.19531
    314.04590       0.82031
    314.05201      -0.05469
    314.05811      -0.17969
    314.06422       1.07031
    314.07032       0.19531
    314.07643       0.44531
    314.08253       0.82031
    314.08863       0.57031
    314.09474      -0.05469
    314.10084      -0.17969
    314.10695       0.07031
    314.11305       0.32031
    314.11916       0.69531
    314.12526       0.44531
    314.13136       0.57031
    314.13747       1.19531
    314.14357       0.32031
    314.14968       0.07031
    314.15578       0.07031
    314.16188       0.69531
    314.16799       0.19531
    314.17409      -0.42969
    314.18020      -0.17969
    314.18630       0.44531
    314.19241      -0.17969
    314.19851       1.32031
    314.20461      -0.05469
    314.21072       0.44531
    314.21682       0.32031
    314.22293      -0.92969
    314.22903       2.07031
    314.23514      -1.67969
    314.24124       0.32031
    314.24734       0.44531
    314.25345      -0.80469
    314.25955       1.44531
    314.26566      -0.30469
    314.27176       0.07031
    314.27787       0.44531
    314.28397       0.07031
    314.29007       0.32031
    314.29618      -0.42969
    314.30228      -0.30469
    314.30839      -0.55469
    314.31449      -0.42969
    314.32060       0.32031
    314.32670      -1.05469
    314.33280       0.94531
    314.33891      -0.17969
    314.34501       0.19531
    314.35112       0.82031
    314.35722      -0.92969
    314.36333       0.44531
    314.36943       0.19531
    314.37553      -0.42969
    314.38164       0.44531
    314.38774       0.19531
    314.39385       0.82031
    314.39995       0.57031
    314.40606      -0.42969
    314.41216       0.19531
    314.41826       0.44531
    314.42437       0.32031
    314.43047      -0.30469
    314.43658      -0.17969
    314.44268       0.57031
    314.44879      -0.30469
    314.45489      -0.17969
    314.46099       0.94531
    314.46710       0.69531
    314.47320      -0.42969
    314.47931       0.82031
    314.48541       0.94531
    314.49152       0.19531
    314.49762       0.19531
    314.50372       0.82031
    314.50983      -0.05469
    314.51593       0.07031
    314.52204      -0.42969
    314.52814      -0.05469
    314.53424       0.19531
    314.54035      -0.17969
    314.54645      -0.17969
    314.55256       0.57031
    314.55866      -0.17969
    314.56477      -0.30469
    314.57087       0.69531
    314.57697       0.44531
    314.58308       0.32031
    314.58918       0.94531
    314.59529       0.82031
    314.60139       0.57031
    314.60750      -0.30469
    314.61360       1.19531
    314.61970       0.44531
    314.62581       0.57031
    314.63191      -0.42969
    314.63802       0.07031
    314.64412       0.94531
    314.65023       0.82031
    314.65633      -0.17969
    314.66243      -2.05469
    314.66854      -0.17969
    314.67464      -0.17969
    314.68075      -0.30469
    314.68685       0.19531
    314.69296       1.44531
    314.69906       0.07031
    314.70516       0.32031
    314.71127       0.82031
    314.71737       0.57031
    314.72348       0.19531
    314.72958       1.07031
    314.73569       0.82031
    314.74179       1.07031
    314.74789      -0.05469
    314.75400      -0.92969
    314.76010       1.69531
    314.76621       0.94531
    314.77231       1.69531
    314.77842      -0.30469
    314.78452       1.57031
    314.79062       0.69531
    314.79673       0.07031
    314.80283       1.07031
    314.80894      -0.42969
    314.81504       0.82031
    314.82115       0.32031
    314.82725      -0.30469
    314.83335      -0.55469
    314.83946      -0.55469
    314.84556       0.19531
    314.85167      -0.30469
    314.85777      -0.55469
    314.86387       0.44531
    314.86998       0.94531
    314.87608      -0.05469
    314.88219       0.44531
    314.88829      -0.05469
    314.89440      -0.55469
    314.90050       0.32031
    314.90660       0.32031
    314.91271       0.57031
    314.91881       0.69531
    314.92492      -0.42969
    314.93102      -0.17969
    314.93713       0.69531
    314.94323       0.82031
    314.94933      -0.05469
    314.95544       1.19531
    314.96154      -0.67969
    314.96765       0.32031
    314.97375       0.19531
    314.97986      -0.05469
    314.98596      -0.30469
    314.99206      -0.17969
    314.99817       0.44531
    315.00427       0.69531
    315.01038      -0.05469
    315.01648       1.07031
    315.02259      -0.05469
    315.02869      -0.05469
    315.03479       0.44531
    315.04090      -0.67969
    315.04700       0.07031
    315.05311      -0.17969
    315.05921       0.19531
    315.06532       1.32031
    315.07142       0.82031
    315.07752      -0.30469
    315.08363      -0.55469
    315.08973       0.82031
    315.09584      -0.92969
    315.10194      -0.42969
    315.10805       0.82031
    315.11415       0.44531
    315.12025      -0.30469
    315.12636       0.69531
    315.13246       0.44531
    315.13857      -0.42969
    315.14467      -0.30469
    315.15078       1.07031
    315.15688      -1.17969
    315.16298       0.69531
    315.16909      -0.17969
    315.17519       0.44531
    315.18130      -0.30469
    315.18740      -0.42969
    315.19351       0.07031
    315.19961      -0.42969
    315.20571       0.32031
    315.21182      -0.67969
    315.21792       0.57031
    315.22403      -0.67969
    315.23013       0.07031
    315.23623       0.32031
    315.24234       0.32031
    315.24844       0.44531
    315.25455       0.19531
    315.26065       0.69531
    315.26676      -0.30469
    315.27286      -0.05469
    315.27896      -0.42969
    315.28507      -0.80469
    315.29117      -0.55469
    315.29728      -0.05469
    315.30338       1.07031
    315.30949       0.57031
    315.31559       1.19531
    315.32169       0.94531
    315.32780       0.19531
    315.33390       0.07031
    315.34001       0.32031
    315.34611       0.44531
    315.35222      -0.42969
    315.35832       2.19531
    315.36442       1.07031
    315.37053      -0.30469
    315.37663       0.32031
    315.38274      -0.55469
    315.38884       0.07031
    315.39495      -0.42969
    315.40105       0.19531
    315.40715       0.69531
    315.41326       1.32031
    315.41936      -1.67969
    315.42547      -0.67969
    315.43157      -0.67969
    315.43768       2.44531
    315.44378       0.57031
    315.44988       0.82031
    315.45599       1.57031
    315.46209       1.44531
    315.46820      -0.05469
    315.47430       0.07031
    315.48041       0.44531
    315.48651      -0.17969
    315.49261       0.57031
    315.49872       0.32031
    315.50482       0.32031
    315.51093       0.69531
    315.51703      -0.05469
    315.52314       0.19531
    315.52924       0.44531
    315.53534       0.32031
    315.54145      -0.42969
    315.54755       0.32031
    315.55366       0.32031
    315.55976       0.57031
    315.56586      -0.42969
    315.57197       0.69531
    315.57807       0.07031
    315.58418      -0.80469
    315.59028       1.69531
    315.59639      -0.42969
    315.60249      -0.55469
    315.60859      -0.55469
    315.61470      -0.17969
    315.62080      -0.17969
    315.62691      -0.42969
    315.63301       0.19531
    315.63912      -0.55469
    315.64522       1.32031
    315.65132       0.32031
    315.65743       0.44531
    315.66353       1.07031
    315.66964      -0.80469
    315.67574      -0.80469
    315.68185       1.44531
    315.68795      -1.17969
    315.69405      -1.17969
    315.70016       0.69531
    315.70626       0.19531
    315.71237      -0.17969
    315.71847      -0.30469
    315.72458       0.07031
    315.73068       0.69531
    315.73678      -1.67969
    315.74289      -0.92969
    315.74899       1.57031
    315.75510      -0.55469
    315.76120      -0.17969
    315.76731       0.44531
    315.77341      -0.17969
    315.77951       1.07031
    315.78562      -0.80469
    315.79172       0.07031
    315.79783      -0.17969
    315.80393      -0.05469
    315.81004      -0.67969
    315.81614      -0.67969
    315.82224       0.07031
    315.82835      -0.80469
    315.83445       0.32031
    315.84056       0.07031
    315.84666       0.69531
    315.85277       0.57031
    315.85887       0.44531
    315.86497       0.32031
    315.87108      -0.05469
    315.87718       0.44531
    315.88329       0.44531
    315.88939       0.82031
    315.89550       0.32031
    315.90160       0.57031
    315.90770       0.19531
    315.91381       1.07031
    315.91991      -0.92969
    315.92602      -0.05469
    315.93212      -0.42969
    315.93822      -0.42969
    315.94433       0.57031
    315.95043      -0.17969
    315.95654       0.69531
    315.96264       0.32031
    315.96875      -0.92969
    315.97485      -0.80469
    315.98095       0.19531
    315.98706       1.19531
    315.99316       0.44531
    315.99927       0.19531
    316.00537       0.82031
    316.01148       0.57031
    316.01758       1.19531
    316.02368       1.19531
    316.02979       1.07031
    316.03589      -0.30469
    316.04200       0.07031
    316.04810      -0.30469
    316.05421       1.57031
    316.06031      -0.92969
    316.06641      -1.42969
    316.07252      -0.55469
    316.07862      -0.17969
    316.08473       0.44531
    316.09083      -0.42969
    316.09694      -0.67969
    316.10304      -0.30469
    316.10914      -1.67969
    316.11525      -0.92969
    316.12135      -0.67969
    316.12746      -0.55469
    316.13356       0.07031
    316.13967       1.32031
    316.14577       0.19531
    316.15187       0.57031
    316.15798       0.19531
    316.16408       0.44531
    316.17019       0.94531
    316.17629       0.82031
    316.18240       0.94531
    316.18850       0.07031
    316.19460      -1.55469
    316.20071      -0.42969
    316.20681      -0.55469
    316.21292      -0.67969
    316.21902      -1.30469
    316.22513      -0.80469
    316.23123      -1.30469
    316.23733      -0.05469
    316.24344       0.32031
    316.24954      -0.05469
    316.25565       0.82031
    316.26175       1.32031
    316.26785       1.44531
    316.27396      -0.05469
    316.28006      -0.17969
    316.28617       0.57031
    316.29227       0.07031
    316.29838      -0.55469
    316.30448       1.07031
    316.31058       0.69531
    316.31669      -0.55469
    316.32279      -0.30469
    316.32890      -0.30469
    316.33500      -0.42969
    316.34111      -1.05469
    316.34721       1.07031
    316.35331       1.07031
    316.35942      -0.05469
    316.36552       0.57031
    316.37163       1.19531
    316.37773       0.94531
    316.38384       0.94531
    316.38994       0.19531
    316.39604       0.57031
    316.40215      -0.05469
    316.40825       0.19531
    316.41436       0.82031
    316.42046       0.82031
    316.42657       0.19531
    316.43267      -0.42969
    316.43877       0.19531
    316.44488       0.44531
    316.45098      -1.55469
    316.45709       0.57031
    316.46319       0.44531
    316.46930      -0.30469
    316.47540       1.19531
    316.48150       0.94531
    316.48761       0.44531
    316.49371      -1.17969
    316.49982      -0.30469
    316.50592      -0.05469
    316.51203       0.82031
    316.51813       1.19531
    316.52423       1.19531
    316.53034       0.82031
    316.53644       1.07031
    316.54255      -1.42969
    316.54865      -2.55469
    316.55476      -0.42969
    316.56086       2.32031
    316.56696       2.32031
    316.57307       0.94531
    316.57917      -1.05469
    316.58528       0.19531
    316.59138       0.19531
    316.59749      -1.05469
    316.60359       0.32031
    316.60969      -0.55469
    316.61580      -1.17969
    316.62190       0.07031
    316.62801       0.82031
    316.63411       0.44531
    316.64021      -0.17969
    316.64632      -0.05469
    316.65242       0.44531
    316.65853       0.32031
    316.66463       0.57031
    316.67074      -0.55469
    316.67684      -0.67969
    316.68294       0.69531
    316.68905       0.44531
    316.69515      -0.17969
    316.70126      -0.55469
    316.70736      -0.30469
    316.71347      -0.67969
    316.71957       0.07031
    316.72567      -0.42969
    316.73178      -0.17969
    316.73788       0.32031
    316.74399       0.69531
    316.75009       0.19531
    316.75620      -0.17969
    316.76230      -0.05469
    316.76840       0.57031
    316.77451       0.57031
    316.78061      -0.55469
    316.78672       0.19531
    316.79282       0.32031
    316.79893      -0.17969
    316.80503      -0.42969
    316.81113       0.44531
    316.81724       0.32031
    316.82334       1.19531
    316.82945       0.44531
    316.83555       0.57031
    316.84166       0.57031
    316.84776      -0.67969
    316.85386       0.44531
    316.85997      -0.05469
    316.86607       0.69531
    316.87218       0.32031
    316.87828      -0.42969
    316.88439      -0.42969
    316.89049       0.44531
    316.89659       0.82031
    316.90270       0.07031
    316.90880      -0.42969
    316.91491       0.82031
    316.92101       0.94531
    316.92712      -0.55469
    316.93322      -0.42969
    316.93932       0.32031
    316.94543      -0.05469
    316.95153      -0.17969
    316.95764      -0.30469
    316.96374      -0.05469
    316.96984       0.32031
    316.97595       0.94531
    316.98205       0.94531
    316.98816      -0.55469
    316.99426      -1.17969
    317.00037       2.44531
    317.00647       1.32031
    317.01257       2.19531
    317.01868       0.69531
    317.02478       0.32031
    317.03089      -1.05469
    317.03699      -0.42969
    317.04310      -0.17969
    317.04920       0.57031
    317.05530      -0.80469
    317.06141      -0.17969
    317.06751      -1.05469
    317.07362       0.69531
    317.07972      -0.05469
    317.08583      -0.05469
    317.09193       1.19531
    317.09803       0.07031
    317.10414       0.07031
    317.11024      -0.17969
    317.11635       0.07031
    317.12245      -0.17969
    317.12856       0.32031
    317.13466       0.19531
    317.14076      -1.55469
    317.14687      -0.30469
    317.15297       0.07031
    317.15908       0.19531
    317.16518      -1.17969
    317.17129       0.57031
    317.17739       0.19531
    317.18349      -0.05469
    317.18960       0.94531
    317.19570      -0.17969
    317.20181       0.94531
    317.20791       1.07031
    317.21402       0.44531
    317.22012      -0.17969
    317.22622      -0.05469
    317.23233      -0.17969
    317.23843       1.44531
    317.24454       0.44531
    317.25064       0.57031
    317.25675       0.32031
    317.26285       0.57031
    317.26895       0.32031
    317.27506      -0.17969
    317.28116      -0.80469
    317.28727       0.19531
    317.29337      -0.42969
    317.29948      -0.55469
    317.30558       0.82031
    317.31168       0.19531
    317.31779       0.69531
    317.32389      -0.30469
    317.33000       0.57031
    317.33610      -0.05469
    317.34220      -1.42969
    317.34831       0.82031
    317.35441       1.57031
    317.36052      -0.17969
    317.36662       0.19531
    317.37273      -1.30469
    317.37883      -1.80469
    317.38493      -0.92969
    317.39104       0.44531
    317.39714       0.07031
    317.40325      -0.05469
    317.40935       1.32031
    317.41546       1.94531
    317.42156       0.44531
    317.42766       0.07031
    317.43377      -0.30469
    317.43987       0.94531
    317.44598       0.19531
    317.45208       0.69531
    317.45819      -0.67969
    317.46429      -0.67969
    317.47039      -0.30469
    317.47650       0.44531
    317.48260       0.57031
    317.48871       0.82031
    317.49481       0.07031
    317.50092       0.57031
    317.50702      -0.05469
    317.51312      -0.55469
    317.51923       0.44531
    317.52533       0.57031
    317.53144      -0.42969
    317.53754       0.57031
    317.54365      -0.17969
    317.54975      -0.05469
    317.55585       0.07031
    317.56196      -0.80469
    317.56806       0.07031
    317.57417      -1.17969
    317.58027      -0.42969
    317.58638       0.07031
    317.59248      -1.17969
    317.59858      -1.05469
    317.60469      -0.30469
    317.61079       0.07031
    317.61690       0.19531
    317.62300      -0.05469
    317.62911       0.57031
    317.63521       0.07031
    317.64131       0.19531
    317.64742      -0.17969
    317.65352       0.32031
    317.65963      -0.30469
    317.66573      -1.05469
    317.67183      -0.17969
    317.67794       0.57031
    317.68404       0.94531
    317.69015       0.82031
    317.69625      -0.67969
    317.70236      -1.17969
    317.70846       0.82031
    317.71456       0.07031
    317.72067      -0.17969
    317.72677       0.19531
    317.73288       1.44531
    317.73898       0.69531
    317.74509       1.32031
    317.75119      -1.42969
    317.75729       1.32031
    317.76340      -0.30469
    317.76950       1.44531
    317.77561       0.44531
    317.78171       0.19531
    317.78782      -1.42969
    317.79392      -0.17969
    317.80002       0.19531
    317.80613       0.57031
    317.81223      -0.42969
    317.81834      -0.17969
    317.82444      -0.42969
    317.83055      -0.30469
    317.83665       0.19531
    317.84275       0.69531
    317.84886       0.57031
    317.85496      -0.67969
    317.86107       0.19531
    317.86717       0.07031
    317.87328       0.07031
    317.87938       0.94531
    317.88548       0.19531
    317.89159      -0.92969
    317.89769      -0.92969
    317.90380      -0.80469
    317.90990      -0.42969
    317.91601       0.19531
    317.92211      -0.42969
    317.92821      -0.30469
    317.93432      -0.92969
    317.94042       0.44531
    317.94653      -0.42969
    317.95263       0.82031
    317.95874      -1.05469
    317.96484      -0.17969
    317.97094       0.57031
    317.97705       0.07031
    317.98315      -0.80469
    317.98926      -0.17969
    317.99536      -0.30469
    318.00147       0.07031
    318.00757       0.69531
    318.01367      -1.55469
    318.01978      -0.30469
    318.02588      -0.30469
    318.03199      -0.92969
    318.03809      -0.30469
    318.04419       1.32031
    318.05030       1.07031
    318.05640      -0.80469
    318.06251      -1.55469
    318.06861       1.44531
    318.07472       0.69531
    318.08082       0.32031
    318.08692       0.19531
    318.09303      -0.80469
    318.09913      -1.17969
    318.10524       0.69531
    318.11134       0.32031
    318.11745       1.07031
    318.12355      -2.67969
    318.12965      -0.30469
    318.13576      -0.30469
    318.14186       0.07031
    318.14797       0.32031
    318.15407       0.07031
    318.16018       0.44531
    318.16628      -0.67969
    318.17238      -0.67969
    318.17849       0.32031
    318.18459       0.07031
    318.19070      -0.17969
    318.19680      -0.17969
    318.20291       0.69531
    318.20901       0.82031
    318.21511      -0.80469
    318.22122      -1.05469
    318.22732       0.69531
    318.23343       1.44531
    318.23953      -0.67969
    318.24564       0.94531
    318.25174       0.32031
    318.25784      -0.30469
    318.26395      -0.30469
    318.27005      -0.17969
    318.27616       1.44531
    318.28226       0.07031
    318.28837      -0.17969
    318.29447       0.32031
    318.30057       0.19531
    318.30668      -0.05469
    318.31278      -0.55469
    318.31889      -0.42969
    318.32499       0.19531
    318.33110       0.19531
    318.33720      -0.17969
    318.34330      -0.42969
    318.34941      -0.67969
    318.35551      -1.05469
    318.36162      -1.05469
    318.36772       0.44531
    318.37382       0.07031
    318.37993       1.69531
    318.38603       0.82031
    318.39214       0.19531
    318.39824       0.32031
    318.40435       0.07031
    318.41045       0.32031
    318.41655       0.19531
    318.42266      -0.42969
    318.42876      -0.42969
    318.43487      -0.42969
    318.44097      -0.55469
    318.44708       0.69531
    318.45318       0.19531
    318.45928      -0.92969
    318.46539       0.44531
    318.47149      -0.05469
    318.47760      -0.05469
    318.48370      -0.05469
    318.48981       0.32031
    318.49591       0.19531
    318.50201       0.19531
    318.50812       1.07031
    318.51422       0.07031
    318.52033       0.32031
    318.52643      -0.42969
    318.53254       0.07031
    318.53864       0.32031
    318.54474      -0.80469
    318.55085       0.44531
    318.55695      -0.80469
    318.56306       1.32031
    318.56916      -0.17969
    318.57527       0.57031
    318.58137      -0.30469
    318.58747       0.19531
    318.59358       0.07031
    318.59968       0.69531
    318.60579      -0.42969
    318.61189      -0.55469
    318.61800      -0.05469
    318.62410      -0.42969
    318.63020       0.44531
    318.63631       0.82031
    318.64241       0.69531
    318.64852      -0.42969
    318.65462      -0.67969
    318.66073       0.07031
    318.66683       1.32031
    318.67293       0.07031
    318.67904       0.07031
    318.68514      -0.05469
    318.69125      -0.17969
    318.69735      -0.17969
    318.70346      -1.05469
    318.70956       0.82031
    318.71566       1.94531
    318.72177      -0.05469
    318.72787      -0.17969
    318.73398      -0.42969
    318.74008       0.69531
    318.74618      -0.05469
    318.75229       0.07031
    318.75839      -1.55469
    318.76450       0.19531
    318.77060      -0.17969
    318.77671       1.32031
    318.78281       0.94531
    318.78891      -0.05469
    318.79502       0.57031
    318.80112      -2.05469
    318.80723      -0.17969
    318.81333       0.07031
    318.81944       0.44531
    318.82554      -0.55469
    318.83164       0.69531
    318.83775       0.44531
    318.84385       0.32031
    318.84996       0.19531
    318.85606      -0.05469
    318.86217       0.57031
    318.86827       0.32031
    318.87437       0.07031
    318.88048       0.57031
    318.88658       0.32031
    318.89269       1.32031
    318.89879       0.44531
    318.90490      -0.67969
    318.91100       0.57031
    318.91710       0.07031
    318.92321       0.94531
    318.92931       0.19531
    318.93542      -0.30469
    318.94152      -0.30469
    318.94763       0.32031
    318.95373      -0.55469
    318.95983      -0.42969
    318.96594      -0.55469
    318.97204       0.57031
    318.97815      -0.05469
    318.98425       1.19531
    318.99036       1.32031
    318.99646       0.07031
    319.00256       0.07031
    319.00867       0.19531
    319.01477      -0.80469
    319.02088       0.44531
    319.02698       0.44531
    319.03309      -0.05469
    319.03919      -1.30469
    319.04529       1.57031
    319.05140       0.07031
    319.05750      -0.05469
    319.06361       0.44531
    319.06971      -0.42969
    319.07581      -0.17969
    319.08192       0.32031
    319.08802       0.57031
    319.09413       0.69531
    319.10023      -0.55469
    319.10634      -0.05469
    319.11244      -0.42969
    319.11854       0.19531
    319.12465      -0.42969
    319.13075       0.82031
    319.13686      -0.42969
    319.14296       0.82031
    319.14907       0.07031
    319.15517      -0.30469
    319.16127       0.69531
    319.16738       0.19531
    319.17348       0.19531
    319.17959       0.69531
    319.18569       0.44531
    319.19180      -0.80469
    319.19790      -1.05469
    319.20400       0.82031
    319.21011       2.69531
    319.21621       0.94531
    319.22232      -1.30469
    319.22842      -0.67969
    319.23453       0.94531
    319.24063      -0.55469
    319.24673      -0.92969
    319.25284      -0.17969
    319.25894       0.19531
    319.26505       0.19531
    319.27115      -0.05469
    319.27726       0.44531
    319.28336       0.19531
    319.28946       0.19531
    319.29557      -0.17969
    319.30167       0.32031
    319.30778       0.19531
    319.31388       0.57031
    319.31999       0.44531
    319.32609      -0.05469
    319.33219      -0.80469
    319.33830      -0.17969
    319.34440       0.69531
    319.35051       0.69531
    319.35661      -0.67969
    319.36272       0.94531
    319.36882      -0.55469
    319.37492       1.19531
    319.38103       0.19531
    319.38713       0.69531
    319.39324      -0.30469
    319.39934       0.19531
    319.40545       0.44531
    319.41155       1.57031
    319.41765      -0.05469
    319.42376       0.44531
    319.42986       0.57031
    319.43597       0.44531
    319.44207       0.57031
    319.44817       0.32031
    319.45428       0.57031
    319.46038      -0.55469
    319.46649      -0.05469
    319.47259      -0.05469
    319.47870      -0.55469
    319.48480       0.07031
    319.49090      -0.05469
    319.49701       0.07031
    319.50311      -0.17969
    319.50922       0.44531
    319.51532       0.44531
    319.52143       0.19531
    319.52753      -0.05469
    319.53363       0.57031
    319.53974      -0.30469
    319.54584       0.19531
    319.55195      -0.42969
    319.55805      -0.92969
    319.56416       1.32031
    319.57026      -0.92969
    319.57636       1.32031
    319.58247      -0.67969
    319.58857      -0.42969
    319.59468      -0.30469
    319.60078      -0.42969
    319.60689       0.82031
    319.61299      -0.05469
    319.61909       0.32031
    319.62520       0.94531
    319.63130      -0.05469
    319.63741       1.32031
    319.64351      -0.55469
    319.64962      -0.30469
    319.65572      -0.67969
    319.66182      -0.30469
    319.66793      -0.42969
    319.67403      -0.80469
    319.68014       0.07031
    319.68624       0.19531
    319.69235      -0.30469
    319.69845       1.19531
    319.70455      -0.30469
    319.71066       0.32031
    319.71676       0.69531
    319.72287      -0.55469
    319.72897       0.07031
    319.73508       0.19531
    319.74118      -0.05469
    319.74728       0.07031
    319.75339       0.07031
    319.75949       0.32031
    319.76560       0.07031
    319.77170      -1.05469
    319.77780       0.07031
    319.78391       0.57031
    319.79001      -0.17969
    319.79612      -0.17969
    319.80222       0.69531
    319.80833      -0.92969
    319.81443       0.07031
    319.82053       0.19531
    319.82664       0.57031
    319.83274       0.32031
    319.83885      -0.55469
    319.84495       0.57031
    319.85106      -0.67969
    319.85716       0.44531
    319.86326       0.44531
    319.86937      -0.92969
    319.87547       0.32031
    319.88158       0.44531
    319.88768       0.57031
    319.89379       0.82031
    319.89989      -1.17969
    319.90599       1.57031
    319.91210       0.44531
    319.91820       0.07031
    319.92431      -0.17969
    319.93041       0.07031
    319.93652       0.57031
    319.94262       1.19531
    319.94872       0.32031
    319.95483      -0.05469
    319.96093       0.32031
    319.96704      -0.30469
    319.97314      -0.05469
    319.97925       0.82031
    319.98535       0.69531
    319.99145      -0.30469
    319.99756      -0.42969
    320.00366      -0.05469
    320.00977      -0.67969
    320.01587       0.32031
    320.02198       1.07031
    320.02808       0.69531
    320.03418      -0.05469
    320.04029      -0.80469
    320.04639      -0.67969
    320.05250      -0.55469
    320.05860      -0.30469
    320.06471       0.07031
    320.07081       1.32031
    320.07691      -0.17969
    320.08302       0.07031
    320.08912      -0.92969
    320.09523       0.32031
    320.10133       1.07031
    320.10743      -0.55469
    320.11354       0.44531
    320.11964      -1.17969
    320.12575      -0.67969
    320.13185       0.44531
    320.13796      -0.55469
    320.14406       0.32031
    320.15016       0.19531
    320.15627      -0.55469
    320.16237       0.19531
    320.16848       0.44531
    320.17458      -0.55469
    320.18069      -0.55469
    320.18679       0.07031
    320.19289       0.19531
    320.19900      -0.55469
    320.20510       0.19531
    320.21121       0.32031
    320.21731      -0.17969
    320.22342       0.44531
    320.22952      -0.17969
    320.23562       0.07031
    320.24173      -0.05469
    320.24783       0.07031
    320.25394      -0.17969
    320.26004      -0.05469
    320.26615      -0.17969
    320.27225       0.19531
    320.27835      -0.17969
    320.28446       0.57031
    320.29056       0.94531
    320.29667      -0.05469
    320.30277      -0.05469
    320.30888      -0.55469
    320.31498      -0.42969
    320.32108      -1.42969
    320.32719      -0.17969
    320.33329       0.44531
    320.33940      -0.05469
    320.34550       0.57031
    320.35161       0.57031
    320.35771      -0.80469
    320.36381       0.32031
    320.36992      -0.05469
    320.37602      -0.67969
    320.38213      -0.05469
    320.38823      -0.80469
    320.39434       0.57031
    320.40044      -0.30469
    320.40654      -0.05469
    320.41265      -0.55469
    320.41875      -0.55469
    320.42486      -0.05469
    320.43096       0.44531
    320.43707       0.32031
    320.44317      -0.17969
    320.44927      -1.55469
    320.45538      -1.55469
    320.46148       0.19531
    320.46759       1.44531
    320.47369       0.82031
    320.47979      -0.17969
    320.48590      -0.67969
    320.49200      -0.92969
    320.49811       0.32031
    320.50421       0.82031
    320.51032       0.82031
    320.51642      -0.55469
    320.52252       0.94531
    320.52863      -1.17969
    320.53473       0.57031
    320.54084       0.94531
    320.54694      -0.67969
    320.55305      -1.17969
    320.55915      -0.05469
    320.56525      -0.17969
    320.57136      -0.42969
    320.57746      -0.67969
    320.58357       0.07031
    320.58967      -0.30469
    320.59578      -0.80469
    320.60188       0.19531
    320.60798      -0.42969
    320.61409      -0.30469
    320.62019      -0.05469
    320.62630      -0.05469
    320.63240      -0.55469
    320.63851       0.19531
    320.64461      -0.67969
    320.65071      -0.30469
    320.65682       0.44531
    320.66292      -0.17969
    320.66903       0.94531
    320.67513      -1.05469
    320.68124       1.32031
    320.68734      -0.55469
    320.69344       0.32031
    320.69955      -0.30469
    320.70565      -0.42969
    320.71176      -0.42969
    320.71786      -0.67969
    320.72397      -0.67969
    320.73007      -0.55469
    320.73617       0.07031
    320.74228       0.19531
    320.74838      -0.42969
    320.75449       0.44531
    320.76059       0.19531
    320.76670      -0.05469
    320.77280       0.19531
    320.77890       0.44531
    320.78501      -0.05469
    320.79111       0.82031
    320.79722      -0.42969
    320.80332       0.32031
    320.80942       0.69531
    320.81553       0.07031
    320.82163      -0.55469
    320.82774      -0.80469
    320.83384       0.19531
    320.83995      -1.92969
    320.84605       0.69531
    320.85215      -0.55469
    320.85826       0.32031
    320.86436       1.07031
    320.87047       0.69531
    320.87657      -0.05469
    320.88268      -1.05469
    320.88878       0.44531
    320.89488       0.44531
    320.90099      -1.42969
    320.90709       0.19531
    320.91320       0.82031
    320.91930       0.69531
    320.92541      -0.30469
    320.93151      -0.30469
    320.93761      -0.17969
    320.94372       0.32031
    320.94982      -0.05469
    320.95593       0.19531
    320.96203      -1.30469
    320.96814      -0.30469
    320.97424       0.07031
    320.98034      -0.55469
    320.98645      -0.17969
    320.99255       0.57031
    320.99866      -0.17969
    321.00476       0.44531
    321.01087       0.69531
    321.01697      -0.05469
    321.02307      -0.30469
    321.02918      -0.05469
    321.03528       0.32031
    321.04139      -0.92969
    321.04749      -0.67969
    321.05360      -0.67969
    321.05970       0.57031
    321.06580      -0.30469
    321.07191       0.07031
    321.07801       0.19531
    321.08412       0.07031
    321.09022       0.19531
    321.09633       1.19531
    321.10243      -0.42969
    321.10853      -0.67969
    321.11464       0.44531
    321.12074       0.32031
    321.12685      -1.30469
    321.13295       0.07031
    321.13906       1.69531
    321.14516      -0.67969
    321.15126       0.07031
    321.15737       0.57031
    321.16347      -0.42969
    321.16958       1.07031
    321.17568      -0.05469
    321.18178       0.57031
    321.18789      -0.05469
    321.19399       1.69531
    321.20010      -1.42969
    321.20620       0.07031
    321.21231       1.82031
    321.21841      -0.05469
    321.22451       0.44531
    321.23062       0.57031
    321.23672      -0.17969
    321.24283      -0.30469
    321.24893      -0.05469
    321.25504       0.44531
    321.26114      -0.55469
    321.26724      -0.67969
    321.27335      -0.05469
    321.27945       0.07031
    321.28556       0.57031
    321.29166      -0.55469
    321.29777       0.07031
    321.30387      -1.17969
    321.30997      -0.30469
    321.31608      -0.30469
    321.32218      -0.55469
    321.32829      -0.42969
    321.33439       0.07031
    321.34050      -0.30469
    321.34660      -0.55469
    321.35270       0.19531
    321.35881      -0.17969
    321.36491      -0.30469
    321.37102      -0.67969
    321.37712      -0.05469
    321.38323      -0.17969
    321.38933       0.44531
    321.39543      -0.05469
    321.40154      -0.05469
    321.40764       0.44531
    321.41375       0.07031
    321.41985      -0.05469
    321.42596      -1.17969
    321.43206      -1.05469
    321.43816       0.32031
    321.44427       0.82031
    321.45037      -0.42969
    321.45648       1.19531
    321.46258      -0.80469
    321.46869      -0.55469
    321.47479       0.69531
    321.48089      -0.55469
    321.48700      -1.42969
    321.49310       0.07031
    321.49921       0.57031
    321.50531      -1.17969
    321.51141      -1.30469
    321.51752       0.69531
    321.52362      -0.05469
    321.52973      -0.92969
    321.53583      -0.67969
    321.54194      -0.67969
    321.54804      -0.80469
    321.55414      -0.92969
    321.56025      -0.55469
    321.56635      -0.67969
    321.57246       0.32031
    321.57856      -0.92969
    321.58467       0.32031
    321.59077      -0.05469
    321.59687      -0.55469
    321.60298       0.69531
    321.60908      -0.55469
    321.61519      -0.05469
    321.62129      -0.05469
    321.62740      -0.55469
    321.63350      -0.05469
    321.63960      -1.17969
    321.64571      -0.42969
    321.65181      -0.42969
    321.65792       0.44531
    321.66402       0.32031
    321.67013      -0.30469
    321.67623       0.32031
    321.68233      -1.55469
    321.68844      -0.17969
    321.69454      -0.55469
    321.70065      -0.30469
    321.70675      -0.55469
    321.71286      -1.55469
    321.71896      -0.05469
    321.72506       0.19531
    321.73117      -0.80469
    321.73727      -0.05469
    321.74338       0.57031
    321.74948      -0.17969
    321.75559      -0.42969
    321.76169      -1.17969
    321.76779      -0.30469
    321.77390       0.07031
    321.78000      -0.92969
    321.78611      -0.80469
    321.79221      -0.30469
    321.79832      -1.30469
    321.80442       0.44531
    321.81052      -0.67969
    321.81663      -0.30469
    321.82273      -1.42969
    321.82884      -1.55469
    321.83494      -1.55469
    321.84105      -1.17969
    321.84715      -1.30469
    321.85325      -1.30469
    321.85936      -0.17969
    321.86546       0.94531
    321.87157       1.07031
    321.87767       0.07031
    321.88377      -1.67969
    321.88988      -0.55469
    321.89598      -0.80469
    321.90209      -0.67969
    321.90819       0.19531
    321.91430      -0.05469
    321.92040      -0.05469
    321.92650      -0.55469
    321.93261      -0.55469
    321.93871      -1.05469
    321.94482      -0.92969
    321.95092      -0.92969
    321.95703      -1.42969
    321.96313      -0.92969
    321.96923      -1.17969
    321.97534      -1.30469
    321.98144      -1.05469
    321.98755       0.19531
    321.99365       1.19531
    321.99976      -2.05469
    322.00586      -1.30469
    322.01196       0.19531
    322.01807       0.94531
    322.02417      -0.55469
    322.03028      -1.55469
    322.03638      -0.55469
    322.04249      -1.92969
    322.04859      -1.67969
    322.05469       0.32031
    322.06080      -0.42969
    322.06690      -0.55469
    322.07301      -0.30469
    322.07911      -0.30469
    322.08522      -0.55469
    322.09132      -1.17969
    322.09742       0.07031
    322.10353      -0.80469
    322.10963      -1.17969
    322.11574      -1.05469
    322.12184      -1.05469
    322.12795      -0.30469
    322.13405      -1.05469
    322.14015      -0.92969
    322.14626      -0.17969
    322.15236      -0.67969
    322.15847      -0.30469
    322.16457      -0.17969
    322.17068      -0.30469
    322.17678      -1.67969
    322.18288      -0.55469
    322.18899      -0.17969
    322.19509      -0.55469
    322.20120      -0.55469
    322.20730      -1.30469
    322.21340      -0.92969
    322.21951      -1.55469
    322.22561      -0.67969
    322.23172       0.19531
    322.23782      -0.92969
    322.24393      -0.80469
    322.25003       0.44531
    322.25613       0.19531
    322.26224      -1.17969
    322.26834      -0.92969
    322.27445      -1.05469
    322.28055      -1.05469
    322.28666      -1.42969
    322.29276      -0.67969
    322.29886      -0.67969
    322.30497      -0.42969
    322.31107       0.94531
    322.31718      -1.17969
    322.32328      -0.80469
    322.32939       0.19531
    322.33549      -0.80469
    322.34159      -0.30469
    322.34770      -0.80469
    322.35380      -0.92969
    322.35991      -1.42969
    322.36601      -1.17969
    322.37212      -0.92969
    322.37822      -2.05469
    322.38432      -0.30469
    322.39043      -0.55469
    322.39653      -0.55469
    322.40264      -1.05469
    322.40874      -0.92969
    322.41485      -1.17969
    322.42095      -1.80469
    322.42705      -0.80469
    322.43316      -0.05469
    322.43926      -0.05469
    322.44537       0.07031
    322.45147      -0.55469
    322.45758      -0.42969
    322.46368      -0.67969
    322.46978      -1.42969
    322.47589      -0.92969
    322.48199      -0.92969
    322.48810      -1.17969
    322.49420       0.44531
    322.50031      -0.55469
    322.50641      -0.67969
    322.51251      -1.17969
    322.51862      -1.05469
    322.52472      -1.17969
    322.53083       0.57031
    322.53693      -0.80469
    322.54304      -1.67969
    322.54914      -0.92969
    322.55524      -0.92969
    322.56135      -1.05469
    322.56745      -0.55469
    322.57356      -0.05469
    322.57966       0.32031
    322.58576      -1.55469
    322.59187      -0.55469
    322.59797      -2.30469
    322.60408      -0.80469
    322.61018      -1.42969
    322.61629      -1.42969
    322.62239      -1.67969
    322.62849       0.94531
    322.63460      -1.55469
    322.64070      -0.30469
    322.64681      -1.55469
    322.65291       0.32031
    322.65902      -1.80469
    322.66512      -1.92969
    322.67122      -1.30469
    322.67733       0.32031
    322.68343      -1.55469
    322.68954      -2.42969
    322.69564      -0.67969
    322.70175       0.19531
    322.70785      -0.30469
    322.71395      -1.80469
    322.72006      -1.05469
    322.72616      -1.67969
    322.73227      -2.05469
    322.73837      -1.80469
    322.74448      -1.17969
    322.75058      -1.05469
    322.75668      -1.17969
    322.76279      -0.92969
    322.76889      -0.55469
    322.77500      -0.17969
    322.78110      -1.30469
    322.78721      -2.05469
    322.79331      -1.05469
    322.79941      -1.17969
    322.80552      -0.80469
    322.81162      -0.05469
    322.81773      -0.42969
    322.82383      -1.30469
    322.82994      -0.55469
    322.83604      -1.30469
    322.84214      -1.05469
    322.84825      -1.55469
    322.85435      -2.30469
    322.86046      -0.92969
    322.86656      -0.55469
    322.87267      -1.80469
    322.87877      -1.92969
    322.88487      -1.30469
    322.89098      -1.17969
    322.89708      -1.42969
    322.90319      -0.92969
    322.90929      -0.92969
    322.91539      -0.42969
    322.92150      -1.80469
    322.92760      -2.30469
    322.93371      -2.67969
    322.93981      -1.92969
    322.94592      -1.80469
    322.95202      -1.05469
    322.95812      -1.30469
    322.96423      -0.30469
    322.97033      -1.17969
    322.97644      -1.67969
    322.98254      -2.05469
    322.98865      -1.80469
    322.99475      -1.67969
    323.00085      -1.42969
    323.00696      -2.30469
    323.01306      -2.30469
    323.01917      -1.67969
    323.02527      -2.42969
    323.03138      -2.30469
    323.03748      -0.30469
    323.04358      -1.55469
    323.04969      -2.30469
    323.05579      -2.42969
    323.06190      -1.67969
    323.06800      -1.67969
    323.07411      -0.92969
    323.08021      -1.30469
    323.08631      -4.17969
    323.09242      -1.30469
    323.09852      -1.17969
    323.10463      -1.05469
    323.11073      -1.67969
    323.11684      -2.05469
    323.12294      -1.42969
    323.12904      -1.55469
    323.13515      -2.55469
    323.14125      -1.30469
    323.14736      -2.05469
    323.15346      -3.55469
    323.15957      -1.55469
    323.16567      -1.30469
    323.17177      -0.67969
    323.17788      -1.92969
    323.18398      -2.55469
    323.19009      -2.30469
    323.19619      -1.80469
    323.20230      -2.55469
    323.20840      -3.17969
    323.21450      -2.42969
    323.22061      -1.30469
    323.22671      -4.05469
    323.23282      -1.17969
    323.23892      -2.05469
    323.24503      -1.17969
    323.25113      -3.30469
    323.25723      -3.80469
    323.26334      -1.55469
    323.26944      -1.92969
    323.27555      -2.17969
    323.28165      -1.17969
    323.28775      -2.55469
    323.29386      -2.67969
    323.29996      -1.92969
    323.30607      -1.55469
    323.31217      -2.05469
    323.31828      -2.17969
    323.32438      -2.17969
    323.33048      -1.80469
    323.33659      -0.92969
    323.34269      -2.30469
    323.34880      -2.05469
    323.35490      -2.17969
    323.36101      -2.42969
    323.36711      -1.17969
    323.37321      -2.17969
    323.37932      -1.30469
    323.38542      -1.67969
    323.39153      -2.42969
    323.39763      -3.05469
    323.40374      -1.92969
    323.40984      -1.92969
    323.41594      -2.42969
    323.42205      -1.92969
    323.42815      -2.05469
    323.43426      -2.92969
    323.44036      -2.05469
    323.44647      -2.55469
    323.45257      -2.42969
    323.45867      -2.55469
    323.46478      -2.05469
    323.47088      -3.42969
    323.47699      -3.05469
    323.48309      -2.55469
    323.48920      -2.80469
    323.49530      -3.05469
    323.50140      -1.55469
    323.50751      -3.92969
    323.51361      -3.17969
    323.51972      -3.05469
    323.52582      -2.67969
    323.53193      -1.92969
    323.53803      -3.05469
    323.54413      -3.80469
    323.55024      -3.05469
    323.55634      -3.05469
    323.56245      -2.92969
    323.56855      -3.05469
    323.57466      -4.05469
    323.58076      -3.05469
    323.58686      -4.05469
    323.59297      -4.17969
    323.59907      -3.17969
    323.60518      -3.55469
    323.61128      -2.80469
    323.61738      -3.42969
    323.62349      -3.17969
    323.62959      -2.67969
    323.63570      -2.42969
    323.64180      -3.05469
    323.64791      -3.92969
    323.65401      -3.80469
    323.66011      -3.42969
    323.66622      -3.05469
    323.67232      -3.17969
    323.67843      -2.67969
    323.68453      -3.05469
    323.69064      -2.17969
    323.69674      -2.92969
    323.70284      -3.30469
    323.70895      -2.55469
    323.71505      -2.30469
    323.72116      -2.17969
    323.72726      -3.05469
    323.73337      -3.42969
    323.73947      -4.17969
    323.74557      -2.67969
    323.75168      -1.67969
    323.75778      -3.67969
    323.76389      -3.17969
    323.76999      -2.92969
    323.77610      -3.17969
    323.78220      -1.92969
    323.78830      -3.30469
    323.79441      -3.30469
    323.80051      -3.30469
    323.80662      -3.17969
    323.81272      -3.67969
    323.81883      -3.67969
    323.82493      -2.67969
    323.83103      -3.17969
    323.83714      -5.05469
    323.84324      -4.42969
    323.84935      -4.30469
    323.85545      -3.42969
    323.86156      -2.67969
    323.86766      -3.55469
    323.87376      -5.92969
    323.87987      -4.55469
    323.88597      -5.55469
    323.89208      -4.80469
    323.89818      -3.55469
    323.90429      -4.80469
    323.91039      -4.30469
    323.91649      -5.30469
    323.92260      -4.55469
    323.92870      -5.30469
    323.93481      -6.80469
    323.94091      -5.30469
    323.94702      -5.42969
    323.95312      -4.92969
    323.95922      -4.80469
    323.96533      -4.42969
    323.97143      -4.30469
    323.97754      -4.55469
    323.98364      -4.30469
    323.98974      -3.55469
    323.99585      -2.92969
    324.00195      -4.05469
    324.00806      -3.67969
    324.01416      -2.92969
    324.02027      -4.05469
    324.02637      -4.55469
    324.03247      -4.42969
    324.03858      -3.67969
    324.04468      -3.67969
    324.05079      -2.92969
    324.05689      -3.17969
    324.06300      -3.05469
    324.06910      -3.42969
    324.07520      -2.80469
    324.08131      -3.30469
    324.08741      -3.55469
    324.09352      -4.92969
    324.09962      -4.30469
    324.10573      -4.05469
    324.11183      -3.17969
    324.11793      -3.55469
    324.12404      -3.55469
    324.13014      -2.67969
    324.13625      -2.17969
    324.14235      -2.05469
    324.14846      -1.67969
    324.15456      -2.17969
    324.16066      -4.80469
    324.16677      -5.42969
    324.17287      -4.80469
    324.17898      -2.67969
    324.18508      -3.92969
    324.19119      -5.05469
    324.19729      -5.05469
    324.20339      -5.55469
    324.20950      -3.67969
    324.21560      -4.30469
    324.22171      -4.30469
    324.22781      -4.67969
    324.23392      -5.30469
    324.24002      -4.92969
    324.24612      -5.05469
    324.25223      -6.05469
    324.25833      -5.42969
    324.26444      -5.80469
    324.27054      -6.55469
    324.27665      -5.92969
    324.28275      -5.67969
    324.28885      -5.80469
    324.29496      -5.80469
    324.30106      -6.42969
    324.30717      -5.17969
    324.31327      -5.80469
    324.31937      -5.55469
    324.32548      -4.55469
    324.33158      -5.30469
    324.33769      -4.17969
    324.34379      -4.80469
    324.34990      -4.17969
    324.35600      -3.92969
    324.36210      -2.80469
    324.36821      -3.42969
    324.37431      -4.42969
    324.38042      -4.30469
    324.38652      -4.05469
    324.39263      -3.67969
    324.39873      -3.92969
    324.40483      -2.67969
    324.41094      -3.67969
    324.41704      -2.92969
    324.42315      -2.42969
    324.42925      -2.80469
    324.43536      -3.05469
    324.44146      -2.05469
    324.44756      -3.42969
    324.45367      -2.67969
    324.45977      -2.80469
    324.46588      -2.67969
    324.47198      -2.17969
    324.47809      -2.92969
    324.48419      -2.80469
    324.49029      -2.05469
    324.49640      -2.92969
    324.50250      -2.55469
    324.50861      -3.05469
    324.51471      -2.55469
    324.52082      -2.05469
    324.52692      -3.55469
    324.53302      -1.30469
    324.53913      -1.67969
    324.54523      -2.17969
    324.55134      -2.80469
    324.55744      -3.67969
    324.56355      -3.55469
    324.56965      -2.92969
    324.57575      -1.80469
    324.58186      -3.05469
    324.58796      -3.42969
    324.59407      -3.42969
    324.60017      -3.92969
    324.60628      -2.92969
    324.61238      -3.42969
    324.61848      -3.17969
    324.62459      -3.92969
    324.63069      -4.17969
    324.63680      -5.05469
    324.64290      -3.92969
    324.64901      -4.17969
    324.65511      -5.05469
    324.66121      -4.55469
    324.66732      -3.80469
    324.67342      -3.30469
    324.67953      -3.80469
    324.68563      -3.80469
    324.69173      -4.05469
    324.69784      -4.67969
    324.70394      -3.05469
    324.71005      -2.05469
    324.71615      -3.67969
    324.72226      -3.80469
    324.72836      -2.67969
    324.73446      -1.05469
    324.74057      -2.55469
    324.74667      -2.17969
    324.75278      -3.17969
    324.75888      -4.17969
    324.76499      -4.05469
    324.77109      -1.55469
    324.77719      -2.30469
    324.78330      -1.17969
    324.78940      -0.67969
    324.79551      -2.30469
    324.80161      -2.55469
    324.80772      -2.55469
    324.81382      -3.05469
    324.81992      -2.55469
    324.82603      -2.92969
    324.83213      -1.80469
    324.83824      -1.80469
    324.84434      -1.55469
    324.85045      -2.80469
    324.85655      -1.55469
    324.86265      -0.92969
    324.86876      -1.30469
    324.87486      -1.05469
    324.88097      -0.92969
    324.88707      -3.05469
    324.89318      -2.55469
    324.89928      -3.05469
    324.90538      -2.05469
    324.91149      -1.17969
    324.91759      -0.42969
    324.92370      -2.17969
    324.92980      -2.05469
    324.93591      -1.55469
    324.94201      -1.17969
    324.94811      -1.80469
    324.95422      -2.55469
    324.96032      -1.55469
    324.96643      -1.80469
    324.97253      -2.17969
    324.97864      -2.17969
    324.98474      -2.17969
    324.99084      -2.80469
    324.99695      -2.17969
    325.00305      -1.92969
    325.00916      -1.30469
    325.01526      -2.17969
    325.02136      -2.30469
    325.02747      -2.17969
    325.03357      -0.92969
    325.03968      -1.30469
    325.04578       0.44531
    325.05189      -0.92969
    325.05799      -3.05469
    325.06409      -2.67969
    325.07020      -1.30469
    325.07630      -2.55469
    325.08241      -1.30469
    325.08851      -1.05469
    325.09462      -0.92969
    325.10072      -1.67969
    325.10682      -1.55469
    325.11293      -2.42969
    325.11903      -1.42969
    325.12514      -2.17969
    325.13124      -1.55469
    325.13735      -0.42969
    325.14345      -1.67969
    325.14955      -2.30469
    325.15566      -1.42969
    325.16176      -1.55469
    325.16787      -1.55469
    325.17397      -1.17969
    325.18008      -0.80469
    325.18618      -1.67969
    325.19228      -1.80469
    325.19839      -0.67969
    325.20449      -1.17969
    325.21060      -1.05469
    325.21670      -1.55469
    325.22281      -1.17969
    325.22891      -0.80469
    325.23501      -1.67969
    325.24112      -1.30469
    325.24722      -1.17969
    325.25333      -1.05469
    325.25943      -0.80469
    325.26554      -1.67969
    325.27164      -0.92969
    325.27774      -1.05469
    325.28385      -1.42969
    325.28995      -1.92969
    325.29606      -1.80469
    325.30216      -1.55469
    325.30827      -1.92969
    325.31437      -0.92969
    325.32047      -1.92969
    325.32658      -2.67969
    325.33268      -1.17969
    325.33879      -1.67969
    325.34489      -1.80469
    325.35099      -0.80469
    325.35710       0.69531
    325.36320      -1.30469
    325.36931      -0.42969
    325.37541      -0.42969
    325.38152      -0.67969
    325.38762      -1.92969
    325.39372      -1.05469
    325.39983      -0.55469
    325.40593      -1.30469
    325.41204      -1.42969
    325.41814      -1.80469
    325.42425       0.69531
    325.43035       0.82031
    325.43645      -1.80469
    325.44256      -0.92969
    325.44866      -0.55469
    325.45477      -0.17969
    325.46087      -0.42969
    325.46698       0.19531
    325.47308       0.07031
    325.47918      -0.67969
    325.48529      -0.80469
    325.49139      -0.55469
    325.49750      -0.05469
    325.50360      -1.42969
    325.50971      -0.55469
    325.51581      -0.80469
    325.52191      -1.17969
    325.52802      -0.80469
    325.53412      -0.55469
    325.54023      -1.05469
    325.54633      -0.30469
    325.55244      -1.42969
    325.55854      -0.42969
    325.56464      -0.42969
    325.57075      -0.17969
    325.57685      -0.67969
    325.58296      -0.92969
    325.58906       0.44531
    325.59517       0.32031
    325.60127      -0.42969
    325.60737      -1.17969
    325.61348      -0.92969
    325.61958      -0.17969
    325.62569      -1.42969
    325.63179      -2.30469
    325.63790      -0.67969
    325.64400      -0.80469
    325.65010      -2.30469
    325.65621       0.82031
    325.66231      -1.55469
    325.66842       0.07031
    325.67452      -1.17969
    325.68063      -0.67969
    325.68673      -0.17969
    325.69283      -1.55469
    325.69894      -0.67969
    325.70504       0.69531
    325.71115      -1.67969
    325.71725      -0.80469
    325.72335      -1.42969
    325.72946      -0.92969
    325.73556      -1.30469
    325.74167      -1.67969
    325.74777      -0.42969
    325.75388      -0.05469
    325.75998       0.57031
    325.76608       0.19531
    325.77219       0.32031
    325.77829       0.07031
    325.78440       0.32031
    325.79050       0.57031
    325.79661      -0.80469
    325.80271       0.07031
    325.80881      -0.17969
    325.81492       0.07031
    325.82102       0.07031
    325.82713      -0.30469
    325.83323      -0.92969
    325.83934      -1.55469
    325.84544      -1.30469
    325.85154      -1.05469
    325.85765      -0.05469
    325.86375      -1.05469
    325.86986       0.07031
    325.87596       0.57031
    325.88207      -0.17969
    325.88817      -0.42969
    325.89427       0.07031
    325.90038       0.07031
    325.90648       0.07031
    325.91259      -0.42969
    325.91869      -0.17969
    325.92480      -0.92969
    325.93090      -1.67969
    325.93700      -0.05469
    325.94311       0.82031
    325.94921      -0.80469
    325.95532      -0.42969
    325.96142      -0.67969
    325.96753      -0.80469
    325.97363       0.32031
    325.97973      -0.42969
    325.98584      -1.55469
    325.99194      -1.05469
    325.99805      -0.30469
    326.00415      -0.30469
    326.01026      -0.05469
    326.01636      -0.67969
    326.02246       0.32031
    326.02857       0.19531
    326.03467      -1.55469
    326.04078      -0.55469
    326.04688      -0.30469
    326.05298      -2.17969
    326.05909      -0.55469
    326.06519      -0.30469
    326.07130      -1.42969
    326.07740      -1.05469
    326.08351       0.44531
    326.08961      -0.42969
    326.09571       0.82031
    326.10182      -0.42969
    326.10792      -0.05469
    326.11403      -0.67969
    326.12013      -1.55469
    326.12624      -1.80469
    326.13234      -0.92969
    326.13844       0.44531
    326.14455       0.19531
    326.15065      -1.30469
    326.15676      -0.80469
    326.16286      -0.05469
    326.16897       0.57031
    326.17507      -0.80469
    326.18117      -0.42969
    326.18728      -0.80469
    326.19338      -0.55469
    326.19949      -0.92969
    326.20559      -1.17969
    326.21170      -1.05469
    326.21780      -0.17969
    326.22390      -0.42969
    326.23001      -0.42969
    326.23611      -0.92969
    326.24222      -0.17969
    326.24832      -0.30469
    326.25443      -0.67969
    326.26053      -1.05469
    326.26663      -0.42969
    326.27274      -0.55469
    326.27884      -0.55469
    326.28495      -1.80469
    326.29105      -1.80469
    326.29716      -0.67969
    326.30326       0.19531
    326.30936       0.44531
    326.31547       0.32031
    326.32157      -1.17969
    326.32768      -0.05469
    326.33378      -0.05469
    326.33989      -1.05469
    326.34599      -0.67969
    326.35209      -0.92969
    326.35820       0.19531
    326.36430      -0.17969
    326.37041      -1.67969
    326.37651      -1.05469
    326.38262       0.19531
    326.38872       0.32031
    326.39482      -0.80469
    326.40093      -0.55469
    326.40703      -1.05469
    326.41314      -0.67969
    326.41924      -0.67969
    326.42534       0.07031
    326.43145      -0.17969
    326.43755      -0.17969
    326.44366      -0.42969
    326.44976      -1.30469
    326.45587      -0.80469
    326.46197      -0.80469
    326.46807      -0.42969
    326.47418      -1.92969
    326.48028      -1.92969
    326.48639      -1.92969
    326.49249       0.69531
    326.49860      -0.30469
    326.50470      -1.05469
    326.51080      -0.42969
    326.51691       0.57031
    326.52301       0.32031
    326.52912      -1.05469
    326.53522      -1.42969
    326.54133      -0.30469
    326.54743      -0.42969
    326.55353      -0.92969
    326.55964       0.44531
    326.56574      -0.42969
    326.57185      -0.30469
    326.57795       0.19531
    326.58406      -0.30469
    326.59016      -0.67969
    326.59626      -0.42969
    326.60237      -0.67969
    326.60847      -1.17969
    326.61458      -0.42969
    326.62068       0.07031
    326.62679      -0.30469
    326.63289      -0.80469
    326.63899       0.44531
    326.64510       0.57031
    326.65120      -0.42969
    326.65731       0.19531
    326.66341      -0.67969
    326.66952      -0.30469
    326.67562      -1.30469
    326.68172      -1.42969
    326.68783      -0.17969
    326.69393      -0.80469
    326.70004      -1.42969
    326.70614      -0.05469
    326.71225      -0.55469
    326.71835      -1.17969
    326.72445      -0.05469
    326.73056       0.32031
    326.73666       0.07031
    326.74277      -1.67969
    326.74887      -1.55469
    326.75497      -0.92969
    326.76108       0.32031
    326.76718       0.44531
    326.77329      -1.55469
    326.77939      -1.17969
    326.78550       0.32031
    326.79160       0.44531
    326.79770      -0.05469
    326.80381      -0.67969
    326.80991      -0.80469
    326.81602      -0.80469
    326.82212      -0.17969
    326.82823       0.57031
    326.83433      -0.80469
    326.84043       0.44531
    326.84654      -0.55469
    326.85264      -1.05469
    326.85875      -0.05469
    326.86485      -0.30469
    326.87096      -0.80469
    326.87706      -0.42969
    326.88316       0.69531
    326.88927      -0.30469
    326.89537       1.07031
    326.90148      -1.17969
    326.90758      -0.67969
    326.91369      -0.05469
    326.91979      -0.80469
    326.92589       0.44531
    326.93200       0.07031
    326.93810      -0.05469
    326.94421      -0.05469
    326.95031      -0.17969
    326.95642       0.07031
    326.96252      -0.42969
    326.96862      -0.80469
    326.97473      -0.80469
    326.98083      -0.80469
    326.98694      -0.67969
    326.99304      -0.42969
    326.99915       0.07031
    327.00525      -0.30469
    327.01135      -1.17969
    327.01746      -0.17969
    327.02356       0.19531
    327.02967      -0.30469
    327.03577      -0.30469
    327.04188      -0.80469
    327.04798      -0.67969
    327.05408       0.44531
    327.06019      -0.17969
    327.06629       0.69531
    327.07240       0.94531
    327.07850      -0.42969
    327.08461      -1.30469
    327.09071      -0.55469
    327.09681       0.07031
    327.10292       0.19531
    327.10902      -1.92969
    327.11513      -0.55469
    327.12123       0.07031
    327.12733       0.07031
    327.13344      -1.05469
    327.13954       1.07031
    327.14565      -0.05469
    327.15175      -0.30469
    327.15786       0.07031
    327.16396      -0.55469
    327.17006      -1.55469
    327.17617      -1.80469
    327.18227      -1.30469
    327.18838      -0.05469
    327.19448      -0.42969
    327.20059      -0.30469
    327.20669       0.57031
    327.21279      -0.17969
    327.21890      -0.05469
    327.22500      -1.42969
    327.23111      -0.67969
    327.23721      -0.42969
    327.24332      -0.05469
    327.24942      -0.05469
    327.25552      -1.05469
    327.26163       0.57031
    327.26773      -0.17969
    327.27384      -0.17969
    327.27994      -0.67969
    327.28605      -0.67969
    327.29215       0.44531
    327.29825      -0.17969
    327.30436      -0.92969
    327.31046      -0.92969
    327.31657      -0.05469
    327.32267      -0.42969
    327.32878      -0.05469
    327.33488      -0.05469
    327.34098      -0.42969
    327.34709       0.82031
    327.35319      -0.17969
    327.35930      -0.05469
    327.36540      -0.05469
    327.37151      -0.42969
    327.37761      -0.42969
    327.38371      -0.05469
    327.38982      -0.55469
    327.39592       0.19531
    327.40203      -0.67969
    327.40813      -0.17969
    327.41424       1.19531
    327.42034       0.32031
    327.42644       0.07031
    327.43255      -1.42969
    327.43865      -1.55469
    327.44476       0.82031
    327.45086       1.82031
    327.45696       0.82031
    327.46307       0.32031
    327.46917       0.32031
    327.47528       0.94531
    327.48138       1.69531
    327.48749       0.94531
    327.49359       1.07031
    327.49969      -0.80469
    327.50580       1.07031
    327.51190       0.82031
    327.51801      -0.55469
    327.52411      -0.55469
    327.53022      -1.55469
    327.53632      -1.42969
    327.54242      -1.55469
    327.54853      -0.55469
    327.55463      -0.92969
    327.56074       0.32031
    327.56684      -0.55469
    327.57295       0.32031
    327.57905       0.82031
    327.58515       1.19531
    327.59126       0.32031
    327.59736      -1.05469
    327.60347      -2.17969
    327.60957      -0.42969
    327.61568       0.44531
    327.62178      -0.05469
    327.62788       0.32031
    327.63399      -2.67969
    327.64009      -0.42969
    327.64620       0.57031
    327.65230      -0.80469
    327.65841      -0.42969
    327.66451       0.19531
    327.67061       0.44531
    327.67672       0.82031
    327.68282      -0.55469
    327.68893      -0.05469
    327.69503       0.19531
    327.70114      -0.80469
    327.70724      -0.05469
    327.71334      -1.55469
    327.71945      -0.80469
    327.72555      -1.67969
    327.73166      -0.67969
    327.73776      -0.17969
    327.74387       0.07031
    327.74997       0.07031
    327.75607       0.44531
    327.76218      -0.05469
    327.76828      -0.30469
    327.77439       0.44531
    327.78049      -1.17969
    327.78660      -0.17969
    327.79270       0.19531
    327.79880      -0.67969
    327.80491      -0.30469
    327.81101       0.19531
    327.81712      -0.30469
    327.82322      -1.17969
    327.82932       0.07031
    327.83543       0.32031
    327.84153       0.82031
    327.84764       0.07031
    327.85374      -0.30469
    327.85985      -0.67969
    327.86595       0.07031
    327.87205      -0.42969
    327.87816      -0.17969
    327.88426      -0.80469
    327.89037      -0.55469
    327.89647      -0.67969
    327.90258      -0.55469
    327.90868       0.19531
    327.91478       0.32031
    327.92089      -0.55469
    327.92699      -0.80469
    327.93310      -0.05469
    327.93920      -0.55469
    327.94531      -0.30469
    327.95141      -1.17969
    327.95751      -0.05469
    327.96362      -0.17969
    327.96972       0.57031
    327.97583       0.82031
    327.98193      -0.42969
    327.98804      -0.92969
    327.99414      -1.55469
    328.00024      -0.30469
    328.00635       0.69531
    328.01245      -1.42969
    328.01856       0.07031
    328.02466      -0.42969
    328.03077      -1.05469
    328.03687       0.07031
    328.04297      -0.05469
    328.04908      -0.42969
    328.05518       0.07031
    328.06129      -0.67969
    328.06739      -0.05469
    328.07350      -0.42969
    328.07960      -0.55469
    328.08570      -1.17969
    328.09181       0.32031
    328.09791      -0.67969
    328.10402      -1.17969
    328.11012       0.07031
    328.11623      -0.30469
    328.12233      -0.55469
    328.12843      -0.17969
    328.13454      -0.92969
    328.14064       0.69531
    328.14675      -0.92969
    328.15285      -0.42969
    328.15895      -0.17969
    328.16506      -1.30469
    328.17116       0.07031
    328.17727       0.19531
    328.18337      -0.42969
    328.18948       0.07031
    328.19558       0.07031
    328.20168       0.32031
    328.20779      -0.30469
    328.21389      -0.67969
    328.22000      -0.55469
    328.22610       0.32031
    328.23221      -0.80469
    328.23831      -0.42969
    328.24441      -0.30469
    328.25052      -0.05469
    328.25662      -1.05469
    328.26273      -0.67969
    328.26883      -0.42969
    328.27494       0.19531
    328.28104      -0.05469
    328.28714       0.19531
    328.29325      -0.17969
    328.29935      -0.92969
    328.30546      -0.05469
    328.31156       1.44531
    328.31767       1.44531
    328.32377       1.07031
    328.32987      -0.80469
    328.33598      -1.80469
    328.34208      -0.67969
    328.34819       1.44531
    328.35429       0.19531
    328.36040      -0.05469
    328.36650       0.07031
    328.37260       0.82031
    328.37871      -1.42969
    328.38481      -0.67969
    328.39092      -1.17969
    328.39702       0.32031
    328.40313       0.44531
    328.40923      -0.05469
    328.41533      -0.05469
    328.42144      -0.05469
    328.42754      -0.05469
    328.43365      -0.67969
    328.43975      -0.05469
    328.44586      -0.42969
    328.45196      -0.55469
    328.45806      -0.80469
    328.46417      -0.30469
    328.47027      -0.80469
    328.47638      -0.17969
    328.48248      -1.30469
    328.48859       1.07031
    328.49469       1.94531
    328.50079       0.94531
    328.50690       0.44531
    328.51300      -0.30469
    328.51911      -0.80469
    328.52521      -1.42969
    328.53131      -2.30469
    328.53742      -1.30469
    328.54352      -0.80469
    328.54963      -0.17969
    328.55573      -1.05469
    328.56184      -0.67969
    328.56794      -0.05469
    328.57404       0.07031
    328.58015       0.07031
    328.58625       1.07031
    328.59236       0.19531
    328.59846       0.57031
    328.60457      -0.67969
    328.61067      -0.42969
    328.61677      -0.42969
    328.62288      -0.17969
    328.62898       0.07031
    328.63509      -0.30469
    328.64119      -0.30469
    328.64730      -0.17969
    328.65340       0.44531
    328.65950      -0.80469
    328.66561      -0.55469
    328.67171      -0.30469
    328.67782      -0.05469
    328.68392      -0.92969
    328.69003      -0.05469
    328.69613      -0.92969
    328.70223       0.32031
    328.70834      -1.05469
    328.71444       1.19531
    328.72055       0.07031
    328.72665      -0.42969
    328.73276      -0.17969
    328.73886      -0.67969
    328.74496       0.32031
    328.75107      -0.80469
    328.75717       0.07031
    328.76328      -0.42969
    328.76938      -0.17969
    328.77549       0.94531
    328.78159       0.07031
    328.78769       0.19531
    328.79380      -0.17969
    328.79990      -0.92969
    328.80601      -1.05469
    328.81211      -1.05469
    328.81822      -2.05469
    328.82432       0.32031
    328.83042       1.57031
    328.83653      -0.05469
    328.84263      -1.05469
    328.84874      -0.42969
    328.85484       0.57031
    328.86094       1.07031
    328.86705       0.32031
    328.87315      -0.55469
    328.87926      -0.42969
    328.88536      -0.05469
    328.89147       0.94531
    328.89757       0.32031
    328.90367       0.07031
    328.90978       0.19531
    328.91588      -1.30469
    328.92199       0.44531
    328.92809       1.07031
    328.93420       0.07031
    328.94030      -0.17969
    328.94640      -0.67969
    328.95251      -0.42969
    328.95861      -0.05469
    328.96472      -0.30469
    328.97082      -0.42969
    328.97693       1.32031
    328.98303      -0.17969
    328.98913      -1.17969
    328.99524      -1.05469
    329.00134       0.44531
    329.00745       0.32031
    329.01355      -1.67969
    329.01966      -1.05469
    329.02576      -0.42969
    329.03186      -0.55469
    329.03797      -0.92969
    329.04407       0.07031
    329.05018      -0.30469
    329.05628       0.44531
    329.06239      -0.92969
    329.06849       0.07031
    329.07459      -1.80469
    329.08070      -0.30469
    329.08680       1.07031
    329.09291       0.82031
    329.09901      -0.30469
    329.10512       0.07031
    329.11122       0.07031
    329.11732       0.19531
    329.12343       0.32031
    329.12953      -0.55469
    329.13564      -0.80469
    329.14174      -0.30469
    329.14785      -0.17969
    329.15395       0.32031
    329.16005       0.19531
    329.16616       0.32031
    329.17226       0.57031
    329.17837       0.19531
    329.18447      -0.05469
    329.19058      -0.42969
    329.19668      -0.92969
    329.20278      -1.17969
    329.20889      -0.80469
    329.21499      -0.05469
    329.22110      -0.17969
    329.22720       0.57031
    329.23330       0.07031
    329.23941       0.07031
    329.24551       0.19531
    329.25162      -0.92969
    329.25772      -0.55469
    329.26383       0.57031
    329.26993      -0.17969
    329.27603       1.19531
    329.28214       0.57031
    329.28824      -0.42969
    329.29435      -1.17969
    329.30045      -0.67969
    329.30656       1.07031
    329.31266       0.07031
    329.31876       0.07031
    329.32487      -0.80469
    329.33097      -0.42969
    329.33708      -0.80469
    329.34318      -0.92969
    329.34929       0.19531
    329.35539       0.19531
    329.36149       1.57031
    329.36760       1.57031
    329.37370      -0.92969
    329.37981      -0.05469
    329.38591      -1.55469
    329.39202      -0.42969
    329.39812       0.69531
    329.40422      -0.67969
    329.41033       1.32031
    329.41643      -0.05469
    329.42254      -0.30469
    329.42864      -0.42969
    329.43475       0.44531
    329.44085       0.44531
    329.44695      -0.17969
    329.45306      -0.17969
    329.45916      -0.30469
    329.46527       1.19531
    329.47137      -0.92969
    329.47748      -0.80469
    329.48358      -0.92969
    329.48968       0.69531
    329.49579      -0.30469
    329.50189       0.32031
    329.50800       0.44531
    329.51410       0.57031
    329.52021       0.07031
    329.52631      -0.55469
    329.53241      -0.05469
    329.53852       0.19531
    329.54462       0.44531
    329.55073       0.19531
    329.55683       0.19531
    329.56293       0.57031
    329.56904      -0.05469
    329.57514      -0.30469
    329.58125      -0.67969
    329.58735      -0.30469
    329.59346      -0.67969
    329.59956      -0.55469
    329.60566      -0.17969
    329.61177      -0.92969
    329.61787       0.07031
    329.62398      -0.42969
    329.63008       0.32031
    329.63619       0.19531
    329.64229      -0.67969
    329.64839      -0.42969
    329.65450      -0.05469
    329.66060      -0.67969
    329.66671       0.32031
    329.67281       0.07031
    329.67892      -0.17969
    329.68502      -0.67969
    329.69112      -0.30469
    329.69723       0.69531
    329.70333       0.07031
    329.70944      -0.30469
    329.71554       0.07031
    329.72165      -1.42969
    329.72775      -0.17969
    329.73385       0.32031
    329.73996      -0.42969
    329.74606      -0.42969
    329.75217      -0.17969
    329.75827      -0.55469
    329.76438      -0.30469
    329.77048       0.32031
    329.77658      -0.17969
    329.78269      -1.05469
    329.78879      -1.17969
    329.79490      -0.30469
    329.80100       0.07031
    329.80711       1.32031
    329.81321       1.32031
    329.81931      -0.42969
    329.82542       0.32031
    329.83152       1.32031
    329.83763       0.57031
    329.84373       0.82031
    329.84984      -0.42969
    329.85594      -0.05469
    329.86204      -0.17969
    329.86815      -0.17969
    329.87425      -0.30469
    329.88036       0.69531
    329.88646       0.32031
    329.89257       0.07031
    329.89867       0.07031
    329.90477       0.07031
    329.91088      -1.30469
    329.91698      -2.17969
    329.92309       0.19531
    329.92919       1.44531
    329.93529       0.82031
    329.94140       0.57031
    329.94750      -0.42969
    329.95361      -0.05469
    329.95971       0.44531
    329.96582      -0.05469
    329.97192       0.32031
    329.97802       0.32031
    329.98413       0.57031
    329.99023      -1.17969
    329.99634      -1.30469
    330.00244      -0.30469
    330.00855       0.94531
    330.01465      -0.17969
    330.02075      -0.67969
    330.02686       0.07031
    330.03296       0.44531
    330.03907      -0.17969
    330.04517      -0.67969
    330.05128       0.44531
    330.05738      -0.05469
    330.06348      -0.42969
    330.06959      -0.30469
    330.07569      -0.42969
    330.08180      -0.30469
    330.08790       0.44531
    330.09401      -0.30469
    330.10011      -0.17969
    330.10621       0.19531
    330.11232       0.07031
    330.11842      -0.55469
    330.12453      -0.92969
    330.13063      -1.30469
    330.13674      -0.55469
    330.14284      -0.80469
    330.14894      -0.17969
    330.15505       0.44531
    330.16115      -0.30469
    330.16726      -0.92969
    330.17336      -0.30469
    330.17947       0.57031
    330.18557      -0.92969
    330.19167       0.07031
    330.19778       0.07031
    330.20388       0.19531
    330.20999       0.19531
    330.21609      -0.67969
    330.22220      -0.80469
    330.22830       0.19531
    330.23440      -0.17969
    330.24051      -0.17969
    330.24661      -0.17969
    330.25272       0.19531
    330.25882      -0.42969
    330.26492      -0.30469
    330.27103       0.82031
    330.27713       0.19531
    330.28324      -0.55469
    330.28934      -0.80469
    330.29545      -0.30469
    330.30155      -0.17969
    330.30765      -0.67969
    330.31376      -1.30469
    330.31986       0.07031
    330.32597      -1.05469
    330.33207      -0.30469
    330.33818       0.19531
    330.34428      -0.17969
    330.35038      -0.67969
    330.35649       0.57031
    330.36259       1.32031
    330.36870       0.57031
    330.37480       0.44531
    330.38091       0.44531
    330.38701      -1.30469
    330.39311       0.82031
    330.39922       0.82031
    330.40532       0.94531
    330.41143       1.69531
    330.41753       0.07031
    330.42364       1.44531
    330.42974       1.19531
    330.43584      -0.55469
    330.44195      -2.42969
    330.44805      -0.80469
    330.45416      -1.05469
    330.46026      -1.17969
    330.46637      -0.30469
    330.47247      -0.55469
    330.47857      -1.05469
    330.48468       0.07031
    330.49078      -0.17969
    330.49689      -0.67969
    330.50299      -1.42969
    330.50910      -1.05469
    330.51520      -1.05469
    330.52130       0.57031
    330.52741       0.19531
    330.53351      -0.80469
    330.53962      -0.55469
    330.54572      -2.42969
    330.55183      -1.05469
    330.55793      -0.42969
    330.56403      -0.92969
    330.57014      -2.30469
    330.57624      -0.30469
    330.58235      -0.67969
    330.58845      -0.42969
    330.59455       0.19531
    330.60066       0.94531
    330.60676       1.07031
    330.61287       0.94531
    330.61897       1.07031
    330.62508       0.44531
    330.63118      -0.55469
    330.63728      -0.17969
    330.64339      -0.30469
    330.64949      -0.30469
    330.65560      -0.05469
    330.66170      -1.17969
    330.66781      -0.30469
    330.67391      -0.42969
    330.68001      -0.55469
    330.68612       0.19531
    330.69222       0.69531
    330.69833       0.07031
    330.70443      -0.17969
    330.71054      -0.80469
    330.71664      -1.42969
    330.72274      -0.17969
    330.72885      -1.05469
    330.73495      -0.67969
    330.74106       0.44531
    330.74716       1.19531
    330.75327       0.19531
    330.75937      -1.05469
    330.76547      -0.80469
    330.77158      -0.55469
    330.77768      -0.30469
    330.78379      -0.55469
    330.78989       0.19531
    330.79600      -0.92969
    330.80210      -0.30469
    330.80820       0.19531
    330.81431      -0.05469
    330.82041      -1.30469
    330.82652      -0.80469
    330.83262      -0.17969
    330.83873      -1.55469
    330.84483      -1.80469
    330.85093      -0.67969
    330.85704       0.57031
    330.86314       0.69531
    330.86925       1.32031
    330.87535       1.82031
    330.88146       0.32031
    330.88756       0.44531
    330.89366       1.32031
    330.89977       1.94531
    330.90587       1.19531
    330.91198       0.44531
    330.91808       1.94531
    330.92419       1.44531
    330.93029       0.82031
    330.93639       2.07031
    330.94250       1.19531
    330.94860       0.82031
    330.95471       0.19531
    330.96081       1.57031
    330.96691       0.57031
    330.97302      -1.05469
    330.97912      -1.55469
    330.98523      -1.92969
    330.99133      -1.30469
    330.99744      -1.17969
    331.00354      -0.92969
    331.00964       0.82031
    331.01575      -0.30469
    331.02185      -1.05469
    331.02796      -1.17969
    331.03406      -0.42969
    331.04017      -0.55469
    331.04627      -0.55469
    331.05237      -0.17969
    331.05848      -0.42969
    331.06458      -0.05469
    331.07069       0.82031
    331.07679      -0.17969
    331.08290      -0.80469
    331.08900      -0.05469
    331.09510      -1.30469
    331.10121      -0.92969
    331.10731       0.94531
    331.11342      -0.67969
    331.11952       0.69531
    331.12563      -0.42969
    331.13173      -0.30469
    331.13783       1.44531
    331.14394       0.82031
    331.15004       0.57031
    331.15615      -0.67969
    331.16225      -1.30469
    331.16836      -1.30469
    331.17446      -0.17969
    331.18056      -0.17969
    331.18667      -0.05469
    331.19277       0.19531
    331.19888       0.19531
    331.20498      -0.17969
    331.21109       1.82031
    331.21719      -0.17969
    331.22329      -0.05469
    331.22940       0.32031
    331.23550       0.94531
    331.24161       0.19531
    331.24771      -0.05469
    331.25382      -1.05469
    331.25992      -0.80469
    331.26602      -0.30469
    331.27213      -0.67969
    331.27823       0.32031
    331.28434      -0.55469
    331.29044      -0.17969
    331.29654      -0.55469
    331.30265       0.32031
    331.30875       0.57031
    331.31486      -0.17969
    331.32096      -0.05469
    331.32707       1.19531
    331.33317       0.82031
    331.33927       0.44531
    331.34538       0.69531
    331.35148      -1.17969
    331.35759      -0.55469
    331.36369      -0.30469
    331.36980      -0.05469
    331.37590      -0.55469
    331.38200      -1.05469
    331.38811      -0.42969
    331.39421      -0.80469
    331.40032      -0.05469
    331.40642      -0.30469
    331.41253      -0.30469
    331.41863       0.82031
    331.42473      -0.30469
    331.43084      -0.55469
    331.43694      -0.80469
    331.44305      -0.30469
    331.44915       0.19531
    331.45526      -0.42969
    331.46136       0.44531
    331.46746       0.69531
    331.47357      -0.05469
    331.47967       0.19531
    331.48578      -0.17969
    331.49188       0.32031
    331.49799      -0.55469
    331.50409      -1.42969
    331.51019       0.69531
    331.51630      -0.30469
    331.52240       0.19531
    331.52851      -0.80469
    331.53461      -0.42969
    331.54072      -0.17969
    331.54682      -0.42969
    331.55292       0.44531
    331.55903      -0.05469
    331.56513       0.57031
    331.57124       0.07031
    331.57734       0.07031
    331.58345       0.32031
    331.58955       0.44531
    331.59565      -0.42969
    331.60176       0.19531
    331.60786      -0.30469
    331.61397       0.44531
    331.62007      -0.92969
    331.62618      -0.30469
    331.63228       0.44531
    331.63838       0.19531
    331.64449      -0.05469
    331.65059       0.44531
    331.65670       0.32031
    331.66280      -0.42969
    331.66890       1.94531
    331.67501      -0.42969
    331.68111      -1.17969
    331.68722       0.32031
    331.69332       0.44531
    331.69943      -1.05469
    331.70553      -1.42969
    331.71163       0.07031
    331.71774      -0.42969
    331.72384       0.44531
    331.72995      -1.05469
    331.73605       0.57031
    331.74216      -0.55469
    331.74826      -0.17969
    331.75436      -0.80469
    331.76047       0.07031
    331.76657      -0.55469
    331.77268      -0.17969
    331.77878      -0.67969
    331.78489      -0.17969
    331.79099      -0.67969
    331.79709       0.19531
    331.80320       0.94531
    331.80930       0.32031
    331.81541      -1.05469
    331.82151      -0.05469
    331.82762       0.07031
    331.83372      -0.42969
    331.83982      -0.17969
    331.84593       0.94531
    331.85203       1.07031
    331.85814       0.82031
    331.86424      -0.80469
    331.87035      -0.67969
    331.87645      -0.17969
    331.88255       0.19531
    331.88866       0.82031
    331.89476       0.07031
    331.90087      -0.05469
    331.90697      -1.67969
    331.91308      -0.17969
    331.91918      -0.17969
    331.92528       1.44531
    331.93139      -0.17969
    331.93749      -1.67969
    331.94360       0.32031
    331.94970      -0.05469
    331.95581       0.19531
    331.96191       0.69531
    331.96801      -0.05469
    331.97412      -0.67969
    331.98022       1.07031
    331.98633      -0.17969
    331.99243      -1.05469
    331.99853      -0.05469
    332.00464      -0.55469
    332.01074       0.19531
    332.01685      -0.30469
    332.02295      -0.42969
    332.02906      -0.42969
    332.03516      -0.42969
    332.04126      -0.30469
    332.04737      -0.30469
    332.05347      -0.30469
    332.05958      -0.42969
    332.06568      -0.05469
    332.07179      -0.42969
    332.07789       0.07031
    332.08399       0.07031
    332.09010      -0.17969
    332.09620      -0.17969
    332.10231       0.44531
    332.10841      -0.67969
    332.11452      -0.92969
    332.12062       0.94531
    332.12672       0.32031
    332.13283      -1.42969
    332.13893      -0.42969
    332.14504      -0.55469
    332.15114      -0.80469
    332.15725      -0.17969
    332.16335       1.32031
    332.16945       0.44531
    332.17556      -0.67969
    332.18166      -0.42969
    332.18777      -0.17969
    332.19387      -0.55469
    332.19998      -1.30469
    332.20608      -0.05469
    332.21218      -0.30469
    332.21829      -0.30469
    332.22439       0.07031
    332.23050       0.19531
    332.23660      -0.42969
    332.24271       0.69531
    332.24881       0.32031
    332.25491      -0.42969
    332.26102       0.69531
    332.26712      -1.30469
    332.27323      -0.92969
    332.27933       0.94531
    332.28544       0.07031
    332.29154      -0.42969
    332.29764       0.07031
    332.30375      -0.30469
    332.30985      -1.42969
    332.31596      -0.17969
    332.32206      -0.30469
    332.32817      -0.42969
    332.33427      -0.55469
    332.34037       0.07031
    332.34648       0.94531
    332.35258       0.69531
    332.35869       0.44531
    332.36479       0.44531
    332.37089       0.07031
    332.37700       0.57031
    332.38310      -0.05469
    332.38921       0.69531
    332.39531      -0.80469
    332.40142      -0.92969
    332.40752      -1.17969
    332.41362      -0.42969
    332.41973      -0.80469
    332.42583       0.32031
    332.43194      -0.05469
    332.43804       1.57031
    332.44415       0.44531
    332.45025       0.32031
    332.45635      -0.30469
    332.46246      -0.17969
    332.46856      -0.67969
    332.47467      -0.30469
    332.48077      -0.17969
    332.48688       0.57031
    332.49298      -0.55469
    332.49908      -1.30469
    332.50519      -1.17969
    332.51129       1.07031
    332.51740       1.69531
    332.52350       0.82031
    332.52961       0.32031
    332.53571      -0.42969
    332.54181      -0.55469
    332.54792      -1.17969
    332.55402      -1.17969
    332.56013      -0.42969
    332.56623      -0.80469
    332.57234      -0.55469
    332.57844      -0.30469
    332.58454       1.07031
    332.59065      -1.05469
    332.59675      -1.55469
    332.60286      -0.67969
    332.60896       1.69531
    332.61507       0.44531
    332.62117      -1.17969
    332.62727       1.19531
    332.63338      -0.05469
    332.63948      -0.92969
    332.64559      -0.17969
    332.65169       1.32031
    332.65780      -0.80469
    332.66390      -0.05469
    332.67000      -0.17969
    332.67611      -0.42969
    332.68221       0.44531
    332.68832       0.44531
    332.69442       0.69531
    332.70052       1.19531
    332.70663       0.94531
    332.71273      -1.17969
    332.71884      -1.55469
    332.72494      -0.30469
    332.73105       0.69531
    332.73715      -0.67969
    332.74325      -0.17969
    332.74936      -0.92969
    332.75546       0.07031
    332.76157       1.69531
    332.76767      -1.55469
    332.77378       1.82031
    332.77988      -0.30469
    332.78598      -0.05469
    332.79209      -0.55469
    332.79819       0.32031
    332.80430      -0.55469
    332.81040       0.44531
    332.81651      -0.05469
    332.82261      -0.17969
    332.82871      -0.30469
    332.83482      -0.17969
    332.84092       0.07031
    332.84703       0.57031
    332.85313       0.32031
    332.85924       0.07031
    332.86534       0.07031
    332.87144      -0.42969
    332.87755      -0.17969
    332.88365       0.19531
    332.88976       0.32031
    332.89586       0.32031
    332.90197       0.19531
    332.90807      -1.05469
    332.91417      -0.17969
    332.92028      -0.80469
    332.92638       0.44531
    332.93249      -0.92969
    332.93859      -0.05469
    332.94470      -0.17969
    332.95080       0.19531
    332.95690      -0.55469
    332.96301       0.07031
    332.96911       0.44531
    332.97522       0.19531
    332.98132       0.19531
    332.98743      -0.92969
    332.99353       0.19531
    332.99963       0.82031
    333.00574       0.44531
    333.01184      -0.92969
    333.01795       0.07031
    333.02405      -0.42969
    333.03016       0.19531
    333.03626       0.07031
    333.04236      -0.05469
    333.04847      -0.92969
    333.05457      -0.80469
    333.06068      -0.05469
    333.06678      -0.17969
    333.07288      -0.17969
    333.07899       0.69531
    333.08509      -0.30469
    333.09120       0.94531
    333.09730       0.32031
    333.10341      -0.17969
    333.10951      -0.05469
    333.11561      -1.05469
    333.12172       0.32031
    333.12782       0.44531
    333.13393      -0.05469
    333.14003       0.19531
    333.14614       0.19531
    333.15224       0.07031
    333.15834      -0.30469
    333.16445      -0.80469
    333.17055      -1.42969
    333.17666      -0.67969
    333.18276      -0.30469
    333.18887       0.32031
    333.19497      -0.42969
    333.20107      -0.42969
    333.20718      -0.55469
    333.21328      -0.05469
    333.21939      -0.42969
    333.22549       0.19531
    333.23160       0.32031
    333.23770       0.69531
    333.24380      -0.55469
    333.24991      -0.05469
    333.25601       0.57031
    333.26212      -0.55469
    333.26822      -0.55469
    333.27433      -0.42969
    333.28043      -0.42969
    333.28653      -0.17969
    333.29264      -0.42969
    333.29874      -0.30469
    333.30485      -0.17969
    333.31095      -0.55469
    333.31706      -0.05469
    333.32316       1.44531
    333.32926      -0.42969
    333.33537      -1.92969
    333.34147       0.44531
    333.34758      -0.80469
    333.35368      -0.55469
    333.35979       0.44531
    333.36589       0.19531
    333.37199      -0.05469
    333.37810       1.07031
    333.38420      -0.92969
    333.39031       1.07031
    333.39641       0.82031
    333.40251       0.57031
    333.40862       0.19531
    333.41472      -0.42969
    333.42083       0.69531
    333.42693       1.32031
    333.43304      -0.67969
    333.43914       0.57031
    333.44524       0.07031
    333.45135      -0.30469
    333.45745      -0.17969
    333.46356       0.07031
    333.46966      -0.67969
    333.47577      -0.67969
    333.48187      -1.55469
    333.48797      -0.92969
    333.49408      -1.55469
    333.50018      -0.42969
    333.50629      -1.55469
    333.51239       0.07031
    333.51850       0.57031
    333.52460       1.69531
    333.53070       1.19531
    333.53681       0.82031
    333.54291       2.57031
    333.54902       1.32031
    333.55512      -0.17969
    333.56123      -0.80469
    333.56733      -0.55469
    333.57343       0.19531
    333.57954       0.69531
    333.58564      -0.17969
    333.59175       1.32031
    333.59785       0.19531
    333.60396       0.19531
    333.61006      -0.05469
    333.61616      -0.55469
    333.62227      -0.05469
    333.62837      -0.67969
    333.63448      -0.30469
    333.64058       0.19531
    333.64669      -0.05469
    333.65279      -0.42969
    333.65889      -0.55469
    333.66500       0.07031
    333.67110       0.44531
    333.67721      -0.42969
    333.68331      -0.05469
    333.68942      -1.42969
    333.69552      -1.05469
    333.70162      -0.30469
    333.70773       0.32031
    333.71383       0.32031
    333.71994       0.07031
    333.72604      -1.17969
    333.73215      -1.30469
    333.73825       0.69531
    333.74435       0.44531
    333.75046       0.69531
    333.75656       0.19531
    333.76267       0.57031
    333.76877      -0.67969
    333.77487      -0.05469
    333.78098      -1.05469
    333.78708      -0.30469
    333.79319       0.07031
    333.79929      -0.05469
    333.80540       0.69531
    333.81150       1.19531
    333.81760       1.19531
    333.82371       0.94531
    333.82981      -1.05469
    333.83592      -0.92969
    333.84202      -1.92969
    333.84813       1.44531
    333.85423       1.19531
    333.86033       0.94531
    333.86644      -0.05469
    333.87254       0.32031
    333.87865       0.19531
    333.88475      -0.42969
    333.89086       0.07031
    333.89696      -0.55469
    333.90306      -0.30469
    333.90917       0.07031
    333.91527      -0.30469
    333.92138      -0.17969
    333.92748      -0.42969
    333.93359       0.44531
    333.93969       0.69531
    333.94579      -0.30469
    333.95190       0.44531
    333.95800       0.44531
    333.96411      -1.67969
    333.97021      -1.05469
    333.97632       0.32031
    333.98242      -0.05469
    333.98852       0.69531
    333.99463      -0.42969
    334.00073       0.07031
    334.00684      -0.17969
    334.01294       0.94531
    334.01905      -0.80469
    334.02515      -0.92969
    334.03125       0.69531
    334.03736      -0.55469
    334.04346       0.19531
    334.04957      -0.05469
    334.05567       1.19531
    334.06178      -0.05469
    334.06788       0.19531
    334.07398       0.07031
    334.08009       0.32031
    334.08619       0.32031
    334.09230      -0.30469
    334.09840      -0.05469
    334.10450      -0.17969
    334.11061      -0.55469
    334.11671       0.32031
    334.12282       0.32031
    334.12892      -0.30469
    334.13503      -0.42969
    334.14113       0.69531
    334.14723       0.07031
    334.15334       0.32031
    334.15944      -0.80469
    334.16555      -0.17969
    334.17165       0.32031
    334.17776       0.32031
    334.18386       0.07031
    334.18996       0.07031
    334.19607      -0.55469
    334.20217       0.94531
    334.20828      -0.80469
    334.21438      -0.05469
    334.22049      -0.30469
    334.22659      -1.67969
    334.23269       0.69531
    334.23880      -0.42969
    334.24490      -1.05469
    334.25101      -0.17969
    334.25711       0.32031
    334.26322       0.32031
    334.26932       0.19531
    334.27542       0.69531
    334.28153      -0.42969
    334.28763       0.07031
    334.29374      -0.30469
    334.29984      -0.55469
    334.30595       0.07031
    334.31205      -0.30469
    334.31815       0.57031
    334.32426      -0.67969
    334.33036       0.69531
    334.33647       0.19531
    334.34257       0.32031
    334.34868      -0.80469
    334.35478      -0.42969
    334.36088       1.44531
    334.36699      -1.92969
    334.37309       0.57031
    334.37920       0.32031
    334.38530      -0.67969
    334.39141       0.57031
    334.39751       0.94531
    334.40361       0.07031
    334.40972       0.19531
    334.41582      -0.67969
    334.42193      -0.17969
    334.42803       0.32031
    334.43414      -0.05469
    334.44024       0.19531
    334.44634      -0.92969
    334.45245      -0.17969
    334.45855      -0.05469
    334.46466      -0.55469
    334.47076       0.57031
    334.47686       0.07031
    334.48297       0.07031
    334.48907       0.19531
    334.49518       0.07031
    334.50128       0.44531
    334.50739      -0.05469
    334.51349      -1.30469
    334.51959       1.07031
    334.52570      -0.05469
    334.53180      -0.17969
    334.53791      -0.30469
    334.54401       0.44531
    334.55012       0.19531
    334.55622      -0.67969
    334.56232       0.82031
    334.56843      -0.30469
    334.57453       1.44531
    334.58064       0.32031
    334.58674      -0.92969
    334.59285       1.32031
    334.59895       0.82031
    334.60505      -0.30469
    334.61116       0.19531
    334.61726      -0.30469
    334.62337      -0.67969
    334.62947      -0.30469
    334.63558      -0.80469
    334.64168       0.19531
    334.64778      -0.67969
    334.65389      -0.80469
    334.65999      -0.67969
    334.66610       0.32031
    334.67220       0.69531
    334.67831       0.32031
    334.68441      -0.30469
    334.69051       0.19531
    334.69662      -0.17969
    334.70272      -0.05469
    334.70883       0.82031
    334.71493      -0.30469
    334.72104      -0.17969
    334.72714       0.07031
    334.73324       0.57031
    334.73935       0.94531
    334.74545      -0.92969
    334.75156      -0.30469
    334.75766       0.57031
    334.76377       1.19531
    334.76987      -0.67969
    334.77597      -0.92969
    334.78208      -0.42969
    334.78818      -0.42969
    334.79429       0.19531
    334.80039       0.57031
    334.80649       0.07031
    334.81260      -1.05469
    334.81870       0.44531
    334.82481       0.19531
    334.83091       1.07031
    334.83702      -1.67969
    334.84312      -0.80469
    334.84922       0.69531
    334.85533      -0.42969
    334.86143       0.19531
    334.86754      -0.80469
    334.87364      -0.42969
    334.87975      -1.67969
    334.88585      -1.42969
    334.89195      -0.67969
    334.89806      -0.92969
    334.90416      -0.67969
    334.91027      -0.42969
    334.91637      -0.67969
    334.92248       0.32031
    334.92858      -1.42969
    334.93468       1.07031
    334.94079      -2.05469
    334.94689       0.19531
    334.95300      -1.80469
    334.95910      -0.55469
    334.96521      -0.67969
    334.97131      -0.05469
    334.97741      -1.05469
    334.98352       0.44531
    334.98962       0.94531
    334.99573      -0.42969
    335.00183       0.69531
    335.00794      -0.55469
    335.01404      -0.05469
    335.02014      -0.67969
    335.02625      -0.80469
    335.03235       0.32031
    335.03846       1.32031
    335.04456       1.82031
    335.05067      -0.67969
    335.05677      -1.30469
    335.06287      -0.55469
    335.06898       1.32031
    335.07508       0.32031
    335.08119      -0.17969
    335.08729       1.07031
    335.09340      -0.55469
    335.09950       0.57031
    335.10560      -0.17969
    335.11171       0.19531
    335.11781      -0.30469
    335.12392       0.94531
    335.13002      -0.17969
    335.13613      -0.80469
    335.14223      -0.67969
    335.14833       0.44531
    335.15444      -0.92969
    335.16054       0.94531
    335.16665       0.07031
    335.17275      -0.05469
    335.17885      -0.17969
    335.18496      -0.17969
    335.19106       0.32031
    335.19717       0.57031
    335.20327      -0.30469
    335.20938      -0.67969
    335.21548      -0.05469
    335.22158       0.32031
    335.22769      -0.42969
    335.23379       0.07031
    335.23990      -0.17969
    335.24600      -0.30469
    335.25211      -0.05469
    335.25821       0.32031
    335.26431      -0.17969
    335.27042      -0.92969
    335.27652       0.19531
    335.28263       0.07031
    335.28873       0.07031
    335.29484      -0.80469
    335.30094       0.44531
    335.30704       0.07031
    335.31315       0.07031
    335.31925      -0.05469
    335.32536       0.07031
    335.33146       0.07031
    335.33757      -0.55469
    335.34367       0.44531
    335.34977      -1.30469
    335.35588       0.82031
    335.36198      -0.17969
    335.36809       0.32031
    335.37419       0.19531
    335.38030       0.57031
    335.38640       0.44531
    335.39250      -0.05469
    335.39861      -0.30469
    335.40471      -0.17969
    335.41082       0.82031
    335.41692      -1.05469
    335.42303       0.07031
    335.42913      -0.80469
    335.43523       0.57031
    335.44134       0.07031
    335.44744       0.07031
    335.45355      -0.55469
    335.45965       0.07031
    335.46576      -0.55469
    335.47186       0.19531
    335.47796       0.07031
    335.48407       0.94531
    335.49017       0.57031
    335.49628      -0.17969
    335.50238       0.57031
    335.50848      -0.30469
    335.51459       0.19531
    335.52069      -0.30469
    335.52680      -0.55469
    335.53290       0.19531
    335.53901      -1.42969
    335.54511       0.82031
    335.55121      -0.42969
    335.55732      -0.42969
    335.56342       1.07031
    335.56953      -0.30469
    335.57563       0.19531
    335.58174      -0.30469
    335.58784      -0.55469
    335.59394       0.44531
    335.60005       0.57031
    335.60615      -0.42969
    335.61226       1.07031
    335.61836      -0.17969
    335.62447       0.07031
    335.63057       0.57031
    335.63667       0.19531
    335.64278       0.94531
    335.64888       0.57031
    335.65499       0.07031
    335.66109      -1.05469
    335.66720      -0.05469
    335.67330       0.07031
    335.67940       1.19531
    335.68551      -0.30469
    335.69161      -0.42969
    335.69772      -0.17969
    335.70382       1.19531
    335.70993       2.32031
    335.71603       0.32031
    335.72213       0.82031
    335.72824       0.57031
    335.73434      -0.30469
    335.74045      -1.17969
    335.74655       0.57031
    335.75266       1.07031
    335.75876       0.44531
    335.76486      -0.67969
    335.77097      -0.80469
    335.77707      -0.80469
    335.78318      -0.05469
    335.78928       1.19531
    335.79539       0.82031
    335.80149      -0.67969
    335.80759      -0.05469
    335.81370      -0.55469
    335.81980      -0.67969
    335.82591       0.32031
    335.83201       1.07031
    335.83812       0.19531
    335.84422      -0.55469
    335.85032      -0.05469
    335.85643      -0.55469
    335.86253       0.07031
    335.86864      -1.05469
    335.87474      -0.05469
    335.88084       0.19531
    335.88695       1.19531
    335.89305      -1.92969
    335.89916       0.19531
    335.90526       0.44531
    335.91137      -0.17969
    335.91747       0.07031
    335.92357       0.44531
    335.92968       0.19531
    335.93578       0.19531
    335.94189      -0.80469
    335.94799       0.94531
    335.95410      -0.05469
    335.96020      -0.80469
    335.96630       0.07031
    335.97241       0.57031
    335.97851      -0.30469
    335.98462       0.32031
    335.99072      -0.05469
    335.99683       0.82031
    336.00293      -0.67969
    336.00903      -0.80469
    336.01514       0.82031
    336.02124       0.94531
    336.02735       0.32031
    336.03345       0.19531
    336.03956      -0.55469
    336.04566       0.57031
    336.05176      -2.42969
    336.05787       1.07031
    336.06397      -0.67969
    336.07008      -1.17969
    336.07618       0.94531
    336.08229      -1.30469
    336.08839       0.32031
    336.09449       0.32031
    336.10060       0.82031
    336.10670      -0.67969
    336.11281      -0.05469
    336.11891      -0.67969
    336.12502       0.19531
    336.13112      -0.05469
    336.13722      -0.17969
    336.14333       0.57031
    336.14943       0.69531
    336.15554      -0.55469
    336.16164      -0.55469
    336.16775      -0.80469
    336.17385       1.07031
    336.17995       0.32031
    336.18606      -0.55469
    336.19216      -1.67969
    336.19827      -0.17969
    336.20437       0.44531
    336.21047       0.44531
    336.21658       0.44531
    336.22268      -0.05469
    336.22879      -2.30469
    336.23489       1.07031
    336.24100      -1.17969
    336.24710      -1.80469
    336.25320      -0.92969
    336.25931      -0.80469
    336.26541       0.44531
    336.27152       1.32031
    336.27762       0.69531
    336.28373       0.32031
    336.28983      -1.67969
    336.29593      -0.17969
    336.30204       1.32031
    336.30814       2.44531
    336.31425      -0.92969
    336.32035      -0.55469
    336.32646      -0.67969
    336.33256       0.57031
    336.33866       1.57031
    336.34477       0.82031
    336.35087       1.44531
    336.35698       0.82031
    336.36308       0.32031
    336.36919       0.19531
    336.37529       0.32031
    336.38139      -0.92969
    336.38750      -0.92969
    336.39360      -0.42969
    336.39971      -0.17969
    336.40581       0.57031
    336.41192       0.57031
    336.41802       1.19531
    336.42412      -0.30469
    336.43023      -0.67969
    336.43633      -0.30469
    336.44244       0.32031
    336.44854       1.19531
    336.45465      -0.30469
    336.46075       0.82031
    336.46685      -0.42969
    336.47296      -0.55469
    336.47906      -0.17969
    336.48517       0.19531
    336.49127       0.32031
    336.49738       0.19531
    336.50348       0.44531
    336.50958       0.69531
    336.51569       0.07031
    336.52179      -0.05469
    336.52790      -0.67969
    336.53400       0.19531
    336.54010      -0.42969
    336.54621       0.94531
    336.55231       0.32031
    336.55842      -0.92969
    336.56452      -0.42969
    336.57063      -0.05469
    336.57673       0.44531
    336.58283       0.57031
    336.58894      -0.55469
    336.59504      -1.05469
    336.60115       0.69531
    336.60725       0.57031
    336.61336       0.07031
    336.61946       1.32031
    336.62556      -1.42969
    336.63167       0.69531
    336.63777      -0.05469
    336.64388      -0.80469
    336.64998      -1.05469
    336.65609       0.57031
    336.66219       0.32031
    336.66829      -0.67969
    336.67440      -1.05469
    336.68050       0.69531
    336.68661       0.07031
    336.69271       0.44531
    336.69882       0.57031
    336.70492       0.32031
    336.71102      -2.05469
    336.71713      -0.30469
    336.72323       0.44531
    336.72934       0.07031
    336.73544       0.94531
    336.74155      -0.17969
    336.74765      -0.92969
    336.75375       0.44531
    336.75986       1.32031
    336.76596      -0.55469
    336.77207       0.32031
    336.77817      -1.92969
    336.78428      -0.05469
    336.79038       0.07031
    336.79648      -0.30469
    336.80259       0.32031
    336.80869       0.44531
    336.81480      -1.55469
    336.82090       0.57031
    336.82701       0.32031
    336.83311      -0.80469
    336.83921       0.44531
    336.84532       0.57031
    336.85142      -1.67969
    336.85753       0.44531
    336.86363       0.32031
    336.86974      -0.17969
    336.87584       0.32031
    336.88194      -0.17969
    336.88805       0.94531
    336.89415      -0.30469
    336.90026      -1.42969
    336.90636       1.19531
    336.91246       0.69531
    336.91857       1.44531
    336.92467      -1.67969
    336.93078       1.82031
    336.93688       1.07031
    336.94299       0.44531
    336.94909      -1.17969
    336.95519      -0.05469
    336.96130       1.69531
    336.96740      -0.05469
    336.97351      -1.05469
    336.97961      -0.17969
    336.98572      -0.67969
    336.99182       0.19531
    336.99792       0.82031
    337.00403      -0.80469
    337.01013      -0.17969
    337.01624       0.07031
    337.02234       0.44531
    337.02845      -0.55469
    337.03455       0.32031
    337.04065       0.32031
    337.04676       0.82031
    337.05286      -0.17969
    337.05897       1.57031
    337.06507      -0.55469
    337.07118      -0.17969
    337.07728      -0.30469
    337.08338       1.07031
    337.08949       1.07031
    337.09559      -1.42969
    337.10170      -0.55469
    337.10780       0.57031
[truncated: 59,137 more chars]
