# Supplementary material for: Solvent Controlled Generation of Spin Active Polarons in Two-Dimensional Material under UV Light Irradiation
Source: J Am Chem Soc. 2024 May 2;146(22):15010–8. doi: 10.1021/jacs.3c13296 (PMC11157526; doi:10.1021/jacs.3c13296)
Supplement: Supplementary file 1 — ja3c13296_si_001.zip [file ja3c13296_si_001.zip › Data_archive/EPR-raw-data/Fig-S12-EPR-FG-small-flakes-90K-dark.txt]

waves=1 length=8192 data=CH1/2 
title= ~
sample= ~
comment= ~
date= 2024/02/02~13:41:11
cf325.000 st120.00 rmfirst fq100.00 md0.5x1
am6.00x100 tc0.03 uF9076.497000 MHz uP0.90000    mW 
accumu= 3
===== CH1 data Wave No.1 ===== 
mT            Intensity 
    300.00000      27.91776
    300.00610      24.66776
    300.01221      22.16776
    300.01831      22.04276
    300.02442      21.29276
    300.03052      23.16776
    300.03663      25.29276
    300.04273      27.29276
    300.04883      27.79276
    300.05494      26.04276
    300.06104      24.29276
    300.06715      23.66776
    300.07325      22.41776
    300.07936      20.79276
    300.08546      19.66776
    300.09156      18.54276
    300.09767      15.91776
    300.10377      15.16776
    300.10988      15.66776
    300.11598      19.54276
    300.12209      23.41776
    300.12819      30.04276
    300.13429      32.91776
    300.14040      32.66776
    300.14650      31.29276
    300.15261      28.04276
    300.15871      27.16776
    300.16482      27.79276
    300.17092      24.16776
    300.17702      26.29276
    300.18313      25.66776
    300.18923      32.04276
    300.19534      31.16776
    300.20144      34.91776
    300.20754      38.79276
    300.21365      40.66776
    300.21975      39.79276
    300.22586      39.04276
    300.23196      38.54276
    300.23807      37.16776
    300.24417      38.29276
    300.25027      36.91776
    300.25638      39.16776
    300.26248      42.29276
    300.26859      39.91776
    300.27469      38.79276
    300.28080      32.04276
    300.28690      27.66776
    300.29300      26.54276
    300.29911      25.91776
    300.30521      29.41776
    300.31132      26.66776
    300.31742      28.79276
    300.32353      32.04276
    300.32963      37.79276
    300.33573      38.29276
    300.34184      41.16776
    300.34794      40.54276
    300.35405      40.91776
    300.36015      40.66776
    300.36626      38.91776
    300.37236      36.54276
    300.37846      34.66776
    300.38457      33.79276
    300.39067      34.54276
    300.39678      37.54276
    300.40288      40.66776
    300.40899      42.04276
    300.41509      40.79276
    300.42119      38.41776
    300.42730      35.41776
    300.43340      33.29276
    300.43951      30.41776
    300.44561      32.04276
    300.45172      36.41776
    300.45782      42.16776
    300.46392      48.66776
    300.47003      51.54276
    300.47613      53.29276
    300.48224      52.29276
    300.48834      51.66776
    300.49445      52.54276
    300.50055      48.66776
    300.50665      42.04276
    300.51276      41.29276
    300.51886      40.41776
    300.52497      38.16776
    300.53107      34.79276
    300.53717      30.29276
    300.54328      33.41776
    300.54938      32.29276
    300.55549      32.66776
    300.56159      29.41776
    300.56770      23.79276
    300.57380      23.04276
    300.57990      24.66776
    300.58601      24.41776
    300.59211      23.91776
    300.59822      26.91776
    300.60432      29.16776
    300.61043      27.04276
    300.61653      24.66776
    300.62263      23.41776
    300.62874      24.16776
    300.63484      23.54276
    300.64095      27.91776
    300.64705      32.91776
    300.65316      32.04276
    300.65926      29.91776
    300.66536      30.29276
    300.67147      30.29276
    300.67757      34.66776
    300.68368      35.91776
    300.68978      35.16776
    300.69589      28.66776
    300.70199      24.91776
    300.70809      21.41776
    300.71420      21.04276
    300.72030      25.16776
    300.72641      26.91776
    300.73251      30.66776
    300.73862      34.16776
    300.74472      35.91776
    300.75082      40.54276
    300.75693      37.54276
    300.76303      36.41776
    300.76914      30.54276
    300.77524      25.29276
    300.78135      25.16776
    300.78745      26.04276
    300.79355      29.41776
    300.79966      34.41776
    300.80576      35.91776
    300.81187      34.04276
    300.81797      33.16776
    300.82408      32.04276
    300.83018      26.66776
    300.83628      22.66776
    300.84239      24.16776
    300.84849      27.54276
    300.85460      33.66776
    300.86070      38.16776
    300.86681      42.54276
    300.87291      44.41776
    300.87901      42.04276
    300.88512      42.54276
    300.89122      39.79276
    300.89733      38.66776
    300.90343      39.79276
    300.90953      43.16776
    300.91564      45.79276
    300.92174      42.41776
    300.92785      40.04276
    300.93395      39.16776
    300.94006      41.79276
    300.94616      44.16776
    300.95226      43.16776
    300.95837      38.66776
    300.96447      34.29276
    300.97058      32.41776
    300.97668      29.66776
    300.98279      28.41776
    300.98889      27.04276
    300.99499      25.91776
    301.00110      15.04276
    301.00720      11.66776
    301.01331       8.16776
    301.01941       6.41776
    301.02552       5.16776
    301.03162       4.66776
    301.03772       0.04276
    301.04383      -1.58224
    301.04993      -0.33224
    301.05604       6.29276
    301.06214       9.79276
    301.06825       9.66776
    301.07435       4.91776
    301.08045       5.41776
    301.08656       4.41776
    301.09266       8.04276
    301.09877       7.29276
    301.10487       6.54276
    301.11098       4.79276
    301.11708       3.91776
    301.12318      10.66776
    301.12929      14.16776
    301.13539      18.16776
    301.14150      25.29276
    301.14760      32.16776
    301.15371      34.04276
    301.15981      29.54276
    301.16591      29.16776
    301.17202      27.66776
    301.17812      26.04276
    301.18423      23.29276
    301.19033      19.54276
    301.19644      22.29276
    301.20254      25.04276
    301.20864      27.29276
    301.21475      29.16776
    301.22085      26.16776
    301.22696      32.54276
    301.23306      33.41776
    301.23916      36.29276
    301.24527      37.29276
    301.25137      34.04276
    301.25748      30.91776
    301.26358      24.91776
    301.26969      23.16776
    301.27579      18.54276
    301.28189      18.79276
    301.28800      14.79276
    301.29410      12.29276
    301.30021      10.66776
    301.30631      11.41776
    301.31242       9.04276
    301.31852      10.66776
    301.32462      14.41776
    301.33073      11.66776
    301.33683      11.66776
    301.34294      10.16776
    301.34904       8.41776
    301.35515      14.91776
    301.36125      17.16776
    301.36735      23.16776
    301.37346      27.79276
    301.37956      32.29276
    301.38567      29.79276
    301.39177      22.91776
    301.39788      22.41776
    301.40398      20.16776
    301.41008      21.41776
    301.41619      18.41776
    301.42229      19.54276
    301.42840      21.04276
    301.43450      23.54276
    301.44061      21.54276
    301.44671      21.29276
    301.45281      17.91776
    301.45892      19.54276
    301.46502      20.04276
    301.47113      20.04276
    301.47723      20.91776
    301.48334      24.91776
    301.48944      21.16776
    301.49554      27.66776
    301.50165      35.79276
    301.50775      38.16776
    301.51386      35.29276
    301.51996      31.66776
    301.52607      31.66776
    301.53217      32.54276
    301.53827      33.54276
    301.54438      33.04276
    301.55048      29.41776
    301.55659      26.04276
    301.56269      24.04276
    301.56880      22.41776
    301.57490      20.66776
    301.58100      22.54276
    301.58711      27.66776
    301.59321      29.54276
    301.59932      32.04276
    301.60542      28.91776
    301.61152      26.29276
    301.61763      24.91776
    301.62373      22.79276
    301.62984      19.79276
    301.63594      18.54276
    301.64205      12.16776
    301.64815       5.66776
    301.65425       6.79276
    301.66036      11.41776
    301.66646      13.91776
    301.67257      14.91776
    301.67867      12.66776
    301.68478      14.04276
    301.69088      13.29276
    301.69698      15.16776
    301.70309      15.79276
    301.70919      18.41776
    301.71530      18.16776
    301.72140      18.04276
    301.72751      18.91776
    301.73361      22.91776
    301.73971      25.16776
    301.74582      23.41776
    301.75192      17.79276
    301.75803      15.79276
    301.76413      12.79276
    301.77024      12.91776
    301.77634      14.04276
    301.78244      19.79276
    301.78855      21.16776
    301.79465      24.66776
    301.80076      27.29276
    301.80686      32.54276
    301.81297      33.16776
    301.81907      27.16776
    301.82517      24.16776
    301.83128      21.04276
    301.83738      19.79276
    301.84349      13.29276
    301.84959       6.16776
    301.85570       6.04276
    301.86180       4.54276
    301.86790       2.41776
    301.87401       4.29276
    301.88011       4.66776
    301.88622      10.16776
    301.89232      16.91776
    301.89843      24.29276
    301.90453      21.04276
    301.91063      20.04276
    301.91674      15.91776
    301.92284      15.41776
    301.92895      14.79276
    301.93505      18.91776
    301.94115      20.04276
    301.94726      21.04276
    301.95336      21.29276
    301.95947      21.16776
    301.96557      25.04276
    301.97168      27.16776
    301.97778      29.41776
    301.98388      33.41776
    301.98999      34.41776
    301.99609      36.54276
    302.00220      40.79276
    302.00830      40.91776
    302.01441      40.04276
    302.02051      36.54276
    302.02661      35.16776
    302.03272      32.04276
    302.03882      34.79276
    302.04493      32.16776
    302.05103      27.79276
    302.05714      27.66776
    302.06324      31.79276
    302.06934      34.79276
    302.07545      37.29276
    302.08155      35.91776
    302.08766      34.04276
    302.09376      35.29276
    302.09987      38.54276
    302.10597      38.79276
    302.11207      37.54276
    302.11818      34.16776
    302.12428      35.79276
    302.13039      39.16776
    302.13649      40.66776
    302.14260      38.41776
    302.14870      38.29276
    302.15480      36.04276
    302.16091      35.04276
    302.16701      34.79276
    302.17312      33.29276
    302.17922      33.16776
    302.18533      28.66776
    302.19143      30.16776
    302.19753      31.54276
    302.20364      29.29276
    302.20974      25.66776
    302.21585      22.79276
    302.22195      24.54276
    302.22806      25.54276
    302.23416      22.41776
    302.24026      21.54276
    302.24637      19.66776
    302.25247      17.91776
    302.25858      15.91776
    302.26468      17.79276
    302.27079      18.16776
    302.27689      23.41776
    302.28299      27.04276
    302.28910      31.04276
    302.29520      33.04276
    302.30131      32.16776
    302.30741      28.04276
    302.31351      30.66776
    302.31962      27.54276
    302.32572      30.41776
    302.33183      34.04276
    302.33793      36.04276
    302.34404      33.91776
    302.35014      32.79276
    302.35624      31.16776
    302.36235      26.41776
    302.36845      24.66776
    302.37456      30.66776
    302.38066      31.79276
    302.38677      28.54276
    302.39287      29.29276
    302.39897      27.29276
    302.40508      30.79276
    302.41118      33.16776
    302.41729      36.29276
    302.42339      35.04276
    302.42950      34.16776
    302.43560      36.91776
    302.44170      31.41776
    302.44781      23.04276
    302.45391      19.16776
    302.46002      17.91776
    302.46612      22.04276
    302.47223      20.91776
    302.47833      21.91776
    302.48443      23.16776
    302.49054      28.41776
    302.49664      33.29276
    302.50275      35.66776
    302.50885      35.79276
    302.51496      35.91776
    302.52106      35.04276
    302.52716      36.66776
    302.53327      37.54276
    302.53937      40.79276
    302.54548      42.66776
    302.55158      45.04276
    302.55769      41.66776
    302.56379      37.29276
    302.56989      28.79276
    302.57600      23.16776
    302.58210      20.16776
    302.58821      20.29276
    302.59431      14.41776
    302.60042       7.54276
    302.60652       4.41776
    302.61262       5.79276
    302.61873       9.29276
    302.62483      13.54276
    302.63094      11.66776
    302.63704       9.79276
    302.64314       6.91776
    302.64925       6.29276
    302.65535       9.54276
    302.66146       9.79276
    302.66756      10.29276
    302.67367      13.04276
    302.67977      15.79276
    302.68587      19.16776
    302.69198      18.29276
    302.69808      14.04276
    302.70419      11.41776
    302.71029      11.04276
    302.71640       5.29276
    302.72250       8.16776
    302.72860      12.91776
    302.73471      10.91776
    302.74081       5.54276
    302.74692       1.91776
    302.75302       2.04276
    302.75913       4.16776
    302.76523       4.91776
    302.77133       8.16776
    302.77744      13.29276
    302.78354       8.29276
    302.78965      10.29276
    302.79575       6.79276
    302.80186       4.54276
    302.80796      -1.45724
    302.81406      -5.33224
    302.82017      -7.33224
    302.82627      -8.70724
    302.83238      -7.95724
    302.83848     -11.45724
    302.84459     -13.58224
    302.85069     -13.08224
    302.85679     -13.33224
    302.86290     -13.33224
    302.86900      -9.58224
    302.87511      -4.70724
    302.88121       4.04276
    302.88732      10.66776
    302.89342      14.29276
    302.89952      18.04276
    302.90563      18.29276
    302.91173      20.29276
    302.91784      20.29276
    302.92394      19.16776
    302.93005      22.91776
    302.93615      19.29276
    302.94225      20.66776
    302.94836      25.29276
    302.95446      25.79276
    302.96057      21.54276
    302.96667      19.91776
    302.97277      20.29276
    302.97888      22.16776
    302.98498      23.04276
    302.99109      22.54276
    302.99719      22.29276
    303.00330      19.79276
    303.00940      15.29276
    303.01550       7.29276
    303.02161       1.54276
    303.02771      -3.70724
    303.03382      -4.83224
    303.03992      -6.08224
    303.04603      -9.20724
    303.05213      -9.83224
    303.05823      -6.33224
    303.06434      -1.20724
    303.07044       2.04276
    303.07655       2.54276
    303.08265       6.29276
    303.08876       7.16776
    303.09486       6.41776
    303.10096       5.54276
    303.10707       4.54276
    303.11317       6.91776
    303.11928       9.16776
    303.12538       5.91776
    303.13149       5.16776
    303.13759       4.54276
    303.14369       2.41776
    303.14980       6.79276
    303.15590       9.16776
    303.16201       8.16776
    303.16811       3.91776
    303.17422      -0.45724
    303.18032       0.16776
    303.18642       0.91776
    303.19253       4.54276
    303.19863       3.54276
    303.20474       4.29276
    303.21084       6.04276
    303.21695       9.29276
    303.22305      13.79276
    303.22915      13.41776
    303.23526       9.91776
    303.24136       8.66776
    303.24747       7.29276
    303.25357       3.91776
    303.25968       3.66776
    303.26578       2.66776
    303.27188       4.54276
    303.27799       9.79276
    303.28409      11.66776
    303.29020       8.66776
    303.29630       6.79276
    303.30241       7.41776
    303.30851      12.66776
    303.31461      12.91776
    303.32072      14.16776
    303.32682      14.04276
    303.33293      18.29276
    303.33903      23.41776
    303.34513      29.04276
    303.35124      26.66776
    303.35734      28.91776
    303.36345      29.29276
    303.36955      34.29276
    303.37566      35.29276
    303.38176      33.91776
    303.38786      32.41776
    303.39397      34.54276
    303.40007      36.66776
    303.40618      32.91776
    303.41228      29.91776
    303.41839      27.54276
    303.42449      26.16776
    303.43059      26.66776
    303.43670      25.66776
    303.44280      25.66776
    303.44891      26.29276
    303.45501      23.29276
    303.46112      20.41776
    303.46722      19.54276
    303.47332      15.79276
    303.47943      16.66776
    303.48553      15.91776
    303.49164      13.41776
    303.49774       7.66776
    303.50385       6.04276
    303.50995       7.54276
    303.51605       6.54276
    303.52216       5.91776
    303.52826       5.91776
    303.53437       0.16776
    303.54047      -7.08224
    303.54658     -10.08224
    303.55268     -13.33224
    303.55878     -20.08224
    303.56489     -19.45724
    303.57099     -18.45724
    303.57710     -20.45724
    303.58320     -23.95724
    303.58931     -25.95724
    303.59541     -24.83224
    303.60151     -25.70724
    303.60762     -23.20724
    303.61372     -17.45724
    303.61983      -9.20724
    303.62593      -1.70724
    303.63204      -2.20724
    303.63814      -0.33224
    303.64424      -0.33224
    303.65035       2.79276
    303.65645       4.41776
    303.66256       8.29276
    303.66866      11.16776
    303.67476      11.16776
    303.68087      14.66776
    303.68697      19.29276
    303.69308      20.29276
    303.69918      20.79276
    303.70529      19.16776
    303.71139      22.91776
    303.71749      23.54276
    303.72360      28.54276
    303.72970      32.66776
    303.73581      35.16776
    303.74191      41.29276
    303.74802      41.29276
    303.75412      46.54276
    303.76022      46.66776
    303.76633      44.29276
    303.77243      43.04276
    303.77854      39.04276
    303.78464      33.29276
    303.79075      26.16776
    303.79685      20.91776
    303.80295      20.29276
    303.80906      21.79276
    303.81516      18.29276
    303.82127      18.41776
    303.82737      24.66776
    303.83348      30.79276
    303.83958      33.29276
    303.84568      34.66776
    303.85179      32.41776
    303.85789      32.16776
    303.86400      35.29276
    303.87010      40.79276
    303.87621      45.54276
    303.88231      48.29276
    303.88841      48.04276
    303.89452      50.04276
    303.90062      49.29276
    303.90673      49.66776
    303.91283      41.91776
    303.91894      33.04276
    303.92504      27.41776
    303.93114      21.41776
    303.93725      21.41776
    303.94335      18.04276
    303.94946      21.54276
    303.95556      29.04276
    303.96167      34.66776
    303.96777      41.16776
    303.97387      41.79276
    303.97998      36.79276
    303.98608      35.04276
    303.99219      32.04276
    303.99829      28.16776
    304.00440      28.16776
    304.01050      29.54276
    304.01660      26.54276
    304.02271      27.91776
    304.02881      28.04276
    304.03492      24.16776
    304.04102      18.54276
    304.04712      15.66776
    304.05323      12.29276
    304.05933      14.29276
    304.06544      12.91776
    304.07154      11.29276
    304.07765      10.29276
    304.08375       9.54276
    304.08985      14.54276
    304.09596      15.41776
    304.10206      16.79276
    304.10817      12.29276
    304.11427      12.91776
    304.12038      13.91776
    304.12648      16.29276
    304.13258      17.41776
    304.13869      19.66776
    304.14479      22.66776
    304.15090      26.04276
    304.15700      26.54276
    304.16311      26.29276
    304.16921      25.41776
    304.17531      22.66776
    304.18142      19.66776
    304.18752      20.66776
    304.19363      20.91776
    304.19973      15.79276
    304.20584      12.04276
    304.21194       3.16776
    304.21804      -0.33224
    304.22415      -2.95724
    304.23025      -4.83224
    304.23636      -2.95724
    304.24246      -2.45724
    304.24857      -1.20724
    304.25467      -0.95724
    304.26077       5.16776
    304.26688       7.41776
    304.27298       6.66776
    304.27909       8.41776
    304.28519       8.79276
    304.29130      12.04276
    304.29740      13.91776
    304.30350      12.66776
    304.30961      13.41776
    304.31571      10.54276
    304.32182       5.66776
    304.32792      -3.70724
    304.33403      -7.08224
    304.34013      -5.70724
    304.34623      -8.20724
    304.35234      -6.95724
    304.35844      -7.70724
    304.36455      -9.95724
    304.37065     -11.70724
    304.37675     -11.83224
    304.38286     -14.08224
    304.38896     -10.83224
    304.39507     -11.08224
    304.40117     -14.45724
    304.40728     -15.45724
    304.41338     -15.45724
    304.41948     -15.20724
    304.42559     -14.08224
    304.43169     -13.33224
    304.43780      -9.70724
    304.44390      -6.83224
    304.45001      -8.83224
    304.45611      -7.58224
    304.46221      -0.70724
    304.46832       4.41776
    304.47442       6.54276
    304.48053       3.91776
    304.48663      -1.45724
    304.49274       3.04276
    304.49884       9.79276
    304.50494      17.29276
    304.51105      15.29276
    304.51715      14.79276
    304.52326      12.29276
    304.52936      10.16776
    304.53547      11.41776
    304.54157       6.29276
    304.54767      12.04276
    304.55378      19.54276
    304.55988      26.04276
    304.56599      29.91776
    304.57209      28.29276
    304.57820      24.41776
    304.58430      20.04276
    304.59040      19.91776
    304.59651      17.04276
    304.60261      16.29276
    304.60872      18.79276
    304.61482      23.54276
    304.62093      26.54276
    304.62703      25.04276
    304.63313      26.41776
    304.63924      27.66776
    304.64534      27.79276
    304.65145      33.16776
    304.65755      31.79276
    304.66366      28.66776
    304.66976      24.04276
    304.67586      22.16776
    304.68197      24.54276
    304.68807      24.29276
    304.69418      22.41776
    304.70028      16.66776
    304.70639       7.16776
    304.71249       0.54276
    304.71859      -3.20724
    304.72470      -3.45724
    304.73080      -4.20724
    304.73691       1.04276
    304.74301       0.79276
    304.74911      -1.20724
    304.75522      -1.95724
    304.76132      -4.33224
    304.76743      -3.70724
    304.77353       2.66776
    304.77964       9.54276
    304.78574      14.54276
    304.79184      16.79276
    304.79795      19.54276
    304.80405      20.66776
    304.81016      20.91776
    304.81626      23.16776
    304.82237      25.66776
    304.82847      27.79276
    304.83457      22.91776
    304.84068      19.16776
    304.84678      20.91776
    304.85289      21.91776
    304.85899      23.29276
    304.86510      23.54276
    304.87120      22.91776
    304.87730      23.41776
    304.88341      23.04276
    304.88951      28.29276
    304.89562      34.79276
    304.90172      38.29276
    304.90783      38.04276
    304.91393      37.16776
    304.92003      37.91776
    304.92614      33.79276
    304.93224      36.79276
    304.93835      34.66776
    304.94445      33.91776
    304.95056      33.16776
    304.95666      31.04276
    304.96276      28.66776
    304.96887      28.29276
    304.97497      32.41776
    304.98108      34.79276
    304.98718      35.54276
    304.99329      37.41776
    304.99939      41.04276
    305.00549      44.54276
    305.01160      43.29276
    305.01770      39.16776
    305.02381      31.16776
    305.02991      30.66776
    305.03602      33.29276
    305.04212      36.54276
    305.04822      41.54276
    305.05433      42.04276
    305.06043      42.91776
    305.06654      41.79276
    305.07264      44.16776
    305.07874      47.79276
    305.08485      44.66776
    305.09095      40.79276
    305.09706      34.91776
    305.10316      29.66776
    305.10927      21.16776
    305.11537      15.79276
    305.12147       8.29276
    305.12758       3.41776
    305.13368       0.66776
    305.13979      -0.70724
    305.14589       0.91776
    305.15200       3.91776
    305.15810       5.29276
    305.16420       2.54276
    305.17031      -3.58224
    305.17641      -3.08224
    305.18252      -3.70724
    305.18862      -3.45724
    305.19473      -6.08224
    305.20083      -3.20724
    305.20693      -1.95724
    305.21304       2.04276
    305.21914      10.41776
    305.22525      14.79276
    305.23135      20.91776
    305.23746      21.91776
    305.24356      20.91776
    305.24966      12.04276
    305.25577      10.41776
    305.26187      10.16776
    305.26798       6.41776
    305.27408       6.79276
    305.28019       5.16776
    305.28629       8.66776
    305.29239       8.91776
    305.29850      13.66776
    305.30460      19.29276
    305.31071      17.66776
    305.31681      12.41776
    305.32292      10.16776
    305.32902       8.29276
    305.33512      13.54276
    305.34123      10.54276
    305.34733      10.66776
    305.35344      10.16776
    305.35954       7.04276
    305.36565       2.29276
    305.37175      -0.08224
    305.37785      -2.33224
    305.38396      -2.70724
    305.39006       0.79276
    305.39617       1.54276
    305.40227       3.29276
    305.40838       1.66776
    305.41448       0.41776
    305.42058       1.66776
    305.42669       0.91776
    305.43279      -4.08224
    305.43890      -5.45724
    305.44500      -4.70724
    305.45110      -3.95724
    305.45721      -2.95724
    305.46331      -2.70724
    305.46942       0.66776
    305.47552       2.54276
    305.48163      -0.70724
    305.48773      -4.20724
    305.49383      -8.95724
    305.49994     -17.70724
    305.50604     -19.70724
    305.51215     -23.08224
    305.51825     -24.70724
    305.52436     -25.20724
    305.53046     -23.08224
    305.53656     -21.20724
    305.54267     -18.45724
    305.54877     -11.20724
    305.55488      -9.20724
    305.56098     -11.33224
    305.56709     -11.33224
    305.57319      -8.70724
    305.57929      -5.58224
    305.58540     -11.08224
    305.59150     -11.83224
    305.59761     -11.83224
    305.60371      -8.20724
    305.60982      -4.83224
    305.61592       4.66776
    305.62202      11.16776
    305.62813      19.41776
    305.63423      22.91776
    305.64034      24.29276
    305.64644      21.16776
    305.65255      17.16776
    305.65865      15.91776
    305.66475      13.66776
    305.67086      14.54276
    305.67696      15.16776
    305.68307      17.79276
    305.68917      20.29276
    305.69528      22.04276
    305.70138      21.79276
    305.70748      22.41776
    305.71359      23.41776
    305.71969      27.91776
    305.72580      32.66776
    305.73190      31.66776
    305.73801      32.79276
    305.74411      29.41776
    305.75021      28.41776
    305.75632      22.41776
    305.76242      17.91776
    305.76853      11.16776
    305.77463       5.41776
    305.78073      10.79276
    305.78684      13.54276
    305.79294      14.29276
    305.79905      15.79276
    305.80515      17.66776
    305.81126      19.54276
    305.81736      21.91776
    305.82346      20.79276
    305.82957      22.41776
    305.83567      22.79276
    305.84178      26.54276
    305.84788      32.66776
    305.85399      37.66776
    305.86009      38.91776
    305.86619      37.16776
    305.87230      39.79276
    305.87840      36.04276
    305.88451      34.91776
    305.89061      34.66776
    305.89672      34.79276
    305.90282      31.66776
    305.90892      30.04276
    305.91503      25.91776
    305.92113      26.16776
    305.92724      26.41776
    305.93334      27.91776
    305.93945      26.29276
    305.94555      26.66776
    305.95165      29.29276
    305.95776      28.41776
    305.96386      26.66776
    305.96997      21.79276
    305.97607      18.91776
    305.98218      17.91776
    305.98828      15.91776
    305.99438      12.54276
    306.00049      14.16776
    306.00659      17.04276
    306.01270      22.54276
    306.01880      29.16776
    306.02491      34.79276
    306.03101      38.41776
    306.03711      41.29276
    306.04322      44.91776
    306.04932      47.04276
    306.05543      45.16776
    306.06153      40.91776
    306.06764      33.66776
    306.07374      30.41776
    306.07984      30.66776
    306.08595      34.91776
    306.09205      37.79276
    306.09816      37.54276
    306.10426      36.91776
    306.11037      38.79276
    306.11647      39.41776
    306.12257      41.91776
    306.12868      41.41776
    306.13478      38.79276
    306.14089      37.54276
    306.14699      41.54276
    306.15309      40.29276
    306.15920      39.91776
    306.16530      40.41776
    306.17141      38.16776
    306.17751      35.66776
    306.18362      27.16776
    306.18972      26.54276
    306.19582      26.04276
    306.20193      23.41776
    306.20803      19.79276
    306.21414      20.54276
    306.22024      21.91776
    306.22635      21.66776
    306.23245      20.79276
    306.23855      18.79276
    306.24466      16.41776
    306.25076      16.79276
    306.25687      24.29276
    306.26297      29.54276
    306.26908      33.41776
    306.27518      36.16776
    306.28128      37.29276
    306.28739      35.79276
    306.29349      30.04276
    306.29960      30.66776
    306.30570      30.29276
    306.31181      28.04276
    306.31791      26.41776
    306.32401      18.16776
    306.33012      14.16776
    306.33622      13.41776
    306.34233      12.91776
    306.34843      19.91776
    306.35454      21.91776
    306.36064      18.91776
    306.36674      10.04276
    306.37285       4.54276
    306.37895       7.04276
    306.38506       7.04276
    306.39116      13.66776
    306.39727      15.04276
    306.40337      17.91776
    306.40947      17.66776
    306.41558      14.91776
    306.42168      12.79276
    306.42779      12.79276
    306.43389      18.29276
    306.44000      19.91776
    306.44610      18.41776
    306.45220      21.66776
    306.45831      26.54276
    306.46441      28.79276
    306.47052      35.16776
    306.47662      30.41776
    306.48272      21.04276
    306.48883      11.66776
    306.49493       5.79276
    306.50104      -3.45724
    306.50714      -7.45724
    306.51325      -0.58224
    306.51935       4.66776
    306.52545      15.91776
    306.53156      19.54276
    306.53766      17.04276
    306.54377      17.79276
    306.54987      17.04276
    306.55598      19.16776
    306.56208      21.54276
    306.56818      20.66776
    306.57429      17.66776
    306.58039      14.16776
    306.58650      13.41776
    306.59260      12.54276
    306.59871       9.04276
    306.60481       4.04276
    306.61091       2.54276
    306.61702       4.29276
    306.62312       4.16776
    306.62923       2.66776
    306.63533       0.91776
    306.64144       4.41776
    306.64754       8.54276
    306.65364      13.16776
    306.65975      12.16776
    306.66585       5.41776
    306.67196       1.04276
    306.67806       3.79276
    306.68417       7.29276
    306.69027      10.41776
    306.69637      13.04276
    306.70248      19.54276
    306.70858      20.41776
    306.71469      18.66776
    306.72079      20.29276
    306.72690      22.04276
    306.73300      17.54276
    306.73910      15.41776
    306.74521      12.41776
    306.75131      14.79276
    306.75742      12.91776
    306.76352      15.66776
    306.76963      11.29276
    306.77573       8.16776
    306.78183       4.79276
    306.78794       9.04276
    306.79404      15.41776
    306.80015      26.41776
    306.80625      37.29276
    306.81236      41.16776
    306.81846      45.04276
    306.82456      48.29276
    306.83067      44.91776
    306.83677      47.29276
    306.84288      41.91776
    306.84898      37.41776
    306.85508      38.16776
    306.86119      34.54276
    306.86729      27.54276
    306.87340      23.79276
    306.87950      19.16776
    306.88561      18.16776
    306.89171      21.91776
    306.89781      24.54276
    306.90392      30.66776
    306.91002      34.54276
    306.91613      31.79276
    306.92223      23.79276
    306.92834      19.79276
    306.93444      16.29276
    306.94054      10.29276
    306.94665       9.29276
    306.95275       4.04276
    306.95886      -0.70724
    306.96496      -6.45724
    306.97107      -2.20724
    306.97717       0.91776
    306.98327       4.54276
    306.98938       4.79276
    306.99548       7.54276
    307.00159      12.29276
    307.00769      12.16776
    307.01380      12.91776
    307.01990      10.91776
    307.02600      10.66776
    307.03211      11.04276
    307.03821      14.66776
    307.04432      15.41776
    307.05042      14.54276
    307.05653      14.04276
    307.06263      11.54276
    307.06873      17.04276
    307.07484      19.79276
    307.08094      24.66776
    307.08705      26.16776
    307.09315      24.79276
    307.09926      20.04276
    307.10536      16.79276
    307.11146      14.29276
    307.11757      16.79276
    307.12367      17.29276
    307.12978      13.04276
    307.13588      15.66776
    307.14199      16.66776
    307.14809      17.16776
    307.15419      14.41776
    307.16030      13.54276
    307.16640       6.41776
    307.17251      -4.08224
    307.17861     -13.70724
    307.18471     -17.95724
    307.19082     -22.08224
    307.19692     -22.95724
    307.20303     -24.58224
    307.20913     -24.70724
    307.21524     -22.58224
    307.22134     -21.20724
    307.22744     -16.33224
    307.23355      -9.83224
    307.23965      -0.58224
    307.24576       5.66776
    307.25186       4.41776
    307.25797       6.54276
    307.26407       4.91776
    307.27017       5.29276
    307.27628       1.54276
    307.28238       1.66776
    307.28849       0.41776
    307.29459       1.29276
    307.30070      -0.20724
    307.30680      -2.95724
    307.31290      -2.20724
    307.31901      -3.58224
    307.32511       2.66776
    307.33122      10.54276
    307.33732      14.16776
    307.34343      11.41776
    307.34953      12.04276
    307.35563      13.04276
    307.36174      15.79276
    307.36784      13.54276
    307.37395       8.79276
    307.38005       8.29276
    307.38616       4.79276
    307.39226       8.54276
    307.39836       8.91776
    307.40447      10.04276
    307.41057       8.66776
    307.41668       5.54276
    307.42278      -0.33224
    307.42889     -11.45724
    307.43499     -19.83224
    307.44109     -21.33224
    307.44720     -18.58224
    307.45330     -14.45724
    307.45941      -9.20724
    307.46551      -0.20724
    307.47162       7.16776
    307.47772      14.04276
    307.48382      14.91776
    307.48993      20.29276
    307.49603      21.79276
    307.50214      22.54276
    307.50824      26.04276
    307.51435      25.41776
    307.52045      27.41776
    307.52655      31.66776
    307.53266      33.79276
    307.53876      34.66776
    307.54487      33.16776
    307.55097      32.91776
    307.55707      26.29276
    307.56318      23.66776
    307.56928      24.41776
    307.57539      30.91776
    307.58149      32.16776
    307.58760      34.79276
    307.59370      34.41776
    307.59980      33.41776
    307.60591      25.54276
    307.61201      19.16776
    307.61812      10.29276
    307.62422       7.66776
    307.63033       8.54276
    307.63643       7.66776
    307.64253       6.66776
    307.64864       6.79276
    307.65474      13.29276
    307.66085      17.54276
    307.66695      19.54276
    307.67306      19.16776
    307.67916      14.41776
    307.68526      15.41776
    307.69137      15.79276
    307.69747      19.16776
    307.70358      23.66776
    307.70968      20.91776
    307.71579      21.04276
    307.72189      18.91776
    307.72799      17.66776
    307.73410      16.16776
    307.74020      20.41776
    307.74631      25.16776
    307.75241      29.91776
    307.75852      32.41776
    307.76462      32.79276
    307.77072      31.29276
    307.77683      34.04276
    307.78293      32.54276
    307.78904      29.79276
    307.79514      25.16776
    307.80125      21.04276
    307.80735      18.79276
    307.81345      17.04276
    307.81956      20.91776
    307.82566      24.41776
    307.83177      25.41776
    307.83787      27.29276
    307.84398      26.41776
    307.85008      24.54276
    307.85618      19.91776
    307.86229      18.41776
    307.86839      16.16776
    307.87450      18.16776
    307.88060      17.16776
    307.88670      10.41776
    307.89281       6.79276
    307.89891       3.66776
    307.90502       1.54276
    307.91112       3.04276
    307.91723      -0.20724
    307.92333       0.79276
    307.92943       0.91776
    307.93554       2.41776
    307.94164       6.04276
    307.94775       6.41776
    307.95385       7.54276
    307.95996      14.79276
    307.96606      14.66776
    307.97216      12.54276
    307.97827      13.79276
    307.98437      16.16776
    307.99048      13.91776
    307.99658       8.54276
    308.00269       9.16776
    308.00879       9.04276
    308.01489      11.16776
    308.02100      12.16776
    308.02710      13.79276
    308.03321      17.04276
    308.03931      21.29276
    308.04542      23.91776
    308.05152      20.54276
    308.05762      18.79276
    308.06373      14.41776
    308.06983      13.16776
    308.07594      11.04276
    308.08204      16.54276
    308.08815      16.04276
    308.09425      12.91776
    308.10035      13.66776
    308.10646      11.16776
    308.11256       5.91776
    308.11867      -0.20724
    308.12477      -2.95724
    308.13088      -5.95724
    308.13698      -8.45724
    308.14308      -6.95724
    308.14919      -5.33224
    308.15529      -1.83224
    308.16140       6.91776
    308.16750       9.29276
    308.17361      11.91776
    308.17971       7.54276
    308.18581       2.41776
    308.19192       0.66776
    308.19802      -1.08224
    308.20413       1.04276
    308.21023       1.66776
    308.21634       3.29276
    308.22244       9.29276
    308.22854      16.29276
    308.23465      24.54276
    308.24075      24.29276
    308.24686      23.04276
    308.25296      19.41776
    308.25906      17.04276
    308.26517      12.41776
    308.27127       8.41776
    308.27738       3.66776
    308.28348       7.41776
    308.28959      11.79276
    308.29569      17.29276
    308.30179      18.41776
    308.30790      19.16776
    308.31400      22.04276
    308.32011      23.16776
    308.32621      25.16776
    308.33232      24.29276
    308.33842      24.29276
    308.34452      24.41776
    308.35063      21.41776
    308.35673      17.79276
    308.36284      10.91776
    308.36894      12.79276
    308.37505      11.91776
    308.38115      12.41776
    308.38725      11.16776
    308.39336       8.91776
    308.39946       8.91776
    308.40557       5.04276
    308.41167      -0.83224
    308.41778      -2.08224
    308.42388      -8.95724
    308.42998     -10.70724
    308.43609      -5.95724
    308.44219      -6.33224
    308.44830      -4.08224
    308.45440      -8.33224
    308.46051      -5.70724
    308.46661      -2.20724
    308.47271       2.79276
    308.47882       2.66776
    308.48492       4.79276
    308.49103       5.41776
    308.49713       9.29276
    308.50324      12.16776
    308.50934      14.66776
    308.51544      15.16776
    308.52155      12.66776
    308.52765       9.04276
    308.53376       4.41776
    308.53986      -3.08224
    308.54597      -6.08224
    308.55207      -6.58224
    308.55817      -4.70724
    308.56428      -2.83224
    308.57038      -7.20724
    308.57649      -6.58224
    308.58259      -6.70724
    308.58869      -5.45724
    308.59480      -3.58224
    308.60090      -4.20724
    308.60701      -3.95724
    308.61311      -0.70724
    308.61922       1.66776
    308.62532       0.04276
    308.63142      -2.83224
    308.63753      -1.45724
    308.64363       3.91776
    308.64974      10.41776
    308.65584       9.91776
    308.66195       6.29276
    308.66805       5.79276
    308.67415      10.29276
    308.68026      13.16776
    308.68636       9.29276
    308.69247       4.29276
    308.69857       0.54276
    308.70468      -4.58224
    308.71078      -2.95724
    308.71688      -6.83224
    308.72299      -8.70724
    308.72909     -10.20724
    308.73520     -10.95724
    308.74130      -4.33224
    308.74741      -2.83224
    308.75351      -2.70724
    308.75961       0.16776
    308.76572       0.04276
    308.77182       1.16776
    308.77793       7.29276
    308.78403      12.91776
    308.79014      16.79276
    308.79624      18.91776
    308.80234      23.16776
    308.80845      23.79276
    308.81455      25.54276
    308.82066      24.66776
    308.82676      24.91776
    308.83287      25.29276
    308.83897      21.04276
    308.84507      20.66776
    308.85118      21.16776
    308.85728      21.04276
    308.86339      21.91776
    308.86949      21.79276
    308.87560      21.04276
    308.88170      17.54276
    308.88780      16.54276
    308.89391      16.79276
    308.90001      16.29276
    308.90612      10.66776
    308.91222       9.16776
    308.91832       9.66776
    308.92443       6.04276
    308.93053      -2.08224
    308.93664       0.16776
    308.94274       7.91776
    308.94885      15.41776
    308.95495      18.66776
    308.96105      20.04276
    308.96716      19.66776
    308.97326      28.54276
    308.97937      33.41776
    308.98547      36.91776
    308.99158      32.79276
    308.99768      29.54276
    309.00378      28.16776
    309.00989      28.04276
    309.01599      21.04276
    309.02210      17.66776
    309.02820      17.54276
    309.03431      14.41776
    309.04041      13.91776
    309.04651      16.04276
    309.05262      20.16776
    309.05872      20.91776
    309.06483      22.16776
    309.07093      20.79276
    309.07704      17.41776
    309.08314       9.54276
    309.08924      14.29276
    309.09535      13.91776
    309.10145      13.54276
    309.10756      12.04276
    309.11366      11.91776
    309.11977      14.41776
    309.12587      18.91776
    309.13197      19.66776
    309.13808      17.41776
    309.14418      19.66776
    309.15029      23.79276
    309.15639      30.16776
    309.16250      34.54276
    309.16860      32.79276
    309.17470      26.66776
    309.18081      23.41776
    309.18691      31.41776
    309.19302      37.29276
    309.19912      41.04276
    309.20523      42.66776
    309.21133      40.54276
    309.21743      35.79276
    309.22354      30.79276
    309.22964      29.16776
    309.23575      31.29276
    309.24185      28.66776
    309.24796      29.66776
    309.25406      27.16776
    309.26016      23.04276
    309.26627      18.04276
    309.27237      16.91776
    309.27848      18.54276
    309.28458      18.29276
    309.29068      17.79276
    309.29679      11.66776
    309.30289       8.16776
    309.30900       6.04276
    309.31510       1.54276
    309.32121      -2.95724
    309.32731      -9.33224
    309.33341     -14.70724
    309.33952     -18.33224
    309.34562     -20.45724
    309.35173     -17.45724
    309.35783     -13.20724
    309.36394      -8.83224
    309.37004      -8.08224
    309.37614      -8.95724
    309.38225      -9.33224
    309.38835      -4.33224
    309.39446       4.91776
    309.40056      10.29276
    309.40667       9.54276
    309.41277      10.66776
    309.41887      10.66776
    309.42498      11.54276
    309.43108       7.91776
    309.43719       9.16776
    309.44329       9.29276
    309.44940       9.04276
    309.45550       9.16776
    309.46160       8.29276
    309.46771       8.04276
    309.47381       9.66776
    309.47992      10.41776
    309.48602      10.16776
    309.49213       6.79276
    309.49823       4.16776
    309.50433       5.79276
    309.51044       6.91776
    309.51654       9.66776
    309.52265      14.29276
    309.52875      20.41776
    309.53486      21.54276
    309.54096      25.16776
    309.54706      26.16776
    309.55317      24.91776
    309.55927      22.54276
    309.56538      19.54276
    309.57148      13.29276
    309.57759       6.79276
    309.58369      -0.83224
    309.58979      -2.83224
    309.59590      -4.83224
    309.60200      -4.45724
    309.60811      -3.45724
    309.61421      -2.45724
    309.62031       3.41776
    309.62642       2.41776
    309.63252      -1.20724
    309.63863      -4.20724
    309.64473      -2.70724
    309.65084       0.54276
    309.65694       3.79276
    309.66304       4.41776
    309.66915       6.41776
    309.67525      16.29276
    309.68136      18.79276
    309.68746      17.79276
    309.69357      19.41776
    309.69967      18.16776
    309.70577      16.04276
    309.71188      14.29276
    309.71798      15.29276
    309.72409      19.29276
    309.73019      23.04276
    309.73630      27.91776
    309.74240      31.16776
    309.74850      31.66776
    309.75461      30.16776
    309.76071      24.79276
    309.76682      21.41776
    309.77292      21.16776
    309.77903      25.16776
    309.78513      29.41776
    309.79123      29.16776
    309.79734      28.29276
    309.80344      25.41776
    309.80955      25.79276
    309.81565      22.66776
    309.82176      19.79276
    309.82786      24.79276
    309.83396      29.54276
    309.84007      32.16776
    309.84617      34.29276
    309.85228      36.16776
    309.85838      37.16776
    309.86449      40.41776
    309.87059      46.04276
    309.87669      49.41776
    309.88280      46.66776
    309.88890      46.16776
    309.89501      44.41776
    309.90111      47.54276
    309.90722      45.79276
    309.91332      42.16776
    309.91942      41.04276
    309.92553      40.91776
    309.93163      38.04276
    309.93774      36.04276
    309.94384      32.29276
    309.94995      26.04276
    309.95605      22.79276
    309.96215      23.91776
    309.96826      20.41776
    309.97436      14.04276
    309.98047       7.41776
    309.98657       0.04276
    309.99267      -5.70724
    309.99878      -6.20724
    310.00488      -1.08224
    310.01099       4.66776
    310.01709       8.66776
    310.02320       9.91776
    310.02930      11.91776
    310.03540       9.04276
    310.04151       4.66776
    310.04761       0.91776
    310.05372       1.29276
    310.05982       4.41776
    310.06593       6.16776
    310.07203       6.79276
    310.07813       5.79276
    310.08424       5.66776
    310.09034       4.54276
    310.09645       4.79276
    310.10255       2.91776
    310.10866       1.04276
    310.11476      -2.45724
    310.12086       0.16776
    310.12697       3.29276
    310.13307       3.04276
    310.13918      -1.20724
    310.14528      -7.70724
    310.15139      -5.83224
    310.15749      -6.45724
    310.16359      -4.83224
    310.16970       1.66776
    310.17580       2.04276
    310.18191       1.54276
    310.18801      -2.95724
    310.19412       0.04276
    310.20022       2.91776
    310.20632       2.16776
    310.21243      -0.70724
    310.21853      -0.33224
    310.22464       2.04276
    310.23074       1.16776
    310.23685       4.91776
    310.24295       6.79276
    310.24905       8.66776
    310.25516       6.91776
    310.26126       6.16776
    310.26737       5.16776
    310.27347       6.66776
    310.27958       5.79276
    310.28568       7.54276
    310.29178       7.16776
    310.29789       3.29276
    310.30399      -0.08224
    310.31010       0.66776
    310.31620       4.41776
    310.32230      13.16776
    310.32841      19.41776
    310.33451      25.04276
    310.34062      26.66776
    310.34672      29.79276
    310.35283      33.66776
    310.35893      36.54276
    310.36503      34.54276
    310.37114      32.16776
    310.37724      34.29276
    310.38335      32.41776
    310.38945      28.04276
    310.39556      23.79276
    310.40166      21.66776
    310.40776      19.54276
    310.41387      16.04276
    310.41997      14.91776
    310.42608      13.16776
    310.43218      12.29276
    310.43829      16.04276
    310.44439      16.41776
    310.45049      23.04276
    310.45660      27.66776
    310.46270      32.04276
    310.46881      29.91776
    310.47491      31.66776
    310.48102      28.04276
    310.48712      19.79276
    310.49322      16.91776
    310.49933      18.66776
    310.50543      23.29276
    310.51154      29.04276
    310.51764      29.79276
    310.52375      27.66776
    310.52985      25.29276
    310.53595      28.29276
    310.54206      28.66776
    310.54816      33.41776
    310.55427      36.04276
    310.56037      40.29276
    310.56648      38.66776
    310.57258      33.41776
    310.57868      24.79276
    310.58479      22.54276
    310.59089      22.91776
    310.59700      24.29276
    310.60310      24.16776
    310.60921      22.41776
    310.61531      15.29276
    310.62141       7.54276
    310.62752       1.54276
    310.63362       4.29276
    310.63973       6.04276
    310.64583       8.16776
    310.65194       9.16776
    310.65804      13.04276
    310.66414      16.16776
    310.67025      16.54276
    310.67635      16.16776
    310.68246      11.29276
    310.68856      13.79276
    310.69466      13.91776
    310.70077      13.66776
    310.70687      12.29276
    310.71298       9.41776
    310.71908       8.29276
    310.72519       9.54276
    310.73129       6.79276
    310.73739      10.54276
    310.74350      11.54276
    310.74960      15.41776
    310.75571      16.16776
    310.76181      18.04276
    310.76792      17.29276
    310.77402      14.66776
    310.78012      13.79276
    310.78623      13.91776
    310.79233      12.29276
    310.79844      10.29276
    310.80454       8.41776
    310.81065       2.66776
    310.81675       5.16776
    310.82285       7.66776
    310.82896      14.91776
    310.83506      16.16776
    310.84117      18.29276
    310.84727      19.41776
    310.85338      24.91776
    310.85948      33.04276
    310.86558      38.79276
    310.87169      40.66776
    310.87779      38.66776
    310.88390      35.79276
    310.89000      31.91776
    310.89611      25.79276
    310.90221      18.91776
    310.90831      16.29276
    310.91442      14.16776
    310.92052      11.29276
    310.92663       5.54276
    310.93273       4.66776
    310.93884       1.66776
    310.94494      -0.83224
    310.95104      -5.70724
    310.95715      -8.58224
    310.96325      -9.45724
    310.96936      -8.70724
    310.97546      -8.08224
    310.98157      -8.70724
    310.98767     -11.45724
    310.99377      -6.58224
    310.99988      -5.08224
    311.00598      -4.95724
    311.01209      -5.20724
    311.01819      -8.58224
    311.02429     -10.08224
    311.03040      -1.58224
    311.03650       6.54276
    311.04261       9.41776
    311.04871      12.41776
    311.05482      14.04276
    311.06092      16.16776
    311.06702      15.79276
    311.07313      19.04276
    311.07923      20.16776
    311.08534      21.16776
    311.09144      21.54276
    311.09755      21.29276
    311.10365      21.16776
    311.10975      19.04276
    311.11586      19.54276
    311.12196      18.79276
    311.12807      12.41776
    311.13417      13.41776
    311.14028      16.29276
    311.14638      21.29276
    311.15248      26.41776
    311.15859      25.79276
    311.16469      28.41776
    311.17080      25.54276
    311.17690      19.29276
    311.18301      15.29276
    311.18911      13.66776
    311.19521       9.66776
    311.20132       8.79276
    311.20742       9.79276
    311.21353      14.04276
    311.21963      17.91776
    311.22574      15.41776
    311.23184      15.29276
    311.23794      14.79276
    311.24405      17.79276
    311.25015      16.16776
    311.25626      13.66776
    311.26236       7.29276
    311.26847       3.79276
    311.27457       1.66776
    311.28067       0.16776
    311.28678      -3.58224
    311.29288      -3.58224
    311.29899      -4.33224
    311.30509      -1.33224
    311.31120       0.91776
    311.31730      -0.83224
    311.32340      -0.33224
    311.32951       7.16776
    311.33561      11.54276
    311.34172      13.54276
    311.34782      10.29276
    311.35393       9.29276
    311.36003       7.29276
    311.36613       3.66776
    311.37224       0.41776
    311.37834       0.29276
    311.38445       3.54276
    311.39055       6.79276
    311.39665       5.79276
    311.40276       2.41776
    311.40886      -2.58224
    311.41497      -6.08224
    311.42107     -11.70724
    311.42718     -15.08224
    311.43328     -11.45724
    311.43938      -7.08224
    311.44549      -0.70724
    311.45159       8.66776
    311.45770       9.91776
    311.46380       6.29276
    311.46991      -0.58224
    311.47601      -3.83224
    311.48211      -1.95724
    311.48822      -3.95724
    311.49432      -3.70724
    311.50043      -0.58224
    311.50653       2.66776
    311.51264       7.79276
    311.51874      11.04276
    311.52484      13.04276
    311.53095      14.41776
    311.53705       9.29276
    311.54316       5.29276
    311.54926       0.54276
    311.55537      -0.70724
    311.56147      -1.70724
    311.56757       0.66776
    311.57368       1.04276
    311.57978       3.29276
    311.58589       5.66776
    311.59199       4.16776
    311.59810       3.41776
    311.60420       3.91776
    311.61030       8.29276
    311.61641      11.29276
    311.62251      17.16776
    311.62862      23.16776
    311.63472      23.79276
    311.64083      23.29276
    311.64693      18.79276
    311.65303      11.66776
    311.65914       6.79276
    311.66524       5.04276
    311.67135       1.79276
    311.67745      -1.20724
    311.68356      -4.58224
    311.68966      -8.58224
    311.69576     -12.83224
    311.70187     -16.95724
    311.70797     -17.95724
    311.71408     -18.70724
    311.72018     -18.95724
    311.72628     -19.58224
    311.73239     -16.45724
    311.73849      -9.83224
    311.74460      -8.08224
    311.75070      -7.08224
    311.75681      -5.33224
    311.76291      -7.33224
    311.76901      -7.95724
    311.77512      -7.45724
    311.78122      -4.45724
    311.78733      -6.20724
    311.79343      -8.45724
    311.79954     -13.95724
    311.80564     -14.83224
    311.81174     -15.70724
    311.81785     -15.95724
    311.82395     -16.95724
    311.83006     -19.08224
    311.83616     -18.45724
    311.84227     -18.33224
    311.84837     -19.08224
    311.85447     -20.95724
    311.86058     -22.45724
    311.86668     -16.33224
    311.87279     -16.08224
    311.87889     -15.58224
    311.88500     -17.33224
    311.89110     -16.45724
    311.89720     -13.95724
    311.90331     -11.95724
    311.90941      -3.83224
    311.91552       4.29276
    311.92162       6.29276
    311.92773      11.04276
    311.93383       5.91776
    311.93993       4.29276
    311.94604      11.91776
    311.95214      16.29276
    311.95825      19.91776
    311.96435      23.29276
    311.97046      24.29276
    311.97656      28.41776
    311.98266      30.41776
    311.98877      31.16776
    311.99487      33.29276
    312.00098      30.16776
    312.00708      28.16776
    312.01319      22.66776
    312.01929      17.29276
    312.02539      12.16776
    312.03150       3.91776
    312.03760      -1.45724
    312.04371      -5.70724
    312.04981      -3.33224
    312.05592       1.79276
    312.06202       2.91776
    312.06812      -0.33224
    312.07423      -1.58224
    312.08033      -5.08224
    312.08644      -4.83224
    312.09254      -5.70724
    312.09864      -9.58224
    312.10475      -5.08224
    312.11085      -5.20724
    312.11696      -1.20724
    312.12306       0.91776
    312.12917       4.79276
    312.13527       9.66776
    312.14137      12.41776
    312.14748      17.54276
    312.15358      20.41776
    312.15969      21.41776
    312.16579      21.79276
    312.17190      22.79276
    312.17800      21.29276
    312.18410      19.29276
    312.19021      21.29276
    312.19631      23.66776
    312.20242      19.79276
    312.20852      21.54276
    312.21463      23.41776
    312.22073      20.29276
    312.22683      18.41776
    312.23294      14.54276
    312.23904      14.41776
    312.24515      15.91776
    312.25125      13.41776
    312.25736      14.16776
    312.26346      14.41776
    312.26956      15.29276
    312.27567       9.79276
    312.28177       8.04276
    312.28788       5.29276
    312.29398       7.54276
    312.30009       8.04276
    312.30619       3.04276
    312.31229       1.04276
    312.31840      -2.58224
    312.32450      -1.83224
    312.33061       0.54276
    312.33671       2.41776
    312.34282       7.79276
    312.34892       7.79276
    312.35502      -0.33224
    312.36113      -7.95724
    312.36723      -9.58224
    312.37334     -14.20724
    312.37944     -13.20724
    312.38555      -9.95724
    312.39165      -8.08224
    312.39775      -6.33224
    312.40386      -3.20724
    312.40996      -0.20724
    312.41607       2.91776
    312.42217       1.66776
    312.42827      -1.33224
    312.43438      -2.08224
    312.44048      -2.33224
    312.44659      -1.45724
    312.45269      -3.70724
    312.45880       2.16776
    312.46490       2.79276
    312.47100      -0.95724
    312.47711       0.16776
    312.48321      -0.95724
    312.48932      -2.08224
    312.49542       2.91776
    312.50153       2.66776
    312.50763       6.16776
    312.51373       7.29276
    312.51984       7.04276
    312.52594       4.16776
    312.53205       3.41776
    312.53815       2.91776
    312.54426       4.66776
    312.55036       5.66776
    312.55646       4.41776
    312.56257       6.91776
    312.56867       7.29276
    312.57478       6.29276
    312.58088       1.04276
    312.58699       1.04276
    312.59309      -0.20724
    312.59919      -2.33224
    312.60530      -5.70724
    312.61140      -7.33224
    312.61751      -7.58224
    312.62361      -6.70724
    312.62972      -3.95724
    312.63582      -2.70724
    312.64192      -1.20724
    312.64803      -3.83224
    312.65413      -7.83224
    312.66024      -8.95724
    312.66634      -5.08224
    312.67245       1.04276
    312.67855       3.91776
    312.68465       1.41776
    312.69076       0.79276
    312.69686      -0.83224
    312.70297      -2.58224
    312.70907      -5.33224
    312.71518      -3.33224
    312.72128       2.91776
    312.72738       9.04276
    312.73349      12.66776
    312.73959      15.41776
    312.74570      17.91776
    312.75180      19.04276
    312.75791      26.04276
    312.76401      33.16776
    312.77011      35.54276
    312.77622      38.79276
    312.78232      38.41776
    312.78843      44.91776
    312.79453      45.41776
    312.80063      43.16776
    312.80674      40.54276
    312.81284      31.91776
    312.81895      26.54276
    312.82505      27.16776
    312.83116      26.54276
    312.83726      27.79276
    312.84336      27.79276
    312.84947      27.04276
    312.85557      29.16776
    312.86168      31.16776
    312.86778      32.04276
    312.87389      32.41776
    312.87999      33.79276
    312.88609      27.54276
    312.89220      18.16776
    312.89830      12.04276
    312.90441       2.16776
    312.91051       1.04276
    312.91662       0.79276
    312.92272       3.91776
    312.92882       3.16776
    312.93493       1.91776
    312.94103       6.79276
    312.94714       8.16776
    312.95324      10.29276
    312.95935       5.79276
    312.96545      -2.45724
    312.97155     -11.95724
    312.97766     -10.70724
    312.98376      -8.95724
    312.98987      -8.33224
    312.99597      -3.08224
    313.00208      -3.70724
    313.00818      -4.08224
    313.01428      -1.95724
    313.02039       2.04276
    313.02649       6.79276
    313.03260      12.41776
    313.03870      13.29276
    313.04481       7.29276
    313.05091       1.66776
    313.05701       2.54276
    313.06312       2.04276
    313.06922       1.04276
    313.07533      -2.58224
    313.08143      -3.45724
    313.08754      -2.45724
    313.09364      -0.33224
    313.09974       0.41776
    313.10585       5.66776
    313.11195       5.54276
    313.11806       1.16776
    313.12416      -1.33224
    313.13026      -5.08224
    313.13637      -5.70724
    313.14247      -8.83224
    313.14858      -7.08224
    313.15468      -4.95724
    313.16079      -4.95724
    313.16689       0.29276
    313.17299      -3.45724
    313.17910     -11.70724
    313.18520     -20.45724
    313.19131     -22.33224
    313.19741     -24.08224
    313.20352     -17.20724
    313.20962     -11.83224
    313.21572      -5.33224
    313.22183      -2.45724
    313.22793      -5.08224
    313.23404      -5.33224
    313.24014      -4.83224
    313.24625      -2.95724
    313.25235      -5.08224
    313.25845     -10.95724
    313.26456     -13.45724
    313.27066     -10.20724
    313.27677      -5.20724
    313.28287       0.79276
    313.28898       2.79276
    313.29508       2.04276
    313.30118      -2.83224
    313.30729      -0.20724
    313.31339      -0.45724
    313.31950      -0.83224
    313.32560       0.41776
    313.33171       2.79276
    313.33781       2.16776
    313.34391       1.04276
    313.35002      -2.45724
    313.35612      -2.83224
    313.36223      -4.20724
    313.36833      -7.70724
    313.37444      -8.70724
    313.38054      -9.45724
    313.38664     -12.20724
    313.39275     -12.45724
    313.39885      -7.08224
    313.40496      -2.45724
    313.41106      -1.95724
    313.41717      -5.95724
    313.42327     -13.20724
    313.42937     -22.83224
    313.43548     -25.83224
    313.44158     -31.83224
    313.44769     -34.20724
    313.45379     -37.33224
    313.45990     -35.33224
    313.46600     -35.33224
    313.47210     -34.33224
    313.47821     -27.58224
    313.48431     -22.20724
    313.49042     -17.70724
    313.49652     -17.58224
    313.50262     -17.95724
    313.50873     -19.83224
    313.51483     -19.45724
    313.52094     -18.58224
    313.52704     -15.20724
    313.53315     -15.58224
    313.53925     -16.70724
    313.54535     -18.83224
    313.55146     -19.95724
    313.55756     -19.70724
    313.56367     -18.95724
    313.56977     -16.45724
    313.57588     -12.95724
    313.58198      -8.95724
    313.58808      -8.20724
    313.59419      -7.20724
    313.60029      -4.83224
    313.60640       0.16776
    313.61250      -1.45724
    313.61861      -0.45724
    313.62471       6.79276
    313.63081       4.79276
    313.63692       4.66776
    313.64302       0.66776
    313.64913      -4.83224
    313.65523      -8.45724
    313.66134     -11.33224
    313.66744     -13.83224
    313.67354     -15.45724
    313.67965     -18.33224
    313.68575     -18.20724
    313.69186     -12.58224
    313.69796     -10.70724
    313.70407     -11.33224
    313.71017     -10.45724
    313.71627      -7.45724
    313.72238      -2.95724
    313.72848      -0.08224
    313.73459       0.16776
    313.74069       1.91776
    313.74680       5.16776
    313.75290       4.04276
    313.75900       5.66776
    313.76511       7.66776
    313.77121       8.91776
    313.77732       3.79276
    313.78342      -4.70724
    313.78953     -16.33224
    313.79563     -27.58224
    313.80173     -27.58224
    313.80784     -36.20724
    313.81394     -39.45724
    313.82005     -38.70724
    313.82615     -38.20724
    313.83225     -39.45724
    313.83836     -42.08224
    313.84446     -43.20724
    313.85057     -40.33224
    313.85667     -38.20724
    313.86278     -36.83224
    313.86888     -34.58224
    313.87498     -32.58224
    313.88109     -27.20724
    313.88719     -23.70724
    313.89330     -16.83224
    313.89940     -12.20724
    313.90551     -13.20724
    313.91161     -15.70724
    313.91771     -17.70724
    313.92382     -17.95724
    313.92992     -17.08224
    313.93603      -9.83224
    313.94213      -3.95724
    313.94824      -1.83224
    313.95434      -4.95724
    313.96044      -6.95724
    313.96655      -1.95724
    313.97265       3.54276
    313.97876       7.79276
    313.98486       8.41776
    313.99097       3.29276
    313.99707      -0.95724
    314.00317      -5.33224
    314.00928      -3.58224
    314.01538      -6.33224
    314.02149      -2.20724
    314.02759       2.54276
    314.03370       0.04276
    314.03980      -0.70724
    314.04590       0.66776
    314.05201       1.79276
    314.05811       1.16776
    314.06422      -1.45724
    314.07032      -4.58224
    314.07643      -1.83224
    314.08253       2.66776
    314.08863       5.16776
    314.09474       1.54276
    314.10084       0.04276
    314.10695       4.41776
    314.11305      10.66776
    314.11916      12.04276
    314.12526       9.79276
    314.13136       6.41776
    314.13747       2.41776
    314.14357       3.16776
    314.14968      -2.83224
    314.15578      -8.45724
    314.16188     -15.20724
    314.16799     -16.83224
    314.17409     -16.45724
    314.18020     -14.58224
    314.18630     -15.08224
    314.19241     -15.70724
    314.19851     -12.33224
    314.20461      -9.33224
    314.21072      -8.33224
    314.21682      -8.95724
    314.22293      -9.45724
    314.22903      -8.33224
    314.23514      -3.95724
    314.24124      -2.58224
    314.24734       0.04276
    314.25345      -4.20724
    314.25955      -4.45724
    314.26566      -3.20724
    314.27176      -5.08224
    314.27787      -8.70724
    314.28397     -11.95724
    314.29007      -9.45724
    314.29618     -10.70724
    314.30228     -14.08224
    314.30839     -16.33224
    314.31449     -14.95724
    314.32060     -10.95724
    314.32670     -10.83224
    314.33280     -11.20724
    314.33891      -9.08224
    314.34501     -11.20724
    314.35112     -13.33224
    314.35722     -17.83224
    314.36333     -26.33224
    314.36943     -30.83224
    314.37553     -33.58224
    314.38164     -30.45724
    314.38774     -26.58224
    314.39385     -24.20724
    314.39995     -27.70724
    314.40606     -24.83224
    314.41216     -20.70724
    314.41826     -18.20724
    314.42437     -19.20724
    314.43047     -22.08224
    314.43658     -21.08224
    314.44268     -22.95724
    314.44879     -23.33224
    314.45489     -21.70724
    314.46099     -16.20724
    314.46710     -18.95724
    314.47320     -19.58224
    314.47931     -22.95724
    314.48541     -26.83224
    314.49152     -27.83224
    314.49762     -24.08224
    314.50372     -24.08224
    314.50983     -24.83224
    314.51593     -23.58224
    314.52204     -22.08224
    314.52814     -15.95724
    314.53424     -12.58224
    314.54035      -8.70724
    314.54645      -8.83224
    314.55256     -11.20724
    314.55866     -11.08224
    314.56477     -15.08224
    314.57087     -21.45724
    314.57697     -30.58224
    314.58308     -37.95724
    314.58918     -39.33224
    314.59529     -36.33224
    314.60139     -29.95724
    314.60750     -26.08224
    314.61360     -23.95724
    314.61970     -22.95724
    314.62581     -20.83224
    314.63191     -12.45724
    314.63802      -9.70724
    314.64412      -3.83224
    314.65023      -2.08224
    314.65633      -3.83224
    314.66243      -3.20724
    314.66854      -5.58224
    314.67464     -12.58224
    314.68075     -15.95724
    314.68685     -20.70724
    314.69296     -24.58224
    314.69906     -28.95724
    314.70516     -33.45724
    314.71127     -26.95724
    314.71737     -22.45724
    314.72348     -20.45724
    314.72958     -21.45724
    314.73569     -15.08224
    314.74179      -8.45724
    314.74789      -4.70724
    314.75400      -2.45724
    314.76010      -4.70724
    314.76621      -9.45724
    314.77231     -15.08224
    314.77842     -22.83224
    314.78452     -26.20724
    314.79062     -28.95724
    314.79673     -27.33224
    314.80283     -28.08224
    314.80894     -31.45724
    314.81504     -30.45724
    314.82115     -33.08224
    314.82725     -33.33224
    314.83335     -33.08224
    314.83946     -31.33224
    314.84556     -30.95724
    314.85167     -30.95724
    314.85777     -25.58224
    314.86387     -24.20724
    314.86998     -26.83224
    314.87608     -28.83224
    314.88219     -34.20724
    314.88829     -36.70724
    314.89440     -39.58224
    314.90050     -40.95724
    314.90660     -44.70724
    314.91271     -48.08224
    314.91881     -46.83224
    314.92492     -44.33224
    314.93102     -46.08224
    314.93713     -47.20724
    314.94323     -51.70724
    314.94933     -54.08224
    314.95544     -48.33224
    314.96154     -46.58224
    314.96765     -45.70724
    314.97375     -41.08224
    314.97986     -36.33224
    314.98596     -30.70724
    314.99206     -28.58224
    314.99817     -26.83224
    315.00427     -27.70724
    315.01038     -28.20724
    315.01648     -28.33224
    315.02259     -28.70724
    315.02869     -26.08224
    315.03479     -25.70724
    315.04090     -24.33224
    315.04700     -25.83224
    315.05311     -25.83224
    315.05921     -23.33224
    315.06532     -22.08224
    315.07142     -25.20724
    315.07752     -28.33224
    315.08363     -28.83224
    315.08973     -28.58224
    315.09584     -27.95724
    315.10194     -22.95724
    315.10805     -21.95724
    315.11415     -27.83224
    315.12025     -29.58224
    315.12636     -28.33224
    315.13246     -26.95724
    315.13857     -25.58224
    315.14467     -31.33224
    315.15078     -30.95724
    315.15688     -29.20724
    315.16298     -26.08224
    315.16909     -22.83224
    315.17519     -19.83224
    315.18130     -13.83224
    315.18740      -9.95724
    315.19351     -11.20724
    315.19961     -12.58224
    315.20571     -17.08224
    315.21182     -20.33224
    315.21792     -25.83224
    315.22403     -31.08224
    315.23013     -37.33224
    315.23623     -41.70724
    315.24234     -39.83224
    315.24844     -34.08224
    315.25455     -28.58224
    315.26065     -22.33224
    315.26676     -18.33224
    315.27286     -19.08224
    315.27896     -23.45724
    315.28507     -31.95724
    315.29117     -38.08224
    315.29728     -41.83224
    315.30338     -38.58224
    315.30949     -36.58224
    315.31559     -34.95724
    315.32169     -30.33224
    315.32780     -24.33224
    315.33390     -17.20724
    315.34001     -16.58224
    315.34611     -17.70724
    315.35222     -22.70724
    315.35832     -22.83224
    315.36442     -24.33224
    315.37053     -27.20724
    315.37663     -29.58224
    315.38274     -32.58224
    315.38884     -34.45724
    315.39495     -36.83224
    315.40105     -40.58224
    315.40715     -44.83224
    315.41326     -47.08224
    315.41936     -50.45724
    315.42547     -50.08224
    315.43157     -48.70724
    315.43768     -48.45724
    315.44378     -51.08224
    315.44988     -46.83224
    315.45599     -41.45724
    315.46209     -36.58224
    315.46820     -31.83224
    315.47430     -32.45724
    315.48041     -29.95724
    315.48651     -29.95724
    315.49261     -32.08224
    315.49872     -37.33224
    315.50482     -39.95724
    315.51093     -39.45724
    315.51703     -38.08224
    315.52314     -35.70724
    315.52924     -37.58224
    315.53534     -34.83224
    315.54145     -34.08224
    315.54755     -34.70724
    315.55366     -31.45724
    315.55976     -31.58224
    315.56586     -30.95724
    315.57197     -32.33224
    315.57807     -34.20724
    315.58418     -38.33224
    315.59028     -46.33224
    315.59639     -52.08224
    315.60249     -51.83224
    315.60859     -50.45724
    315.61470     -46.95724
    315.62080     -48.58224
    315.62691     -52.58224
    315.63301     -57.45724
    315.63912     -58.08224
    315.64522     -54.70724
    315.65132     -50.70724
    315.65743     -47.58224
    315.66353     -45.20724
    315.66964     -50.20724
    315.67574     -53.33224
    315.68185     -54.83224
    315.68795     -54.45724
    315.69405     -57.08224
    315.70016     -48.20724
    315.70626     -44.83224
    315.71237     -40.95724
    315.71847     -34.08224
    315.72458     -27.08224
    315.73068     -24.83224
    315.73678     -26.20724
    315.74289     -27.58224
    315.74899     -27.83224
    315.75510     -24.45724
    315.76120     -26.58224
    315.76731     -26.95724
    315.77341     -29.95724
    315.77951     -29.45724
    315.78562     -28.33224
    315.79172     -28.20724
    315.79783     -26.20724
    315.80393     -28.58224
    315.81004     -30.83224
    315.81614     -35.45724
    315.82224     -39.45724
    315.82835     -39.08224
    315.83445     -41.70724
    315.84056     -41.08224
    315.84666     -43.20724
    315.85277     -41.58224
    315.85887     -35.20724
    315.86497     -26.58224
    315.87108     -24.33224
    315.87718     -22.45724
    315.88329     -23.58224
    315.88939     -34.08224
    315.89550     -45.95724
    315.90160     -52.83224
    315.90770     -58.95724
    315.91381     -58.83224
    315.91991     -58.08224
    315.92602     -53.45724
    315.93212     -53.95724
    315.93822     -51.95724
    315.94433     -44.83224
    315.95043     -38.08224
    315.95654     -39.70724
    315.96264     -43.70724
    315.96875     -46.08224
    315.97485     -42.08224
    315.98095     -37.08224
    315.98706     -31.08224
    315.99316     -26.58224
    315.99927     -25.58224
    316.00537     -20.70724
    316.01148     -17.45724
    316.01758      -8.58224
    316.02368      -6.83224
    316.02979      -9.08224
    316.03589     -14.70724
    316.04200     -26.20724
    316.04810     -33.08224
    316.05421     -30.95724
    316.06031     -34.45724
    316.06641     -38.95724
    316.07252     -39.20724
    316.07862     -32.45724
    316.08473     -29.08224
    316.09083     -26.08224
    316.09694     -27.70724
    316.10304     -26.20724
    316.10914     -27.58224
    316.11525     -31.45724
    316.12135     -36.45724
    316.12746     -40.58224
    316.13356     -40.83224
    316.13967     -39.20724
    316.14577     -40.95724
    316.15187     -44.95724
    316.15798     -46.70724
    316.16408     -41.70724
    316.17019     -34.08224
    316.17629     -31.83224
    316.18240     -30.70724
    316.18850     -31.20724
    316.19460     -35.33224
    316.20071     -33.58224
    316.20681     -34.08224
    316.21292     -34.95724
    316.21902     -33.20724
    316.22513     -29.45724
    316.23123     -28.33224
    316.23733     -28.20724
    316.24344     -32.45724
    316.24954     -33.70724
    316.25565     -34.45724
    316.26175     -34.95724
    316.26785     -32.20724
    316.27396     -33.83224
    316.28006     -37.33224
    316.28617     -39.70724
    316.29227     -40.33224
    316.29838     -38.45724
    316.30448     -38.45724
    316.31058     -37.70724
    316.31669     -37.33224
    316.32279     -37.45724
    316.32890     -38.45724
    316.33500     -37.20724
    316.34111     -36.70724
    316.34721     -35.20724
    316.35331     -36.95724
    316.35942     -35.08224
    316.36552     -33.83224
    316.37163     -35.45724
    316.37773     -34.95724
    316.38384     -31.95724
    316.38994     -33.20724
    316.39604     -36.83224
    316.40215     -32.70724
    316.40825     -28.08224
    316.41436     -27.95724
    316.42046     -20.95724
    316.42657     -19.95724
    316.43267     -17.58224
    316.43877     -21.45724
    316.44488     -25.08224
    316.45098     -25.83224
    316.45709     -28.70724
    316.46319     -31.70724
    316.46930     -34.95724
    316.47540     -34.45724
    316.48150     -30.45724
    316.48761     -31.70724
    316.49371     -31.95724
    316.49982     -32.83224
    316.50592     -33.33224
    316.51203     -32.58224
    316.51813     -35.08224
    316.52423     -36.20724
    316.53034     -42.70724
    316.53644     -48.08224
    316.54255     -53.33224
    316.54865     -51.45724
    316.55476     -50.95724
    316.56086     -50.58224
    316.56696     -45.83224
    316.57307     -41.45724
    316.57917     -37.20724
    316.58528     -32.95724
    316.59138     -30.58224
    316.59749     -32.20724
    316.60359     -35.08224
    316.60969     -34.45724
    316.61580     -28.70724
    316.62190     -20.08224
    316.62801     -17.20724
    316.63411     -19.08224
    316.64021     -25.08224
    316.64632     -28.58224
    316.65242     -32.20724
    316.65853     -32.70724
    316.66463     -31.70724
    316.67074     -30.83224
    316.67684     -31.58224
    316.68294     -30.83224
    316.68905     -28.33224
    316.69515     -31.45724
    316.70126     -32.83224
    316.70736     -28.33224
    316.71347     -27.83224
    316.71957     -26.70724
    316.72567     -27.70724
    316.73178     -26.33224
    316.73788     -26.08224
    316.74399     -31.08224
    316.75009     -31.08224
    316.75620     -38.95724
    316.76230     -40.33224
    316.76840     -46.08224
    316.77451     -56.70724
    316.78061     -59.70724
    316.78672     -61.58224
    316.79282     -58.33224
    316.79893     -53.20724
    316.80503     -47.83224
    316.81113     -40.95724
    316.81724     -43.08224
    316.82334     -42.70724
    316.82945     -41.45724
    316.83555     -37.83224
    316.84166     -34.58224
    316.84776     -32.20724
    316.85386     -30.08224
    316.85997     -26.83224
    316.86607     -25.58224
    316.87218     -23.33224
    316.87828     -24.45724
    316.88439     -21.70724
    316.89049     -24.95724
    316.89659     -25.33224
    316.90270     -26.70724
    316.90880     -26.58224
    316.91491     -29.45724
    316.92101     -33.70724
    316.92712     -35.20724
    316.93322     -36.33224
    316.93932     -39.20724
    316.94543     -37.70724
    316.95153     -34.83224
    316.95764     -30.58224
    316.96374     -31.33224
    316.96984     -32.70724
    316.97595     -27.08224
    316.98205     -28.58224
    316.98816     -28.08224
    316.99426     -32.08224
    317.00037     -35.08224
    317.00647     -37.83224
    317.01257     -39.58224
    317.01868     -43.33224
    317.02478     -44.33224
    317.03089     -43.70724
    317.03699     -41.58224
    317.04310     -38.08224
    317.04920     -41.33224
    317.05530     -40.20724
    317.06141     -35.20724
    317.06751     -34.45724
    317.07362     -38.58224
    317.07972     -41.95724
    317.08583     -46.70724
    317.09193     -45.58224
    317.09803     -40.20724
    317.10414     -35.33224
    317.11024     -33.58224
    317.11635     -33.83224
    317.12245     -34.70724
    317.12856     -34.58224
    317.13466     -33.33224
    317.14076     -37.83224
    317.14687     -35.83224
    317.15297     -31.45724
    317.15908     -28.83224
    317.16518     -25.95724
    317.17129     -21.58224
    317.17739     -23.70724
    317.18349     -27.08224
    317.18960     -26.95724
    317.19570     -30.95724
    317.20181     -36.70724
    317.20791     -42.20724
    317.21402     -48.20724
    317.22012     -48.45724
    317.22622     -49.58224
    317.23233     -51.08224
    317.23843     -47.83224
    317.24454     -43.20724
    317.25064     -38.70724
    317.25675     -37.20724
    317.26285     -36.83224
    317.26895     -38.70724
    317.27506     -39.45724
    317.28116     -37.45724
    317.28727     -34.70724
    317.29337     -36.33224
    317.29948     -38.20724
    317.30558     -43.20724
    317.31168     -43.08224
    317.31779     -44.95724
    317.32389     -47.70724
    317.33000     -46.33224
    317.33610     -40.20724
    317.34220     -36.45724
    317.34831     -34.70724
    317.35441     -25.45724
    317.36052     -19.70724
    317.36662     -14.45724
    317.37273      -8.95724
    317.37883      -6.58224
    317.38493      -5.95724
    317.39104     -10.08224
    317.39714     -13.20724
    317.40325      -9.33224
    317.40935     -12.20724
    317.41546     -10.95724
    317.42156     -15.33224
    317.42766     -21.33224
    317.43377     -19.45724
    317.43987     -23.08224
    317.44598     -22.33224
    317.45208     -24.70724
    317.45819     -25.20724
    317.46429     -22.20724
    317.47039     -17.58224
    317.47650     -11.20724
    317.48260      -8.20724
    317.48871      -7.08224
    317.49481      -9.83224
    317.50092     -15.58224
    317.50702     -18.20724
    317.51312     -19.95724
    317.51923     -25.08224
    317.52533     -28.20724
    317.53144     -28.45724
    317.53754     -27.33224
    317.54365     -25.83224
    317.54975     -23.83224
    317.55585     -25.95724
    317.56196     -32.08224
    317.56806     -31.58224
    317.57417     -25.58224
    317.58027     -19.83224
    317.58638     -19.20724
    317.59248     -24.20724
    317.59858     -29.08224
    317.60469     -32.70724
    317.61079     -35.33224
    317.61690     -42.33224
    317.62300     -41.20724
    317.62911     -40.70724
    317.63521     -40.95724
    317.64131     -42.95724
    317.64742     -45.95724
    317.65352     -48.95724
    317.65963     -51.83224
    317.66573     -54.20724
    317.67183     -52.83224
    317.67794     -53.95724
    317.68404     -48.08224
    317.69015     -44.83224
    317.69625     -39.95724
    317.70236     -37.70724
    317.70846     -39.58224
    317.71456     -41.33224
    317.72067     -41.20724
    317.72677     -39.83224
    317.73288     -36.33224
    317.73898     -32.83224
    317.74509     -30.08224
    317.75119     -29.08224
    317.75729     -29.45724
    317.76340     -31.70724
    317.76950     -37.70724
    317.77561     -38.08224
    317.78171     -38.70724
    317.78782     -35.08224
    317.79392     -35.45724
    317.80002     -38.20724
    317.80613     -31.33224
    317.81223     -27.33224
    317.81834     -24.08224
    317.82444     -23.95724
    317.83055     -26.70724
    317.83665     -25.08224
    317.84275     -26.83224
    317.84886     -25.95724
    317.85496     -27.33224
    317.86107     -34.20724
    317.86717     -38.33224
    317.87328     -36.08224
    317.87938     -29.83224
    317.88548     -28.45724
    317.89159     -28.83224
    317.89769     -26.33224
    317.90380     -30.33224
    317.90990     -31.33224
    317.91601     -37.70724
    317.92211     -42.33224
    317.92821     -46.95724
    317.93432     -54.08224
    317.94042     -55.33224
    317.94653     -52.95724
    317.95263     -51.70724
    317.95874     -54.08224
    317.96484     -53.58224
    317.97094     -56.08224
    317.97705     -56.08224
    317.98315     -55.83224
    317.98926     -56.70724
    317.99536     -53.83224
    318.00147     -49.45724
    318.00757     -47.45724
    318.01367     -50.83224
    318.01978     -54.83224
    318.02588     -58.33224
    318.03199     -57.83224
    318.03809     -59.45724
    318.04419     -58.20724
    318.05030     -59.83224
    318.05640     -60.70724
    318.06251     -60.95724
    318.06861     -58.20724
    318.07472     -58.58224
    318.08082     -55.83224
    318.08692     -49.08224
    318.09303     -41.83224
    318.09913     -35.08224
    318.10524     -32.08224
    318.11134     -29.58224
    318.11745     -28.08224
    318.12355     -32.20724
    318.12965     -40.70724
    318.13576     -49.45724
    318.14186     -55.08224
    318.14797     -52.70724
    318.15407     -50.20724
    318.16018     -48.70724
    318.16628     -48.20724
    318.17238     -43.08224
    318.17849     -36.45724
    318.18459     -35.58224
    318.19070     -36.20724
    318.19680     -40.70724
    318.20291     -46.70724
    318.20901     -48.20724
    318.21511     -51.58224
    318.22122     -55.70724
    318.22732     -57.83224
    318.23343     -57.58224
    318.23953     -52.33224
    318.24564     -48.83224
    318.25174     -47.20724
    318.25784     -46.83224
    318.26395     -44.20724
    318.27005     -46.58224
    318.27616     -49.33224
    318.28226     -48.45724
    318.28837     -47.33224
    318.29447     -46.58224
    318.30057     -41.70724
    318.30668     -40.58224
    318.31278     -40.95724
    318.31889     -41.70724
    318.32499     -37.58224
    318.33110     -39.58224
    318.33720     -40.70724
    318.34330     -45.45724
    318.34941     -48.95724
    318.35551     -51.08224
    318.36162     -53.08224
    318.36772     -51.33224
    318.37382     -49.45724
    318.37993     -46.33224
    318.38603     -40.58224
    318.39214     -39.20724
    318.39824     -40.20724
    318.40435     -41.20724
    318.41045     -42.95724
    318.41655     -42.45724
    318.42266     -44.58224
    318.42876     -47.33224
    318.43487     -39.70724
    318.44097     -33.95724
    318.44708     -31.20724
    318.45318     -33.83224
    318.45928     -31.83224
    318.46539     -30.70724
    318.47149     -27.33224
    318.47760     -26.58224
    318.48370     -28.45724
    318.48981     -30.20724
    318.49591     -34.45724
    318.50201     -38.20724
    318.50812     -40.58224
    318.51422     -42.20724
    318.52033     -45.20724
    318.52643     -50.70724
    318.53254     -52.20724
    318.53864     -53.83224
    318.54474     -54.45724
    318.55085     -54.83224
    318.55695     -53.95724
    318.56306     -58.83224
    318.56916     -63.58224
    318.57527     -65.45724
    318.58137     -67.20724
    318.58747     -63.70724
    318.59358     -60.58224
    318.59968     -57.08224
    318.60579     -51.33224
    318.61189     -45.95724
    318.61800     -39.20724
    318.62410     -35.45724
    318.63020     -37.33224
    318.63631     -36.20724
    318.64241     -38.70724
    318.64852     -40.58224
    318.65462     -42.70724
    318.66073     -44.70724
    318.66683     -45.70724
    318.67293     -47.95724
    318.67904     -43.83224
    318.68514     -40.45724
    318.69125     -40.08224
    318.69735     -39.83224
    318.70346     -41.83224
    318.70956     -41.58224
    318.71566     -42.95724
    318.72177     -43.45724
    318.72787     -42.95724
    318.73398     -44.70724
    318.74008     -48.58224
    318.74618     -49.83224
    318.75229     -51.20724
    318.75839     -50.08224
    318.76450     -53.58224
    318.77060     -54.20724
    318.77671     -57.45724
    318.78281     -61.33224
    318.78891     -63.83224
    318.79502     -60.70724
    318.80112     -60.08224
    318.80723     -63.20724
    318.81333     -65.83224
    318.81944     -70.83224
    318.82554     -68.58224
    318.83164     -64.45724
    318.83775     -64.45724
    318.84385     -63.45724
    318.84996     -56.33224
    318.85606     -54.58224
    318.86217     -57.45724
    318.86827     -61.58224
    318.87437     -61.70724
    318.88048     -55.45724
    318.88658     -56.70724
    318.89269     -53.58224
    318.89879     -52.58224
    318.90490     -48.08224
    318.91100     -49.58224
    318.91710     -48.83224
    318.92321     -47.45724
    318.92931     -47.08224
    318.93542     -49.08224
    318.94152     -52.33224
    318.94763     -49.20724
    318.95373     -47.45724
    318.95983     -48.33224
    318.96594     -49.45724
    318.97204     -53.83224
    318.97815     -52.95724
    318.98425     -52.83224
    318.99036     -58.08224
    318.99646     -60.20724
    319.00256     -59.95724
    319.00867     -59.83224
    319.01477     -61.20724
    319.02088     -60.20724
    319.02698     -63.33224
    319.03309     -63.83224
    319.03919     -61.20724
    319.04529     -56.95724
    319.05140     -57.83224
    319.05750     -57.20724
    319.06361     -51.95724
    319.06971     -47.95724
    319.07581     -41.95724
    319.08192     -35.95724
    319.08802     -33.83224
    319.09413     -34.83224
    319.10023     -31.45724
    319.10634     -32.20724
    319.11244     -30.95724
    319.11854     -29.45724
    319.12465     -25.83224
    319.13075     -20.33224
    319.13686     -17.95724
    319.14296     -19.70724
    319.14907     -25.70724
    319.15517     -25.70724
    319.16127     -26.20724
    319.16738     -29.95724
    319.17348     -33.33224
    319.17959     -41.20724
    319.18569     -45.33224
    319.19180     -48.45724
    319.19790     -51.33224
    319.20400     -51.20724
    319.21011     -53.20724
    319.21621     -50.20724
    319.22232     -49.45724
    319.22842     -49.58224
    319.23453     -54.83224
    319.24063     -61.45724
    319.24673     -62.08224
    319.25284     -62.20724
    319.25894     -58.95724
    319.26505     -61.70724
    319.27115     -62.33224
    319.27726     -64.83224
    319.28336     -64.08224
    319.28946     -63.95724
    319.29557     -63.08224
    319.30167     -64.70724
    319.30778     -65.95724
    319.31388     -66.70724
    319.31999     -65.20724
    319.32609     -65.45724
    319.33219     -66.20724
    319.33830     -61.33224
    319.34440     -56.58224
    319.35051     -49.83224
    319.35661     -45.08224
    319.36272     -39.33224
    319.36882     -38.83224
    319.37492     -37.70724
    319.38103     -35.45724
    319.38713     -36.58224
    319.39324     -41.45724
    319.39934     -46.33224
    319.40545     -49.20724
    319.41155     -48.20724
    319.41765     -47.58224
    319.42376     -49.95724
    319.42986     -50.20724
    319.43597     -51.33224
    319.44207     -53.08224
    319.44817     -53.08224
    319.45428     -56.45724
    319.46038     -60.20724
    319.46649     -59.70724
    319.47259     -56.70724
    319.47870     -63.70724
    319.48480     -69.08224
    319.49090     -71.70724
    319.49701     -76.08224
    319.50311     -75.70724
    319.50922     -73.20724
    319.51532     -71.33224
    319.52143     -70.33224
    319.52753     -72.33224
    319.53363     -74.08224
    319.53974     -71.83224
    319.54584     -69.45724
    319.55195     -67.45724
    319.55805     -63.20724
    319.56416     -63.58224
    319.57026     -68.45724
    319.57636     -69.83224
    319.58247     -69.33224
    319.58857     -66.95724
    319.59468     -66.58224
    319.60078     -63.70724
    319.60689     -61.83224
    319.61299     -59.20724
    319.61909     -59.08224
    319.62520     -62.08224
    319.63130     -65.70724
    319.63741     -67.70724
    319.64351     -64.70724
    319.64962     -65.08224
    319.65572     -66.45724
    319.66182     -63.45724
    319.66793     -60.58224
    319.67403     -56.33224
    319.68014     -52.33224
    319.68624     -46.83224
    319.69235     -44.83224
    319.69845     -44.58224
    319.70455     -43.58224
    319.71066     -37.20724
    319.71676     -36.45724
    319.72287     -30.83224
    319.72897     -24.83224
    319.73508     -23.45724
    319.74118     -25.70724
    319.74728     -33.45724
    319.75339     -40.08224
    319.75949     -48.58224
    319.76560     -55.08224
    319.77170     -56.95724
    319.77780     -59.70724
    319.78391     -57.83224
    319.79001     -63.08224
    319.79612     -68.08224
    319.80222     -67.45724
    319.80833     -63.33224
    319.81443     -56.33224
    319.82053     -54.83224
    319.82664     -52.08224
    319.83274     -53.70724
    319.83885     -52.20724
    319.84495     -49.70724
    319.85106     -49.20724
    319.85716     -54.08224
    319.86326     -59.08224
    319.86937     -60.33224
    319.87547     -56.70724
    319.88158     -49.33224
    319.88768     -44.33224
    319.89379     -47.70724
    319.89989     -51.45724
    319.90599     -56.58224
    319.91210     -60.95724
    319.91820     -62.58224
    319.92431     -64.70724
    319.93041     -67.58224
    319.93652     -69.33224
    319.94262     -73.20724
    319.94872     -68.33224
    319.95483     -66.45724
    319.96093     -65.70724
    319.96704     -64.33224
    319.97314     -60.83224
    319.97925     -59.45724
    319.98535     -57.58224
    319.99145     -56.20724
    319.99756     -54.33224
    320.00366     -53.58224
    320.00977     -54.33224
    320.01587     -56.95724
    320.02198     -58.33224
    320.02808     -58.95724
    320.03418     -60.58224
    320.04029     -63.83224
    320.04639     -72.45724
    320.05250     -77.08224
    320.05860     -79.45724
    320.06471     -79.70724
    320.07081     -81.33224
    320.07691     -81.95724
    320.08302     -83.83224
    320.08912     -83.33224
    320.09523     -79.95724
    320.10133     -75.70724
    320.10743     -68.33224
    320.11354     -62.45724
    320.11964     -57.95724
    320.12575     -56.45724
    320.13185     -59.95724
    320.13796     -65.70724
    320.14406     -68.33224
    320.15016     -69.45724
    320.15627     -76.83224
    320.16237     -82.20724
    320.16848     -83.20724
    320.17458     -76.20724
    320.18069     -74.70724
    320.18679     -72.20724
    320.19289     -69.08224
    320.19900     -67.95724
    320.20510     -65.70724
    320.21121     -64.70724
    320.21731     -66.08224
    320.22342     -71.58224
    320.22952     -72.08224
    320.23562     -69.70724
    320.24173     -67.83224
    320.24783     -69.58224
    320.25394     -68.45724
    320.26004     -66.45724
    320.26615     -67.08224
    320.27225     -69.95724
    320.27835     -80.20724
    320.28446     -89.20724
    320.29056     -92.58224
    320.29667     -92.70724
    320.30277     -92.58224
    320.30888     -92.33224
    320.31498     -89.33224
    320.32108     -81.20724
    320.32719     -75.20724
    320.33329     -67.45724
    320.33940     -67.83224
    320.34550     -72.45724
    320.35161     -77.33224
    320.35771     -76.08224
    320.36381     -75.20724
    320.36992     -72.08224
    320.37602     -74.83224
    320.38213     -72.08224
    320.38823     -63.83224
    320.39434     -59.08224
    320.40044     -56.83224
    320.40654     -57.83224
    320.41265     -58.70724
    320.41875     -56.95724
    320.42486     -53.95724
    320.43096     -56.83224
    320.43707     -53.08224
    320.44317     -47.08224
    320.44927     -40.58224
    320.45538     -36.20724
    320.46148     -38.45724
    320.46759     -39.83224
    320.47369     -45.20724
    320.47979     -54.08224
    320.48590     -61.20724
    320.49200     -67.70724
    320.49811     -69.45724
    320.50421     -74.70724
    320.51032     -79.83224
    320.51642     -86.08224
    320.52252     -90.58224
    320.52863     -90.20724
    320.53473     -87.08224
    320.54084     -82.58224
    320.54694     -81.58224
    320.55305     -72.95724
    320.55915     -62.83224
    320.56525     -54.33224
    320.57136     -51.08224
    320.57746     -53.95724
    320.58357     -52.08224
    320.58967     -49.20724
    320.59578     -44.08224
    320.60188     -41.83224
    320.60798     -44.45724
    320.61409     -44.08224
    320.62019     -43.58224
    320.62630     -44.83224
    320.63240     -45.95724
    320.63851     -47.33224
    320.64461     -49.70724
    320.65071     -49.58224
    320.65682     -50.83224
    320.66292     -53.83224
    320.66903     -56.58224
    320.67513     -62.45724
    320.68124     -68.83224
    320.68734     -72.45724
    320.69344     -77.58224
    320.69955     -83.45724
    320.70565     -87.45724
    320.71176     -88.08224
    320.71786     -87.33224
    320.72397     -84.58224
    320.73007     -82.45724
    320.73617     -76.33224
    320.74228     -69.58224
    320.74838     -64.20724
    320.75449     -58.83224
    320.76059     -54.58224
    320.76670     -54.08224
    320.77280     -55.58224
    320.77890     -54.58224
    320.78501     -56.83224
    320.79111     -58.08224
    320.79722     -54.33224
    320.80332     -48.08224
    320.80942     -33.45724
    320.81553     -26.45724
    320.82163     -21.83224
    320.82774     -20.33224
    320.83384     -25.58224
    320.83995     -32.58224
    320.84605     -38.95724
    320.85215     -40.33224
    320.85826     -37.08224
    320.86436     -36.58224
    320.87047     -37.95724
    320.87657     -42.95724
    320.88268     -49.83224
    320.88878     -51.33224
    320.89488     -52.58224
    320.90099     -49.83224
    320.90709     -43.58224
    320.91320     -39.45724
    320.91930     -37.70724
    320.92541     -36.20724
    320.93151     -33.95724
    320.93761     -38.95724
    320.94372     -41.20724
    320.94982     -37.95724
    320.95593     -36.33224
    320.96203     -36.58224
    320.96814     -38.58224
    320.97424     -41.20724
    320.98034     -41.70724
    320.98645     -41.95724
    320.99255     -41.83224
    320.99866     -43.70724
    321.00476     -40.70724
    321.01087     -39.70724
    321.01697     -35.83224
    321.02307     -32.20724
    321.02918     -33.83224
    321.03528     -31.45724
    321.04139     -33.45724
    321.04749     -31.58224
    321.05360     -26.33224
    321.05970     -31.58224
    321.06580     -34.70724
    321.07191     -37.83224
    321.07801     -38.95724
    321.08412     -40.33224
    321.09022     -45.70724
    321.09633     -43.33224
    321.10243     -41.83224
    321.10853     -37.83224
    321.11464     -33.83224
    321.12074     -32.70724
    321.12685     -30.58224
    321.13295     -28.45724
    321.13906     -28.83224
    321.14516     -36.33224
    321.15126     -37.33224
    321.15737     -42.08224
    321.16347     -41.95724
    321.16958     -43.58224
    321.17568     -47.20724
    321.18178     -49.20724
    321.18789     -51.33224
    321.19399     -52.45724
    321.20010     -51.45724
    321.20620     -43.95724
    321.21231     -34.58224
    321.21841     -29.83224
    321.22451     -27.95724
    321.23062     -29.33224
    321.23672     -31.83224
    321.24283     -36.58224
    321.24893     -35.58224
    321.25504     -35.83224
    321.26114     -40.33224
    321.26724     -48.20724
    321.27335     -46.45724
    321.27945     -46.58224
    321.28556     -42.95724
    321.29166     -41.20724
    321.29777     -42.20724
    321.30387     -43.20724
    321.30997     -40.20724
    321.31608     -33.83224
    321.32218     -28.33224
    321.32829     -25.83224
    321.33439     -23.95724
    321.34050     -21.08224
    321.34660     -19.33224
    321.35270     -20.83224
    321.35881     -20.70724
    321.36491     -17.08224
    321.37102     -17.70724
    321.37712     -22.20724
    321.38323     -25.08224
    321.38933     -29.08224
    321.39543     -32.08224
    321.40154     -36.33224
    321.40764     -45.95724
    321.41375     -50.08224
    321.41985     -50.08224
    321.42596     -51.45724
    321.43206     -47.95724
    321.43816     -45.83224
    321.44427     -47.58224
    321.45037     -46.08224
    321.45648     -42.20724
    321.46258     -41.45724
    321.46869     -40.08224
    321.47479     -43.33224
    321.48089     -48.08224
    321.48700     -48.33224
    321.49310     -43.95724
    321.49921     -44.20724
    321.50531     -45.58224
    321.51141     -48.95724
    321.51752     -48.20724
    321.52362     -43.70724
    321.52973     -39.45724
    321.53583     -33.70724
    321.54194     -27.95724
    321.54804     -23.33224
    321.55414     -18.20724
    321.56025     -19.33224
    321.56635     -20.58224
    321.57246     -18.70724
    321.57856     -20.95724
    321.58467     -19.20724
    321.59077     -22.45724
    321.59687     -23.95724
    321.60298     -29.33224
    321.60908     -28.08224
    321.61519     -22.70724
    321.62129     -19.20724
    321.62740     -17.83224
    321.63350     -21.45724
    321.63960     -22.45724
    321.64571     -23.83224
    321.65181     -25.20724
    321.65792     -26.83224
    321.66402     -29.58224
    321.67013     -34.58224
    321.67623     -33.45724
    321.68233     -30.08224
    321.68844     -28.58224
    321.69454     -23.95724
    321.70065     -16.58224
    321.70675     -12.83224
    321.71286     -14.33224
    321.71896     -14.58224
    321.72506     -16.95724
    321.73117     -20.33224
    321.73727     -21.20724
    321.74338     -21.45724
    321.74948     -22.20724
    321.75559     -22.83224
    321.76169     -24.45724
    321.76779     -30.45724
    321.77390     -31.95724
    321.78000     -32.95724
    321.78611     -31.95724
    321.79221     -31.58224
    321.79832     -26.95724
    321.80442     -27.70724
    321.81052     -28.45724
    321.81663     -30.95724
    321.82273     -32.95724
    321.82884     -35.20724
    321.83494     -33.58224
    321.84105     -30.83224
    321.84715     -29.58224
    321.85325     -33.45724
    321.85936     -41.95724
    321.86546     -43.95724
    321.87157     -41.83224
    321.87767     -40.95724
    321.88377     -44.20724
    321.88988     -46.33224
    321.89598     -46.83224
    321.90209     -48.20724
    321.90819     -46.70724
    321.91430     -47.33224
    321.92040     -45.70724
    321.92650     -47.70724
    321.93261     -45.70724
    321.93871     -46.95724
    321.94482     -49.58224
    321.95092     -51.45724
    321.95703     -54.83224
    321.96313     -53.45724
    321.96923     -53.45724
    321.97534     -51.95724
    321.98144     -52.58224
    321.98755     -52.20724
    321.99365     -54.45724
    321.99976     -51.20724
    322.00586     -47.58224
    322.01196     -44.45724
    322.01807     -42.83224
    322.02417     -43.33224
    322.03028     -37.70724
    322.03638     -37.95724
    322.04249     -39.58224
    322.04859     -46.58224
    322.05469     -48.20724
    322.06080     -43.58224
    322.06690     -38.45724
    322.07301     -35.95724
    322.07911     -40.83224
    322.08522     -44.20724
    322.09132     -48.33224
    322.09742     -51.20724
    322.10353     -52.08224
    322.10963     -54.83224
    322.11574     -52.83224
    322.12184     -46.33224
    322.12795     -45.58224
    322.13405     -46.08224
    322.14015     -48.58224
    322.14626     -51.83224
    322.15236     -54.70724
    322.15847     -54.70724
    322.16457     -56.33224
    322.17068     -59.33224
    322.17678     -56.83224
    322.18288     -50.95724
    322.18899     -43.33224
    322.19509     -42.20724
    322.20120     -40.83224
    322.20730     -40.33224
    322.21340     -43.45724
    322.21951     -42.20724
    322.22561     -38.45724
    322.23172     -32.95724
    322.23782     -35.08224
    322.24393     -33.70724
    322.25003     -34.58224
    322.25613     -41.45724
    322.26224     -43.33224
    322.26834     -42.58224
    322.27445     -44.20724
    322.28055     -45.20724
    322.28666     -42.83224
    322.29276     -45.20724
    322.29886     -43.83224
    322.30497     -40.08224
    322.31107     -31.33224
    322.31718     -27.70724
    322.32328     -30.83224
    322.32939     -33.33224
    322.33549     -36.70724
    322.34159     -34.08224
    322.34770     -37.08224
    322.35380     -37.20724
    322.35991     -40.45724
    322.36601     -41.70724
    322.37212     -44.58224
    322.37822     -42.83224
    322.38432     -41.33224
    322.39043     -45.95724
    322.39653     -47.58224
    322.40264     -49.08224
    322.40874     -54.20724
    322.41485     -58.45724
    322.42095     -59.95724
    322.42705     -59.70724
    322.43316     -56.83224
    322.43926     -52.08224
    322.44537     -47.33224
    322.45147     -44.08224
    322.45758     -39.95724
    322.46368     -37.08224
    322.46978     -37.58224
    322.47589     -41.08224
    322.48199     -41.45724
    322.48810     -36.70724
    322.49420     -33.58224
    322.50031     -30.45724
    322.50641     -25.95724
    322.51251     -23.08224
    322.51862     -25.95724
    322.52472     -32.08224
    322.53083     -37.08224
    322.53693     -38.45724
    322.54304     -39.20724
    322.54914     -40.08224
    322.55524     -40.08224
    322.56135     -39.08224
    322.56745     -36.58224
    322.57356     -37.08224
    322.57966     -41.83224
    322.58576     -46.33224
    322.59187     -52.70724
    322.59797     -54.45724
    322.60408     -51.08224
    322.61018     -47.08224
    322.61629     -42.33224
    322.62239     -40.70724
    322.62849     -37.08224
    322.63460     -33.45724
    322.64070     -32.95724
    322.64681     -31.20724
    322.65291     -24.20724
    322.65902     -19.33224
    322.66512     -19.58224
    322.67122     -23.95724
    322.67733     -26.95724
    322.68343     -24.45724
    322.68954     -23.20724
    322.69564     -21.20724
    322.70175     -21.70724
    322.70785     -23.45724
    322.71395     -20.70724
    322.72006     -21.45724
    322.72616     -22.58224
    322.73227     -22.58224
    322.73837     -23.83224
    322.74448     -19.58224
    322.75058     -18.58224
    322.75668     -16.20724
    322.76279     -18.45724
    322.76889     -18.08224
    322.77500     -15.95724
    322.78110     -19.58224
    322.78721     -20.95724
    322.79331     -24.70724
    322.79941     -32.70724
    322.80552     -33.83224
    322.81162     -36.70724
    322.81773     -34.83224
    322.82383     -28.95724
    322.82994     -21.58224
    322.83604     -17.33224
    322.84214     -15.58224
    322.84825     -19.58224
    322.85435     -22.95724
    322.86046     -29.08224
    322.86656     -32.95724
    322.87267     -43.45724
    322.87877     -48.20724
    322.88487     -43.33224
    322.89098     -41.33224
    322.89708     -41.08224
    322.90319     -40.95724
    322.90929     -42.33224
    322.91539     -42.45724
    322.92150     -34.95724
    322.92760     -27.70724
    322.93371     -20.58224
    322.93981     -16.95724
    322.94592     -14.70724
    322.95202     -10.95724
    322.95812      -7.58224
    322.96423      -6.33224
    322.97033      -9.95724
    322.97644     -13.95724
    322.98254     -15.83224
    322.98865     -17.70724
    322.99475     -19.20724
    323.00085     -18.33224
    323.00696     -15.08224
    323.01306      -7.45724
    323.01917      -2.45724
    323.02527      -4.95724
    323.03138      -7.45724
    323.03748     -13.83224
    323.04358     -16.33224
    323.04969     -19.95724
    323.05579     -20.70724
    323.06190     -20.58224
    323.06800     -18.95724
    323.07411     -18.83224
    323.08021     -13.70724
    323.08631      -6.95724
    323.09242      -4.08224
    323.09852      -3.08224
    323.10463       0.54276
    323.11073       3.41776
    323.11684       8.54276
    323.12294      11.79276
    323.12904      14.16776
    323.13515      19.54276
    323.14125      20.91776
    323.14736      19.04276
    323.15346      16.79276
    323.15957      13.04276
    323.16567       9.66776
    323.17177       9.16776
    323.17788       7.54276
    323.18398       5.91776
    323.19009       8.41776
    323.19619      11.29276
    323.20230      13.29276
    323.20840      11.54276
    323.21450       8.91776
    323.22061      11.29276
    323.22671      13.04276
    323.23282      13.66776
    323.23892      12.29276
    323.24503       9.79276
    323.25113      10.91776
    323.25723      11.54276
    323.26334      10.66776
    323.26944      11.04276
    323.27555      11.91776
    323.28165      13.04276
    323.28775      13.91776
    323.29386      15.91776
    323.29996      15.16776
    323.30607      13.79276
    323.31217       8.79276
    323.31828       5.54276
    323.32438       4.41776
    323.33048       7.29276
    323.33659       6.16776
    323.34269       8.16776
    323.34880      10.54276
    323.35490      10.91776
    323.36101      10.66776
    323.36711      13.16776
    323.37321      12.16776
    323.37932      13.41776
    323.38542      15.04276
    323.39153      15.16776
    323.39763      19.91776
    323.40374      21.91776
    323.40984      19.79276
    323.41594      23.29276
    323.42205      25.41776
    323.42815      26.54276
    323.43426      30.16776
    323.44036      34.29276
    323.44647      43.79276
    323.45257      46.54276
    323.45867      48.91776
    323.46478      50.29276
    323.47088      53.16776
    323.47699      54.66776
    323.48309      57.04276
    323.48920      58.16776
    323.49530      55.04276
    323.50140      49.66776
    323.50751      45.54276
    323.51361      46.04276
    323.51972      48.29276
    323.52582      54.41776
    323.53193      56.16776
    323.53803      52.54276
    323.54413      48.04276
    323.55024      45.41776
    323.55634      47.04276
    323.56245      47.41776
    323.56855      46.16776
    323.57466      49.41776
    323.58076      54.79276
    323.58686      58.91776
    323.59297      60.04276
    323.59907      63.79276
    323.60518      70.16776
    323.61128      73.66776
    323.61738      79.79276
    323.62349      83.66776
    323.62959      87.66776
    323.63570      95.29276
    323.64180      96.79276
    323.64791      95.41776
    323.65401      91.29276
    323.66011      89.29276
    323.66622      90.41776
    323.67232      97.29276
    323.67843     101.16776
    323.68453      97.41776
    323.69064      91.29276
    323.69674      88.04276
    323.70284      82.29276
    323.70895      84.54276
    323.71505      85.41776
    323.72116      83.79276
    323.72726      83.29276
    323.73337      83.91776
    323.73947      86.41776
    323.74557      92.54276
    323.75168      94.29276
    323.75778      96.66776
    323.76389      97.66776
    323.76999      95.29276
    323.77610      90.66776
    323.78220      86.04276
    323.78830      85.16776
    323.79441      86.04276
    323.80051      91.04276
    323.80662      95.66776
    323.81272     102.41776
    323.81883     107.29274
    323.82493     109.91774
    323.83103     110.29274
    323.83714     110.16774
    323.84324     106.91774
    323.84935     104.66774
    323.85545     107.66774
    323.86156     111.79274
    323.86766     110.91774
    323.87376     110.79274
    323.87987     115.04274
    323.88597     121.29274
    323.89208     123.66774
    323.89818     119.04274
    323.90429     112.16774
    323.91039     110.29274
    323.91649     109.54274
    323.92260     102.41774
    323.92870      99.41776
    323.93481     101.41776
    323.94091     106.66774
    323.94702     111.54274
    323.95312     108.91774
    323.95922     101.91774
    323.96533      96.41776
    323.97143      95.91776
    323.97754      98.16776
    323.98364      98.66776
    323.98974      94.29276
    323.99585      89.29276
    324.00195      83.41776
    324.00806      80.79276
    324.01416      77.66776
    324.02027      74.91776
    324.02637      73.91776
    324.03247      73.79276
    324.03858      73.66776
    324.04468      77.54276
    324.05079      76.66776
    324.05689      77.91776
    324.06300      81.91776
    324.06910      80.16776
    324.07520      77.66776
    324.08131      72.91776
    324.08741      70.41776
    324.09352      69.16776
    324.09962      71.29276
    324.10573      75.04276
    324.11183      81.66776
    324.11793      89.91776
    324.12404      94.66776
    324.13014      95.54276
    324.13625      96.91776
    324.14235      95.04276
    324.14846      94.91776
    324.15456      93.66776
    324.16066      90.91776
    324.16677      86.66776
    324.17287      84.66776
    324.17898      79.16776
    324.18508      68.79276
    324.19119      61.54276
    324.19729      57.54276
    324.20339      60.54276
    324.20950      58.66776
    324.21560      59.91776
    324.22171      63.29276
    324.22781      64.04276
    324.23392      67.41776
    324.24002      72.16776
    324.24612      75.66776
    324.25223      71.66776
    324.25833      70.04276
    324.26444      67.16776
    324.27054      67.66776
    324.27665      68.54276
    324.28275      67.29276
    324.28885      61.91776
    324.29496      60.16776
    324.30106      55.91776
    324.30717      47.66776
    324.31327      41.04276
    324.31937      35.41776
    324.32548      34.66776
    324.33158      34.66776
    324.33769      29.54276
    324.34379      29.41776
    324.34990      26.79276
    324.35600      27.54276
    324.36210      29.66776
    324.36821      26.54276
    324.37431      24.16776
    324.38042      25.04276
    324.38652      21.54276
    324.39263      20.04276
    324.39873      17.41776
    324.40483      19.16776
    324.41094      21.79276
    324.41704      22.41776
    324.42315      19.79276
    324.42925      17.54276
    324.43536      17.29276
    324.44146      20.16776
    324.44756      22.91776
    324.45367      25.54276
    324.45977      25.29276
    324.46588      21.16776
    324.47198      19.91776
    324.47809      15.29276
    324.48419      11.04276
    324.49029       6.79276
    324.49640       2.41776
    324.50250      -6.58224
    324.50861     -12.33224
    324.51471     -15.20724
    324.52082     -18.70724
    324.52692     -23.58224
    324.53302     -28.83224
    324.53913     -30.33224
    324.54523     -32.20724
    324.55134     -32.20724
    324.55744     -36.70724
    324.56355     -44.33224
    324.56965     -48.33224
    324.57575     -48.08224
    324.58186     -45.83224
    324.58796     -40.95724
    324.59407     -36.08224
    324.60017     -37.83224
    324.60628     -48.70724
    324.61238     -60.08224
    324.61848     -67.20724
    324.62459     -72.83224
    324.63069     -74.83224
    324.63680     -75.83224
    324.64290     -77.08224
    324.64901     -75.95724
    324.65511     -76.33224
    324.66121     -78.70724
    324.66732     -76.70724
    324.67342     -81.58224
    324.67953     -89.95724
    324.68563    -100.95724
    324.69173    -104.95726
    324.69784    -110.58226
    324.70394    -119.08226
    324.71005    -123.95726
    324.71615    -126.20726
    324.72226    -129.45726
    324.72836    -133.33226
    324.73446    -137.58226
    324.74057    -138.20726
    324.74667    -138.08226
    324.75278    -133.70726
    324.75888    -130.83226
    324.76499    -128.58226
    324.77109    -130.20726
    324.77719    -134.45726
    324.78330    -136.70726
    324.78940    -143.20726
    324.79551    -145.83226
    324.80161    -145.45726
    324.80772    -144.58226
    324.81382    -139.08226
    324.81992    -140.33226
    324.82603    -138.70726
    324.83213    -141.33226
    324.83824    -145.95726
    324.84434    -146.83226
    324.85045    -150.70726
    324.85655    -151.08226
    324.86265    -148.45726
    324.86876    -142.95726
    324.87486    -142.70726
    324.88097    -139.45726
    324.88707    -137.45726
    324.89318    -139.83226
    324.89928    -142.08226
    324.90538    -145.95726
    324.91149    -153.58226
    324.91759    -159.58226
    324.92370    -166.95726
    324.92980    -172.83226
    324.93591    -177.45726
    324.94201    -181.83226
    324.94811    -189.83226
    324.95422    -192.33226
    324.96032    -191.20726
    324.96643    -182.20726
    324.97253    -178.83226
    324.97864    -174.58226
    324.98474    -168.95726
    324.99084    -165.08226
    324.99695    -164.58226
    325.00305    -161.20726
    325.00916    -158.33226
    325.01526    -150.58226
    325.02136    -145.95726
    325.02747    -147.45726
    325.03357    -147.08226
    325.03968    -141.08226
    325.04578    -134.83226
    325.05189    -132.45726
    325.05799    -135.70726
    325.06409    -138.95726
    325.07020    -143.83226
    325.07630    -147.70726
    325.08241    -150.83226
    325.08851    -155.95726
    325.09462    -159.45726
    325.10072    -162.95726
    325.10682    -159.08226
    325.11293    -155.70726
    325.11903    -156.83226
    325.12514    -157.83226
    325.13124    -152.95726
    325.13735    -144.33226
    325.14345    -140.33226
    325.14955    -141.45726
    325.15566    -146.45726
    325.16176    -147.33226
    325.16787    -151.08226
    325.17397    -158.33226
    325.18008    -163.33226
    325.18618    -167.95726
    325.19228    -173.08226
    325.19839    -173.08226
    325.20449    -173.83226
    325.21060    -173.20726
    325.21670    -169.58226
    325.22281    -165.08226
    325.22891    -156.95726
    325.23501    -150.83226
    325.24112    -147.83226
    325.24722    -143.45726
    325.25333    -134.08226
    325.25943    -122.95726
    325.26554    -120.83226
    325.27164    -123.58226
    325.27774    -127.20726
    325.28385    -132.20726
    325.28995    -134.20726
    325.29606    -133.95726
    325.30216    -133.95726
    325.30827    -133.95726
    325.31437    -133.58226
    325.32047    -129.20726
    325.32658    -126.08226
    325.33268    -122.45726
    325.33879    -120.08226
    325.34489    -121.20726
    325.35099    -121.08226
    325.35710    -120.83226
    325.36320    -120.08226
    325.36931    -115.45726
    325.37541    -117.20726
    325.38152    -115.83226
    325.38762    -112.70726
    325.39372    -112.20726
    325.39983    -112.08226
    325.40593    -112.45726
    325.41204    -116.20726
    325.41814    -119.58226
    325.42425    -119.58226
    325.43035    -126.20726
    325.43645    -123.45726
    325.44256    -123.70726
    325.44866    -121.58226
    325.45477    -117.20726
    325.46087    -114.58226
    325.46698    -114.33226
    325.47308    -111.08226
    325.47918    -108.33226
    325.48529    -102.08226
    325.49139     -98.08224
    325.49750     -90.45724
    325.50360     -90.45724
    325.50971     -90.20724
    325.51581     -93.58224
    325.52191     -96.45724
    325.52802     -99.45724
    325.53412     -98.95724
    325.54023     -96.45724
    325.54633     -89.33224
    325.55244     -80.83224
    325.55854     -77.58224
    325.56464     -80.70724
    325.57075     -79.83224
    325.57685     -78.20724
    325.58296     -75.08224
    325.58906     -76.33224
    325.59517     -81.95724
    325.60127     -86.95724
    325.60737     -91.08224
    325.61348     -93.45724
    325.61958     -86.20724
    325.62569     -82.95724
    325.63179     -77.95724
    325.63790     -75.20724
    325.64400     -69.58224
    325.65010     -66.83224
    325.65621     -68.70724
    325.66231     -69.45724
    325.66842     -72.70724
    325.67452     -76.95724
    325.68063     -74.83224
    325.68673     -71.70724
    325.69283     -70.70724
    325.69894     -73.33224
    325.70504     -68.45724
    325.71115     -66.83224
    325.71725     -63.58224
    325.72335     -62.33224
    325.72946     -64.58224
    325.73556     -66.83224
    325.74167     -68.58224
    325.74777     -68.58224
    325.75388     -68.83224
    325.75998     -66.70724
    325.76608     -64.33224
    325.77219     -64.45724
    325.77829     -64.45724
    325.78440     -62.70724
    325.79050     -53.95724
    325.79661     -50.45724
    325.80271     -47.83224
    325.80881     -41.70724
    325.81492     -38.08224
    325.82102     -30.08224
    325.82713     -26.70724
    325.83323     -29.83224
    325.83934     -34.58224
    325.84544     -33.08224
    325.85154     -34.20724
    325.85765     -31.20724
    325.86375     -34.83224
    325.86986     -37.83224
    325.87596     -38.58224
    325.88207     -39.33224
    325.88817     -36.45724
    325.89427     -38.20724
    325.90038     -37.08224
    325.90648     -39.70724
    325.91259     -39.08224
    325.91869     -41.45724
    325.92480     -42.45724
    325.93090     -37.83224
    325.93700     -37.20724
    325.94311     -39.20724
    325.94921     -40.95724
    325.95532     -48.83224
    325.96142     -49.83224
    325.96753     -44.33224
    325.97363     -36.08224
    325.97973     -29.33224
    325.98584     -28.95724
    325.99194     -28.95724
    325.99805     -25.83224
    326.00415     -21.95724
    326.01026     -26.33224
    326.01636     -32.45724
    326.02246     -44.08224
    326.02857     -54.33224
    326.03467     -55.95724
    326.04078     -53.70724
    326.04688     -52.33224
    326.05298     -52.70724
    326.05909     -48.70724
    326.06519     -39.70724
    326.07130     -28.58224
    326.07740     -22.70724
    326.08351     -20.33224
    326.08961     -16.95724
    326.09571     -14.83224
    326.10182     -16.83224
    326.10792     -17.08224
    326.11403     -17.58224
    326.12013     -15.58224
    326.12624     -15.45724
    326.13234     -19.33224
    326.13844     -25.08224
    326.14455     -27.95724
    326.15065     -29.08224
    326.15676     -26.83224
    326.16286     -26.58224
    326.16897     -27.20724
    326.17507     -28.45724
    326.18117     -24.70724
    326.18728     -22.33224
    326.19338     -21.08224
    326.19949     -15.83224
    326.20559     -16.33224
    326.21170     -17.83224
    326.21780     -16.95724
    326.22390     -16.33224
    326.23001     -14.20724
    326.23611      -9.08224
    326.24222      -6.83224
    326.24832      -3.58224
    326.25443       1.66776
    326.26053       3.54276
    326.26663       1.66776
    326.27274       0.41776
    326.27884      -0.20724
    326.28495      -3.08224
    326.29105      -3.08224
    326.29716      -3.33224
    326.30326      -1.70724
    326.30936      -3.70724
    326.31547      -8.70724
    326.32157     -13.08224
    326.32768      -8.45724
    326.33378      -5.08224
    326.33989      -6.08224
    326.34599      -3.95724
    326.35209      -4.45724
    326.35820      -6.45724
    326.36430     -13.45724
    326.37041     -21.20724
    326.37651     -23.20724
    326.38262     -23.70724
    326.38872     -19.33224
    326.39482     -15.20724
    326.40093     -16.45724
    326.40703     -22.20724
    326.41314     -27.83224
    326.41924     -26.20724
    326.42534     -27.70724
    326.43145     -30.45724
    326.43755     -28.45724
    326.44366     -23.83224
    326.44976     -14.45724
    326.45587      -7.70724
    326.46197      -4.58224
    326.46807      -4.33224
    326.47418      -6.58224
    326.48028      -7.83224
    326.48639     -11.95724
    326.49249     -12.33224
    326.49860     -15.20724
    326.50470     -18.08224
    326.51080     -21.58224
    326.51691     -17.70724
    326.52301     -11.95724
    326.52912      -8.20724
    326.53522      -9.58224
    326.54133     -14.58224
    326.54743     -16.33224
    326.55353     -16.70724
    326.55964     -18.83224
    326.56574     -21.45724
    326.57185     -15.83224
    326.57795     -12.20724
    326.58406     -11.70724
    326.59016      -8.08224
    326.59626      -8.45724
    326.60237      -9.45724
    326.60847      -7.33224
    326.61458      -9.33224
    326.62068     -12.58224
    326.62679     -13.70724
    326.63289     -17.45724
    326.63899     -18.58224
    326.64510     -21.33224
    326.65120     -19.83224
    326.65731     -14.95724
    326.66341      -8.20724
    326.66952      -3.20724
    326.67562      -4.58224
    326.68172      -0.83224
    326.68783       3.79276
    326.69393       4.66776
    326.70004       2.66776
    326.70614       5.54276
    326.71225       6.66776
    326.71835       6.79276
    326.72445       5.41776
    326.73056       4.54276
    326.73666       1.16776
    326.74277       1.79276
    326.74887       3.29276
    326.75497       5.41776
    326.76108       7.91776
    326.76718      10.04276
    326.77329      12.91776
    326.77939      13.16776
    326.78550      11.54276
    326.79160       7.79276
    326.79770       5.29276
    326.80381       1.41776
    326.80991       2.91776
    326.81602      -0.33224
    326.82212      -2.20724
    326.82823      -0.45724
    326.83433       1.54276
    326.84043       6.79276
    326.84654       4.16776
    326.85264       3.54276
    326.85875      -0.58224
    326.86485      -2.58224
    326.87096      -6.70724
    326.87706     -10.70724
    326.88316     -11.83224
    326.88927     -14.58224
    326.89537     -20.45724
    326.90148     -24.95724
    326.90758     -28.95724
    326.91369     -33.20724
    326.91979     -36.33224
    326.92589     -33.08224
    326.93200     -30.20724
    326.93810     -31.33224
    326.94421     -27.70724
    326.95031     -25.33224
    326.95642     -23.20724
    326.96252     -20.45724
    326.96862     -18.33224
    326.97473     -14.45724
    326.98083     -13.83224
    326.98694     -11.58224
    326.99304      -6.58224
    326.99915      -2.70724
    327.00525      -4.20724
    327.01135      -4.33224
    327.01746      -3.20724
    327.02356       0.04276
    327.02967       0.54276
    327.03577       0.54276
    327.04188       6.29276
    327.04798       9.54276
    327.05408       5.91776
    327.06019       4.04276
    327.06629       0.04276
    327.07240       4.66776
    327.07850       9.54276
    327.08461      15.79276
    327.09071      19.16776
    327.09681      15.41776
    327.10292      14.41776
    327.10902      13.16776
    327.11513       5.41776
    327.12123      -0.58224
    327.12733      -6.95724
    327.13344     -14.20724
    327.13954     -19.58224
    327.14565     -20.08224
    327.15175     -18.83224
    327.15786     -18.95724
    327.16396     -20.70724
    327.17006     -19.58224
    327.17617     -22.70724
    327.18227     -21.08224
    327.18838     -21.58224
    327.19448     -25.95724
    327.20059     -28.20724
    327.20669     -28.95724
    327.21279     -29.08224
    327.21890     -30.45724
    327.22500     -29.58224
    327.23111     -26.08224
    327.23721     -22.20724
    327.24332     -26.45724
    327.24942     -26.20724
    327.25552     -26.95724
    327.26163     -25.08224
    327.26773     -19.33224
    327.27384     -17.95724
    327.27994     -10.20724
    327.28605      -6.33224
    327.29215      -5.45724
    327.29825      -4.33224
    327.30436      -6.83224
    327.31046      -8.08224
    327.31657     -10.33224
    327.32267      -9.33224
    327.32878      -8.45724
    327.33488     -10.58224
    327.34098     -16.83224
    327.34709     -23.58224
    327.35319     -25.33224
    327.35930     -23.58224
    327.36540     -20.33224
    327.37151     -19.45724
    327.37761     -13.95724
    327.38371     -11.20724
    327.38982      -8.45724
    327.39592      -7.08224
    327.40203      -8.95724
    327.40813     -12.08224
    327.41424     -15.33224
    327.42034     -16.20724
    327.42644     -12.83224
    327.43255      -4.45724
    327.43865      -0.95724
    327.44476       0.79276
    327.45086       1.54276
    327.45696       1.29276
    327.46307      -0.33224
    327.46917      -2.45724
    327.47528      -0.70724
    327.48138      -0.08224
    327.48749      -1.58224
    327.49359      -1.45724
    327.49969      -1.20724
    327.50580       1.54276
    327.51190       0.16776
    327.51801       2.91776
    327.52411      10.04276
    327.53022      16.29276
    327.53632      15.16776
    327.54242      13.66776
    327.54853      17.41776
    327.55463      16.79276
    327.56074      14.29276
    327.56684      12.29276
    327.57295      11.16776
    327.57905       4.91776
    327.58515       2.91776
    327.59126      -4.95724
    327.59736      -8.95724
    327.60347      -4.70724
    327.60957      -0.20724
    327.61568       5.54276
    327.62178       7.66776
    327.62788       4.91776
    327.63399      -3.08224
    327.64009      -4.95724
    327.64620      -6.20724
    327.65230      -5.45724
    327.65841      -7.08224
    327.66451     -10.95724
    327.67061     -15.83224
    327.67672     -14.20724
    327.68282     -15.08224
    327.68893     -16.08224
    327.69503     -18.70724
    327.70114     -17.58224
    327.70724     -15.45724
    327.71334     -13.33224
    327.71945     -15.95724
    327.72555     -15.33224
    327.73166     -13.95724
    327.73776      -9.20724
    327.74387      -4.95724
    327.74997      -0.20724
    327.75607      -0.20724
    327.76218       1.66776
    327.76828       3.29276
    327.77439       5.91776
    327.78049       7.41776
    327.78660       9.54276
    327.79270      10.04276
    327.79880       7.91776
    327.80491       3.91776
    327.81101       1.16776
    327.81712       2.04276
    327.82322       5.29276
    327.82932      11.91776
    327.83543      16.66776
    327.84153      16.66776
    327.84764      17.16776
    327.85374      15.66776
    327.85985      18.29276
    327.86595      24.41776
    327.87205      23.79276
    327.87816      25.41776
    327.88426      28.91776
    327.89037      36.79276
    327.89647      41.66776
    327.90258      44.29276
    327.90868      47.16776
    327.91478      46.54276
    327.92089      43.91776
    327.92699      44.29276
    327.93310      44.91776
    327.93920      43.54276
    327.94531      41.91776
    327.95141      37.79276
    327.95751      31.16776
    327.96362      23.41776
    327.96972      23.04276
    327.97583      25.41776
    327.98193      27.04276
    327.98804      26.16776
    327.99414      19.04276
    328.00024      13.54276
    328.00635       9.29276
    328.01245       9.29276
    328.01856      10.54276
    328.02466       6.91776
    328.03077      10.29276
    328.03687      16.66776
    328.04297      20.29276
    328.04908      17.29276
    328.05518      14.04276
    328.06129       9.91776
    328.06739       5.29276
    328.07350       3.16776
    328.07960       5.41776
    328.08570       7.54276
    328.09181      10.04276
    328.09791      11.16776
    328.10402       7.79276
    328.11012       5.66776
    328.11623       2.79276
    328.12233       2.79276
    328.12843       5.04276
    328.13454       6.29276
    328.14064       7.66776
    328.14675       6.66776
    328.15285      11.91776
    328.15895      15.29276
    328.16506      16.16776
    328.17116      16.29276
    328.17727      13.04276
    328.18337      15.29276
    328.18948      21.29276
    328.19558      25.91776
    328.20168      30.04276
    328.20779      27.54276
    328.21389      21.04276
    328.22000      18.16776
    328.22610      18.04276
    328.23221      23.91776
    328.23831      21.16776
    328.24441      18.16776
    328.25052      16.29276
    328.25662      11.66776
    328.26273       8.79276
    328.26883       4.91776
    328.27494       2.41776
    328.28104      -1.83224
    328.28714      -5.70724
    328.29325      -2.08224
    328.29935       2.04276
    328.30546       2.04276
    328.31156       4.16776
    328.31767       6.16776
    328.32377       5.29276
    328.32987       3.41776
    328.33598       1.04276
    328.34208       2.29276
    328.34819       7.41776
    328.35429       9.16776
    328.36040      11.16776
    328.36650      16.91776
    328.37260      21.54276
    328.37871      27.04276
    328.38481      29.16776
    328.39092      27.91776
    328.39702      26.54276
    328.40313      19.04276
    328.40923       9.41776
    328.41533       5.41776
    328.42144       1.91776
    328.42754       0.16776
    328.43365      -3.33224
    328.43975      -4.70724
    328.44586      -4.20724
    328.45196       1.66776
    328.45806       5.91776
    328.46417       7.41776
    328.47027       8.16776
    328.47638      11.41776
    328.48248      18.91776
    328.48859      29.16776
    328.49469      37.04276
    328.50079      40.79276
    328.50690      41.41776
    328.51300      36.41776
    328.51911      33.16776
    328.52521      28.66776
    328.53131      32.16776
    328.53742      40.16776
    328.54352      45.16776
    328.54963      47.41776
    328.55573      40.41776
    328.56184      36.54276
    328.56794      37.79276
    328.57404      38.66776
    328.58015      36.16776
    328.58625      32.29276
    328.59236      33.29276
    328.59846      30.66776
    328.60457      24.41776
    328.61067      18.16776
    328.61677      12.29276
    328.62288       8.41776
    328.62898       3.41776
    328.63509       5.79276
    328.64119       8.41776
    328.64730       7.79276
    328.65340       8.41776
    328.65950      16.04276
    328.66561      27.29276
    328.67171      27.16776
    328.67782      28.04276
    328.68392      30.91776
    328.69003      25.54276
    328.69613      22.41776
    328.70223      19.79276
    328.70834      13.41776
    328.71444      12.66776
    328.72055       8.41776
    328.72665       5.79276
    328.73276       6.54276
    328.73886       6.54276
    328.74496       8.16776
    328.75107       8.79276
    328.75717       7.29276
    328.76328       1.04276
    328.76938      -7.20724
    328.77549     -11.58224
    328.78159     -16.20724
    328.78769     -17.45724
    328.79380     -15.20724
    328.79990      -8.83224
    328.80601      -4.45724
    328.81211       5.04276
    328.81822      13.54276
    328.82432      16.41776
    328.83042      17.29276
    328.83653      17.16776
    328.84263      10.79276
    328.84874       6.79276
    328.85484       1.16776
    328.86094      -0.45724
    328.86705      -1.58224
    328.87315      -3.20724
    328.87926      -6.33224
    328.88536      -7.08224
    328.89147      -7.83224
    328.89757     -12.95724
    328.90367     -13.20724
    328.90978      -8.70724
    328.91588     -11.20724
    328.92199     -10.95724
    328.92809     -15.08224
    328.93420     -15.95724
    328.94030     -15.83224
    328.94640     -19.70724
    328.95251     -18.45724
    328.95861     -13.20724
    328.96472     -10.20724
    328.97082      -6.20724
    328.97693      -1.58224
    328.98303       2.16776
    328.98913      11.16776
    328.99524      20.41776
    329.00134      17.79276
    329.00745      17.91776
    329.01355      21.91776
    329.01966      20.41776
    329.02576      20.04276
    329.03186      23.54276
    329.03797      22.54276
    329.04407      21.91776
    329.05018      20.79276
    329.05628      18.29276
    329.06239      12.04276
    329.06849      10.16776
    329.07459      13.29276
    329.08070       9.79276
    329.08680       7.79276
    329.09291       5.79276
    329.09901       5.04276
    329.10512       6.29276
    329.11122      12.16776
    329.11732      18.66776
    329.12343      23.16776
    329.12953      29.54276
    329.13564      33.91776
    329.14174      37.41776
    329.14785      38.04276
    329.15395      30.41776
    329.16005      21.16776
    329.16616      14.54276
    329.17226      10.41776
    329.17837       9.54276
    329.18447       2.66776
    329.19058      -1.70724
    329.19668      -3.33224
    329.20278      -4.33224
    329.20889     -10.83224
    329.21499     -11.45724
    329.22110     -10.83224
    329.22720     -10.33224
    329.23330     -11.08224
    329.23941     -13.20724
    329.24551      -9.33224
    329.25162      -7.45724
    329.25772      -1.20724
    329.26383       7.66776
    329.26993      10.29276
    329.27603       7.79276
    329.28214       4.29276
    329.28824      -0.20724
    329.29435      -3.83224
    329.30045      -4.58224
    329.30656      -2.83224
    329.31266       1.41776
    329.31876       5.04276
    329.32487      13.91776
    329.33097      19.04276
    329.33708      21.04276
    329.34318      24.16776
    329.34929      26.29276
    329.35539      29.04276
    329.36149      25.16776
    329.36760      20.66776
    329.37370      19.04276
    329.37981      17.04276
    329.38591      16.54276
    329.39202      14.79276
    329.39812      20.04276
    329.40422      19.66776
    329.41033      17.41776
    329.41643      17.79276
    329.42254      21.66776
    329.42864      23.91776
    329.43475      29.54276
    329.44085      33.79276
    329.44695      32.29276
    329.45306      35.54276
    329.45916      35.04276
    329.46527      35.29276
    329.47137      38.04276
    329.47748      38.91776
    329.48358      38.41776
    329.48968      28.79276
    329.49579      23.79276
    329.50189      22.79276
    329.50800      19.04276
    329.51410      19.66776
    329.52021      17.79276
    329.52631      13.04276
    329.53241       4.91776
    329.53852       2.91776
    329.54462       0.16776
    329.55073       4.04276
    329.55683      12.54276
    329.56293      19.41776
    329.56904      22.66776
    329.57514      19.41776
    329.58125      20.16776
    329.58735      27.16776
    329.59346      30.16776
    329.59956      31.04276
    329.60566      30.54276
    329.61177      31.79276
    329.61787      31.04276
    329.62398      30.16776
    329.63008      29.29276
    329.63619      26.29276
    329.64229      25.29276
    329.64839      21.91776
    329.65450      21.79276
    329.66060      19.54276
    329.66671      22.79276
    329.67281      23.29276
    329.67892      21.79276
    329.68502      17.79276
    329.69112      19.66776
    329.69723      22.04276
    329.70333      24.91776
    329.70944      26.66776
    329.71554      28.04276
    329.72165      32.66776
    329.72775      31.54276
    329.73385      32.16776
    329.73996      32.41776
    329.74606      25.91776
    329.75217      24.79276
    329.75827      24.29276
    329.76438      25.41776
    329.77048      29.79276
    329.77658      31.91776
    329.78269      32.04276
    329.78879      29.91776
    329.79490      29.66776
    329.80100      27.16776
    329.80711      21.04276
    329.81321      15.66776
    329.81931      14.41776
    329.82542      16.41776
    329.83152      19.79276
    329.83763      18.54276
    329.84373      22.91776
    329.84984      24.54276
    329.85594      24.16776
    329.86204      24.16776
    329.86815      21.79276
    329.87425      19.91776
    329.88036      19.91776
    329.88646      25.66776
    329.89257      29.66776
    329.89867      32.79276
    329.90477      38.41776
    329.91088      42.29276
    329.91698      47.91776
    329.92309      49.91776
    329.92919      49.16776
    329.93529      47.91776
    329.94140      43.16776
    329.94750      42.29276
    329.95361      41.66776
    329.95971      41.79276
    329.96582      41.91776
    329.97192      37.66776
    329.97802      37.91776
    329.98413      40.04276
    329.99023      40.29276
    329.99634      43.16776
    330.00244      45.54276
    330.00855      43.66776
    330.01465      40.54276
    330.02075      36.41776
    330.02686      32.79276
    330.03296      32.66776
    330.03907      26.91776
    330.04517      22.04276
    330.05128      19.54276
    330.05738      19.79276
    330.06348      18.16776
    330.06959      15.54276
    330.07569      11.79276
    330.08180      10.91776
    330.08790       7.91776
    330.09401       5.29276
    330.10011       7.16776
    330.10621       6.29276
    330.11232       4.29276
    330.11842       4.54276
    330.12453       4.04276
    330.13063       3.41776
    330.13674       3.54276
    330.14284       3.79276
    330.14894       2.04276
    330.15505       2.91776
    330.16115       3.41776
    330.16726       3.79276
    330.17336       5.04276
    330.17947       3.54276
    330.18557       4.66776
    330.19167       1.91776
    330.19778      -1.95724
    330.20388       0.54276
    330.20999       4.91776
    330.21609       7.04276
    330.22220       9.54276
    330.22830       6.29276
    330.23440       4.79276
    330.24051       5.79276
    330.24661      12.79276
    330.25272      15.29276
    330.25882      19.41776
    330.26492      17.79276
    330.27103      15.54276
    330.27713      13.79276
    330.28324      11.91776
    330.28934      15.79276
    330.29545      15.16776
    330.30155      16.29276
    330.30765      22.66776
    330.31376      25.54276
    330.31986      28.16776
    330.32597      28.54276
    330.33207      24.66776
    330.33818      17.04276
    330.34428      12.54276
    330.35038      12.04276
    330.35649      15.16776
    330.36259      19.16776
    330.36870      22.16776
    330.37480      24.91776
    330.38091      26.91776
    330.38701      25.54276
    330.39311      23.66776
    330.39922      22.79276
    330.40532      17.79276
    330.41143      16.79276
    330.41753      13.91776
    330.42364       8.54276
    330.42974       7.16776
    330.43584       4.66776
    330.44195       1.79276
    330.44805      -1.20724
    330.45416      -1.33224
    330.46026      -0.45724
    330.46637       2.79276
    330.47247       9.16776
    330.47857      13.41776
    330.48468      18.79276
    330.49078      24.41776
    330.49689      27.41776
    330.50299      25.79276
    330.50910      27.79276
    330.51520      28.54276
    330.52130      30.04276
    330.52741      33.79276
    330.53351      34.54276
    330.53962      39.41776
    330.54572      39.66776
    330.55183      38.54276
    330.55793      37.79276
    330.56403      35.91776
    330.57014      33.04276
    330.57624      31.29276
    330.58235      29.16776
    330.58845      24.91776
    330.59455      21.04276
    330.60066      21.91776
    330.60676      23.16776
    330.61287      19.91776
    330.61897      24.16776
    330.62508      25.66776
    330.63118      29.66776
    330.63728      27.91776
    330.64339      27.29276
    330.64949      27.41776
    330.65560      25.54276
    330.66170      23.29276
    330.66781      23.41776
    330.67391      20.91776
    330.68001      18.41776
    330.68612      17.16776
    330.69222      15.41776
    330.69833      11.54276
    330.70443      11.41776
    330.71054       9.29276
    330.71664      14.66776
    330.72274      15.91776
    330.72885      13.91776
    330.73495      16.04276
    330.74106      10.66776
    330.74716       8.41776
    330.75327      10.54276
    330.75937      12.16776
    330.76547      15.66776
    330.77158      20.66776
    330.77768      31.91776
    330.78379      35.29276
    330.78989      34.91776
    330.79600      33.91776
    330.80210      33.04276
    330.80820      32.79276
    330.81431      33.66776
    330.82041      31.79276
    330.82652      25.16776
    330.83262      19.79276
    330.83873      23.16776
    330.84483      25.66776
    330.85093      32.41776
    330.85704      39.41776
    330.86314      39.66776
    330.86925      38.66776
    330.87535      37.29276
    330.88146      33.04276
    330.88756      33.41776
    330.89366      32.04276
    330.89977      33.66776
    330.90587      34.91776
    330.91198      31.41776
    330.91808      28.16776
    330.92419      27.16776
    330.93029      28.29276
    330.93639      24.41776
    330.94250      19.91776
    330.94860      20.54276
    330.95471      23.16776
    330.96081      28.16776
    330.96691      32.16776
    330.97302      34.04276
    330.97912      32.16776
    330.98523      30.79276
    330.99133      28.54276
    330.99744      33.16776
    331.00354      40.79276
    331.00964      39.79276
    331.01575      35.54276
    331.02185      32.79276
    331.02796      31.91776
    331.03406      32.66776
    331.04017      35.79276
    331.04627      39.79276
    331.05237      42.16776
    331.05848      39.41776
    331.06458      36.04276
    331.07069      38.16776
    331.07679      36.54276
    331.08290      35.41776
    331.08900      32.16776
    331.09510      34.41776
    331.10121      35.16776
    331.10731      41.91776
    331.11342      43.29276
    331.11952      40.66776
    331.12563      41.41776
    331.13173      44.04276
    331.13783      45.79276
    331.14394      41.79276
    331.15004      37.54276
    331.15615      33.04276
    331.16225      29.79276
    331.16836      30.54276
    331.17446      33.29276
    331.18056      34.04276
    331.18667      29.91776
    331.19277      28.29276
    331.19888      32.04276
    331.20498      33.91776
    331.21109      33.66776
    331.21719      31.29276
    331.22329      30.04276
    331.22940      34.29276
    331.23550      34.91776
    331.24161      36.54276
    331.24771      31.04276
    331.25382      27.91776
    331.25992      26.04276
    331.26602      22.04276
    331.27213      19.16776
    331.27823      11.66776
    331.28434       3.66776
    331.29044      -2.08224
    331.29654       0.16776
    331.30265       1.66776
    331.30875      -0.58224
    331.31486      -2.20724
    331.32096      -6.58224
    331.32707      -8.83224
    331.33317     -11.45724
    331.33927     -14.95724
    331.34538     -16.33224
    331.35148     -16.95724
    331.35759     -17.45724
    331.36369     -16.58224
    331.36980      -9.83224
    331.37590      -2.45724
    331.38200       5.41776
    331.38811       9.66776
    331.39421       9.16776
    331.40032       8.91776
    331.40642       9.16776
    331.41253       1.66776
    331.41863      -3.33224
    331.42473     -10.20724
    331.43084     -13.70724
    331.43694     -12.20724
    331.44305      -7.33224
    331.44915      -4.33224
    331.45526      -5.45724
    331.46136     -10.20724
    331.46746      -8.58224
    331.47357      -3.83224
    331.47967      -5.70724
    331.48578      -7.08224
    331.49188      -4.70724
    331.49799      -2.20724
    331.50409      -3.95724
    331.51019      -7.45724
    331.51630      -8.83224
    331.52240      -4.83224
    331.52851       2.04276
    331.53461       4.04276
    331.54072       6.29276
    331.54682       5.16776
    331.55292       8.66776
    331.55903       9.79276
    331.56513       7.79276
    331.57124       6.66776
    331.57734       2.04276
    331.58345       1.91776
    331.58955       2.04276
    331.59565       3.79276
    331.60176       3.79276
    331.60786       2.04276
    331.61397       1.04276
    331.62007       0.04276
    331.62618       4.29276
    331.63228       9.66776
    331.63838      13.41776
    331.64449      11.16776
    331.65059       7.16776
    331.65670       3.66776
    331.66280       1.04276
    331.66890       0.66776
    331.67501       1.29276
    331.68111       4.79276
    331.68722       5.16776
    331.69332       4.79276
    331.69943       2.29276
    331.70553       2.29276
    331.71163       4.29276
    331.71774       0.04276
    331.72384      -0.58224
    331.72995      -3.58224
    331.73605      -3.58224
    331.74216      -2.45724
    331.74826      -0.33224
    331.75436       0.29276
    331.76047       0.54276
    331.76657       0.66776
    331.77268      -1.83224
    331.77878      -1.95724
    331.78489      -5.95724
    331.79099      -3.08224
    331.79709      -3.45724
    331.80320      -5.83224
    331.80930     -11.95724
    331.81541     -12.45724
    331.82151     -11.95724
    331.82762      -7.20724
    331.83372      -4.95724
    331.83982      -5.83224
    331.84593      -5.45724
    331.85203      -2.70724
    331.85814      -1.20724
    331.86424      -2.95724
    331.87035      -1.95724
    331.87645       1.91776
    331.88255       8.16776
    331.88866       6.79276
    331.89476       8.54276
    331.90087      12.54276
    331.90697      13.41776
    331.91308      13.41776
    331.91918      10.29276
    331.92528       9.04276
    331.93139       9.66776
    331.93749       6.04276
    331.94360       7.41776
    331.94970      14.91776
    331.95581      18.41776
    331.96191      22.79276
    331.96801      27.79276
    331.97412      30.91776
    331.98022      33.04276
    331.98633      32.29276
    331.99243      25.29276
    331.99853      21.29276
    332.00464      22.91776
    332.01074      21.66776
    332.01685      18.91776
    332.02295      15.04276
    332.02906       5.66776
    332.03516       3.29276
    332.04126       8.04276
    332.04737      15.29276
    332.05347      17.66776
    332.05958      21.29276
    332.06568      19.79276
    332.07179      14.54276
    332.07789      13.29276
    332.08399      19.41776
    332.09010      25.29276
    332.09620      29.41776
    332.10231      30.54276
    332.10841      29.79276
    332.11452      29.41776
    332.12062      24.66776
    332.12672      17.41776
    332.13283      11.91776
    332.13893       9.29276
    332.14504      12.91776
    332.15114      15.66776
    332.15725      14.41776
    332.16335      13.04276
    332.16945      10.04276
    332.17556       8.16776
    332.18166      11.41776
    332.18777      12.66776
    332.19387      14.29276
    332.19998      16.29276
    332.20608      17.66776
    332.21218      14.41776
    332.21829      15.79276
    332.22439      15.29276
    332.23050      18.66776
    332.23660      19.79276
    332.24271      21.29276
    332.24881      21.91776
    332.25491      19.91776
    332.26102      20.79276
    332.26712      23.54276
    332.27323      19.41776
    332.27933      17.41776
    332.28544      19.54276
    332.29154      18.54276
    332.29764      16.79276
    332.30375      15.16776
    332.30985      16.91776
    332.31596      17.91776
    332.32206      11.54276
    332.32817       8.04276
    332.33427       4.66776
    332.34037       7.79276
    332.34648      11.79276
    332.35258      12.66776
    332.35869      13.04276
    332.36479      10.79276
    332.37089      11.04276
    332.37700      10.04276
    332.38310       9.29276
    332.38921      10.79276
    332.39531       5.66776
    332.40142      -0.33224
    332.40752      -6.83224
    332.41362     -12.20724
    332.41973     -11.45724
    332.42583      -3.58224
    332.43194       0.54276
    332.43804       2.16776
    332.44415       1.16776
    332.45025       0.66776
    332.45635       4.16776
    332.46246       6.29276
    332.46856       7.79276
    332.47467       7.91776
    332.48077       8.79276
    332.48688       6.91776
    332.49298       5.79276
    332.49908       2.91776
    332.50519       6.54276
    332.51129      10.66776
    332.51740      14.29276
    332.52350      18.16776
    332.52961      20.66776
    332.53571      23.16776
    332.54181      25.16776
    332.54792      21.54276
    332.55402      19.29276
    332.56013      18.04276
    332.56623      17.29276
    332.57234      15.79276
    332.57844      15.91776
    332.58454      11.41776
    332.59065       6.16776
    332.59675       5.54276
    332.60286       7.91776
    332.60896      17.16776
    332.61507      22.04276
    332.62117      24.91776
    332.62727      26.16776
    332.63338      22.91776
    332.63948      23.16776
    332.64559      20.29276
    332.65169      21.91776
    332.65780      19.41776
    332.66390      13.41776
    332.67000      13.66776
    332.67611      13.41776
    332.68221      17.66776
    332.68832      22.66776
    332.69442      25.16776
    332.70052      30.41776
    332.70663      32.66776
    332.71273      34.66776
    332.71884      37.04276
    332.72494      39.54276
    332.73105      36.54276
    332.73715      30.54276
    332.74325      29.04276
    332.74936      28.16776
    332.75546      26.16776
    332.76157      24.04276
    332.76767      19.41776
    332.77378      18.91776
    332.77988      17.29276
    332.78598      13.04276
    332.79209       9.79276
    332.79819       6.29276
    332.80430       5.54276
    332.81040       7.91776
    332.81651       3.29276
    332.82261       0.79276
    332.82871       0.54276
    332.83482       5.16776
    332.84092       8.04276
    332.84703      12.91776
    332.85313      19.16776
    332.85924      25.91776
    332.86534      27.66776
    332.87144      24.29276
    332.87755      22.91776
    332.88365      19.16776
    332.88976      21.54276
    332.89586      28.91776
    332.90197      30.66776
    332.90807      31.79276
    332.91417      29.79276
    332.92028      25.79276
    332.92638      27.91776
    332.93249      30.41776
    332.93859      31.41776
    332.94470      27.79276
    332.95080      30.66776
    332.95690      31.41776
    332.96301      26.66776
    332.96911      22.29276
    332.97522      19.29276
    332.98132      16.29276
    332.98743      16.29276
    332.99353      19.79276
    332.99963      19.91776
    333.00574      16.04276
    333.01184      12.41776
    333.01795       8.66776
    333.02405       2.91776
    333.03016      -3.83224
    333.03626     -10.58224
    333.04236     -14.58224
    333.04847     -13.58224
    333.05457     -10.45724
    333.06068      -8.20724
    333.06678      -4.20724
    333.07288       0.66776
    333.07899       8.16776
    333.08509      12.16776
    333.09120      15.04276
    333.09730      12.04276
    333.10341       8.54276
    333.10951       8.66776
    333.11561      12.04276
    333.12172      15.54276
    333.12782      16.91776
    333.13393      19.04276
    333.14003      24.41776
    333.14614      33.54276
    333.15224      37.16776
    333.15834      37.79276
    333.16445      34.54276
    333.17055      32.91776
    333.17666      32.79276
    333.18276      33.29276
    333.18887      32.41776
    333.19497      31.66776
    333.20107      28.29276
    333.20718      20.29276
    333.21328      11.29276
    333.21939       7.91776
    333.22549      11.41776
    333.23160      14.79276
    333.23770      14.54276
    333.24380      13.04276
    333.24991      14.54276
    333.25601      16.29276
    333.26212      16.16776
    333.26822      16.91776
    333.27433      15.66776
    333.28043      15.91776
    333.28653      20.16776
    333.29264      22.29276
    333.29874      24.16776
    333.30485      23.41776
    333.31095      24.54276
    333.31706      26.54276
    333.32316      30.41776
    333.32926      27.79276
    333.33537      21.66776
    333.34147      16.91776
    333.34758      14.79276
    333.35368      14.54276
    333.35979      13.16776
    333.36589      16.66776
    333.37199      16.91776
    333.37810      18.66776
    333.38420      17.54276
    333.39031      13.91776
    333.39641       9.29276
    333.40251       4.79276
    333.40862       5.66776
    333.41472       8.16776
    333.42083       9.04276
    333.42693      16.41776
    333.43304      21.04276
    333.43914      20.66776
    333.44524      22.79276
    333.45135      29.41776
    333.45745      33.54276
    333.46356      33.41776
    333.46966      32.16776
    333.47577      29.41776
    333.48187      26.79276
    333.48797      24.91776
    333.49408      23.66776
    333.50018      22.54276
    333.50629      23.79276
    333.51239      21.79276
    333.51850      19.16776
    333.52460      16.66776
    333.53070      18.04276
    333.53681      14.54276
    333.54291       8.41776
    333.54902       6.41776
    333.55512       5.04276
    333.56123       7.79276
    333.56733       5.54276
    333.57343       4.16776
    333.57954       6.04276
    333.58564      12.66776
    333.59175      18.04276
    333.59785      14.16776
    333.60396      13.41776
    333.61006      10.16776
    333.61616       7.79276
    333.62227       8.79276
    333.62837      12.16776
    333.63448      16.04276
    333.64058      15.29276
    333.64669      13.41776
    333.65279      13.41776
    333.65889      14.04276
    333.66500      13.29276
    333.67110      10.29276
    333.67721       8.79276
    333.68331       4.91776
    333.68942       3.66776
    333.69552       0.66776
    333.70162       1.79276
    333.70773       4.79276
    333.71383       1.54276
    333.71994      -2.45724
    333.72604      -1.33224
    333.73215      -0.08224
    333.73825       4.41776
    333.74435       7.91776
    333.75046      12.41776
    333.75656      17.04276
    333.76267      18.04276
    333.76877      21.04276
    333.77487      22.54276
    333.78098      20.41776
    333.78708      21.04276
    333.79319      21.16776
    333.79929      23.41776
    333.80540      29.16776
    333.81150      36.54276
    333.81760      40.66776
    333.82371      43.91776
    333.82981      42.91776
    333.83592      41.29276
    333.84202      43.04276
    333.84813      48.41776
    333.85423      48.29276
    333.86033      47.79276
    333.86644      44.29276
    333.87254      37.91776
    333.87865      36.91776
    333.88475      38.16776
    333.89086      41.16776
    333.89696      38.41776
    333.90306      37.29276
    333.90917      38.29276
    333.91527      34.41776
    333.92138      32.41776
    333.92748      27.54276
    333.93359      22.66776
    333.93969      23.16776
    333.94579      24.16776
    333.95190      24.91776
    333.95800      24.16776
    333.96411      25.79276
    333.97021      27.54276
    333.97632      27.54276
    333.98242      27.91776
    333.98852      23.16776
    333.99463      16.54276
    334.00073      16.04276
    334.00684      18.04276
    334.01294      16.79276
    334.01905      15.16776
    334.02515      14.16776
    334.03125      12.66776
    334.03736      13.16776
    334.04346      16.91776
    334.04957      15.29276
    334.05567      17.41776
    334.06178      22.29276
    334.06788      24.79276
    334.07398      26.41776
    334.08009      26.41776
    334.08619      24.29276
    334.09230      22.29276
    334.09840      23.04276
    334.10450      26.04276
    334.11061      26.41776
    334.11671      20.41776
    334.12282      18.91776
    334.12892      23.29276
    334.13503      26.29276
    334.14113      28.16776
    334.14723      28.79276
    334.15334      30.29276
    334.15944      35.91776
    334.16555      34.54276
    334.17165      32.29276
    334.17776      27.54276
    334.18386      25.54276
    334.18996      28.16776
    334.19607      29.16776
    334.20217      30.91776
    334.20828      33.41776
    334.21438      32.79276
    334.22049      32.91776
    334.22659      28.79276
    334.23269      22.54276
    334.23880      20.66776
    334.24490      18.41776
    334.25101      17.54276
    334.25711      19.54276
    334.26322      22.79276
    334.26932      21.79276
    334.27542      14.79276
    334.28153       8.91776
    334.28763       8.29276
    334.29374      11.79276
    334.29984      16.04276
    334.30595      14.66776
    334.31205      12.04276
    334.31815      10.41776
    334.32426      11.66776
    334.33036      14.04276
    334.33647      16.41776
    334.34257      18.54276
    334.34868      16.91776
    334.35478      13.79276
    334.36088      13.54276
    334.36699      16.66776
    334.37309      18.29276
    334.37920      14.16776
    334.38530      11.66776
    334.39141      12.29276
    334.39751      15.04276
    334.40361      14.91776
    334.40972      12.66776
    334.41582       9.16776
    334.42193       8.54276
    334.42803      10.41776
    334.43414      11.04276
    334.44024      12.79276
    334.44634      15.04276
    334.45245      17.79276
    334.45855      22.91776
    334.46466      24.79276
    334.47076      26.04276
    334.47686      33.29276
    334.48297      36.54276
    334.48907      38.66776
    334.49518      37.91776
    334.50128      38.79276
    334.50739      39.66776
    334.51349      37.29276
    334.51959      37.79276
    334.52570      35.66776
    334.53180      32.66776
    334.53791      34.16776
    334.54401      35.41776
    334.55012      32.66776
    334.55622      29.91776
    334.56232      27.54276
    334.56843      29.16776
    334.57453      34.54276
    334.58064      35.54276
    334.58674      33.29276
    334.59285      27.16776
    334.59895      25.41776
    334.60505      24.16776
    334.61116      25.91776
    334.61726      27.79276
    334.62337      27.41776
    334.62947      24.79276
    334.63558      30.29276
    334.64168      29.41776
    334.64778      29.41776
    334.65389      28.79276
    334.65999      34.04276
    334.66610      36.54276
    334.67220      37.91776
    334.67831      37.79276
    334.68441      38.91776
    334.69051      40.04276
    334.69662      37.91776
    334.70272      34.91776
    334.70883      25.91776
    334.71493      16.41776
    334.72104      13.41776
    334.72714       9.29276
    334.73324       6.16776
    334.73935       3.04276
    334.74545       4.79276
    334.75156       7.29276
    334.75766       9.91776
    334.76377      10.91776
    334.76987      12.04276
    334.77597      14.41776
    334.78208      19.16776
    334.78818      23.91776
    334.79429      25.54276
    334.80039      28.79276
    334.80649      34.91776
    334.81260      44.66776
    334.81870      49.54276
    334.82481      46.79276
    334.83091      35.54276
    334.83702      28.29276
    334.84312      29.16776
    334.84922      32.04276
    334.85533      36.66776
    334.86143      40.04276
    334.86754      42.16776
    334.87364      41.54276
    334.87975      40.04276
    334.88585      39.91776
    334.89195      39.41776
    334.89806      38.41776
    334.90416      40.91776
    334.91027      39.66776
    334.91637      38.16776
    334.92248      36.41776
    334.92858      36.91776
    334.93468      41.66776
    334.94079      46.41776
    334.94689      49.41776
    334.95300      50.16776
    334.95910      44.66776
    334.96521      41.29276
    334.97131      36.79276
    334.97741      36.54276
    334.98352      33.54276
    334.98962      30.91776
    334.99573      32.79276
    335.00183      30.16776
    335.00794      25.54276
    335.01404      17.04276
    335.02014      11.04276
    335.02625      14.91776
    335.03235      18.91776
    335.03846      20.66776
    335.04456      19.41776
    335.05067      19.41776
    335.05677      13.16776
    335.06287      11.29276
    335.06898      11.29276
    335.07508      11.66776
    335.08119      18.04276
    335.08729      26.91776
    335.09340      33.41776
    335.09950      36.79276
    335.10560      38.66776
    335.11171      39.66776
    335.11781      40.54276
    335.12392      42.66776
    335.13002      42.79276
    335.13613      47.54276
    335.14223      49.41776
    335.14833      46.54276
    335.15444      43.29276
    335.16054      37.16776
    335.16665      32.91776
    335.17275      29.29276
    335.17885      27.91776
    335.18496      27.04276
    335.19106      21.41776
    335.19717      21.29276
    335.20327      23.54276
    335.20938      25.66776
    335.21548      26.16776
    335.22158      25.29276
    335.22769      22.66776
    335.23379      19.91776
    335.23990      20.41776
    335.24600      25.54276
    335.25211      27.66776
    335.25821      33.66776
    335.26431      31.29276
    335.27042      27.16776
    335.27652      28.16776
    335.28263      26.79276
    335.28873      26.16776
    335.29484      25.54276
    335.30094      27.79276
    335.30704      32.16776
    335.31315      32.29276
    335.31925      32.41776
    335.32536      28.41776
    335.33146      24.29276
    335.33757      23.54276
    335.34367      20.41776
    335.34977      21.79276
    335.35588      22.04276
    335.36198      25.79276
    335.36809      27.29276
    335.37419      26.41776
    335.38030      28.04276
    335.38640      24.29276
    335.39250      21.54276
    335.39861      21.54276
    335.40471      21.16776
    335.41082      18.79276
    335.41692      23.29276
    335.42303      27.66776
    335.42913      33.41776
    335.43523      35.16776
    335.44134      36.04276
    335.44744      36.91776
    335.45355      39.16776
    335.45965      34.91776
    335.46576      30.54276
    335.47186      24.54276
    335.47796      19.29276
    335.48407      13.66776
    335.49017       9.16776
    335.49628      10.66776
    335.50238      14.79276
    335.50848      16.66776
    335.51459      16.91776
    335.52069      20.91776
    335.52680      25.79276
    335.53290      29.54276
    335.53901      26.66776
    335.54511      29.29276
    335.55121      30.66776
    335.55732      28.29276
    335.56342      27.29276
    335.56953      25.54276
    335.57563      20.66776
    335.58174      16.41776
    335.58784      16.29276
    335.59394      17.04276
    335.60005      19.54276
    335.60615      18.66776
    335.61226      19.91776
    335.61836      18.91776
    335.62447      20.04276
    335.63057      21.04276
    335.63667      17.91776
    335.64278      15.91776
    335.64888      13.41776
    335.65499      11.66776
    335.66109       9.54276
    335.66720       5.79276
    335.67330       3.29276
    335.67940       6.29276
    335.68551      11.04276
    335.69161      20.54276
    335.69772      24.04276
    335.70382      25.66776
    335.70993      24.04276
    335.71603      19.29276
    335.72213      18.79276
    335.72824      16.54276
    335.73434      12.54276
    335.74045       8.04276
    335.74655       3.91776
    335.75266       3.04276
    335.75876       6.91776
    335.76486      14.16776
    335.77097      19.79276
    335.77707      27.16776
    335.78318      30.79276
    335.78928      35.54276
    335.79539      40.29276
    335.80149      38.66776
    335.80759      35.91776
    335.81370      30.04276
    335.81980      16.16776
    335.82591       4.41776
    335.83201       1.66776
    335.83812       1.41776
    335.84422       0.79276
    335.85032      -2.33224
    335.85643      -2.83224
    335.86253      -4.70724
    335.86864      -4.45724
    335.87474      -7.45724
    335.88084     -10.45724
    335.88695     -10.33224
    335.89305      -3.70724
    335.89916      -1.20724
    335.90526      -3.08224
    335.91137      -4.45724
    335.91747      -2.58224
    335.92357      -1.45724
    335.92968      -3.83224
    335.93578      -3.95724
    335.94189      -4.70724
    335.94799      -2.58224
    335.95410      -0.95724
    335.96020       1.29276
    335.96630       2.41776
    335.97241       6.29276
    335.97851      14.29276
    335.98462      17.79276
    335.99072      16.41776
    335.99683      11.66776
    336.00293      10.91776
    336.00903      11.66776
    336.01514      12.79276
    336.02124      11.79276
    336.02735      18.79276
    336.03345      18.91776
    336.03956      13.29276
    336.04566      11.41776
    336.05176      10.66776
    336.05787      10.66776
    336.06397       9.41776
    336.07008      11.79276
    336.07618      10.54276
    336.08229      10.29276
    336.08839      11.91776
    336.09449      16.29276
    336.10060      23.79276
    336.10670      28.04276
    336.11281      27.91776
    336.11891      29.91776
    336.12502      26.41776
    336.13112      22.79276
    336.13722      19.41776
    336.14333      16.91776
    336.14943      15.79276
    336.15554      16.41776
    336.16164      14.91776
    336.16775      13.41776
    336.17385      10.16776
    336.17995       7.29276
    336.18606       8.66776
    336.19216      10.66776
    336.19827      13.04276
    336.20437      15.66776
    336.21047      18.41776
    336.21658      17.16776
    336.22268      20.16776
    336.22879      21.29276
    336.23489      21.91776
    336.24100      17.29276
    336.24710      13.79276
    336.25320      13.29276
    336.25931      13.04276
    336.26541      13.29276
    336.27152      20.04276
    336.27762      24.66776
    336.28373      22.41776
    336.28983      18.91776
    336.29593      19.16776
    336.30204      20.16776
    336.30814      21.16776
    336.31425      24.66776
    336.32035      24.91776
    336.32646      22.41776
    336.33256      22.54276
    336.33866      19.41776
    336.34477      16.66776
    336.35087      11.66776
    336.35698      14.54276
    336.36308      21.91776
    336.36919      22.66776
    336.37529      22.79276
    336.38139      22.66776
    336.38750      18.91776
    336.39360      14.79276
    336.39971      13.79276
    336.40581      14.29276
    336.41192      15.16776
    336.41802      12.91776
    336.42412      17.91776
    336.43023      24.16776
    336.43633      31.29276
    336.44244      31.54276
    336.44854      32.66776
    336.45465      37.91776
    336.46075      40.04276
    336.46685      39.66776
    336.47296      37.54276
    336.47906      34.04276
    336.48517      29.29276
    336.49127      32.66776
    336.49738      33.79276
    336.50348      28.16776
    336.50958      22.66776
    336.51569      14.54276
    336.52179       8.66776
    336.52790       6.29276
    336.53400       8.16776
    336.54010      14.16776
    336.54621      13.79276
    336.55231       7.54276
    336.55842       5.54276
    336.56452       4.04276
    336.57063       3.41776
    336.57673       2.16776
    336.58283       1.54276
    336.58894       1.91776
    336.59504       3.16776
    336.60115       7.66776
    336.60725      13.54276
    336.61336      18.41776
    336.61946      18.79276
    336.62556      18.41776
    336.63167      18.54276
    336.63777      22.79276
    336.64388      20.41776
    336.64998      21.79276
    336.65609      19.29276
    336.66219      18.79276
    336.66829      23.91776
    336.67440      26.91776
    336.68050      24.91776
    336.68661      22.04276
    336.69271      21.66776
    336.69882      17.79276
    336.70492      21.54276
    336.71102      22.29276
    336.71713      22.41776
    336.72323      29.66776
    336.72934      36.16776
    336.73544      43.29276
    336.74155      44.04276
    336.74765      46.91776
    336.75375      50.41776
    336.75986      51.41776
    336.76596      50.66776
    336.77207      45.41776
    336.77817      46.16776
    336.78428      43.04276
    336.79038      39.91776
    336.79648      37.16776
    336.80259      37.04276
    336.80869      37.41776
    336.81480      39.04276
    336.82090      39.66776
    336.82701      37.41776
    336.83311      35.29276
    336.83921      39.16776
    336.84532      42.16776
    336.85142      44.16776
    336.85753      43.04276
    336.86363      39.54276
    336.86974      40.79276
    336.87584      38.91776
    336.88194      38.29276
    336.88805      36.66776
    336.89415      35.16776
    336.90026      37.54276
    336.90636      39.54276
    336.91246      42.79276
    336.91857      42.04276
    336.92467      38.16776
    336.93078      35.16776
    336.93688      33.79276
    336.94299      31.54276
    336.94909      29.54276
    336.95519      25.16776
    336.96130      19.66776
    336.96740      17.66776
    336.97351      22.66776
    336.97961      24.66776
    336.98572      25.29276
    336.99182      20.79276
    336.99792      21.16776
    337.00403      21.54276
    337.01013      20.79276
    337.01624      21.54276
    337.02234      25.16776
    337.02845      28.66776
    337.03455      30.54276
    337.04065      33.66776
    337.04676      37.29276
    337.05286      39.29276
    337.05897      40.16776
    337.06507      42.66776
    337.07118      45.16776
    337.07728      46.04276
    337.08338      45.54276
    337.08949      48.04276
    337.09559      48.66776
    337.10170      44.66776
    337.10780      42.41776
    337.11391      40.79276
    337.12001      40.29276
    337.12611      39.91776
    337.13222      34.79276
    337.13832      31.16776
    337.14443      28.91776
    337.15053      27.66776
    337.15664      22.54276
    337.16274      17.91776
    337.16884      16.04276
    337.17495      21.16776
    337.18105      23.54276
    337.18716      26.66776
    337.19326      26.04276
    337.19937      28.66776
    337.20547      30.66776
    337.21157      36.04276
    337.21768      35.91776
    337.22378      37.04276
    337.22989      37.66776
    337.23599      40.54276
    337.24209      38.41776
    337.24820      35.66776
    337.25430      31.41776
    337.26041      28.91776
    337.26651      28.66776
    337.27262      33.16776
    337.27872      36.66776
    337.28482      35.91776
    337.29093      36.91776
    337.29703      36.91776
    337.30314      34.66776
    337.30924      30.41776
    337.31535      32.04276
    337.32145      33.04276
    337.32755      34.04276
    337.33366      30.29276
    337.33976      28.29276
    337.34587      28.79276
    337.35197      30.66776
    337.35808      30.04276
    337.36418      29.04276
    337.37028      30.04276
    337.37639      30.04276
    337.38249      28.91776
    337.38860      27.41776
    337.39470      28.29276
    337.40081      28.29276
    337.40691      27.04276
    337.41301      24.16776
    337.41912      21.29276
    337.42522      16.91776
    337.43133      16.41776
    337.43743      14.91776
    337.44354      11.91776
    337.44964      10.16776
    337.45574       7.16776
    337.46185       3.29276
    337.46795       3.91776
    337.47406       6.66776
    337.48016       9.66776
    337.48627      12.16776
    337.49237      17.04276
    337.49847      19.04276
    337.50458      21.54276
    337.51068      20.29276
    337.51679      14.29276
    337.52289      10.91776
    337.52900       4.79276
    337.53510       0.66776
    337.54120       1.41776
    337.54731       3.41776
    337.55341       3.91776
    337.55952       4.41776
    337.56562       9.16776
    337.57173      14.41776
    337.57783      17.91776
    337.58393      19.66776
    337.59004      19.79276
    337.59614      18.79276
    337.60225      17.66776
    337.60835      15.66776
    337.61445       9.04276
    337.62056       9.04276
    337.62666       7.16776
    337.63277       6.04276
    337.63887      11.91776
    337.64498      17.04276
    337.65108      20.79276
    337.65718      22.41776
    337.66329      22.16776
    337.66939      19.54276
    337.67550      15.66776
    337.68160      14.91776
    337.68771      16.29276
    337.69381      13.16776
    337.69991      14.16776
    337.70602       9.91776
    337.71212      12.66776
    337.71823       9.79276
    337.72433       8.91776
    337.73044      11.04276
    337.73654      12.29276
    337.74264      11.16776
    337.74875       7.41776
    337.75485       3.54276
    337.76096       3.16776
    337.76706      -1.58224
    337.77317       1.16776
    337.77927       2.54276
    337.78537       5.41776
    337.79148       5.16776
    337.79758       3.04276
    337.80369       5.04276
    337.80979       5.04276
    337.81590       5.79276
    337.82200       9.41776
    337.82810      14.04276
    337.83421      23.16776
    337.84031      26.04276
    337.84642      21.79276
    337.85252      16.16776
    337.85863      16.91776
    337.86473      15.41776
    337.87083      14.29276
    337.87694      11.66776
    337.88304      11.16776
    337.88915       7.79276
    337.89525       7.41776
    337.90136       3.04276
    337.90746       0.91776
    337.91356       6.41776
    337.91967      12.54276
    337.92577      15.04276
    337.93188      11.79276
    337.93798      11.04276
    337.94408      17.16776
    337.95019      19.91776
    337.95629      16.66776
    337.96240      15.79276
    337.96850      15.79276
    337.97461      15.16776
    337.98071      18.66776
    337.98681      23.04276
    337.99292      24.54276
    337.99902      25.29276
    338.00513      23.91776
    338.01123      20.04276
    338.01734      15.16776
    338.02344      14.54276
    338.02954      17.04276
    338.03565      16.16776
    338.04175      18.16776
    338.04786      15.04276
    338.05396      15.54276
    338.06007      12.29276
    338.06617      13.41776
    338.07227      13.66776
    338.07838      16.04276
    338.08448      17.79276
    338.09059      19.54276
    338.09669      20.54276
    338.10280      19.16776
    338.10890      14.41776
    338.11500      12.79276
    338.12111      13.41776
    338.12721      15.66776
    338.13332      19.41776
    338.13942      23.54276
    338.14553      24.91776
    338.15163      24.66776
    338.15773      21.04276
    338.16384      13.54276
    338.16994      10.41776
    338.17605      11.04276
    338.18215       7.66776
    338.18826       3.29276
    338.19436       3.16776
    338.20046       1.91776
    338.20657       8.54276
    338.21267       8.79276
    338.21878       9.54276
    338.22488      10.41776
    338.23099      12.79276
    338.23709      13.16776
    338.24319      10.16776
    338.24930      10.91776
    338.25540      12.91776
    338.26151      13.79276
    338.26761      16.54276
    338.27372      19.41776
    338.27982      22.16776
    338.28592      22.29276
    338.29203      19.91776
    338.29813      16.41776
    338.30424      14.29276
    338.31034      14.04276
    338.31644      19.66776
    338.32255      20.54276
    338.32865      16.66776
    338.33476      13.66776
    338.34086      13.54276
    338.34697      12.79276
    338.35307       9.91776
    338.35917      11.29276
    338.36528      12.79276
    338.37138      15.04276
    338.37749      14.29276
    338.38359      10.91776
    338.38970      13.91776
    338.39580      12.04276
    338.40190       8.79276
    338.40801      10.41776
    338.41411      16.16776
    338.42022      18.91776
    338.42632      21.54276
    338.43243      22.16776
    338.43853      17.66776
    338.44463      19.79276
    338.45074      19.29276
    338.45684      20.66776
    338.46295      22.54276
    338.46905      23.91776
    338.47516      23.54276
    338.48126      19.29276
    338.48736      19.29276
    338.49347      18.79276
    338.49957      17.16776
    338.50568      15.79276
    338.51178      13.41776
    338.51789      13.16776
    338.52399      16.79276
    338.53009      21.16776
    338.53620      20.66776
    338.54230      23.91776
    338.54841      21.66776
    338.55451      16.91776
    338.56062      16.91776
    338.56672      15.79276
    338.57282      15.54276
    338.57893      12.41776
    338.58503      13.41776
    338.59114      10.54276
    338.59724       6.91776
    338.60335       8.41776
    338.60945       9.16776
    338.61555       6.79276
    338.62166       4.91776
    338.62776      -1.20724
    338.63387      -4.33224
    338.63997      -9.45724
    338.64607      -8.33224
    338.65218     -11.95724
    338.65828     -10.45724
    338.66439      -5.33224
    338.67049      -0.58224
    338.67660      -0.45724
    338.68270       6.79276
    338.68880       6.41776
    338.69491       7.41776
    338.70101       4.29276
    338.70712       4.41776
    338.71322       0.29276
    338.71933      -3.08224
    338.72543      -0.45724
    338.73153       4.79276
    338.73764       6.79276
    338.74374       8.54276
    338.74985       8.66776
    338.75595      15.04276
    338.76206      16.54276
    338.76816      12.91776
    338.77426      10.16776
    338.78037       8.29276
    338.78647       4.41776
    338.79258       3.16776
    338.79868       5.16776
    338.80479       3.29276
    338.81089       4.66776
    338.81699       7.79276
    338.82310       5.29276
    338.82920       2.04276
    338.83531      -0.33224
    338.84141       2.04276
    338.84752       4.41776
    338.85362      10.04276
    338.85972      15.91776
    338.86583      18.04276
    338.87193      13.66776
    338.87804       8.79276
    338.88414       3.16776
    338.89025       4.54276
    338.89635       6.54276
    338.90245       7.91776
    338.90856      10.16776
    338.91466       9.66776
    338.92077      11.54276
    338.92687      12.91776
    338.93298      11.66776
    338.93908       7.04276
    338.94518       3.66776
    338.95129       5.54276
    338.95739       7.91776
    338.96350      12.91776
    338.96960      15.66776
    338.97571      15.54276
    338.98181      11.66776
    338.98791       7.04276
    338.99402       4.16776
    339.00012       9.29276
    339.00623      14.79276
    339.01233      18.66776
    339.01843      16.54276
    339.02454      10.04276
    339.03064       4.41776
    339.03675      -0.83224
    339.04285      -5.83224
    339.04896     -13.45724
    339.05506     -17.58224
    339.06116     -15.58224
    339.06727     -13.20724
    339.07337     -11.20724
    339.07948     -11.83224
    339.08558     -11.45724
    339.09169     -10.70724
    339.09779     -12.45724
    339.10389     -12.95724
    339.11000     -11.08224
    339.11610     -10.33224
    339.12221     -12.08224
    339.12831     -13.45724
    339.13442     -13.08224
    339.14052     -15.45724
    339.14662     -15.20724
    339.15273     -17.95724
    339.15883     -22.33224
    339.16494     -22.33224
    339.17104     -21.70724
    339.17715     -19.45724
    339.18325     -12.95724
    339.18935      -8.08224
    339.19546      -8.20724
    339.20156      -2.83224
    339.20767      -2.08224
    339.21377      -1.83224
    339.21988      -1.33224
    339.22598       0.79276
    339.23208       3.66776
    339.23819       4.66776
    339.24429       5.91776
    339.25040       7.91776
    339.25650       8.54276
    339.26261       2.41776
    339.26871      -2.45724
    339.27481      -1.95724
    339.28092       3.54276
    339.28702       2.91776
    339.29313      -0.08224
    339.29923      -1.95724
    339.30534      -7.33224
    339.31144     -12.83224
    339.31754     -12.95724
    339.32365     -13.33224
    339.32975     -15.33224
    339.33586     -17.95724
    339.34196     -19.08224
    339.34806     -22.58224
    339.35417     -21.70724
    339.36027     -15.70724
    339.36638      -9.33224
    339.37248      -6.95724
    339.37859      -7.45724
    339.38469      -3.20724
    339.39079       0.16776
    339.39690       2.54276
    339.40300       5.41776
    339.40911       8.29276
    339.41521      13.54276
    339.42132      14.16776
    339.42742      12.66776
    339.43352      10.04276
    339.43963      10.04276
    339.44573      11.79276
    339.45184       9.16776
    339.45794       8.16776
    339.46405       5.79276
    339.47015       1.91776
    339.47625       0.16776
    339.48236       1.29276
    339.48846       1.66776
    339.49457       6.04276
    339.50067       9.54276
    339.50678      14.41776
    339.51288      13.29276
    339.51898      12.04276
    339.52509       9.16776
    339.53119       9.41776
    339.53730       6.79276
    339.54340       5.79276
    339.54951       7.66776
    339.55561      11.41776
    339.56171      14.79276
    339.56782      13.91776
    339.57392       7.66776
    339.58003       2.04276
    339.58613       0.91776
    339.59224       1.79276
    339.59834       1.91776
    339.60444       3.04276
    339.61055       5.04276
    339.61665       9.04276
    339.62276       9.29276
    339.62886      10.66776
    339.63497      12.41776
    339.64107      10.66776
    339.64717       6.54276
    339.65328       2.79276
    339.65938       3.91776
    339.66549       7.16776
    339.67159       5.41776
    339.67770       7.41776
    339.68380       3.91776
    339.68990       5.41776
    339.69601       2.79276
    339.70211      -2.58224
    339.70822      -6.83224
    339.71432     -13.58224
    339.72042     -16.83224
    339.72653     -15.20724
    339.73263     -13.08224
    339.73874     -10.58224
    339.74484     -11.95724
    339.75095      -8.45724
    339.75705      -5.20724
    339.76315      -6.83224
    339.76926      -5.70724
    339.77536      -2.08224
    339.78147      -0.45724
    339.78757      -2.33224
    339.79368      -7.45724
    339.79978      -7.95724
    339.80588      -3.58224
    339.81199      -0.58224
    339.81809       1.91776
    339.82420       4.41776
    339.83030       7.91776
    339.83641      11.41776
    339.84251      10.66776
    339.84861       6.79276
    339.85472       7.91776
    339.86082      12.66776
    339.86693       8.79276
    339.87303       8.54276
    339.87914       5.66776
    339.88524      11.04276
    339.89134      16.29276
    339.89745      19.04276
    339.90355      17.66776
    339.90966      12.79276
    339.91576       9.41776
    339.92187       8.41776
    339.92797       7.41776
    339.93407       8.04276
    339.94018       5.41776
    339.94628       5.29276
    339.95239       3.79276
    339.95849       1.41776
    339.96460      -4.20724
    339.97070      -9.45724
    339.97680     -11.33224
    339.98291     -12.95724
    339.98901     -10.70724
    339.99512     -10.58224
    340.00122      -7.58224
    340.00733      -7.20724
    340.01343      -8.45724
    340.01953      -8.70724
    340.02564      -6.45724
    340.03174      -2.95724
    340.03785       0.29276
    340.04395       5.16776
    340.05005      11.16776
    340.05616      12.41776
    340.06226       9.66776
    340.06837       9.66776
    340.07447       8.79276
    340.08058       7.16776
    340.08668       4.54276
    340.09278       3.91776
    340.09889       0.41776
    340.10499      -4.45724
    340.11110      -8.33224
    340.11720      -8.83224
    340.12331      -4.33224
    340.12941      -0.58224
    340.13551      -0.08224
    340.14162       4.66776
    340.14772       2.29276
    340.15383      -0.33224
    340.15993      -6.45724
    340.16604      -6.58224
    340.17214      -4.83224
    340.17824      -3.70724
    340.18435      -3.33224
    340.19045      -1.83224
    340.19656       3.41776
    340.20266       1.79276
    340.20877      -1.58224
    340.21487      -5.20724
    340.22097      -8.45724
    340.22708      -8.20724
    340.23318      -7.45724
    340.23929      -5.08224
    340.24539      -0.58224
    340.25150      -2.58224
    340.25760      -4.70724
    340.26370      -4.95724
    340.26981      -5.70724
    340.27591      -9.95724
    340.28202     -12.45724
    340.28812      -4.70724
    340.29423      -1.95724
    340.30033      -2.08224
    340.30643      -3.95724
    340.31254      -8.08224
    340.31864      -6.70724
    340.32475      -7.08224
    340.33085      -5.08224
    340.33696      -1.20724
    340.34306       0.91776
    340.34916       3.79276
    340.35527       2.29276
    340.36137       0.79276
    340.36748      -1.70724
    340.37358      -4.95724
    340.37969      -4.45724
    340.38579      -6.58224
    340.39189      -6.70724
    340.39800      -5.83224
    340.40410      -5.20724
    340.41021      -7.58224
    340.41631     -12.08224
    340.42241     -15.20724
    340.42852     -16.33224
    340.43462     -14.45724
    340.44073     -13.58224
    340.44683     -11.58224
    340.45294      -8.08224
    340.45904      -6.83224
    340.46514     -10.20724
    340.47125     -13.70724
    340.47735     -19.33224
    340.48346     -21.08224
    340.48956     -23.45724
    340.49567     -22.20724
    340.50177     -23.58224
    340.50787     -24.33224
    340.51398     -27.08224
    340.52008     -25.95724
    340.52619     -27.33224
    340.53229     -31.20724
    340.53840     -31.45724
    340.54450     -31.08224
    340.55060     -24.58224
    340.55671     -21.83224
    340.56281     -16.70724
    340.56892      -9.33224
    340.57502      -6.45724
    340.58113      -1.45724
    340.58723      -2.70724
    340.59333      -3.70724
    340.59944      -4.58224
    340.60554      -9.08224
    340.61165      -8.95724
    340.61775     -11.20724
    340.62386     -13.08224
    340.62996     -10.45724
    340.63606      -8.20724
    340.64217      -7.70724
    340.64827     -10.33224
    340.65438     -10.58224
    340.66048     -13.70724
    340.66659      -8.20724
    340.67269      -2.45724
    340.67879       2.91776
    340.68490       2.91776
    340.69100      -1.45724
    340.69711      -2.95724
    340.70321       0.66776
    340.70932       3.79276
    340.71542       4.79276
    340.72152       8.66776
    340.72763       9.79276
    340.73373      14.54276
    340.73984      14.54276
    340.74594      13.91776
    340.75204      10.91776
    340.75815       4.91776
    340.76425       5.54276
    340.77036       5.16776
    340.77646      -0.83224
    340.78257      -4.33224
    340.78867      -4.45724
    340.79477       2.91776
    340.80088       7.79276
    340.80698       9.41776
    340.81309       5.79276
    340.81919       3.54276
    340.82530       2.29276
    340.83140      -0.45724
    340.83750      -2.20724
    340.84361      -1.95724
    340.84971      -3.95724
    340.85582      -6.70724
    340.86192      -8.70724
    340.86803      -8.08224
    340.87413      -8.95724
    340.88023      -5.45724
    340.88634      -2.95724
    340.89244       3.04276
    340.89855      10.79276
    340.90465      16.66776
    340.91076      21.79276
    340.91686      23.16776
    340.92296      22.79276
    340.92907      26.66776
    340.93517      29.04276
    340.94128      29.16776
    340.94738      29.16776
    340.95349      27.54276
    340.95959      22.66776
    340.96569      15.04276
    340.97180       9.66776
    340.97790       0.54276
    340.98401      -6.45724
    340.99011      -5.33224
    340.99622      -3.33224
    341.00232      -0.08224
    341.00842      -3.08224
    341.01453      -5.70724
    341.02063      -4.08224
    341.02674      -5.08224
    341.03284      -6.08224
    341.03895      -7.83224
    341.04505      -6.83224
    341.05115      -6.70724
    341.05726      -4.58224
    341.06336      -2.33224
    341.06947      -3.83224
    341.07557      -9.83224
    341.08168     -14.45724
    341.08778     -13.95724
    341.09388     -13.08224
    341.09999     -12.58224
    341.10609      -9.45724
    341.11220      -7.95724
    341.11830      -2.70724
    341.12440       1.91776
    341.13051       1.79276
    341.13661       4.66776
    341.14272       5.79276
    341.14882       2.66776
    341.15493      -0.33224
    341.16103      -2.70724
    341.16713      -6.08224
    341.17324      -6.83224
    341.17934      -5.83224
    341.18545      -7.20724
    341.19155      -8.70724
    341.19766      -9.58224
    341.20376     -11.70724
    341.20986      -8.58224
    341.21597     -11.45724
    341.22207      -8.95724
    341.22818      -6.70724
    341.23428      -4.45724
    341.24039      -2.83224
    341.24649      -1.95724
    341.25259      -3.45724
    341.25870      -1.95724
    341.26480      -2.70724
    341.27091      -0.33224
    341.27701      -2.08224
    341.28312      -3.20724
    341.28922       0.16776
    341.29532       0.04276
    341.30143       1.41776
    341.30753      -3.20724
    341.31364      -2.45724
    341.31974       0.41776
    341.32585       4.54276
    341.33195      10.04276
    341.33805      12.04276
    341.34416      10.79276
    341.35026      10.41776
    341.35637      13.91776
    341.36247      18.66776
    341.36858      16.16776
    341.37468      14.91776
    341.38078      17.54276
    341.38689      16.16776
    341.39299      17.41776
    341.39910      13.79276
    341.40520      14.41776
    341.41131      18.79276
    341.41741      16.29276
    341.42351      12.16776
    341.42962       5.29276
    341.43572       2.29276
    341.44183      -4.08224
    341.44793      -7.08224
    341.45403     -11.20724
    341.46014     -14.83224
    341.46624     -18.33224
    341.47235     -16.20724
    341.47845     -10.20724
    341.48456      -4.58224
    341.49066      -2.83224
    341.49676       1.66776
    341.50287       1.04276
    341.50897      -3.20724
    341.51508      -5.20724
    341.52118      -6.20724
    341.52729      -3.20724
    341.53339      -3.58224
    341.53949     -10.20724
    341.54560     -16.08224
    341.55170     -19.08224
    341.55781     -23.95724
    341.56391     -25.70724
    341.57002     -23.83224
    341.57612     -26.33224
    341.58222     -28.20724
    341.58833     -29.95724
    341.59443     -29.58224
    341.60054     -28.20724
    341.60664     -25.08224
    341.61275     -23.95724
    341.61885     -24.33224
    341.62495     -22.20724
    341.63106     -25.58224
    341.63716     -30.20724
    341.64327     -34.83224
    341.64937     -32.58224
    341.65548     -23.95724
    341.66158     -15.70724
    341.66768     -13.58224
    341.67379     -12.33224
    341.67989     -16.70724
    341.68600     -21.08224
    341.69210     -26.45724
    341.69821     -30.20724
    341.70431     -23.45724
    341.71041     -22.08224
    341.71652     -16.95724
    341.72262     -13.83224
    341.72873     -14.45724
    341.73483     -12.83224
    341.74094     -11.95724
    341.74704      -7.83224
    341.75314      -7.70724
    341.75925      -3.20724
    341.76535      -0.95724
    341.77146       0.16776
    341.77756       2.41776
    341.78366       5.04276
    341.78977       4.79276
    341.79587       6.79276
    341.80198       6.41776
    341.80808       3.41776
    341.81419       1.91776
    341.82029       4.16776
    341.82639       9.41776
    341.83250      14.41776
    341.83860      17.54276
    341.84471      12.91776
    341.85081      11.29276
    341.85692      10.16776
    341.86302      10.66776
    341.86912       8.04276
    341.87523       1.91776
    341.88133      -6.58224
    341.88744     -10.33224
    341.89354      -9.33224
    341.89965      -4.33224
    341.90575       0.79276
    341.91185       2.16776
    341.91796       4.66776
    341.92406       4.79276
    341.93017       3.41776
    341.93627      -0.58224
    341.94238       0.04276
    341.94848      -0.08224
    341.95458       0.41776
    341.96069       1.16776
    341.96679      -0.45724
    341.97290       2.29276
    341.97900       6.66776
    341.98511       4.29276
    341.99121       5.41776
    341.99731       7.16776
    342.00342      10.16776
    342.00952       9.79276
    342.01563      11.41776
    342.02173       8.04276
    342.02784       3.41776
    342.03394      -2.08224
    342.04004      -4.83224
    342.04615       2.29276
    342.05225       6.16776
    342.05836       5.29276
    342.06446       3.54276
    342.07057      -3.33224
    342.07667      -6.95724
    342.08277      -7.95724
    342.08888      -4.33224
    342.09498      -2.70724
    342.10109      -2.08224
    342.10719      -3.83224
    342.11330      -5.70724
    342.11940      -7.70724
    342.12550      -9.83224
    342.13161      -5.20724
    342.13771      -2.83224
    342.14382      -5.95724
    342.14992      -3.83224
    342.15602      -8.45724
    342.16213      -8.33224
    342.16823      -7.08224
    342.17434      -3.95724
    342.18044       0.16776
    342.18655      -1.45724
    342.19265      -2.45724
    342.19875      -4.20724
    342.20486      -8.33224
    342.21096      -6.45724
    342.21707      -2.45724
    342.22317       0.66776
    342.22928      -3.58224
    342.23538      -6.58224
    342.24148      -9.20724
    342.24759      -5.33224
    342.25369       0.16776
    342.25980       3.29276
    342.26590       8.16776
    342.27201      13.91776
    342.27811      18.16776
    342.28421      25.54276
    342.29032      26.04276
    342.29642      24.54276
    342.30253      23.54276
    342.30863      24.04276
    342.31474      24.54276
    342.32084      26.16776
    342.32694      25.91776
    342.33305      25.04276
    342.33915      23.54276
    342.34526      21.29276
    342.35136      17.91776
    342.35747      11.91776
    342.36357       5.29276
    342.36967      -1.20724
    342.37578      -3.83224
    342.38188      -6.08224
    342.38799     -11.70724
    342.39409     -14.20724
    342.40020     -16.20724
    342.40630     -10.45724
    342.41240      -7.20724
    342.41851       0.04276
    342.42461       4.16776
    342.43072       1.29276
    342.43682       7.04276
    342.44293       8.04276
    342.44903       7.91776
    342.45513       3.91776
    342.46124       2.04276
    342.46734       5.04276
    342.47345       9.29276
    342.47955      12.16776
    342.48565      15.91776
    342.49176      21.16776
    342.49786      20.66776
    342.50397      16.29276
    342.51007      11.16776
    342.51618       9.41776
    342.52228       7.41776
    342.52838       5.16776
    342.53449       1.54276
    342.54059       2.41776
    342.54670       9.04276
    342.55280      13.16776
    342.55891      15.66776
    342.56501      13.29276
    342.57111       9.29276
    342.57722       8.29276
    342.58332       8.91776
    342.58943       9.79276
    342.59553       6.04276
    342.60164       0.79276
    342.60774       1.91776
    342.61384       6.79276
    342.61995      10.04276
    342.62605       9.04276
    342.63216       8.29276
    342.63826       5.91776
    342.64437       0.79276
    342.65047      -3.70724
    342.65657      -8.58224
    342.66268      -9.33224
    342.66878      -8.20724
    342.67489      -9.08224
    342.68099      -7.33224
    342.68710      -5.95724
    342.69320       2.66776
    342.69930       7.41776
    342.70541       8.16776
    342.71151      11.29276
    342.71762       9.29276
    342.72372       4.04276
    342.72983       4.29276
    342.73593       8.04276
    342.74203      11.29276
    342.74814      14.91776
    342.75424      18.66776
    342.76035      17.41776
    342.76645      11.54276
    342.77256       6.16776
    342.77866       4.16776
    342.78476      -0.58224
    342.79087      -4.95724
    342.79697     -10.58224
    342.80308      -9.58224
    342.80918     -12.70724
    342.81529      -8.20724
    342.82139       0.66776
    342.82749       2.29276
    342.83360       7.54276
    342.83970      11.79276
    342.84581      10.91776
    342.85191      10.29276
    342.85801       8.41776
    342.86412      11.54276
    342.87022       6.41776
    342.87633       0.41776
    342.88243      -0.58224
    342.88854      -1.08224
    342.89464      -0.08224
    342.90074      -3.33224
    342.90685      -1.70724
    342.91295      -0.33224
    342.91906      -3.08224
    342.92516      -3.45724
    342.93127      -7.08224
    342.93737      -6.70724
    342.94347      -8.95724
    342.94958      -9.08224
    342.95568      -9.83224
    342.96179     -12.58224
    342.96789      -9.20724
    342.97400      -8.33224
    342.98010     -11.70724
    342.98620     -12.70724
    342.99231      -8.95724
    342.99841      -5.83224
    343.00452      -6.45724
    343.01062      -3.08224
    343.01673      -3.83224
    343.02283      -0.58224
    343.02893       7.91776
    343.03504       9.66776
    343.04114       9.41776
    343.04725       2.29276
    343.05335      -1.58224
    343.05946       0.91776
    343.06556       6.04276
    343.07166      10.91776
    343.07777      12.29276
    343.08387      11.04276
    343.08998       7.29276
    343.09608       0.66776
    343.10219      -4.45724
    343.10829     -10.45724
    343.11439     -18.83224
    343.12050     -23.20724
    343.12660     -24.58224
    343.13271     -22.08224
    343.13881     -18.33224
    343.14492      -9.95724
    343.15102      -5.08224
    343.15712      -3.20724
    343.16323      -7.95724
    343.16933     -14.83224
    343.17544     -17.45724
    343.18154     -19.08224
    343.18764     -19.08224
    343.19375     -19.95724
    343.19985     -21.95724
    343.20596     -22.45724
    343.21206     -24.45724
    343.21817     -21.58224
    343.22427     -21.95724
    343.23037     -24.08224
    343.23648     -22.58224
    343.24258     -21.95724
    343.24869     -19.70724
    343.25479     -14.83224
    343.26090     -11.95724
    343.26700      -9.83224
    343.27310      -2.83224
    343.27921       4.66776
    343.28531       5.41776
    343.29142       0.54276
    343.29752      -3.20724
    343.30363      -3.83224
    343.30973      -5.70724
    343.31583      -4.58224
    343.32194      -1.45724
    343.32804       1.66776
    343.33415       3.54276
    343.34025       7.29276
    343.34636       1.91776
    343.35246       1.29276
    343.35856       3.29276
    343.36467      -3.83224
    343.37077      -9.20724
    343.37688     -15.58224
    343.38298     -12.70724
    343.38909      -4.95724
    343.39519       3.66776
    343.40129       4.54276
    343.40740       3.16776
    343.41350       5.66776
    343.41961      10.04276
    343.42571      12.16776
    343.43182      12.29276
    343.43792      12.29276
    343.44402       8.79276
    343.45013      10.54276
    343.45623      12.66776
    343.46234      15.04276
    343.46844      11.91776
    343.47455       7.91776
    343.48065       4.54276
    343.48675       4.41776
    343.49286      -0.20724
    343.49896      -4.33224
    343.50507      -8.08224
    343.51117     -12.20724
    343.51728     -15.08224
    343.52338     -16.83224
    343.52948     -18.20724
    343.53559     -16.95724
    343.54169     -14.20724
    343.54780     -12.20724
    343.55390      -8.70724
    343.56000      -7.95724
    343.56611      -8.33224
    343.57221     -11.70724
    343.57832     -12.08224
    343.58442     -11.45724
    343.59053     -11.20724
    343.59663     -12.33224
    343.60273     -17.70724
    343.60884     -23.95724
    343.61494     -27.70724
    343.62105     -28.70724
    343.62715     -26.58224
    343.63326     -25.95724
    343.63936     -23.95724
    343.64546     -13.83224
    343.65157      -4.33224
    343.65767       3.54276
    343.66378       2.79276
    343.66988       0.66776
    343.67599       1.66776
    343.68209       5.79276
    343.68819       7.79276
    343.69430       7.54276
    343.70040       5.91776
    343.70651       3.16776
    343.71261       0.54276
    343.71872      -2.95724
    343.72482       0.04276
    343.73092       2.54276
    343.73703       6.04276
    343.74313       6.16776
    343.74924       6.04276
    343.75534      10.91776
    343.76145      13.54276
    343.76755      13.41776
    343.77365      10.66776
    343.77976       4.91776
    343.78586       1.79276
    343.79197      -2.58224
    343.79807      -5.08224
    343.80418      -9.70724
    343.81028     -11.45724
    343.81638     -16.20724
    343.82249     -23.83224
    343.82859     -26.58224
    343.83470     -24.95724
    343.84080     -23.20724
    343.84691     -21.70724
    343.85301     -19.58224
    343.85911     -14.20724
    343.86522      -6.83224
    343.87132      -2.70724
    343.87743       2.79276
    343.88353       6.54276
    343.88963      13.04276
    343.89574      18.29276
    343.90184      21.79276
    343.90795      18.16776
    343.91405      13.04276
    343.92016      11.29276
    343.92626      11.66776
    343.93236       7.66776
    343.93847       6.54276
    343.94457       3.29276
    343.95068       0.54276
    343.95678      -3.08224
    343.96289      -8.83224
    343.96899     -10.70724
    343.97509     -10.45724
    343.98120      -3.83224
    343.98730       5.16776
    343.99341       4.79276
    343.99951      -0.70724
    344.00562      -6.83224
    344.01172      -7.70724
    344.01782      -6.58224
    344.02393      -3.70724
    344.03003      -5.08224
    344.03614      -1.83224
    344.04224      -0.33224
    344.04835      -3.20724
    344.05445     -14.20724
    344.06055     -23.95724
    344.06666     -26.70724
    344.07276     -27.83224
    344.07887     -24.33224
    344.08497     -21.83224
    344.09108     -22.83224
    344.09718     -21.83224
    344.10328     -20.83224
    344.10939     -16.33224
    344.11549     -13.33224
    344.12160     -18.70724
    344.12770     -21.45724
    344.13381     -23.08224
    344.13991     -23.58224
    344.14601     -26.58224
    344.15212     -31.08224
    344.15822     -31.58224
    344.16433     -36.58224
    344.17043     -37.33224
    344.17654     -37.83224
    344.18264     -37.33224
    344.18874     -31.33224
    344.19485     -23.70724
    344.20095     -22.33224
    344.20706     -21.70724
    344.21316     -16.58224
    344.21927     -12.95724
    344.22537     -11.45724
    344.23147     -11.45724
    344.23758     -14.45724
    344.24368     -18.08224
    344.24979     -20.58224
    344.25589     -25.58224
    344.26199     -18.58224
    344.26810     -15.20724
    344.27420     -12.58224
    344.28031     -15.08224
    344.28641     -20.83224
    344.29252     -25.45724
    344.29862     -26.95724
    344.30472     -24.45724
    344.31083     -21.83224
    344.31693     -18.95724
    344.32304     -14.95724
    344.32914     -12.20724
    344.33525      -6.95724
    344.34135      -2.33224
    344.34745       0.66776
    344.35356       2.04276
    344.35966       1.54276
    344.36577       1.79276
    344.37187      -1.08224
    344.37798      -0.70724
    344.38408       0.16776
    344.39018      -1.08224
    344.39629      -2.95724
    344.40239      -4.45724
    344.40850      -2.95724
    344.41460      -3.70724
    344.42071      -7.08224
    344.42681      -9.20724
    344.43291      -7.20724
    344.43902      -5.20724
    344.44512      -5.08224
    344.45123      -2.83224
    344.45733       0.54276
    344.46344      -2.95724
    344.46954      -4.58224
    344.47564      -6.33224
    344.48175      -6.95724
    344.48785      -7.95724
    344.49396      -9.70724
    344.50006     -11.70724
    344.50617     -13.08224
    344.51227      -6.83224
    344.51837      -1.45724
    344.52448       1.79276
    344.53058       8.16776
    344.53669      13.91776
    344.54279      14.66776
    344.54890      16.04276
    344.55500      17.29276
    344.56110      15.91776
    344.56721      12.66776
    344.57331       7.16776
    344.57942       4.29276
    344.58552      -0.33224
    344.59162      -6.83224
    344.59773     -11.70724
    344.60383     -11.58224
    344.60994      -3.45724
    344.61604       1.91776
    344.62215       3.04276
    344.62825       6.79276
    344.63435      11.29276
    344.64046       9.54276
    344.64656      14.29276
    344.65267      15.66776
    344.65877      15.54276
    344.66488      16.04276
    344.67098      14.66776
    344.67708       9.41776
    344.68319       4.54276
    344.68929       4.41776
    344.69540       8.66776
    344.70150       8.66776
    344.70761      15.29276
    344.71371      18.54276
    344.71981      18.04276
    344.72592      19.79276
    344.73202      24.91776
    344.73813      22.91776
    344.74423      17.91776
    344.75034      14.66776
    344.75644      13.91776
    344.76254      12.29276
    344.76865      16.29276
    344.77475      14.91776
    344.78086      13.91776
    344.78696      11.04276
    344.79307       8.41776
    344.79917       8.04276
    344.80527       4.54276
    344.81138       8.66776
    344.81748      11.41776
    344.82359       7.91776
    344.82969       2.91776
    344.83580       0.41776
    344.84190      -2.08224
    344.84800      -2.20724
    344.85411       1.04276
    344.86021       4.66776
    344.86632       2.04276
    344.87242       2.29276
    344.87853       4.54276
    344.88463       3.29276
    344.89073      -1.58224
    344.89684      -5.58224
    344.90294      -7.70724
    344.90905      -9.08224
    344.91515      -4.95724
    344.92126      -1.33224
    344.92736      -0.45724
    344.93346       5.29276
    344.93957      11.29276
    344.94567      11.54276
    344.95178       5.41776
    344.95788       3.66776
    344.96398       2.29276
    344.97009       3.41776
    344.97619       2.16776
    344.98230       0.16776
    344.98840       1.04276
    344.99451       3.41776
    345.00061       2.04276
    345.00671       2.41776
    345.01282      -0.95724
    345.01892       0.04276
    345.02503       4.91776
    345.03113      10.54276
    345.03724      14.16776
    345.04334      11.79276
    345.04944       9.04276
    345.05555       8.66776
    345.06165       8.16776
    345.06776       4.79276
    345.07386       0.16776
    345.07997      -2.33224
    345.08607      -7.20724
    345.09217     -10.08224
    345.09828     -12.08224
    345.10438     -13.58224
    345.11049      -8.45724
    345.11659      -2.45724
    345.12270       2.91776
    345.12880       7.04276
    345.13490       7.41776
    345.14101       8.29276
    345.14711      11.04276
    345.15322      14.54276
    345.15932      19.29276
    345.16543      21.66776
    345.17153      23.29276
    345.17763      27.66776
    345.18374      26.79276
    345.18984      22.66776
    345.19595      21.54276
    345.20205      22.54276
    345.20816      21.29276
    345.21426      21.16776
    345.22036      20.79276
    345.22647      24.91776
    345.23257      31.04276
    345.23868      31.91776
    345.24478      32.79276
    345.25089      35.04276
    345.25699      35.29276
    345.26309      32.04276
    345.26920      29.79276
    345.27530      28.54276
    345.28141      28.16776
    345.28751      31.04276
    345.29361      35.16776
    345.29972      36.91776
    345.30582      38.04276
    345.31193      37.79276
    345.31803      40.04276
    345.32414      39.41776
    345.33024      38.54276
    345.33634      36.91776
    345.34245      35.16776
    345.34855      32.16776
    345.35466      28.54276
    345.36076      28.54276
    345.36687      25.66776
    345.37297      19.66776
    345.37907      18.54276
    345.38518      20.41776
    345.39128      27.04276
    345.39739      33.91776
    345.40349      34.04276
    345.40960      36.54276
    345.41570      38.29276
    345.42180      38.79276
    345.42791      38.91776
    345.43401      34.79276
    345.44012      25.66776
    345.44622      16.66776
    345.45233      10.54276
    345.45843       0.29276
    345.46453     -12.45724
    345.47064     -21.45724
    345.47674     -24.58224
    345.48285     -26.20724
    345.48895     -27.33224
    345.49506     -32.58224
    345.50116     -40.70724
    345.50726     -39.33224
    345.51337     -34.45724
    345.51947     -30.08224
    345.52558     -23.33224
    345.53168     -21.20724
    345.53779     -15.45724
    345.54389     -16.45724
    345.54999     -16.33224
    345.55610     -13.70724
    345.56220      -8.08224
    345.56831      -0.33224
    345.57441       4.04276
    345.58052       6.16776
    345.58662       8.29276
    345.59272      10.41776
    345.59883      15.54276
    345.60493      18.04276
    345.61104      14.54276
    345.61714       8.04276
    345.62325       2.29276
    345.62935       2.91776
    345.63545      -0.33224
    345.64156      -1.33224
    345.64766      -2.08224
    345.65377      -0.20724
    345.65987      -0.95724
    345.66597       3.41776
    345.67208      11.79276
    345.67818      16.29276
    345.68429      24.16776
    345.69039      25.29276
    345.69650      25.79276
    345.70260      27.41776
    345.70870      28.41776
    345.71481      26.41776
    345.72091      29.16776
    345.72702      31.29276
    345.73312      32.91776
    345.73923      29.79276
    345.74533      26.29276
    345.75143      25.54276
    345.75754      25.41776
    345.76364      23.54276
    345.76975      19.54276
    345.77585      16.29276
    345.78196      16.66776
    345.78806      19.79276
    345.79416      18.04276
    345.80027      15.54276
    345.80637      12.41776
    345.81248      14.91776
    345.81858      12.79276
    345.82469      10.16776
    345.83079       5.91776
    345.83689       5.54276
    345.84300       7.29276
    345.84910       3.66776
    345.85521       5.04276
    345.86131       4.04276
    345.86742       6.79276
    345.87352      16.79276
    345.87962      23.91776
    345.88573      25.54276
    345.89183      25.04276
    345.89794      25.41776
    345.90404      26.79276
    345.91015      22.54276
    345.91625      20.79276
    345.92235      16.41776
    345.92846      19.29276
    345.93456      21.29276
    345.94067      22.04276
    345.94677      18.29276
    345.95288      16.91776
    345.95898      14.54276
    345.96508      17.16776
    345.97119      14.54276
    345.97729      11.66776
    345.98340       8.79276
    345.98950      12.79276
    345.99560      14.16776
    346.00171      13.16776
    346.00781      13.04276
    346.01392      13.41776
    346.02002      16.91776
    346.02613      21.16776
    346.03223      21.41776
    346.03833      21.79276
    346.04444      25.04276
    346.05054      27.66776
    346.05665      23.91776
    346.06275      18.54276
    346.06886      15.54276
    346.07496      16.29276
    346.08106      16.41776
    346.08717      15.66776
    346.09327      12.79276
    346.09938      12.91776
    346.10548      14.16776
    346.11159      11.04276
    346.11769      10.79276
    346.12379       9.91776
    346.12990       8.91776
    346.13600      11.54276
    346.14211      10.91776
    346.14821       1.54276
    346.15432      -5.70724
    346.16042      -8.95724
    346.16652      -7.08224
    346.17263      -5.95724
    346.17873      -2.95724
    346.18484       2.04276
    346.19094       5.54276
    346.19705      11.54276
    346.20315      12.41776
    346.20925       8.16776
    346.21536      10.66776
    346.22146      10.66776
    346.22757      12.41776
    346.23367      14.91776
    346.23978      17.91776
    346.24588      21.16776
    346.25198      23.79276
    346.25809      29.79276
    346.26419      34.79276
    346.27030      36.41776
    346.27640      37.54276
    346.28251      40.91776
    346.28861      37.66776
    346.29471      26.66776
    346.30082      18.91776
    346.30692      13.04276
    346.31303      10.29276
    346.31913      12.91776
    346.32524      16.16776
    346.33134      19.29276
    346.33744      21.29276
    346.34355      18.29276
    346.34965      17.04276
    346.35576      16.16776
    346.36186      12.04276
    346.36796      11.16776
    346.37407      10.16776
    346.38017      11.04276
    346.38628      10.29276
    346.39238       7.91776
    346.39849       6.66776
    346.40459       5.16776
    346.41069       6.54276
    346.41680       4.54276
    346.42290       1.91776
    346.42901       1.66776
    346.43511       4.04276
    346.44122       6.79276
    346.44732       8.29276
    346.45342      11.04276
    346.45953       9.66776
    346.46563       4.41776
    346.47174       3.29276
    346.47784       5.29276
    346.48395       5.66776
    346.49005       5.29276
    346.49615       6.79276
    346.50226       7.91776
    346.50836       8.54276
    346.51447      10.41776
    346.52057      13.54276
    346.52668      16.29276
    346.53278      17.54276
    346.53888      18.04276
    346.54499      17.79276
    346.55109      16.91776
    346.55720      18.54276
    346.56330      25.16776
    346.56941      25.79276
    346.57551      21.04276
    346.58161      24.66776
    346.58772      27.04276
    346.59382      22.66776
    346.59993      21.66776
    346.60603      20.16776
    346.61214      19.41776
    346.61824      20.54276
    346.62434      21.54276
    346.63045      24.16776
    346.63655      26.54276
    346.64266      29.91776
    346.64876      26.54276
    346.65487      21.16776
    346.66097      14.79276
    346.66707       8.41776
    346.67318       3.16776
    346.67928      -1.70724
    346.68539      -3.95724
    346.69149      -7.20724
    346.69759      -9.45724
    346.70370      -8.08224
    346.70980      -5.95724
    346.71591      -2.58224
    346.72201      -2.33224
    346.72812       1.41776
    346.73422       7.66776
    346.74032       8.16776
    346.74643      10.41776
    346.75253      12.16776
    346.75864      10.66776
    346.76474      12.41776
    346.77085      14.16776
    346.77695      15.04276
    346.78305      16.04276
    346.78916      19.41776
    346.79526      19.66776
    346.80137      16.16776
    346.80747      11.04276
    346.81358       9.41776
    346.81968       9.54276
    346.82578      12.16776
    346.83189      11.54276
    346.83799      13.41776
    346.84410      13.41776
    346.85020      12.16776
    346.85631       5.66776
    346.86241      -0.58224
    346.86851       3.41776
    346.87462       4.79276
    346.88072       9.54276
    346.88683      13.66776
    346.89293      10.29276
    346.89904       3.29276
    346.90514      -4.20724
    346.91124      -9.20724
    346.91735     -11.20724
    346.92345      -9.95724
    346.92956     -11.70724
    346.93566      -8.58224
    346.94177      -3.70724
    346.94787       0.54276
    346.95397       4.41776
    346.96008      10.54276
    346.96618      14.16776
    346.97229      14.66776
    346.97839      15.79276
    346.98450      12.66776
    346.99060       9.29276
    346.99670       4.16776
    347.00281       4.16776
    347.00891       6.79276
    347.01502       7.91776
    347.02112       2.54276
    347.02723      -0.08224
    347.03333      -2.70724
    347.03943      -3.70724
    347.04554      -4.33224
    347.05164      -5.83224
    347.05775      -6.33224
    347.06385      -4.45724
    347.06995      -2.33224
    347.07606      -2.08224
    347.08216       2.54276
    347.08827       8.54276
    347.09437       9.16776
    347.10048      12.29276
    347.10658      17.54276
    347.11268      17.91776
    347.11879      20.16776
    347.12489      19.66776
    347.13100      19.04276
    347.13710      17.41776
    347.14321      14.29276
    347.14931       9.79276
    347.15541       9.54276
    347.16152       9.04276
    347.16762       8.91776
    347.17373      12.91776
    347.17983      12.16776
    347.18594      12.79276
    347.19204      16.91776
    347.19814      15.91776
    347.20425      17.16776
    347.21035      28.54276
    347.21646      34.29276
    347.22256      39.29276
    347.22867      41.29276
    347.23477      38.29276
    347.24087      37.29276
    347.24698      32.91776
    347.25308      37.04276
    347.25919      40.54276
    347.26529      40.79276
    347.27140      38.66776
    347.27750      34.04276
    347.28360      29.29276
    347.28971      26.29276
    347.29581      26.79276
    347.30192      27.41776
    347.30802      29.79276
    347.31413      32.29276
    347.32023      30.29276
    347.32633      31.16776
    347.33244      32.29276
    347.33854      26.54276
    347.34465      26.16776
    347.35075      32.16776
    347.35686      36.66776
    347.36296      40.04276
    347.36906      44.91776
    347.37517      49.04276
    347.38127      50.04276
    347.38738      47.04276
    347.39348      45.54276
    347.39958      44.91776
    347.40569      47.66776
    347.41179      50.29276
    347.41790      52.04276
    347.42400      51.91776
    347.43011      48.16776
    347.43621      43.41776
    347.44231      42.29276
    347.44842      44.41776
    347.45452      45.54276
    347.46063      43.41776
    347.46673      36.41776
    347.47284      31.79276
    347.47894      28.91776
    347.48504      23.29276
    347.49115      15.66776
    347.49725      12.16776
    347.50336      17.16776
    347.50946      21.29276
    347.51557      17.16776
    347.52167      10.16776
    347.52777       5.79276
    347.53388       6.29276
    347.53998       9.41776
    347.54609      11.54276
    347.55219      15.79276
    347.55830      16.54276
    347.56440      21.79276
    347.57050      24.41776
    347.57661      21.29276
    347.58271      12.29276
    347.58882       6.79276
    347.59492       6.91776
    347.60103      11.91776
    347.60713      11.29276
    347.61323       7.41776
    347.61934      10.41776
    347.62544      15.41776
    347.63155      21.66776
    347.63765      26.54276
    347.64376      26.66776
    347.64986      22.91776
    347.65596      20.54276
    347.66207      21.91776
    347.66817      22.29276
    347.67428      19.54276
    347.68038      18.54276
    347.68649      20.54276
    347.69259      20.66776
    347.69869      16.66776
    347.70480      12.54276
    347.71090      14.29276
    347.71701      12.54276
    347.72311       6.54276
    347.72921       3.04276
    347.73532       0.91776
    347.74142       3.16776
    347.74753       3.29276
    347.75363       6.79276
    347.75974      13.16776
    347.76584      11.29276
    347.77194       7.16776
    347.77805       2.29276
    347.78415      -0.70724
    347.79026       1.79276
    347.79636       6.04276
    347.80247       9.04276
    347.80857      13.66776
    347.81467      15.16776
    347.82078      13.29276
    347.82688      11.16776
    347.83299      14.41776
    347.83909      18.79276
    347.84520      24.79276
    347.85130      29.91776
    347.85740      34.54276
    347.86351      36.91776
    347.86961      38.91776
    347.87572      43.54276
    347.88182      42.04276
    347.88793      34.79276
    347.89403      32.16776
    347.90013      30.04276
    347.90624      29.41776
    347.91234      30.91776
    347.91845      33.41776
    347.92455      29.41776
    347.93066      26.41776
    347.93676      24.66776
    347.94286      24.54276
    347.94897      21.04276
    347.95507      22.79276
    347.96118      24.41776
    347.96728      25.04276
    347.97339      28.54276
    347.97949      28.16776
    347.98559      31.54276
    347.99170      32.41776
    347.99780      35.54276
    348.00391      34.29276
    348.01001      30.54276
    348.01612      24.16776
    348.02222      16.04276
    348.02832       9.04276
    348.03443       6.79276
    348.04053      10.16776
    348.04664       9.79276
    348.05274       6.29276
    348.05885       3.04276
    348.06495       4.66776
    348.07105       8.41776
    348.07716      13.29276
    348.08326      15.54276
    348.08937      12.54276
    348.09547       6.29276
    348.10157       5.66776
    348.10768       6.54276
    348.11378       9.29276
    348.11989      10.54276
    348.12599      15.16776
    348.13210      15.41776
    348.13820      15.54276
    348.14430      17.91776
    348.15041      18.16776
    348.15651      19.29276
    348.16262      20.04276
    348.16872      19.04276
    348.17483      12.41776
    348.18093       5.79276
    348.18703      -0.95724
    348.19314       2.66776
    348.19924       5.54276
    348.20535      11.29276
    348.21145      17.66776
    348.21756      19.54276
    348.22366      24.79276
    348.22976      31.16776
    348.23587      32.16776
    348.24197      28.91776
    348.24808      27.29276
    348.25418      27.54276
    348.26029      25.66776
    348.26639      25.41776
    348.27249      20.04276
    348.27860      18.04276
    348.28470      18.41776
    348.29081      12.29276
    348.29691       9.79276
    348.30302       6.41776
    348.30912       4.79276
    348.31522       3.16776
    348.32133       5.66776
    348.32743      12.04276
    348.33354      12.91776
    348.33964      16.79276
    348.34575      18.29276
    348.35185      16.41776
    348.35795      14.66776
    348.36406      12.41776
    348.37016       7.91776
    348.37627       3.16776
    348.38237      -4.95724
    348.38848      -9.70724
    348.39458     -14.83224
    348.40068     -14.95724
    348.40679      -8.45724
    348.41289      -6.33224
    348.41900      -6.70724
    348.42510      -8.20724
    348.43120      -8.83224
    348.43731      -6.70724
    348.44341      -6.58224
    348.44952      -8.45724
    348.45562     -10.08224
    348.46173      -7.20724
    348.46783      -4.70724
    348.47393      -2.95724
    348.48004      -1.95724
    348.48614       0.91776
    348.49225       2.79276
    348.49835       4.79276
    348.50446       5.29276
    348.51056       6.41776
    348.51666       8.54276
    348.52277       8.79276
    348.52887       8.91776
    348.53498       6.41776
    348.54108      -0.33224
    348.54719      -3.08224
    348.55329       0.79276
    348.55939       0.66776
    348.56550      -0.33224
    348.57160      -2.95724
    348.57771      -2.08224
    348.58381      -1.33224
    348.58992       2.91776
    348.59602       4.91776
    348.60212       9.29276
    348.60823       9.91776
    348.61433       8.91776
    348.62044      12.54276
    348.62654      15.79276
    348.63265      23.29276
    348.63875      25.91776
    348.64485      26.54276
    348.65096      25.66776
    348.65706      18.79276
    348.66317      15.29276
    348.66927      14.04276
    348.67538      10.91776
    348.68148       8.54276
    348.68758       5.04276
    348.69369       5.79276
    348.69979       6.66776
    348.70590       9.04276
    348.71200       9.54276
    348.71811      11.29276
    348.72421      13.54276
    348.73031      12.66776
    348.73642      12.29276
    348.74252      14.29276
    348.74863      10.41776
    348.75473       9.04276
    348.76084       8.54276
    348.76694       9.16776
    348.77304      14.79276
    348.77915      15.91776
    348.78525      16.79276
    348.79136      18.16776
    348.79746      16.66776
    348.80356      14.16776
    348.80967       9.66776
    348.81577       6.54276
    348.82188       5.54276
    348.82798       4.91776
    348.83409       2.16776
    348.84019       3.66776
    348.84629       6.16776
    348.85240      12.54276
    348.85850      14.66776
    348.86461      14.54276
    348.87071      14.54276
    348.87682      13.29276
    348.88292      15.29276
    348.88902      17.91776
    348.89513      16.16776
    348.90123      19.79276
    348.90734      25.16776
    348.91344      31.66776
    348.91955      33.04276
    348.92565      28.41776
    348.93175      24.29276
    348.93786      19.79276
    348.94396      18.16776
    348.95007      17.29276
    348.95617       9.16776
    348.96228       1.79276
    348.96838      -1.33224
    348.97448      -9.83224
    348.98059     -11.45724
    348.98669     -18.45724
    348.99280     -19.20724
    348.99890     -11.58224
    349.00501      -4.83224
    349.01111      -1.20724
    349.01721       1.54276
    349.02332       6.66776
    349.02942      11.29276
    349.03553      10.41776
    349.04163      11.41776
    349.04774       8.16776
    349.05384       7.29276
    349.05994       5.91776
    349.06605       4.41776
    349.07215      -0.83224
    349.07826      -3.83224
    349.08436      -8.45724
    349.09047      -7.95724
    349.09657      -3.83224
    349.10267      -2.33224
    349.10878       2.54276
    349.11488       8.79276
    349.12099      12.41776
    349.12709      21.16776
    349.13319      21.54276
    349.13930      15.04276
    349.14540      10.04276
    349.15151       8.66776
    349.15761      10.41776
    349.16372       7.16776
    349.16982       3.41776
    349.17592      -1.45724
    349.18203      -2.95724
    349.18813      -2.83224
    349.19424      -5.58224
    349.20034      -7.70724
    349.20645      -8.08224
    349.21255      -2.45724
    349.21865       0.91776
    349.22476      -4.33224
    349.23086      -5.08224
    349.23697      -6.83224
    349.24307       0.04276
    349.24918      10.54276
    349.25528      14.79276
    349.26138      17.54276
    349.26749      17.54276
    349.27359      12.41776
    349.27970       8.41776
    349.28580       9.66776
    349.29191      13.79276
    349.29801      15.66776
    349.30411      12.79276
    349.31022      11.16776
    349.31632      10.41776
    349.32243      11.29276
    349.32853      13.04276
    349.33464      12.79276
    349.34074       8.66776
    349.34684       5.54276
    349.35295       2.29276
    349.35905       1.04276
    349.36516       5.91776
    349.37126       4.91776
    349.37737       7.16776
    349.38347       8.16776
    349.38957       6.66776
    349.39568       9.16776
    349.40178       6.79276
    349.40789       6.54276
    349.41399       5.41776
    349.42010       4.66776
    349.42620       3.41776
    349.43230       3.04276
    349.43841       0.91776
    349.44451       3.91776
    349.45062       4.54276
    349.45672       3.79276
    349.46283       3.66776
    349.46893       6.04276
    349.47503      11.79276
    349.48114      13.54276
    349.48724      12.16776
    349.49335      11.79276
    349.49945      12.41776
    349.50555      11.16776
    349.51166      13.79276
    349.51776      12.29276
    349.52387       8.66776
    349.52997       5.16776
    349.53608       5.91776
    349.54218       5.41776
    349.54828      -1.20724
    349.55439      -2.95724
    349.56049       0.41776
    349.56660       7.16776
    349.57270      13.79276
    349.57881      16.41776
    349.58491      19.54276
    349.59101      22.91776
    349.59712      23.91776
    349.60322      24.04276
    349.60933      26.54276
    349.61543      31.41776
    349.62154      32.16776
    349.62764      28.41776
    349.63374      28.91776
    349.63985      25.29276
    349.64595      18.29276
    349.65206      14.29276
    349.65816       9.66776
    349.66427       9.29276
    349.67037       0.29276
    349.67647       2.91776
    349.68258       7.91776
    349.68868       9.54276
    349.69479       8.91776
    349.70089       8.91776
    349.70700      13.04276
    349.71310      16.41776
    349.71920      18.16776
    349.72531      16.16776
    349.73141      19.66776
    349.73752      17.66776
    349.74362      15.54276
    349.74973      17.04276
    349.75583      16.66776
    349.76193      15.54276
    349.76804      15.16776
    349.77414      15.29276
    349.78025      16.16776
    349.78635      17.29276
    349.79246      13.79276
    349.79856      14.04276
    349.80466      13.41776
    349.81077      12.41776
    349.81687       8.54276
    349.82298       3.16776
    349.82908       2.04276
    349.83518       4.29276
    349.84129       9.54276
    349.84739      12.54276
    349.85350      15.54276
    349.85960      19.79276
    349.86571      22.91776
    349.87181      23.16776
    349.87791      15.66776
    349.88402      12.91776
    349.89012      10.66776
    349.89623       8.16776
    349.90233       7.66776
    349.90844       7.16776
    349.91454      10.41776
    349.92064       9.91776
    349.92675       7.29276
    349.93285      11.16776
    349.93896      16.79276
    349.94506      19.04276
    349.95117      19.79276
    349.95727      26.41776
    349.96337      28.29276
    349.96948      30.66776
    349.97558      32.29276
    349.98169      32.91776
    349.98779      33.29276
    349.99390      31.66776
    350.00000      29.16776
===== CH2 data Wave No.1 ===== 
mT            Intensity 
    300.00000       3.00691
    300.00610       0.75691
    300.01221       0.38191
    300.01831       0.50691
    300.02442      -0.11809
    300.03052      -0.24309
    300.03663      -0.61809
    300.04273       0.75691
    300.04883      -0.11809
    300.05494      -0.49309
    300.06104       0.50691
    300.06715       1.00691
    300.07325      -0.24309
    300.07936      -0.61809
    300.08546      -0.49309
    300.09156      -1.86809
    300.09767       0.75691
    300.10377      -0.74309
    300.10988       0.50691
    300.11598       0.75691
    300.12209      -0.36809
    300.12819       1.25691
    300.13429       0.13191
    300.14040       0.25691
    300.14650      -1.61809
    300.15261       0.00691
    300.15871      -0.86809
    300.16482       0.63191
    300.17092       0.13191
    300.17702       1.75691
    300.18313      -0.24309
    300.18923       0.63191
    300.19534      -1.24309
    300.20144       0.38191
    300.20754      -0.49309
    300.21365      -0.36809
    300.21975       0.13191
    300.22586       0.25691
    300.23196       0.25691
    300.23807      -0.36809
    300.24417       0.13191
    300.25027       1.13191
    300.25638       0.38191
    300.26248       1.00691
    300.26859       0.00691
    300.27469       0.75691
    300.28080       0.00691
    300.28690       0.25691
    300.29300      -0.36809
    300.29911      -0.61809
    300.30521       1.13191
    300.31132       0.63191
    300.31742       0.00691
    300.32353      -0.24309
    300.32963      -0.74309
    300.33573       0.75691
    300.34184       0.00691
    300.34794       0.00691
    300.35405       0.75691
    300.36015       0.75691
    300.36626       1.25691
    300.37236       0.50691
    300.37846       0.25691
    300.38457       0.25691
    300.39067      -0.36809
    300.39678       0.00691
    300.40288       0.50691
    300.40899       0.13191
    300.41509       0.50691
    300.42119       0.13191
    300.42730       1.38191
    300.43340      -0.61809
    300.43951       0.50691
    300.44561       0.00691
    300.45172      -0.36809
    300.45782       0.88191
    300.46392      -0.61809
    300.47003       0.75691
    300.47613       1.25691
    300.48224      -0.61809
    300.48834       0.75691
    300.49445       0.38191
    300.50055       0.88191
    300.50665       0.88191
    300.51276       0.50691
    300.51886      -0.36809
    300.52497      -0.24309
    300.53107       0.00691
    300.53717       0.38191
    300.54328      -0.49309
    300.54938      -0.36809
    300.55549      -0.61809
    300.56159      -0.11809
    300.56770       1.00691
    300.57380      -0.99309
    300.57990       0.88191
    300.58601       0.38191
    300.59211       0.00691
    300.59822      -0.36809
    300.60432       0.00691
    300.61043       0.38191
    300.61653       0.63191
    300.62263      -0.49309
    300.62874       0.00691
    300.63484      -0.11809
    300.64095       0.63191
    300.64705      -0.49309
    300.65316      -0.36809
    300.65926       0.00691
    300.66536       0.75691
    300.67147      -0.49309
    300.67757       1.75691
    300.68368      -1.74309
    300.68978       0.63191
    300.69589      -0.74309
    300.70199       0.75691
    300.70809       0.25691
    300.71420       1.13191
    300.72030       2.13191
    300.72641       0.75691
    300.73251      -0.49309
    300.73862       0.13191
    300.74472      -0.49309
    300.75082      -0.61809
    300.75693      -0.24309
    300.76303       1.00691
    300.76914       1.00691
    300.77524      -0.74309
    300.78135      -0.36809
    300.78745      -1.11809
    300.79355       0.50691
    300.79966      -0.74309
    300.80576       0.13191
    300.81187       0.38191
    300.81797       0.00691
    300.82408       0.25691
    300.83018       0.63191
    300.83628       0.38191
    300.84239       0.25691
    300.84849      -0.49309
    300.85460      -0.61809
    300.86070      -1.36809
    300.86681      -0.61809
    300.87291      -0.49309
    300.87901      -0.36809
    300.88512       1.50691
    300.89122       0.50691
    300.89733       0.63191
    300.90343       0.88191
    300.90953       0.75691
    300.91564      -1.11809
    300.92174      -0.36809
    300.92785      -1.61809
    300.93395       0.75691
    300.94006       0.25691
    300.94616       0.25691
    300.95226      -0.11809
    300.95837       0.88191
    300.96447       1.25691
    300.97058       0.50691
    300.97668       0.88191
    300.98279       0.63191
    300.98889      -1.49309
    300.99499       0.63191
    301.00110      -0.74309
    301.00720       0.75691
    301.01331      -0.24309
    301.01941       0.13191
    301.02552       0.25691
    301.03162      -0.61809
    301.03772       0.13191
    301.04383      -0.86809
    301.04993       0.25691
    301.05604      -0.99309
    301.06214      -1.24309
    301.06825       1.00691
    301.07435      -0.36809
    301.08045      -0.11809
    301.08656      -0.74309
    301.09266       0.00691
    301.09877       1.00691
    301.10487      -1.49309
    301.11098       0.00691
    301.11708      -0.49309
    301.12318       0.88191
    301.12929      -1.11809
    301.13539      -0.86809
    301.14150       0.63191
    301.14760      -1.24309
    301.15371       0.50691
    301.15981      -1.61809
    301.16591       0.25691
    301.17202       0.13191
    301.17812       0.13191
    301.18423      -0.24309
    301.19033       0.00691
    301.19644       0.38191
    301.20254      -0.49309
    301.20864       0.25691
    301.21475       0.00691
    301.22085      -0.49309
    301.22696       0.38191
    301.23306      -0.24309
    301.23916       0.38191
    301.24527       0.63191
    301.25137      -0.99309
    301.25748      -0.99309
    301.26358      -0.99309
    301.26969       0.25691
    301.27579      -0.11809
    301.28189      -0.49309
    301.28800       0.75691
    301.29410      -0.74309
    301.30021      -0.24309
    301.30631       0.13191
    301.31242      -1.36809
    301.31852       0.50691
    301.32462      -0.36809
    301.33073       0.13191
    301.33683      -0.74309
    301.34294       0.00691
    301.34904      -0.11809
    301.35515       0.00691
    301.36125      -0.99309
    301.36735       1.38191
    301.37346      -0.24309
    301.37956       0.75691
    301.38567      -0.49309
    301.39177       1.00691
    301.39788      -1.11809
    301.40398      -0.61809
    301.41008       0.38191
    301.41619      -1.61809
    301.42229       1.00691
    301.42840       0.13191
    301.43450       1.13191
    301.44061      -0.36809
    301.44671       0.00691
    301.45281      -1.24309
    301.45892      -0.61809
    301.46502      -0.74309
    301.47113       1.13191
    301.47723      -0.86809
    301.48334       0.25691
    301.48944      -0.86809
    301.49554      -1.11809
    301.50165       0.00691
    301.50775      -0.49309
    301.51386       1.13191
    301.51996       0.25691
    301.52607       0.13191
    301.53217       1.38191
    301.53827      -0.36809
    301.54438       1.13191
    301.55048      -0.11809
    301.55659       1.00691
    301.56269      -0.11809
    301.56880      -0.11809
    301.57490      -0.99309
    301.58100       0.13191
    301.58711       0.50691
    301.59321      -1.11809
    301.59932      -0.86809
    301.60542       0.38191
    301.61152      -1.49309
    301.61763       0.00691
    301.62373       0.00691
    301.62984      -0.74309
    301.63594      -0.36809
    301.64205       0.50691
    301.64815       0.00691
    301.65425      -0.61809
    301.66036      -0.36809
    301.66646       0.50691
    301.67257      -0.61809
    301.67867      -0.49309
    301.68478       0.38191
    301.69088       0.00691
    301.69698       0.50691
    301.70309       0.50691
    301.70919      -0.36809
    301.71530       0.00691
    301.72140      -0.11809
    301.72751      -0.86809
    301.73361      -0.24309
    301.73971       0.75691
    301.74582       1.00691
    301.75192       0.75691
    301.75803      -0.74309
    301.76413       0.88191
    301.77024       0.13191
    301.77634      -0.11809
    301.78244       0.00691
    301.78855      -1.49309
    301.79465       0.75691
    301.80076      -0.61809
    301.80686       1.00691
    301.81297       1.50691
    301.81907      -0.36809
    301.82517       1.38191
    301.83128      -0.24309
    301.83738       0.38191
    301.84349      -0.49309
    301.84959      -0.11809
    301.85570       0.50691
    301.86180       0.63191
    301.86790       1.38191
    301.87401      -0.24309
    301.88011       0.63191
    301.88622      -0.36809
    301.89232       0.25691
    301.89843       0.38191
    301.90453       0.88191
    301.91063      -0.49309
    301.91674      -0.86809
    301.92284       0.88191
    301.92895       0.75691
    301.93505       0.13191
    301.94115       1.25691
    301.94726      -0.36809
    301.95336       0.88191
    301.95947      -1.86809
    301.96557      -0.24309
    301.97168       0.63191
    301.97778      -0.36809
    301.98388      -0.36809
    301.98999       1.13191
    301.99609       1.38191
    302.00220      -1.11809
    302.00830       0.00691
    302.01441       1.00691
    302.02051       0.88191
    302.02661       0.00691
    302.03272       0.25691
    302.03882       0.50691
    302.04493      -0.24309
    302.05103       0.50691
    302.05714       0.63191
    302.06324       0.25691
    302.06934       0.38191
    302.07545      -0.11809
    302.08155       0.63191
    302.08766      -0.11809
    302.09376      -1.49309
    302.09987       0.00691
    302.10597       0.00691
    302.11207       1.50691
    302.11818       0.25691
    302.12428       1.13191
    302.13039      -0.49309
    302.13649       1.25691
    302.14260       1.25691
    302.14870       1.38191
    302.15480      -0.11809
    302.16091      -0.11809
    302.16701       0.88191
    302.17312      -1.86809
    302.17922       0.25691
    302.18533      -0.49309
    302.19143       0.50691
    302.19753      -0.99309
    302.20364       0.63191
    302.20974       1.13191
    302.21585      -1.36809
    302.22195      -0.74309
    302.22806      -0.74309
    302.23416       0.00691
    302.24026      -0.61809
    302.24637       0.50691
    302.25247       0.50691
    302.25858      -0.86809
    302.26468       0.13191
    302.27079       0.63191
    302.27689       0.00691
    302.28299       1.00691
    302.28910      -0.86809
    302.29520      -1.24309
    302.30131       0.63191
    302.30741      -1.24309
    302.31351      -0.24309
    302.31962       1.00691
    302.32572      -0.24309
    302.33183      -0.86809
    302.33793      -0.24309
    302.34404       0.25691
    302.35014       0.13191
    302.35624       0.00691
    302.36235      -0.36809
    302.36845       0.38191
    302.37456       0.63191
    302.38066       0.38191
    302.38677       0.50691
    302.39287       0.50691
    302.39897      -0.74309
    302.40508       1.38191
    302.41118       0.38191
    302.41729       0.25691
    302.42339       0.13191
    302.42950      -0.24309
    302.43560       1.38191
    302.44170      -0.24309
    302.44781       0.50691
    302.45391       0.88191
    302.46002       0.88191
    302.46612      -0.11809
    302.47223      -0.49309
    302.47833       0.63191
    302.48443       0.50691
    302.49054       0.63191
    302.49664       0.00691
    302.50275      -0.74309
    302.50885       1.00691
    302.51496       0.13191
    302.52106       1.00691
    302.52716      -1.11809
    302.53327      -0.61809
    302.53937       1.50691
    302.54548       0.25691
    302.55158      -0.61809
    302.55769       1.50691
    302.56379       0.63191
    302.56989       0.50691
    302.57600       0.13191
    302.58210      -0.11809
    302.58821      -0.24309
    302.59431       0.00691
    302.60042       0.25691
    302.60652       1.13191
    302.61262      -0.49309
    302.61873       0.50691
    302.62483      -1.11809
    302.63094      -0.49309
    302.63704      -0.74309
    302.64314       0.00691
    302.64925      -0.61809
    302.65535       0.00691
    302.66146      -0.24309
    302.66756       0.75691
    302.67367      -0.24309
    302.67977      -0.61809
    302.68587      -0.74309
    302.69198      -0.74309
    302.69808      -0.11809
    302.70419      -0.11809
    302.71029      -0.74309
    302.71640      -0.74309
    302.72250      -1.61809
    302.72860      -0.24309
    302.73471       0.50691
    302.74081       0.63191
    302.74692       1.00691
    302.75302      -0.24309
    302.75913      -0.49309
    302.76523      -0.11809
    302.77133       0.25691
    302.77744       0.50691
    302.78354      -1.49309
    302.78965      -0.11809
    302.79575      -1.11809
    302.80186      -0.24309
    302.80796       0.13191
    302.81406       1.25691
    302.82017       0.88191
    302.82627      -1.11809
    302.83238      -0.99309
    302.83848      -0.74309
    302.84459      -0.36809
    302.85069      -0.86809
    302.85679      -1.36809
    302.86290      -0.61809
    302.86900      -0.49309
    302.87511      -2.11809
    302.88121       0.25691
    302.88732      -0.36809
    302.89342      -0.74309
    302.89952       0.50691
    302.90563      -0.24309
    302.91173       0.25691
    302.91784      -0.99309
    302.92394       0.63191
    302.93005      -0.86809
    302.93615       0.25691
    302.94225       0.00691
    302.94836      -0.61809
    302.95446       0.00691
    302.96057      -1.49309
    302.96667       0.25691
    302.97277       0.50691
    302.97888       0.13191
    302.98498       0.63191
    302.99109       0.13191
    302.99719       1.00691
    303.00330       0.25691
    303.00940       0.25691
    303.01550      -0.61809
    303.02161      -0.36809
    303.02771      -0.11809
    303.03382       0.13191
    303.03992       1.13191
    303.04603       0.13191
    303.05213       0.50691
    303.05823      -0.36809
    303.06434       0.88191
    303.07044      -0.49309
    303.07655       0.13191
    303.08265      -0.86809
    303.08876      -0.61809
    303.09486       0.50691
    303.10096       1.00691
    303.10707       0.25691
    303.11317      -0.11809
    303.11928       1.50691
    303.12538       0.38191
    303.13149       0.63191
    303.13759      -1.24309
    303.14369      -0.86809
    303.14980      -0.61809
    303.15590      -0.61809
    303.16201      -0.86809
    303.16811      -0.36809
    303.17422       1.00691
    303.18032       0.00691
    303.18642       0.50691
    303.19253       1.13191
    303.19863      -0.36809
    303.20474       0.88191
    303.21084      -0.11809
    303.21695      -0.61809
    303.22305       0.50691
    303.22915       0.25691
    303.23526       0.63191
    303.24136      -0.61809
    303.24747       0.13191
    303.25357      -0.36809
    303.25968      -0.49309
    303.26578      -0.61809
    303.27188      -1.36809
    303.27799      -1.24309
    303.28409      -0.49309
    303.29020      -1.49309
    303.29630       1.00691
    303.30241       0.00691
    303.30851      -0.86809
    303.31461       1.00691
    303.32072      -0.86809
    303.32682      -0.11809
    303.33293      -0.24309
    303.33903       0.25691
    303.34513       0.25691
    303.35124      -0.36809
    303.35734      -0.11809
    303.36345      -1.86809
    303.36955       1.25691
    303.37566      -1.11809
    303.38176       0.38191
    303.38786       0.50691
    303.39397       0.38191
    303.40007       0.38191
    303.40618       0.25691
    303.41228      -0.74309
    303.41839       0.00691
    303.42449      -0.61809
    303.43059      -1.49309
    303.43670      -0.49309
    303.44280      -0.24309
    303.44891       0.75691
    303.45501       0.25691
    303.46112       0.88191
    303.46722       0.13191
    303.47332      -0.36809
    303.47943       1.00691
    303.48553      -1.24309
    303.49164      -0.61809
    303.49774      -1.11809
    303.50385      -1.11809
    303.50995      -0.24309
    303.51605       0.25691
    303.52216       0.50691
    303.52826       0.75691
    303.53437       1.63191
    303.54047      -0.11809
    303.54658      -0.24309
    303.55268      -1.74309
    303.55878      -0.61809
    303.56489       0.00691
    303.57099      -0.99309
    303.57710       0.38191
    303.58320      -0.49309
    303.58931      -0.74309
    303.59541       1.38191
    303.60151       0.75691
    303.60762       1.38191
    303.61372      -1.36809
    303.61983       0.00691
    303.62593      -0.36809
    303.63204      -0.61809
    303.63814       0.25691
    303.64424       0.63191
    303.65035       0.63191
    303.65645       0.13191
    303.66256       0.00691
    303.66866       1.75691
    303.67476      -0.74309
    303.68087      -0.11809
    303.68697      -0.74309
    303.69308      -0.74309
    303.69918       0.00691
    303.70529      -0.11809
    303.71139       1.00691
    303.71749       0.38191
    303.72360       1.00691
    303.72970      -0.99309
    303.73581      -0.61809
    303.74191      -0.74309
    303.74802       0.88191
    303.75412       0.38191
    303.76022       0.13191
    303.76633       0.75691
    303.77243       1.00691
    303.77854       0.50691
    303.78464       0.38191
    303.79075       0.38191
    303.79685      -0.36809
    303.80295       0.63191
    303.80906      -0.61809
    303.81516       0.88191
    303.82127       1.50691
    303.82737       0.75691
    303.83348       0.38191
    303.83958      -0.99309
    303.84568      -0.11809
    303.85179       1.13191
    303.85789      -0.24309
    303.86400       0.38191
    303.87010      -1.11809
    303.87621      -0.49309
    303.88231       0.75691
    303.88841       0.00691
    303.89452       0.00691
    303.90062      -0.86809
    303.90673       0.25691
    303.91283       1.63191
    303.91894       0.13191
    303.92504       1.13191
    303.93114      -1.36809
    303.93725       1.00691
    303.94335      -0.24309
    303.94946       0.50691
    303.95556       0.13191
    303.96167       1.00691
    303.96777       0.00691
    303.97387       1.13191
    303.97998      -0.24309
    303.98608      -1.36809
    303.99219       0.25691
    303.99829       0.88191
    304.00440      -0.61809
    304.01050       1.00691
    304.01660       0.63191
    304.02271       0.13191
    304.02881       0.13191
    304.03492       1.88191
    304.04102      -0.11809
    304.04712       0.88191
    304.05323       0.63191
    304.05933       0.50691
    304.06544      -0.61809
    304.07154       1.25691
    304.07765      -0.74309
    304.08375       0.00691
    304.08985      -0.99309
    304.09596       0.00691
    304.10206       0.63191
    304.10817       0.25691
    304.11427       1.13191
    304.12038      -1.24309
    304.12648      -0.49309
    304.13258      -0.49309
    304.13869      -0.36809
    304.14479       0.50691
    304.15090       0.25691
    304.15700       0.38191
    304.16311      -0.36809
    304.16921       0.38191
    304.17531      -0.36809
    304.18142      -1.11809
    304.18752      -0.49309
    304.19363      -0.74309
    304.19973      -1.24309
    304.20584       0.00691
    304.21194      -0.36809
    304.21804       1.00691
    304.22415      -0.36809
    304.23025      -0.24309
    304.23636       0.63191
    304.24246      -0.11809
    304.24857       0.50691
    304.25467       0.00691
    304.26077       0.13191
    304.26688       0.13191
    304.27298       0.38191
    304.27909       0.63191
    304.28519      -1.86809
    304.29130       0.50691
    304.29740      -1.61809
    304.30350      -0.61809
    304.30961       0.25691
    304.31571      -1.74309
    304.32182       0.50691
    304.32792       0.25691
    304.33403      -0.74309
    304.34013       0.00691
    304.34623      -1.61809
    304.35234       0.38191
    304.35844      -0.61809
    304.36455       1.50691
    304.37065       1.13191
    304.37675      -0.49309
    304.38286       0.75691
    304.38896      -1.61809
    304.39507      -0.36809
    304.40117      -1.86809
    304.40728      -0.61809
    304.41338      -0.99309
    304.41948       0.38191
    304.42559       0.13191
    304.43169      -0.24309
    304.43780       0.88191
    304.44390       1.50691
    304.45001       0.75691
    304.45611      -0.74309
    304.46221      -0.36809
    304.46832       0.00691
    304.47442      -1.11809
    304.48053       0.63191
    304.48663      -1.49309
    304.49274       0.88191
    304.49884       0.25691
    304.50494      -0.36809
    304.51105       1.63191
    304.51715      -0.11809
    304.52326      -0.74309
    304.52936      -1.11809
    304.53547      -0.36809
    304.54157      -0.49309
    304.54767       0.50691
    304.55378      -0.74309
    304.55988       0.25691
    304.56599       0.13191
    304.57209       0.25691
    304.57820       0.75691
    304.58430       1.63191
    304.59040      -0.24309
    304.59651      -0.11809
    304.60261       0.00691
    304.60872       0.13191
    304.61482      -0.49309
    304.62093      -0.36809
    304.62703      -0.24309
    304.63313      -0.24309
    304.63924       0.50691
    304.64534      -0.11809
    304.65145       0.38191
    304.65755       0.75691
    304.66366       0.88191
    304.66976      -0.99309
    304.67586      -0.24309
    304.68197      -0.61809
    304.68807      -0.61809
    304.69418      -0.86809
    304.70028      -0.61809
    304.70639       0.38191
    304.71249       0.63191
    304.71859      -1.74309
    304.72470       0.00691
    304.73080      -0.49309
    304.73691       0.75691
    304.74301      -0.49309
    304.74911      -0.36809
    304.75522       0.50691
    304.76132      -0.24309
    304.76743       0.88191
    304.77353       0.88191
    304.77964       0.00691
    304.78574       0.38191
    304.79184      -0.36809
    304.79795      -0.86809
    304.80405       0.88191
    304.81016      -0.49309
    304.81626       1.50691
    304.82237      -0.11809
    304.82847       1.63191
    304.83457       1.13191
    304.84068      -0.36809
    304.84678       0.63191
    304.85289      -1.86809
    304.85899       1.13191
    304.86510      -0.99309
    304.87120       1.00691
    304.87730       0.13191
    304.88341      -0.11809
    304.88951       1.88191
    304.89562       0.13191
    304.90172      -0.11809
    304.90783      -0.49309
    304.91393       0.13191
    304.92003       0.25691
    304.92614       0.00691
    304.93224       0.38191
    304.93835       0.63191
    304.94445      -0.61809
    304.95056       1.00691
    304.95666      -0.74309
    304.96276       0.25691
    304.96887       0.63191
    304.97497      -0.11809
    304.98108      -0.61809
    304.98718      -0.49309
    304.99329       0.38191
    304.99939       0.88191
    305.00549       0.38191
    305.01160      -0.24309
    305.01770       0.50691
    305.02381       0.00691
    305.02991       1.13191
    305.03602      -0.24309
    305.04212      -1.11809
    305.04822      -0.36809
    305.05433      -0.86809
    305.06043      -0.24309
    305.06654       0.75691
    305.07264       0.63191
    305.07874      -0.11809
    305.08485       1.13191
    305.09095       0.88191
    305.09706       0.88191
    305.10316      -0.49309
    305.10927       0.88191
    305.11537       0.00691
    305.12147       0.13191
    305.12758      -0.61809
    305.13368      -0.36809
    305.13979       0.50691
    305.14589       0.13191
    305.15200      -0.36809
    305.15810      -1.61809
    305.16420      -0.11809
    305.17031      -0.74309
    305.17641      -1.36809
    305.18252       0.13191
    305.18862       0.25691
    305.19473       0.50691
    305.20083       0.63191
    305.20693       0.00691
    305.21304      -0.36809
    305.21914      -0.74309
    305.22525      -0.86809
    305.23135       0.38191
    305.23746      -0.86809
    305.24356      -0.11809
    305.24966      -0.36809
    305.25577       0.75691
    305.26187      -0.49309
    305.26798      -0.11809
    305.27408       1.50691
    305.28019      -0.24309
    305.28629       0.13191
    305.29239      -0.86809
    305.29850       0.00691
    305.30460      -0.86809
    305.31071      -0.86809
    305.31681      -0.86809
    305.32292      -1.49309
    305.32902      -0.24309
    305.33512       0.13191
    305.34123      -0.36809
    305.34733      -1.24309
    305.35344       0.75691
    305.35954      -0.49309
    305.36565      -0.36809
    305.37175       0.00691
    305.37785      -0.11809
    305.38396       0.50691
    305.39006       0.50691
    305.39617       1.00691
    305.40227      -0.61809
    305.40838       1.00691
    305.41448      -0.24309
    305.42058      -0.11809
    305.42669       1.13191
    305.43279      -1.36809
    305.43890      -0.24309
    305.44500      -0.49309
    305.45110      -0.24309
    305.45721       0.13191
    305.46331      -1.11809
    305.46942       1.00691
    305.47552      -0.24309
    305.48163       1.38191
    305.48773       1.88191
    305.49383      -0.11809
    305.49994       0.25691
    305.50604      -0.24309
    305.51215      -1.11809
    305.51825       0.75691
    305.52436      -0.36809
    305.53046      -0.24309
    305.53656      -0.11809
    305.54267      -0.11809
    305.54877       0.25691
    305.55488       1.25691
    305.56098      -0.61809
    305.56709      -0.61809
    305.57319       0.25691
    305.57929      -0.99309
    305.58540      -0.36809
    305.59150      -0.86809
    305.59761      -0.36809
    305.60371      -0.24309
    305.60982       1.00691
    305.61592       0.13191
    305.62202      -0.49309
    305.62813       0.25691
    305.63423       0.63191
    305.64034      -0.24309
    305.64644       0.00691
    305.65255      -0.99309
    305.65865       0.00691
    305.66475       0.00691
    305.67086      -0.99309
    305.67696       0.00691
    305.68307      -0.99309
    305.68917      -0.36809
    305.69528      -0.74309
    305.70138      -1.24309
    305.70748       0.25691
    305.71359      -1.24309
    305.71969       1.38191
    305.72580       0.75691
    305.73190      -0.11809
    305.73801       1.13191
    305.74411       0.00691
    305.75021       0.50691
    305.75632       0.63191
    305.76242      -0.24309
    305.76853      -0.86809
    305.77463      -0.24309
    305.78073      -0.36809
    305.78684      -0.86809
    305.79294       0.38191
    305.79905      -0.11809
    305.80515       0.25691
    305.81126       1.38191
    305.81736       0.63191
    305.82346       0.13191
    305.82957       0.75691
    305.83567      -2.11809
    305.84178       0.75691
    305.84788      -0.49309
    305.85399      -0.24309
    305.86009      -0.74309
    305.86619      -0.36809
    305.87230      -0.24309
    305.87840       0.25691
    305.88451      -0.24309
    305.89061       0.75691
    305.89672      -0.61809
    305.90282       0.00691
    305.90892      -0.11809
    305.91503       0.00691
    305.92113      -0.24309
    305.92724      -0.74309
    305.93334       0.38191
    305.93945      -1.36809
    305.94555       0.38191
    305.95165      -0.24309
    305.95776      -0.11809
    305.96386       0.25691
    305.96997       0.50691
    305.97607       0.13191
    305.98218      -0.49309
    305.98828       1.25691
    305.99438      -0.74309
    306.00049      -0.24309
    306.00659       0.13191
    306.01270       0.25691
    306.01880       0.63191
    306.02491       0.38191
    306.03101       0.38191
    306.03711      -0.61809
    306.04322       1.13191
    306.04932      -0.49309
    306.05543       0.88191
    306.06153       0.00691
    306.06764       0.38191
    306.07374       1.13191
    306.07984      -0.11809
    306.08595       0.38191
    306.09205      -0.61809
    306.09816       0.25691
    306.10426      -0.49309
    306.11037       0.63191
    306.11647       0.50691
    306.12257       0.13191
    306.12868      -1.24309
    306.13478       1.50691
    306.14089       0.50691
    306.14699       1.38191
    306.15309      -0.24309
    306.15920      -1.24309
    306.16530      -0.49309
    306.17141      -0.11809
    306.17751      -1.24309
    306.18362       0.00691
    306.18972      -0.86809
    306.19582      -0.24309
    306.20193       0.63191
    306.20803       0.88191
    306.21414       0.00691
    306.22024       0.50691
    306.22635      -0.74309
    306.23245       0.00691
    306.23855       0.25691
    306.24466      -1.11809
    306.25076       0.50691
    306.25687       0.38191
    306.26297       0.75691
    306.26908      -0.24309
    306.27518      -0.24309
    306.28128      -1.24309
    306.28739      -0.99309
    306.29349      -0.74309
    306.29960       0.13191
    306.30570      -1.24309
    306.31181      -0.11809
    306.31791      -0.61809
    306.32401       0.00691
    306.33012       0.50691
    306.33622       0.13191
    306.34233      -1.36809
    306.34843      -0.11809
    306.35454      -1.49309
    306.36064       0.00691
    306.36674      -0.11809
    306.37285      -0.49309
    306.37895      -0.99309
    306.38506      -0.74309
    306.39116       1.63191
    306.39727      -0.49309
    306.40337      -0.24309
    306.40947       1.75691
    306.41558       0.25691
    306.42168       0.38191
    306.42779       0.38191
    306.43389      -0.36809
    306.44000       0.63191
    306.44610      -0.24309
    306.45220       0.50691
    306.45831      -0.24309
    306.46441      -0.11809
    306.47052       0.00691
    306.47662      -0.74309
    306.48272       1.13191
    306.48883      -0.49309
    306.49493      -0.36809
    306.50104      -0.24309
    306.50714      -0.36809
    306.51325       1.38191
    306.51935      -1.24309
    306.52545       0.50691
    306.53156      -0.99309
    306.53766       1.38191
    306.54377       0.50691
    306.54987      -0.86809
    306.55598       1.25691
    306.56208      -1.24309
    306.56818       0.00691
    306.57429      -0.61809
    306.58039      -0.61809
    306.58650      -1.24309
    306.59260       0.25691
    306.59871      -0.11809
    306.60481      -1.49309
    306.61091       0.88191
    306.61702      -1.24309
    306.62312       0.25691
    306.62923      -0.74309
    306.63533      -0.61809
    306.64144      -0.24309
    306.64754      -0.11809
    306.65364       0.63191
    306.65975       0.38191
    306.66585      -0.61809
    306.67196       0.13191
    306.67806      -0.11809
    306.68417       0.38191
    306.69027      -1.49309
    306.69637       0.13191
    306.70248      -0.61809
    306.70858       0.25691
    306.71469      -0.24309
    306.72079       0.75691
    306.72690       0.50691
    306.73300       1.13191
    306.73910       0.75691
    306.74521       0.75691
    306.75131       1.25691
    306.75742      -0.86809
    306.76352       0.88191
    306.76963      -0.74309
    306.77573       1.13191
    306.78183       0.50691
    306.78794      -0.49309
    306.79404       1.25691
    306.80015      -0.86809
    306.80625       1.38191
    306.81236       0.63191
    306.81846      -0.24309
    306.82456      -0.11809
    306.83067       0.63191
    306.83677      -0.11809
    306.84288      -0.99309
    306.84898       1.00691
    306.85508       0.00691
    306.86119      -0.49309
    306.86729       0.50691
    306.87340       0.63191
    306.87950       1.00691
    306.88561       0.75691
    306.89171      -0.61809
    306.89781       0.38191
    306.90392      -0.86809
    306.91002      -0.11809
    306.91613      -0.61809
    306.92223      -0.61809
    306.92834       0.38191
    306.93444       0.25691
    306.94054      -0.36809
    306.94665       0.38191
    306.95275       0.00691
    306.95886       0.63191
    306.96496       0.13191
    306.97107      -0.49309
    306.97717       0.88191
    306.98327      -0.49309
    306.98938       0.13191
    306.99548      -0.36809
    307.00159      -0.11809
    307.00769      -1.11809
    307.01380      -0.24309
    307.01990      -0.36809
    307.02600       1.63191
    307.03211      -1.24309
    307.03821       0.88191
    307.04432      -0.36809
    307.05042       0.00691
    307.05653      -0.74309
    307.06263       0.13191
    307.06873      -0.49309
    307.07484      -0.11809
    307.08094      -1.49309
    307.08705      -0.61809
    307.09315       0.50691
    307.09926      -0.74309
    307.10536       0.38191
    307.11146      -0.11809
    307.11757       0.38191
    307.12367      -0.99309
    307.12978       0.63191
    307.13588      -0.49309
    307.14199       0.00691
    307.14809       0.25691
    307.15419       0.50691
    307.16030      -0.49309
    307.16640      -0.74309
    307.17251      -0.36809
    307.17861       0.63191
    307.18471      -0.36809
    307.19082       0.63191
    307.19692       0.38191
    307.20303       0.13191
    307.20913      -0.61809
    307.21524       0.63191
    307.22134      -0.49309
    307.22744       0.00691
    307.23355      -0.24309
    307.23965      -0.24309
    307.24576      -0.36809
    307.25186       0.75691
    307.25797      -0.99309
    307.26407       0.25691
    307.27017      -0.61809
    307.27628      -0.61809
    307.28238       0.25691
    307.28849       0.50691
    307.29459       0.13191
    307.30070      -0.24309
    307.30680       0.00691
    307.31290      -0.61809
    307.31901      -0.74309
    307.32511      -0.24309
    307.33122      -0.11809
    307.33732      -0.36809
    307.34343      -0.86809
    307.34953       0.13191
    307.35563       0.38191
    307.36174       0.00691
    307.36784       0.13191
    307.37395       1.13191
    307.38005      -0.74309
    307.38616      -0.24309
    307.39226       0.63191
    307.39836      -0.74309
    307.40447      -0.36809
    307.41057      -2.11809
    307.41668       0.25691
    307.42278       0.00691
    307.42889      -0.86809
    307.43499       0.63191
    307.44109      -0.49309
    307.44720      -1.11809
    307.45330       0.13191
    307.45941      -0.36809
    307.46551       0.00691
    307.47162      -1.86809
    307.47772       0.13191
    307.48382      -0.24309
    307.48993       0.75691
    307.49603      -1.24309
    307.50214       1.38191
    307.50824      -0.11809
    307.51435      -0.11809
    307.52045       0.25691
    307.52655       0.25691
    307.53266       0.00691
    307.53876      -1.36809
    307.54487      -0.36809
    307.55097      -0.49309
    307.55707       1.38191
    307.56318      -0.86809
    307.56928       0.75691
    307.57539       0.00691
    307.58149       1.00691
    307.58760      -0.49309
    307.59370       1.63191
    307.59980       0.50691
    307.60591       0.63191
    307.61201       0.00691
    307.61812       0.00691
    307.62422       0.00691
    307.63033      -0.86809
    307.63643      -0.61809
    307.64253       0.38191
    307.64864       1.25691
    307.65474      -0.61809
    307.66085       0.13191
    307.66695      -0.24309
    307.67306       0.50691
    307.67916      -0.99309
    307.68526       0.38191
    307.69137      -0.24309
    307.69747      -0.11809
    307.70358      -0.36809
    307.70968      -0.11809
    307.71579       0.75691
    307.72189      -1.36809
    307.72799       0.13191
    307.73410      -0.99309
    307.74020      -0.24309
    307.74631       1.63191
    307.75241      -0.24309
    307.75852       0.88191
    307.76462      -0.99309
    307.77072       1.13191
    307.77683      -0.36809
    307.78293      -0.74309
    307.78904      -0.61809
    307.79514       0.00691
    307.80125       0.88191
    307.80735      -0.24309
    307.81345      -0.49309
    307.81956       0.50691
    307.82566      -0.61809
    307.83177      -0.74309
    307.83787       1.13191
    307.84398      -0.86809
    307.85008      -0.24309
    307.85618      -0.11809
    307.86229      -0.61809
    307.86839      -0.11809
    307.87450      -1.74309
    307.88060      -0.49309
    307.88670       0.13191
    307.89281       0.63191
    307.89891       0.75691
    307.90502       1.38191
    307.91112       1.38191
    307.91723      -0.36809
    307.92333      -0.24309
    307.92943      -0.86809
    307.93554       0.50691
    307.94164       0.00691
    307.94775      -1.24309
    307.95385      -0.11809
    307.95996       0.38191
    307.96606       0.25691
    307.97216       1.13191
    307.97827       0.50691
    307.98437       0.38191
    307.99048      -0.24309
    307.99658       0.50691
    308.00269      -0.11809
    308.00879      -0.49309
    308.01489      -1.24309
    308.02100       0.50691
    308.02710      -0.36809
    308.03321      -0.11809
    308.03931      -0.49309
    308.04542      -0.86809
    308.05152       0.50691
    308.05762      -0.11809
    308.06373       0.63191
    308.06983       0.38191
    308.07594       0.00691
    308.08204       0.13191
    308.08815      -1.24309
    308.09425       1.25691
    308.10035       0.25691
    308.10646      -1.36809
    308.11256       0.00691
    308.11867       0.00691
    308.12477      -0.74309
    308.13088       0.13191
    308.13698       0.00691
    308.14308      -0.36809
    308.14919       1.13191
    308.15529      -0.61809
    308.16140      -0.11809
    308.16750      -0.74309
    308.17361       0.88191
    308.17971       0.25691
    308.18581       0.63191
    308.19192      -0.36809
    308.19802      -1.36809
    308.20413      -0.24309
    308.21023      -0.74309
    308.21634       0.00691
    308.22244       0.00691
    308.22854       0.38191
    308.23465       0.75691
    308.24075       1.25691
    308.24686       1.75691
    308.25296      -0.61809
    308.25906      -0.99309
    308.26517      -0.11809
    308.27127      -0.99309
    308.27738      -0.49309
    308.28348       0.38191
    308.28959       0.63191
    308.29569       1.00691
    308.30179       0.50691
    308.30790       1.13191
    308.31400       1.00691
    308.32011      -0.99309
    308.32621       0.88191
    308.33232      -1.86809
    308.33842       0.75691
    308.34452      -1.36809
    308.35063       0.63191
    308.35673       1.25691
    308.36284       0.13191
    308.36894       0.75691
    308.37505       0.38191
    308.38115       0.00691
    308.38725      -0.86809
    308.39336      -0.24309
    308.39946      -0.86809
    308.40557      -0.24309
    308.41167      -1.11809
    308.41778       0.00691
    308.42388      -0.49309
    308.42998       0.00691
    308.43609       0.38191
    308.44219       0.00691
    308.44830      -0.24309
    308.45440       0.00691
    308.46051      -0.74309
    308.46661      -0.86809
    308.47271       0.13191
    308.47882       0.75691
    308.48492      -0.36809
    308.49103      -0.36809
    308.49713      -0.99309
    308.50324       0.13191
    308.50934       0.13191
    308.51544      -0.36809
    308.52155       0.38191
    308.52765      -0.74309
    308.53376      -0.49309
    308.53986       0.25691
    308.54597       0.75691
    308.55207       0.25691
    308.55817       0.00691
    308.56428      -0.11809
    308.57038       0.63191
    308.57649      -0.49309
    308.58259      -0.36809
    308.58869       0.13191
    308.59480       0.25691
    308.60090       0.25691
    308.60701      -0.24309
    308.61311       0.88191
    308.61922      -0.61809
    308.62532      -0.24309
    308.63142       0.63191
    308.63753      -0.74309
    308.64363      -0.36809
    308.64974      -0.24309
    308.65584      -0.11809
    308.66195      -0.24309
    308.66805      -0.49309
    308.67415       0.00691
    308.68026      -0.61809
    308.68636      -0.61809
    308.69247      -0.24309
    308.69857       0.50691
    308.70468      -1.36809
    308.71078      -1.49309
    308.71688      -0.11809
    308.72299       1.00691
    308.72909       0.13191
    308.73520      -1.24309
    308.74130       0.00691
    308.74741       0.63191
    308.75351      -0.24309
    308.75961      -0.24309
    308.76572      -0.36809
    308.77182       0.13191
    308.77793      -0.11809
    308.78403      -0.86809
    308.79014      -1.11809
    308.79624      -0.86809
    308.80234       0.38191
    308.80845      -0.74309
    308.81455       0.00691
    308.82066      -0.74309
    308.82676      -0.36809
    308.83287       1.25691
    308.83897       0.75691
    308.84507       0.38191
    308.85118       0.63191
    308.85728      -0.86809
    308.86339      -0.11809
    308.86949       0.63191
    308.87560       0.75691
    308.88170       0.75691
    308.88780      -0.86809
    308.89391       0.25691
    308.90001      -0.24309
    308.90612      -0.11809
    308.91222      -0.11809
    308.91832      -0.11809
    308.92443       0.38191
    308.93053      -0.11809
    308.93664      -0.11809
    308.94274       1.88191
    308.94885       0.50691
    308.95495       0.75691
    308.96105       1.38191
    308.96716       0.63191
    308.97326      -0.11809
    308.97937       0.25691
    308.98547       1.38191
    308.99158      -0.61809
    308.99768      -0.24309
    309.00378      -0.61809
    309.00989       0.25691
    309.01599       0.25691
    309.02210       0.25691
    309.02820      -0.11809
    309.03431       0.13191
    309.04041      -0.49309
    309.04651       0.13191
    309.05262       0.38191
    309.05872       0.38191
    309.06483      -0.36809
    309.07093       1.25691
    309.07704       0.38191
    309.08314       0.88191
    309.08924      -0.36809
    309.09535      -0.86809
    309.10145      -0.24309
    309.10756       0.63191
    309.11366       1.13191
    309.11977      -0.24309
    309.12587       2.13191
    309.13197       0.38191
    309.13808       0.88191
    309.14418       1.38191
    309.15029       0.75691
    309.15639       0.13191
    309.16250      -1.74309
    309.16860       0.25691
    309.17470      -0.49309
    309.18081      -0.24309
    309.18691       0.50691
    309.19302       0.25691
    309.19912      -0.11809
    309.20523      -0.24309
    309.21133       0.13191
    309.21743       0.50691
    309.22354       0.75691
    309.22964       0.75691
    309.23575       1.25691
    309.24185      -0.11809
    309.24796       0.88191
    309.25406      -0.11809
    309.26016       0.75691
    309.26627      -0.11809
    309.27237      -0.49309
    309.27848       0.13191
    309.28458      -0.99309
    309.29068      -0.11809
    309.29679       0.00691
    309.30289      -0.99309
    309.30900       0.25691
    309.31510      -1.86809
    309.32121      -0.36809
    309.32731      -0.24309
    309.33341       0.50691
    309.33952       1.00691
    309.34562      -0.49309
    309.35173      -0.36809
    309.35783       0.00691
    309.36394       0.25691
    309.37004       0.63191
    309.37614       0.25691
    309.38225       0.50691
    309.38835      -0.24309
    309.39446       0.88191
    309.40056       0.38191
    309.40667      -0.24309
    309.41277       0.00691
    309.41887      -0.49309
    309.42498      -0.24309
    309.43108      -0.74309
    309.43719       0.00691
    309.44329      -0.36809
    309.44940      -0.74309
    309.45550       0.75691
    309.46160       2.00691
    309.46771      -0.99309
    309.47381       1.88191
    309.47992       1.00691
    309.48602       1.00691
    309.49213      -0.61809
    309.49823      -0.49309
    309.50433      -0.61809
    309.51044      -0.24309
    309.51654      -1.24309
    309.52265      -0.49309
    309.52875      -0.99309
    309.53486       0.75691
    309.54096       0.50691
    309.54706      -0.61809
    309.55317       0.25691
    309.55927      -0.86809
    309.56538       1.50691
    309.57148       0.00691
    309.57759       0.88191
    309.58369      -0.11809
    309.58979       0.25691
    309.59590      -0.86809
    309.60200      -0.11809
    309.60811       0.88191
    309.61421      -0.99309
    309.62031      -0.49309
    309.62642      -0.36809
    309.63252      -0.49309
    309.63863       0.13191
    309.64473      -1.24309
    309.65084       0.75691
    309.65694      -0.36809
    309.66304       0.63191
    309.66915       0.13191
    309.67525       0.00691
    309.68136       0.75691
    309.68746      -0.61809
    309.69357      -0.24309
    309.69967       0.38191
    309.70577      -0.36809
    309.71188       1.00691
    309.71798      -0.36809
    309.72409      -0.24309
    309.73019      -0.61809
    309.73630       0.88191
    309.74240       0.25691
    309.74850      -0.74309
    309.75461       0.50691
    309.76071      -1.36809
    309.76682       0.13191
    309.77292      -0.24309
    309.77903      -0.24309
    309.78513       0.13191
    309.79123       0.38191
    309.79734       1.50691
    309.80344       1.75691
    309.80955       1.13191
    309.81565       0.63191
    309.82176       1.75691
    309.82786       0.13191
    309.83396      -0.11809
    309.84007      -0.24309
    309.84617       1.13191
    309.85228       0.38191
    309.85838      -0.36809
    309.86449       1.88191
    309.87059       1.50691
    309.87669       1.00691
    309.88280       1.00691
    309.88890      -0.36809
    309.89501       0.50691
    309.90111       0.50691
    309.90722       1.38191
    309.91332       1.75691
    309.91942       0.38191
    309.92553       1.38191
    309.93163       1.38191
    309.93774       0.63191
    309.94384      -0.36809
    309.94995       0.63191
    309.95605      -0.86809
    309.96215       0.63191
    309.96826      -0.24309
    309.97436       0.50691
    309.98047       0.13191
    309.98657      -0.24309
    309.99267      -0.24309
    309.99878       0.00691
    310.00488      -1.36809
    310.01099       0.00691
    310.01709      -0.36809
    310.02320      -0.99309
    310.02930      -0.11809
    310.03540      -0.74309
    310.04151      -1.11809
    310.04761      -0.61809
    310.05372      -1.11809
    310.05982       1.00691
    310.06593      -0.74309
    310.07203       1.25691
    310.07813       0.50691
    310.08424       0.38191
    310.09034       0.25691
    310.09645       1.88191
    310.10255       0.50691
    310.10866       0.63191
    310.11476      -0.11809
    310.12086       1.63191
    310.12697       0.13191
    310.13307       0.13191
    310.13918       0.25691
    310.14528      -0.61809
    310.15139      -0.86809
    310.15749       0.25691
    310.16359      -1.24309
    310.16970       0.00691
    310.17580      -1.24309
    310.18191       0.13191
    310.18801      -0.11809
    310.19412      -0.49309
    310.20022       0.75691
    310.20632      -0.74309
    310.21243       1.25691
    310.21853       0.00691
    310.22464       0.38191
    310.23074       1.13191
    310.23685       0.25691
    310.24295      -0.24309
    310.24905       0.38191
    310.25516      -0.36809
    310.26126       0.75691
    310.26737      -0.24309
    310.27347       1.00691
    310.27958      -0.11809
    310.28568      -0.11809
    310.29178       0.00691
    310.29789      -0.36809
    310.30399       0.50691
    310.31010       0.00691
    310.31620       0.25691
    310.32230      -0.36809
    310.32841      -0.86809
    310.33451       0.63191
    310.34062      -0.61809
    310.34672       1.13191
    310.35283       0.38191
    310.35893       0.38191
    310.36503       1.25691
    310.37114      -0.24309
    310.37724       1.50691
    310.38335       0.50691
    310.38945      -0.86809
    310.39556       1.00691
    310.40166      -0.24309
    310.40776       1.75691
    310.41387      -0.24309
    310.41997      -0.24309
    310.42608       0.25691
    310.43218      -0.11809
    310.43829       0.38191
    310.44439      -0.49309
    310.45049      -0.74309
    310.45660      -0.49309
    310.46270      -0.36809
    310.46881      -0.49309
    310.47491       0.63191
    310.48102      -1.61809
    310.48712       0.38191
    310.49322       1.00691
    310.49933       1.63191
    310.50543       0.75691
    310.51154       1.00691
    310.51764       0.25691
    310.52375       1.75691
    310.52985       1.13191
    310.53595       1.38191
    310.54206       0.50691
    310.54816      -0.24309
    310.55427       0.00691
    310.56037       0.88191
    310.56648      -0.49309
    310.57258       0.75691
    310.57868      -0.36809
    310.58479       0.00691
    310.59089      -0.49309
    310.59700       1.25691
    310.60310       0.88191
    310.60921      -0.24309
    310.61531      -0.36809
    310.62141       0.13191
    310.62752       0.13191
    310.63362       1.38191
    310.63973      -1.24309
    310.64583       0.63191
    310.65194       0.00691
    310.65804       0.13191
    310.66414      -1.36809
    310.67025      -0.24309
    310.67635      -0.61809
    310.68246       0.25691
    310.68856      -0.74309
    310.69466       0.75691
    310.70077      -0.61809
    310.70687      -0.11809
    310.71298      -0.61809
    310.71908       1.25691
    310.72519      -0.11809
    310.73129      -0.61809
    310.73739      -0.61809
    310.74350      -1.49309
    310.74960       0.38191
    310.75571      -0.61809
    310.76181      -0.36809
    310.76792       0.50691
    310.77402       0.13191
    310.78012      -1.36809
    310.78623       0.13191
    310.79233      -0.74309
    310.79844       0.63191
    310.80454      -1.36809
    310.81065      -0.24309
    310.81675       0.38191
    310.82285       0.38191
    310.82896       0.25691
    310.83506       0.25691
    310.84117       1.13191
    310.84727      -1.11809
    310.85338       0.38191
    310.85948      -0.36809
    310.86558      -0.24309
    310.87169       0.13191
    310.87779       0.25691
    310.88390      -1.36809
    310.89000      -0.49309
    310.89611      -0.24309
    310.90221       0.38191
    310.90831      -0.24309
    310.91442       0.63191
    310.92052       0.25691
    310.92663      -1.24309
    310.93273      -0.61809
    310.93884      -0.74309
    310.94494      -0.74309
    310.95104      -0.24309
    310.95715       0.63191
    310.96325       0.88191
    310.96936       0.13191
    310.97546      -1.74309
    310.98157       0.00691
    310.98767       0.38191
    310.99377      -0.86809
    310.99988      -0.11809
    311.00598       0.75691
    311.01209       0.38191
    311.01819       0.50691
    311.02429      -0.99309
    311.03040       1.75691
    311.03650       0.13191
    311.04261      -0.74309
    311.04871      -0.11809
    311.05482       0.88191
    311.06092       0.00691
    311.06702      -1.11809
    311.07313      -0.49309
    311.07923      -0.24309
    311.08534       0.50691
    311.09144      -1.11809
    311.09755       0.38191
    311.10365       0.00691
    311.10975       1.88191
    311.11586      -0.24309
    311.12196       0.38191
    311.12807      -0.99309
    311.13417       0.25691
    311.14028       0.00691
    311.14638       0.13191
    311.15248       1.25691
    311.15859       0.75691
    311.16469      -0.49309
    311.17080      -0.11809
    311.17690      -0.99309
    311.18301      -0.36809
    311.18911      -0.99309
    311.19521       0.88191
    311.20132       0.13191
    311.20742       0.13191
    311.21353      -0.49309
    311.21963      -1.36809
    311.22574      -0.49309
    311.23184       0.13191
    311.23794       0.13191
    311.24405       0.00691
    311.25015      -1.24309
    311.25626      -0.74309
    311.26236      -0.74309
    311.26847       0.38191
    311.27457      -0.24309
    311.28067       0.00691
    311.28678      -0.49309
    311.29288      -1.61809
    311.29899       0.50691
    311.30509       0.13191
    311.31120      -0.61809
    311.31730      -0.24309
    311.32340      -0.74309
    311.32951       0.38191
    311.33561      -0.99309
    311.34172      -0.61809
    311.34782       0.25691
    311.35393      -0.11809
    311.36003      -0.61809
    311.36613       0.50691
    311.37224       0.00691
    311.37834       0.50691
    311.38445       0.13191
    311.39055       0.13191
    311.39665      -0.49309
    311.40276      -1.24309
    311.40886      -0.36809
    311.41497      -0.24309
    311.42107      -0.11809
    311.42718       0.13191
    311.43328       0.00691
    311.43938      -0.36809
    311.44549      -0.99309
    311.45159      -0.11809
    311.45770      -0.86809
    311.46380      -0.49309
    311.46991      -0.11809
    311.47601      -0.11809
    311.48211      -1.86809
    311.48822      -0.49309
    311.49432       0.75691
    311.50043      -0.24309
    311.50653      -0.11809
    311.51264      -0.61809
    311.51874       0.63191
    311.52484      -0.11809
    311.53095      -0.74309
    311.53705      -0.36809
    311.54316       0.00691
    311.54926      -0.36809
    311.55537       0.63191
    311.56147      -0.36809
    311.56757       0.50691
    311.57368      -0.86809
    311.57978      -0.74309
    311.58589       0.13191
    311.59199      -0.36809
    311.59810       0.00691
    311.60420       0.50691
    311.61030      -0.49309
    311.61641      -1.49309
    311.62251      -0.24309
    311.62862       0.63191
    311.63472       0.88191
    311.64083      -0.99309
    311.64693      -0.24309
    311.65303      -0.74309
    311.65914      -0.11809
    311.66524      -0.49309
    311.67135      -0.74309
    311.67745      -0.24309
    311.68356      -0.61809
    311.68966       0.25691
    311.69576      -1.86809
    311.70187      -0.49309
    311.70797       0.38191
    311.71408       0.38191
    311.72018       0.25691
    311.72628       0.13191
    311.73239      -0.74309
    311.73849      -0.11809
    311.74460      -1.86809
    311.75070       0.63191
    311.75681      -0.49309
    311.76291      -0.36809
    311.76901       0.13191
    311.77512       0.00691
    311.78122       0.25691
    311.78733      -2.11809
    311.79343      -0.36809
    311.79954      -0.99309
    311.80564       0.88191
    311.81174      -0.74309
    311.81785      -1.36809
    311.82395      -0.24309
    311.83006       0.13191
    311.83616      -0.24309
    311.84227       0.00691
    311.84837      -0.74309
    311.85447       0.25691
    311.86058      -0.74309
    311.86668      -0.86809
    311.87279       0.13191
    311.87889      -0.74309
    311.88500       0.38191
    311.89110      -0.11809
    311.89720       1.50691
    311.90331       0.13191
    311.90941      -0.49309
    311.91552      -0.49309
    311.92162       0.75691
    311.92773       0.25691
    311.93383      -0.49309
    311.93993       0.25691
    311.94604       0.75691
    311.95214       1.00691
    311.95825       0.50691
    311.96435      -0.49309
    311.97046       1.13191
    311.97656       0.13191
    311.98266       0.63191
    311.98877      -0.61809
    311.99487       0.38191
    312.00098      -0.61809
    312.00708       0.50691
    312.01319      -0.99309
    312.01929      -0.49309
    312.02539      -1.24309
    312.03150      -1.49309
    312.03760      -0.74309
    312.04371      -1.49309
    312.04981      -0.99309
    312.05592       0.88191
    312.06202      -0.24309
    312.06812      -0.49309
    312.07423      -1.61809
    312.08033       0.88191
    312.08644      -0.61809
    312.09254      -0.74309
    312.09864       1.00691
    312.10475       0.50691
    312.11085      -1.11809
    312.11696       0.50691
    312.12306      -1.49309
    312.12917       0.00691
    312.13527      -0.24309
    312.14137      -0.61809
    312.14748      -0.11809
    312.15358      -1.49309
    312.15969      -0.24309
    312.16579       0.88191
    312.17190       0.13191
    312.17800       0.38191
    312.18410      -0.74309
    312.19021       1.13191
    312.19631       0.13191
    312.20242       0.25691
    312.20852       0.75691
    312.21463       0.13191
    312.22073      -0.11809
    312.22683       0.00691
    312.23294      -0.36809
    312.23904       0.25691
    312.24515      -1.11809
    312.25125       0.00691
    312.25736       0.25691
    312.26346      -0.61809
    312.26956       0.50691
    312.27567      -0.99309
    312.28177      -0.11809
    312.28788      -1.11809
    312.29398       0.75691
    312.30009       0.50691
    312.30619       0.00691
    312.31229       1.25691
    312.31840       0.50691
    312.32450       0.88191
    312.33061      -0.11809
    312.33671       0.63191
    312.34282       1.25691
    312.34892       0.38191
    312.35502      -0.61809
    312.36113       1.00691
    312.36723       1.13191
    312.37334       0.63191
    312.37944       1.00691
    312.38555      -1.11809
    312.39165       0.63191
    312.39775      -0.36809
    312.40386       0.50691
    312.40996      -0.11809
    312.41607      -0.36809
    312.42217       0.63191
    312.42827       0.50691
    312.43438       0.13191
    312.44048       0.13191
    312.44659       0.13191
    312.45269       0.00691
    312.45880       0.38191
    312.46490       0.75691
    312.47100       0.88191
    312.47711       0.13191
    312.48321       1.13191
    312.48932       0.50691
    312.49542       1.63191
    312.50153      -0.61809
    312.50763      -0.49309
    312.51373      -0.49309
    312.51984       0.88191
    312.52594       0.38191
    312.53205       0.38191
    312.53815      -0.36809
    312.54426      -0.24309
    312.55036       1.00691
    312.55646      -0.86809
    312.56257      -0.99309
    312.56867       0.38191
    312.57478      -0.86809
    312.58088       0.00691
    312.58699      -0.24309
    312.59309       0.00691
    312.59919       0.25691
    312.60530       0.75691
    312.61140      -0.24309
    312.61751       0.00691
    312.62361      -1.61809
    312.62972      -0.86809
    312.63582      -0.24309
    312.64192       0.13191
    312.64803      -2.11809
    312.65413      -0.61809
    312.66024      -0.99309
    312.66634       0.50691
    312.67245      -0.24309
    312.67855      -0.11809
    312.68465      -1.61809
    312.69076      -0.61809
    312.69686      -0.11809
    312.70297      -0.49309
    312.70907      -0.61809
    312.71518       1.50691
    312.72128      -0.11809
    312.72738       1.63191
    312.73349      -0.49309
    312.73959      -0.36809
    312.74570       1.00691
    312.75180      -1.99309
    312.75791       0.38191
    312.76401      -1.11809
    312.77011      -0.86809
    312.77622       0.75691
    312.78232      -0.74309
    312.78843       0.13191
    312.79453       0.38191
    312.80063       0.38191
    312.80674      -0.11809
    312.81284       0.63191
    312.81895       0.88191
    312.82505      -0.86809
    312.83116       0.25691
    312.83726       2.00691
    312.84336       0.63191
    312.84947       0.50691
    312.85557       0.13191
    312.86168       0.13191
    312.86778      -0.11809
    312.87389      -0.36809
    312.87999       1.25691
    312.88609      -0.36809
    312.89220      -0.49309
    312.89830      -0.61809
    312.90441      -0.74309
    312.91051       0.50691
    312.91662      -1.11809
    312.92272      -0.11809
    312.92882       0.63191
    312.93493       0.25691
    312.94103       0.00691
    312.94714      -0.86809
    312.95324      -0.86809
    312.95935       0.75691
    312.96545      -0.99309
    312.97155      -0.74309
    312.97766      -0.49309
    312.98376      -0.24309
    312.98987      -0.24309
    312.99597       0.13191
    313.00208      -0.36809
    313.00818       0.25691
    313.01428      -0.49309
    313.02039       0.00691
    313.02649      -0.61809
    313.03260       1.25691
    313.03870      -0.74309
    313.04481       0.13191
    313.05091      -0.74309
    313.05701       0.00691
    313.06312       0.63191
    313.06922       0.00691
    313.07533       0.75691
    313.08143       0.13191
    313.08754       1.13191
    313.09364      -0.86809
    313.09974       1.38191
    313.10585       0.00691
    313.11195       0.63191
    313.11806      -0.74309
    313.12416      -0.11809
    313.13026       1.50691
    313.13637       0.63191
    313.14247       1.38191
    313.14858       0.13191
    313.15468      -0.24309
    313.16079       1.00691
    313.16689       0.00691
    313.17299      -0.49309
    313.17910      -0.61809
    313.18520      -1.11809
    313.19131       1.50691
    313.19741      -0.61809
    313.20352       0.88191
    313.20962      -0.99309
    313.21572      -0.49309
    313.22183      -0.36809
    313.22793      -0.36809
    313.23404      -0.74309
    313.24014       0.13191
    313.24625      -0.49309
    313.25235      -0.74309
    313.25845       0.25691
    313.26456       0.00691
    313.27066       0.50691
    313.27677       0.13191
    313.28287       0.25691
    313.28898       0.25691
    313.29508      -0.36809
    313.30118      -0.61809
    313.30729      -0.99309
    313.31339      -0.86809
    313.31950      -0.49309
    313.32560       0.25691
    313.33171      -0.61809
    313.33781      -0.36809
    313.34391      -0.24309
    313.35002      -0.36809
    313.35612      -0.74309
    313.36223      -0.86809
    313.36833      -0.74309
    313.37444      -0.86809
    313.38054       0.13191
    313.38664      -0.11809
    313.39275      -0.99309
    313.39885      -0.24309
    313.40496      -1.24309
    313.41106       0.13191
    313.41717      -0.11809
    313.42327      -0.61809
    313.42937       0.50691
    313.43548       0.50691
    313.44158      -0.61809
    313.44769       0.38191
    313.45379      -1.11809
    313.45990      -0.36809
    313.46600       0.63191
    313.47210       0.25691
    313.47821      -0.24309
    313.48431      -0.11809
    313.49042       1.13191
    313.49652      -1.61809
    313.50262      -0.24309
    313.50873      -0.61809
    313.51483      -1.11809
    313.52094      -0.36809
    313.52704      -0.11809
    313.53315      -0.11809
    313.53925      -0.49309
    313.54535      -1.36809
    313.55146       0.25691
    313.55756      -0.11809
    313.56367      -0.11809
    313.56977       0.13191
    313.57588      -0.74309
    313.58198      -1.24309
    313.58808      -0.11809
    313.59419      -0.24309
    313.60029      -0.49309
    313.60640      -1.24309
    313.61250       0.13191
    313.61861      -2.24309
    313.62471       0.38191
    313.63081       1.25691
    313.63692       0.63191
    313.64302       0.50691
    313.64913      -0.49309
    313.65523       0.63191
    313.66134       0.75691
    313.66744       0.88191
    313.67354      -1.49309
    313.67965      -0.74309
    313.68575      -0.36809
    313.69186      -0.49309
    313.69796      -0.11809
    313.70407      -0.99309
    313.71017       1.00691
    313.71627      -0.99309
    313.72238      -0.61809
    313.72848       0.50691
    313.73459      -0.36809
    313.74069      -1.24309
    313.74680      -0.24309
    313.75290       0.50691
    313.75900      -0.74309
    313.76511      -0.36809
    313.77121       1.13191
    313.77732       0.13191
    313.78342       0.25691
    313.78953       1.00691
    313.79563       0.88191
    313.80173       0.50691
    313.80784      -0.99309
    313.81394      -0.36809
    313.82005      -0.11809
    313.82615       0.13191
    313.83225      -0.24309
    313.83836      -0.36809
    313.84446      -0.61809
    313.85057      -1.49309
    313.85667      -0.36809
    313.86278      -0.11809
    313.86888      -0.24309
    313.87498      -0.36809
    313.88109      -0.61809
    313.88719      -0.86809
    313.89330       0.38191
    313.89940      -0.74309
    313.90551       0.50691
    313.91161      -0.11809
    313.91771      -0.24309
    313.92382      -0.24309
    313.92992      -0.74309
    313.93603      -0.24309
    313.94213      -1.11809
    313.94824      -0.49309
    313.95434      -1.61809
    313.96044      -1.11809
    313.96655       0.13191
    313.97265      -0.74309
    313.97876       0.38191
    313.98486       0.38191
    313.99097       0.75691
    313.99707       0.00691
    314.00317      -1.49309
    314.00928       0.63191
    314.01538      -1.36809
    314.02149      -0.24309
    314.02759       0.25691
    314.03370       0.75691
    314.03980       0.38191
    314.04590       0.00691
    314.05201       0.13191
    314.05811      -0.74309
    314.06422       1.50691
    314.07032      -1.24309
    314.07643      -0.36809
    314.08253      -0.11809
    314.08863       0.00691
    314.09474      -1.36809
    314.10084       0.88191
    314.10695      -1.74309
    314.11305       0.63191
    314.11916       0.38191
    314.12526       0.75691
    314.13136       0.38191
    314.13747      -1.24309
    314.14357       0.13191
    314.14968      -0.36809
    314.15578      -0.24309
    314.16188       1.50691
    314.16799       0.63191
    314.17409       0.38191
    314.18020       0.13191
    314.18630      -0.61809
    314.19241       0.13191
    314.19851      -0.11809
    314.20461       0.75691
    314.21072      -0.74309
    314.21682       0.63191
    314.22293      -0.24309
    314.22903       0.50691
    314.23514       0.00691
    314.24124      -0.61809
    314.24734       0.88191
    314.25345      -0.24309
    314.25955       1.00691
    314.26566      -0.49309
    314.27176      -0.86809
    314.27787       0.13191
    314.28397      -0.74309
    314.29007       0.50691
    314.29618       0.25691
    314.30228       0.25691
    314.30839      -0.49309
    314.31449       0.00691
    314.32060      -0.61809
    314.32670      -0.11809
    314.33280      -0.24309
    314.33891       1.13191
    314.34501       0.25691
    314.35112       1.13191
    314.35722      -0.36809
    314.36333       0.00691
    314.36943       1.38191
    314.37553      -0.36809
    314.38164       1.75691
    314.38774      -0.61809
    314.39385       0.00691
    314.39995       0.00691
    314.40606      -0.49309
    314.41216      -0.49309
    314.41826       1.75691
    314.42437      -0.49309
    314.43047       0.88191
    314.43658       0.38191
    314.44268       0.50691
    314.44879       0.25691
    314.45489      -0.11809
    314.46099       0.50691
    314.46710      -0.61809
    314.47320       0.63191
    314.47931      -0.24309
    314.48541       0.88191
    314.49152      -0.36809
    314.49762      -0.36809
    314.50372       1.88191
    314.50983      -1.24309
    314.51593      -0.11809
    314.52204       0.00691
    314.52814       0.13191
    314.53424       0.38191
    314.54035      -0.11809
    314.54645      -0.24309
    314.55256       0.38191
    314.55866       0.63191
    314.56477       0.50691
    314.57087      -0.24309
    314.57697       0.13191
    314.58308       0.50691
    314.58918      -0.24309
    314.59529       0.75691
    314.60139       0.25691
    314.60750       0.88191
    314.61360      -0.86809
    314.61970       1.13191
    314.62581       0.63191
    314.63191      -0.49309
    314.63802       0.13191
    314.64412       0.63191
    314.65023       0.25691
    314.65633       0.38191
    314.66243      -0.99309
    314.66854       0.38191
    314.67464      -0.11809
    314.68075       0.00691
    314.68685       0.38191
    314.69296       0.88191
    314.69906      -0.11809
    314.70516      -0.49309
    314.71127       0.50691
    314.71737      -0.74309
    314.72348      -0.74309
    314.72958       0.00691
    314.73569       0.00691
    314.74179      -1.24309
    314.74789      -0.61809
    314.75400      -0.74309
    314.76010       0.25691
    314.76621      -0.99309
    314.77231       0.25691
    314.77842      -1.11809
    314.78452      -0.61809
    314.79062       1.25691
    314.79673      -0.61809
    314.80283       1.13191
    314.80894       0.00691
    314.81504       0.50691
    314.82115       1.13191
    314.82725       1.13191
    314.83335      -0.11809
    314.83946      -0.11809
    314.84556       0.25691
    314.85167      -0.11809
    314.85777       0.13191
    314.86387      -0.61809
    314.86998       0.00691
    314.87608      -0.49309
    314.88219      -0.86809
    314.88829       1.00691
    314.89440      -0.61809
    314.90050      -0.24309
    314.90660      -0.86809
    314.91271      -0.24309
    314.91881      -1.11809
    314.92492      -0.49309
    314.93102      -0.86809
    314.93713      -0.11809
    314.94323      -0.24309
    314.94933       0.75691
    314.95544       0.63191
    314.96154       0.88191
    314.96765       0.50691
    314.97375       0.50691
    314.97986      -0.11809
    314.98596       0.75691
    314.99206      -0.61809
    314.99817       1.25691
    315.00427       0.25691
    315.01038       0.63191
    315.01648      -0.61809
    315.02259       0.50691
    315.02869       1.00691
    315.03479      -0.74309
    315.04090       0.00691
    315.04700      -1.11809
    315.05311      -0.11809
    315.05921      -0.11809
    315.06532      -0.61809
    315.07142      -0.36809
    315.07752      -0.49309
    315.08363       0.00691
    315.08973      -0.86809
    315.09584       0.25691
    315.10194      -0.24309
    315.10805      -0.24309
    315.11415      -0.61809
    315.12025      -0.61809
    315.12636       0.25691
    315.13246      -0.74309
    315.13857      -0.36809
    315.14467      -0.74309
    315.15078      -0.11809
    315.15688      -0.49309
    315.16298       0.13191
    315.16909      -0.74309
    315.17519      -0.99309
    315.18130       0.25691
    315.18740      -0.11809
    315.19351       0.00691
    315.19961      -0.11809
    315.20571      -0.24309
    315.21182       1.00691
    315.21792       0.25691
    315.22403       0.75691
    315.23013       0.38191
    315.23623       0.38191
    315.24234      -0.24309
    315.24844       0.25691
    315.25455      -0.24309
    315.26065       0.50691
    315.26676      -0.24309
    315.27286       0.13191
    315.27896       0.38191
    315.28507       0.88191
    315.29117      -0.49309
    315.29728      -1.11809
    315.30338       1.13191
    315.30949       0.50691
    315.31559       0.25691
    315.32169       0.13191
    315.32780       0.50691
    315.33390       0.00691
    315.34001      -0.36809
    315.34611       0.13191
    315.35222       0.63191
    315.35832       0.38191
    315.36442       0.63191
    315.37053       0.38191
    315.37663      -0.74309
    315.38274       0.38191
    315.38884       0.25691
    315.39495      -0.74309
    315.40105       0.88191
    315.40715      -0.11809
    315.41326      -0.49309
    315.41936       0.13191
    315.42547       0.13191
    315.43157      -0.49309
    315.43768       0.13191
    315.44378       0.63191
    315.44988       0.50691
    315.45599       0.50691
    315.46209       0.00691
    315.46820      -0.24309
    315.47430       0.38191
    315.48041       0.13191
    315.48651      -0.11809
    315.49261      -0.11809
    315.49872       0.75691
    315.50482      -0.99309
    315.51093      -0.49309
    315.51703       0.25691
    315.52314      -1.11809
    315.52924       0.75691
    315.53534      -0.74309
    315.54145      -0.11809
    315.54755      -0.49309
    315.55366       0.00691
    315.55976       0.50691
    315.56586      -0.49309
    315.57197      -0.24309
    315.57807      -2.49309
    315.58418      -1.49309
    315.59028      -0.24309
    315.59639      -1.11809
    315.60249      -0.24309
    315.60859      -0.49309
    315.61470       1.00691
    315.62080       0.00691
    315.62691      -0.49309
    315.63301       0.25691
    315.63912       0.00691
    315.64522      -0.99309
    315.65132      -0.49309
    315.65743       0.00691
    315.66353       0.38191
    315.66964      -2.24309
    315.67574       0.50691
    315.68185       0.13191
    315.68795       0.25691
    315.69405      -0.49309
    315.70016      -0.61809
    315.70626      -0.11809
    315.71237      -1.36809
    315.71847       0.25691
    315.72458      -0.61809
    315.73068       0.13191
    315.73678       0.50691
    315.74289      -0.49309
    315.74899      -0.61809
    315.75510       1.13191
    315.76120      -0.61809
    315.76731      -1.24309
    315.77341      -0.36809
    315.77951      -0.74309
    315.78562      -0.24309
    315.79172      -0.24309
    315.79783       0.75691
    315.80393       0.50691
    315.81004      -1.11809
    315.81614       0.25691
    315.82224       0.13191
    315.82835      -1.24309
    315.83445      -0.74309
    315.84056       0.63191
    315.84666       0.25691
    315.85277       0.88191
    315.85887       0.25691
    315.86497       2.00691
    315.87108       1.13191
    315.87718      -0.36809
    315.88329       1.00691
    315.88939      -0.11809
    315.89550       0.00691
    315.90160       1.00691
    315.90770      -1.49309
    315.91381       0.13191
    315.91991      -0.36809
    315.92602      -0.74309
    315.93212      -0.36809
    315.93822      -0.11809
    315.94433       0.13191
    315.95043       0.00691
    315.95654      -1.11809
    315.96264       0.38191
    315.96875      -0.36809
    315.97485      -0.61809
    315.98095       0.75691
    315.98706      -0.86809
    315.99316       1.00691
    315.99927      -1.36809
    316.00537      -0.74309
    316.01148      -0.86809
    316.01758       0.00691
    316.02368      -1.24309
    316.02979      -0.49309
    316.03589       0.13191
    316.04200      -0.36809
    316.04810      -0.74309
    316.05421      -0.74309
    316.06031       0.00691
    316.06641       0.25691
    316.07252      -0.36809
    316.07862       0.63191
    316.08473       0.13191
    316.09083       0.50691
    316.09694      -0.36809
    316.10304      -0.24309
    316.10914      -0.36809
    316.11525      -0.74309
    316.12135       0.25691
    316.12746       0.13191
    316.13356       0.50691
    316.13967       0.63191
    316.14577       0.25691
    316.15187      -0.11809
    316.15798      -1.86809
    316.16408       0.63191
    316.17019      -1.99309
    316.17629      -0.36809
    316.18240      -0.61809
    316.18850      -0.36809
    316.19460       0.00691
    316.20071       0.38191
    316.20681      -1.24309
    316.21292       0.50691
    316.21902      -1.61809
    316.22513       0.50691
    316.23123      -0.61809
    316.23733      -1.11809
    316.24344       0.88191
    316.24954      -1.36809
    316.25565       1.13191
    316.26175      -0.74309
    316.26785       0.63191
    316.27396       0.00691
    316.28006      -1.61809
    316.28617      -0.11809
    316.29227       0.13191
    316.29838       0.50691
    316.30448      -0.11809
    316.31058      -0.99309
    316.31669      -0.36809
    316.32279      -0.61809
    316.32890      -0.49309
    316.33500       1.00691
    316.34111      -0.24309
    316.34721       0.00691
    316.35331      -0.11809
    316.35942       0.75691
    316.36552      -0.24309
    316.37163      -0.11809
    316.37773       0.63191
    316.38384      -0.11809
    316.38994       1.13191
    316.39604       0.75691
    316.40215       0.25691
    316.40825       0.63191
    316.41436      -1.49309
    316.42046       0.25691
    316.42657      -0.99309
    316.43267      -1.24309
    316.43877      -0.36809
    316.44488      -0.24309
    316.45098      -0.99309
    316.45709       0.13191
    316.46319       0.00691
    316.46930       0.25691
    316.47540      -0.36809
    316.48150      -0.36809
    316.48761      -1.36809
    316.49371       1.00691
    316.49982       0.75691
    316.50592      -0.86809
    316.51203       1.63191
    316.51813      -0.36809
    316.52423       1.50691
    316.53034       0.00691
    316.53644      -0.24309
    316.54255      -0.74309
    316.54865       0.63191
    316.55476      -0.11809
    316.56086       0.38191
    316.56696       0.50691
    316.57307       0.50691
    316.57917       0.75691
    316.58528       0.50691
    316.59138      -0.61809
    316.59749       1.13191
    316.60359      -0.49309
    316.60969      -1.36809
    316.61580      -0.86809
    316.62190       0.13191
    316.62801      -0.49309
    316.63411      -0.36809
    316.64021      -0.99309
    316.64632      -0.11809
    316.65242       0.50691
    316.65853      -0.24309
    316.66463      -0.86809
    316.67074       0.13191
    316.67684      -0.36809
    316.68294       0.00691
    316.68905       0.25691
    316.69515      -0.11809
    316.70126       0.50691
    316.70736      -1.11809
    316.71347      -0.49309
    316.71957      -0.11809
    316.72567      -0.49309
    316.73178       0.38191
    316.73788      -0.49309
    316.74399      -0.99309
    316.75009      -0.61809
    316.75620      -0.49309
    316.76230      -0.61809
    316.76840      -0.36809
    316.77451      -1.11809
    316.78061       0.88191
    316.78672      -0.86809
    316.79282       0.75691
    316.79893       0.13191
    316.80503      -0.86809
    316.81113       1.00691
    316.81724      -0.86809
    316.82334       0.75691
    316.82945       0.50691
    316.83555       0.00691
    316.84166       1.25691
    316.84776      -0.61809
    316.85386       1.13191
    316.85997       0.00691
    316.86607       0.75691
    316.87218      -0.99309
    316.87828      -1.11809
    316.88439       1.38191
    316.89049      -1.24309
    316.89659      -0.61809
    316.90270      -0.99309
    316.90880      -0.61809
    316.91491      -0.11809
    316.92101       0.38191
    316.92712      -0.11809
    316.93322      -0.24309
    316.93932      -1.74309
    316.94543      -0.86809
    316.95153      -0.11809
    316.95764      -0.24309
    316.96374       0.63191
    316.96984      -0.36809
    316.97595      -0.86809
    316.98205       0.63191
    316.98816       0.25691
    316.99426      -0.11809
    317.00037      -0.74309
    317.00647      -0.49309
    317.01257      -1.49309
    317.01868      -0.99309
    317.02478      -0.61809
    317.03089      -0.11809
    317.03699      -0.36809
    317.04310       0.50691
    317.04920      -0.24309
    317.05530      -0.61809
    317.06141      -1.49309
    317.06751       0.38191
    317.07362      -0.74309
    317.07972      -1.36809
    317.08583      -0.11809
    317.09193      -0.74309
    317.09803       0.00691
    317.10414      -1.11809
    317.11024      -0.36809
    317.11635      -0.86809
    317.12245       0.63191
    317.12856      -1.11809
    317.13466       0.50691
    317.14076      -1.11809
    317.14687       0.25691
    317.15297      -1.36809
    317.15908      -0.99309
    317.16518       0.25691
    317.17129       0.38191
    317.17739      -0.11809
    317.18349      -0.49309
    317.18960      -0.36809
    317.19570      -0.61809
    317.20181      -0.61809
    317.20791      -1.11809
    317.21402      -0.61809
    317.22012      -0.49309
    317.22622       0.75691
    317.23233       0.38191
    317.23843       0.75691
    317.24454      -1.61809
    317.25064       0.75691
    317.25675      -0.74309
    317.26285       1.00691
    317.26895      -0.61809
    317.27506      -0.86809
    317.28116      -0.49309
    317.28727      -1.11809
    317.29337      -1.24309
    317.29948      -0.24309
    317.30558      -1.36809
    317.31168       0.50691
    317.31779      -0.11809
    317.32389       1.00691
    317.33000      -0.36809
    317.33610      -0.61809
    317.34220       1.25691
    317.34831       0.00691
    317.35441      -0.11809
    317.36052      -0.11809
    317.36662       0.25691
    317.37273       0.63191
    317.37883      -0.74309
    317.38493      -0.36809
    317.39104      -0.74309
    317.39714       0.00691
    317.40325       0.25691
    317.40935      -0.49309
    317.41546      -0.24309
    317.42156       0.50691
    317.42766      -0.36809
    317.43377       0.63191
    317.43987      -0.11809
    317.44598       0.13191
    317.45208      -0.36809
    317.45819      -0.74309
    317.46429      -0.36809
    317.47039      -1.61809
    317.47650      -0.36809
    317.48260      -0.99309
    317.48871       0.88191
    317.49481      -0.49309
    317.50092      -0.74309
    317.50702      -0.36809
    317.51312       0.50691
    317.51923       0.63191
    317.52533      -0.36809
    317.53144      -0.24309
    317.53754      -0.11809
    317.54365      -0.61809
    317.54975      -0.61809
    317.55585      -0.11809
    317.56196      -0.61809
    317.56806       0.50691
    317.57417      -0.11809
    317.58027       0.50691
    317.58638       0.13191
    317.59248      -0.99309
    317.59858      -0.24309
    317.60469       0.50691
    317.61079       0.25691
    317.61690       0.38191
    317.62300       0.50691
    317.62911       0.38191
    317.63521       0.63191
    317.64131      -0.36809
    317.64742       0.38191
    317.65352       0.13191
    317.65963      -1.24309
    317.66573      -0.61809
    317.67183      -0.61809
    317.67794      -0.74309
    317.68404       1.00691
    317.69015      -0.61809
    317.69625       0.00691
    317.70236      -0.24309
    317.70846      -1.36809
    317.71456       0.75691
    317.72067      -1.11809
    317.72677       1.75691
    317.73288      -0.86809
    317.73898      -0.36809
    317.74509       0.50691
    317.75119       0.25691
    317.75729       0.88191
    317.76340       0.50691
    317.76950      -0.49309
    317.77561       1.25691
    317.78171      -0.36809
    317.78782       1.63191
    317.79392       0.88191
    317.80002      -1.11809
    317.80613       0.63191
    317.81223      -1.36809
    317.81834       0.63191
    317.82444       0.50691
    317.83055      -0.36809
    317.83665       0.88191
    317.84275       0.00691
    317.84886       1.00691
    317.85496      -0.61809
    317.86107      -0.11809
    317.86717       0.63191
    317.87328      -0.74309
    317.87938      -0.36809
    317.88548       0.25691
    317.89159      -0.49309
    317.89769       1.25691
    317.90380       0.00691
    317.90990       0.00691
    317.91601      -0.74309
    317.92211      -0.24309
    317.92821       0.88191
    317.93432       0.00691
    317.94042       0.50691
    317.94653       0.25691
    317.95263       1.75691
    317.95874       0.63191
    317.96484       0.50691
    317.97094      -0.36809
    317.97705       1.25691
    317.98315      -1.11809
    317.98926       0.50691
    317.99536      -0.74309
    318.00147      -0.11809
    318.00757      -0.11809
    318.01367       0.38191
    318.01978       1.00691
    318.02588       1.13191
    318.03199       0.75691
    318.03809       0.38191
    318.04419       0.25691
    318.05030       0.38191
    318.05640       0.38191
    318.06251       1.25691
    318.06861       1.00691
    318.07472       0.00691
    318.08082       0.63191
    318.08692       1.13191
    318.09303       0.25691
    318.09913      -0.11809
    318.10524      -0.24309
    318.11134       0.38191
    318.11745       0.13191
    318.12355      -1.36809
    318.12965      -0.36809
    318.13576      -1.36809
    318.14186       0.13191
    318.14797      -0.74309
    318.15407       0.38191
    318.16018       0.00691
    318.16628       0.38191
    318.17238       0.25691
    318.17849       1.13191
    318.18459      -0.49309
    318.19070       0.13191
    318.19680      -0.74309
    318.20291      -0.11809
    318.20901      -0.74309
    318.21511       0.63191
    318.22122      -0.99309
    318.22732       1.50691
    318.23343       0.25691
    318.23953       0.50691
    318.24564      -0.11809
    318.25174       0.75691
    318.25784      -0.11809
    318.26395       0.75691
    318.27005       0.88191
    318.27616       0.63191
    318.28226      -0.36809
    318.28837       0.25691
    318.29447      -0.24309
    318.30057       0.13191
    318.30668      -0.11809
    318.31278      -0.36809
    318.31889      -0.11809
    318.32499       0.00691
    318.33110      -0.86809
    318.33720       0.25691
    318.34330       0.63191
    318.34941       0.63191
    318.35551       1.13191
    318.36162      -0.74309
    318.36772       0.63191
    318.37382      -0.86809
    318.37993       0.38191
    318.38603       0.00691
    318.39214       0.25691
    318.39824      -0.74309
    318.40435       2.00691
    318.41045       1.25691
    318.41655       1.38191
    318.42266       0.25691
    318.42876       0.25691
    318.43487       0.88191
    318.44097       0.25691
    318.44708       1.00691
    318.45318       1.00691
    318.45928       0.50691
    318.46539      -0.36809
    318.47149       0.63191
    318.47760       1.75691
    318.48370      -0.11809
    318.48981       0.38191
    318.49591       0.38191
    318.50201      -0.24309
    318.50812      -0.74309
    318.51422      -0.36809
    318.52033       0.25691
    318.52643      -0.86809
    318.53254       0.13191
    318.53864      -1.24309
    318.54474      -0.24309
    318.55085       0.75691
    318.55695      -0.99309
    318.56306       0.13191
    318.56916      -0.74309
    318.57527       1.00691
    318.58137      -0.49309
    318.58747       0.75691
    318.59358      -1.49309
    318.59968      -0.11809
    318.60579       0.13191
    318.61189      -0.24309
    318.61800      -0.49309
    318.62410       0.25691
    318.63020      -0.49309
    318.63631      -1.11809
    318.64241      -0.74309
    318.64852      -0.86809
    318.65462       0.38191
    318.66073      -1.24309
    318.66683       0.88191
    318.67293       0.63191
    318.67904       1.25691
    318.68514      -0.36809
    318.69125      -0.36809
    318.69735      -0.11809
    318.70346       0.75691
    318.70956       1.88191
    318.71566      -0.11809
    318.72177       0.13191
    318.72787       0.63191
    318.73398       0.13191
    318.74008       0.63191
    318.74618      -0.11809
    318.75229       0.50691
    318.75839       0.13191
    318.76450       0.13191
    318.77060       0.88191
    318.77671       0.88191
    318.78281      -0.11809
    318.78891       1.13191
    318.79502       0.25691
    318.80112       1.88191
    318.80723      -0.36809
    318.81333       0.13191
    318.81944       1.25691
    318.82554      -0.11809
    318.83164       1.25691
    318.83775      -1.74309
    318.84385       0.38191
    318.84996      -0.74309
    318.85606       0.25691
    318.86217       1.63191
    318.86827       0.50691
    318.87437       0.00691
    318.88048       0.88191
    318.88658      -0.36809
    318.89269       1.63191
    318.89879      -0.74309
    318.90490       0.63191
    318.91100      -0.49309
    318.91710       0.38191
    318.92321      -0.61809
    318.92931      -0.49309
    318.93542      -0.74309
    318.94152       0.63191
    318.94763      -1.11809
    318.95373      -0.61809
    318.95983      -1.36809
    318.96594      -0.74309
    318.97204      -0.86809
    318.97815      -0.49309
    318.98425       1.13191
    318.99036      -0.49309
    318.99646       0.13191
    319.00256      -0.86809
    319.00867       0.25691
    319.01477       0.13191
    319.02088      -0.24309
    319.02698      -0.24309
    319.03309       0.25691
    319.03919      -1.74309
    319.04529      -0.74309
    319.05140       0.00691
    319.05750       0.88191
    319.06361      -0.74309
    319.06971       0.13191
    319.07581       1.13191
    319.08192      -0.11809
    319.08802       0.63191
    319.09413      -0.36809
    319.10023       1.50691
    319.10634      -0.24309
    319.11244      -0.61809
    319.11854       0.25691
    319.12465       0.00691
    319.13075      -0.36809
    319.13686      -0.49309
    319.14296      -0.74309
    319.14907       0.13191
    319.15517      -0.11809
    319.16127       0.13191
    319.16738      -0.11809
    319.17348       0.88191
    319.17959      -1.99309
    319.18569       0.50691
    319.19180       0.13191
    319.19790       0.25691
    319.20400       0.38191
    319.21011       0.63191
    319.21621       0.88191
    319.22232      -0.74309
    319.22842      -0.36809
    319.23453       0.25691
    319.24063      -0.61809
    319.24673      -0.36809
    319.25284      -1.11809
    319.25894       0.00691
    319.26505       0.25691
    319.27115       1.25691
    319.27726       0.75691
    319.28336       0.63191
    319.28946      -0.24309
    319.29557       0.25691
    319.30167       0.13191
    319.30778       0.13191
    319.31388       1.50691
    319.31999       0.63191
    319.32609      -0.11809
    319.33219      -0.49309
    319.33830       1.25691
    319.34440       0.75691
    319.35051       0.13191
    319.35661      -1.36809
    319.36272      -0.24309
    319.36882      -0.61809
    319.37492      -0.36809
    319.38103       0.88191
    319.38713       0.00691
    319.39324       0.38191
    319.39934       0.13191
    319.40545      -0.24309
    319.41155       0.75691
    319.41765       0.00691
    319.42376       0.50691
    319.42986       0.88191
    319.43597      -0.86809
    319.44207       0.00691
    319.44817       0.25691
    319.45428      -0.36809
    319.46038      -0.49309
    319.46649      -0.36809
    319.47259       1.25691
    319.47870      -0.61809
    319.48480       0.00691
    319.49090       0.00691
    319.49701       0.38191
    319.50311      -0.61809
    319.50922      -0.61809
    319.51532      -0.61809
    319.52143       0.25691
    319.52753       0.13191
    319.53363       0.00691
    319.53974      -0.11809
    319.54584       0.88191
    319.55195      -1.99309
    319.55805      -0.24309
    319.56416      -0.11809
    319.57026      -0.11809
    319.57636      -0.36809
    319.58247      -0.11809
    319.58857      -0.36809
    319.59468       0.75691
    319.60078       1.50691
    319.60689       0.00691
    319.61299       0.38191
    319.61909       0.38191
    319.62520       0.00691
    319.63130      -0.36809
    319.63741      -0.24309
    319.64351       0.88191
    319.64962       0.50691
    319.65572      -0.61809
    319.66182      -0.36809
    319.66793      -0.61809
    319.67403       0.63191
    319.68014       0.00691
    319.68624      -0.61809
    319.69235      -0.49309
    319.69845      -0.49309
    319.70455      -0.11809
    319.71066      -0.61809
    319.71676      -1.24309
    319.72287      -0.36809
    319.72897      -1.24309
    319.73508      -0.61809
    319.74118       0.13191
    319.74728      -0.36809
    319.75339       0.50691
    319.75949       1.00691
    319.76560       0.63191
    319.77170       1.25691
    319.77780      -1.24309
    319.78391       0.88191
    319.79001       0.00691
    319.79612       0.38191
    319.80222       0.00691
    319.80833      -0.86809
    319.81443       0.75691
    319.82053      -0.49309
    319.82664       1.25691
    319.83274       0.38191
    319.83885       1.00691
    319.84495       0.13191
    319.85106      -0.36809
    319.85716       0.38191
    319.86326      -0.11809
    319.86937       0.25691
    319.87547      -0.36809
    319.88158      -0.49309
    319.88768      -0.11809
    319.89379      -0.36809
    319.89989      -0.24309
    319.90599       0.00691
    319.91210      -0.36809
    319.91820       0.00691
    319.92431      -0.74309
    319.93041      -1.36809
    319.93652       0.38191
    319.94262      -0.74309
    319.94872       0.38191
    319.95483      -1.11809
    319.96093      -1.11809
    319.96704      -0.86809
    319.97314       0.38191
    319.97925       1.63191
    319.98535      -0.11809
    319.99145       0.00691
    319.99756      -0.49309
    320.00366      -1.24309
    320.00977      -0.86809
    320.01587       0.13191
    320.02198      -0.11809
    320.02808      -0.61809
    320.03418      -0.99309
    320.04029      -0.36809
    320.04639      -0.61809
    320.05250      -0.36809
    320.05860      -0.11809
    320.06471      -0.61809
    320.07081       0.00691
    320.07691      -0.11809
    320.08302      -0.49309
    320.08912       0.25691
    320.09523      -0.86809
    320.10133       0.13191
    320.10743      -0.49309
    320.11354       0.63191
    320.11964       1.63191
    320.12575       0.00691
    320.13185       1.00691
    320.13796       1.88191
    320.14406      -0.49309
    320.15016       0.88191
    320.15627      -0.24309
    320.16237      -0.61809
    320.16848       0.63191
    320.17458       0.13191
    320.18069       0.00691
    320.18679      -0.49309
    320.19289       0.88191
    320.19900      -0.11809
    320.20510      -0.36809
    320.21121      -0.11809
    320.21731      -0.74309
    320.22342      -0.11809
    320.22952       0.13191
    320.23562      -0.86809
    320.24173      -0.11809
    320.24783       1.25691
    320.25394      -0.49309
    320.26004       0.13191
    320.26615       0.50691
    320.27225      -0.49309
    320.27835      -1.36809
    320.28446      -0.61809
    320.29056      -0.74309
    320.29667      -0.36809
    320.30277       0.75691
    320.30888       0.88191
    320.31498      -0.99309
    320.32108      -1.11809
    320.32719       0.38191
    320.33329       0.88191
    320.33940       0.50691
    320.34550       0.63191
    320.35161      -0.11809
    320.35771      -0.99309
    320.36381       0.88191
    320.36992       0.25691
    320.37602      -0.11809
    320.38213       0.38191
    320.38823      -0.36809
    320.39434       0.63191
    320.40044      -0.74309
    320.40654       0.75691
    320.41265      -0.11809
    320.41875      -0.11809
    320.42486      -0.11809
    320.43096      -0.11809
    320.43707      -0.74309
    320.44317       1.38191
    320.44927      -0.11809
    320.45538      -0.49309
    320.46148      -0.86809
    320.46759      -0.86809
    320.47369      -0.49309
    320.47979       0.13191
    320.48590      -0.24309
    320.49200      -0.74309
    320.49811       1.00691
    320.50421      -0.86809
    320.51032      -0.24309
    320.51642       0.38191
    320.52252      -0.99309
    320.52863       0.63191
    320.53473       0.38191
    320.54084       1.63191
    320.54694       0.13191
    320.55305      -0.36809
    320.55915      -1.11809
    320.56525      -0.24309
    320.57136      -0.24309
    320.57746       0.63191
    320.58357       0.00691
    320.58967      -0.36809
    320.59578       0.25691
    320.60188      -0.24309
    320.60798      -0.36809
    320.61409       0.38191
    320.62019       0.75691
    320.62630       1.38191
    320.63240       0.50691
    320.63851       0.25691
    320.64461       0.00691
    320.65071       0.88191
    320.65682       0.25691
    320.66292       0.13191
    320.66903       2.00691
    320.67513      -0.74309
    320.68124       0.00691
    320.68734      -0.49309
    320.69344      -0.86809
    320.69955       0.13191
    320.70565      -1.11809
    320.71176      -1.11809
    320.71786       0.13191
    320.72397       0.25691
    320.73007      -0.36809
    320.73617       1.13191
    320.74228      -0.61809
    320.74838       0.00691
    320.75449       0.00691
    320.76059      -0.49309
    320.76670       1.75691
    320.77280      -0.11809
    320.77890       0.88191
    320.78501       0.75691
    320.79111      -0.24309
    320.79722       0.63191
    320.80332      -0.11809
    320.80942       0.63191
    320.81553      -0.11809
    320.82163      -0.11809
    320.82774       1.00691
    320.83384       0.63191
    320.83995       0.50691
    320.84605      -1.24309
    320.85215       0.25691
    320.85826      -0.11809
    320.86436      -1.24309
    320.87047       0.13191
    320.87657      -0.99309
    320.88268       0.75691
    320.88878       0.25691
    320.89488      -0.11809
    320.90099      -0.61809
    320.90709       0.00691
    320.91320      -0.74309
    320.91930       0.00691
    320.92541      -0.99309
    320.93151      -0.24309
    320.93761       0.25691
    320.94372      -0.36809
    320.94982      -0.61809
    320.95593      -0.74309
    320.96203       0.25691
    320.96814      -0.61809
    320.97424      -0.74309
    320.98034      -1.11809
    320.98645      -0.36809
    320.99255       0.63191
    320.99866       0.63191
    321.00476      -0.61809
    321.01087      -0.74309
    321.01697       0.00691
    321.02307      -0.99309
    321.02918       1.00691
    321.03528      -0.74309
    321.04139      -0.24309
    321.04749       0.13191
    321.05360      -0.86809
    321.05970      -0.11809
    321.06580       0.50691
    321.07191       0.25691
    321.07801       0.25691
    321.08412       1.38191
    321.09022       0.88191
    321.09633       1.50691
    321.10243      -0.11809
    321.10853       0.00691
    321.11464       0.88191
    321.12074       0.00691
    321.12685       1.00691
    321.13295      -0.24309
    321.13906      -1.36809
    321.14516       0.13191
    321.15126      -0.86809
    321.15737       0.50691
    321.16347       0.75691
    321.16958      -0.61809
    321.17568      -0.11809
    321.18178       0.50691
    321.18789      -0.49309
    321.19399      -1.99309
    321.20010      -1.36809
    321.20620      -0.99309
    321.21231      -0.11809
    321.21841      -0.36809
    321.22451       0.00691
    321.23062       0.13191
    321.23672      -0.74309
    321.24283       0.75691
    321.24893      -0.49309
    321.25504       0.50691
    321.26114      -0.36809
    321.26724      -0.36809
    321.27335       0.63191
    321.27945       0.38191
    321.28556       0.38191
    321.29166      -0.36809
    321.29777       0.88191
    321.30387       0.25691
    321.30997       1.13191
    321.31608      -0.86809
    321.32218      -1.61809
    321.32829      -0.24309
    321.33439      -0.36809
    321.34050       0.13191
    321.34660       0.25691
    321.35270       0.00691
    321.35881       0.63191
    321.36491       0.88191
    321.37102      -0.86809
    321.37712      -0.49309
    321.38323      -0.24309
    321.38933      -0.49309
    321.39543      -0.11809
    321.40154      -0.86809
    321.40764       0.25691
    321.41375       0.00691
    321.41985      -0.49309
    321.42596      -0.99309
    321.43206       0.00691
    321.43816       0.13191
    321.44427      -1.49309
    321.45037      -1.11809
    321.45648      -1.11809
    321.46258      -0.49309
    321.46869       0.00691
    321.47479       0.25691
    321.48089      -0.24309
    321.48700      -0.11809
    321.49310       0.88191
    321.49921       1.13191
    321.50531       0.38191
    321.51141       0.38191
    321.51752      -0.24309
    321.52362       0.63191
    321.52973      -1.61809
    321.53583       0.38191
    321.54194      -0.61809
    321.54804      -0.49309
    321.55414       1.25691
    321.56025      -1.11809
    321.56635       1.00691
    321.57246       0.50691
    321.57856      -0.11809
    321.58467      -0.36809
    321.59077      -0.36809
    321.59687      -0.11809
    321.60298      -0.24309
    321.60908      -0.24309
    321.61519      -0.86809
    321.62129       0.50691
    321.62740      -0.24309
    321.63350       0.25691
    321.63960      -0.11809
    321.64571      -0.74309
    321.65181       0.13191
    321.65792       0.50691
    321.66402       0.00691
    321.67013      -0.86809
    321.67623       0.63191
    321.68233       0.00691
    321.68844       0.25691
    321.69454      -0.49309
    321.70065       0.50691
    321.70675      -0.11809
    321.71286      -0.24309
    321.71896      -0.36809
    321.72506      -0.61809
    321.73117      -0.24309
    321.73727       0.63191
    321.74338      -0.36809
    321.74948      -0.99309
    321.75559      -0.74309
    321.76169       0.75691
    321.76779      -0.49309
    321.77390      -1.36809
    321.78000       0.88191
    321.78611       0.50691
    321.79221      -0.24309
    321.79832       0.50691
    321.80442      -0.61809
    321.81052       0.25691
    321.81663      -0.11809
    321.82273       0.25691
    321.82884       0.25691
    321.83494      -0.24309
    321.84105      -1.11809
    321.84715      -1.11809
    321.85325       0.38191
    321.85936      -0.99309
    321.86546      -0.49309
    321.87157       0.13191
    321.87767      -0.74309
    321.88377       0.38191
    321.88988      -0.49309
    321.89598      -0.11809
    321.90209       0.00691
    321.90819      -0.74309
    321.91430       0.00691
    321.92040      -0.49309
    321.92650      -0.99309
    321.93261      -0.61809
    321.93871      -0.36809
    321.94482       0.25691
    321.95092      -0.99309
    321.95703      -0.74309
    321.96313      -0.49309
    321.96923      -1.36809
    321.97534      -0.61809
    321.98144      -0.36809
    321.98755       0.63191
    321.99365       0.13191
    321.99976       0.00691
    322.00586       0.13191
    322.01196       1.25691
    322.01807       0.63191
    322.02417      -0.36809
    322.03028       1.25691
    322.03638      -0.24309
    322.04249      -0.61809
    322.04859       0.50691
    322.05469      -0.11809
    322.06080       1.13191
    322.06690       0.25691
    322.07301      -0.24309
    322.07911      -0.36809
    322.08522      -0.36809
    322.09132       0.13191
    322.09742       0.50691
    322.10353      -0.86809
    322.10963       0.00691
    322.11574      -0.49309
    322.12184       0.25691
    322.12795      -0.49309
    322.13405       0.13191
    322.14015       1.13191
    322.14626       0.38191
    322.15236      -0.24309
    322.15847      -0.36809
    322.16457       0.63191
    322.17068      -0.49309
    322.17678      -0.24309
    322.18288      -0.24309
    322.18899       0.00691
    322.19509       0.38191
    322.20120       0.00691
    322.20730      -0.24309
    322.21340      -0.36809
    322.21951      -0.74309
    322.22561      -0.24309
    322.23172       0.38191
    322.23782       0.13191
    322.24393      -1.36809
    322.25003      -0.24309
    322.25613      -0.36809
    322.26224      -0.36809
    322.26834       0.13191
    322.27445      -0.99309
    322.28055       0.38191
    322.28666       0.38191
    322.29276      -0.99309
    322.29886       1.75691
    322.30497      -0.99309
    322.31107      -0.99309
    322.31718      -0.99309
    322.32328      -0.74309
    322.32939      -0.11809
    322.33549      -0.99309
    322.34159       0.00691
    322.34770      -0.49309
    322.35380       0.00691
    322.35991       0.13191
    322.36601       0.38191
    322.37212      -0.99309
    322.37822      -1.11809
    322.38432      -0.36809
    322.39043       0.13191
    322.39653      -1.24309
    322.40264       0.00691
    322.40874      -0.74309
    322.41485       0.00691
    322.42095       1.00691
    322.42705       0.00691
    322.43316       0.00691
    322.43926      -0.61809
    322.44537      -0.86809
    322.45147      -1.24309
    322.45758       0.63191
    322.46368       0.13191
    322.46978      -0.24309
    322.47589       0.13191
    322.48199       0.25691
    322.48810      -0.36809
    322.49420      -0.36809
    322.50031      -0.24309
    322.50641      -0.99309
    322.51251       0.00691
    322.51862      -0.36809
    322.52472       0.63191
    322.53083       0.38191
    322.53693       0.88191
    322.54304      -0.11809
    322.54914       0.00691
    322.55524       0.13191
    322.56135       1.00691
    322.56745      -0.36809
    322.57356      -0.74309
    322.57966       0.13191
    322.58576      -0.24309
    322.59187      -0.24309
    322.59797      -1.24309
    322.60408      -0.24309
    322.61018       0.50691
    322.61629       0.75691
    322.62239      -1.24309
    322.62849       0.38191
    322.63460       1.50691
    322.64070       1.13191
    322.64681      -1.24309
    322.65291       0.00691
    322.65902       0.75691
    322.66512      -0.11809
    322.67122       0.88191
    322.67733      -0.49309
    322.68343      -0.99309
    322.68954       0.38191
    322.69564       0.50691
    322.70175      -1.24309
    322.70785      -0.99309
    322.71395       0.88191
    322.72006      -1.11809
    322.72616       0.38191
    322.73227       1.13191
    322.73837      -0.24309
    322.74448       1.25691
    322.75058      -0.61809
    322.75668      -0.11809
    322.76279       0.25691
    322.76889      -0.36809
    322.77500      -0.74309
    322.78110      -0.74309
    322.78721       1.00691
    322.79331       1.38191
    322.79941      -1.61809
    322.80552       1.38191
    322.81162      -0.11809
    322.81773       0.38191
    322.82383      -0.24309
    322.82994      -0.11809
    322.83604       0.63191
    322.84214       0.50691
    322.84825       0.00691
    322.85435       0.25691
    322.86046      -0.49309
    322.86656       0.38191
    322.87267      -0.61809
    322.87877       0.13191
    322.88487      -0.49309
    322.89098       0.50691
    322.89708       0.25691
    322.90319      -0.86809
    322.90929       0.00691
    322.91539       0.38191
    322.92150      -0.11809
    322.92760       0.38191
    322.93371      -0.74309
    322.93981      -0.49309
    322.94592       0.25691
    322.95202       0.13191
    322.95812       0.38191
    322.96423      -1.24309
    322.97033       0.25691
    322.97644       0.00691
    322.98254       1.25691
    322.98865       0.13191
    322.99475       0.38191
    323.00085      -0.36809
    323.00696      -0.36809
    323.01306      -0.36809
    323.01917      -0.99309
    323.02527      -1.24309
    323.03138       0.13191
    323.03748      -0.61809
    323.04358      -0.24309
    323.04969       0.13191
    323.05579       1.38191
    323.06190       0.38191
    323.06800      -0.49309
    323.07411       0.50691
    323.08021       0.50691
    323.08631       0.13191
    323.09242       0.13191
    323.09852      -0.74309
    323.10463      -0.61809
    323.11073      -1.11809
    323.11684      -0.49309
    323.12294       0.25691
    323.12904      -0.36809
    323.13515       0.75691
    323.14125      -0.49309
    323.14736      -0.74309
    323.15346       0.38191
    323.15957       0.00691
    323.16567      -0.24309
    323.17177       0.38191
    323.17788      -0.49309
    323.18398      -0.24309
    323.19009       2.38191
    323.19619       0.38191
    323.20230      -1.24309
    323.20840      -0.49309
    323.21450      -0.49309
    323.22061      -1.11809
    323.22671      -0.61809
    323.23282       0.25691
    323.23892       0.00691
    323.24503      -0.11809
    323.25113       0.25691
    323.25723       0.50691
    323.26334       1.13191
    323.26944       1.38191
    323.27555       0.13191
    323.28165      -0.86809
    323.28775      -0.61809
    323.29386       1.25691
    323.29996      -0.61809
    323.30607      -0.11809
    323.31217      -0.36809
    323.31828      -0.36809
    323.32438       0.50691
    323.33048       0.38191
    323.33659       0.00691
    323.34269       0.00691
    323.34880       0.13191
    323.35490       0.25691
    323.36101      -0.86809
    323.36711      -0.36809
    323.37321      -0.86809
    323.37932      -1.61809
    323.38542       0.38191
    323.39153       0.00691
    323.39763       0.25691
    323.40374       0.50691
    323.40984      -0.11809
    323.41594       0.25691
    323.42205       0.00691
    323.42815      -0.74309
    323.43426      -0.36809
    323.44036      -0.11809
    323.44647       0.38191
    323.45257      -0.99309
    323.45867       1.00691
    323.46478       0.50691
    323.47088      -0.36809
    323.47699      -0.61809
    323.48309      -0.11809
    323.48920       1.00691
    323.49530       0.88191
    323.50140      -0.36809
    323.50751       0.75691
    323.51361       0.38191
    323.51972       0.88191
    323.52582       2.00691
    323.53193      -0.49309
    323.53803       0.38191
    323.54413      -0.49309
    323.55024      -0.86809
    323.55634       0.00691
    323.56245      -0.36809
    323.56855       0.13191
    323.57466       2.38191
    323.58076       0.88191
    323.58686      -0.49309
    323.59297       0.00691
    323.59907       0.75691
    323.60518       1.13191
    323.61128       0.13191
    323.61738      -0.11809
    323.62349       0.13191
    323.62959       0.13191
    323.63570       0.25691
    323.64180       0.75691
    323.64791       0.63191
    323.65401       0.50691
    323.66011       1.00691
    323.66622       0.88191
    323.67232       0.50691
    323.67843       0.75691
    323.68453       1.13191
    323.69064       0.25691
    323.69674       1.38191
    323.70284      -0.74309
    323.70895      -0.24309
    323.71505       0.88191
    323.72116       0.13191
    323.72726       0.63191
    323.73337       1.25691
    323.73947       0.75691
    323.74557       0.25691
    323.75168      -0.36809
    323.75778       2.00691
    323.76389       0.63191
    323.76999       0.38191
    323.77610       0.13191
    323.78220       0.00691
    323.78830       1.50691
    323.79441      -0.61809
    323.80051      -1.61809
    323.80662       0.00691
    323.81272       1.00691
    323.81883       1.25691
    323.82493       0.25691
    323.83103       1.00691
    323.83714       0.25691
    323.84324       0.13191
    323.84935       0.63191
    323.85545       0.13191
    323.86156       0.25691
    323.86766       0.00691
    323.87376      -0.61809
    323.87987      -0.11809
    323.88597      -0.11809
    323.89208       0.00691
    323.89818      -0.11809
    323.90429       1.38191
    323.91039       0.50691
    323.91649       0.75691
    323.92260       0.38191
    323.92870       0.38191
    323.93481       0.50691
    323.94091       0.38191
    323.94702       0.25691
    323.95312       0.75691
    323.95922      -0.49309
    323.96533       0.63191
    323.97143      -0.61809
    323.97754      -0.74309
    323.98364       1.50691
    323.98974       0.25691
    323.99585       0.25691
    324.00195       0.25691
    324.00806       1.00691
    324.01416       1.63191
    324.02027       0.00691
    324.02637      -0.36809
    324.03247       0.25691
    324.03858       0.38191
    324.04468       0.63191
    324.05079       0.75691
    324.05689       0.88191
    324.06300       1.00691
    324.06910      -0.61809
    324.07520       1.25691
    324.08131       0.00691
    324.08741       0.75691
    324.09352       1.38191
    324.09962      -2.11809
    324.10573      -0.61809
    324.11183       0.63191
    324.11793      -0.36809
    324.12404      -0.99309
    324.13014      -0.61809
    324.13625       0.88191
    324.14235       0.88191
    324.14846       0.38191
    324.15456       0.50691
    324.16066       1.00691
    324.16677       0.63191
    324.17287       1.63191
    324.17898       0.00691
    324.18508       0.50691
    324.19119      -0.86809
    324.19729      -0.86809
    324.20339       0.38191
    324.20950      -0.49309
    324.21560       0.50691
    324.22171       0.50691
    324.22781       0.50691
    324.23392       1.75691
    324.24002       1.13191
    324.24612       1.75691
    324.25223      -0.74309
    324.25833       1.25691
    324.26444      -0.24309
    324.27054      -0.49309
    324.27665      -0.86809
    324.28275      -0.11809
    324.28885      -0.49309
    324.29496       0.38191
    324.30106      -0.24309
    324.30717       0.75691
    324.31327       0.75691
    324.31937       0.63191
    324.32548      -0.36809
    324.33158      -0.61809
    324.33769      -0.99309
    324.34379      -0.49309
    324.34990       0.38191
    324.35600      -1.11809
    324.36210      -0.36809
    324.36821       1.38191
    324.37431       1.00691
    324.38042      -0.11809
    324.38652      -0.11809
    324.39263       1.13191
    324.39873       0.13191
    324.40483       0.25691
    324.41094       0.63191
    324.41704       0.50691
    324.42315      -0.36809
    324.42925       1.00691
    324.43536      -0.49309
    324.44146       1.00691
    324.44756      -0.74309
    324.45367      -0.49309
    324.45977       0.25691
    324.46588       0.63191
    324.47198      -0.86809
    324.47809       0.38191
    324.48419       0.38191
    324.49029      -0.11809
    324.49640      -0.61809
    324.50250      -0.74309
    324.50861       0.50691
    324.51471      -0.24309
    324.52082      -0.24309
    324.52692       1.88191
    324.53302       0.00691
    324.53913       0.25691
    324.54523       1.13191
    324.55134       0.75691
    324.55744       0.38191
    324.56355      -0.61809
    324.56965       0.13191
    324.57575      -1.11809
    324.58186      -1.11809
    324.58796      -0.99309
    324.59407      -0.24309
    324.60017      -0.24309
    324.60628       0.00691
    324.61238      -0.11809
    324.61848       0.88191
    324.62459       0.00691
    324.63069       0.75691
    324.63680      -0.11809
    324.64290      -0.74309
    324.64901       1.13191
    324.65511      -0.74309
    324.66121       0.25691
    324.66732       0.38191
    324.67342      -1.36809
    324.67953       0.88191
    324.68563      -0.49309
    324.69173       0.50691
    324.69784      -0.61809
    324.70394       0.50691
    324.71005       0.25691
    324.71615       0.50691
    324.72226       1.88191
    324.72836       0.00691
    324.73446       0.88191
    324.74057       0.88191
    324.74667       0.50691
    324.75278       1.00691
    324.75888      -0.11809
    324.76499      -0.74309
    324.77109       1.00691
    324.77719      -0.74309
    324.78330       0.88191
    324.78940      -1.24309
    324.79551      -0.49309
    324.80161       1.38191
    324.80772      -1.11809
    324.81382       1.00691
    324.81992       0.38191
    324.82603       0.00691
    324.83213       0.25691
    324.83824       0.00691
    324.84434      -0.36809
    324.85045       0.25691
    324.85655       0.38191
    324.86265      -0.49309
    324.86876       0.38191
    324.87486       0.50691
    324.88097       0.88191
    324.88707       1.38191
    324.89318       0.00691
    324.89928      -1.36809
    324.90538       0.00691
    324.91149      -0.74309
    324.91759      -0.36809
    324.92370       0.38191
    324.92980      -0.74309
    324.93591       0.63191
    324.94201      -0.99309
    324.94811       0.00691
    324.95422       0.13191
    324.96032      -0.24309
    324.96643       0.00691
    324.97253      -0.74309
    324.97864       0.13191
    324.98474      -0.99309
    324.99084      -0.99309
    324.99695      -0.74309
    325.00305      -0.99309
    325.00916       0.38191
    325.01526       1.38191
    325.02136       0.50691
    325.02747      -0.99309
    325.03357      -0.11809
    325.03968      -0.61809
    325.04578       0.25691
    325.05189       0.50691
    325.05799       0.63191
    325.06409       0.75691
    325.07020      -0.24309
    325.07630       0.25691
    325.08241       1.13191
    325.08851       1.00691
    325.09462      -0.49309
    325.10072      -1.36809
    325.10682      -0.74309
    325.11293      -0.24309
    325.11903      -0.11809
    325.12514      -0.49309
    325.13124      -0.74309
    325.13735      -0.36809
    325.14345      -0.11809
    325.14955       1.13191
    325.15566       1.13191
    325.16176      -0.49309
    325.16787      -0.74309
    325.17397       0.50691
    325.18008       0.50691
    325.18618       0.75691
    325.19228      -0.24309
    325.19839       0.25691
    325.20449      -0.61809
    325.21060      -0.11809
    325.21670       2.25691
    325.22281       0.25691
    325.22891      -0.11809
    325.23501      -0.24309
    325.24112      -0.61809
    325.24722      -0.61809
    325.25333       0.38191
    325.25943      -0.11809
    325.26554      -0.11809
    325.27164       0.50691
    325.27774      -0.36809
    325.28385       1.75691
    325.28995      -0.24309
    325.29606      -0.49309
    325.30216      -0.36809
    325.30827      -0.36809
    325.31437      -0.24309
    325.32047       1.38191
    325.32658      -1.11809
    325.33268       1.38191
    325.33879       0.25691
    325.34489       0.88191
    325.35099       0.25691
    325.35710      -0.24309
    325.36320      -0.24309
    325.36931      -1.61809
    325.37541      -0.36809
    325.38152      -0.11809
    325.38762      -0.11809
    325.39372       0.63191
    325.39983       0.00691
    325.40593       0.50691
    325.41204      -0.11809
    325.41814      -0.86809
    325.42425       0.63191
    325.43035       0.38191
    325.43645      -0.36809
    325.44256       1.13191
    325.44866      -1.24309
    325.45477       0.25691
    325.46087      -0.61809
    325.46698      -1.36809
    325.47308      -0.11809
    325.47918      -0.86809
    325.48529       0.50691
    325.49139      -0.49309
    325.49750      -0.36809
    325.50360      -1.24309
    325.50971      -0.61809
    325.51581       0.50691
    325.52191      -0.86809
    325.52802       0.38191
    325.53412      -0.24309
    325.54023      -0.24309
    325.54633       0.25691
    325.55244       0.00691
    325.55854      -0.11809
    325.56464      -0.49309
    325.57075       0.25691
    325.57685      -0.36809
    325.58296       0.50691
    325.58906       0.75691
    325.59517       0.25691
    325.60127       0.38191
    325.60737       0.25691
    325.61348      -0.24309
    325.61958       0.88191
    325.62569       0.38191
    325.63179      -0.49309
    325.63790      -0.99309
    325.64400       0.63191
    325.65010      -0.61809
    325.65621      -0.36809
    325.66231       0.75691
    325.66842      -0.99309
    325.67452       0.00691
    325.68063      -0.24309
    325.68673       0.63191
    325.69283       0.50691
    325.69894      -0.49309
    325.70504       0.00691
    325.71115      -0.99309
    325.71725      -0.24309
    325.72335      -0.74309
    325.72946      -1.49309
    325.73556       0.25691
    325.74167       0.88191
    325.74777       0.50691
    325.75388       0.25691
    325.75998       0.13191
    325.76608       1.13191
    325.77219      -0.11809
    325.77829       1.50691
    325.78440      -0.86809
    325.79050       0.13191
    325.79661       0.50691
    325.80271      -0.24309
    325.80881       1.38191
    325.81492       0.38191
    325.82102       0.25691
    325.82713      -0.36809
    325.83323      -0.74309
    325.83934       0.00691
    325.84544      -0.36809
    325.85154      -1.49309
    325.85765      -0.49309
    325.86375       0.63191
    325.86986      -0.74309
    325.87596       0.00691
    325.88207       0.13191
    325.88817      -0.61809
    325.89427      -0.99309
    325.90038      -0.86809
    325.90648      -0.49309
    325.91259      -1.24309
    325.91869      -0.86809
    325.92480      -0.36809
    325.93090       0.25691
    325.93700       0.50691
    325.94311      -0.49309
    325.94921       1.13191
    325.95532      -0.49309
    325.96142      -0.11809
    325.96753      -0.36809
    325.97363       0.25691
    325.97973       0.63191
    325.98584       0.13191
    325.99194       0.25691
    325.99805       1.00691
    326.00415       0.50691
    326.01026       0.00691
    326.01636       0.50691
    326.02246      -0.11809
    326.02857      -0.24309
    326.03467      -0.74309
    326.04078       0.13191
    326.04688      -0.24309
    326.05298       0.13191
    326.05909      -0.36809
    326.06519      -0.86809
    326.07130      -0.24309
    326.07740       0.75691
    326.08351       0.63191
    326.08961       0.63191
    326.09571      -0.61809
    326.10182      -0.61809
    326.10792      -1.49309
    326.11403       0.25691
    326.12013      -1.49309
    326.12624      -0.36809
    326.13234       0.75691
    326.13844      -0.36809
    326.14455      -1.24309
    326.15065      -0.49309
    326.15676      -0.24309
    326.16286      -0.99309
    326.16897      -0.36809
    326.17507       0.00691
    326.18117      -0.24309
    326.18728       0.88191
    326.19338       0.63191
    326.19949       0.50691
    326.20559       1.13191
    326.21170      -0.61809
    326.21780       0.25691
    326.22390       0.38191
    326.23001      -0.99309
    326.23611      -0.61809
    326.24222       0.38191
    326.24832      -0.86809
    326.25443       0.50691
    326.26053       0.75691
    326.26663      -0.49309
    326.27274      -0.61809
    326.27884       0.00691
    326.28495       0.63191
    326.29105       0.38191
    326.29716       0.00691
    326.30326      -0.74309
    326.30936      -1.11809
    326.31547       1.25691
    326.32157      -0.86809
    326.32768      -0.36809
    326.33378       0.13191
    326.33989      -0.36809
    326.34599       1.00691
    326.35209      -0.36809
    326.35820      -0.11809
    326.36430      -0.24309
    326.37041       0.00691
    326.37651       1.63191
    326.38262      -0.61809
    326.38872       1.25691
    326.39482      -0.24309
    326.40093      -2.11809
    326.40703      -0.49309
    326.41314      -1.11809
    326.41924       0.88191
    326.42534       0.25691
    326.43145      -0.61809
    326.43755       0.75691
    326.44366      -0.11809
    326.44976      -0.11809
    326.45587      -0.86809
    326.46197      -0.86809
    326.46807       0.25691
    326.47418      -1.11809
    326.48028       1.50691
    326.48639       0.00691
    326.49249       0.38191
    326.49860      -0.74309
    326.50470      -1.11809
    326.51080       0.13191
    326.51691      -0.49309
    326.52301       0.38191
    326.52912       0.50691
    326.53522       0.13191
    326.54133      -0.24309
    326.54743      -1.86809
    326.55353       0.38191
    326.55964       1.13191
    326.56574      -0.24309
    326.57185       1.38191
    326.57795       0.25691
    326.58406      -0.61809
    326.59016      -1.11809
    326.59626      -0.99309
    326.60237      -1.11809
    326.60847      -0.86809
    326.61458       1.00691
    326.62068      -0.61809
    326.62679       0.25691
    326.63289      -1.61809
    326.63899      -0.74309
    326.64510       0.25691
    326.65120       0.00691
    326.65731       0.38191
    326.66341      -0.61809
    326.66952      -0.86809
    326.67562       0.38191
    326.68172      -0.36809
    326.68783       0.88191
    326.69393       0.00691
    326.70004      -1.36809
    326.70614       0.38191
    326.71225       0.00691
    326.71835      -0.99309
    326.72445      -0.36809
    326.73056      -0.24309
    326.73666      -0.24309
    326.74277      -0.61809
    326.74887       0.88191
    326.75497      -0.99309
    326.76108      -0.61809
    326.76718      -1.61809
    326.77329      -0.99309
    326.77939      -0.24309
    326.78550       0.13191
    326.79160       0.00691
    326.79770      -0.99309
    326.80381       0.25691
    326.80991       0.88191
    326.81602      -1.24309
    326.82212       0.25691
    326.82823      -1.11809
    326.83433      -0.86809
    326.84043       0.88191
    326.84654       0.25691
    326.85264       1.38191
    326.85875      -1.24309
    326.86485       0.63191
    326.87096      -0.99309
    326.87706      -0.99309
    326.88316      -0.36809
    326.88927      -0.99309
    326.89537      -0.99309
    326.90148      -0.24309
    326.90758       0.63191
    326.91369      -0.11809
    326.91979       0.13191
    326.92589       0.00691
    326.93200      -0.86809
    326.93810       0.00691
    326.94421       0.63191
    326.95031       0.75691
    326.95642       0.13191
    326.96252      -1.11809
    326.96862      -0.74309
    326.97473      -0.49309
    326.98083      -0.74309
    326.98694       0.38191
    326.99304      -0.11809
    326.99915       0.38191
    327.00525      -0.49309
    327.01135      -0.36809
    327.01746      -0.49309
    327.02356      -0.74309
    327.02967      -1.36809
    327.03577      -0.36809
    327.04188       0.50691
    327.04798       0.50691
    327.05408      -0.11809
    327.06019      -0.24309
    327.06629      -0.99309
    327.07240      -0.86809
    327.07850      -0.24309
    327.08461      -0.86809
    327.09071       0.75691
    327.09681       0.00691
    327.10292      -0.86809
    327.10902      -0.74309
    327.11513       0.00691
    327.12123      -0.86809
    327.12733      -0.61809
    327.13344       0.13191
    327.13954      -0.49309
    327.14565       1.13191
    327.15175       0.13191
    327.15786      -0.61809
    327.16396      -0.24309
    327.17006      -1.36809
    327.17617       0.25691
    327.18227      -0.86809
    327.18838       0.50691
    327.19448      -0.24309
    327.20059      -0.36809
    327.20669      -0.49309
    327.21279      -0.61809
    327.21890      -0.99309
    327.22500       0.00691
    327.23111      -0.74309
    327.23721       0.75691
    327.24332       1.63191
    327.24942       0.50691
    327.25552       0.50691
    327.26163      -0.86809
    327.26773      -0.86809
    327.27384      -0.99309
    327.27994       0.25691
    327.28605      -0.49309
    327.29215       0.13191
    327.29825       0.13191
    327.30436       0.00691
    327.31046       0.38191
    327.31657      -0.24309
    327.32267      -1.11809
    327.32878       0.25691
    327.33488       0.88191
    327.34098       0.63191
    327.34709      -0.99309
    327.35319      -1.49309
    327.35930      -0.86809
    327.36540       0.50691
    327.37151      -0.49309
    327.37761       0.13191
    327.38371      -0.11809
    327.38982       0.13191
    327.39592       0.00691
    327.40203      -0.74309
    327.40813      -1.24309
    327.41424      -0.11809
    327.42034       0.38191
    327.42644      -0.74309
    327.43255       0.88191
    327.43865      -0.49309
    327.44476      -0.24309
    327.45086      -0.99309
    327.45696       0.13191
    327.46307      -0.11809
    327.46917       0.00691
    327.47528      -0.86809
    327.48138      -0.36809
    327.48749      -0.24309
    327.49359      -0.61809
    327.49969      -0.49309
    327.50580       0.75691
    327.51190      -0.49309
    327.51801       0.13191
    327.52411       0.63191
    327.53022      -1.74309
    327.53632      -0.24309
    327.54242       0.13191
    327.54853       0.25691
    327.55463      -0.49309
    327.56074      -0.24309
    327.56684       1.00691
    327.57295      -0.24309
    327.57905       1.50691
    327.58515       0.13191
    327.59126      -0.11809
    327.59736       0.00691
    327.60347      -1.11809
    327.60957      -0.61809
    327.61568      -0.49309
    327.62178      -0.24309
    327.62788       0.38191
    327.63399      -0.36809
    327.64009      -0.24309
    327.64620      -0.49309
    327.65230      -0.49309
    327.65841      -0.24309
    327.66451      -0.99309
    327.67061       0.25691
    327.67672       0.38191
    327.68282       0.00691
    327.68893       0.63191
    327.69503       0.13191
    327.70114      -0.36809
    327.70724      -0.61809
    327.71334       0.75691
    327.71945       0.00691
    327.72555       0.63191
    327.73166       0.25691
    327.73776      -0.49309
    327.74387       0.00691
    327.74997      -0.24309
    327.75607      -0.74309
    327.76218       1.38191
    327.76828       0.13191
    327.77439       0.50691
    327.78049       0.00691
    327.78660       0.38191
    327.79270      -0.99309
    327.79880       0.13191
    327.80491      -0.11809
    327.81101      -0.61809
    327.81712       0.75691
    327.82322      -0.36809
    327.82932      -0.86809
    327.83543      -0.11809
    327.84153       0.13191
    327.84764      -0.74309
    327.85374       1.38191
    327.85985      -0.99309
    327.86595       1.00691
    327.87205       0.25691
    327.87816       0.13191
    327.88426      -0.36809
    327.89037       0.38191
    327.89647       0.63191
    327.90258      -0.11809
    327.90868       0.25691
    327.91478       0.25691
    327.92089       0.25691
    327.92699      -0.36809
    327.93310       1.75691
    327.93920      -0.36809
    327.94531       1.00691
    327.95141       0.13191
    327.95751       1.13191
    327.96362       0.25691
    327.96972      -0.24309
    327.97583      -0.99309
    327.98193       0.25691
    327.98804      -0.74309
    327.99414       0.25691
    328.00024       1.00691
    328.00635       0.00691
    328.01245      -0.99309
    328.01856      -0.61809
    328.02466      -1.49309
    328.03077       0.50691
    328.03687      -0.24309
    328.04297       0.13191
    328.04908       0.13191
    328.05518       1.38191
    328.06129      -0.36809
    328.06739      -0.24309
    328.07350      -0.36809
    328.07960       0.25691
    328.08570       0.38191
    328.09181      -1.36809
    328.09791      -0.99309
    328.10402       0.13191
    328.11012       0.63191
    328.11623      -0.11809
    328.12233      -0.49309
    328.12843      -0.49309
    328.13454      -0.49309
    328.14064       1.00691
    328.14675      -0.24309
    328.15285      -0.36809
    328.15895       1.25691
    328.16506       0.13191
    328.17116       0.50691
    328.17727      -0.36809
    328.18337      -0.36809
    328.18948       0.50691
    328.19558       0.50691
    328.20168       1.25691
    328.20779       0.38191
    328.21389       1.25691
    328.22000      -0.24309
    328.22610       0.50691
    328.23221       0.13191
    328.23831      -0.11809
    328.24441      -0.74309
    328.25052      -1.24309
    328.25662      -0.24309
    328.26273       1.25691
    328.26883       0.13191
    328.27494      -0.11809
    328.28104       0.50691
    328.28714      -0.36809
    328.29325      -0.36809
    328.29935      -0.49309
    328.30546      -0.61809
    328.31156       0.63191
    328.31767       0.25691
    328.32377       0.00691
    328.32987      -1.11809
    328.33598       0.63191
    328.34208       0.50691
    328.34819       0.38191
    328.35429       0.00691
    328.36040      -1.24309
    328.36650      -0.74309
    328.37260      -0.99309
    328.37871       0.13191
    328.38481       0.38191
    328.39092       0.25691
    328.39702       0.63191
    328.40313       1.13191
    328.40923      -0.99309
    328.41533       0.00691
    328.42144       0.25691
    328.42754      -0.49309
    328.43365       0.50691
    328.43975      -0.36809
    328.44586       0.25691
    328.45196      -0.99309
    328.45806      -1.11809
    328.46417      -0.11809
    328.47027       0.50691
    328.47638       1.00691
    328.48248       0.75691
    328.48859      -0.11809
    328.49469       0.75691
    328.50079       0.75691
    328.50690       0.38191
    328.51300       0.00691
    328.51911      -0.24309
    328.52521       0.38191
    328.53131       0.00691
    328.53742       1.00691
    328.54352       0.00691
    328.54963       0.00691
    328.55573       0.38191
    328.56184      -0.99309
    328.56794      -0.86809
    328.57404       0.88191
    328.58015      -0.49309
    328.58625       1.13191
    328.59236      -0.49309
    328.59846      -0.61809
    328.60457       1.38191
    328.61067      -0.61809
    328.61677       0.88191
    328.62288       1.00691
    328.62898      -0.36809
    328.63509      -0.24309
    328.64119      -1.11809
    328.64730       0.00691
    328.65340      -1.24309
    328.65950      -0.24309
    328.66561       0.75691
    328.67171       0.38191
    328.67782       0.63191
    328.68392       0.38191
    328.69003      -0.11809
    328.69613      -0.24309
    328.70223       0.63191
    328.70834       0.75691
    328.71444      -0.36809
    328.72055      -0.24309
    328.72665       0.13191
    328.73276      -0.99309
    328.73886       0.00691
    328.74496       0.63191
    328.75107       0.00691
    328.75717       1.00691
    328.76328      -0.49309
    328.76938      -0.74309
    328.77549       0.25691
    328.78159       0.13191
    328.78769       0.38191
    328.79380      -1.86809
    328.79990       1.00691
    328.80601       0.88191
    328.81211      -0.49309
    328.81822       0.25691
    328.82432       0.25691
    328.83042      -0.11809
    328.83653       0.00691
    328.84263       0.88191
    328.84874      -0.11809
    328.85484       0.25691
    328.86094       0.13191
    328.86705      -0.61809
    328.87315      -0.24309
    328.87926      -0.36809
    328.88536      -0.36809
    328.89147       0.63191
    328.89757      -0.11809
    328.90367       0.25691
    328.90978      -0.11809
    328.91588      -0.74309
    328.92199       0.38191
    328.92809       0.00691
    328.93420       0.63191
    328.94030       0.63191
    328.94640      -0.36809
    328.95251       0.25691
    328.95861      -1.11809
    328.96472       0.13191
    328.97082      -0.49309
    328.97693      -0.24309
    328.98303       0.13191
    328.98913      -0.86809
    328.99524       0.88191
    329.00134       1.50691
    329.00745       0.25691
    329.01355       0.88191
    329.01966      -0.11809
    329.02576      -0.11809
    329.03186      -0.99309
    329.03797      -0.11809
    329.04407       1.63191
    329.05018       0.88191
    329.05628       0.13191
    329.06239      -0.61809
    329.06849      -0.36809
    329.07459      -0.36809
    329.08070       0.25691
    329.08680      -0.61809
    329.09291       0.63191
    329.09901      -0.49309
    329.10512       0.00691
    329.11122       0.00691
    329.11732      -0.74309
    329.12343       0.25691
    329.12953       1.13191
    329.13564       1.50691
    329.14174       0.88191
    329.14785       1.13191
    329.15395       0.25691
    329.16005      -1.74309
    329.16616      -0.61809
    329.17226      -0.74309
    329.17837      -0.74309
    329.18447       0.75691
    329.19058       0.25691
    329.19668       1.00691
    329.20278       0.38191
    329.20889      -0.86809
    329.21499       0.88191
    329.22110       0.13191
    329.22720      -1.24309
    329.23330       1.13191
    329.23941       0.25691
    329.24551       0.50691
    329.25162       0.63191
    329.25772      -0.24309
    329.26383       0.13191
    329.26993      -0.11809
    329.27603       1.00691
    329.28214       0.13191
    329.28824      -1.61809
    329.29435      -0.99309
    329.30045       0.00691
    329.30656       0.00691
    329.31266      -0.11809
    329.31876       0.63191
    329.32487       1.38191
    329.33097       0.13191
    329.33708       1.38191
    329.34318       0.38191
    329.34929       0.25691
    329.35539      -0.11809
    329.36149      -0.11809
    329.36760       0.25691
    329.37370       0.63191
    329.37981      -0.86809
    329.38591      -0.74309
    329.39202      -0.36809
    329.39812      -0.11809
    329.40422      -0.24309
    329.41033       0.50691
    329.41643      -0.11809
    329.42254      -0.36809
    329.42864      -0.11809
    329.43475       1.13191
    329.44085       0.63191
    329.44695       0.13191
    329.45306       0.00691
    329.45916      -0.11809
    329.46527      -0.49309
    329.47137       0.25691
    329.47748      -0.24309
    329.48358      -0.24309
    329.48968       1.00691
    329.49579      -0.61809
    329.50189      -0.24309
    329.50800      -0.99309
    329.51410      -0.74309
    329.52021       0.00691
    329.52631       0.63191
    329.53241       0.25691
    329.53852       0.25691
    329.54462       0.38191
    329.55073      -0.24309
    329.55683      -0.11809
    329.56293      -0.24309
    329.56904      -1.11809
    329.57514      -0.24309
    329.58125      -0.49309
    329.58735      -0.49309
    329.59346       1.13191
    329.59956       0.50691
    329.60566       0.75691
    329.61177      -0.86809
    329.61787       0.63191
    329.62398      -0.11809
    329.63008      -0.49309
    329.63619       0.00691
    329.64229       0.13191
    329.64839       0.25691
    329.65450       0.13191
    329.66060       0.00691
    329.66671       0.88191
    329.67281      -0.11809
    329.67892      -0.49309
    329.68502       0.50691
    329.69112       1.50691
    329.69723      -0.11809
    329.70333       0.63191
    329.70944       0.13191
    329.71554      -0.86809
    329.72165       0.38191
    329.72775      -0.99309
    329.73385      -0.24309
    329.73996       1.00691
    329.74606       0.13191
    329.75217       0.75691
    329.75827       0.88191
    329.76438      -0.11809
    329.77048      -0.24309
    329.77658      -1.24309
    329.78269       0.13191
    329.78879       0.00691
    329.79490      -0.36809
    329.80100       0.75691
    329.80711      -0.36809
    329.81321       1.25691
    329.81931      -0.99309
    329.82542       0.00691
    329.83152      -0.36809
    329.83763      -0.36809
    329.84373       1.00691
    329.84984       0.63191
    329.85594       0.38191
    329.86204       0.38191
    329.86815       0.13191
    329.87425       0.00691
    329.88036      -1.11809
    329.88646      -0.11809
    329.89257      -0.24309
    329.89867       0.38191
    329.90477       0.50691
    329.91088       0.13191
    329.91698       1.13191
    329.92309       1.00691
    329.92919       0.00691
    329.93529       1.25691
    329.94140      -0.49309
    329.94750       0.50691
    329.95361       1.25691
    329.95971       0.75691
    329.96582       0.63191
    329.97192      -0.86809
    329.97802       0.38191
    329.98413       1.00691
    329.99023       0.88191
    329.99634       0.88191
    330.00244       0.38191
    330.00855      -0.24309
    330.01465      -1.49309
    330.02075       0.13191
    330.02686       0.13191
    330.03296       0.00691
    330.03907       0.13191
    330.04517       0.25691
    330.05128      -0.61809
    330.05738       0.00691
    330.06348       0.00691
    330.06959      -0.36809
    330.07569      -0.11809
    330.08180       0.38191
    330.08790       0.63191
    330.09401       0.25691
    330.10011       0.63191
    330.10621       0.13191
    330.11232      -0.86809
    330.11842      -0.11809
    330.12453      -1.49309
    330.13063      -1.36809
    330.13674       0.13191
    330.14284      -0.86809
    330.14894       1.13191
    330.15505      -0.24309
    330.16115      -0.49309
    330.16726       0.25691
    330.17336       0.00691
    330.17947      -0.49309
    330.18557      -0.86809
    330.19167      -0.99309
    330.19778      -1.11809
    330.20388       0.88191
    330.20999       0.13191
    330.21609      -0.74309
    330.22220      -1.11809
    330.22830       0.13191
    330.23440       0.13191
    330.24051      -0.36809
    330.24661      -0.11809
    330.25272      -1.11809
    330.25882       0.88191
    330.26492      -0.49309
    330.27103      -0.24309
    330.27713       0.25691
    330.28324      -0.24309
    330.28934       0.88191
    330.29545       1.13191
    330.30155       0.50691
    330.30765       0.50691
    330.31376       0.38191
    330.31986       0.63191
    330.32597       0.88191
    330.33207       0.38191
    330.33818      -0.36809
    330.34428      -0.24309
    330.35038       0.00691
    330.35649      -0.49309
    330.36259       1.00691
    330.36870       1.38191
    330.37480       0.13191
    330.38091       1.13191
    330.38701       0.75691
    330.39311       0.75691
    330.39922      -0.24309
    330.40532      -0.74309
    330.41143       0.13191
    330.41753       1.00691
    330.42364       1.50691
    330.42974       0.38191
    330.43584       0.00691
    330.44195       0.25691
    330.44805      -0.24309
    330.45416       0.13191
    330.46026      -0.11809
    330.46637      -0.49309
    330.47247       0.38191
    330.47857       0.00691
    330.48468       1.63191
    330.49078       0.13191
    330.49689       1.25691
    330.50299       0.38191
    330.50910      -0.61809
    330.51520       0.13191
    330.52130       1.00691
    330.52741       0.88191
    330.53351       0.75691
    330.53962      -1.24309
    330.54572      -0.99309
    330.55183      -0.11809
    330.55793      -0.74309
    330.56403       0.13191
    330.57014       1.25691
    330.57624       0.63191
    330.58235       0.88191
    330.58845       0.50691
    330.59455      -0.74309
    330.60066      -0.24309
    330.60676      -1.49309
    330.61287      -0.24309
    330.61897      -0.24309
    330.62508       0.13191
    330.63118       2.00691
    330.63728       1.25691
    330.64339       0.13191
    330.64949      -0.99309
    330.65560      -0.61809
    330.66170      -0.61809
    330.66781      -1.61809
    330.67391       0.63191
    330.68001      -0.61809
    330.68612       0.00691
    330.69222       0.38191
    330.69833      -0.11809
    330.70443       0.25691
    330.71054      -0.36809
    330.71664      -0.36809
    330.72274       0.50691
    330.72885      -1.11809
    330.73495      -0.61809
    330.74106       0.50691
    330.74716       0.63191
    330.75327      -0.36809
    330.75937      -1.36809
    330.76547       0.88191
    330.77158       0.13191
    330.77768       0.13191
    330.78379       0.38191
    330.78989      -0.86809
    330.79600       1.50691
    330.80210      -0.61809
    330.80820       0.00691
    330.81431      -0.11809
    330.82041      -0.36809
    330.82652       0.63191
    330.83262       0.13191
    330.83873       0.75691
    330.84483       0.88191
    330.85093      -0.49309
    330.85704       0.38191
    330.86314      -0.61809
    330.86925      -0.24309
    330.87535      -0.11809
    330.88146      -1.11809
    330.88756      -0.24309
    330.89366       0.50691
    330.89977       1.50691
    330.90587      -0.11809
    330.91198       0.50691
    330.91808       0.38191
    330.92419      -0.49309
    330.93029      -0.61809
    330.93639      -0.61809
    330.94250      -0.36809
    330.94860       0.25691
    330.95471      -0.99309
    330.96081       1.38191
    330.96691       1.25691
    330.97302       0.25691
    330.97912       0.63191
    330.98523       0.75691
    330.99133       0.38191
    330.99744       0.25691
    331.00354       0.50691
    331.00964       0.25691
    331.01575       0.38191
    331.02185       0.38191
    331.02796       0.88191
    331.03406      -0.24309
    331.04017       0.63191
    331.04627       0.00691
    331.05237      -0.24309
    331.05848       0.63191
    331.06458       0.75691
    331.07069       0.13191
    331.07679       0.50691
    331.08290       1.63191
    331.08900       0.13191
    331.09510      -0.11809
    331.10121       0.88191
    331.10731      -0.24309
    331.11342      -0.36809
    331.11952       0.00691
    331.12563       0.00691
    331.13173      -0.49309
    331.13783      -0.99309
    331.14394      -0.49309
    331.15004       1.13191
    331.15615      -0.11809
    331.16225      -0.61809
    331.16836      -0.74309
    331.17446      -0.36809
    331.18056      -0.74309
    331.18667       0.00691
    331.19277       0.50691
    331.19888       0.88191
    331.20498       0.63191
    331.21109       0.00691
    331.21719       0.13191
    331.22329       0.00691
    331.22940       0.00691
    331.23550       0.00691
    331.24161       1.50691
    331.24771       0.75691
    331.25382      -0.61809
    331.25992       1.25691
    331.26602      -0.11809
    331.27213       0.38191
    331.27823      -0.36809
    331.28434       1.25691
    331.29044      -0.11809
    331.29654      -0.36809
    331.30265      -0.36809
    331.30875      -0.11809
    331.31486       0.63191
    331.32096       0.13191
    331.32707       0.38191
    331.33317       0.00691
    331.33927       0.63191
    331.34538      -0.11809
    331.35148      -0.74309
    331.35759      -0.99309
    331.36369       0.13191
    331.36980      -0.36809
    331.37590       0.00691
    331.38200      -0.24309
    331.38811       0.25691
    331.39421       0.38191
    331.40032      -0.36809
    331.40642       0.88191
    331.41253       0.13191
    331.41863      -1.24309
    331.42473      -0.36809
    331.43084       0.50691
    331.43694      -0.49309
    331.44305      -0.24309
    331.44915       0.00691
    331.45526       0.50691
    331.46136      -0.11809
    331.46746      -0.61809
    331.47357      -0.61809
    331.47967       0.00691
    331.48578      -1.36809
    331.49188      -0.61809
    331.49799      -0.11809
    331.50409      -0.36809
    331.51019       0.38191
    331.51630      -0.74309
    331.52240       0.13191
    331.52851      -1.24309
    331.53461      -0.36809
    331.54072      -0.86809
    331.54682      -0.24309
    331.55292      -1.11809
    331.55903       0.25691
    331.56513       0.63191
    331.57124       0.00691
    331.57734       0.25691
    331.58345      -0.36809
    331.58955      -0.61809
    331.59565      -0.86809
    331.60176      -0.74309
    331.60786       0.75691
    331.61397       1.00691
    331.62007       0.00691
    331.62618       0.75691
    331.63228       0.38191
    331.63838       0.13191
    331.64449       0.75691
    331.65059       0.25691
    331.65670       0.00691
    331.66280      -0.49309
    331.66890       0.00691
    331.67501      -0.61809
    331.68111       0.00691
    331.68722       0.00691
    331.69332       0.25691
    331.69943      -0.99309
    331.70553       0.00691
    331.71163      -1.74309
    331.71774       0.63191
    331.72384       0.38191
    331.72995       0.63191
    331.73605       0.13191
    331.74216      -0.24309
    331.74826      -0.24309
    331.75436      -0.49309
    331.76047      -0.49309
    331.76657      -0.74309
    331.77268      -0.36809
    331.77878       0.63191
    331.78489      -0.74309
    331.79099       0.50691
    331.79709      -0.86809
    331.80320      -0.61809
    331.80930      -0.36809
    331.81541      -0.36809
    331.82151       0.13191
    331.82762       0.38191
    331.83372      -0.36809
    331.83982       0.25691
    331.84593      -0.36809
    331.85203       0.75691
    331.85814      -1.11809
    331.86424       0.13191
    331.87035       0.13191
    331.87645      -0.61809
    331.88255       1.00691
    331.88866       0.63191
    331.89476       0.13191
    331.90087      -0.36809
    331.90697      -0.49309
    331.91308      -0.61809
    331.91918       0.13191
    331.92528       0.88191
    331.93139       0.00691
    331.93749       0.00691
    331.94360       1.13191
    331.94970      -0.86809
    331.95581       0.00691
    331.96191      -0.36809
    331.96801      -0.36809
    331.97412       0.38191
    331.98022       0.25691
    331.98633       0.50691
    331.99243      -0.11809
    331.99853      -0.61809
    332.00464       0.63191
    332.01074      -1.24309
    332.01685       0.13191
    332.02295       0.00691
    332.02906       0.13191
    332.03516      -0.49309
    332.04126       1.13191
    332.04737       0.00691
    332.05347      -0.24309
    332.05958       0.63191
    332.06568      -0.36809
    332.07179       0.63191
    332.07789       0.13191
    332.08399       1.50691
    332.09010       0.13191
    332.09620       0.13191
    332.10231       0.63191
    332.10841      -0.49309
    332.11452      -0.24309
    332.12062       0.50691
    332.12672       0.13191
    332.13283       0.25691
    332.13893       0.13191
    332.14504       0.75691
    332.15114       1.25691
    332.15725       0.13191
    332.16335      -1.86809
    332.16945      -0.11809
    332.17556       0.25691
    332.18166       0.13191
    332.18777       0.75691
    332.19387       0.00691
    332.19998      -0.11809
    332.20608       1.25691
    332.21218      -0.49309
    332.21829      -1.86809
    332.22439      -0.36809
    332.23050       1.13191
    332.23660       0.25691
    332.24271       0.75691
    332.24881       0.00691
    332.25491       0.38191
    332.26102      -0.24309
    332.26712       0.38191
    332.27323      -1.11809
    332.27933       0.00691
    332.28544       0.13191
    332.29154      -0.74309
    332.29764      -1.11809
    332.30375      -0.74309
    332.30985      -0.49309
    332.31596       0.50691
    332.32206       1.25691
    332.32817       0.25691
    332.33427       0.25691
    332.34037       0.38191
    332.34648      -0.36809
    332.35258      -0.36809
    332.35869       0.00691
    332.36479      -0.49309
    332.37089       0.38191
    332.37700      -0.36809
    332.38310       0.13191
    332.38921      -0.11809
    332.39531       0.25691
    332.40142      -0.11809
    332.40752      -0.11809
    332.41362      -0.99309
    332.41973      -0.86809
    332.42583      -1.24309
    332.43194      -0.61809
    332.43804       0.50691
    332.44415      -0.11809
    332.45025      -0.49309
    332.45635      -0.74309
    332.46246       0.25691
    332.46856      -0.61809
    332.47467       0.63191
    332.48077      -0.24309
    332.48688      -0.86809
    332.49298      -0.11809
    332.49908      -0.36809
    332.50519       0.50691
    332.51129      -0.11809
    332.51740      -1.74309
    332.52350       0.63191
    332.52961      -0.86809
    332.53571      -0.99309
    332.54181       0.38191
    332.54792       1.50691
    332.55402      -0.49309
    332.56013       0.75691
    332.56623       0.50691
    332.57234      -1.24309
    332.57844      -0.61809
    332.58454      -1.49309
    332.59065       0.63191
    332.59675      -0.24309
    332.60286      -0.11809
    332.60896      -0.36809
    332.61507      -0.11809
    332.62117       0.63191
    332.62727       0.00691
    332.63338      -0.36809
    332.63948      -0.11809
    332.64559      -0.86809
    332.65169       0.38191
    332.65780       1.13191
    332.66390       0.88191
    332.67000       0.63191
    332.67611       0.25691
    332.68221      -0.86809
    332.68832       0.13191
    332.69442      -0.86809
    332.70052      -0.36809
    332.70663      -0.86809
    332.71273       0.25691
    332.71884       0.75691
    332.72494       0.63191
    332.73105       0.63191
    332.73715      -0.99309
    332.74325       0.00691
    332.74936      -0.36809
    332.75546      -0.86809
    332.76157       0.75691
    332.76767      -1.36809
    332.77378       0.50691
    332.77988      -0.24309
    332.78598       0.50691
    332.79209      -0.11809
    332.79819      -0.61809
    332.80430       0.88191
    332.81040       0.63191
    332.81651       1.38191
    332.82261       0.13191
    332.82871      -0.11809
    332.83482       0.63191
    332.84092      -1.49309
    332.84703      -0.61809
    332.85313      -0.49309
    332.85924       0.13191
    332.86534       0.25691
    332.87144      -0.11809
    332.87755       1.00691
    332.88365       0.25691
    332.88976      -0.49309
    332.89586      -0.11809
    332.90197      -0.24309
    332.90807       1.38191
    332.91417      -0.11809
    332.92028       0.00691
    332.92638       1.63191
    332.93249      -0.61809
    332.93859       1.25691
    332.94470      -0.49309
    332.95080      -0.49309
    332.95690      -0.11809
    332.96301      -0.74309
    332.96911       0.25691
    332.97522       0.75691
    332.98132       0.50691
    332.98743       0.50691
    332.99353       0.13191
    332.99963       0.38191
    333.00574       0.38191
    333.01184      -0.24309
    333.01795      -0.86809
    333.02405      -0.11809
    333.03016       0.25691
    333.03626       0.25691
    333.04236      -0.86809
    333.04847       0.13191
    333.05457      -0.24309
    333.06068      -0.24309
    333.06678      -0.11809
    333.07288       0.00691
    333.07899       0.00691
    333.08509       1.00691
    333.09120      -0.24309
    333.09730       0.63191
    333.10341      -1.86809
    333.10951       0.00691
    333.11561       0.38191
    333.12172      -0.61809
    333.12782       0.75691
    333.13393       0.50691
    333.14003      -0.11809
    333.14614      -0.99309
    333.15224      -0.11809
    333.15834       0.00691
    333.16445      -0.36809
    333.17055       0.63191
    333.17666       0.75691
    333.18276      -0.74309
    333.18887       0.63191
    333.19497       0.63191
    333.20107      -0.36809
    333.20718       1.00691
    333.21328       0.88191
    333.21939       0.38191
    333.22549      -0.11809
    333.23160       0.38191
    333.23770       0.50691
    333.24380      -0.49309
    333.24991      -0.86809
    333.25601       0.00691
    333.26212      -0.24309
    333.26822      -0.74309
    333.27433      -0.36809
    333.28043       0.75691
    333.28653      -0.86809
    333.29264       0.13191
    333.29874       0.75691
    333.30485       0.75691
    333.31095       0.25691
    333.31706      -1.24309
    333.32316      -0.11809
    333.32926       0.00691
    333.33537      -0.86809
    333.34147      -0.11809
    333.34758       0.13191
    333.35368       0.75691
    333.35979      -0.36809
    333.36589      -0.86809
    333.37199      -0.86809
    333.37810      -0.24309
    333.38420       1.63191
    333.39031       0.13191
    333.39641       1.13191
    333.40251      -0.24309
    333.40862       0.75691
    333.41472       0.88191
    333.42083       1.25691
    333.42693       0.75691
    333.43304       1.25691
    333.43914       0.63191
    333.44524      -0.24309
    333.45135       0.38191
    333.45745       1.13191
    333.46356      -0.49309
    333.46966      -0.24309
    333.47577       0.00691
    333.48187      -0.61809
    333.48797      -0.11809
    333.49408       0.75691
    333.50018      -1.49309
    333.50629       0.63191
    333.51239      -0.11809
    333.51850      -0.11809
    333.52460       0.75691
    333.53070       0.25691
    333.53681      -0.99309
    333.54291      -1.24309
    333.54902       0.00691
    333.55512      -0.61809
    333.56123      -0.11809
    333.56733      -0.36809
    333.57343      -0.36809
    333.57954       0.00691
    333.58564       0.38191
    333.59175       0.13191
    333.59785       0.00691
    333.60396       0.63191
    333.61006      -0.11809
    333.61616       0.13191
    333.62227       0.63191
    333.62837       0.63191
    333.63448      -0.11809
    333.64058      -0.74309
    333.64669       0.13191
    333.65279       0.38191
    333.65889      -0.74309
    333.66500      -0.49309
    333.67110      -0.61809
    333.67721       0.13191
    333.68331      -0.36809
    333.68942      -0.24309
    333.69552       0.63191
    333.70162      -0.49309
    333.70773      -0.36809
    333.71383       0.13191
    333.71994       0.00691
    333.72604       1.38191
    333.73215      -0.11809
    333.73825       0.38191
    333.74435      -0.36809
    333.75046      -1.61809
    333.75656       1.75691
    333.76267       0.00691
    333.76877       1.13191
    333.77487       0.88191
    333.78098       0.75691
    333.78708      -0.49309
    333.79319      -0.49309
    333.79929       0.00691
    333.80540      -0.11809
    333.81150      -0.36809
    333.81760       0.50691
    333.82371      -0.36809
    333.82981      -0.24309
    333.83592       1.13191
    333.84202       0.75691
    333.84813       0.38191
    333.85423      -0.11809
    333.86033       1.00691
    333.86644       0.13191
    333.87254      -1.74309
    333.87865      -0.11809
    333.88475       0.25691
    333.89086       1.25691
    333.89696       0.50691
    333.90306       1.38191
    333.90917       1.75691
    333.91527       0.25691
    333.92138       0.25691
    333.92748      -0.36809
    333.93359      -0.11809
    333.93969      -0.49309
    333.94579       0.38191
    333.95190       0.13191
    333.95800       0.38191
    333.96411       0.13191
    333.97021       0.50691
    333.97632      -0.11809
    333.98242       0.38191
    333.98852       1.13191
    333.99463       0.63191
    334.00073       0.50691
    334.00684       0.38191
    334.01294      -0.61809
    334.01905      -0.74309
    334.02515       0.25691
    334.03125       0.75691
    334.03736       1.75691
    334.04346       1.13191
    334.04957      -0.11809
    334.05567      -0.99309
    334.06178      -0.74309
    334.06788       0.63191
    334.07398       0.13191
    334.08009       0.63191
    334.08619      -0.36809
    334.09230      -0.11809
    334.09840      -0.99309
    334.10450       0.63191
    334.11061      -0.74309
    334.11671       0.13191
    334.12282      -0.36809
    334.12892      -0.74309
    334.13503      -0.61809
    334.14113       0.63191
    334.14723       0.75691
    334.15334       0.13191
    334.15944       0.63191
    334.16555       0.25691
    334.17165       0.88191
    334.17776       1.00691
    334.18386      -0.49309
    334.18996       0.63191
    334.19607      -0.11809
    334.20217      -0.24309
    334.20828       1.13191
    334.21438       1.00691
    334.22049       0.00691
    334.22659      -0.86809
    334.23269       0.25691
    334.23880      -0.74309
    334.24490       0.75691
    334.25101       0.25691
    334.25711       0.00691
    334.26322       0.38191
    334.26932       0.00691
    334.27542       0.25691
    334.28153      -0.74309
    334.28763      -0.36809
    334.29374       0.88191
    334.29984      -0.49309
    334.30595      -0.36809
    334.31205       0.13191
    334.31815      -0.24309
    334.32426      -0.61809
    334.33036       0.13191
    334.33647       0.13191
    334.34257      -0.61809
    334.34868      -1.24309
    334.35478       1.00691
    334.36088       0.38191
    334.36699       0.13191
    334.37309      -0.11809
    334.37920       0.25691
    334.38530       0.38191
    334.39141      -0.11809
    334.39751       0.00691
    334.40361      -0.36809
    334.40972      -0.49309
    334.41582      -0.24309
    334.42193      -0.86809
    334.42803       1.75691
    334.43414      -1.24309
    334.44024      -1.24309
    334.44634       0.50691
    334.45245      -0.24309
    334.45855      -0.11809
    334.46466      -0.86809
    334.47076       1.00691
    334.47686      -0.86809
    334.48297       1.00691
    334.48907       0.38191
    334.49518      -0.49309
    334.50128       0.75691
    334.50739      -0.11809
    334.51349      -0.61809
    334.51959      -0.11809
    334.52570       0.50691
    334.53180      -0.61809
    334.53791       1.13191
    334.54401       0.13191
    334.55012      -0.86809
    334.55622       1.50691
    334.56232       0.50691
    334.56843       0.88191
    334.57453       1.00691
    334.58064       0.13191
    334.58674       0.13191
    334.59285       0.13191
    334.59895      -0.74309
    334.60505       0.38191
    334.61116       1.25691
    334.61726       0.88191
    334.62337       0.13191
    334.62947      -0.49309
    334.63558       0.38191
    334.64168      -0.36809
    334.64778       0.50691
    334.65389       0.50691
    334.65999       0.75691
    334.66610       0.13191
    334.67220      -0.61809
    334.67831      -0.24309
    334.68441       0.50691
    334.69051       1.88191
    334.69662       1.50691
    334.70272      -0.74309
    334.70883       0.50691
    334.71493      -0.61809
    334.72104      -0.74309
    334.72714      -1.11809
    334.73324      -0.24309
    334.73935      -0.36809
    334.74545       0.13191
    334.75156       0.63191
    334.75766       1.13191
    334.76377       0.13191
    334.76987       0.63191
    334.77597      -1.11809
    334.78208       0.63191
    334.78818       0.00691
    334.79429       0.25691
    334.80039       0.13191
    334.80649      -0.11809
    334.81260       1.00691
    334.81870      -0.11809
    334.82481      -0.61809
    334.83091       0.00691
    334.83702      -0.11809
    334.84312       0.00691
    334.84922      -0.24309
    334.85533      -0.99309
    334.86143       0.13191
    334.86754      -1.36809
    334.87364       1.13191
    334.87975      -0.61809
    334.88585       0.25691
    334.89195       0.25691
    334.89806      -0.24309
    334.90416       0.13191
    334.91027       0.13191
    334.91637      -0.36809
    334.92248      -0.74309
    334.92858      -0.61809
    334.93468       0.38191
    334.94079      -0.36809
    334.94689       0.25691
    334.95300       0.00691
    334.95910      -0.61809
    334.96521      -0.11809
    334.97131      -1.99309
    334.97741       0.38191
    334.98352       1.38191
    334.98962      -0.36809
    334.99573       0.13191
    335.00183       0.13191
    335.00794       0.75691
    335.01404       0.38191
    335.02014      -0.61809
    335.02625       0.50691
    335.03235       0.13191
    335.03846       0.75691
    335.04456      -0.49309
    335.05067       0.50691
    335.05677       0.38191
    335.06287       0.13191
    335.06898       0.50691
    335.07508       0.13191
    335.08119       0.00691
    335.08729       0.25691
    335.09340       1.13191
    335.09950       0.38191
    335.10560       0.38191
    335.11171       0.50691
    335.11781      -0.61809
    335.12392      -0.61809
    335.13002       0.00691
    335.13613       1.13191
    335.14223       0.75691
    335.14833      -0.24309
    335.15444       0.38191
    335.16054       0.00691
    335.16665       0.50691
    335.17275       0.13191
    335.17885       0.13191
    335.18496       0.25691
    335.19106       0.50691
    335.19717      -0.74309
    335.20327       0.75691
    335.20938       0.00691
    335.21548       0.50691
    335.22158       0.25691
    335.22769       1.63191
    335.23379       0.00691
    335.23990       0.88191
    335.24600       0.13191
    335.25211       0.13191
    335.25821       0.88191
    335.26431      -1.24309
    335.27042      -0.11809
    335.27652       0.25691
    335.28263       0.50691
    335.28873       0.25691
    335.29484      -0.11809
    335.30094       0.25691
    335.30704      -0.61809
    335.31315      -0.11809
    335.31925       1.00691
    335.32536      -0.11809
    335.33146       0.75691
    335.33757       1.13191
    335.34367       1.38191
    335.34977       0.50691
    335.35588      -0.86809
    335.36198      -1.24309
    335.36809      -0.49309
    335.37419       1.00691
    335.38030       0.50691
    335.38640       0.50691
    335.39250       0.88191
    335.39861      -0.11809
    335.40471       0.63191
    335.41082       0.25691
    335.41692       0.13191
    335.42303       0.75691
    335.42913       0.50691
    335.43523      -0.11809
    335.44134       0.38191
    335.44744       0.75691
    335.45355       1.25691
    335.45965       0.63191
    335.46576       0.25691
    335.47186       0.88191
    335.47796       0.13191
    335.48407      -0.49309
    335.49017       1.38191
    335.49628       0.50691
    335.50238       0.38191
    335.50848      -0.49309
    335.51459       0.63191
    335.52069      -0.61809
    335.52680       0.25691
    335.53290      -0.61809
    335.53901       0.88191
    335.54511       0.25691
    335.55121       0.13191
    335.55732      -0.36809
    335.56342      -0.74309
    335.56953       1.88191
    335.57563       1.50691
    335.58174       1.38191
    335.58784       0.25691
    335.59394      -0.36809
    335.60005       0.75691
    335.60615      -0.11809
    335.61226       0.38191
    335.61836       0.75691
    335.62447       0.00691
    335.63057       0.50691
    335.63667      -0.24309
    335.64278      -0.11809
    335.64888      -0.36809
    335.65499       0.00691
    335.66109       0.50691
    335.66720       1.38191
    335.67330       0.50691
    335.67940       0.25691
    335.68551      -0.49309
    335.69161      -0.49309
    335.69772      -0.36809
    335.70382       0.13191
    335.70993       0.25691
    335.71603       1.00691
    335.72213      -0.86809
    335.72824      -0.74309
    335.73434      -0.24309
    335.74045       0.00691
    335.74655       0.38191
    335.75266       0.00691
    335.75876      -0.49309
    335.76486       0.38191
    335.77097      -1.86809
    335.77707      -0.49309
    335.78318      -0.24309
    335.78928       1.00691
    335.79539       1.50691
    335.80149       1.13191
    335.80759       0.63191
    335.81370       0.63191
    335.81980       0.00691
    335.82591      -0.24309
    335.83201      -0.49309
    335.83812       0.75691
    335.84422      -0.61809
    335.85032      -1.11809
    335.85643       0.00691
    335.86253      -0.24309
    335.86864       0.50691
    335.87474      -0.36809
    335.88084       0.25691
    335.88695       0.25691
    335.89305      -0.24309
    335.89916      -0.11809
    335.90526      -0.11809
    335.91137      -0.49309
    335.91747      -1.11809
    335.92357      -0.24309
    335.92968       0.63191
    335.93578      -0.49309
    335.94189      -0.24309
    335.94799       0.63191
    335.95410      -1.11809
    335.96020      -0.49309
    335.96630      -0.24309
    335.97241      -0.99309
    335.97851       0.25691
    335.98462       0.13191
    335.99072       0.25691
    335.99683       0.00691
    336.00293      -0.24309
    336.00903       0.00691
    336.01514      -1.49309
    336.02124      -0.36809
    336.02735       0.25691
    336.03345       0.25691
    336.03956      -0.61809
    336.04566      -0.74309
    336.05176      -0.86809
    336.05787      -0.11809
    336.06397       0.13191
    336.07008      -0.36809
    336.07618       0.25691
    336.08229      -0.36809
    336.08839       0.13191
    336.09449       0.13191
    336.10060       0.00691
    336.10670      -0.11809
    336.11281       0.38191
    336.11891      -0.36809
    336.12502       0.88191
    336.13112      -0.49309
    336.13722       0.50691
    336.14333       0.13191
    336.14943      -0.49309
    336.15554      -0.11809
    336.16164       0.38191
    336.16775       0.50691
    336.17385       0.13191
    336.17995       0.00691
    336.18606      -1.11809
    336.19216      -1.11809
    336.19827       0.88191
    336.20437       0.00691
    336.21047       0.13191
    336.21658       0.25691
    336.22268       1.50691
    336.22879      -0.24309
    336.23489       0.13191
    336.24100       0.63191
    336.24710       0.25691
    336.25320       1.63191
    336.25931      -0.61809
    336.26541      -1.61809
    336.27152       0.88191
    336.27762       0.50691
    336.28373       0.13191
    336.28983       0.00691
    336.29593      -0.49309
    336.30204      -0.11809
    336.30814       0.13191
    336.31425       0.63191
    336.32035       0.50691
    336.32646       0.50691
    336.33256       1.00691
    336.33866       0.50691
    336.34477       0.88191
    336.35087      -1.11809
    336.35698       0.00691
    336.36308       0.13191
    336.36919       0.00691
    336.37529       0.88191
    336.38139       0.88191
    336.38750      -0.49309
    336.39360      -0.24309
    336.39971       0.13191
    336.40581       0.63191
    336.41192       0.63191
    336.41802      -0.61809
    336.42412      -0.36809
    336.43023      -0.36809
    336.43633       0.25691
    336.44244       0.63191
    336.44854       0.38191
    336.45465       0.38191
    336.46075       0.88191
    336.46685      -0.11809
    336.47296      -0.49309
    336.47906       0.25691
    336.48517       0.63191
    336.49127       0.25691
    336.49738       0.38191
    336.50348      -0.24309
    336.50958      -1.11809
    336.51569       0.00691
    336.52179       0.88191
    336.52790       0.88191
    336.53400       0.25691
    336.54010      -0.11809
    336.54621      -1.36809
    336.55231      -0.36809
    336.55842       0.38191
    336.56452      -0.61809
    336.57063       0.38191
    336.57673       1.38191
    336.58283       0.25691
    336.58894      -0.86809
    336.59504       0.38191
    336.60115      -0.61809
    336.60725      -0.11809
    336.61336       0.88191
    336.61946      -0.49309
    336.62556      -0.11809
    336.63167      -1.74309
    336.63777       0.25691
    336.64388       1.25691
    336.64998      -0.11809
    336.65609       0.00691
    336.66219       0.50691
    336.66829      -0.11809
    336.67440       0.63191
    336.68050       0.75691
    336.68661       1.25691
    336.69271      -1.61809
    336.69882      -0.36809
    336.70492      -0.74309
    336.71102      -0.11809
    336.71713       0.25691
    336.72323      -0.74309
    336.72934       0.50691
    336.73544      -0.36809
    336.74155       0.00691
    336.74765       0.25691
    336.75375      -0.24309
    336.75986       2.25691
    336.76596       0.50691
    336.77207       0.75691
    336.77817       0.75691
    336.78428      -1.11809
    336.79038       0.88191
    336.79648       0.13191
    336.80259      -0.36809
    336.80869      -0.24309
    336.81480      -1.11809
    336.82090       0.38191
    336.82701       0.63191
    336.83311       1.38191
    336.83921       0.63191
    336.84532      -0.74309
    336.85142       1.75691
    336.85753       0.00691
    336.86363       0.75691
    336.86974      -0.24309
    336.87584       0.38191
    336.88194       1.88191
    336.88805       0.50691
    336.89415       0.38191
    336.90026       1.00691
    336.90636       0.50691
    336.91246       0.63191
    336.91857       0.38191
    336.92467       0.50691
    336.93078       0.50691
    336.93688      -0.99309
    336.94299      -0.24309
    336.94909      -0.74309
    336.95519      -0.11809
    336.96130       1.75691
    336.96740       0.38191
    336.97351       0.38191
    336.97961       0.63191
    336.98572       0.00691
    336.99182       1.00691
    336.99792       0.63191
    337.00403       0.25691
    337.01013      -0.86809
    337.01624      -0.11809
    337.02234      -0.11809
    337.02845       0.63191
    337.03455       2.00691
    337.04065       0.13191
    337.04676      -0.49309
    337.05286      -0.24309
    337.05897       0.13191
    337.06507       0.38191
    337.07118       1.25691
    337.07728       0.38191
    337.08338      -0.36809
    337.08949       1.00691
    337.09559      -1.24309
    337.10170      -0.11809
    337.10780       0.50691
    337.11391      -0.36809
    337.12001       0.00691
[truncated: 59,081 more chars]
