# Supplementary material for: Solvent Controlled Generation of Spin Active Polarons in Two-Dimensional Material under UV Light Irradiation
Source: J Am Chem Soc. 2024 May 2;146(22):15010–8. doi: 10.1021/jacs.3c13296 (PMC11157526; doi:10.1021/jacs.3c13296)
Supplement: Supplementary file 1 — ja3c13296_si_001.zip [file ja3c13296_si_001.zip › Data_archive/EPR-raw-data/Fig-S12-EPR-FG-small-flakes-90K-light.txt]

waves=1 length=8171 data=CH1/2 
title= ~
sample= ~
comment= ~
date= 2024/02/02~13:57:33
cf325.000 st120.00 rmfirst fq100.00 md0.5x1
am6.00x100 tc0.03 uF9076.419000 MHz uP0.90000    mW 
accumu= 3
===== CH1 data Wave No.1 ===== 
mT            Intensity 
    300.12589       8.54900
    300.13199       5.67400
    300.13809       2.67400
    300.14420       0.54900
    300.15030       1.67400
    300.15641       2.17400
    300.16251       2.79900
    300.16862       5.42400
    300.17472      10.42400
    300.18083      12.42400
    300.18693      13.29900
    300.19303      14.42400
    300.19914      15.42400
    300.20524      17.17400
    300.21135      19.42400
    300.21745      18.54900
    300.22356      18.92400
    300.22966      17.29900
    300.23577      18.42400
    300.24187      20.17400
    300.24798      20.17400
    300.25408      23.92400
    300.26018      22.67400
    300.26629      17.29900
    300.27239       8.54900
    300.27850       4.67400
    300.28460       7.67400
    300.29071      11.17400
    300.29681      12.42400
    300.30292      12.42400
    300.30902      14.54900
    300.31513      12.79900
    300.32123       6.92400
    300.32733       4.29900
    300.33344      -1.82600
    300.33954      -8.70100
    300.34565     -11.57600
    300.35175     -15.70100
    300.35786     -17.20100
    300.36396     -21.70100
    300.37007     -23.32600
    300.37617     -20.95100
    300.38228     -19.32600
    300.38838     -16.07600
    300.39448     -11.95100
    300.40059      -9.20100
    300.40669      -5.95100
    300.41280      -4.07600
    300.41890       3.29900
    300.42501       8.92400
    300.43111      11.79900
    300.43722      15.17400
    300.44332      20.92400
    300.44943      23.17400
    300.45553      21.29900
    300.46163      21.79900
    300.46774      20.29900
    300.47384      20.54900
    300.47995      25.54900
    300.48605      26.67400
    300.49216      24.17400
    300.49826      16.42400
    300.50437      11.67400
    300.51047       8.42400
    300.51658      10.04900
    300.52268       9.04900
    300.52878       7.17400
    300.53489       9.54900
    300.54099       6.17400
    300.54710       7.29900
    300.55320      12.17400
    300.55931      10.79900
    300.56541      11.54900
    300.57152      11.29900
    300.57762      12.17400
    300.58373      12.92400
    300.58983      14.17400
    300.59593      13.67400
    300.60204      13.17400
    300.60814      14.79900
    300.61425      15.04900
    300.62035      12.54900
    300.62646      17.79900
    300.63256      18.54900
    300.63867      18.79900
    300.64477      19.04900
    300.65088      24.42400
    300.65698      29.67400
    300.66308      33.54900
    300.66919      34.42400
    300.67529      31.04900
    300.68140      32.29900
    300.68750      30.79900
    300.69361      27.29900
    300.69971      26.67400
    300.70582      22.92400
    300.71192      18.04900
    300.71803      13.29900
    300.72413      10.79900
    300.73023      11.54900
    300.73634      13.67400
    300.74244      17.92400
    300.74855      19.79900
    300.75465      19.04900
    300.76076      17.67400
    300.76686      16.04900
    300.77297      16.54900
    300.77907      17.67400
    300.78518      21.79900
    300.79128      25.17400
    300.79738      26.79900
    300.80349      31.04900
    300.80959      35.54900
    300.81570      37.04900
    300.82180      36.42400
    300.82791      31.92400
    300.83401      31.29900
    300.84012      31.67400
    300.84622      29.67400
    300.85233      28.29900
    300.85843      26.17400
    300.86453      26.79900
    300.87064      26.29900
    300.87674      27.04900
    300.88285      29.17400
    300.88895      32.79900
    300.89506      31.04900
    300.90116      27.29900
    300.90727      27.42400
    300.91337      27.79900
    300.91948      28.54900
    300.92558      28.79900
    300.93168      24.42400
    300.93779      24.04900
    300.94389      25.04900
    300.95000      29.29900
    300.95610      34.79900
    300.96221      32.92400
    300.96831      32.29900
    300.97442      27.29900
    300.98052      23.67400
    300.98663      24.79900
    300.99273      22.29900
    300.99883      26.92400
    301.00494      28.54900
    301.01104      27.92400
    301.01715      31.17400
    301.02325      35.17400
    301.02936      36.67400
    301.03546      36.04900
    301.04157      34.92400
    301.04767      35.04900
    301.05378      29.54900
    301.05988      27.17400
    301.06598      26.04900
    301.07209      28.04900
    301.07819      28.17400
    301.08430      29.04900
    301.09040      27.67400
    301.09651      26.79900
    301.10261      31.42400
    301.10872      35.04900
    301.11482      38.92400
    301.12093      38.42400
    301.12703      39.42400
    301.13313      42.04900
    301.13924      42.54900
    301.14534      42.54900
    301.15145      40.79900
    301.15755      37.67400
    301.16366      37.29900
    301.16976      38.42400
    301.17587      39.54900
    301.18197      38.17400
    301.18808      37.17400
    301.19418      38.79900
    301.20028      43.79900
    301.20639      48.04900
    301.21249      48.79900
    301.21860      46.42400
    301.22470      43.79900
    301.23081      38.42400
    301.23691      39.79900
    301.24302      40.67400
    301.24912      40.79900
    301.25523      43.04900
    301.26133      44.04900
    301.26743      44.29900
    301.27354      40.42400
    301.27964      37.29900
    301.28575      35.17400
    301.29185      33.42400
    301.29796      26.92400
    301.30406      27.67400
    301.31017      29.79900
    301.31627      27.79900
    301.32238      28.04900
    301.32848      26.42400
    301.33458      24.17400
    301.34069      27.54900
    301.34679      31.42400
    301.35290      23.17400
    301.35900      18.67400
    301.36511      14.42400
    301.37121      12.29900
    301.37732      12.04900
    301.38342      14.54900
    301.38953      14.67400
    301.39563      16.67400
    301.40173      16.17400
    301.40784      10.17400
    301.41394       4.92400
    301.42005       7.54900
    301.42615      10.92400
    301.43226      12.42400
    301.43836      14.42400
    301.44447      18.29900
    301.45057      13.67400
    301.45668      13.54900
    301.46278      19.79900
    301.46888      27.42400
    301.47499      33.42400
    301.48109      38.04900
    301.48720      41.42400
    301.49330      44.92400
    301.49941      45.17400
    301.50551      45.42400
    301.51162      48.92400
    301.51772      49.17400
    301.52383      45.17400
    301.52993      43.92400
    301.53603      42.67400
    301.54214      43.29900
    301.54824      44.54900
    301.55435      42.29900
    301.56045      37.42400
    301.56656      35.29900
    301.57266      33.42400
    301.57877      34.54900
    301.58487      33.17400
    301.59098      30.29900
    301.59708      22.54900
    301.60318      16.17400
    301.60929       8.67400
    301.61539       5.04900
    301.62150       7.29900
    301.62760      13.04900
    301.63371      23.54900
    301.63981      28.54900
    301.64592      33.42400
    301.65202      31.17400
    301.65813      25.17400
    301.66423      23.54900
    301.67033      24.42400
    301.67644      25.92400
    301.68254      26.92400
    301.68865      23.67400
    301.69475      17.67400
    301.70086      14.04900
    301.70696      16.17400
    301.71307      16.92400
    301.71917      18.04900
    301.72528      17.67400
    301.73138      15.54900
    301.73748      15.42400
    301.74359      16.54900
    301.74969      14.29900
    301.75580       8.92400
    301.76190       1.92400
    301.76801      -0.07600
    301.77411       5.04900
    301.78022       6.17400
    301.78632      11.42400
    301.79243      12.29900
    301.79853      12.17400
    301.80463       7.29900
    301.81074       7.67400
    301.81684      12.92400
    301.82295      16.29900
    301.82905      15.42400
    301.83516      14.29900
    301.84126      12.79900
    301.84737      11.54900
    301.85347       9.79900
    301.85958      10.79900
    301.86568      11.17400
    301.87178      14.04900
    301.87789      18.42400
    301.88399      15.92400
    301.89010      15.29900
    301.89620      11.67400
    301.90231      10.42400
    301.90841       8.54900
    301.91452       7.67400
    301.92062       5.29900
    301.92673       4.79900
    301.93283       5.04900
    301.93893       6.42400
    301.94504       7.17400
    301.95114       9.42400
    301.95725      11.67400
    301.96335      12.42400
    301.96946      15.04900
    301.97556      20.79900
    301.98167      30.04900
    301.98777      33.42400
    301.99388      33.17400
    301.99998      35.92400
    302.00608      30.17400
    302.01219      26.92400
    302.01829      25.54900
    302.02440      24.42400
    302.03050      25.17400
    302.03661      26.67400
    302.04271      25.29900
    302.04882      25.04900
    302.05492      27.54900
    302.06103      32.54900
    302.06713      40.79900
    302.07323      42.42400
    302.07934      41.42400
    302.08544      41.67400
    302.09155      37.92400
    302.09765      35.79900
    302.10376      32.54900
    302.10986      24.29900
    302.11597      19.29900
    302.12207      15.42400
    302.12818      13.79900
    302.13428      10.29900
    302.14038       7.17400
    302.14649      -0.20100
    302.15259      -1.70100
    302.15870       0.42400
    302.16480       3.54900
    302.17091       5.79900
    302.17701       9.29900
    302.18312      11.79900
    302.18922      16.54900
    302.19533      18.42400
    302.20143      22.54900
    302.20753      27.54900
    302.21364      31.92400
    302.21974      35.29900
    302.22585      42.17400
    302.23195      45.42400
    302.23806      43.79900
    302.24416      42.17400
    302.25027      41.92400
    302.25637      42.04900
    302.26248      37.54900
    302.26858      29.42400
    302.27468      22.92400
    302.28079      16.92400
    302.28689      12.67400
    302.29300      17.92400
    302.29910      18.04900
    302.30521      17.79900
    302.31131      13.54900
    302.31742      11.42400
    302.32352      13.42400
    302.32962      14.79900
    302.33573      16.67400
    302.34183      20.54900
    302.34794      20.92400
    302.35404      26.42400
    302.36015      32.92400
    302.36625      35.17400
    302.37236      32.79900
    302.37846      31.92400
    302.38457      31.79900
    302.39067      31.17400
    302.39677      32.17400
    302.40288      32.67400
    302.40898      28.79900
    302.41509      29.67400
    302.42119      30.79900
    302.42730      35.17400
    302.43340      34.67400
    302.43951      34.29900
    302.44561      30.92400
    302.45172      26.67400
    302.45782      23.17400
    302.46392      17.79900
    302.47003      19.29900
    302.47613      24.17400
    302.48224      27.29900
    302.48834      28.04900
    302.49445      22.29900
    302.50055      12.67400
    302.50666       8.42400
    302.51276       7.42400
    302.51887       9.79900
    302.52497      10.67400
    302.53107      15.17400
    302.53718      14.42400
    302.54328      11.54900
    302.54939      10.79900
    302.55549      11.79900
    302.56160      16.79900
    302.56770      20.67400
    302.57381      24.54900
    302.57991      29.04900
    302.58602      30.54900
    302.59212      30.79900
    302.59822      28.29900
    302.60433      24.79900
    302.61043      17.79900
    302.61654      16.79900
    302.62264      21.17400
    302.62875      24.54900
    302.63485      28.04900
    302.64096      29.67400
    302.64706      26.79900
    302.65317      23.17400
    302.65927      17.29900
    302.66537      16.29900
    302.67148      11.17400
    302.67758       8.29900
    302.68369       9.42400
    302.68979      11.04900
    302.69590      15.42400
    302.70200      18.04900
    302.70811      13.17400
    302.71421      10.42400
    302.72032      10.42400
    302.72642      11.79900
    302.73252      11.92400
    302.73863      15.04900
    302.74473      17.42400
    302.75084      19.79900
    302.75694      20.67400
    302.76305      27.04900
    302.76915      30.67400
    302.77526      32.79900
    302.78136      33.92400
    302.78747      32.67400
    302.79357      32.54900
    302.79967      30.92400
    302.80578      25.79900
    302.81188      23.17400
    302.81799      24.42400
    302.82409      24.17400
    302.83020      24.42400
    302.83630      26.17400
    302.84241      31.17400
    302.84851      34.67400
    302.85462      33.17400
    302.86072      24.79900
    302.86682      16.67400
    302.87293       9.92400
    302.87903       3.42400
    302.88514       1.17400
    302.89124       0.92400
    302.89735      -0.07600
    302.90345      -1.32600
    302.90956      -5.95100
    302.91566      -7.70100
    302.92177      -6.57600
    302.92787      -2.45100
    302.93397       3.92400
    302.94008       9.42400
    302.94618      13.67400
    302.95229      16.92400
    302.95839      18.67400
    302.96450      16.79900
    302.97060      14.54900
    302.97671      11.54900
    302.98281      10.79900
    302.98892      15.42400
    302.99502      20.29900
    303.00112      20.54900
    303.00723      25.67400
    303.01333      27.42400
    303.01944      26.29900
    303.02554      26.04900
    303.03165      33.04900
    303.03775      39.67400
    303.04386      40.54900
    303.04996      40.42400
    303.05607      36.67400
    303.06217      32.42400
    303.06827      30.92400
    303.07438      30.29900
    303.08048      27.67400
    303.08659      30.17400
    303.09269      31.29900
    303.09880      30.17400
    303.10490      29.17400
    303.11101      31.17400
    303.11711      31.04900
    303.12322      29.29900
    303.12932      29.54900
    303.13542      34.42400
    303.14153      36.79900
    303.14763      39.29900
    303.15374      39.42400
    303.15984      40.54900
    303.16595      41.54900
    303.17205      41.04900
    303.17816      39.79900
    303.18426      36.79900
    303.19037      33.92400
    303.19647      34.42400
    303.20257      35.79900
    303.20868      42.79900
    303.21478      46.92400
    303.22089      45.79900
    303.22699      49.04900
    303.23310      45.54900
    303.23920      40.04900
    303.24531      38.29900
    303.25141      38.42400
    303.25752      37.67400
    303.26362      40.79900
    303.26972      43.42400
    303.27583      42.67400
    303.28193      37.54900
    303.28804      30.92400
    303.29414      28.42400
    303.30025      28.67400
    303.30635      32.67400
    303.31246      33.67400
    303.31856      37.04900
    303.32467      36.67400
    303.33077      38.54900
    303.33687      41.29900
    303.34298      42.42400
    303.34908      42.92400
    303.35519      46.67400
    303.36129      52.67400
    303.36740      51.79900
    303.37350      49.04900
    303.37961      47.42400
    303.38571      43.42400
    303.39182      45.79900
    303.39792      50.04900
    303.40402      54.17400
    303.41013      54.79900
    303.41623      53.42400
    303.42234      53.04900
    303.42844      51.04900
    303.43455      48.04900
    303.44065      47.92400
    303.44676      49.54900
    303.45286      51.92400
    303.45897      57.04900
    303.46507      51.04900
    303.47117      50.67400
    303.47728      41.42400
    303.48338      33.17400
    303.48949      29.92400
    303.49559      33.29900
    303.50170      35.42400
    303.50780      30.67400
    303.51391      28.04900
    303.52001      28.67400
    303.52612      34.92400
    303.53222      39.92400
    303.53832      40.92400
    303.54443      40.54900
    303.55053      37.17400
    303.55664      38.54900
    303.56274      40.54900
    303.56885      41.67400
    303.57495      45.54900
    303.58106      44.92400
    303.58716      46.54900
    303.59327      47.29900
    303.59937      48.67400
    303.60547      50.17400
    303.61158      48.54900
    303.61768      45.17400
    303.62379      42.42400
    303.62989      41.04900
    303.63600      40.92400
    303.64210      36.54900
    303.64821      41.67400
    303.65431      40.67400
    303.66042      37.54900
    303.66652      29.04900
    303.67262      26.04900
    303.67873      20.29900
    303.68483      16.04900
    303.69094      15.29900
    303.69704      23.17400
    303.70315      27.54900
    303.70925      29.54900
    303.71536      30.42400
    303.72146      34.29900
    303.72757      31.92400
    303.73367      34.42400
    303.73977      29.67400
    303.74588      27.67400
    303.75198      29.92400
    303.75809      30.79900
    303.76419      29.17400
    303.77030      27.04900
    303.77640      24.17400
    303.78251      24.17400
    303.78861      22.42400
    303.79472      24.17400
    303.80082      24.17400
    303.80692      23.04900
    303.81303      22.92400
    303.81913      26.29900
    303.82524      32.29900
    303.83134      36.79900
    303.83745      40.29900
    303.84355      44.29900
    303.84966      45.42400
    303.85576      47.04900
    303.86187      43.17400
    303.86797      40.29900
    303.87407      38.17400
    303.88018      36.67400
    303.88628      34.67400
    303.89239      30.42400
    303.89849      28.04900
    303.90460      24.79900
    303.91070      21.54900
    303.91681      21.92400
    303.92291      21.79900
    303.92902      26.17400
    303.93512      31.79900
    303.94122      37.67400
    303.94733      41.29900
    303.95343      40.67400
    303.95954      36.92400
    303.96564      38.92400
    303.97175      39.67400
    303.97785      38.92400
    303.98396      35.92400
    303.99006      34.42400
    303.99617      33.04900
    304.00227      32.29900
    304.00837      30.29900
    304.01448      30.42400
    304.02058      33.54900
    304.02669      32.79900
    304.03279      33.54900
    304.03890      30.79900
    304.04500      25.29900
    304.05111      22.67400
    304.05721      20.92400
    304.06332      18.54900
    304.06942      14.54900
    304.07552      15.04900
    304.08163      17.54900
    304.08773      19.29900
    304.09384      21.92400
    304.09994      22.54900
    304.10605      21.92400
    304.11215      23.54900
    304.11826      27.92400
    304.12436      27.04900
    304.13047      29.79900
    304.13657      36.17400
    304.14267      38.04900
    304.14878      38.29900
    304.15488      40.04900
    304.16099      42.04900
    304.16709      40.04900
    304.17320      37.17400
    304.17930      34.92400
    304.18541      31.04900
    304.19151      29.42400
    304.19762      26.67400
    304.20372      26.17400
    304.20982      26.04900
    304.21593      27.54900
    304.22203      31.92400
    304.22814      33.92400
    304.23424      39.42400
    304.24035      40.79900
    304.24645      41.67400
    304.25256      43.29900
    304.25866      44.29900
    304.26477      40.54900
    304.27087      37.29900
    304.27697      33.42400
    304.28308      28.42400
    304.28918      27.92400
    304.29529      21.42400
    304.30139      19.79900
    304.30750      22.54900
    304.31360      28.42400
    304.31971      33.54900
    304.32581      30.04900
    304.33192      20.79900
    304.33802      13.04900
    304.34412       7.92400
    304.35023       5.42400
    304.35633      -0.20100
    304.36244       1.17400
    304.36854       3.17400
    304.37465       6.17400
    304.38075       8.42400
    304.38686       7.04900
    304.39296       8.67400
    304.39906       8.04900
    304.40517       6.67400
    304.41127       6.54900
    304.41738       4.54900
    304.42348       9.29900
    304.42959      15.17400
    304.43569      17.54900
    304.44180      20.17400
    304.44790      25.67400
    304.45401      25.29900
    304.46011      20.92400
    304.46621      16.92400
    304.47232      19.67400
    304.47842      22.42400
    304.48453      25.54900
    304.49063      26.54900
    304.49674      26.92400
    304.50284      25.29900
    304.50895      24.42400
    304.51505      25.42400
    304.52116      27.54900
    304.52726      29.67400
    304.53336      28.29900
    304.53947      25.79900
    304.54557      26.04900
    304.55168      27.42400
    304.55778      26.42400
    304.56389      22.17400
    304.56999      18.17400
    304.57610      19.04900
    304.58220      21.42400
    304.58831      26.54900
    304.59441      29.79900
    304.60051      31.54900
    304.60662      28.54900
    304.61272      24.17400
    304.61883      20.29900
    304.62493      24.54900
    304.63104      28.04900
    304.63714      30.67400
    304.64325      30.67400
    304.64935      30.54900
    304.65546      31.92400
    304.66156      32.79900
    304.66766      30.79900
    304.67377      31.29900
    304.67987      30.54900
    304.68598      28.17400
    304.69208      28.42400
    304.69819      29.42400
    304.70429      31.17400
    304.71040      33.79900
    304.71650      35.92400
    304.72261      33.67400
    304.72871      35.67400
    304.73481      35.54900
    304.74092      32.17400
    304.74702      31.29900
    304.75313      31.79900
    304.75923      33.92400
    304.76534      37.54900
    304.77144      41.79900
    304.77755      44.17400
    304.78365      48.04900
    304.78976      49.79900
    304.79586      51.04900
    304.80196      50.17400
    304.80807      44.67400
    304.81417      40.42400
    304.82028      35.29900
    304.82638      31.79900
    304.83249      29.42400
    304.83859      26.29900
    304.84470      19.92400
    304.85080      18.04900
    304.85691      15.42400
    304.86301      17.17400
    304.86911      20.29900
    304.87522      25.79900
    304.88132      30.92400
    304.88743      30.54900
    304.89353      29.29900
    304.89964      29.04900
    304.90574      28.17400
    304.91185      23.17400
    304.91795      19.79900
    304.92406      18.54900
    304.93016      15.92400
    304.93626      15.17400
    304.94237      17.67400
    304.94847      20.42400
    304.95458      21.92400
    304.96068      26.42400
    304.96679      29.79900
    304.97289      28.54900
    304.97900      25.04900
    304.98510      21.67400
    304.99121      20.29900
    304.99731      19.79900
    305.00341      19.04900
    305.00952      21.04900
    305.01562      25.04900
    305.02173      26.04900
    305.02783      24.67400
    305.03394      20.42400
    305.04004      19.79900
    305.04615      22.92400
    305.05225      27.17400
    305.05836      26.04900
    305.06446      24.42400
    305.07056      21.92400
    305.07667      21.04900
    305.08277      23.79900
    305.08888      29.42400
    305.09498      29.42400
    305.10109      35.29900
    305.10719      42.17400
    305.11330      44.17400
    305.11940      44.04900
    305.12551      40.67400
    305.13161      38.04900
    305.13771      35.79900
    305.14382      33.42400
    305.14992      29.92400
    305.15603      27.92400
    305.16213      28.92400
    305.16824      29.29900
    305.17434      24.17400
    305.18045      22.17400
    305.18655      17.54900
    305.19266      14.92400
    305.19876      10.04900
    305.20486       7.17400
    305.21097       7.42400
    305.21707       9.17400
    305.22318       8.17400
    305.22928       8.42400
    305.23539      13.79900
    305.24149      23.29900
    305.24760      24.42400
    305.25370      25.42400
    305.25981      25.79900
    305.26591      28.29900
    305.27201      21.79900
    305.27812      14.04900
    305.28422       8.17400
    305.29033       3.92400
    305.29643       2.67400
    305.30254       1.67400
    305.30864       0.17400
    305.31475      -2.70100
    305.32085      -2.57600
    305.32696      -3.70100
    305.33306      -3.57600
    305.33916      -5.32600
    305.34527       0.42400
    305.35137       3.29900
    305.35748       7.17400
    305.36358      10.79900
    305.36969       8.67400
    305.37579       5.67400
    305.38190       0.92400
    305.38800      -3.45100
    305.39411      -8.32600
    305.40021      -6.45100
    305.40631      -4.45100
    305.41242      -3.57600
    305.41852      -2.82600
    305.42463      -5.70100
    305.43073     -10.20100
    305.43684      -9.70100
    305.44294      -3.95100
    305.44905       3.42400
    305.45515       8.67400
    305.46126       8.42400
    305.46736      12.54900
    305.47346      13.92400
    305.47957      14.04900
    305.48567       9.67400
    305.49178      10.17400
    305.49788       8.04900
    305.50399       9.29900
    305.51009      10.42400
    305.51620       4.79900
    305.52230       2.17400
    305.52841      -0.95100
    305.53451      -0.07600
    305.54061      -2.32600
    305.54672      -5.07600
    305.55282      -6.57600
    305.55893      -7.82600
    305.56503      -6.07600
    305.57114      -4.45100
    305.57724      -9.45100
    305.58335     -11.32600
    305.58945     -14.07600
    305.59556     -15.70100
    305.60166     -11.45100
    305.60776      -3.07600
    305.61387       6.54900
    305.61997      13.54900
    305.62608      23.17400
    305.63218      35.04900
    305.63829      42.67400
    305.64439      47.42400
    305.65050      50.04900
    305.65660      52.17400
    305.66271      54.67400
    305.66881      54.54900
    305.67491      54.42400
    305.68102      54.29900
    305.68712      52.79900
    305.69323      46.67400
    305.69933      41.29900
    305.70544      34.54900
    305.71154      29.54900
    305.71765      25.54900
    305.72375      23.67400
    305.72986      24.79900
    305.73596      26.79900
    305.74206      25.17400
    305.74817      20.67400
    305.75427      19.29900
    305.76038      20.29900
    305.76648      22.54900
    305.77259      28.29900
    305.77869      30.17400
    305.78480      27.42400
    305.79090      27.04900
    305.79701      23.04900
    305.80311      23.17400
    305.80921      19.54900
    305.81532      19.79900
    305.82142      21.79900
    305.82753      24.67400
    305.83363      26.17400
    305.83974      24.04900
    305.84584      15.92400
    305.85195      13.92400
    305.85805       7.92400
    305.86416       1.67400
    305.87026       1.17400
    305.87636       9.04900
    305.88247      16.42400
    305.88857      16.54900
    305.89468      14.42400
    305.90078      16.79900
    305.90689      18.92400
    305.91299      20.54900
    305.91910      20.04900
    305.92520      24.54900
    305.93131      25.79900
    305.93741      32.79900
    305.94351      39.04900
    305.94962      48.04900
    305.95572      57.42400
    305.96183      59.04900
    305.96793      55.04900
    305.97404      50.04900
    305.98014      43.17400
    305.98625      34.67400
    305.99235      25.29900
    305.99846      13.42400
    306.00456       7.42400
    306.01066       4.04900
    306.01677       6.42400
    306.02287       5.92400
    306.02898       8.54900
    306.03508      15.54900
    306.04119      24.04900
    306.04729      23.54900
    306.05340      22.67400
    306.05950      28.17400
    306.06561      33.67400
    306.07171      39.17400
    306.07781      44.79900
    306.08392      47.29900
    306.09002      45.04900
    306.09613      42.17400
    306.10223      38.54900
    306.10834      42.54900
    306.11444      40.17400
    306.12055      34.92400
    306.12665      28.92400
    306.13276      27.42400
    306.13886      24.79900
    306.14496      25.42400
    306.15107      24.67400
    306.15717      22.42400
    306.16328      26.54900
    306.16938      32.29900
    306.17549      34.79900
    306.18159      35.04900
    306.18770      32.67400
    306.19380      24.29900
    306.19991      18.54900
    306.20601      15.92400
    306.21211      15.42400
    306.21822      16.04900
    306.22432      18.67400
    306.23043      24.92400
    306.23653      30.29900
    306.24264      34.54900
    306.24874      40.17400
    306.25485      40.42400
    306.26095      41.79900
    306.26706      42.92400
    306.27316      40.17400
    306.27926      34.54900
    306.28537      31.54900
    306.29147      23.42400
    306.29758      21.54900
    306.30368      24.92400
    306.30979      29.42400
    306.31589      31.17400
    306.32200      28.54900
    306.32810      23.92400
    306.33421      19.04900
    306.34031      21.92400
    306.34641      24.54900
    306.35252      24.42400
    306.35862      22.54900
    306.36473      24.54900
    306.37083      18.42400
    306.37694      10.79900
    306.38304       8.92400
    306.38915       6.54900
    306.39525       4.04900
    306.40136       6.79900
    306.40746       8.17400
    306.41356      11.92400
    306.41967      18.17400
    306.42577      20.42400
    306.43188      21.67400
    306.43798      19.04900
    306.44409      19.54900
    306.45019      17.67400
    306.45630      17.67400
    306.46240      23.04900
    306.46851      29.42400
    306.47461      36.79900
    306.48071      37.17400
    306.48682      38.29900
    306.49292      36.79900
    306.49903      35.54900
    306.50513      36.79900
    306.51124      40.92400
    306.51734      48.92400
    306.52345      52.67400
    306.52955      52.17400
    306.53565      48.67400
    306.54176      42.79900
    306.54786      38.67400
    306.55397      38.29900
    306.56007      37.92400
    306.56618      38.04900
    306.57228      37.04900
    306.57839      40.79900
    306.58449      40.67400
    306.59060      37.79900
    306.59670      33.79900
    306.60280      28.42400
    306.60891      21.92400
    306.61501      21.54900
    306.62112      24.17400
    306.62722      27.04900
    306.63333      30.54900
    306.63943      29.17400
    306.64554      25.92400
    306.65164      25.29900
    306.65775      20.29900
    306.66385      15.04900
    306.66995       7.67400
    306.67606       0.92400
    306.68216      -1.45100
    306.68827      -0.20100
    306.69437       3.17400
    306.70048       5.04900
    306.70658      10.29900
    306.71269      12.79900
    306.71879      12.79900
    306.72490      11.67400
    306.73100       9.54900
    306.73710       5.92400
    306.74321       7.54900
    306.74931       9.17400
    306.75542      17.54900
    306.76152      21.04900
    306.76763      19.54900
    306.77373      18.92400
    306.77984      19.17400
    306.78594      20.79900
    306.79205      22.54900
    306.79815      23.04900
    306.80425      20.42400
    306.81036      17.92400
    306.81646      18.92400
    306.82257      16.42400
    306.82867      19.54900
    306.83478      24.92400
    306.84088      32.92400
    306.84699      36.42400
    306.85309      37.29900
    306.85920      34.92400
    306.86530      33.17400
    306.87140      35.17400
    306.87751      39.42400
    306.88361      40.04900
    306.88972      40.42400
    306.89582      38.92400
    306.90193      37.29900
    306.90803      35.67400
    306.91414      30.92400
    306.92024      23.92400
    306.92635      19.67400
    306.93245      20.04900
    306.93855      14.79900
    306.94466       9.04900
    306.95076       9.29900
    306.95687       9.79900
    306.96297      10.42400
    306.96908      14.29900
    306.97518      15.54900
    306.98129      11.67400
    306.98739      12.29900
    306.99350      11.54900
    306.99960      13.42400
    307.00570      11.92400
    307.01181      12.79900
    307.01791       9.79900
    307.02402       8.92400
    307.03012      11.67400
    307.03623      15.04900
    307.04233      18.79900
    307.04844      21.42400
    307.05454      18.42400
    307.06065      13.92400
    307.06675      13.17400
    307.07285      12.17400
    307.07896       9.29900
    307.08506      13.29900
    307.09117      13.42400
    307.09727      15.79900
    307.10338      19.17400
    307.10948      19.29900
    307.11559      20.79900
    307.12169      25.79900
    307.12780      28.17400
    307.13390      28.79900
    307.14000      24.79900
    307.14611      21.79900
    307.15221      15.67400
    307.15832      14.67400
    307.16442      13.67400
    307.17053      16.29900
    307.17663      14.92400
    307.18274      19.79900
    307.18884      24.67400
    307.19495      25.67400
    307.20105      26.92400
    307.20715      27.42400
    307.21326      24.42400
    307.21936      19.29900
    307.22547       8.42400
    307.23157       4.04900
    307.23768       1.17400
    307.24378       0.54900
    307.24989       3.42400
    307.25599       7.67400
    307.26210      10.92400
    307.26820      12.54900
    307.27430      10.79900
    307.28041      11.04900
    307.28651       8.67400
    307.29262       8.42400
    307.29872       6.92400
    307.30483       5.67400
    307.31093       4.54900
    307.31704       0.54900
    307.32314      -0.82600
    307.32925      -1.07600
    307.33535      -0.20100
    307.34145       4.04900
    307.34756       7.29900
    307.35366       7.04900
    307.35977       7.17400
    307.36587      10.54900
    307.37198      15.17400
    307.37808      17.67400
    307.38419      15.17400
    307.39029      13.67400
    307.39640      10.29900
    307.40250       4.29900
    307.40860       0.17400
    307.41471       4.54900
    307.42081       7.04900
    307.42692      12.92400
    307.43302      16.79900
    307.43913      20.67400
    307.44523      22.67400
    307.45134      21.17400
    307.45744      19.54900
    307.46355      16.79900
    307.46965      14.17400
    307.47575       9.04900
    307.48186       2.04900
    307.48796      -0.45100
    307.49407      -2.07600
    307.50017      -3.82600
    307.50628      -3.20100
    307.51238      -3.82600
    307.51849      -1.57600
    307.52459       4.67400
    307.53070      14.67400
    307.53680      19.54900
    307.54290      25.04900
    307.54901      27.42400
    307.55511      26.79900
    307.56122      23.54900
    307.56732      23.04900
    307.57343      22.42400
    307.57953      22.17400
    307.58564      19.29900
    307.59174      18.04900
    307.59785      17.42400
    307.60395      16.67400
    307.61005      11.42400
    307.61616       7.29900
    307.62226       5.42400
    307.62837       5.29900
    307.63447       7.17400
    307.64058      13.92400
    307.64668      18.67400
    307.65279      23.17400
    307.65889      26.42400
    307.66500      26.04900
    307.67110      28.04900
    307.67720      29.29900
    307.68331      27.42400
    307.68941      27.92400
    307.69552      29.17400
    307.70162      30.92400
    307.70773      31.67400
    307.71383      29.17400
    307.71994      28.92400
    307.72604      30.04900
    307.73215      30.54900
    307.73825      30.42400
    307.74435      26.54900
    307.75046      27.92400
    307.75656      27.92400
    307.76267      24.29900
    307.76877      24.42400
    307.77488      22.79900
    307.78098      20.29900
    307.78709      17.92400
    307.79319      16.92400
    307.79930      14.29900
    307.80540      11.17400
    307.81150      14.79900
    307.81761      18.92400
    307.82371      20.79900
    307.82982      28.04900
    307.83592      33.54900
    307.84203      41.67400
    307.84813      44.42400
    307.85424      44.54900
    307.86034      43.29900
    307.86645      40.92400
    307.87255      45.04900
    307.87865      47.54900
    307.88476      47.54900
    307.89086      47.67400
    307.89697      48.67400
    307.90307      45.92400
    307.90918      38.54900
    307.91528      33.79900
    307.92139      26.92400
    307.92749      26.17400
    307.93360      29.17400
    307.93970      25.79900
    307.94580      24.29900
    307.95191      25.79900
    307.95801      27.54900
    307.96412      32.54900
    307.97022      30.54900
    307.97633      28.04900
    307.98243      24.54900
    307.98854      17.29900
    307.99464      13.67400
    308.00075       8.04900
    308.00685       7.79900
    308.01295       8.92400
    308.01906      10.29900
    308.02516       5.04900
    308.03127       0.04900
    308.03737      -3.20100
    308.04348      -1.82600
    308.04958       1.04900
    308.05569       7.42400
    308.06179      10.92400
    308.06790      13.42400
    308.07400      13.54900
    308.08010      16.92400
    308.08621      16.29900
    308.09231      12.29900
    308.09842       5.67400
    308.10452       0.92400
    308.11063      -5.07600
    308.11673      -4.70100
    308.12284      -1.45100
    308.12894       4.54900
    308.13505       6.54900
    308.14115       6.92400
    308.14725       3.54900
    308.15336       3.29900
    308.15946       2.17400
    308.16557      -1.20100
    308.17167      -1.82600
    308.17778      -0.95100
    308.18388       0.29900
    308.18999       2.54900
    308.19609      -0.70100
    308.20220      -4.45100
    308.20830      -6.07600
    308.21440      -4.07600
    308.22051      -2.95100
    308.22661      -0.20100
    308.23272       2.79900
    308.23882       3.29900
    308.24493       4.54900
    308.25103       5.29900
    308.25714      10.29900
    308.26324      13.92400
    308.26935      15.54900
    308.27545      15.79900
    308.28155      17.92400
    308.28766      21.17400
    308.29376      21.54900
    308.29987      21.54900
    308.30597      18.42400
    308.31208      11.42400
    308.31818      11.42400
    308.32429      13.42400
    308.33039      16.04900
    308.33650      18.04900
    308.34260      19.04900
    308.34870      15.54900
    308.35481      17.42400
    308.36091      19.17400
    308.36702      18.04900
    308.37312      19.17400
    308.37923      21.67400
    308.38533      25.79900
    308.39144      29.67400
    308.39754      32.04900
    308.40365      35.42400
    308.40975      33.42400
    308.41585      29.42400
    308.42196      26.79900
    308.42806      20.29900
    308.43417      16.54900
    308.44027      15.79900
    308.44638      15.17400
    308.45248      21.17400
    308.45859      26.54900
    308.46469      35.29900
    308.47080      39.92400
    308.47690      36.42400
    308.48300      33.92400
    308.48911      30.54900
    308.49521      28.79900
    308.50132      31.92400
    308.50742      31.67400
    308.51353      30.79900
    308.51963      29.67400
    308.52574      27.17400
    308.53184      24.17400
    308.53795      19.42400
    308.54405      18.17400
    308.55015      18.29900
    308.55626      17.42400
    308.56236      20.79900
    308.56847      18.42400
    308.57457      22.42400
    308.58068      27.92400
    308.58678      35.79900
    308.59289      34.92400
    308.59899      34.04900
    308.60510      31.29900
    308.61120      28.29900
    308.61730      24.29900
    308.62341      26.92400
    308.62951      25.79900
    308.63562      28.79900
    308.64172      31.42400
    308.64783      31.17400
    308.65393      27.92400
    308.66004      22.04900
    308.66614      18.29900
    308.67224      18.92400
    308.67835      15.17400
    308.68445      12.29900
    308.69056      10.17400
    308.69666      11.67400
    308.70277      13.54900
    308.70887      17.54900
    308.71498      18.17400
    308.72108      20.17400
    308.72719      21.67400
    308.73329      25.17400
    308.73939      26.79900
    308.74550      21.04900
    308.75160      19.17400
    308.75771      19.17400
    308.76381      13.67400
    308.76992      13.67400
    308.77602      13.17400
    308.78213      16.54900
    308.78823      19.79900
    308.79434      22.92400
    308.80044      24.04900
    308.80654      24.17400
    308.81265      18.54900
    308.81875      17.29900
    308.82486      16.92400
    308.83096      14.92400
    308.83707      14.54900
    308.84317      13.54900
    308.84928      11.29900
    308.85538      10.79900
    308.86149       8.67400
    308.86759       9.04900
    308.87369      14.92400
    308.87980      18.54900
    308.88590      20.42400
    308.89201      15.29900
    308.89811      11.67400
    308.90422      14.17400
    308.91032      18.42400
    308.91643      20.29900
    308.92253      19.17400
    308.92864      18.17400
    308.93474      18.04900
    308.94084      20.42400
    308.94695      22.67400
    308.95305      27.79900
    308.95916      29.17400
    308.96526      31.17400
    308.97137      32.29900
    308.97747      35.54900
    308.98358      37.29900
    308.98968      38.79900
    308.99579      37.17400
    309.00189      36.67400
    309.00799      31.04900
    309.01410      24.17400
    309.02020      25.54900
    309.02631      28.67400
    309.03241      36.17400
    309.03852      39.42400
    309.04462      43.67400
    309.05073      43.17400
    309.05683      34.92400
    309.06294      28.79900
    309.06904      22.92400
    309.07514      22.04900
    309.08125      21.79900
    309.08735      19.67400
    309.09346      16.29900
    309.09956      12.04900
    309.10567      11.79900
    309.11177       6.42400
    309.11788       7.29900
    309.12398      10.54900
    309.13009      14.79900
    309.13619      16.42400
    309.14229      14.67400
    309.14840      20.29900
    309.15450      24.67400
    309.16061      23.29900
    309.16671      23.67400
    309.17282      20.79900
    309.17892      18.92400
    309.18503      18.17400
    309.19113      16.29900
    309.19724      12.92400
    309.20334      10.42400
    309.20944       6.92400
    309.21555       1.04900
    309.22165      -3.82600
    309.22776      -7.20100
    309.23386      -4.82600
    309.23997      -5.45100
    309.24607      -5.07600
    309.25218      -4.70100
    309.25828      -4.82600
    309.26439      -7.20100
    309.27049      -7.95100
    309.27659      -8.95100
    309.28270     -12.82600
    309.28880     -13.45100
    309.29491     -12.32600
    309.30101     -11.45100
    309.30712     -11.95100
    309.31322     -17.07600
    309.31933     -15.82600
    309.32543     -10.45100
    309.33154      -4.82600
    309.33764      -3.32600
    309.34374       0.54900
    309.34985       0.04900
    309.35595      -1.70100
    309.36206       0.79900
    309.36816       0.29900
    309.37427       0.67400
    309.38037       5.67400
    309.38648       5.04900
    309.39258       4.67400
    309.39869      -1.57600
    309.40479      -2.20100
    309.41089     -10.45100
    309.41700     -19.95100
    309.42310     -19.95100
    309.42921     -19.45100
    309.43531     -18.70100
    309.44142     -13.32600
    309.44752      -7.32600
    309.45363      -0.70100
    309.45973       5.17400
    309.46584      16.04900
    309.47194      23.67400
    309.47804      31.04900
    309.48415      33.79900
    309.49025      32.17400
    309.49636      29.54900
    309.50246      31.17400
    309.50857      36.79900
    309.51467      38.29900
    309.52078      39.67400
    309.52688      41.04900
    309.53299      42.42400
    309.53909      42.79900
    309.54519      36.67400
    309.55130      32.92400
    309.55740      25.79900
    309.56351      19.54900
    309.56961      14.54900
    309.57572      13.67400
    309.58182      15.42400
    309.58793      19.67400
    309.59403      25.29900
    309.60014      29.04900
    309.60624      34.67400
    309.61234      34.42400
    309.61845      33.42400
    309.62455      29.54900
    309.63066      26.42400
    309.63676      22.92400
    309.64287      25.54900
    309.64897      26.29900
    309.65508      27.17400
    309.66118      27.92400
    309.66729      25.79900
    309.67339      27.17400
    309.67949      28.29900
    309.68560      28.04900
    309.69170      25.29900
    309.69781      21.04900
    309.70391      19.79900
    309.71002      15.04900
    309.71612      13.67400
    309.72223      15.79900
    309.72833      19.92400
    309.73444      23.29900
    309.74054      27.29900
    309.74664      35.54900
    309.75275      38.67400
    309.75885      37.54900
    309.76496      32.67400
    309.77106      27.04900
    309.77717      29.92400
    309.78327      29.17400
    309.78938      26.17400
    309.79548      25.54900
    309.80159      27.92400
    309.80769      30.29900
    309.81379      31.67400
    309.81990      34.17400
    309.82600      37.04900
    309.83211      35.04900
    309.83821      37.04900
    309.84432      35.42400
    309.85042      30.42400
    309.85653      26.17400
    309.86263      22.67400
    309.86874      23.54900
    309.87484      23.04900
    309.88094      23.79900
    309.88705      20.42400
    309.89315      19.67400
    309.89926      18.42400
    309.90536      17.42400
    309.91147      21.04900
    309.91757      21.17400
    309.92368      19.29900
    309.92978      18.29900
    309.93589      15.17400
    309.94199      12.92400
    309.94809       8.29900
    309.95420       4.92400
    309.96030       2.67400
    309.96641      -0.70100
    309.97251      -1.82600
    309.97862      -3.95100
    309.98472      -6.95100
    309.99083      -8.32600
    309.99693      -9.45100
    310.00304     -10.82600
    310.00914     -13.07600
    310.01524     -18.07600
    310.02135     -16.57600
    310.02745     -14.45100
    310.03356     -13.95100
    310.03966     -14.70100
    310.04577     -13.20100
    310.05187     -11.82600
    310.05798      -8.45100
    310.06408      -7.07600
    310.07019      -4.82600
    310.07629      -5.45100
    310.08239      -6.45100
    310.08850      -2.32600
    310.09460       4.67400
    310.10071       7.17400
    310.10681      11.29900
    310.11292      14.54900
    310.11902      18.79900
    310.12513      20.29900
    310.13123      19.67400
    310.13734      20.79900
    310.14344      15.42400
    310.14954      18.54900
    310.15565      20.67400
    310.16175      25.17400
    310.16786      26.17400
    310.17396      27.17400
    310.18007      25.54900
    310.18617      25.29900
    310.19228      27.17400
    310.19838      20.54900
    310.20449      16.04900
    310.21059      14.92400
    310.21669      14.79900
    310.22280      13.04900
    310.22890      13.04900
    310.23501       9.04900
    310.24111       7.92400
    310.24722       6.67400
    310.25332       8.17400
    310.25943       9.79900
    310.26553      15.29900
    310.27164      24.17400
    310.27774      28.79900
    310.28384      28.04900
    310.28995      26.92400
    310.29605      23.79900
    310.30216      17.42400
    310.30826      17.29900
    310.31437      18.17400
    310.32047      22.92400
    310.32658      22.04900
    310.33268      23.17400
    310.33879      24.54900
    310.34489      24.79900
    310.35099      22.67400
    310.35710      18.79900
    310.36320      17.92400
    310.36931      13.29900
    310.37541       8.42400
    310.38152       3.79900
    310.38762       3.17400
    310.39373       9.42400
    310.39983      14.54900
    310.40594      14.67400
    310.41204      12.04900
    310.41814       8.92400
    310.42425       7.04900
    310.43035       5.67400
    310.43646       7.92400
    310.44256      11.42400
    310.44867      19.79900
    310.45477      29.79900
    310.46088      36.04900
    310.46698      37.17400
    310.47309      37.54900
    310.47919      36.29900
    310.48529      31.42400
    310.49140      24.54900
    310.49750      16.54900
    310.50361      12.79900
    310.50971      14.79900
    310.51582      12.79900
    310.52192       9.42400
    310.52803       5.92400
    310.53413       3.54900
    310.54024       4.29900
    310.54634       6.92400
    310.55244       8.92400
    310.55855      11.17400
    310.56465      15.79900
    310.57076      19.67400
    310.57686      25.29900
    310.58297      27.92400
    310.58907      27.54900
    310.59518      28.29900
    310.60128      33.92400
    310.60739      37.42400
    310.61349      42.29900
    310.61959      37.79900
    310.62570      37.29900
    310.63180      33.04900
    310.63791      29.67400
    310.64401      26.54900
    310.65012      26.92400
    310.65622      26.79900
    310.66233      27.04900
    310.66843      27.79900
    310.67454      28.92400
    310.68064      28.17400
    310.68674      26.42400
    310.69285      27.54900
    310.69895      31.17400
    310.70506      30.04900
    310.71116      29.04900
    310.71727      24.92400
    310.72337      21.92400
    310.72948      20.29900
    310.73558      18.67400
    310.74169      16.54900
    310.74779      17.92400
    310.75389      15.92400
    310.76000      14.17400
    310.76610      10.79900
    310.77221      11.54900
    310.77831      14.92400
    310.78442      18.67400
    310.79052      23.67400
    310.79663      23.04900
    310.80273      24.79900
    310.80883      29.04900
    310.81494      33.42400
    310.82104      39.04900
    310.82715      44.17400
    310.83325      48.92400
    310.83936      57.67400
    310.84546      59.42400
    310.85157      60.79900
    310.85767      59.67400
    310.86378      56.17400
    310.86988      47.17400
    310.87598      41.67400
    310.88209      35.79900
    310.88819      32.29900
    310.89430      30.54900
    310.90040      28.79900
    310.90651      23.17400
    310.91261      16.79900
    310.91872       9.17400
    310.92482       9.17400
    310.93093       6.04900
    310.93703       6.29900
    310.94313       8.04900
    310.94924       4.42400
    310.95534       2.54900
    310.96145       1.42400
    310.96755       6.92400
    310.97366      14.04900
    310.97976      17.29900
    310.98587      22.92400
    310.99197      31.04900
    310.99808      35.79900
    311.00418      37.54900
    311.01028      37.29900
    311.01639      35.54900
    311.02249      34.79900
    311.02860      34.29900
    311.03470      34.92400
    311.04081      32.54900
    311.04691      28.54900
    311.05302      27.04900
    311.05912      30.29900
    311.06523      33.04900
    311.07133      32.04900
    311.07743      31.17400
    311.08354      31.42400
    311.08964      29.92400
    311.09575      25.42400
    311.10185      20.79900
    311.10796      20.17400
    311.11406      24.67400
    311.12017      26.42400
    311.12627      22.92400
    311.13238      18.29900
    311.13848      12.42400
    311.14458       8.67400
    311.15069       7.04900
    311.15679       9.17400
    311.16290      11.04900
    311.16900      13.79900
    311.17511      13.79900
    311.18121      16.17400
    311.18732      19.92400
    311.19342      19.42400
    311.19953      17.04900
    311.20563      21.92400
    311.21173      20.54900
    311.21784      19.54900
    311.22394      17.67400
    311.23005      21.29900
    311.23615      26.29900
    311.24226      27.79900
    311.24836      27.29900
    311.25447      23.04900
    311.26057      17.42400
    311.26668      14.92400
    311.27278      13.54900
    311.27888      15.42400
    311.28499      13.29900
    311.29109      13.79900
    311.29720      11.42400
    311.30330      10.04900
    311.30941      10.67400
    311.31551       9.79900
    311.32162       8.42400
    311.32772       7.92400
    311.33383       6.67400
    311.33993       4.79900
    311.34603       4.17400
    311.35214      10.04900
    311.35824      10.54900
    311.36435       5.17400
    311.37045       6.42400
    311.37656       6.92400
    311.38266       6.42400
    311.38877      10.04900
    311.39487       9.67400
    311.40098      11.04900
    311.40708      13.92400
    311.41318      18.42400
    311.41929      18.67400
    311.42539      20.17400
    311.43150      17.29900
    311.43760      13.04900
    311.44371      14.04900
    311.44981      15.04900
    311.45592      21.54900
    311.46202      28.29900
    311.46813      30.42400
    311.47423      33.29900
    311.48033      31.04900
    311.48644      32.67400
    311.49254      31.54900
    311.49865      31.79900
    311.50475      31.42400
    311.51086      31.04900
    311.51696      31.42400
    311.52307      34.79900
    311.52917      36.17400
    311.53528      28.54900
    311.54138      19.42400
    311.54748      14.04900
    311.55359      13.54900
    311.55969      13.04900
    311.56580       8.67400
    311.57190       3.92400
    311.57801       4.29900
    311.58411       3.42400
    311.59022       3.79900
    311.59632       1.54900
    311.60243       2.42400
    311.60853       1.29900
    311.61463       5.29900
    311.62074      12.54900
    311.62684      21.54900
    311.63295      23.92400
    311.63905      23.04900
    311.64516      21.29900
    311.65126      21.17400
    311.65737      21.17400
    311.66347      15.67400
    311.66958       5.67400
    311.67568      -0.70100
    311.68178      -3.07600
    311.68789      -3.57600
    311.69399      -1.70100
    311.70010      -1.95100
    311.70620       0.92400
    311.71231      10.29900
    311.71841      20.79900
    311.72452      26.92400
    311.73062      28.17400
    311.73673      28.79900
    311.74283      29.92400
    311.74893      28.92400
    311.75504      28.04900
    311.76114      27.42400
    311.76725      33.67400
    311.77335      35.67400
    311.77946      32.04900
    311.78556      32.42400
    311.79167      34.54900
    311.79777      35.17400
    311.80388      36.92400
    311.80998      33.54900
    311.81608      29.79900
    311.82219      25.42400
    311.82829      23.67400
    311.83440      27.17400
    311.84050      31.29900
    311.84661      32.29900
    311.85271      30.04900
    311.85882      30.04900
    311.86492      30.04900
    311.87103      29.29900
    311.87713      28.92400
    311.88323      27.29900
    311.88934      29.79900
    311.89544      31.92400
    311.90155      32.67400
    311.90765      34.67400
    311.91376      28.17400
    311.91986      22.79900
    311.92597      20.54900
    311.93207      20.42400
    311.93818      22.92400
    311.94428      20.42400
    311.95038      15.79900
    311.95649      15.92400
    311.96259      16.42400
    311.96870      13.42400
    311.97480       9.79900
    311.98091       8.42400
    311.98701       8.17400
    311.99312       8.79900
    311.99922      10.54900
    312.00533      13.17400
    312.01143      14.54900
    312.01753      14.29900
    312.02364      14.29900
    312.02974      13.17400
    312.03585      11.54900
    312.04195       8.92400
    312.04806       5.54900
    312.05416       2.54900
    312.06027       2.04900
    312.06637       6.54900
    312.07248      12.04900
    312.07858      12.92400
    312.08468      16.79900
    312.09079      19.92400
    312.09689      19.92400
    312.10300      14.92400
    312.10910      11.29900
    312.11521      14.17400
    312.12131      15.67400
    312.12742      17.17400
    312.13352      18.29900
    312.13963      18.54900
    312.14573      18.42400
    312.15183      13.67400
    312.15794      11.29900
    312.16404       7.54900
    312.17015       5.29900
    312.17625       0.67400
    312.18236      -7.95100
    312.18846     -12.82600
    312.19457     -14.20100
    312.20067     -14.82600
    312.20678     -13.20100
    312.21288      -7.45100
    312.21898       0.17400
    312.22509       8.42400
    312.23119      12.42400
    312.23730       9.92400
    312.24340       7.04900
    312.24951       4.04900
    312.25561       6.92400
    312.26172       5.17400
    312.26782       1.67400
    312.27393       3.17400
    312.28003       3.67400
    312.28613       5.04900
    312.29224       9.54900
    312.29834       9.29900
    312.30445       9.04900
    312.31055       9.92400
    312.31666      15.42400
    312.32276      15.29900
    312.32887       9.04900
    312.33497       9.17400
    312.34108      11.17400
    312.34718      18.79900
    312.35328      24.67400
    312.35939      25.17400
    312.36549      28.67400
    312.37160      24.04900
    312.37770      20.04900
    312.38381      16.29900
    312.38991      14.17400
    312.39602      11.04900
    312.40212       6.67400
    312.40823       3.92400
    312.41433       4.29900
    312.42043       4.54900
    312.42654       5.79900
    312.43264       5.92400
    312.43875       5.04900
    312.44485       2.67400
    312.45096       3.67400
    312.45706       5.92400
    312.46317       7.42400
    312.46927      10.04900
    312.47538      13.29900
    312.48148      14.67400
    312.48758      14.92400
    312.49369      14.17400
    312.49979      10.92400
    312.50590       9.29900
    312.51200       5.29900
    312.51811       8.92400
    312.52421      13.92400
    312.53032      19.54900
    312.53642      22.42400
    312.54253      25.04900
    312.54863      25.79900
    312.55473      24.29900
    312.56084      23.67400
    312.56694      20.04900
    312.57305      15.42400
    312.57915       9.29900
    312.58526       5.92400
    312.59136       5.79900
    312.59747       6.79900
    312.60357       8.67400
    312.60968      11.92400
    312.61578      19.04900
    312.62188      24.42400
    312.62799      31.17400
    312.63409      34.54900
    312.64020      28.54900
    312.64630      28.67400
    312.65241      27.17400
    312.65851      27.54900
    312.66462      27.79900
    312.67072      33.54900
    312.67683      34.79900
    312.68293      39.04900
    312.68903      43.92400
    312.69514      50.79900
    312.70124      50.79900
    312.70735      47.17400
    312.71345      38.54900
    312.71956      32.54900
    312.72566      27.04900
    312.73177      24.67400
    312.73787      28.92400
    312.74398      26.04900
    312.75008      20.92400
    312.75618      19.92400
    312.76229      28.42400
    312.76839      29.54900
    312.77450      28.92400
    312.78060      32.04900
    312.78671      34.04900
    312.79281      31.67400
    312.79892      34.04900
    312.80502      34.17400
    312.81113      32.42400
    312.81723      36.04900
    312.82333      34.17400
    312.82944      30.29900
    312.83554      22.29900
    312.84165      16.79900
    312.84775      13.67400
    312.85386      11.17400
    312.85996      17.04900
    312.86607      19.17400
    312.87217      18.17400
    312.87827      15.54900
    312.88438      14.29900
    312.89048      18.17400
    312.89659      19.29900
    312.90269      20.67400
    312.90880      19.67400
    312.91490      18.54900
    312.92101      16.67400
    312.92711      13.67400
    312.93322      14.29900
    312.93932      14.29900
    312.94542      11.79900
    312.95153      11.54900
    312.95763       9.04900
    312.96374       6.67400
    312.96984       6.54900
    312.97595       8.92400
    312.98205      10.67400
    312.98816      11.17400
    312.99426      12.17400
    313.00037      12.79900
    313.00647      10.04900
    313.01257       6.79900
    313.01868       4.54900
    313.02478       3.79900
    313.03089       1.17400
    313.03699       0.92400
    313.04310       0.17400
    313.04920      -2.32600
    313.05531      -5.20100
    313.06141      -2.20100
    313.06752       0.79900
    313.07362       1.54900
    313.07972       6.67400
    313.08583      11.29900
    313.09193      14.29900
    313.09804      19.17400
    313.10414      19.67400
    313.11025      21.54900
    313.11635      24.54900
    313.12246      26.67400
    313.12856      22.29900
    313.13467      19.17400
    313.14077      14.67400
    313.14687      11.42400
    313.15298       8.79900
    313.15908      10.29900
    313.16519      12.42400
    313.17129      16.79900
    313.17740      16.29900
    313.18350      14.29900
    313.18961      11.42400
    313.19571       4.67400
    313.20182       0.29900
    313.20792      -5.82600
    313.21402      -5.32600
    313.22013      -4.70100
    313.22623      -1.95100
    313.23234      -1.32600
    313.23844      -3.95100
    313.24455      -7.32600
    313.25065     -10.57600
    313.25676      -8.07600
    313.26286      -3.45100
    313.26897      -1.45100
    313.27507       0.29900
    313.28117      -1.57600
    313.28728       1.54900
    313.29338       6.04900
    313.29949      10.79900
    313.30559       9.79900
    313.31170       3.04900
    313.31780       0.92400
    313.32391      -0.82600
    313.33001      -1.95100
    313.33612       0.04900
    313.34222      -1.45100
    313.34832      -1.70100
    313.35443       0.04900
    313.36053       2.04900
    313.36664       5.04900
    313.37274       4.92400
    313.37885       8.29900
    313.38495       8.79900
    313.39106       8.42400
    313.39716       8.79900
    313.40327       7.42400
    313.40937       8.04900
    313.41547       8.67400
    313.42158       8.29900
    313.42768       6.42400
    313.43379       5.04900
    313.43989       4.79900
    313.44600       6.79900
    313.45210       7.29900
    313.45821       2.67400
    313.46431      -0.95100
    313.47042      -1.20100
    313.47652       4.17400
    313.48262      10.29900
    313.48873      19.17400
    313.49483      29.67400
    313.50094      34.42400
    313.50704      37.54900
    313.51315      37.79900
    313.51925      38.42400
    313.52536      39.17400
    313.53146      39.29900
    313.53757      39.67400
    313.54367      33.04900
    313.54977      28.92400
    313.55588      26.04900
    313.56198      26.04900
    313.56809      28.54900
    313.57419      35.54900
    313.58030      36.17400
    313.58640      32.67400
    313.59251      25.42400
    313.59861      21.04900
    313.60472      20.54900
    313.61082      20.54900
    313.61692      16.67400
    313.62303      16.67400
    313.62913      14.79900
    313.63524      16.17400
    313.64134      11.04900
    313.64745      12.17400
    313.65355      17.79900
    313.65966      27.42400
    313.66576      32.04900
    313.67187      36.54900
    313.67797      34.92400
    313.68407      29.29900
    313.69018      22.79900
    313.69628      17.92400
    313.70239      17.92400
    313.70849      17.29900
    313.71460      15.04900
    313.72070      19.79900
    313.72681      19.92400
    313.73291      21.04900
    313.73902      21.54900
    313.74512      21.29900
    313.75122      22.79900
    313.75733      24.67400
    313.76343      27.17400
    313.76954      26.04900
    313.77564      21.79900
    313.78175      22.17400
    313.78785      18.42400
    313.79396      19.79900
    313.80006      19.42400
    313.80617      19.67400
    313.81227      12.67400
    313.81837       7.04900
    313.82448       4.79900
    313.83058       7.67400
    313.83669       7.79900
    313.84279       8.54900
    313.84890      13.67400
    313.85500      20.17400
    313.86111      25.54900
    313.86721      26.17400
    313.87332      27.04900
    313.87942      25.67400
    313.88552      29.42400
    313.89163      28.92400
    313.89773      31.04900
    313.90384      35.54900
    313.90994      37.54900
    313.91605      36.29900
    313.92215      37.67400
    313.92826      38.42400
    313.93436      34.17400
    313.94047      30.17400
    313.94657      31.04900
    313.95267      29.54900
    313.95878      26.67400
    313.96488      23.67400
    313.97099      18.29900
    313.97709      11.79900
    313.98320       8.04900
    313.98930       4.42400
    313.99541      -0.07600
    314.00151      -3.20100
    314.00762      -4.07600
    314.01372      -2.45100
    314.01982      -2.45100
    314.02593      -0.07600
    314.03203       6.04900
    314.03814       8.04900
    314.04424       9.67400
    314.05035      14.29900
    314.05645      19.42400
    314.06256      27.92400
    314.06866      32.29900
    314.07477      31.79900
    314.08087      30.54900
    314.08697      30.29900
    314.09308      28.92400
    314.09918      29.04900
    314.10529      28.79900
    314.11139      30.54900
    314.11750      30.42400
    314.12360      33.42400
    314.12971      34.54900
    314.13581      37.79900
    314.14192      40.17400
    314.14802      42.42400
    314.15412      45.67400
    314.16023      47.17400
    314.16633      48.04900
    314.17244      44.67400
    314.17854      40.42400
    314.18465      34.04900
    314.19075      28.79900
    314.19686      26.17400
    314.20296      27.42400
    314.20907      24.92400
    314.21517      20.92400
    314.22127      21.54900
    314.22738      22.17400
    314.23348      24.29900
    314.23959      24.42400
    314.24569      23.79900
    314.25180      21.17400
    314.25790      23.17400
    314.26401      17.29900
    314.27011      15.54900
    314.27622      12.04900
    314.28232       5.54900
    314.28842       4.79900
    314.29453       0.29900
    314.30063      -0.70100
    314.30674      -2.20100
    314.31284      -1.07600
    314.31895       2.29900
    314.32505       8.42400
    314.33116      10.17400
    314.33726       9.29900
    314.34337       8.42400
    314.34947       6.17400
    314.35557       3.79900
    314.36168       7.29900
    314.36778       7.92400
    314.37389       6.92400
    314.37999       8.42400
    314.38610      11.17400
    314.39220      14.42400
    314.39831      16.17400
    314.40441      16.17400
    314.41052      10.92400
    314.41662       4.04900
    314.42272      -3.07600
    314.42883      -4.95100
    314.43493      -4.70100
    314.44104      -6.45100
    314.44714      -4.32600
    314.45325       2.79900
    314.45935       6.79900
    314.46546       4.54900
    314.47156      -0.95100
    314.47767      -5.57600
    314.48377      -7.57600
    314.48987     -10.45100
    314.49598     -14.20100
    314.50208     -14.95100
    314.50819     -12.95100
    314.51429     -11.57600
    314.52040      -2.95100
    314.52650      -2.32600
    314.53261      -2.07600
    314.53871       1.42400
    314.54482       2.17400
    314.55092       3.42400
    314.55702       9.42400
    314.56313       9.04900
    314.56923       9.79900
    314.57534       9.42400
    314.58144      12.67400
    314.58755      14.04900
    314.59365      18.92400
    314.59976      23.29900
    314.60586      24.92400
    314.61197      26.54900
    314.61807      28.17400
    314.62417      29.42400
    314.63028      29.79900
    314.63638      27.67400
    314.64249      25.79900
    314.64859      26.92400
    314.65470      22.17400
    314.66080      18.54900
    314.66691      16.17400
    314.67301      15.17400
    314.67912      16.79900
    314.68522      26.17400
    314.69132      32.42400
    314.69743      36.79900
    314.70353      37.17400
    314.70964      34.54900
    314.71574      37.79900
    314.72185      38.17400
    314.72795      38.79900
    314.73406      41.67400
    314.74016      42.04900
    314.74627      39.67400
    314.75237      34.29900
    314.75847      26.67400
    314.76458      21.29900
    314.77068      16.79900
    314.77679      12.54900
    314.78289       4.29900
    314.78900       4.29900
    314.79510       3.54900
    314.80121      -0.20100
    314.80731      -5.45100
    314.81342      -7.70100
    314.81952      -9.82600
    314.82562      -6.45100
    314.83173      -9.57600
    314.83783     -11.20100
    314.84394     -13.70100
    314.85004     -10.82600
    314.85615      -4.70100
    314.86225       3.29900
    314.86836       9.54900
    314.87446      10.92400
    314.88057      10.29900
    314.88667      10.04900
    314.89277       7.92400
    314.89888       4.67400
    314.90498      -1.70100
    314.91109      -2.32600
    314.91719      -2.57600
    314.92330      -2.70100
    314.92940      -2.45100
    314.93551      -4.32600
    314.94161      -7.07600
    314.94772      -9.32600
    314.95382     -13.45100
    314.95992     -12.20100
    314.96603      -3.70100
    314.97213       3.67400
    314.97824      -1.45100
    314.98434      -5.95100
    314.99045      -4.70100
    314.99655      -3.07600
    315.00266      -1.07600
    315.00876      -0.82600
    315.01486       2.79900
    315.02097      -2.32600
    315.02707     -10.45100
    315.03318     -16.82600
    315.03928     -16.82600
    315.04539     -18.20100
    315.05149     -13.20100
    315.05760     -12.07600
    315.06370     -13.20100
    315.06981     -13.20100
    315.07591     -14.45100
    315.08201     -14.82600
    315.08812     -17.07600
    315.09422     -18.70100
    315.10033     -15.07600
    315.10643      -9.82600
    315.11254      -4.07600
    315.11864      -2.57600
    315.12475      -0.82600
    315.13085       2.29900
    315.13696       3.29900
    315.14306       5.79900
    315.14916       2.92400
    315.15527       1.17400
    315.16137      -2.70100
    315.16748      -4.95100
    315.17358      -8.45100
    315.17969      -7.95100
    315.18579      -1.82600
    315.19190       2.17400
    315.19800       5.17400
    315.20411       4.54900
    315.21021       4.92400
    315.21631       1.42400
    315.22242       0.17400
    315.22852      -0.32600
    315.23463      -7.82600
    315.24073     -12.20100
    315.24684     -15.57600
    315.25294     -18.20100
    315.25905     -21.20100
    315.26515     -22.07600
    315.27126     -20.20100
    315.27736     -22.95100
    315.28346     -23.45100
    315.28957     -22.45100
    315.29567     -13.82600
    315.30178      -7.07600
    315.30788      -3.20100
    315.31399       0.92400
    315.32009       3.54900
    315.32620       5.67400
    315.33230       9.67400
    315.33841      12.04900
    315.34451      11.79900
    315.35061       7.04900
    315.35672       3.42400
    315.36282       3.42400
    315.36893       4.04900
    315.37503       2.92400
    315.38114       6.67400
    315.38724      10.54900
    315.39335      11.92400
    315.39945       9.67400
    315.40556       4.79900
    315.41166       1.67400
    315.41776       2.92400
    315.42387      -0.20100
    315.42997      -7.20100
    315.43608      -6.95100
    315.44218      -7.82600
    315.44829      -8.32600
    315.45439     -12.07600
    315.46050     -11.82600
    315.46660     -11.32600
    315.47271     -12.45100
    315.47881     -17.20100
    315.48491     -20.70100
    315.49102     -15.57600
    315.49712     -15.20100
    315.50323      -9.70100
    315.50933      -3.32600
    315.51544      -1.95100
    315.52154      -2.70100
    315.52765      -5.32600
    315.53375      -8.70100
    315.53986     -13.70100
    315.54596     -18.57600
    315.55206     -17.70100
    315.55817     -18.20100
    315.56427     -17.95100
    315.57038     -16.57600
    315.57648     -11.32600
    315.58259      -6.82600
    315.58869      -0.82600
    315.59480       3.29900
    315.60090       9.67400
    315.60701       7.92400
    315.61311       4.42400
    315.61921       3.79900
    315.62532       4.92400
    315.63142       8.92400
    315.63753       9.42400
    315.64363      10.17400
    315.64974      15.54900
    315.65584      16.42400
    315.66195      12.54900
    315.66805       9.29900
    315.67416      10.54900
    315.68026      11.42400
    315.68636      14.42400
    315.69247      16.04900
    315.69857      17.92400
    315.70468      18.42400
    315.71078      15.92400
    315.71689      13.29900
    315.72299       8.29900
    315.72910       4.92400
    315.73520      -0.45100
    315.74131      -3.82600
    315.74741      -1.20100
    315.75351       1.54900
    315.75962       4.04900
    315.76572       7.54900
    315.77183       9.67400
    315.77793      10.92400
    315.78404      10.42400
    315.79014       5.17400
    315.79625       0.79900
    315.80235      -4.07600
    315.80846      -8.32600
    315.81456      -7.07600
    315.82066      -9.70100
    315.82677     -12.45100
    315.83287     -10.20100
    315.83898     -13.57600
    315.84508     -16.82600
    315.85119     -19.70100
    315.85729     -23.45100
    315.86340     -19.82600
    315.86950     -21.82600
    315.87561     -29.45100
    315.88171     -31.20100
    315.88781     -32.07600
    315.89392     -25.82600
    315.90002     -21.32600
    315.90613     -17.82600
    315.91223     -11.95100
    315.91834      -7.82600
    315.92444      -2.07600
    315.93055       1.67400
    315.93665       2.42400
    315.94276       6.17400
    315.94886      13.04900
    315.95496      19.54900
    315.96107      24.42400
    315.96717      24.67400
    315.97328      24.67400
    315.97938      25.29900
    315.98549      24.42400
    315.99159      22.04900
    315.99770      21.29900
    316.00380      17.67400
    316.00991      15.92400
    316.01601      13.54900
    316.02211       9.29900
    316.02822       6.42400
    316.03432       8.92400
    316.04043      13.04900
    316.04653      16.04900
    316.05264      19.67400
    316.05874      22.17400
    316.06485      25.67400
    316.07095      24.42400
    316.07706      23.79900
    316.08316      27.54900
    316.08926      33.79900
    316.09537      36.42400
    316.10147      34.42400
    316.10758      31.29900
    316.11368      27.42400
    316.11979      23.79900
    316.12589      22.67400
    316.13200      18.67400
    316.13810      15.79900
    316.14421      11.92400
    316.15031       8.17400
    316.15641       6.29900
    316.16252       9.17400
    316.16862      13.42400
    316.17473      12.92400
    316.18083      11.04900
    316.18694      10.67400
    316.19304       3.54900
    316.19915      -1.95100
    316.20525      -2.57600
    316.21136      -2.45100
    316.21746       1.04900
    316.22356       8.54900
    316.22967      15.67400
    316.23577      22.17400
    316.24188      24.17400
    316.24798      23.67400
    316.25409      19.17400
    316.26019      13.17400
    316.26630      12.17400
    316.27240       6.29900
    316.27851       1.92400
    316.28461      -0.45100
    316.29071      -5.32600
    316.29682     -12.45100
    316.30292     -18.32600
    316.30903     -14.45100
    316.31513     -11.45100
    316.32124      -4.95100
    316.32734       0.79900
    316.33345      -2.95100
    316.33955      -5.20100
    316.34566      -5.57600
    316.35176      -2.95100
    316.35786       3.17400
    316.36397       8.67400
    316.37007      11.67400
    316.37618      12.67400
    316.38228      16.42400
    316.38839      15.92400
    316.39449      11.04900
    316.40060       5.42400
    316.40670      -1.95100
    316.41281      -8.32600
    316.41891     -11.07600
    316.42501      -7.20100
    316.43112      -4.07600
    316.43722      -0.32600
    316.44333       4.17400
    316.44943       5.54900
    316.45554       6.42400
    316.46164       7.29900
    316.46775       7.92400
    316.47385       7.04900
    316.47996       6.17400
    316.48606       2.17400
    316.49216       0.67400
    316.49827       1.79900
    316.50437       1.29900
    316.51048       1.42400
    316.51658       7.29900
    316.52269      15.67400
    316.52879      21.79900
    316.53490      25.42400
    316.54100      26.54900
    316.54711      29.92400
    316.55321      32.67400
    316.55931      31.17400
    316.56542      26.04900
    316.57152      15.79900
    316.57763       8.54900
    316.58373       8.29900
    316.58984      10.29900
    316.59594       8.79900
    316.60205       8.29900
    316.60815       8.29900
    316.61426       9.54900
    316.62036      15.67400
    316.62646      14.54900
    316.63257      14.29900
    316.63867      16.29900
    316.64478      18.42400
    316.65088      20.79900
    316.65699      24.42400
    316.66309      27.92400
    316.66920      28.92400
    316.67530      27.67400
    316.68141      30.04900
    316.68751      34.29900
    316.69361      38.67400
    316.69972      39.67400
    316.70582      36.17400
    316.71193      32.29900
    316.71803      28.04900
    316.72414      26.04900
    316.73024      26.29900
    316.73635      26.29900
    316.74245      27.54900
    316.74856      28.67400
    316.75466      26.42400
    316.76076      21.42400
    316.76687      20.04900
    316.77297      17.04900
    316.77908      15.79900
    316.78518      20.17400
    316.79129      17.17400
    316.79739      15.29900
    316.80350      17.79900
    316.80960      21.04900
    316.81571      25.92400
    316.82181      27.04900
    316.82791      28.92400
    316.83402      29.17400
    316.84012      25.92400
    316.84623      23.54900
    316.85233      23.04900
    316.85844      27.17400
    316.86454      28.29900
    316.87065      23.79900
    316.87675      22.42400
    316.88286      18.04900
    316.88896      11.17400
    316.89506       6.54900
    316.90117       5.17400
    316.90727       4.29900
    316.91338       6.04900
    316.91948       8.29900
    316.92559       7.42400
    316.93169       4.17400
    316.93780       3.04900
    316.94390      -0.70100
    316.95001      -3.82600
    316.95611      -4.82600
    316.96221      -0.32600
    316.96832      -0.70100
    316.97442       0.29900
    316.98053       2.67400
    316.98663       3.67400
    316.99274       4.79900
    316.99884       6.17400
    317.00495       6.67400
    317.01105       8.04900
    317.01716       2.29900
    317.02326       4.29900
    317.02936       5.29900
    317.03547       8.67400
    317.04157      11.42400
    317.04768      14.42400
    317.05378      12.67400
    317.05989       9.79900
    317.06599       9.29900
    317.07210       7.79900
    317.07820       6.42400
    317.08431      11.04900
    317.09041      15.54900
    317.09651      17.29900
    317.10262      13.79900
    317.10872      13.67400
    317.11483       9.42400
    317.12093       4.42400
    317.12704       6.67400
    317.13314      12.17400
    317.13925      17.92400
    317.14535      21.04900
    317.15145      19.67400
    317.15756      19.29900
    317.16366      19.04900
    317.16977      17.42400
    317.17587      14.79900
    317.18198      13.79900
    317.18808       8.04900
    317.19419       6.17400
    317.20029       8.17400
    317.20640       6.29900
    317.21250       6.79900
    317.21860       5.42400
    317.22471       6.17400
    317.23081       5.42400
    317.23692       6.42400
    317.24302       1.92400
    317.24913       1.17400
    317.25523      -0.82600
    317.26134      -0.82600
    317.26744      -2.95100
    317.27355      -8.07600
    317.27965      -5.82600
    317.28575       1.04900
    317.29186       2.17400
    317.29796      -1.32600
    317.30407      -3.20100
    317.31017      -5.07600
    317.31628      -2.82600
    317.32238      -0.32600
    317.32849       1.42400
    317.33459       1.29900
    317.34070      -2.57600
    317.34680      -7.20100
    317.35290      -6.95100
    317.35901      -8.32600
    317.36511     -10.82600
    317.37122     -12.82600
    317.37732     -12.57600
    317.38343      -7.57600
    317.38953      -7.07600
    317.39564      -1.70100
    317.40174       2.17400
    317.40785       1.79900
    317.41395       4.29900
    317.42005       9.29900
    317.42616      13.17400
    317.43226      19.42400
    317.43837      22.79900
    317.44447      25.42400
    317.45058      26.92400
    317.45668      26.67400
    317.46279      26.17400
    317.46889      25.42400
    317.47500      23.54900
    317.48110      15.79900
    317.48720      10.79900
    317.49331      12.42400
    317.49941      18.04900
    317.50552      24.42400
    317.51162      27.17400
    317.51773      31.42400
    317.52383      34.29900
    317.52994      32.79900
    317.53604      27.67400
    317.54215      22.04900
    317.54825      16.67400
    317.55435      15.17400
    317.56046      13.17400
    317.56656      10.92400
    317.57267       8.79900
    317.57877      10.79900
    317.58488      15.92400
    317.59098      17.67400
    317.59709      19.67400
    317.60319      21.67400
    317.60930      17.04900
    317.61540      16.29900
    317.62150      14.04900
    317.62761      13.54900
    317.63371      12.67400
    317.63982      10.54900
    317.64592       7.17400
    317.65203       6.92400
    317.65813       8.92400
    317.66424      12.92400
    317.67034      15.04900
    317.67645      12.79900
    317.68255      11.79900
    317.68865      17.67400
    317.69476      21.92400
    317.70086      21.54900
    317.70697      23.04900
    317.71307      24.54900
    317.71918      29.92400
    317.72528      30.42400
    317.73139      30.42400
    317.73749      28.79900
    317.74360      23.04900
    317.74970      21.54900
    317.75580      26.67400
    317.76191      29.79900
    317.76801      33.42400
    317.77412      27.42400
    317.78022      24.42400
    317.78633      27.92400
    317.79243      32.04900
    317.79854      32.79900
    317.80464      33.04900
    317.81075      34.17400
    317.81685      33.92400
    317.82295      30.42400
    317.82906      30.04900
    317.83516      27.42400
    317.84127      28.17400
    317.84737      27.79900
    317.85348      33.04900
    317.85958      40.17400
    317.86569      45.04900
    317.87179      49.67400
    317.87790      52.29900
    317.88400      47.42400
    317.89010      44.54900
    317.89621      42.92400
    317.90231      42.29900
    317.90842      42.04900
    317.91452      45.54900
    317.92063      51.54900
    317.92673      56.04900
    317.93284      58.29900
    317.93894      62.04900
    317.94505      57.92400
    317.95115      53.67400
    317.95725      49.54900
    317.96336      45.17400
    317.96946      43.17400
    317.97557      38.04900
    317.98167      34.54900
    317.98778      32.54900
    317.99388      31.04900
    317.99999      32.42400
    318.00609      31.42400
    318.01220      25.54900
    318.01830      27.04900
    318.02440      31.17400
    318.03051      32.04900
    318.03661      32.54900
    318.04272      37.42400
    318.04882      43.79900
    318.05493      50.79900
    318.06103      55.79900
    318.06714      62.42400
    318.07324      60.42400
    318.07935      61.17400
    318.08545      61.67400
    318.09155      62.67400
    318.09766      59.67400
    318.10376      54.92400
    318.10987      46.67400
    318.11597      37.17400
    318.12208      31.67400
    318.12818      27.17400
    318.13429      27.42400
    318.14039      32.54900
    318.14650      31.42400
    318.15260      30.42400
    318.15870      29.92400
    318.16481      36.17400
    318.17091      40.54900
    318.17702      45.42400
    318.18312      47.92400
    318.18923      49.04900
    318.19533      48.92400
    318.20144      45.29900
    318.20754      38.54900
    318.21365      35.67400
    318.21975      35.54900
    318.22585      32.54900
    318.23196      33.17400
    318.23806      33.79900
    318.24417      36.67400
    318.25027      37.42400
    318.25638      39.79900
    318.26248      38.67400
    318.26859      36.67400
    318.27469      36.29900
    318.28080      36.17400
    318.28690      33.92400
    318.29300      31.67400
    318.29911      20.92400
    318.30521      13.42400
    318.31132       6.04900
    318.31742       5.04900
    318.32353       9.67400
    318.32963      19.54900
    318.33574      19.92400
    318.34184      17.29900
    318.34795      16.29900
    318.35405      16.92400
    318.36015      24.04900
    318.36626      29.67400
    318.37236      34.42400
    318.37847      37.92400
    318.38457      40.54900
    318.39068      39.54900
    318.39678      43.42400
    318.40289      38.79900
    318.40899      34.17400
    318.41510      27.67400
    318.42120      21.54900
    318.42730      25.04900
    318.43341      30.79900
    318.43951      39.17400
    318.44562      42.79900
    318.45172      45.29900
    318.45783      54.54900
    318.46393      59.92400
    318.47004      57.79900
    318.47614      55.92400
    318.48225      55.92400
    318.48835      51.67400
    318.49445      50.42400
    318.50056      47.92400
    318.50666      44.54900
    318.51277      42.04900
    318.51887      43.29900
    318.52498      44.67400
    318.53108      50.67400
    318.53719      56.42400
    318.54329      64.54900
    318.54940      68.67400
    318.55550      71.67400
    318.56160      68.92400
    318.56771      65.92400
    318.57381      65.92400
    318.57992      70.67400
    318.58602      75.79900
    318.59213      76.54900
    318.59823      73.67400
    318.60434      69.04900
    318.61044      71.67400
    318.61655      72.92400
    318.62265      75.54900
    318.62875      72.92400
    318.63486      68.67400
    318.64096      65.67400
    318.64707      62.04900
    318.65317      57.79900
    318.65928      60.92400
    318.66538      61.42400
    318.67149      62.29900
    318.67759      62.67400
    318.68370      61.04900
    318.68980      63.04900
    318.69590      66.04900
    318.70201      67.92400
    318.70811      71.54900
    318.71422      70.92400
    318.72032      76.17400
    318.72643      85.42400
    318.73253      90.92400
    318.73864      93.54900
    318.74474      92.92400
    318.75085      92.42400
    318.75695      89.67400
    318.76305      90.54900
    318.76916      90.67400
    318.77526      85.92400
    318.78137      86.17400
    318.78747      83.17400
    318.79358      82.04900
    318.79968      83.54900
    318.80579      84.04900
    318.81189      83.29900
    318.81800      81.17400
    318.82410      80.67400
    318.83020      77.17400
    318.83631      78.29900
    318.84241      76.29900
    318.84852      74.92400
    318.85462      75.92400
    318.86073      73.17400
    318.86683      70.92400
    318.87294      69.67400
    318.87904      69.17400
    318.88515      67.17400
    318.89125      61.54900
    318.89735      58.54900
    318.90346      59.29900
    318.90956      59.42400
    318.91567      54.29900
    318.92177      48.17400
    318.92788      43.04900
    318.93398      45.54900
    318.94009      53.54900
    318.94619      61.92400
    318.95230      67.17400
    318.95840      68.29900
    318.96450      68.42400
    318.97061      68.54900
    318.97671      74.04900
    318.98282      79.17400
    318.98892      84.29900
    318.99503      84.79900
    319.00113      81.92400
    319.00724      81.92400
    319.01334      82.17400
    319.01945      81.04900
    319.02555      87.42400
    319.03165      94.04900
    319.03776      98.04900
    319.04386     103.42400
    319.04997     104.17400
    319.05607     107.67400
    319.06218     107.04900
    319.06828     101.17400
    319.07439      92.79900
    319.08049      88.79900
    319.08660      86.29900
    319.09270      82.67400
    319.09880      77.29900
    319.10491      72.92400
    319.11101      70.54900
    319.11712      71.29900
    319.12322      72.17400
    319.12933      68.17400
    319.13543      68.04900
    319.14154      62.67400
    319.14764      59.92400
    319.15375      55.54900
    319.15985      49.42400
    319.16595      45.92400
    319.17206      45.42400
    319.17816      44.42400
    319.18427      48.67400
    319.19037      52.29900
    319.19648      56.79900
    319.20258      56.29900
    319.20869      62.17400
    319.21479      71.54900
    319.22090      81.54900
    319.22700      86.29900
    319.23310      80.29900
    319.23921      73.92400
    319.24531      69.04900
    319.25142      69.04900
    319.25752      66.29900
    319.26363      64.29900
    319.26973      66.42400
    319.27584      65.92400
    319.28194      68.42400
    319.28804      71.67400
    319.29415      72.92400
    319.30025      75.42400
    319.30636      75.17400
    319.31246      74.17400
    319.31857      75.04900
    319.32467      77.17400
    319.33078      77.29900
    319.33688      77.17400
    319.34299      76.42400
    319.34909      75.79900
    319.35519      73.79900
    319.36130      78.04900
    319.36740      77.29900
    319.37351      73.29900
    319.37961      71.29900
    319.38572      71.42400
    319.39182      69.54900
    319.39793      65.04900
    319.40403      64.67400
    319.41014      66.67400
    319.41624      65.67400
    319.42234      65.04900
    319.42845      62.67400
    319.43455      59.42400
    319.44066      56.42400
    319.44676      60.04900
    319.45287      65.42400
    319.45897      69.42400
    319.46508      68.79900
    319.47118      64.29900
    319.47729      59.67400
    319.48339      56.54900
    319.48949      52.17400
    319.49560      50.17400
    319.50170      53.79900
    319.50781      61.54900
    319.51391      72.17400
    319.52002      72.42400
    319.52612      70.29900
    319.53223      72.04900
    319.53833      80.29900
    319.54444      87.42400
    319.55054      95.17400
    319.55664      94.92400
    319.56275      93.29900
    319.56885      95.17400
    319.57496      95.92400
    319.58106      95.29900
    319.58717      94.92400
    319.59327      97.67400
    319.59938      98.42400
    319.60548      95.17400
    319.61159      89.54900
    319.61769      87.04900
    319.62379      89.79900
    319.62990      95.79900
    319.63600     103.67400
    319.64211     105.92400
    319.64821     101.67400
    319.65432     101.17400
    319.66042     104.42400
    319.66653     102.79900
    319.67263     104.79900
    319.67874     101.79900
    319.68484     103.92400
    319.69094      99.54900
    319.69705      96.92400
    319.70315      96.17400
    319.70926      95.04900
    319.71536      98.29900
    319.72147     105.04900
    319.72757     105.04900
    319.73368     106.29900
    319.73978     106.04900
    319.74589     106.92400
    319.75199     107.04900
    319.75809     108.17400
    319.76420     116.17400
    319.77030     121.79900
    319.77641     126.54900
    319.78251     127.29900
    319.78862     129.54900
    319.79472     129.17400
    319.80083     129.54900
    319.80693     128.79900
    319.81304     126.54900
    319.81914     126.42400
    319.82524     129.79900
    319.83135     133.54900
    319.83745     138.42400
    319.84356     143.92400
    319.84966     149.04900
    319.85577     150.92400
    319.86187     152.67400
    319.86798     155.29900
    319.87408     159.04900
    319.88019     165.17400
    319.88629     171.17400
    319.89239     174.29898
    319.89850     179.29898
    319.90460     172.92398
    319.91071     168.17400
    319.91681     161.04900
    319.92292     156.79900
    319.92902     159.79900
    319.93513     159.29900
    319.94123     156.67400
    319.94734     156.79900
    319.95344     156.42400
    319.95954     159.92400
    319.96565     159.04900
    319.97175     156.29900
    319.97786     149.92400
    319.98396     145.67400
    319.99007     143.67400
    319.99617     141.17400
    320.00228     141.29900
    320.00838     144.29900
    320.01449     147.79900
    320.02059     150.29900
    320.02669     155.54900
    320.03280     158.54900
    320.03890     163.54900
    320.04501     165.92400
    320.05111     165.79900
    320.05722     170.04898
    320.06332     169.67400
    320.06943     169.17400
    320.07553     168.29900
    320.08164     166.79900
    320.08774     166.04900
    320.09384     168.29900
    320.09995     169.29900
    320.10605     171.67398
    320.11216     175.79898
    320.11826     174.79898
    320.12437     172.04898
    320.13047     164.54900
    320.13658     161.17400
    320.14268     160.92400
    320.14879     160.42400
    320.15489     160.04900
    320.16099     162.29900
    320.16710     164.79900
    320.17320     161.54900
    320.17931     158.42400
    320.18541     160.67400
    320.19152     165.92400
    320.19762     172.79898
    320.20373     176.29898
    320.20983     177.17398
    320.21594     179.92398
    320.22204     181.54898
    320.22814     186.54898
    320.23425     189.92398
    320.24035     192.29898
    320.24646     186.79898
    320.25256     181.67398
    320.25867     177.92398
    320.26477     179.54898
    320.27088     184.67398
    320.27698     183.92398
    320.28309     180.92398
    320.28919     179.92398
    320.29529     179.42398
    320.30140     181.17398
    320.30750     178.92398
    320.31361     181.79898
    320.31971     183.54898
    320.32582     185.54898
    320.33192     188.67398
    320.33803     193.79898
    320.34413     197.92398
    320.35024     198.42398
    320.35634     199.29898
    320.36244     201.29898
    320.36855     202.17398
    320.37465     200.17398
    320.38076     197.67398
    320.38686     195.42398
    320.39297     195.79898
    320.39907     193.54898
    320.40518     198.04898
    320.41128     199.17398
    320.41739     202.67398
    320.42349     202.29898
    320.42959     202.17398
    320.43570     203.17398
    320.44180     208.42398
    320.44791     206.54898
    320.45401     205.42398
    320.46012     205.29898
    320.46622     209.42398
    320.47233     209.17398
    320.47843     209.29898
    320.48454     208.79898
    320.49064     210.42398
    320.49674     212.54898
    320.50285     214.67398
    320.50895     222.67398
    320.51506     224.29898
    320.52116     222.79898
    320.52727     224.79898
    320.53337     231.04898
    320.53948     233.17398
    320.54558     232.42398
    320.55169     235.42398
    320.55779     234.17398
    320.56389     234.17398
    320.57000     234.29898
    320.57610     233.79898
    320.58221     237.04898
    320.58831     242.67398
    320.59442     246.54898
    320.60052     244.67398
    320.60663     246.42398
    320.61273     250.92398
    320.61884     249.17398
    320.62494     249.42398
    320.63104     250.92398
    320.63715     254.42401
    320.64325     255.29898
    320.64936     255.29898
    320.65546     258.54904
    320.66157     257.42404
    320.66767     258.54904
    320.67378     256.17401
    320.67988     254.17398
    320.68599     254.54898
    320.69209     254.54900
    320.69819     254.67398
    320.70430     254.79901
    320.71040     255.42401
    320.71651     255.67401
    320.72261     255.79901
    320.72872     255.04900
    320.73482     256.29901
    320.74093     251.42398
    320.74703     248.17398
    320.75314     241.42398
    320.75924     238.17398
    320.76534     235.79898
    320.77145     237.17398
    320.77755     238.17398
    320.78366     236.29898
    320.78976     237.54898
    320.79587     240.79898
    320.80197     244.54898
    320.80808     242.92398
    320.81418     236.17398
    320.82029     231.29898
    320.82639     227.17398
    320.83249     225.42398
    320.83860     229.29898
    320.84470     230.79898
    320.85081     235.17398
    320.85691     241.04898
    320.86302     245.92398
    320.86912     246.42398
    320.87523     245.42398
    320.88133     243.92398
    320.88744     237.04898
    320.89354     231.29898
    320.89964     223.04898
    320.90575     215.17398
    320.91185     210.54898
    320.91796     207.79898
    320.92406     207.67398
    320.93017     208.42398
    320.93627     209.54898
    320.94238     207.42398
    320.94848     206.17398
    320.95459     205.29898
    320.96069     201.54898
    320.96679     203.79898
    320.97290     205.17398
    320.97900     198.42398
    320.98511     198.17398
    320.99121     193.04898
    320.99732     188.54898
    321.00342     184.92398
    321.00953     185.04898
    321.01563     185.54898
    321.02174     190.42398
    321.02784     196.42398
    321.03394     196.04898
    321.04005     195.17398
    321.04615     194.54898
    321.05226     195.92398
    321.05836     197.79898
    321.06447     204.04898
    321.07057     213.42398
    321.07668     217.29898
    321.08278     217.04898
    321.08889     212.67398
    321.09499     205.04898
    321.10109     197.92398
    321.10720     197.17398
    321.11330     199.67398
    321.11941     200.92398
    321.12551     202.79898
    321.13162     205.04898
    321.13772     204.04898
    321.14383     207.79898
    321.14993     208.79898
    321.15604     208.17398
    321.16214     199.04898
    321.16824     190.17398
    321.17435     186.17398
    321.18045     187.79898
    321.18656     189.42398
    321.19266     188.79898
    321.19877     190.04898
    321.20487     192.54898
    321.21098     191.79898
    321.21708     193.04898
    321.22319     195.29898
    321.22929     194.67398
    321.23539     195.92398
    321.24150     196.42398
    321.24760     199.42398
    321.25371     205.92398
    321.25981     208.17398
    321.26592     211.54898
    321.27202     213.79898
    321.27813     217.17398
    321.28423     216.42398
    321.29034     215.54898
    321.29644     222.67398
    321.30254     229.54898
    321.30865     236.29898
    321.31475     236.79898
    321.32086     234.42398
    321.32696     230.54898
    321.33307     226.29898
    321.33917     229.17398
    321.34528     234.29898
    321.35138     233.79898
    321.35749     234.29898
    321.36359     235.79898
    321.36969     238.67398
    321.37580     234.79898
    321.38190     232.42398
    321.38801     234.42398
    321.39411     241.42398
    321.40022     247.17398
    321.40632     251.17398
    321.41243     255.67401
    321.41853     260.67404
    321.42463     264.67404
    321.43074     267.67404
    321.43684     268.17404
    321.44295     272.67404
    321.44905     277.92404
    321.45516     281.29904
    321.46126     283.92404
    321.46737     284.79904
    321.47347     290.67404
    321.47958     296.04904
    321.48568     301.54904
    321.49178     306.17404
    321.49789     312.42404
    321.50399     319.67404
    321.51010     318.42404
    321.51620     321.04904
    321.52231     325.54904
    321.52841     325.79904
    321.53452     324.67404
    321.54062     320.29904
    321.54673     316.79904
    321.55283     312.54904
    321.55893     311.54904
    321.56504     311.67404
    321.57114     313.92404
    321.57725     317.17404
    321.58335     319.54904
    321.58946     322.54904
    321.59556     327.92404
    321.60167     332.17404
    321.60777     340.67404
    321.61388     343.79904
    321.61998     346.79904
    321.62608     349.67404
    321.63219     355.42404
    321.63829     357.79904
    321.64440     359.54904
    321.65050     361.92404
    321.65661     365.54904
    321.66271     370.79904
    321.66882     378.29904
    321.67492     385.29904
    321.68103     391.54904
    321.68713     397.79904
    321.69323     402.17404
    321.69934     406.92404
    321.70544     411.04904
    321.71155     414.42404
    321.71765     419.54904
    321.72376     420.54904
    321.72986     423.29904
    321.73597     425.54904
    321.74207     426.79904
    321.74818     433.54904
    321.75428     441.79904
    321.76038     446.29904
    321.76649     451.54904
    321.77259     460.17404
    321.77870     459.79904
    321.78480     457.04904
    321.79091     456.42404
    321.79701     458.67404
    321.80312     460.29904
    321.80922     460.04904
    321.81533     465.79904
    321.82143     470.79904
    321.82753     473.54904
    321.83364     474.29904
    321.83974     474.79904
    321.84585     479.92404
    321.85195     487.92404
    321.85806     492.29904
    321.86416     498.67404
    321.87027     503.42404
    321.87637     507.92404
    321.88248     506.67404
    321.88858     504.67404
    321.89468     505.54904
    321.90079     503.92404
    321.90689     500.79904
    321.91300     501.79904
    321.91910     501.67404
    321.92521     503.17404
    321.93131     500.92404
    321.93742     502.92404
    321.94352     504.79904
    321.94963     508.29904
    321.95573     507.79904
    321.96183     511.54904
    321.96794     512.17401
    321.97404     515.79901
    321.98015     521.54901
    321.98625     523.04901
    321.99236     531.67401
    321.99846     538.79901
    322.00457     544.79901
    322.01067     549.79901
    322.01678     551.04901
    322.02288     549.17401
    322.02898     548.29901
    322.03509     548.04901
    322.04119     544.79901
    322.04730     541.42401
    322.05340     540.04901
    322.05951     537.42401
    322.06561     534.17401
    322.07172     532.92401
    322.07782     528.42401
    322.08393     524.42401
    322.09003     521.42401
    322.09613     521.79901
    322.10224     525.67401
    322.10834     532.29901
    322.11445     536.54901
    322.12055     538.17401
    322.12666     539.04901
    322.13276     539.79901
    322.13887     544.92401
    322.14497     548.17401
    322.15108     550.29901
    322.15718     553.04901
    322.16328     550.67401
    322.16939     551.79901
    322.17549     552.54901
    322.18160     556.79901
    322.18770     562.29901
    322.19381     564.29901
    322.19991     567.67401
    322.20602     570.42401
    322.21212     571.17401
    322.21823     576.92401
    322.22433     579.54901
    322.23043     586.54901
    322.23654     588.67401
    322.24264     591.29901
    322.24875     593.92401
    322.25485     597.17401
    322.26096     596.42401
    322.26706     596.54901
    322.27317     599.54901
    322.27927     601.67401
    322.28538     609.04901
    322.29148     620.04901
    322.29758     629.54901
    322.30369     634.79901
    322.30979     639.04901
    322.31590     645.29901
    322.32200     648.79901
    322.32811     653.67401
    322.33421     656.17401
    322.34032     655.79901
    322.34642     655.29901
    322.35253     652.67401
    322.35863     651.92401
    322.36473     648.54901
    322.37084     654.79901
    322.37694     662.04901
    322.38305     670.17401
    322.38915     671.67401
    322.39526     674.42401
    322.40136     676.67401
    322.40747     678.04901
    322.41357     680.17401
    322.41968     677.42401
    322.42578     683.29901
    322.43188     689.42395
    322.43799     695.79895
    322.44409     699.42395
    322.45020     696.67395
    322.45630     699.17395
    322.46241     704.92395
    322.46851     711.04895
    322.47462     715.42395
    322.48072     720.04895
    322.48683     717.42395
    322.49293     715.17395
    322.49903     712.92395
    322.50514     708.17395
    322.51124     704.67395
    322.51735     703.79895
    322.52345     697.92395
    322.52956     696.54895
    322.53566     695.42395
    322.54177     687.67395
    322.54787     682.79895
    322.55398     679.17401
    322.56008     683.67395
    322.56618     688.79895
    322.57229     693.29895
    322.57839     695.42395
    322.58450     697.54895
    322.59060     696.54895
    322.59671     693.17395
    322.60281     680.79901
    322.60892     668.79901
    322.61502     660.92401
    322.62113     655.54901
    322.62723     649.29901
    322.63333     642.17401
    322.63944     639.29901
    322.64554     636.92401
    322.65165     634.67401
    322.65775     631.29901
    322.66386     620.42401
    322.66996     611.54901
    322.67607     602.54901
    322.68217     595.29901
    322.68828     588.54901
    322.69438     584.29901
    322.70048     576.67401
    322.70659     574.42401
    322.71269     561.17401
    322.71880     545.54901
    322.72490     534.79901
    322.73101     531.67401
    322.73711     522.67401
    322.74322     512.79901
    322.74932     502.29904
    322.75543     493.79904
    322.76153     489.04904
    322.76763     482.04904
    322.77374     471.79904
    322.77984     461.04904
    322.78595     454.67404
    322.79205     445.29904
    322.79816     443.17404
    322.80426     439.67404
    322.81037     435.79904
    322.81647     432.17404
    322.82258     425.54904
    322.82868     418.04904
    322.83478     412.54904
    322.84089     408.17404
    322.84699     402.92404
    322.85310     393.29904
    322.85920     383.42404
    322.86531     374.17404
    322.87141     367.29904
    322.87752     362.04904
    322.88362     357.17404
    322.88973     352.67404
    322.89583     346.79904
    322.90193     339.54904
    322.90804     335.79904
    322.91414     333.17404
    322.92025     326.42404
    322.92635     315.29904
    322.93246     307.92404
    322.93856     302.17404
    322.94467     299.67404
    322.95077     297.67404
    322.95688     293.54904
    322.96298     287.42404
    322.96908     285.29904
    322.97519     284.79904
    322.98129     287.79904
    322.98740     285.42404
    322.99350     288.79904
    322.99961     296.04904
    323.00571     305.42404
    323.01182     316.04904
    323.01792     319.29904
    323.02403     321.79904
    323.03013     318.54904
    323.03623     314.79904
    323.04234     312.92404
    323.04844     315.42404
    323.05455     317.04904
    323.06065     318.17404
    323.06676     319.79904
    323.07286     316.17404
    323.07897     316.79904
    323.08507     313.04904
    323.09118     314.54904
    323.09728     311.29904
    323.10338     316.17404
    323.10949     320.17404
    323.11559     321.79904
    323.12170     320.17404
    323.12780     315.29904
    323.13391     315.54904
    323.14001     316.29904
    323.14612     316.29904
    323.15222     318.04904
    323.15833     318.67404
    323.16443     325.92404
    323.17053     335.92404
    323.17664     347.04904
    323.18274     359.54904
    323.18885     368.17404
    323.19495     375.54904
    323.20106     381.17404
    323.20716     383.04904
    323.21327     387.42404
    323.21937     386.79904
    323.22548     392.54904
    323.23158     400.79904
    323.23768     402.79904
    323.24379     409.54904
    323.24989     414.79904
    323.25600     422.54904
    323.26210     432.04904
    323.26821     445.79904
    323.27431     453.17404
    323.28042     460.42404
    323.28652     465.54904
    323.29263     472.04904
    323.29873     477.29904
    323.30483     482.17404
    323.31094     489.79904
    323.31704     496.04904
    323.32315     501.29904
    323.32925     506.42404
    323.33536     516.04901
    323.34146     521.54901
    323.34757     523.42401
    323.35367     529.92401
    323.35978     539.04901
    323.36588     545.92401
    323.37198     551.04901
    323.37809     559.42401
    323.38419     561.04901
    323.39030     565.79901
    323.39640     569.92401
    323.40251     580.67401
    323.40861     588.17401
    323.41472     593.54901
    323.42082     598.42401
    323.42693     600.04901
    323.43303     607.92401
    323.43913     616.79901
    323.44524     625.92401
    323.45134     631.29901
    323.45745     635.04901
    323.46355     639.54901
    323.46966     643.67401
    323.47576     642.67401
    323.48187     649.04901
    323.48797     653.79901
    323.49407     658.17401
    323.50018     659.29901
    323.50628     657.54901
    323.51239     657.17401
    323.51849     660.79901
    323.52460     665.42401
    323.53070     664.17401
    323.53681     663.29901
    323.54291     659.04901
    323.54902     654.92401
    323.55512     655.79901
    323.56122     659.92401
    323.56733     667.17401
    323.57343     671.54901
    323.57954     676.17401
    323.58564     676.42401
    323.59175     674.79901
    323.59785     680.29901
    323.60396     684.17395
    323.61006     686.67395
    323.61617     688.42395
    323.62227     685.92395
    323.62837     684.42395
    323.63448     689.17395
    323.64058     692.67395
    323.64669     695.67395
    323.65279     696.04895
    323.65890     698.17395
    323.66500     701.79895
    323.67111     706.29895
    323.67721     709.17395
    323.68332     710.17395
    323.68942     707.92395
    323.69552     709.79895
    323.70163     711.67395
    323.70773     715.04895
    323.71384     724.17395
    323.71994     730.04895
    323.72605     736.17395
    323.73215     745.79895
    323.73826     757.04895
    323.74436     763.04895
    323.75047     773.54895
    323.75657     780.54895
    323.76267     788.04895
    323.76878     796.67395
    323.77488     803.92395
    323.78099     806.04895
    323.78709     812.54895
    323.79320     816.42395
    323.79930     820.92395
    323.80541     828.29895
    323.81151     837.42395
    323.81762     841.54895
    323.82372     844.42395
    323.82982     847.92395
    323.83593     858.79895
    323.84203     866.29895
    323.84814     873.92395
    323.85424     881.04895
    323.86035     890.79895
    323.86645     904.42395
    323.87256     915.92395
    323.87866     928.79895
    323.88477     945.67395
    323.89087     958.67395
    323.89697     973.54895
    323.90308     987.54895
    323.90918    1002.67395
    323.91529    1020.42395
    323.92139    1038.42395
    323.92750    1060.29895
    323.93360    1081.54895
    323.93971    1104.92395
    323.94581    1128.79895
    323.95192    1147.92395
    323.95802    1167.17395
    323.96412    1188.54895
    323.97023    1204.79895
    323.97633    1224.17395
    323.98244    1246.79895
    323.98854    1268.04895
    323.99465    1293.17395
    324.00075    1316.42395
    324.00686    1342.17395
    324.01296    1368.79895
    324.01907    1393.54895
    324.02517    1426.17395
    324.03127    1457.79895
    324.03738    1490.04895
    324.04348    1519.29895
    324.04959    1548.54895
    324.05569    1572.92395
    324.06180    1598.92395
    324.06790    1625.42395
    324.07401    1651.54895
    324.08011    1680.04895
    324.08622    1712.42395
    324.09232    1751.42395
    324.09842    1786.42395
    324.10453    1826.04895
    324.11063    1864.04895
    324.11674    1904.42395
    324.12284    1943.29895
    324.12895    1975.29895
    324.13505    2005.67395
    324.14116    2036.42395
    324.14726    2068.67407
    324.15337    2099.29907
    324.15947    2128.79907
    324.16557    2161.17407
    324.17168    2187.42407
    324.17778    2222.29907
    324.18389    2260.92407
    324.18999    2296.54907
    324.19610    2335.79907
    324.20220    2376.29907
    324.20831    2413.79907
    324.21441    2450.42407
    324.22052    2488.79907
    324.22662    2528.04907
    324.23272    2563.92407
    324.23883    2601.29907
    324.24493    2636.79907
    324.25104    2674.92407
    324.25714    2714.42407
    324.26325    2747.92407
    324.26935    2783.79907
    324.27546    2821.79907
    324.28156    2858.04907
    324.28767    2892.54907
    324.29377    2928.42407
    324.29987    2963.29907
    324.30598    3000.04907
    324.31208    3035.42407
    324.31819    3073.29907
    324.32429    3105.29907
    324.33040    3139.29907
    324.33650    3167.92407
    324.34261    3196.04907
    324.34871    3222.29907
    324.35482    3250.42407
    324.36092    3280.54907
    324.36702    3313.17407
    324.37313    3343.79907
    324.37923    3379.42407
    324.38534    3412.17407
    324.39144    3445.29907
    324.39755    3471.92407
    324.40365    3496.04907
    324.40976    3515.29907
    324.41586    3536.79907
    324.42197    3555.17407
    324.42807    3575.67407
    324.43417    3597.92407
    324.44028    3618.17407
    324.44638    3645.29907
    324.45249    3666.67407
    324.45859    3683.67407
    324.46470    3697.17407
    324.47080    3708.54907
    324.47691    3722.92407
    324.48301    3736.92407
    324.48912    3748.42407
    324.49522    3756.17407
    324.50132    3763.04907
    324.50743    3768.04907
    324.51353    3777.17407
    324.51964    3779.42407
    324.52574    3784.17407
    324.53185    3783.29907
    324.53795    3784.04907
    324.54406    3781.17407
    324.55016    3779.17407
    324.55627    3780.17407
    324.56237    3771.79907
    324.56847    3760.42407
    324.57458    3748.67407
    324.58068    3738.42407
    324.58679    3734.79907
    324.59289    3728.42407
    324.59900    3716.04907
    324.60510    3700.92407
    324.61121    3687.42407
    324.61731    3674.17407
    324.62342    3658.04907
    324.62952    3636.54907
    324.63562    3615.42407
    324.64173    3592.92407
    324.64783    3566.92407
    324.65394    3540.17407
    324.66004    3508.29907
    324.66615    3474.79907
    324.67225    3446.54907
    324.67836    3412.04907
    324.68446    3374.04907
    324.69057    3336.67407
    324.69667    3298.29907
    324.70277    3255.29907
    324.70888    3205.79907
    324.71498    3160.54907
    324.72109    3115.54907
    324.72719    3069.92407
    324.73330    3027.29907
    324.73940    2978.92407
    324.74551    2932.04907
    324.75161    2885.67407
    324.75772    2839.29907
    324.76382    2794.29907
    324.76992    2745.17407
    324.77603    2696.54907
    324.78213    2647.04907
    324.78824    2596.42407
    324.79434    2550.92407
    324.80045    2499.92407
    324.80655    2448.04907
    324.81266    2392.92407
    324.81876    2334.54907
    324.82487    2275.42407
    324.83097    2220.17407
    324.83707    2166.42407
    324.84318    2106.17407
    324.84928    2045.42395
    324.85539    1987.67395
    324.86149    1924.29895
    324.86760    1864.54895
    324.87370    1804.54895
    324.87981    1740.92395
    324.88591    1680.42395
    324.89202    1623.42395
    324.89812    1569.42395
    324.90422    1511.42395
    324.91033    1453.92395
    324.91643    1397.67395
    324.92254    1345.92395
    324.92864    1289.17395
    324.93475    1229.29895
    324.94085    1173.42395
    324.94696    1120.04895
    324.95306    1071.54895
    324.95917    1021.04889
    324.96527     966.79895
    324.97137     911.04895
    324.97748     854.54895
    324.98358     792.42395
    324.98969     738.92395
    324.99579     686.17395
    325.00190     636.04901
    325.00800     589.17401
    325.01411     539.79901
    325.02021     493.29904
    325.02632     444.67404
    325.03242     396.29904
    325.03852     345.29904
    325.04463     293.54904
    325.05073     240.67398
    325.05684     185.92398
    325.06294     133.92400
    325.06905      85.29900
    325.07515      32.54900
    325.08126     -23.20100
    325.08736     -83.82600
    325.09347    -144.32600
    325.09957    -205.20102
    325.10567    -273.32599
    325.11178    -344.45096
    325.11788    -415.07596
    325.12399    -481.82596
    325.13009    -544.95099
    325.13620    -604.07599
    325.14230    -665.82599
    325.14841    -727.32605
    325.15451    -790.70105
    325.16062    -851.82605
    325.16672    -917.95105
    325.17282    -984.32605
    325.17893   -1048.07605
    325.18503   -1108.70105
    325.19114   -1176.70105
    325.19724   -1243.82605
    325.20335   -1309.20105
    325.20945   -1374.07605
    325.21556   -1437.70105
    325.22166   -1498.70105
    325.22777   -1560.20105
    325.23387   -1621.32605
    325.23997   -1682.20105
    325.24608   -1740.20105
    325.25218   -1793.57605
    325.25829   -1848.95105
    325.26439   -1908.32605
    325.27050   -1963.07605
    325.27660   -2013.70105
    325.28271   -2063.45093
    325.28881   -2111.20093
    325.29492   -2158.70093
    325.30102   -2209.45093
    325.30712   -2254.20093
    325.31323   -2297.45093
    325.31933   -2348.20093
    325.32544   -2401.20093
    325.33154   -2450.32593
    325.33765   -2499.57593
    325.34375   -2544.57593
    325.34986   -2591.20093
    325.35596   -2633.07593
    325.36207   -2670.95093
    325.36817   -2713.45093
    325.37427   -2756.45093
    325.38038   -2799.57593
    325.38648   -2838.07593
    325.39259   -2876.82593
    325.39869   -2915.70093
    325.40480   -2948.45093
    325.41090   -2983.20093
    325.41701   -3017.07593
    325.42311   -3048.57593
    325.42922   -3081.32593
    325.43532   -3115.95093
    325.44142   -3152.45093
    325.44753   -3188.20093
    325.45363   -3226.45093
    325.45974   -3259.70093
    325.46584   -3291.82593
    325.47195   -3328.82593
    325.47805   -3362.95093
    325.48416   -3391.07593
    325.49026   -3421.82593
    325.49637   -3457.32593
    325.50247   -3487.20093
    325.50857   -3510.70093
    325.51468   -3532.70093
    325.52078   -3553.82593
    325.52689   -3572.95093
    325.53299   -3587.32593
    325.53910   -3603.45093
    325.54520   -3623.07593
    325.55131   -3642.95093
    325.55741   -3666.45093
    325.56352   -3685.45093
    325.56962   -3699.95093
    325.57572   -3707.70093
    325.58183   -3717.70093
    325.58793   -3729.45093
    325.59404   -3740.32593
    325.60014   -3747.32593
    325.60625   -3744.57593
    325.61235   -3738.57593
    325.61846   -3736.32593
    325.62456   -3734.82593
    325.63066   -3729.82593
    325.63677   -3726.45093
    325.64287   -3720.20093
    325.64898   -3713.70093
    325.65508   -3700.70093
    325.66119   -3688.45093
    325.66729   -3676.57593
    325.67340   -3666.45093
    325.67950   -3656.07593
    325.68561   -3641.82593
    325.69171   -3620.95093
    325.69781   -3596.20093
    325.70392   -3572.45093
    325.71002   -3545.32593
    325.71613   -3515.57593
    325.72223   -3487.70093
    325.72834   -3456.07593
    325.73444   -3420.45093
    325.74055   -3390.70093
    325.74665   -3360.57593
    325.75276   -3332.45093
    325.75886   -3302.82593
    325.76496   -3272.95093
    325.77107   -3246.70093
    325.77717   -3220.20093
    325.78328   -3193.70093
    325.78938   -3165.07593
    325.79549   -3137.07593
    325.80159   -3113.95093
    325.80770   -3086.07593
    325.81380   -3056.32593
    325.81991   -3027.20093
    325.82601   -3001.82593
    325.83211   -2973.57593
    325.83822   -2947.20093
    325.84432   -2920.70093
    325.85043   -2889.32593
    325.85653   -2865.45093
    325.86264   -2840.45093
    325.86874   -2821.82593
    325.87485   -2802.20093
    325.88095   -2780.95093
    325.88706   -2761.95093
    325.89316   -2740.70093
    325.89926   -2715.82593
    325.90537   -2695.57593
    325.91147   -2676.32593
    325.91758   -2654.95093
    325.92368   -2628.95093
    325.92979   -2609.07593
    325.93589   -2592.45093
    325.94200   -2571.57593
    325.94810   -2549.70093
    325.95421   -2530.07593
    325.96031   -2510.07593
    325.96641   -2492.70093
    325.97252   -2468.57593
    325.97862   -2444.95093
    325.98473   -2424.70093
    325.99083   -2407.20093
    325.99694   -2391.20093
    326.00304   -2374.70093
    326.00915   -2353.07593
    326.01525   -2326.70093
    326.02136   -2301.32593
    326.02746   -2279.32593
    326.03356   -2257.07593
    326.03967   -2233.45093
    326.04577   -2214.82593
    326.05188   -2193.70093
    326.05798   -2172.45093
    326.06409   -2152.32593
    326.07019   -2133.70093
    326.07630   -2113.70093
    326.08240   -2095.70093
    326.08851   -2073.95093
    326.09461   -2056.45093
    326.10071   -2044.07605
    326.10682   -2027.20105
    326.11292   -2006.45105
    326.11903   -1988.32605
    326.12513   -1968.20105
    326.13124   -1948.95105
    326.13734   -1927.20105
    326.14345   -1907.32605
    326.14955   -1882.20105
    326.15566   -1863.45105
    326.16176   -1839.95105
    326.16786   -1818.07605
    326.17397   -1796.20105
    326.18007   -1772.45105
    326.18618   -1744.57605
    326.19228   -1714.95105
    326.19839   -1686.20105
    326.20449   -1660.07605
    326.21060   -1638.07605
    326.21670   -1616.57605
    326.22281   -1593.20105
    326.22891   -1575.95105
    326.23501   -1559.95105
    326.24112   -1543.07605
    326.24722   -1524.07605
    326.25333   -1505.82605
    326.25943   -1485.45105
    326.26554   -1456.07605
    326.27164   -1427.45105
    326.27775   -1401.45105
    326.28385   -1379.07605
    326.28996   -1354.70105
    326.29606   -1334.82605
    326.30216   -1315.82605
    326.30827   -1300.32605
    326.31437   -1277.70105
    326.32048   -1257.20105
    326.32658   -1234.82605
    326.33269   -1213.20105
    326.33879   -1195.20105
    326.34490   -1186.07605
    326.35100   -1177.57605
    326.35711   -1162.20105
    326.36321   -1144.45105
    326.36931   -1131.07605
    326.37542   -1115.07605
    326.38152   -1096.82605
    326.38763   -1083.32605
    326.39373   -1073.32605
    326.39984   -1057.95105
    326.40594   -1044.57605
    326.41205   -1029.32605
    326.41815   -1013.82605
    326.42426   -1000.95105
    326.43036    -990.70105
    326.43646    -981.20105
    326.44257    -968.45105
    326.44867    -958.95105
    326.45478    -950.07605
    326.46088    -943.57605
    326.46699    -936.82605
    326.47309    -930.82605
    326.47920    -924.70105
    326.48530    -918.20105
    326.49141    -912.82605
    326.49751    -911.57605
    326.50361    -909.45105
    326.50972    -908.20105
    326.51582    -902.95105
    326.52193    -894.82605
    326.52803    -890.82605
    326.53414    -888.07605
    326.54024    -881.45105
    326.54635    -878.45105
    326.55245    -870.45105
    326.55856    -866.95105
    326.56466    -868.95105
    326.57076    -870.95105
    326.57687    -870.57605
    326.58297    -871.57605
    326.58908    -875.57605
    326.59518    -877.57605
    326.60129    -874.57605
    326.60739    -873.82605
    326.61350    -872.07605
    326.61960    -869.70105
    326.62571    -869.57605
    326.63181    -867.82605
    326.63791    -870.20105
    326.64402    -873.32605
    326.65012    -877.57605
    326.65623    -882.45105
    326.66233    -881.70105
    326.66844    -882.45105
    326.67454    -884.95105
    326.68065    -883.07605
    326.68675    -889.57605
    326.69286    -897.70105
    326.69896    -898.82605
    326.70506    -901.45105
    326.71117    -904.70105
    326.71727    -916.70105
    326.72338    -929.07605
    326.72948    -938.57605
    326.73559    -949.20105
    326.74169    -958.32605
    326.74780    -962.07605
    326.75390    -963.57605
    326.76001    -963.20105
    326.76611    -960.95105
    326.77221    -960.20105
    326.77832    -967.45105
    326.78442    -975.95105
    326.79053    -983.95105
    326.79663    -992.20105
    326.80274   -1004.07605
    326.80884   -1016.95105
    326.81495   -1025.95105
    326.82105   -1031.20105
    326.82716   -1042.95105
    326.83326   -1047.57605
    326.83936   -1051.95105
    326.84547   -1050.57605
    326.85157   -1049.45105
    326.85768   -1043.82605
    326.86378   -1041.32605
    326.86989   -1040.95105
    326.87599   -1040.70105
    326.88210   -1047.07605
    326.88820   -1051.57605
    326.89431   -1052.82605
    326.90041   -1055.45105
    326.90651   -1058.57605
    326.91262   -1063.32605
    326.91872   -1061.07605
    326.92483   -1060.07605
    326.93093   -1058.95105
    326.93704   -1061.07605
    326.94314   -1063.45105
    326.94925   -1063.45105
    326.95535   -1063.32605
    326.96146   -1060.82605
    326.96756   -1060.95105
    326.97366   -1058.20105
    326.97977   -1055.07605
    326.98587   -1048.20105
    326.99198   -1045.57605
    326.99808   -1043.45105
    327.00419   -1043.70105
    327.01029   -1040.07605
    327.01640   -1036.70105
    327.02250   -1034.45105
    327.02861   -1031.82605
    327.03471   -1028.95105
    327.04081   -1023.45111
    327.04692   -1017.45105
    327.05302   -1011.07605
    327.05913   -1003.45105
    327.06523    -996.20105
    327.07134    -988.82605
    327.07744    -981.57605
    327.08355    -976.20105
    327.08965    -965.32605
    327.09576    -955.70105
    327.10186    -940.70105
    327.10796    -937.07605
    327.11407    -940.32605
    327.12017    -939.57605
    327.12628    -937.95105
    327.13238    -931.32605
    327.13849    -929.07605
    327.14459    -924.20105
    327.15070    -919.82605
    327.15680    -914.95105
    327.16291    -911.45105
    327.16901    -904.82605
    327.17511    -899.07605
    327.18122    -886.57605
    327.18732    -877.45105
    327.19343    -875.45105
    327.19953    -871.32605
    327.20564    -868.45105
    327.21174    -870.20105
    327.21785    -862.07605
    327.22395    -850.95105
    327.23006    -846.82605
    327.23616    -840.20105
    327.24226    -830.82605
    327.24837    -823.70105
    327.25447    -819.82605
    327.26058    -809.57605
    327.26668    -797.70105
    327.27279    -786.82605
    327.27889    -774.57605
    327.28500    -762.95105
    327.29110    -747.20105
    327.29721    -739.32605
    327.30331    -733.57605
    327.30941    -731.32605
    327.31552    -729.32605
    327.32162    -724.45105
    327.32773    -719.57605
    327.33383    -709.95105
    327.33994    -694.07605
    327.34604    -684.57605
    327.35215    -676.45099
    327.35825    -670.95099
    327.36436    -662.57599
    327.37046    -652.45099
    327.37656    -637.95099
    327.38267    -624.82599
    327.38877    -615.95099
    327.39488    -606.70099
    327.40098    -600.70099
    327.40709    -589.45099
    327.41319    -577.20099
    327.41930    -568.20099
    327.42540    -562.20099
    327.43151    -550.45099
    327.43761    -541.07599
    327.44371    -531.07599
    327.44982    -525.32599
    327.45592    -517.82599
    327.46203    -507.82596
    327.46813    -494.32596
    327.47424    -485.70096
    327.48034    -477.82596
    327.48645    -474.57596
    327.49255    -470.57596
    327.49866    -467.45096
    327.50476    -464.95096
    327.51086    -469.45096
    327.51697    -468.95096
    327.52307    -464.95096
    327.52918    -456.95096
    327.53528    -446.45096
    327.54139    -437.95096
    327.54749    -431.82596
    327.55360    -426.95096
    327.55970    -422.70096
    327.56581    -422.32596
    327.57191    -418.45096
    327.57801    -414.95096
    327.58412    -409.57596
    327.59022    -399.82596
    327.59633    -389.32596
    327.60243    -377.45096
    327.60854    -370.07596
    327.61464    -363.70096
    327.62075    -365.45096
    327.62685    -371.20096
    327.63296    -372.82596
    327.63906    -373.82596
    327.64516    -378.45096
    327.65127    -382.57596
    327.65737    -381.32596
    327.66348    -375.45096
    327.66958    -376.70096
    327.67569    -376.95096
    327.68179    -378.45096
    327.68790    -380.32596
    327.69400    -378.32596
    327.70011    -379.07596
    327.70621    -379.32596
    327.71231    -379.57596
    327.71842    -378.70096
    327.72452    -371.45096
    327.73063    -362.45096
    327.73673    -353.45096
    327.74284    -344.32596
    327.74894    -339.57596
    327.75505    -335.57596
    327.76115    -330.82596
    327.76725    -327.70096
    327.77336    -327.82596
    327.77946    -326.07596
    327.78557    -325.20096
    327.79167    -328.32596
    327.79778    -326.32596
    327.80388    -330.70096
    327.80999    -331.32596
    327.81609    -329.70096
    327.82220    -320.95096
    327.82830    -314.45096
    327.83440    -309.20096
    327.84051    -309.95096
    327.84661    -309.32596
    327.85272    -307.32596
    327.85882    -303.20096
    327.86493    -300.07596
    327.87103    -299.45096
    327.87714    -297.20096
    327.88324    -295.45096
    327.88935    -299.57596
    327.89545    -303.70096
    327.90155    -301.70096
    327.90766    -299.20096
    327.91376    -297.70096
    327.91987    -298.70096
    327.92597    -303.57596
    327.93208    -303.95096
    327.93818    -303.32596
    327.94429    -301.70096
    327.95039    -293.82596
    327.95650    -287.07596
    327.96260    -282.95096
    327.96870    -281.20096
    327.97481    -281.57596
    327.98091    -279.57596
    327.98702    -273.20096
    327.99312    -264.45096
    327.99923    -261.70096
    328.00533    -262.82596
    328.01144    -259.32599
    328.01754    -257.70099
    328.02365    -250.20102
    328.02975    -242.70102
    328.03585    -236.32602
    328.04196    -230.70102
    328.04806    -229.57602
    328.05417    -228.20102
    328.06027    -223.45102
    328.06638    -218.45102
    328.07248    -215.70102
    328.07859    -212.57602
    328.08469    -211.20102
    328.09080    -207.57602
    328.09690    -206.20102
    328.10300    -203.32602
    328.10911    -202.32602
    328.11521    -201.07602
    328.12132    -197.57602
    328.12742    -194.82602
    328.13353    -190.07602
    328.13963    -186.95102
    328.14574    -185.32602
    328.15184    -185.32602
    328.15795    -182.45102
    328.16405    -179.82602
    328.17015    -176.82602
    328.17626    -177.07602
    328.18236    -177.82602
    328.18847    -178.20102
    328.19457    -179.20102
    328.20068    -175.82602
    328.20678    -176.20102
    328.21289    -176.20102
    328.21899    -180.70102
    328.22510    -178.95102
    328.23120    -176.70102
    328.23730    -173.82602
    328.24341    -175.82602
    328.24951    -180.57602
    328.25562    -182.95102
    328.26172    -183.95102
    328.26783    -177.82602
    328.27393    -174.70102
    328.28004    -174.82602
    328.28614    -174.45102
    328.29225    -174.07602
    328.29835    -176.45102
    328.30445    -170.20100
    328.31056    -165.70100
    328.31666    -168.07600
    328.32277    -169.82600
    328.32887    -172.20102
    328.33498    -170.32600
    328.34108    -167.45100
    328.34719    -167.07600
    328.35329    -166.70100
    328.35940    -164.45100
    328.36550    -159.82600
    328.37160    -156.82600
    328.37771    -152.20100
    328.38381    -151.32600
    328.38992    -152.82600
    328.39602    -156.07600
    328.40213    -160.07600
    328.40823    -166.07600
    328.41434    -177.07602
    328.42044    -180.82602
    328.42655    -182.57602
    328.43265    -188.07602
    328.43875    -191.57602
    328.44486    -198.82602
    328.45096    -207.57602
    328.45707    -212.07602
    328.46317    -211.82602
    328.46928    -214.32602
    328.47538    -210.82602
    328.48149    -209.45102
    328.48759    -208.32602
    328.49370    -206.82602
    328.49980    -203.45102
    328.50590    -200.70102
    328.51201    -196.82602
    328.51811    -197.70102
    328.52422    -198.32602
    328.53032    -195.57602
    328.53643    -196.07602
    328.54253    -196.95102
    328.54864    -202.70102
    328.55474    -205.70102
    328.56085    -213.45102
    328.56695    -223.82602
    328.57305    -227.95102
    328.57916    -234.20102
    328.58526    -235.07602
    328.59137    -240.82602
    328.59747    -244.32602
    328.60358    -250.07602
    328.60968    -254.70102
    328.61579    -256.95099
    328.62189    -262.70096
    328.62800    -266.95096
    328.63410    -271.57596
    328.64020    -274.82596
    328.64631    -276.45096
    328.65241    -279.32596
    328.65852    -281.20096
    328.66462    -278.20096
    328.67073    -278.95096
    328.67683    -275.57596
    328.68294    -274.95096
    328.68904    -271.07596
    328.69515    -273.57596
    328.70125    -277.07596
    328.70735    -278.20096
    328.71346    -284.82596
    328.71956    -290.95096
    328.72567    -297.70096
    328.73177    -305.32596
    328.73788    -308.32596
    328.74398    -311.70096
    328.75009    -311.20096
    328.75619    -309.20096
    328.76230    -308.20096
    328.76840    -309.32596
    328.77450    -305.07596
    328.78061    -303.57596
    328.78671    -305.07596
    328.79282    -308.57596
    328.79892    -315.07596
    328.80503    -316.82596
    328.81113    -320.70096
    328.81724    -321.32596
    328.82334    -317.32596
    328.82945    -306.32596
    328.83555    -300.07596
    328.84165    -296.82596
    328.84776    -299.57596
    328.85386    -303.57596
    328.85997    -303.82596
    328.86607    -307.07596
    328.87218    -311.45096
    328.87828    -311.20096
    328.88439    -311.45096
    328.89049    -309.20096
    328.89660    -306.07596
    328.90270    -304.45096
    328.90880    -302.70096
    328.91491    -295.07596
    328.92101    -285.82596
    328.92712    -279.95096
    328.93322    -275.20096
    328.93933    -272.57596
    328.94543    -269.07596
    328.95154    -264.57596
    328.95764    -260.45096
    328.96375    -263.57596
    328.96985    -273.32596
    328.97595    -277.32596
    328.98206    -285.20096
    328.98816    -291.20096
    328.99427    -296.20096
    329.00037    -297.70096
    329.00648    -298.32596
    329.01258    -300.20096
    329.01869    -298.95096
    329.02479    -298.70096
    329.03090    -300.57596
    329.03700    -296.45096
    329.04310    -285.45096
    329.04921    -278.32596
    329.05531    -274.82596
    329.06142    -275.95096
    329.06752    -275.07596
    329.07363    -274.07596
    329.07973    -267.95096
    329.08584    -267.45096
    329.09194    -264.57596
    329.09805    -262.82596
    329.10415    -264.20096
    329.11025    -264.20096
    329.11636    -259.32596
    329.12246    -255.20102
    329.12857    -247.95102
    329.13467    -241.57602
    329.14078    -230.57602
    329.14688    -226.82602
    329.15299    -226.32602
    329.15909    -229.70102
    329.16520    -237.32602
    329.17130    -243.20102
    329.17740    -247.70102
    329.18351    -247.07602
    329.18961    -244.82602
    329.19572    -238.70102
    329.20182    -235.07602
    329.20793    -229.70102
    329.21403    -219.57602
    329.22014    -216.45102
    329.22624    -210.95102
    329.23235    -209.82602
    329.23845    -216.95102
    329.24455    -221.32602
    329.25066    -226.32602
    329.25676    -227.82602
    329.26287    -230.32602
    329.26897    -228.32602
    329.27508    -225.07602
    329.28118    -220.45102
    329.28729    -215.70102
    329.29339    -209.70102
    329.29950    -205.45102
    329.30560    -201.20102
    329.31170    -200.20102
    329.31781    -201.82602
    329.32391    -204.45102
    329.33002    -200.95102
    329.33612    -195.57602
    329.34223    -191.20102
    329.34833    -188.45102
    329.35444    -185.95102
    329.36054    -187.07602
    329.36665    -182.32602
    329.37275    -181.70102
    329.37885    -177.45102
    329.38496    -172.07602
    329.39106    -169.20100
    329.39717    -165.20100
    329.40327    -162.70100
    329.40938    -164.07600
    329.41548    -168.82600
    329.42159    -167.95100
    329.42769    -166.20100
    329.43380    -164.07600
    329.43990    -162.95100
    329.44600    -165.70100
    329.45211    -166.20100
    329.45821    -171.20100
    329.46432    -170.95102
    329.47042    -170.45100
    329.47653    -168.57600
    329.48263    -165.57600
    329.48874    -166.32600
    329.49484    -162.70100
    329.50095    -159.95100
    329.50705    -156.20100
    329.51315    -149.95100
    329.51926    -147.57600
    329.52536    -145.20100
    329.53147    -143.95100
    329.53757    -148.07600
    329.54368    -149.07600
    329.54978    -153.20100
    329.55589    -152.45100
    329.56199    -156.82600
    329.56810    -160.32600
    329.57420    -152.32600
    329.58030    -149.32600
    329.58641    -146.20100
    329.59251    -144.95100
    329.59862    -147.20100
    329.60472    -147.32600
    329.61083    -145.95100
    329.61693    -139.95100
    329.62304    -135.70100
    329.62914    -132.70100
    329.63525    -128.82600
    329.64135    -122.70100
    329.64745    -114.45100
    329.65356    -114.45100
    329.65966    -114.95100
    329.66577    -114.57600
    329.67187    -118.20100
    329.67798    -120.20100
    329.68408    -121.20100
    329.69019    -125.57600
    329.69629    -125.20100
    329.70240    -123.20100
    329.70850    -122.07600
    329.71460    -120.95100
    329.72071    -120.20100
    329.72681    -121.70100
    329.73292    -118.82600
    329.73902    -118.57600
    329.74513    -119.45100
    329.75123    -116.32600
    329.75734    -111.07600
    329.76344    -113.32600
    329.76955    -116.57600
    329.77565    -119.82600
    329.78175    -125.07600
    329.78786    -130.07600
    329.79396    -131.57600
    329.80007    -131.95100
    329.80617    -134.45100
    329.81228    -137.95100
    329.81838    -136.20100
    329.82449    -134.95100
    329.83059    -133.57600
    329.83670    -132.07600
    329.84280    -126.20100
    329.84890    -127.07600
    329.85501    -127.45100
    329.86111    -126.57600
    329.86722    -122.82600
    329.87332    -119.82600
    329.87943    -115.20100
    329.88553    -110.70100
    329.89164    -107.32600
    329.89774    -104.95100
    329.90384    -107.57600
    329.90995    -108.45100
    329.91605    -101.95100
    329.92216     -94.95100
    329.92826     -85.20100
    329.93437     -83.57600
    329.94047     -81.07600
    329.94658     -78.32600
    329.95268     -78.32600
    329.95879     -82.70100
    329.96489     -84.57600
    329.97099     -86.45100
    329.97710     -91.45100
    329.98320     -91.95100
    329.98931     -88.95100
    329.99541     -86.95100
    330.00152     -85.82600
    330.00762     -90.07600
    330.01373     -93.32600
    330.01983     -94.20100
    330.02594     -92.95100
    330.03204     -90.57600
    330.03814     -89.57600
    330.04425     -91.57600
    330.05035     -90.45100
    330.05646     -87.57600
    330.06256     -81.95100
    330.06867     -80.57600
    330.07477     -80.95100
    330.08088     -79.95100
    330.08698     -77.82600
    330.09309     -79.57600
    330.09919     -77.07600
    330.10529     -72.70100
    330.11140     -72.82600
    330.11750     -70.82600
    330.12361     -64.82600
    330.12971     -56.07600
    330.13582     -55.45100
    330.14192     -56.57600
    330.14803     -57.70100
    330.15413     -60.32600
    330.16024     -57.95100
    330.16634     -55.82600
    330.17244     -56.70100
    330.17855     -62.20100
    330.18465     -69.07600
    330.19076     -74.57600
    330.19686     -72.82600
    330.20297     -72.45100
    330.20907     -72.07600
    330.21518     -70.95100
    330.22128     -70.07600
    330.22739     -71.95100
    330.23349     -69.82600
    330.23959     -68.70100
    330.24570     -68.57600
    330.25180     -68.45100
    330.25791     -65.45100
    330.26401     -63.07600
    330.27012     -62.45100
    330.27622     -68.57600
    330.28233     -75.32600
    330.28843     -82.45100
    330.29454     -83.82600
    330.30064     -80.32600
    330.30674     -78.45100
    330.31285     -73.82600
    330.31895     -72.07600
    330.32506     -73.32600
    330.33116     -70.70100
    330.33727     -67.57600
    330.34337     -63.20100
    330.34948     -63.07600
    330.35558     -60.70100
    330.36169     -57.57600
    330.36779     -59.82600
    330.37389     -63.95100
    330.38000     -66.82600
    330.38610     -64.82600
    330.39221     -62.07600
    330.39831     -62.45100
    330.40442     -62.32600
    330.41052     -60.95100
    330.41663     -58.45100
    330.42273     -55.95100
    330.42884     -60.70100
    330.43494     -63.95100
    330.44104     -66.70100
    330.44715     -66.07600
    330.45325     -65.45100
    330.45936     -65.57600
    330.46546     -71.07600
    330.47157     -75.07600
    330.47767     -77.20100
    330.48378     -81.20100
    330.48988     -80.70100
    330.49599     -78.20100
    330.50209     -74.20100
    330.50819     -68.82600
    330.51430     -64.32600
    330.52040     -59.20100
    330.52651     -58.70100
    330.53261     -57.82600
    330.53872     -55.57600
    330.54482     -57.32600
    330.55093     -60.57600
    330.55703     -63.20100
    330.56314     -66.82600
    330.56924     -69.57600
    330.57534     -71.57600
    330.58145     -73.57600
    330.58755     -72.32600
    330.59366     -64.45100
    330.59976     -61.70100
    330.60587     -59.45100
    330.61197     -62.32600
    330.61808     -65.45100
    330.62418     -65.95100
    330.63029     -64.32600
    330.63639     -63.32600
    330.64249     -61.45100
    330.64860     -57.70100
    330.65470     -53.82600
    330.66081     -57.45100
    330.66691     -59.57600
    330.67302     -64.45100
    330.67912     -68.07600
    330.68523     -69.45100
    330.69133     -69.70100
    330.69744     -71.45100
    330.70354     -73.20100
    330.70964     -71.45100
    330.71575     -66.57600
    330.72185     -64.20100
    330.72796     -63.32600
    330.73406     -70.57600
    330.74017     -77.20100
    330.74627     -79.95100
    330.75238     -79.07600
    330.75848     -71.07600
    330.76459     -66.45100
    330.77069     -64.45100
    330.77679     -65.70100
    330.78290     -64.57600
    330.78900     -59.82600
    330.79511     -61.82600
    330.80121     -58.57600
    330.80732     -57.95100
    330.81342     -51.70100
    330.81953     -49.57600
    330.82563     -51.70100
    330.83174     -51.32600
    330.83784     -52.95100
    330.84394     -59.20100
    330.85005     -57.20100
    330.85615     -56.95100
    330.86226     -56.95100
    330.86836     -55.70100
    330.87447     -59.95100
    330.88057     -69.20100
    330.88668     -78.95100
    330.89278     -83.82600
    330.89889     -84.82600
    330.90499     -79.70100
    330.91109     -68.57600
    330.91720     -61.45100
    330.92330     -58.45100
    330.92941     -56.32600
    330.93551     -56.70100
    330.94162     -51.95100
    330.94772     -51.82600
    330.95383     -50.82600
    330.95993     -52.57600
    330.96604     -54.70100
    330.97214     -58.07600
    330.97824     -59.20100
    330.98435     -61.45100
    330.99045     -62.20100
    330.99656     -61.20100
    331.00266     -58.32600
    331.00877     -60.82600
    331.01487     -60.95100
    331.02098     -59.45100
    331.02708     -57.82600
    331.03319     -62.45100
    331.03929     -64.20100
    331.04539     -65.70100
    331.05150     -64.45100
    331.05760     -65.45100
    331.06371     -64.20100
    331.06981     -60.07600
    331.07592     -60.07600
    331.08202     -59.70100
    331.08813     -60.57600
    331.09423     -57.07600
    331.10034     -56.82600
    331.10644     -57.82600
    331.11254     -60.57600
    331.11865     -61.57600
    331.12475     -60.82600
    331.13086     -55.45100
    331.13696     -53.70100
    331.14307     -50.57600
    331.14917     -47.82600
    331.15528     -51.95100
    331.16138     -54.57600
    331.16749     -55.45100
    331.17359     -52.95100
    331.17969     -53.07600
    331.18580     -51.45100
    331.19190     -45.45100
    331.19801     -44.45100
    331.20411     -49.07600
    331.21022     -55.70100
    331.21632     -60.70100
    331.22243     -68.70100
    331.22853     -73.07600
    331.23464     -70.07600
    331.24074     -71.95100
    331.24684     -69.32600
    331.25295     -61.45100
    331.25905     -60.20100
    331.26516     -56.82600
    331.27126     -53.45100
    331.27737     -50.57600
    331.28347     -50.82600
    331.28958     -55.20100
    331.29568     -60.45100
    331.30179     -65.07600
    331.30789     -64.95100
    331.31399     -64.45100
    331.32010     -65.07600
    331.32620     -65.82600
    331.33231     -63.07600
    331.33841     -57.45100
    331.34452     -53.70100
    331.35062     -49.07600
    331.35673     -43.32600
    331.36283     -40.45100
    331.36894     -38.95100
    331.37504     -39.82600
    331.38114     -38.45100
    331.38725     -36.32600
    331.39335     -35.32600
    331.39946     -35.32600
    331.40556     -32.70100
    331.41167     -31.45100
    331.41777     -30.95100
    331.42388     -32.20100
    331.42998     -35.70100
    331.43609     -39.82600
    331.44219     -44.82600
    331.44829     -48.45100
    331.45440     -49.57600
    331.46050     -47.32600
    331.46661     -53.07600
    331.47271     -52.45100
    331.47882     -48.70100
    331.48492     -46.32600
    331.49103     -41.70100
    331.49713     -40.57600
    331.50324     -40.70100
    331.50934     -43.57600
    331.51544     -43.70100
    331.52155     -47.07600
    331.52765     -52.07600
    331.53376     -55.20100
    331.53986     -57.20100
    331.54597     -54.95100
    331.55207     -55.45100
    331.55818     -59.57600
    331.56428     -65.57600
    331.57039     -65.95100
    331.57649     -69.70100
    331.58259     -71.95100
    331.58870     -70.45100
    331.59480     -69.32600
    331.60091     -65.70100
    331.60701     -65.95100
    331.61312     -68.95100
    331.61922     -71.82600
    331.62533     -70.57600
    331.63143     -66.20100
    331.63754     -63.82600
    331.64364     -61.45100
    331.64974     -64.32600
    331.65585     -67.95100
    331.66195     -66.32600
    331.66806     -63.07600
    331.67416     -62.45100
    331.68027     -63.07600
    331.68637     -63.57600
    331.69248     -63.95100
    331.69858     -64.95100
    331.70469     -66.45100
    331.71079     -64.32600
    331.71689     -65.70100
    331.72300     -64.07600
    331.72910     -58.57600
    331.73521     -58.07600
    331.74131     -59.20100
    331.74742     -62.07600
    331.75352     -67.32600
    331.75963     -71.95100
    331.76573     -76.57600
    331.77184     -74.57600
    331.77794     -71.45100
    331.78404     -62.82600
    331.79015     -60.70100
    331.79625     -59.32600
    331.80236     -58.57600
    331.80846     -60.20100
    331.81457     -63.07600
    331.82067     -64.95100
    331.82678     -65.32600
    331.83288     -68.95100
    331.83899     -73.57600
    331.84509     -74.95100
    331.85119     -76.20100
    331.85730     -75.32600
    331.86340     -67.82600
    331.86951     -63.95100
    331.87561     -61.95100
    331.88172     -61.45100
    331.88782     -59.95100
    331.89393     -58.82600
    331.90003     -56.20100
    331.90614     -49.82600
    331.91224     -43.70100
    331.91834     -38.57600
    331.92445     -44.07600
    331.93055     -41.82600
    331.93666     -42.70100
    331.94276     -44.07600
    331.94887     -38.57600
    331.95497     -32.32600
    331.96108     -37.07600
    331.96718     -42.07600
    331.97328     -43.32600
    331.97939     -43.32600
    331.98549     -44.70100
    331.99160     -42.45100
    331.99770     -36.70100
    332.00381     -37.32600
    332.00991     -40.82600
    332.01602     -42.07600
    332.02212     -39.20100
    332.02823     -38.95100
    332.03433     -45.70100
    332.04043     -51.07600
    332.04654     -54.32600
    332.05264     -54.57600
    332.05875     -52.45100
    332.06485     -47.70100
    332.07096     -40.70100
    332.07706     -44.07600
    332.08317     -49.20100
    332.08927     -48.70100
    332.09538     -48.45100
    332.10148     -47.20100
    332.10758     -48.57600
    332.11369     -52.07600
    332.11979     -58.70100
    332.12590     -64.70100
    332.13200     -65.82600
    332.13811     -61.70100
    332.14421     -48.57600
    332.15032     -34.32600
    332.15642     -27.32600
    332.16253     -21.95100
    332.16863     -21.70100
    332.17473     -21.70100
    332.18084     -22.32600
    332.18694     -32.57600
    332.19305     -38.82600
    332.19915     -43.20100
    332.20526     -44.20100
    332.21136     -45.57600
    332.21747     -49.32600
    332.22357     -54.45100
    332.22968     -55.45100
    332.23578     -57.82600
    332.24188     -58.70100
    332.24799     -56.32600
    332.25409     -49.95100
    332.26020     -45.70100
    332.26630     -39.82600
    332.27241     -37.95100
    332.27851     -38.20100
    332.28462     -37.45100
    332.29072     -32.32600
    332.29683     -33.20100
    332.30293     -34.45100
    332.30903     -36.82600
    332.31514     -42.70100
    332.32124     -44.20100
    332.32735     -45.32600
    332.33345     -47.95100
    332.33956     -46.82600
    332.34566     -44.82600
    332.35177     -46.57600
    332.35787     -45.45100
    332.36398     -46.32600
    332.37008     -42.57600
    332.37618     -33.57600
    332.38229     -22.95100
    332.38839     -19.82600
    332.39450     -21.57600
    332.40060     -27.45100
    332.40671     -31.70100
    332.41281     -33.32600
    332.41892     -34.32600
    332.42502     -32.70100
    332.43113     -34.45100
    332.43723     -34.32600
    332.44333     -30.57600
    332.44944     -31.70100
    332.45554     -34.57600
    332.46165     -33.07600
    332.46775     -27.57600
    332.47386     -17.82600
    332.47996     -12.95100
    332.48607      -6.32600
    332.49217      -0.70100
    332.49828      -0.07600
    332.50438      -0.07600
    332.51048       0.42400
    332.51659      -0.82600
    332.52269      -2.95100
    332.52880      -6.95100
    332.53490      -7.57600
    332.54101      -9.45100
    332.54711      -9.70100
    332.55322     -10.57600
    332.55932     -11.70100
    332.56543     -12.32600
    332.57153     -16.82600
    332.57763     -16.95100
    332.58374     -18.45100
    332.58984     -13.32600
    332.59595      -8.20100
    332.60205      -5.57600
    332.60816      -9.70100
    332.61426     -10.95100
    332.62037     -11.70100
    332.62647     -14.07600
    332.63258     -13.70100
    332.63868     -16.70100
    332.64478     -20.82600
    332.65089     -21.45100
    332.65699     -18.45100
    332.66310     -16.95100
    332.66920     -16.32600
    332.67531     -17.82600
    332.68141     -18.70100
    332.68752     -20.07600
    332.69362     -26.45100
    332.69973     -32.70100
    332.70583     -34.95100
    332.71193     -29.45100
    332.71804     -24.70100
    332.72414     -19.70100
    332.73025     -16.70100
    332.73635     -13.70100
    332.74246     -11.57600
    332.74856     -13.32600
    332.75467     -14.57600
    332.76077     -20.32600
    332.76688     -28.70100
    332.77298     -32.45100
    332.77908     -28.95100
    332.78519     -27.95100
    332.79129     -30.07600
    332.79740     -33.07600
    332.80350     -37.32600
    332.80961     -32.20100
    332.81571     -27.07600
    332.82182     -22.07600
    332.82792     -17.45100
    332.83403     -11.32600
    332.84013      -4.45100
    332.84623       1.42400
    332.85234       2.17400
    332.85844       2.67400
    332.86455       3.04900
    332.87065       2.54900
    332.87676      -1.57600
    332.88286      -9.57600
    332.88897     -14.07600
    332.89507     -17.20100
    332.90118     -17.32600
    332.90728     -14.82600
    332.91338     -15.07600
    332.91949     -12.45100
    332.92559     -13.45100
    332.93170     -14.32600
    332.93780     -17.32600
    332.94391     -24.32600
    332.95001     -25.82600
    332.95612     -25.70100
    332.96222     -23.57600
    332.96833     -23.32600
    332.97443     -24.32600
    332.98053     -28.07600
    332.98664     -36.20100
    332.99274     -37.95100
    332.99885     -39.07600
    333.00495     -39.95100
    333.01106     -44.32600
    333.01716     -45.57600
    333.02327     -47.45100
    333.02937     -53.95100
    333.03548     -56.95100
    333.04158     -54.20100
    333.04768     -52.95100
    333.05379     -52.82600
    333.05989     -52.45100
    333.06600     -51.32600
    333.07210     -48.57600
    333.07821     -47.70100
    333.08431     -47.82600
    333.09042     -48.20100
    333.09652     -47.95100
    333.10263     -45.20100
    333.10873     -41.45100
    333.11483     -37.20100
    333.12094     -32.70100
    333.12704     -25.82600
    333.13315     -19.45100
    333.13925     -14.20100
    333.14536     -16.95100
    333.15146     -18.45100
    333.15757     -21.95100
    333.16367     -20.45100
    333.16978     -12.95100
    333.17588      -8.82600
    333.18198      -3.95100
    333.18809      -2.95100
    333.19419      -2.07600
    333.20030      -4.45100
    333.20640      -8.57600
    333.21251     -10.95100
    333.21861      -8.57600
    333.22472      -7.07600
    333.23082      -4.57600
    333.23693      -4.07600
    333.24303      -5.82600
    333.24913      -8.57600
    333.25524     -14.07600
    333.26134     -15.82600
    333.26745     -14.20100
    333.27355     -13.32600
    333.27966     -15.95100
    333.28576     -17.95100
    333.29187     -18.45100
    333.29797     -22.32600
    333.30408     -25.57600
    333.31018     -31.07600
    333.31628     -30.95100
    333.32239     -34.32600
    333.32849     -34.32600
    333.33460     -33.95100
    333.34070     -33.07600
    333.34681     -34.32600
    333.35291     -34.57600
    333.35902     -37.45100
    333.36512     -36.82600
    333.37123     -34.95100
    333.37733     -30.57600
    333.38343     -28.20100
    333.38954     -28.82600
    333.39564     -26.20100
    333.40175     -25.45100
    333.40785     -21.95100
    333.41396     -18.20100
    333.42006     -20.82600
    333.42617     -22.45100
    333.43227     -24.07600
    333.43838     -28.82600
    333.44448     -32.20100
    333.45058     -36.95100
    333.45669     -34.32600
    333.46279     -30.70100
    333.46890     -27.20100
    333.47500     -26.70100
    333.48111     -26.70100
    333.48721     -27.70100
    333.49332     -29.45100
    333.49942     -29.20100
    333.50553     -28.20100
    333.51163     -30.45100
    333.51773     -30.20100
    333.52384     -27.45100
    333.52994     -23.95100
    333.53605     -21.32600
    333.54215     -18.57600
    333.54826     -11.57600
    333.55436      -6.32600
    333.56047       0.29900
    333.56657       1.29900
    333.57268       0.42400
    333.57878      -3.57600
    333.58488      -6.57600
    333.59099      -8.07600
    333.59709      -8.45100
    333.60320     -11.95100
    333.60930     -14.57600
    333.61541     -15.45100
    333.62151     -19.70100
    333.62762     -26.95100
    333.63372     -33.95100
    333.63983     -37.07600
    333.64593     -33.45100
    333.65203     -29.82600
    333.65814     -25.32600
    333.66424     -19.45100
    333.67035     -14.82600
    333.67645     -18.45100
    333.68256     -23.45100
    333.68866     -27.95100
    333.69477     -30.07600
    333.70087     -31.95100
    333.70698     -37.70100
    333.71308     -36.57600
    333.71918     -31.82600
    333.72529     -27.82600
    333.73139     -30.70100
    333.73750     -30.45100
    333.74360     -29.45100
    333.74971     -27.70100
    333.75581     -29.32600
    333.76192     -28.32600
    333.76802     -27.82600
    333.77413     -26.70100
    333.78023     -19.82600
    333.78633     -10.32600
    333.79244      -0.82600
    333.79854      -2.82600
    333.80465     -11.07600
    333.81075     -13.32600
    333.81686     -19.20100
    333.82296     -19.57600
    333.82907     -16.70100
    333.83517     -18.07600
    333.84128     -16.32600
    333.84738     -14.95100
    333.85348     -10.45100
    333.85959     -11.32600
    333.86569     -15.07600
    333.87180     -20.82600
    333.87790     -23.95100
    333.88401     -27.82600
    333.89011     -30.82600
    333.89622     -36.20100
    333.90232     -37.32600
    333.90843     -33.82600
    333.91453     -28.82600
    333.92063     -24.20100
    333.92674     -20.32600
    333.93284     -13.57600
    333.93895     -10.70100
    333.94505      -6.70100
    333.95116      -8.45100
    333.95726      -7.57600
    333.96337      -4.95100
    333.96947      -4.20100
    333.97558      -4.32600
    333.98168      -9.70100
    333.98778     -15.20100
    333.99389     -12.57600
    333.99999      -6.82600
    334.00610      -3.45100
    334.01220      -0.82600
    334.01831       1.92400
    334.02441       7.67400
    334.03052      10.04900
    334.03662      11.29900
    334.04273      11.92400
    334.04883       8.79900
    334.05493      12.67400
    334.06104      21.42400
    334.06714      25.17400
    334.07325      23.92400
    334.07935      23.67400
    334.08546      27.17400
    334.09156      30.92400
    334.09767      34.67400
    334.10377      33.79900
    334.10987      32.17400
    334.11598      30.17400
    334.12208      30.17400
    334.12819      28.29900
    334.13429      28.79900
    334.14040      26.42400
    334.14650      20.67400
    334.15261      19.04900
    334.15871      16.04900
    334.16482      13.17400
    334.17092       8.42400
    334.17702       4.92400
    334.18313       1.17400
    334.18923      -1.82600
    334.19534      -0.32600
    334.20144      -2.07600
    334.20755       0.29900
    334.21365       3.29900
    334.21976      -0.70100
    334.22586      -3.57600
    334.23197      -3.45100
    334.23807      -4.82600
    334.24417      -4.57600
    334.25028      -5.70100
    334.25638      -3.95100
    334.26249      -4.20100
    334.26859      -1.45100
    334.27470      -0.32600
    334.28080      -5.32600
    334.28691      -5.45100
    334.29301      -3.95100
    334.29912       3.92400
    334.30522       6.54900
    334.31132       3.54900
    334.31743       1.17400
    334.32353      -2.70100
    334.32964      -6.95100
    334.33574     -14.57600
    334.34185     -17.20100
    334.34795     -20.70100
    334.35406     -21.95100
    334.36016     -19.07600
    334.36627     -14.95100
    334.37237     -15.07600
    334.37847     -14.32600
    334.38458     -11.95100
    334.39068      -3.82600
    334.39679      -0.57600
    334.40289       1.17400
    334.40900       7.04900
    334.41510       7.04900
    334.42121      13.04900
    334.42731      13.17400
    334.43342       9.42400
    334.43952       4.92400
    334.44562       2.92400
    334.45173       6.42400
    334.45783      10.04900
    334.46394      10.92400
    334.47004      11.17400
    334.47615      10.54900
    334.48225      13.42400
    334.48836      18.29900
    334.49446      21.92400
    334.50057      18.54900
    334.50667      14.42400
    334.51277      11.67400
    334.51888      12.67400
    334.52498       9.79900
    334.53109       6.67400
    334.53719       3.67400
    334.54330       5.29900
    334.54940       7.79900
    334.55551       6.54900
    334.56161       7.29900
    334.56772      10.29900
    334.57382      14.54900
    334.57992      13.54900
    334.58603      10.79900
    334.59213       7.67400
    334.59824      10.04900
    334.60434       8.67400
    334.61045       7.79900
    334.61655       6.92400
    334.62266       8.67400
    334.62876       8.17400
    334.63487       6.17400
    334.64097       3.54900
    334.64707       1.79900
    334.65318       3.42400
    334.65928       9.04900
    334.66539       7.67400
    334.67149       7.92400
    334.67760       7.29900
    334.68370       9.29900
    334.68981       6.79900
    334.69591       3.17400
    334.70202       3.54900
    334.70812       2.29900
    334.71422       0.92400
    334.72033      -3.82600
    334.72643      -7.57600
    334.73254     -10.45100
    334.73864     -13.95100
    334.74475     -14.70100
    334.75085     -12.70100
    334.75696     -16.57600
    334.76306     -21.70100
    334.76917     -26.07600
    334.77527     -20.95100
    334.78137     -15.95100
    334.78748      -9.82600
    334.79358      -6.20100
    334.79969      -6.32600
    334.80579      -8.57600
    334.81190     -13.45100
    334.81800     -13.95100
    334.82411     -10.70100
    334.83021      -8.57600
    334.83632      -7.45100
    334.84242      -6.70100
    334.84852      -8.32600
    334.85463      -7.70100
    334.86073      -9.32600
    334.86684     -15.57600
    334.87294     -22.20100
    334.87905     -24.20100
    334.88515     -22.20100
    334.89126     -18.82600
    334.89736     -10.57600
    334.90347      -5.95100
    334.90957      -7.45100
    334.91567     -11.07600
    334.92178     -10.82600
    334.92788     -10.45100
    334.93399      -8.95100
    334.94009     -13.70100
    334.94620     -19.32600
    334.95230     -21.57600
    334.95841     -20.20100
    334.96451     -19.70100
    334.97062     -21.32600
    334.97672     -20.82600
    334.98282     -19.07600
    334.98893     -17.95100
    334.99503     -16.07600
    335.00114     -16.57600
    335.00724     -18.20100
    335.01335     -15.82600
    335.01945     -12.70100
    335.02556      -9.32600
    335.03166      -5.07600
    335.03777      -8.45100
    335.04387     -13.82600
    335.04997     -12.95100
    335.05608      -9.57600
    335.06218      -8.82600
    335.06829     -10.45100
    335.07439     -11.20100
    335.08050     -11.20100
    335.08660      -7.57600
    335.09271      -6.07600
    335.09881      -3.70100
    335.10492       0.29900
    335.11102       3.67400
    335.11712       2.42400
    335.12323       0.04900
    335.12933       0.29900
    335.13544      -3.57600
    335.14154      -8.07600
    335.14765     -11.32600
    335.15375     -14.82600
    335.15986     -17.82600
    335.16596     -18.07600
    335.17207     -16.82600
    335.17817     -13.95100
    335.18427     -10.82600
    335.19038     -10.07600
    335.19648      -9.57600
    335.20259     -16.32600
    335.20869     -22.70100
    335.21480     -26.57600
    335.22090     -25.45100
    335.22701     -21.82600
    335.23311     -22.82600
    335.23922     -16.70100
    335.24532     -16.07600
    335.25142     -11.45100
    335.25753     -16.57600
    335.26363     -23.32600
    335.26974     -28.70100
    335.27584     -34.20100
    335.28195     -32.07600
    335.28805     -28.82600
    335.29416     -21.20100
    335.30026     -15.20100
    335.30637     -10.32600
    335.31247      -6.82600
    335.31857      -6.07600
    335.32468     -11.07600
    335.33078     -16.70100
    335.33689     -20.82600
    335.34299     -24.82600
    335.34910     -27.32600
    335.35520     -29.95100
    335.36131     -25.95100
    335.36741     -24.70100
    335.37352     -20.45100
    335.37962     -14.70100
    335.38572     -12.45100
    335.39183     -15.45100
    335.39793     -16.95100
    335.40404     -13.95100
    335.41014     -12.82600
    335.41625     -15.45100
    335.42235     -19.45100
    335.42846     -19.95100
    335.43456     -19.57600
    335.44067     -21.57600
    335.44677     -25.45100
    335.45287     -30.57600
    335.45898     -32.95100
    335.46508     -31.20100
    335.47119     -29.07600
    335.47729     -25.70100
    335.48340     -21.45100
    335.48950     -16.45100
    335.49561     -14.45100
    335.50171      -9.95100
    335.50782      -6.57600
    335.51392      -8.20100
    335.52002      -9.32600
    335.52613     -10.45100
    335.53223     -10.20100
    335.53834     -11.82600
    335.54444     -11.57600
    335.55055      -6.32600
    335.55665      -1.20100
    335.56276       0.54900
    335.56886       4.67400
    335.57497      11.92400
    335.58107      16.29900
    335.58717      13.54900
    335.59328       9.67400
    335.59938      10.04900
    335.60549       7.54900
    335.61159       4.29900
    335.61770       6.17400
    335.62380       5.29900
    335.62991       2.54900
    335.63601       2.42400
    335.64212       0.92400
    335.64822      -3.07600
    335.65432      -1.95100
    335.66043      -0.20100
    335.66653       0.04900
    335.67264       0.67400
    335.67874       4.54900
    335.68485       6.17400
    335.69095       5.17400
    335.69706       3.04900
    335.70316       3.04900
    335.70927       3.79900
    335.71537       2.17400
    335.72147      -3.95100
    335.72758      -6.20100
    335.73368     -10.57600
    335.73979      -8.45100
    335.74589      -6.45100
    335.75200      -9.07600
    335.75810      -6.20100
    335.76421      -0.20100
    335.77031       5.29900
    335.77642       5.29900
    335.78252      -2.82600
    335.78862      -5.07600
    335.79473      -5.57600
    335.80083      -4.45100
    335.80694     -10.45100
    335.81304     -14.70100
    335.81915     -13.20100
    335.82525     -12.32600
    335.83136     -11.57600
    335.83746     -11.07600
    335.84357      -7.57600
    335.84967       3.04900
    335.85577      10.17400
    335.86188      12.17400
    335.86798      15.04900
    335.87409      15.04900
    335.88019      13.17400
    335.88630       8.79900
    335.89240       3.79900
    335.89851      -1.20100
    335.90461      -1.20100
    335.91072      -0.45100
    335.91682      -1.32600
    335.92292      -5.32600
    335.92903     -11.20100
    335.93513      -8.70100
    335.94124      -5.32600
    335.94734      -2.82600
    335.95345       1.67400
    335.95955      11.17400
    335.96566      14.42400
    335.97176      15.42400
    335.97787       7.54900
    335.98397       4.17400
    335.99007      -1.32600
    335.99618      -9.45100
    336.00228     -12.07600
    336.00839     -16.32600
    336.01449     -17.70100
    336.02060     -22.95100
    336.02670     -28.45100
    336.03281     -28.32600
    336.03891     -30.70100
    336.04502     -30.70100
    336.05112     -27.57600
    336.05722     -26.32600
    336.06333     -26.20100
    336.06943     -25.20100
    336.07554     -21.70100
    336.08164     -20.57600
    336.08775     -17.32600
    336.09385     -13.32600
    336.09996      -8.20100
    336.10606      -5.20100
    336.11217      -4.70100
    336.11827      -0.82600
    336.12437       1.54900
    336.13048       5.67400
    336.13658       5.67400
    336.14269       5.54900
    336.14879       8.67400
    336.15490       9.79900
    336.16100       7.17400
    336.16711       4.67400
    336.17321       2.42400
    336.17932      -0.07600
    336.18542      -1.57600
    336.19152       2.04900
    336.19763       3.54900
    336.20373       6.29900
    336.20984      10.54900
    336.21594      14.29900
    336.22205      16.54900
    336.22815      15.67400
    336.23426      14.17400
    336.24036       7.42400
    336.24646      -2.82600
    336.25257      -9.07600
    336.25867     -20.07600
    336.26478     -26.20100
    336.27088     -33.45100
    336.27699     -35.95100
    336.28309     -33.82600
    336.28920     -35.20100
    336.29530     -39.95100
    336.30141     -40.32600
    336.30751     -41.70100
    336.31361     -42.45100
    336.31972     -40.45100
    336.32582     -39.70100
    336.33193     -36.45100
    336.33803     -35.57600
    336.34414     -32.45100
    336.35024     -27.95100
    336.35635     -22.95100
    336.36245     -20.20100
    336.36856     -12.20100
    336.37466     -10.57600
    336.38076     -10.70100
    336.38687      -6.20100
    336.39297      -3.45100
    336.39908      -1.57600
    336.40518      -2.82600
    336.41129      -2.45100
    336.41739      -0.57600
    336.42350      -1.07600
    336.42960       3.67400
    336.43571       2.04900
    336.44181      -1.20100
    336.44791      -6.32600
    336.45402      -7.07600
    336.46012      -8.07600
    336.46623      -8.70100
    336.47233      -9.20100
    336.47844     -11.45100
    336.48454     -11.20100
    336.49065     -10.82600
    336.49675     -12.95100
    336.50286     -18.20100
    336.50896     -18.57600
    336.51506     -17.95100
    336.52117     -16.20100
    336.52727     -14.95100
    336.53338      -9.20100
    336.53948      -5.70100
    336.54559      -6.07600
    336.55169      -7.07600
    336.55780     -10.32600
    336.56390      -9.20100
    336.57001      -2.95100
    336.57611      -1.82600
    336.58221      -5.45100
    336.58832      -7.32600
    336.59442      -8.20100
    336.60053      -8.20100
    336.60663      -4.07600
    336.61274      -0.20100
    336.61884       3.79900
    336.62495       4.92400
    336.63105       7.29900
    336.63716       9.17400
    336.64326       7.04900
    336.64936       3.17400
    336.65547       1.67400
    336.66157       2.29900
    336.66768      -0.95100
    336.67378      -5.45100
    336.67989      -8.32600
    336.68599      -9.45100
    336.69210      -3.45100
    336.69820       4.67400
    336.70431       6.29900
    336.71041       6.79900
    336.71651       4.04900
    336.72262       0.54900
    336.72872      -4.32600
    336.73483      -7.95100
    336.74093      -6.95100
    336.74704      -1.45100
    336.75314       1.17400
    336.75925       3.04900
    336.76535       3.79900
    336.77146       5.54900
    336.77756       6.92400
    336.78366       8.54900
    336.78977      10.17400
    336.79587       8.04900
    336.80198      11.17400
    336.80808       5.04900
    336.81419       2.92400
    336.82029       2.79900
    336.82640       1.04900
    336.83250       4.04900
    336.83861       4.92400
    336.84471       8.17400
    336.85081       7.92400
    336.85692       3.67400
    336.86302       0.54900
    336.86913      -0.70100
    336.87523       2.04900
    336.88134       0.67400
    336.88744       2.17400
    336.89355       4.42400
    336.89965      10.54900
    336.90576      16.17400
    336.91186      18.17400
    336.91796      19.04900
    336.92407      21.29900
    336.93017      20.54900
    336.93628      24.17400
    336.94238      24.67400
    336.94849      27.54900
    336.95459      27.92400
    336.96070      26.54900
    336.96680      28.79900
    336.97291      27.54900
    336.97901      26.79900
    336.98511      20.29900
    336.99122      16.42400
    336.99732      13.92400
    337.00343      12.29900
    337.00953      10.29900
    337.01564       8.79900
    337.02174      10.04900
    337.02785      14.67400
    337.03395      15.04900
    337.04006      12.92400
    337.04616      12.67400
    337.05226      17.42400
    337.05837      25.17400
    337.06447      28.04900
    337.07058      27.04900
    337.07668      19.54900
    337.08279      19.29900
    337.08889      17.42400
    337.09500      15.92400
    337.10110      16.04900
    337.10721      15.67400
    337.11331      21.79900
    337.11941      24.17400
    337.12552      21.79900
    337.13162      20.17400
    337.13773      23.17400
    337.14383      23.79900
    337.14994      29.67400
    337.15604      31.17400
    337.16215      35.17400
    337.16825      39.29900
    337.17436      40.29900
    337.18046      37.79900
    337.18656      42.29900
    337.19267      46.92400
    337.19877      48.04900
    337.20488      45.42400
    337.21098      39.17400
    337.21709      38.54900
    337.22319      35.17400
    337.22930      33.67400
    337.23540      27.17400
    337.24151      25.79900
    337.24761      24.54900
    337.25371      19.17400
    337.25982      17.92400
    337.26592      23.67400
    337.27203      24.42400
    337.27813      30.17400
    337.28424      27.67400
    337.29034      22.92400
    337.29645      21.04900
    337.30255      22.92400
    337.30866      24.42400
    337.31476      23.17400
    337.32086      17.67400
    337.32697      16.54900
    337.33307      13.92400
    337.33918      12.29900
    337.34528      13.54900
    337.35139      13.04900
    337.35749      14.67400
    337.36360      17.54900
    337.36970      17.29900
    337.37581      17.29900
    337.38191      20.54900
    337.38801      22.17400
    337.39412      24.79900
    337.40022      25.42400
    337.40633      22.42400
    337.41243      22.17400
    337.41854      17.29900
    337.42464      14.17400
    337.43075      13.42400
    337.43685      12.17400
    337.44296      11.42400
    337.44906       6.92400
    337.45516       7.04900
    337.46127      11.67400
    337.46737      12.04900
    337.47348      10.54900
    337.47958      11.42400
    337.48569      12.42400
    337.49179      10.54900
    337.49790       7.04900
    337.50400       6.67400
    337.51011       8.92400
    337.51621      10.29900
    337.52231      11.54900
    337.52842       9.04900
    337.53452      10.04900
    337.54063      14.29900
    337.54673      20.67400
    337.55284      24.54900
    337.55894      27.42400
    337.56505      26.79900
    337.57115      24.42400
    337.57726      22.92400
    337.58336      23.04900
    337.58946      23.67400
    337.59557      22.67400
    337.60167      23.17400
    337.60778      24.42400
    337.61388      23.17400
    337.61999      21.04900
    337.62609      19.92400
    337.63220      22.04900
    337.63830      21.54900
    337.64441      21.29900
    337.65051      24.79900
    337.65661      26.42400
    337.66272      23.67400
    337.66882      21.54900
    337.67493      16.04900
    337.68103      11.29900
    337.68714      10.54900
    337.69324      16.54900
    337.69935      19.54900
    337.70545      19.67400
    337.71156      21.29900
    337.71766      25.17400
    337.72376      26.54900
    337.72987      22.54900
    337.73597      18.67400
    337.74208      15.29900
    337.74818      11.42400
    337.75429       9.54900
    337.76039       6.29900
    337.76650       8.54900
    337.77260       9.42400
    337.77871      12.04900
    337.78481      15.17400
    337.79091      13.67400
    337.79702      10.67400
    337.80312       9.04900
    337.80923       6.67400
    337.81533       4.67400
    337.82144       5.42400
    337.82754       6.79900
    337.83365       9.92400
    337.83975       8.42400
    337.84586      10.04900
    337.85196       7.79900
    337.85806       6.54900
    337.86417       5.92400
    337.87027       4.67400
    337.87638       3.67400
    337.88248      -4.70100
    337.88859     -10.20100
    337.89469     -13.57600
    337.90080     -16.07600
    337.90690     -17.07600
    337.91301     -15.57600
    337.91911      -9.57600
    337.92521      -6.70100
    337.93132      -1.95100
    337.93742      -1.57600
    337.94353       4.42400
    337.94963       6.92400
    337.95574       7.92400
    337.96184      14.17400
    337.96795      19.54900
    337.97405      22.54900
    337.98016      21.29900
    337.98626      20.04900
    337.99236      18.17400
    337.99847      20.04900
    338.00457      20.17400
    338.01068      18.42400
    338.01678      16.29900
    338.02289      12.92400
    338.02899      10.79900
    338.03510       8.17400
    338.04120       5.67400
    338.04731       2.79900
    338.05341      -1.07600
    338.05951      -5.82600
    338.06562      -7.95100
    338.07172      -8.20100
    338.07783      -9.07600
    338.08393     -13.82600
    338.09004     -12.82600
    338.09614     -10.57600
    338.10225      -6.82600
    338.10835      -6.95100
    338.11446     -10.70100
    338.12056      -8.95100
    338.12666      -7.45100
    338.13277      -3.70100
    338.13887      -1.95100
    338.14498      -4.57600
    338.15108      -6.32600
    338.15719      -3.45100
    338.16329      -0.45100
    338.16940       1.29900
    338.17550       2.54900
    338.18161       0.17400
    338.18771       0.79900
    338.19381      -1.82600
    338.19992      -5.57600
    338.20602      -8.70100
    338.21213      -7.20100
    338.21823      -3.45100
    338.22434      -2.70100
    338.23044      -3.57600
    338.23655      -5.45100
    338.24265      -3.82600
    338.24876      -7.57600
    338.25486     -10.70100
    338.26096     -11.70100
    338.26707     -11.32600
    338.27317     -13.82600
    338.27928     -13.45100
    338.28538     -15.20100
    338.29149     -16.82600
    338.29759     -20.32600
    338.30370     -18.45100
    338.30980     -12.20100
    338.31591      -6.70100
    338.32201      -2.70100
    338.32811      -1.82600
    338.33422      -1.07600
    338.34032      -1.70100
    338.34643      -3.20100
    338.35253      -6.82600
    338.35864      -6.70100
    338.36474      -5.07600
    338.37085      -2.07600
    338.37695       1.79900
    338.38305       6.54900
    338.38916      11.54900
    338.39526      13.42400
    338.40137      17.54900
    338.40747      20.79900
    338.41358      17.54900
    338.41968      10.79900
    338.42579       8.04900
    338.43189       2.79900
    338.43800       1.17400
    338.44410       4.17400
    338.45020       8.54900
    338.45631       9.17400
    338.46241       1.92400
    338.46852      -7.82600
    338.47462     -11.70100
    338.48073     -11.20100
    338.48683     -13.57600
    338.49294     -10.95100
    338.49904      -8.95100
    338.50515     -10.20100
    338.51125     -10.32600
    338.51735     -12.95100
    338.52346     -15.20100
    338.52956     -13.45100
    338.53567     -11.82600
    338.54177     -12.20100
    338.54788      -6.45100
    338.55398      -2.82600
    338.56009      -2.70100
    338.56619       0.67400
    338.57230       1.29900
    338.57840      -2.20100
    338.58450      -9.57600
    338.59061     -15.70100
    338.59671     -20.07600
    338.60282     -23.95100
    338.60892     -26.32600
    338.61503     -28.70100
    338.62113     -28.20100
    338.62724     -28.57600
    338.63334     -27.32600
    338.63945     -30.70100
    338.64555     -34.07600
    338.65165     -32.82600
    338.65776     -29.82600
    338.66386     -22.70100
    338.66997     -18.95100
    338.67607     -15.32600
    338.68218     -18.70100
    338.68828     -20.45100
    338.69439     -21.57600
    338.70049     -24.32600
    338.70660     -26.20100
    338.71270     -28.95100
    338.71880     -32.70100
    338.72491     -32.70100
    338.73101     -32.70100
    338.73712     -33.20100
    338.74322     -33.82600
    338.74933     -33.32600
    338.75543     -35.07600
    338.76154     -34.82600
    338.76764     -30.70100
    338.77375     -24.20100
    338.77985     -21.32600
    338.78595     -20.95100
    338.79206     -19.32600
    338.79816     -11.57600
    338.80427      -7.70100
    338.81037      -1.82600
    338.81648       2.54900
    338.82258       8.17400
    338.82869      12.54900
    338.83479      11.92400
    338.84090      11.54900
    338.84700      10.67400
    338.85310      10.54900
    338.85921       7.04900
    338.86531      -0.95100
    338.87142      -4.82600
    338.87752     -12.45100
    338.88363     -14.82600
    338.88973     -15.95100
    338.89584     -16.70100
    338.90194     -20.57600
    338.90805     -18.32600
    338.91415     -17.57600
    338.92025     -17.95100
    338.92636     -17.95100
    338.93246     -17.07600
    338.93857     -17.95100
    338.94467     -21.20100
    338.95078     -22.82600
    338.95688     -24.95100
    338.96299     -29.32600
    338.96909     -30.07600
    338.97520     -27.45100
    338.98130     -26.20100
    338.98740     -24.57600
    338.99351     -24.57600
    338.99961     -24.07600
    339.00572     -21.07600
    339.01182     -21.07600
    339.01793     -23.95100
    339.02403     -30.57600
    339.03014     -37.95100
    339.03624     -40.57600
    339.04235     -35.95100
    339.04845     -32.57600
    339.05455     -27.45100
    339.06066     -25.95100
    339.06676     -25.45100
    339.07287     -19.57600
    339.07897     -17.57600
    339.08508     -18.45100
    339.09118     -22.20100
    339.09729     -26.57600
    339.10339     -30.70100
    339.10950     -36.07600
    339.11560     -35.32600
    339.12170     -35.70100
    339.12781     -37.20100
    339.13391     -40.07600
    339.14002     -36.32600
    339.14612     -37.32600
    339.15223     -34.57600
    339.15833     -25.82600
    339.16444     -24.45100
    339.17054     -24.20100
    339.17665     -20.07600
    339.18275     -16.70100
    339.18885     -12.95100
    339.19496      -6.70100
    339.20106      -3.45100
    339.20717      -2.07600
    339.21327      -2.82600
    339.21938      -5.57600
    339.22548      -8.45100
    339.23159      -8.82600
    339.23769      -6.95100
    339.24380       0.42400
    339.24990       8.42400
    339.25600      14.29900
    339.26211      14.67400
    339.26821      13.42400
    339.27432      12.92400
    339.28042      12.17400
    339.28653      15.29900
    339.29263      11.79900
    339.29874      13.42400
    339.30484      16.04900
    339.31095      19.79900
    339.31705      19.42400
    339.32315      14.17400
    339.32926      13.54900
    339.33536      12.92400
    339.34147      14.67400
    339.34757      12.92400
    339.35368       3.79900
    339.35978       1.29900
    339.36589      -3.32600
    339.37199      -2.70100
    339.37810      -1.57600
    339.38420       1.29900
    339.39030       4.42400
    339.39641       9.42400
    339.40251      13.17400
    339.40862      16.92400
    339.41472      19.67400
    339.42083      19.54900
    339.42693      16.17400
    339.43304       8.79900
    339.43914       2.67400
    339.44525      -1.07600
    339.45135      -3.70100
    339.45745      -7.32600
    339.46356     -10.45100
    339.46966      -7.57600
    339.47577      -4.20100
    339.48187      -7.32600
    339.48798      -9.20100
    339.49408      -5.82600
    339.50019      -4.45100
    339.50629      -3.20100
    339.51240       3.54900
    339.51850      10.29900
    339.52460      20.04900
    339.53071      16.42400
    339.53681      11.17400
    339.54292       6.29900
    339.54902       2.29900
    339.55513       1.29900
    339.56123      -5.82600
    339.56734     -12.82600
    339.57344     -18.95100
    339.57955     -17.57600
    339.58565     -15.57600
    339.59175     -15.57600
    339.59786     -11.32600
    339.60396      -9.20100
    339.61007      -6.82600
    339.61617      -6.57600
    339.62228      -9.45100
    339.62838     -15.57600
    339.63449     -20.57600
    339.64059     -20.07600
    339.64670     -23.20100
    339.65280     -20.95100
    339.65890     -19.07600
    339.66501     -18.82600
    339.67111     -16.70100
    339.67722     -14.95100
    339.68332     -17.20100
    339.68943     -21.07600
    339.69553     -24.20100
    339.70164     -16.95100
    339.70774     -11.57600
    339.71385      -9.20100
    339.71995     -10.57600
    339.72605     -14.45100
    339.73216     -17.57600
    339.73826     -18.32600
    339.74437     -20.57600
    339.75047     -20.20100
    339.75658     -23.20100
    339.76268     -23.07600
    339.76879     -19.95100
    339.77489     -14.45100
    339.78100      -7.57600
    339.78710      -4.32600
    339.79320       0.79900
    339.79931      -1.20100
    339.80541      -0.20100
    339.81152      -3.95100
    339.81762      -9.70100
    339.82373      -7.07600
    339.82983      -7.70100
    339.83594     -11.82600
    339.84204     -17.07600
    339.84815     -17.20100
    339.85425     -15.82600
    339.86035     -20.20100
    339.86646     -22.32600
    339.87256     -22.07600
    339.87867     -16.95100
    339.88477      -9.70100
    339.89088     -12.32600
    339.89698     -14.32600
    339.90309     -14.07600
    339.90919      -7.70100
    339.91530      -2.95100
    339.92140      -5.95100
    339.92750      -1.45100
    339.93361       1.67400
    339.93971       4.67400
    339.94582       5.29900
    339.95192       3.79900
    339.95803       4.54900
    339.96413      -0.32600
    339.97024      -5.20100
    339.97634     -10.07600
    339.98245     -15.20100
    339.98855     -11.20100
    339.99465      -8.70100
    340.00076      -4.57600
    340.00686      -2.20100
    340.01297      -3.45100
    340.01907      -7.82600
    340.02518     -11.70100
    340.03128     -17.32600
    340.03739     -21.95100
    340.04349     -26.07600
    340.04960     -32.07600
    340.05570     -35.07600
    340.06180     -34.82600
    340.06791     -34.32600
    340.07401     -31.32600
    340.08012     -30.32600
    340.08622     -30.45100
    340.09233     -27.32600
    340.09843     -25.57600
    340.10454     -29.07600
    340.11064     -30.70100
    340.11675     -32.82600
    340.12285     -33.20100
    340.12895     -31.07600
    340.13506     -27.57600
    340.14116     -27.95100
    340.14727     -27.32600
    340.15337     -25.45100
    340.15948     -26.70100
    340.16558     -28.95100
    340.17169     -34.57600
    340.17779     -31.45100
    340.18390     -31.32600
    340.19000     -28.70100
    340.19610     -26.45100
    340.20221     -21.70100
    340.20831     -15.95100
    340.21442     -14.57600
    340.22052     -13.07600
    340.22663     -18.70100
    340.23273     -22.70100
    340.23884     -26.07600
    340.24494     -29.32600
    340.25105     -26.57600
    340.25715     -26.82600
    340.26325     -24.32600
    340.26936     -18.82600
    340.27546     -14.70100
    340.28157     -15.20100
    340.28767     -14.95100
    340.29378     -14.95100
    340.29988     -20.07600
    340.30599     -23.07600
    340.31209     -23.07600
    340.31820     -20.70100
    340.32430     -19.95100
    340.33040     -18.70100
    340.33651     -17.45100
    340.34261     -19.20100
    340.34872     -21.57600
    340.35482     -21.70100
    340.36093     -22.45100
    340.36703     -24.20100
    340.37314     -22.32600
    340.37924     -19.20100
    340.38535     -15.82600
    340.39145     -12.20100
    340.39755      -8.45100
    340.40366     -11.32600
    340.40976     -17.45100
    340.41587     -20.57600
    340.42197     -19.82600
    340.42808     -22.82600
    340.43418     -19.07600
    340.44029     -15.20100
    340.44639     -13.70100
    340.45250     -10.70100
    340.45860      -3.82600
    340.46470      -1.57600
    340.47081      -0.45100
    340.47691       2.67400
    340.48302       5.67400
    340.48912       4.04900
    340.49523       2.04900
    340.50133      -3.20100
    340.50744      -4.57600
    340.51354      -7.70100
    340.51964      -9.70100
    340.52575      -7.20100
    340.53185      -4.07600
    340.53796      -1.70100
    340.54406       1.04900
    340.55017      -0.82600
    340.55627      -1.70100
    340.56238      -1.82600
    340.56848      -2.45100
    340.57459      -4.32600
    340.58069      -8.82600
    340.58679      -9.45100
    340.59290     -10.32600
    340.59900      -7.57600
    340.60511      -7.57600
    340.61121      -7.07600
    340.61732      -6.82600
    340.62342      -9.07600
    340.62953      -9.95100
    340.63563      -9.32600
    340.64174      -6.57600
    340.64784      -5.95100
    340.65394      -1.20100
    340.66005      -5.45100
    340.66615      -7.32600
    340.67226      -6.32600
    340.67836     -11.32600
    340.68447     -11.70100
    340.69057     -16.70100
    340.69668     -17.70100
    340.70278     -16.70100
    340.70889     -11.70100
    340.71499     -11.07600
    340.72109      -9.45100
    340.72720      -7.07600
    340.73330      -6.45100
    340.73941      -6.32600
    340.74551      -5.07600
    340.75162      -7.70100
    340.75772     -11.45100
    340.76383     -15.82600
    340.76993     -21.32600
    340.77604     -24.70100
    340.78214     -31.45100
    340.78824     -32.20100
    340.79435     -32.95100
    340.80045     -32.82600
    340.80656     -31.57600
    340.81266     -28.57600
    340.81877     -20.57600
    340.82487     -14.70100
    340.83098      -7.70100
    340.83708     -10.57600
    340.84319     -15.32600
    340.84929     -16.82600
    340.85539     -14.70100
    340.86150     -13.95100
    340.86760     -13.95100
    340.87371     -15.57600
    340.87981     -13.95100
    340.88592     -18.57600
    340.89202     -18.70100
    340.89813     -17.20100
    340.90423     -16.95100
    340.91034     -18.82600
    340.91644     -17.82600
    340.92254     -20.32600
    340.92865     -18.95100
    340.93475     -12.32600
    340.94086      -7.20100
    340.94696      -3.82600
    340.95307      -2.70100
    340.95917      -4.20100
    340.96528      -3.82600
    340.97138      -9.82600
    340.97749      -9.07600
    340.98359      -9.57600
    340.98969      -7.95100
    340.99580      -8.95100
    341.00190      -9.32600
    341.00801     -14.07600
    341.01411     -16.70100
    341.02022     -18.70100
    341.02632     -17.45100
    341.03243     -18.70100
    341.03853     -19.32600
    341.04464     -20.57600
    341.05074     -23.70100
    341.05684     -23.45100
    341.06295     -21.07600
    341.06905     -16.32600
    341.07516     -12.20100
    341.08126      -7.57600
    341.08737       0.79900
    341.09347       5.92400
    341.09958       6.54900
    341.10568       5.67400
    341.11179       5.04900
    341.11789      -0.20100
    341.12399      -0.95100
    341.13010      -3.57600
    341.13620      -1.82600
    341.14231      -2.70100
    341.14841      -5.70100
    341.15452     -12.45100
    341.16062     -15.70100
    341.16673     -18.07600
    341.17283     -15.20100
    341.17894     -12.45100
    341.18504     -13.45100
    341.19114     -13.20100
    341.19725     -15.82600
    341.20335     -14.70100
    341.20946     -15.70100
    341.21556     -23.32600
    341.22167     -26.45100
    341.22777     -28.70100
    341.23388     -23.45100
    341.23998     -20.95100
    341.24609     -16.95100
    341.25219     -10.57600
    341.25829     -11.82600
    341.26440     -12.20100
    341.27050     -11.20100
    341.27661     -15.32600
    341.28271     -17.70100
    341.28882     -24.70100
    341.29492     -26.95100
    341.30103     -26.95100
    341.30713     -30.07600
    341.31324     -32.45100
    341.31934     -29.32600
    341.32544     -28.82600
    341.33155     -32.07600
    341.33765     -26.95100
    341.34376     -24.32600
    341.34986     -25.82600
    341.35597     -27.57600
    341.36207     -26.82600
    341.36818     -22.20100
    341.37428     -13.32600
    341.38039      -5.70100
    341.38649      -0.20100
    341.39259      -1.57600
    341.39870       1.67400
    341.40480       3.42400
    341.41091       6.54900
    341.41701       8.17400
    341.42312       4.29900
    341.42922      -1.82600
    341.43533      -4.32600
    341.44143      -4.32600
    341.44754      -1.82600
    341.45364       0.67400
    341.45974       2.67400
    341.46585       0.92400
    341.47195      -3.07600
    341.47806      -6.57600
    341.48416      -5.95100
    341.49027      -5.45100
    341.49637      -3.82600
    341.50248      -2.07600
    341.50858      -4.32600
    341.51469     -10.82600
    341.52079     -16.82600
    341.52689     -22.57600
    341.53300     -23.32600
    341.53910     -24.07600
    341.54521     -21.82600
    341.55131     -20.70100
    341.55742     -16.45100
    341.56352     -16.07600
    341.56963     -14.20100
    341.57573     -14.82600
    341.58184     -12.57600
    341.58794     -15.57600
    341.59404     -16.07600
    341.60015     -15.20100
    341.60625     -16.82600
    341.61236     -17.95100
    341.61846     -24.70100
    341.62457     -26.57600
    341.63067     -26.57600
    341.63678     -20.57600
    341.64288     -20.82600
    341.64899     -14.95100
    341.65509      -9.82600
    341.66119      -4.95100
    341.66730       0.17400
    341.67340       0.54900
    341.67951      -2.07600
    341.68561      -4.07600
    341.69172      -6.20100
    341.69782      -6.32600
    341.70393      -8.20100
    341.71003     -11.57600
    341.71614     -17.20100
    341.72224     -22.70100
    341.72834     -21.45100
    341.73445     -20.32600
    341.74055     -23.95100
    341.74666     -27.95100
    341.75276     -30.20100
    341.75887     -29.95100
    341.76497     -27.45100
    341.77108     -22.20100
    341.77718     -18.70100
    341.78329     -12.70100
    341.78939     -10.07600
    341.79549     -11.70100
    341.80160     -10.95100
    341.80770     -14.70100
    341.81381     -15.32600
    341.81991     -15.70100
    341.82602     -13.20100
    341.83212     -10.45100
    341.83823     -11.45100
    341.84433     -11.32600
    341.85044     -10.07600
    341.85654     -11.07600
    341.86264      -6.70100
    341.86875      -2.57600
    341.87485      -4.95100
    341.88096      -2.57600
    341.88706       0.92400
    341.89317       2.67400
    341.89927      -2.07600
    341.90538      -2.32600
    341.91148      -4.20100
    341.91759      -6.20100
    341.92369      -8.57600
    341.92979     -11.57600
    341.93590     -14.07600
    341.94200     -16.07600
    341.94811     -14.32600
    341.95421     -13.45100
    341.96032      -9.95100
    341.96642      -5.70100
    341.97253      -4.57600
    341.97863      -6.82600
    341.98474     -14.07600
    341.99084     -13.82600
    341.99694     -13.32600
    342.00305      -9.20100
    342.00915      -8.45100
    342.01526      -5.07600
    342.02136      -3.32600
    342.02747      -0.70100
    342.03357      -5.32600
    342.03968      -7.95100
    342.04578     -12.45100
    342.05189     -18.57600
    342.05799     -21.70100
    342.06409     -22.45100
    342.07020     -23.70100
    342.07630     -25.45100
    342.08241     -24.32600
    342.08851     -22.82600
    342.09462     -22.95100
    342.10072     -21.70100
    342.10683     -18.20100
    342.11293     -17.20100
    342.11904     -16.70100
    342.12514      -7.57600
    342.13124      -2.95100
    342.13735       0.17400
    342.14345       1.54900
    342.14956       6.92400
    342.15566      11.29900
    342.16177      13.04900
    342.16787      17.42400
    342.17398      21.17400
    342.18008      15.04900
    342.18619       9.04900
    342.19229       3.42400
    342.19839      -2.57600
    342.20450      -2.82600
    342.21060      -4.07600
    342.21671      -4.20100
    342.22281      -7.70100
    342.22892     -10.20100
    342.23502     -10.70100
    342.24113     -12.32600
    342.24723     -14.95100
    342.25334     -16.57600
    342.25944     -10.32600
    342.26554      -5.57600
    342.27165      -4.20100
    342.27775      -0.07600
    342.28386      -0.82600
    342.28996       1.17400
    342.29607       0.92400
    342.30217       0.67400
    342.30828       2.04900
    342.31438       1.29900
    342.32049      -1.32600
    342.32659      -1.82600
    342.33269      -0.07600
    342.33880       4.67400
    342.34490       6.29900
    342.35101       2.92400
    342.35711      -1.45100
    342.36322      -6.20100
    342.36932     -10.20100
    342.37543     -16.70100
    342.38153     -17.20100
    342.38764     -20.32600
    342.39374     -18.32600
    342.39984     -21.20100
    342.40595     -19.07600
    342.41205     -16.57600
    342.41816     -13.45100
    342.42426      -9.32600
    342.43037      -5.20100
    342.43647      -2.45100
    342.44258       0.29900
    342.44868       6.17400
    342.45479      12.54900
    342.46089      11.67400
    342.46699       4.29900
    342.47310      -0.70100
    342.47920      -4.32600
    342.48531      -7.95100
    342.49141     -10.20100
    342.49752      -6.45100
    342.50362      -4.95100
    342.50973      -1.95100
    342.51583      -0.95100
    342.52194      -3.45100
    342.52804      -8.45100
    342.53414     -16.95100
    342.54025     -20.70100
    342.54635     -21.32600
    342.55246     -20.32600
    342.55856     -25.32600
    342.56467     -31.45100
    342.57077     -28.70100
    342.57688     -27.20100
    342.58298     -26.57600
    342.58908     -24.45100
    342.59519     -25.95100
    342.60129     -23.70100
    342.60740     -21.32600
    342.61350     -23.57600
    342.61961     -20.95100
    342.62571     -20.20100
    342.63182     -15.45100
    342.63792     -11.20100
    342.64403     -10.20100
    342.65013     -10.95100
    342.65623     -16.07600
    342.66234     -16.07600
    342.66844     -20.07600
    342.67455     -21.82600
    342.68065     -23.57600
    342.68676     -23.32600
    342.69286     -19.95100
    342.69897     -17.32600
    342.70507     -18.45100
    342.71118     -21.32600
    342.71728     -26.20100
    342.72338     -28.32600
    342.72949     -30.95100
    342.73559     -30.57600
    342.74170     -23.32600
    342.74780     -13.70100
    342.75391      -6.82600
    342.76001      -3.20100
    342.76612      -1.95100
    342.77222       1.92400
    342.77833       6.79900
    342.78443       6.92400
    342.79053       6.04900
    342.79664       6.54900
    342.80274       6.92400
    342.80885       6.42400
    342.81495       5.67400
    342.82106       5.42400
    342.82716       6.04900
    342.83327       8.79900
    342.83937      11.17400
    342.84548      11.29900
    342.85158      12.04900
    342.85768      15.92400
    342.86379      13.79900
    342.86989      15.92400
    342.87600      15.54900
    342.88210      15.67400
    342.88821      17.42400
    342.89431       8.79900
    342.90042      -0.32600
    342.90652      -5.45100
    342.91263      -6.95100
    342.91873      -7.07600
    342.92483     -10.20100
    342.93094      -5.70100
    342.93704      -3.32600
    342.94315      -3.57600
    342.94925      -2.45100
    342.95536      -1.57600
    342.96146      -1.82600
    342.96757      -5.32600
    342.97367     -10.20100
    342.97978     -16.32600
    342.98588     -18.07600
    342.99198     -16.07600
    342.99809      -9.57600
    343.00419      -8.57600
    343.01030      -4.07600
    343.01640      -1.07600
    343.02251       1.29900
    343.02861      -2.57600
    343.03472      -4.07600
    343.04082      -4.20100
    343.04693      -7.70100
    343.05303      -5.82600
    343.05913      -2.70100
    343.06524      -0.45100
    343.07134      -1.70100
    343.07745      -7.82600
    343.08355     -13.45100
    343.08966     -15.57600
    343.09576      -9.95100
    343.10187      -2.45100
    343.10797      -0.95100
    343.11408       1.79900
    343.12018      -1.95100
    343.12628      -5.70100
    343.13239      -6.95100
    343.13849      -4.45100
    343.14460      -3.70100
    343.15070       2.17400
    343.15681      -1.70100
    343.16291      -4.95100
    343.16902      -8.57600
    343.17512      -6.32600
    343.18123      -7.07600
    343.18733      -2.70100
    343.19343       1.92400
    343.19954       7.79900
    343.20564      14.79900
    343.21175      16.92400
    343.21785      19.17400
    343.22396      17.79900
    343.23006      17.17400
    343.23617      20.54900
    343.24227      26.67400
    343.24838      30.54900
    343.25448      28.54900
    343.26058      25.54900
    343.26669      20.04900
    343.27279      15.29900
    343.27890      13.92400
    343.28500       8.04900
    343.29111       2.54900
    343.29721       4.67400
    343.30332       6.92400
    343.30942       8.29900
    343.31553       8.17400
    343.32163      14.67400
    343.32773      17.42400
    343.33384      21.54900
    343.33994      23.04900
    343.34605      23.42400
    343.35215      25.79900
    343.35826      26.67400
    343.36436      28.42400
    343.37047      28.04900
    343.37657      31.54900
    343.38268      28.92400
    343.38878      21.67400
    343.39488      22.42400
    343.40099      24.17400
    343.40709      20.04900
    343.41320      15.17400
    343.41930      13.79900
    343.42541      17.54900
    343.43151      19.17400
    343.43762      23.67400
    343.44372      25.04900
    343.44983      21.67400
    343.45593      16.42400
    343.46203       9.92400
    343.46814       6.54900
    343.47424       4.67400
    343.48035       5.92400
    343.48645       3.79900
    343.49256       2.54900
    343.49866      -1.70100
    343.50477      -2.45100
    343.51087       0.42400
    343.51698       2.79900
    343.52308       3.04900
    343.52918       7.29900
    343.53529       7.92400
    343.54139       5.17400
    343.54750       3.92400
    343.55360       2.17400
    343.55971       4.17400
    343.56581       3.04900
    343.57192      -0.82600
    343.57802      -2.45100
    343.58413      -6.32600
    343.59023     -12.07600
    343.59633     -11.70100
    343.60244     -14.57600
    343.60854     -18.57600
    343.61465     -24.82600
    343.62075     -31.32600
    343.62686     -34.57600
    343.63296     -35.20100
    343.63907     -32.70100
    343.64517     -28.70100
    343.65128     -22.45100
    343.65738     -22.82600
    343.66348     -26.57600
    343.66959     -26.95100
    343.67569     -26.57600
    343.68180     -22.57600
    343.68790     -23.20100
    343.69401     -25.45100
    343.70011     -24.82600
    343.70622     -18.70100
    343.71232     -14.32600
    343.71843     -10.70100
    343.72453     -14.07600
    343.73063     -15.70100
    343.73674     -18.57600
    343.74284     -23.82600
    343.74895     -25.82600
    343.75505     -29.70100
    343.76116     -27.45100
    343.76726     -20.45100
    343.77337     -14.32600
    343.77947     -10.95100
    343.78558      -8.95100
    343.79168      -2.95100
    343.79778       1.17400
    343.80389       4.04900
    343.80999       0.04900
    343.81610      -4.07600
    343.82220      -6.70100
    343.82831      -6.20100
    343.83441      -5.82600
    343.84052      -5.95100
    343.84662      -8.20100
    343.85273     -13.57600
    343.85883     -17.95100
    343.86493     -22.95100
    343.87104     -26.45100
    343.87714     -30.20100
    343.88325     -30.70100
    343.88935     -29.45100
    343.89546     -27.07600
    343.90156     -21.95100
    343.90767     -18.82600
    343.91377     -16.57600
    343.91988     -16.57600
    343.92598     -17.07600
    343.93208     -18.57600
    343.93819     -20.70100
    343.94429     -18.07600
    343.95040     -14.57600
    343.95650     -11.82600
    343.96261      -5.70100
    343.96871      -2.32600
    343.97482       1.79900
    343.98092       5.17400
    343.98703       8.54900
    343.99313      11.92400
    343.99923      12.92400
    344.00534      11.92400
    344.01144       9.67400
    344.01755       3.04900
    344.02365       1.54900
    344.02976      -0.45100
    344.03586      -4.95100
    344.04197     -11.07600
    344.04807     -18.07600
    344.05418     -22.07600
    344.06028     -25.95100
    344.06638     -29.95100
    344.07249     -34.45100
    344.07859     -33.07600
    344.08470     -26.95100
    344.09080     -26.70100
    344.09691     -26.82600
    344.10301     -25.45100
    344.10912     -23.32600
    344.11522     -24.20100
    344.12133     -22.57600
    344.12743     -14.82600
    344.13353     -10.20100
    344.13964      -9.07600
    344.14574      -8.45100
    344.15185      -7.45100
    344.15795      -8.20100
    344.16406     -15.57600
    344.17016     -21.32600
    344.17627     -20.20100
    344.18237     -19.32600
    344.18848     -18.45100
    344.19458     -21.20100
    344.20068     -24.32600
    344.20679     -21.95100
    344.21289     -15.20100
    344.21900      -8.20100
    344.22510      -4.32600
    344.23121      -3.20100
    344.23731      -0.20100
    344.24342      -1.32600
    344.24952      -7.20100
    344.25563      -9.45100
    344.26173     -12.20100
    344.26783     -13.45100
    344.27394     -13.57600
    344.28004     -14.57600
    344.28615     -19.32600
    344.29225     -23.45100
    344.29836     -26.45100
    344.30446     -28.45100
    344.31057     -30.45100
    344.31667     -31.20100
    344.32278     -28.82600
    344.32888     -26.95100
    344.33498     -26.57600
    344.34109     -27.32600
    344.34719     -26.20100
    344.35330     -25.70100
    344.35940     -24.95100
    344.36551     -20.70100
    344.37161     -17.57600
    344.37772     -16.70100
    344.38382     -14.07600
    344.38993     -11.82600
    344.39603      -9.07600
    344.40213      -5.45100
    344.40824      -0.32600
    344.41434       2.67400
    344.42045       7.17400
    344.42655       9.04900
    344.43266       6.92400
    344.43876       9.17400
    344.44487       4.54900
    344.45097       3.04900
    344.45708       4.04900
    344.46318       7.67400
    344.46928      10.92400
    344.47539       9.04900
    344.48149      10.92400
    344.48760      11.67400
    344.49370      10.67400
    344.49981       6.92400
    344.50591       2.29900
    344.51202      -3.20100
    344.51812     -10.45100
    344.52423     -15.57600
    344.53033     -19.32600
    344.53643     -19.07600
    344.54254     -16.32600
    344.54864     -15.45100
    344.55475     -16.07600
    344.56085     -17.32600
    344.56696     -24.82600
    344.57306     -27.57600
    344.57917     -28.32600
    344.58527     -26.45100
    344.59138     -24.20100
    344.59748     -19.07600
    344.60358     -20.82600
    344.60969     -24.07600
    344.61579     -26.95100
    344.62190     -28.32600
    344.62800     -23.20100
    344.63411     -20.07600
    344.64021     -15.45100
    344.64632     -18.57600
    344.65242     -20.45100
    344.65853     -22.32600
    344.66463     -23.95100
    344.67073     -24.45100
    344.67684     -30.82600
    344.68294     -33.82600
    344.68905     -37.32600
    344.69515     -38.82600
    344.70126     -42.95100
    344.70736     -44.20100
    344.71347     -36.95100
    344.71957     -31.20100
    344.72567     -32.82600
    344.73178     -34.07600
    344.73788     -33.32600
    344.74399     -31.07600
    344.75009     -24.70100
    344.75620     -22.07600
    344.76230     -18.20100
    344.76841     -15.20100
    344.77451     -16.70100
    344.78062     -20.07600
    344.78672     -25.07600
    344.79282     -24.70100
    344.79893     -23.70100
    344.80503     -17.57600
    344.81114     -11.95100
    344.81724     -11.70100
    344.82335      -5.70100
    344.82945      -4.57600
    344.83556       0.29900
    344.84166       4.54900
    344.84777       8.29900
    344.85387       9.29900
    344.85997      11.42400
    344.86608      14.92400
    344.87218      14.92400
    344.87829      14.54900
    344.88439      20.29900
    344.89050      21.17400
    344.89660      17.04900
    344.90271      16.79900
    344.90881      17.42400
    344.91492      17.42400
    344.92102      13.67400
    344.92712      12.92400
    344.93323      13.42400
    344.93933      10.79900
    344.94544       8.92400
    344.95154       9.29900
    344.95765      14.42400
    344.96375      14.54900
    344.96986      15.04900
    344.97596      14.29900
    344.98207      12.54900
    344.98817       7.42400
    344.99427       7.04900
    345.00038       5.17400
    345.00648       2.54900
    345.01259       4.04900
    345.01869       6.67400
    345.02480      14.42400
    345.03090      11.79900
    345.03701      10.67400
    345.04311       8.04900
    345.04922       4.17400
    345.05532       0.29900
    345.06142      -2.32600
    345.06753      -2.82600
    345.07363      -5.95100
    345.07974     -10.45100
    345.08584     -15.82600
    345.09195     -18.45100
    345.09805     -20.32600
    345.10416     -19.07600
    345.11026     -17.95100
    345.11637     -18.95100
    345.12247     -17.32600
    345.12857     -18.07600
    345.13468     -12.57600
    345.14078      -9.57600
    345.14689      -7.95100
    345.15299      -4.70100
    345.15910      -2.70100
    345.16520      -6.45100
    345.17131     -12.32600
    345.17741     -13.45100
    345.18352     -14.20100
    345.18962     -10.82600
    345.19572      -3.20100
    345.20183       0.54900
    345.20793       3.42400
    345.21404       6.79900
    345.22014       9.04900
    345.22625      16.54900
    345.23235      21.54900
    345.23846      23.04900
    345.24456      20.79900
    345.25067      20.29900
    345.25677      23.79900
    345.26287      23.17400
    345.26898      25.04900
    345.27508      20.04900
    345.28119      15.29900
    345.28729      13.29900
    345.29340       9.67400
    345.29950       5.92400
    345.30561      -1.45100
    345.31171      -6.82600
    345.31782      -9.95100
    345.32392      -7.70100
    345.33002      -6.07600
    345.33613      -4.70100
    345.34223      -2.45100
    345.34834      -1.82600
    345.35444      -1.45100
    345.36055      -0.57600
    345.36665       0.04900
    345.37276       0.04900
    345.37886       3.79900
    345.38497       6.67400
    345.39107       5.67400
    345.39717       4.17400
    345.40328       2.04900
    345.40938       1.29900
    345.41549      -0.32600
    345.42159      -2.95100
    345.42770      -6.95100
    345.43380      -6.32600
    345.43991      -7.20100
    345.44601      -3.45100
    345.45212       1.29900
    345.45822       3.54900
    345.46432       8.79900
    345.47043      12.92400
    345.47653      12.92400
    345.48264      12.79900
    345.48874      15.42400
    345.49485      22.54900
    345.50095      31.29900
    345.50706      37.54900
    345.51316      38.42400
    345.51927      34.04900
    345.52537      33.29900
    345.53147      27.29900
    345.53758      20.67400
    345.54368      15.79900
    345.54979      12.79900
    345.55589       9.04900
    345.56200       4.29900
    345.56810       1.04900
    345.57421      -3.20100
    345.58031      -8.32600
    345.58642      -9.70100
    345.59252     -12.70100
    345.59862     -10.57600
    345.60473      -6.32600
    345.61083      -0.82600
    345.61694       1.42400
    345.62304       1.42400
    345.62915      -3.45100
    345.63525      -2.70100
    345.64136      -2.57600
    345.64746       0.29900
    345.65357       2.42400
    345.65967       3.54900
    345.66577       4.42400
    345.67188       4.54900
    345.67798       3.42400
    345.68409       1.67400
    345.69019       2.79900
    345.69630       5.17400
    345.70240       3.17400
    345.70851      -1.07600
    345.71461       0.04900
    345.72072      -2.45100
    345.72682      -3.20100
    345.73292      -2.07600
    345.73903      -0.20100
    345.74513       3.67400
    345.75124       6.04900
    345.75734       7.92400
    345.76345       5.67400
    345.76955       3.54900
    345.77566       6.29900
    345.78176      12.42400
    345.78787      12.79900
    345.79397      10.29900
    345.80007      11.42400
    345.80618      14.04900
    345.81228      13.04900
    345.81839       7.54900
    345.82449       4.67400
    345.83060       0.92400
    345.83670      -4.07600
    345.84281      -5.57600
    345.84891      -2.82600
    345.85502       0.54900
    345.86112       1.42400
    345.86722       6.29900
    345.87333       7.04900
    345.87943      11.04900
    345.88554      12.54900
    345.89164      13.29900
    345.89775      13.54900
    345.90385      10.17400
    345.90996      13.17400
    345.91606      18.54900
    345.92217      19.29900
    345.92827      22.42400
    345.93437      22.92400
    345.94048      19.67400
    345.94658      19.17400
    345.95269      19.54900
    345.95879      18.92400
    345.96490      14.92400
    345.97100      15.42400
    345.97711      13.42400
    345.98321      13.67400
    345.98932      10.42400
    345.99542       7.17400
    346.00152       5.92400
    346.00763       3.67400
    346.01373       3.79900
    346.01984       8.29900
    346.02594      10.29900
    346.03205       7.67400
    346.03815       5.79900
    346.04426       8.04900
    346.05036       9.17400
    346.05647       5.79900
    346.06257       0.54900
    346.06867      -4.07600
    346.07478      -4.32600
    346.08088      -4.95100
    346.08699       1.17400
    346.09309       2.42400
    346.09920      -0.45100
    346.10530      -4.70100
    346.11141      -5.82600
    346.11751      -6.95100
    346.12362      -3.57600
    346.12972      -4.07600
    346.13582      -4.32600
    346.14193      -1.82600
    346.14803      -2.82600
    346.15414      -4.07600
    346.16024      -2.95100
    346.16635      -5.82600
    346.17245     -11.32600
    346.17856     -13.07600
    346.18466     -13.57600
    346.19077     -15.82600
    346.19687     -19.70100
    346.20297     -21.45100
    346.20908     -24.57600
    346.21518     -25.20100
    346.22129     -22.07600
    346.22739     -17.70100
    346.23350     -11.57600
    346.23960     -11.20100
    346.24571      -9.20100
    346.25181      -7.82600
    346.25792     -12.70100
    346.26402     -15.07600
    346.27012     -12.57600
    346.27623      -7.57600
    346.28233       1.04900
    346.28844       4.04900
    346.29454       6.92400
    346.30065       5.54900
    346.30675      -5.45100
    346.31286      -7.32600
    346.31896      -3.20100
    346.32507       3.42400
    346.33117      12.04900
    346.33727      14.67400
    346.34338      18.04900
    346.34948      19.54900
    346.35559      25.67400
    346.36169      26.67400
    346.36780      29.67400
    346.37390      27.92400
    346.38001      27.29900
    346.38611      24.29900
    346.39222      23.29900
    346.39832      21.04900
    346.40442      18.67400
    346.41053      16.54900
    346.41663      12.67400
    346.42274      11.67400
    346.42884      12.04900
    346.43495       9.67400
    346.44105       7.79900
    346.44716      10.42400
    346.45326      11.79900
    346.45937      11.67400
    346.46547       9.29900
    346.47157       7.67400
    346.47768       4.67400
    346.48378       4.04900
    346.48989       3.04900
    346.49599       1.04900
    346.50210       1.54900
    346.50820      -2.70100
    346.51431      -5.57600
    346.52041      -7.32600
    346.52652      -9.95100
    346.53262     -12.32600
    346.53872     -14.07600
    346.54483     -13.07600
    346.55093      -8.57600
    346.55704      -6.20100
    346.56314      -7.82600
    346.56925      -9.20100
    346.57535     -10.07600
    346.58146      -9.20100
    346.58756      -3.45100
    346.59367       0.79900
    346.59977       2.04900
    346.60587       6.79900
    346.61198       5.42400
    346.61808       5.79900
    346.62419       8.92400
    346.63029      11.67400
    346.63640      14.54900
    346.64250      15.67400
    346.64861      14.29900
    346.65471      10.54900
    346.66082       6.17400
    346.66692       6.17400
    346.67302      -0.57600
    346.67913      -4.95100
    346.68523      -5.95100
    346.69134      -2.70100
    346.69744       3.42400
    346.70355       6.17400
    346.70965       9.92400
    346.71576       9.42400
    346.72186       8.42400
    346.72797       8.29900
    346.73407       7.67400
    346.74017       9.67400
    346.74628      12.29900
    346.75238       9.79900
    346.75849       9.67400
    346.76459       2.29900
    346.77070      -3.20100
    346.77680      -7.20100
    346.78291      -6.32600
    346.78901       0.17400
    346.79512       3.42400
    346.80122       7.17400
    346.80732       9.17400
    346.81343      14.79900
    346.81953      17.67400
    346.82564      16.67400
    346.83174      13.42400
    346.83785      10.79900
    346.84395       6.17400
    346.85006       6.17400
    346.85616       5.29900
    346.86226       3.04900
    346.86837       4.17400
    346.87447       8.67400
    346.88058      10.67400
    346.88668      10.54900
    346.89279       9.17400
    346.89889       8.04900
    346.90500       6.29900
    346.91110       4.17400
    346.91721      -2.57600
    346.92331      -5.95100
    346.92941      -7.82600
    346.93552      -7.57600
    346.94162     -11.57600
    346.94773      -8.45100
    346.95383      -7.57600
    346.95994      -3.70100
    346.96604       0.54900
    346.97215       4.17400
    346.97825       4.67400
    346.98436       4.54900
    346.99046       3.54900
    346.99656       0.92400
    347.00267       1.17400
    347.00877       0.42400
    347.01488      -0.82600
    347.02098      -2.95100
    347.02709      -7.20100
    347.03319      -9.32600
    347.03930      -8.57600
    347.04540     -10.20100
    347.05151     -12.95100
    347.05761     -11.70100
    347.06371      -4.20100
    347.06982       2.92400
    347.07592       9.92400
    347.08203      16.67400
    347.08813      17.17400
    347.09424      20.42400
    347.10034      22.67400
    347.10645      20.29900
    347.11255      15.79900
    347.11866      20.54900
    347.12476      17.04900
    347.13086      10.04900
    347.13697       2.04900
    347.14307      -1.20100
    347.14918      -1.82600
    347.15528       0.42400
    347.16139       4.67400
    347.16749       8.04900
    347.17360       9.79900
    347.17970       9.17400
    347.18581       9.42400
    347.19191       7.67400
    347.19801      10.29900
    347.20412      15.17400
    347.21022      16.54900
    347.21633      18.92400
    347.22243      17.29900
    347.22854      19.29900
    347.23464      19.92400
    347.24075      19.29900
    347.24685      15.79900
    347.25296      12.67400
    347.25906      10.67400
    347.26516      10.17400
    347.27127       9.54900
    347.27737      12.67400
    347.28348      14.54900
    347.28958      17.92400
    347.29569      20.67400
    347.30179      25.29900
    347.30790      28.04900
    347.31400      24.67400
    347.32011      25.67400
    347.32621      29.92400
    347.33231      32.54900
    347.33842      36.54900
    347.34452      38.42400
    347.35063      37.79900
    347.35673      35.67400
    347.36284      28.92400
    347.36894      25.42400
    347.37505      26.67400
    347.38115      22.67400
    347.38726      19.42400
    347.39336      17.29900
    347.39946      15.67400
    347.40557      12.79900
    347.41167      16.92400
    347.41778      20.42400
    347.42388      22.79900
    347.42999      18.54900
    347.43609      14.29900
    347.44220      10.17400
    347.44830       5.67400
    347.45441      -1.20100
    347.46051      -3.45100
    347.46661      -6.07600
    347.47272      -7.95100
    347.47882      -6.57600
    347.48493      -4.45100
    347.49103      -4.82600
    347.49714      -5.70100
    347.50324      -3.32600
    347.50935      -2.82600
    347.51545       1.67400
    347.52156       7.79900
    347.52766       5.79900
    347.53376       3.42400
    347.53987       2.42400
    347.54597       2.79900
    347.55208       0.67400
    347.55818       0.04900
    347.56429       0.54900
    347.57039       4.79900
    347.57650       5.54900
    347.58260       6.29900
    347.58871       5.42400
    347.59481       1.42400
    347.60091      -1.45100
    347.60702       1.67400
    347.61312       2.04900
    347.61923       3.92400
    347.62533       6.42400
    347.63144      10.17400
    347.63754       9.54900
    347.64365       3.79900
    347.64975       4.67400
    347.65586       1.67400
    347.66196      -1.70100
    347.66806      -3.82600
    347.67417      -5.82600
    347.68027      -1.70100
    347.68638       0.04900
    347.69248       4.67400
    347.69859      10.92400
    347.70469      14.42400
    347.71080      14.42400
    347.71690      12.92400
    347.72301      14.29900
    347.72911      13.92400
    347.73521      14.92400
    347.74132      10.67400
    347.74742       6.92400
    347.75353       7.79900
    347.75963       9.29900
    347.76574      13.79900
    347.77184      16.54900
    347.77795      14.04900
    347.78405      12.04900
    347.79016       8.29900
    347.79626       5.67400
    347.80236       4.92400
    347.80847       4.92400
    347.81457       4.17400
    347.82068       2.67400
    347.82678       0.67400
    347.83289      -0.07600
    347.83899       1.79900
    347.84510       5.42400
    347.85120       4.67400
    347.85731       2.79900
    347.86341       4.17400
    347.86951       0.42400
    347.87562      -5.82600
    347.88172      -5.95100
    347.88783      -6.32600
    347.89393      -9.07600
    347.90004     -11.70100
    347.90614     -15.32600
    347.91225     -18.07600
    347.91835     -18.20100
    347.92446     -19.95100
    347.93056     -21.20100
    347.93666     -15.57600
    347.94277      -9.57600
    347.94887      -2.95100
    347.95498       2.29900
    347.96108       4.29900
    347.96719       5.17400
    347.97329       3.42400
    347.97940       5.17400
    347.98550       4.67400
    347.99161       6.67400
    347.99771       6.54900
    348.00381       6.04900
    348.00992       8.92400
    348.01602       9.42400
    348.02213       8.29900
    348.02823       4.04900
    348.03434       2.17400
    348.04044       1.54900
    348.04655      -2.20100
    348.05265       1.04900
    348.05876       1.29900
    348.06486       2.29900
    348.07096       5.54900
    348.07707       5.92400
    348.08317       6.67400
    348.08928       7.67400
    348.09538       8.92400
    348.10149      11.67400
    348.10759      17.04900
    348.11370      26.17400
    348.11980      33.92400
    348.12591      41.17400
    348.13201      38.92400
    348.13811      34.67400
    348.14422      31.54900
    348.15032      29.04900
    348.15643      28.67400
    348.16253      28.54900
    348.16864      29.92400
    348.17474      27.67400
    348.18085      27.79900
    348.18695      30.04900
    348.19306      32.67400
    348.19916      33.54900
    348.20526      24.79900
    348.21137      23.17400
    348.21747      21.17400
    348.22358      17.04900
    348.22968      16.79900
    348.23579      14.79900
    348.24189      10.29900
    348.24800      12.92400
    348.25410      14.54900
    348.26021      11.67400
    348.26631      11.54900
    348.27241      10.67400
    348.27852      11.29900
    348.28462      13.54900
    348.29073      16.29900
    348.29683      15.79900
    348.30294      17.04900
    348.30904      19.79900
    348.31515      16.79900
    348.32125      15.29900
    348.32736      16.79900
    348.33346      16.54900
    348.33956      13.42400
    348.34567      12.79900
    348.35177      15.42400
    348.35788      14.92400
    348.36398      14.54900
    348.37009      12.92400
    348.37619      11.92400
    348.38230      12.54900
    348.38840      15.42400
    348.39451      17.04900
    348.40061      11.29900
    348.40671       6.79900
    348.41282       5.04900
    348.41892       2.42400
    348.42503       5.79900
    348.43113      12.17400
    348.43724      14.29900
    348.44334      14.04900
    348.44945      18.17400
    348.45555      25.54900
    348.46166      32.67400
    348.46776      35.67400
    348.47386      34.79900
    348.47997      33.79900
    348.48607      26.67400
    348.49218      19.54900
    348.49828      13.79900
    348.50439       4.79900
    348.51049       1.79900
    348.51660       0.92400
    348.52270      -1.07600
    348.52881       4.04900
    348.53491       5.67400
    348.54101       7.42400
    348.54712       8.92400
    348.55322      11.79900
    348.55933      14.04900
    348.56543      16.79900
    348.57154      21.04900
    348.57764      23.29900
    348.58375      27.67400
    348.58985      29.79900
    348.59596      32.54900
    348.60206      37.29900
    348.60816      38.92400
    348.61427      38.67400
    348.62037      33.67400
    348.62648      32.54900
    348.63258      30.04900
    348.63869      28.29900
    348.64479      26.29900
    348.65090      21.92400
    348.65700      17.42400
    348.66311      15.42400
    348.66921      14.92400
    348.67531       9.54900
    348.68142       8.04900
    348.68752      10.17400
    348.69363       7.54900
    348.69973       6.17400
    348.70584       2.79900
    348.71194       1.17400
    348.71805      -1.70100
    348.72415      -8.70100
    348.73026     -11.95100
    348.73636     -15.82600
    348.74246     -21.07600
    348.74857     -28.70100
    348.75467     -27.45100
    348.76078     -21.95100
    348.76688     -16.07600
    348.77299     -14.45100
    348.77909     -11.20100
    348.78520      -9.57600
    348.79130      -7.20100
    348.79741      -5.95100
    348.80351      -5.20100
    348.80961      -6.95100
    348.81572      -7.70100
    348.82182      -4.82600
    348.82793      -1.07600
    348.83403       0.17400
    348.84014       5.42400
    348.84624      10.79900
    348.85235       9.29900
    348.85845      11.42400
    348.86456       9.92400
    348.87066       8.79900
    348.87676      10.54900
    348.88287      11.04900
    348.88897       8.42400
    348.89508       7.42400
    348.90118       4.79900
    348.90729       4.04900
    348.91339       1.92400
    348.91950      -0.95100
    348.92560      -1.45100
    348.93171      -0.70100
    348.93781      -1.32600
    348.94391       3.92400
    348.95002       7.17400
    348.95612       6.54900
    348.96223      10.17400
    348.96833      15.04900
    348.97444      12.79900
    348.98054      13.42400
    348.98665      14.67400
    348.99275      20.04900
    348.99885      25.67400
    349.00496      32.67400
    349.01106      31.67400
    349.01717      29.92400
    349.02327      31.54900
    349.02938      32.92400
    349.03548      29.54900
    349.04159      24.67400
    349.04769      25.67400
    349.05380      27.04900
    349.05990      25.17400
    349.06600      23.42400
    349.07211      20.54900
    349.07821      18.17400
    349.08432      14.04900
    349.09042      14.54900
    349.09653      10.04900
    349.10263      10.67400
    349.10874      14.54900
    349.11484      19.29900
    349.12095      19.04900
    349.12705      20.04900
    349.13315      19.54900
    349.13926      19.54900
    349.14536      21.29900
    349.15147      24.29900
    349.15757      28.92400
    349.16368      29.67400
    349.16978      28.04900
    349.17589      25.42400
    349.18199      19.42400
    349.18810      17.54900
    349.19420      15.29900
    349.20030      17.17400
    349.20641      15.79900
    349.21251      17.54900
    349.21862      21.17400
    349.22472      24.17400
    349.23083      26.04900
    349.23693      24.17400
    349.24304      22.79900
    349.24914      20.92400
    349.25525      22.67400
    349.26135      19.67400
    349.26745      18.42400
    349.27356      13.04900
    349.27966       8.79900
    349.28577       8.92400
    349.29187       4.42400
    349.29798       2.92400
    349.30408       1.29900
    349.31019      -3.57600
    349.31629      -6.20100
    349.32240      -5.45100
    349.32850      -7.07600
    349.33460      -9.95100
    349.34071     -12.20100
    349.34681     -10.82600
    349.35292      -9.07600
    349.35902      -9.45100
    349.36513     -11.45100
    349.37123     -11.20100
    349.37734     -11.70100
    349.38344      -9.20100
    349.38955     -10.57600
    349.39565     -16.07600
    349.40175     -14.70100
    349.40786     -13.07600
    349.41396     -13.70100
    349.42007     -13.20100
    349.42617      -7.32600
    349.43228      -2.82600
    349.43838      -1.95100
    349.44449      -2.32600
    349.45059      -2.57600
    349.45670      -4.20100
    349.46280      -8.45100
    349.46890      -7.57600
    349.47501      -7.57600
    349.48111      -9.07600
    349.48722      -4.57600
    349.49332      -2.57600
    349.49943      -3.95100
    349.50553      -4.70100
    349.51164      -3.82600
    349.51774      -5.20100
    349.52385      -8.95100
    349.52995      -7.45100
    349.53605      -6.57600
    349.54216      -3.70100
    349.54826      -1.45100
    349.55437      -1.32600
    349.56047      -2.32600
    349.56658      -1.82600
    349.57268      -2.20100
    349.57879      -1.70100
    349.58489      -4.45100
    349.59100      -6.57600
    349.59710      -6.20100
    349.60320      -7.07600
    349.60931      -9.07600
    349.61541      -6.82600
    349.62152      -2.82600
    349.62762      -1.82600
    349.63373       1.42400
    349.63983       0.67400
    349.64594      -0.57600
    349.65204      -4.20100
    349.65815      -3.20100
    349.66425      -2.20100
    349.67035       5.54900
    349.67646      12.54900
    349.68256      15.54900
    349.68867      21.54900
    349.69477      26.92400
    349.70088      32.42400
    349.70698      28.92400
    349.71309      25.42400
    349.71919      18.29900
    349.72530       9.04900
    349.73140       3.54900
    349.73750       2.67400
    349.74361       3.29900
    349.74971       5.54900
    349.75582      11.92400
    349.76192      21.29900
    349.76803      25.79900
    349.77413      31.79900
    349.78024      32.04900
    349.78634      27.92400
    349.79245      21.54900
    349.79855      16.04900
    349.80465      12.04900
    349.81076      16.42400
    349.81686      14.29900
    349.82297      11.54900
    349.82907       7.67400
    349.83518       0.79900
    349.84128      -0.32600
    349.84739      -0.70100
    349.85349       0.17400
    349.85960       2.42400
    349.86570       6.67400
    349.87180       4.42400
    349.87791      -2.20100
    349.88401      -8.45100
    349.89012     -17.20100
    349.89622     -15.95100
    349.90233     -15.70100
    349.90843     -14.82600
    349.91454     -15.32600
    349.92064     -22.70100
    349.92675     -25.07600
    349.93285     -25.57600
    349.93895     -21.70100
    349.94506     -19.95100
    349.95116     -23.82600
    349.95727     -23.45100
    349.96337     -21.20100
    349.96948     -17.20100
    349.97558     -11.57600
    349.98169      -7.45100
    349.98779      -0.70100
    349.99390      -2.70100
    350.00000      -0.45100
===== CH2 data Wave No.1 ===== 
Intensity            mT 
    300.12589       0.11338
    300.13199       0.86338
    300.13809       0.86338
    300.14420      -0.13662
    300.15030       0.48838
    300.15641      -1.01162
    300.16251       0.98838
    300.16862      -0.01162
    300.17472      -0.01162
    300.18083      -0.38662
    300.18693      -0.63662
    300.19303      -0.38662
    300.19914       0.11338
    300.20524       0.48838
    300.21135       0.86338
    300.21745       0.86338
    300.22356       1.11338
    300.22966       0.61338
    300.23577       1.23838
    300.24187      -0.26162
    300.24798       0.61338
    300.25408      -0.51162
    300.26018      -1.01162
    300.26629      -0.38662
    300.27239       0.11338
    300.27850       0.23838
    300.28460       0.23838
    300.29071       0.11338
    300.29681      -0.13662
    300.30292       0.23838
    300.30902      -1.01162
    300.31513      -0.01162
    300.32123      -0.38662
    300.32733       0.23838
    300.33344      -1.26162
    300.33954       0.98838
    300.34565       0.98838
    300.35175       0.48838
    300.35786       1.61338
    300.36396      -0.63662
    300.37007       0.86338
    300.37617      -0.76162
    300.38228      -0.38662
    300.38838       0.11338
    300.39448       0.11338
    300.40059      -0.38662
    300.40669      -1.01162
    300.41280      -0.01162
    300.41890       0.98838
    300.42501      -0.26162
    300.43111       0.86338
    300.43722       1.11338
    300.44332      -0.63662
    300.44943       0.98838
    300.45553      -0.51162
    300.46163      -0.13662
    300.46774      -0.88662
    300.47384       0.11338
    300.47995      -0.26162
    300.48605      -0.51162
    300.49216       0.61338
    300.49826      -0.38662
    300.50437      -0.63662
    300.51047      -0.01162
    300.51658       0.48838
    300.52268      -1.26162
    300.52878       1.61338
    300.53489       0.48838
    300.54099       0.23838
    300.54710      -0.38662
    300.55320      -0.01162
    300.55931       0.23838
    300.56541       0.36338
    300.57152      -0.88662
    300.57762      -0.13662
    300.58373      -0.38662
    300.58983      -0.51162
    300.59593      -0.51162
    300.60204       0.73838
    300.60814      -0.01162
    300.61425       0.11338
    300.62035       0.11338
    300.62646       0.98838
    300.63256       1.48838
    300.63867       0.73838
    300.64477       1.11338
    300.65088       0.11338
    300.65698       0.61338
    300.66308       0.11338
    300.66919       0.36338
    300.67529      -0.26162
    300.68140       0.61338
    300.68750      -0.26162
    300.69361       0.48838
    300.69971      -0.88662
    300.70582      -1.13662
    300.71192      -0.51162
    300.71803      -0.01162
    300.72413      -0.01162
    300.73023      -0.51162
    300.73634       0.73838
    300.74244       0.23838
    300.74855       1.11338
    300.75465       1.73838
    300.76076       0.36338
    300.76686      -0.51162
    300.77297      -0.38662
    300.77907      -0.38662
    300.78518      -0.38662
    300.79128       0.36338
    300.79738      -1.13662
    300.80349      -0.01162
    300.80959      -0.13662
    300.81570       0.23838
    300.82180       0.11338
    300.82791      -0.26162
    300.83401       0.48838
    300.84012      -0.01162
    300.84622       0.36338
    300.85233       1.23838
    300.85843       0.48838
    300.86453       0.23838
    300.87064      -0.01162
    300.87674      -0.01162
    300.88285      -0.26162
    300.88895       0.23838
    300.89506      -0.13662
    300.90116      -1.01162
    300.90727       0.48838
    300.91337       0.11338
    300.91948       0.36338
    300.92558       0.11338
    300.93168       0.36338
    300.93779       0.48838
    300.94389       0.36338
    300.95000       0.36338
    300.95610       0.36338
    300.96221      -0.38662
    300.96831       0.23838
    300.97442      -0.88662
    300.98052       0.48838
    300.98663       0.11338
    300.99273      -0.13662
    300.99883       1.36338
    301.00494      -0.26162
    301.01104       0.36338
    301.01715      -0.13662
    301.02325      -0.88662
    301.02936      -0.26162
    301.03546      -0.01162
    301.04157      -0.01162
    301.04767       0.48838
    301.05378       0.86338
    301.05988       0.61338
    301.06598       0.73838
    301.07209      -0.26162
    301.07819       0.36338
    301.08430       0.23838
    301.09040       0.36338
    301.09651       0.23838
    301.10261       1.36338
    301.10872      -0.26162
    301.11482       1.48838
    301.12093      -0.13662
    301.12703      -0.26162
    301.13313       0.86338
    301.13924       0.11338
    301.14534      -0.26162
    301.15145      -0.38662
    301.15755      -0.01162
    301.16366      -0.51162
    301.16976       0.48838
    301.17587       0.61338
    301.18197       0.61338
    301.18808       0.36338
    301.19418       0.98838
    301.20028       0.36338
    301.20639       0.98838
    301.21249       1.11338
    301.21860       2.11338
    301.22470      -0.26162
    301.23081       0.23838
    301.23691       0.11338
    301.24302      -0.38662
    301.24912       0.11338
    301.25523      -0.76162
    301.26133      -1.63662
    301.26743      -1.51162
    301.27354      -2.13662
    301.27964      -0.38662
    301.28575      -0.76162
    301.29185      -1.26162
    301.29796       0.61338
    301.30406      -0.26162
    301.31017       0.73838
    301.31627       0.73838
    301.32238       0.23838
    301.32848       0.11338
    301.33458      -0.38662
    301.34069       0.23838
    301.34679       1.11338
    301.35290       1.11338
    301.35900       1.11338
    301.36511      -0.01162
    301.37121       1.23838
    301.37732       2.11338
    301.38342       2.36338
    301.38953       1.48838
    301.39563      -0.13662
    301.40173       0.86338
    301.40784       0.48838
    301.41394       2.11338
    301.42005       2.23838
    301.42615       0.36338
    301.43226      -0.26162
    301.43836      -0.01162
    301.44447       1.23838
    301.45057       0.23838
    301.45668       0.86338
    301.46278       1.23838
    301.46888       1.48838
    301.47499       1.86338
    301.48109       0.98838
    301.48720      -0.26162
    301.49330       0.11338
    301.49941      -2.01162
    301.50551      -1.51162
    301.51162      -1.38662
    301.51772      -0.88662
    301.52383      -0.63662
    301.52993      -0.13662
    301.53603      -0.01162
    301.54214      -0.76162
    301.54824       0.23838
    301.55435       1.11338
    301.56045       1.23838
    301.56656       1.98838
    301.57266       0.73838
    301.57877       1.36338
    301.58487       1.36338
    301.59098       0.48838
    301.59708      -0.63662
    301.60318      -0.26162
    301.60929      -0.13662
    301.61539      -2.26162
    301.62150      -1.01162
    301.62760      -0.38662
    301.63371      -0.26162
    301.63981      -1.26162
    301.64592      -0.26162
    301.65202      -0.76162
    301.65813      -0.26162
    301.66423      -0.63662
    301.67033       0.11338
    301.67644      -0.51162
    301.68254       0.23838
    301.68865      -0.51162
    301.69475       0.48838
    301.70086      -0.38662
    301.70696       0.48838
    301.71307       1.23838
    301.71917       1.11338
    301.72528       0.86338
    301.73138       0.73838
    301.73748       0.11338
    301.74359       1.11338
    301.74969       1.36338
    301.75580       0.48838
    301.76190       0.61338
    301.76801      -0.63662
    301.77411      -0.88662
    301.78022      -0.13662
    301.78632       0.36338
    301.79243      -1.38662
    301.79853      -0.63662
    301.80463      -0.76162
    301.81074      -0.38662
    301.81684      -0.51162
    301.82295      -0.88662
    301.82905      -0.26162
    301.83516      -0.38662
    301.84126      -0.76162
    301.84737       0.48838
    301.85347       1.11338
    301.85958       0.23838
    301.86568       1.23838
    301.87178       0.73838
    301.87789       0.98838
    301.88399       0.23838
    301.89010       0.98838
    301.89620       0.11338
    301.90231       0.23838
    301.90841      -0.26162
    301.91452      -1.01162
    301.92062      -0.51162
    301.92673      -0.01162
    301.93283      -0.38662
    301.93893       0.23838
    301.94504      -0.13662
    301.95114      -0.26162
    301.95725       0.61338
    301.96335       0.23838
    301.96946       0.23838
    301.97556       0.48838
    301.98167       0.86338
    301.98777       0.11338
    301.99388      -0.13662
    301.99998      -0.88662
    302.00608       0.98838
    302.01219      -0.63662
    302.01829      -0.38662
    302.02440       0.11338
    302.03050       0.48838
    302.03661      -0.13662
    302.04271       0.61338
    302.04882      -0.88662
    302.05492      -0.01162
    302.06103      -0.01162
    302.06713       0.61338
    302.07323       0.23838
    302.07934       0.73838
    302.08544       0.98838
    302.09155       0.48838
    302.09765       0.98838
    302.10376       1.11338
    302.10986       1.73838
    302.11597      -0.13662
    302.12207      -0.88662
    302.12818      -0.38662
    302.13428      -0.63662
    302.14038      -0.76162
    302.14649      -0.38662
    302.15259       0.36338
    302.15870      -1.13662
    302.16480       0.11338
    302.17091       0.36338
    302.17701      -0.01162
    302.18312       0.23838
    302.18922       0.86338
    302.19533      -0.01162
    302.20143      -0.26162
    302.20753       0.11338
    302.21364      -0.63662
    302.21974       0.36338
    302.22585      -0.13662
    302.23195       0.36338
    302.23806       0.48838
    302.24416      -0.38662
    302.25027       0.11338
    302.25637       0.11338
    302.26248      -0.38662
    302.26858      -0.63662
    302.27468       0.36338
    302.28079       0.23838
    302.28689       0.73838
    302.29300      -0.01162
    302.29910       0.23838
    302.30521      -0.01162
    302.31131      -0.51162
    302.31742      -0.63662
    302.32352       0.23838
    302.32962      -1.13662
    302.33573       0.23838
    302.34183       0.73838
    302.34794      -0.88662
    302.35404      -0.01162
    302.36015      -0.26162
    302.36625       1.61338
    302.37236       0.36338
    302.37846       0.23838
    302.38457       0.86338
    302.39067       0.98838
    302.39677       1.86338
    302.40288       0.11338
    302.40898       0.48838
    302.41509       0.23838
    302.42119       0.73838
    302.42730       0.36338
    302.43340      -1.13662
    302.43951       0.61338
    302.44561       0.11338
    302.45172       0.11338
    302.45782       0.11338
    302.46392      -0.13662
    302.47003       0.36338
    302.47613      -0.13662
    302.48224      -0.01162
    302.48834       0.11338
    302.49445      -0.76162
    302.50055       0.86338
    302.50666       0.73838
    302.51276       0.23838
    302.51887       0.23838
    302.52497      -0.38662
    302.53107       0.11338
    302.53718      -0.01162
    302.54328      -0.01162
    302.54939      -1.01162
    302.55549      -0.51162
    302.56160      -0.38662
    302.56770      -0.01162
    302.57381      -0.88662
    302.57991      -0.13662
    302.58602      -0.26162
    302.59212      -0.13662
    302.59822      -0.38662
    302.60433       0.86338
    302.61043       0.23838
    302.61654       0.23838
    302.62264       0.61338
    302.62875      -0.63662
    302.63485       0.11338
    302.64096      -0.01162
    302.64706       0.86338
    302.65317       0.23838
    302.65927      -1.13662
    302.66537      -0.76162
    302.67148       0.11338
    302.67758      -0.13662
    302.68369      -0.63662
    302.68979       0.11338
    302.69590       0.61338
    302.70200      -0.51162
    302.70811      -0.26162
    302.71421      -0.01162
    302.72032       0.48838
    302.72642       0.11338
    302.73252      -0.88662
    302.73863       0.61338
    302.74473       0.36338
    302.75084       0.23838
    302.75694       0.61338
    302.76305       0.11338
    302.76915      -0.13662
    302.77526      -0.26162
    302.78136       0.48838
    302.78747       1.11338
    302.79357      -0.13662
    302.79967       0.36338
    302.80578      -0.26162
    302.81188       0.61338
    302.81799      -0.38662
    302.82409       0.23838
    302.83020       0.48838
    302.83630      -0.01162
    302.84241       0.48838
    302.84851       0.73838
    302.85462      -0.51162
    302.86072       0.11338
    302.86682       0.36338
    302.87293      -0.01162
    302.87903       0.23838
    302.88514       0.23838
    302.89124      -0.63662
    302.89735      -0.01162
    302.90345       0.36338
    302.90956      -0.01162
    302.91566       0.48838
    302.92177      -0.01162
    302.92787       0.98838
    302.93397       0.86338
    302.94008       0.48838
    302.94618       0.48838
    302.95229       0.36338
    302.95839      -0.01162
    302.96450      -0.63662
    302.97060      -0.13662
    302.97671       0.36338
    302.98281      -0.26162
    302.98892       0.48838
    302.99502      -0.13662
    303.00112       0.11338
    303.00723       0.36338
    303.01333       0.36338
    303.01944       0.23838
    303.02554      -0.01162
    303.03165      -1.26162
    303.03775      -0.26162
    303.04386       0.23838
    303.04996       0.73838
    303.05607       0.11338
    303.06217      -0.76162
    303.06827       0.48838
    303.07438      -0.13662
    303.08048      -0.13662
    303.08659       1.23838
    303.09269      -0.51162
    303.09880       0.98838
    303.10490       0.48838
    303.11101       0.36338
    303.11711      -0.26162
    303.12322      -1.13662
    303.12932      -0.88662
    303.13542      -0.63662
    303.14153       0.98838
    303.14763       0.48838
    303.15374       0.73838
    303.15984       0.36338
    303.16595      -0.63662
    303.17205      -0.88662
    303.17816      -0.76162
    303.18426      -0.26162
    303.19037      -1.38662
    303.19647      -1.38662
    303.20257      -0.26162
    303.20868      -0.01162
    303.21478       0.73838
    303.22089      -1.01162
    303.22699      -0.88662
    303.23310       0.61338
    303.23920      -0.38662
    303.24531       0.48838
    303.25141      -0.38662
    303.25752       1.11338
    303.26362      -0.38662
    303.26972      -0.13662
    303.27583       0.86338
    303.28193       0.48838
    303.28804      -0.01162
    303.29414       0.11338
    303.30025      -0.13662
    303.30635       0.36338
    303.31246      -0.38662
    303.31856      -0.01162
    303.32467      -0.13662
    303.33077      -1.13662
    303.33687      -0.13662
    303.34298      -0.88662
    303.34908       0.73838
    303.35519      -1.13662
    303.36129       0.36338
    303.36740       0.86338
    303.37350      -0.13662
    303.37961       0.23838
    303.38571      -0.38662
    303.39182       1.23838
    303.39792       0.23838
    303.40402      -0.26162
    303.41013       0.73838
    303.41623       0.36338
    303.42234      -0.01162
    303.42844      -0.63662
    303.43455      -0.26162
    303.44065       0.11338
    303.44676      -0.38662
    303.45286       0.23838
    303.45897       0.48838
    303.46507       0.48838
    303.47117       0.86338
    303.47728       0.11338
    303.48338       1.11338
    303.48949      -0.63662
    303.49559      -0.13662
    303.50170      -0.26162
    303.50780      -1.01162
    303.51391       0.23838
    303.52001      -0.01162
    303.52612      -0.01162
    303.53222       0.36338
    303.53832       0.48838
    303.54443       0.61338
    303.55053      -0.51162
    303.55664       0.36338
    303.56274       0.86338
    303.56885       0.86338
    303.57495       0.86338
    303.58106       0.23838
    303.58716       0.48838
    303.59327       0.36338
    303.59937      -0.01162
    303.60547       0.36338
    303.61158       0.11338
    303.61768       0.36338
    303.62379      -0.01162
    303.62989      -0.38662
    303.63600      -1.13662
    303.64210      -0.26162
    303.64821      -0.51162
    303.65431      -0.01162
    303.66042      -0.38662
    303.66652      -0.01162
    303.67262       1.11338
    303.67873      -0.13662
    303.68483       0.48838
    303.69094       0.86338
    303.69704       0.61338
    303.70315      -0.13662
    303.70925       0.61338
    303.71536       0.86338
    303.72146       1.48838
    303.72757      -0.01162
    303.73367       0.23838
    303.73977      -0.38662
    303.74588      -0.63662
    303.75198      -0.13662
    303.75809      -1.26162
    303.76419       0.11338
    303.77030      -0.38662
    303.77640      -0.01162
    303.78251      -0.13662
    303.78861       0.23838
    303.79472      -0.51162
    303.80082      -0.13662
    303.80692       0.11338
    303.81303      -0.51162
    303.81913      -0.38662
    303.82524      -0.38662
    303.83134       1.11338
    303.83745       0.98838
    303.84355       1.23838
    303.84966      -0.76162
    303.85576      -0.13662
    303.86187      -0.01162
    303.86797       0.73838
    303.87407       0.48838
    303.88018      -1.26162
    303.88628      -0.01162
    303.89239       0.36338
    303.89849       0.11338
    303.90460      -0.26162
    303.91070      -1.13662
    303.91681       1.98838
    303.92291      -0.26162
    303.92902       0.36338
    303.93512      -0.76162
    303.94122      -0.38662
    303.94733       0.23838
    303.95343      -0.88662
    303.95954      -0.13662
    303.96564      -0.51162
    303.97175      -0.76162
    303.97785       1.11338
    303.98396      -0.88662
    303.99006      -0.01162
    303.99617       0.36338
    304.00227       1.61338
    304.00837       0.23838
    304.01448       0.11338
    304.02058       0.73838
    304.02669       0.86338
    304.03279      -0.01162
    304.03890       0.11338
    304.04500       0.23838
    304.05111      -0.13662
    304.05721       0.73838
    304.06332       0.73838
    304.06942       0.36338
    304.07552       0.61338
    304.08163       1.48838
    304.08773       1.86338
    304.09384       1.36338
    304.09994       1.23838
    304.10605       1.23838
    304.11215       0.48838
    304.11826      -0.63662
    304.12436      -0.38662
    304.13047      -0.88662
    304.13657      -1.63662
    304.14267      -1.38662
    304.14878      -2.51162
    304.15488      -1.51162
    304.16099      -2.13662
    304.16709      -1.63662
    304.17320      -0.76162
    304.17930       0.36338
    304.18541       0.73838
    304.19151       1.11338
    304.19762       1.98838
    304.20372       1.11338
    304.20982       1.61338
    304.21593       0.48838
    304.22203      -0.13662
    304.22814      -0.13662
    304.23424      -0.26162
    304.24035       0.48838
    304.24645      -0.76162
    304.25256      -0.13662
    304.25866      -0.51162
    304.26477      -1.01162
    304.27087      -0.51162
    304.27697      -1.13662
    304.28308      -0.01162
    304.28918      -0.26162
    304.29529      -0.38662
    304.30139      -0.38662
    304.30750       0.98838
    304.31360       1.36338
    304.31971       0.98838
    304.32581       1.23838
    304.33192       0.23838
    304.33802      -1.01162
    304.34412      -0.88662
    304.35023      -1.51162
    304.35633      -2.13662
    304.36244      -0.76162
    304.36854      -1.51162
    304.37465       0.61338
    304.38075      -0.51162
    304.38686      -0.13662
    304.39296      -0.13662
    304.39906       0.36338
    304.40517       1.36338
    304.41127       0.98838
    304.41738       0.48838
    304.42348       1.23838
    304.42959      -0.51162
    304.43569       0.98838
    304.44180       0.86338
    304.44790       1.23838
    304.45401       0.11338
    304.46011       0.48838
    304.46621      -0.76162
    304.47232      -1.26162
    304.47842      -0.88662
    304.48453      -0.51162
    304.49063      -1.51162
    304.49674      -0.51162
    304.50284      -1.13662
    304.50895      -0.63662
    304.51505      -0.26162
    304.52116      -0.63662
    304.52726       0.36338
    304.53336       0.23838
    304.53947       0.73838
    304.54557       0.11338
    304.55168      -0.51162
    304.55778       0.23838
    304.56389       0.11338
    304.56999       0.11338
    304.57610       0.73838
    304.58220       0.48838
    304.58831       0.86338
    304.59441      -0.26162
    304.60051       0.86338
    304.60662       0.11338
    304.61272      -0.13662
    304.61883      -0.63662
    304.62493      -0.38662
    304.63104      -1.01162
    304.63714      -0.26162
    304.64325      -0.38662
    304.64935       0.61338
    304.65546       0.11338
    304.66156      -0.38662
    304.66766      -0.01162
    304.67377       0.11338
    304.67987      -0.01162
    304.68598      -0.38662
    304.69208      -1.38662
    304.69819      -0.01162
    304.70429      -0.88662
    304.71040       0.36338
    304.71650      -0.76162
    304.72261      -0.76162
    304.72871       0.48838
    304.73481       0.86338
    304.74092      -0.26162
    304.74702       2.11338
    304.75313       0.48838
    304.75923       1.23838
    304.76534      -0.01162
    304.77144      -0.51162
    304.77755      -0.26162
    304.78365      -0.26162
    304.78976       0.11338
    304.79586       0.11338
    304.80196      -0.76162
    304.80807       0.61338
    304.81417      -0.13662
    304.82028      -1.13662
    304.82638       0.36338
    304.83249      -0.38662
    304.83859       0.61338
    304.84470       0.86338
    304.85080       1.23838
    304.85691       0.48838
    304.86301      -0.38662
    304.86911      -1.01162
    304.87522      -0.13662
    304.88132      -0.26162
    304.88743      -1.13662
    304.89353      -0.38662
    304.89964      -1.01162
    304.90574      -0.38662
    304.91185      -0.51162
    304.91795      -0.51162
    304.92406      -0.01162
    304.93016      -0.76162
    304.93626      -0.01162
    304.94237       1.23838
    304.94847      -0.01162
    304.95458      -0.38662
    304.96068       0.61338
    304.96679      -0.13662
    304.97289       0.48838
    304.97900      -0.38662
    304.98510      -0.13662
    304.99121      -0.01162
    304.99731      -1.13662
    305.00341       0.11338
    305.00952      -0.38662
    305.01562       0.11338
    305.02173      -0.01162
    305.02783      -1.26162
    305.03394       0.36338
    305.04004       0.61338
    305.04615       1.23838
    305.05225       0.11338
    305.05836       0.48838
    305.06446      -0.13662
    305.07056      -1.01162
    305.07667      -0.01162
    305.08277      -0.26162
    305.08888      -1.38662
    305.09498      -0.26162
    305.10109      -0.01162
    305.10719       0.36338
    305.11330       0.11338
    305.11940       0.73838
    305.12551       0.11338
    305.13161       1.11338
    305.13771       0.11338
    305.14382      -0.26162
    305.14992       0.23838
    305.15603       0.11338
    305.16213       0.73838
    305.16824       0.98838
    305.17434       0.61338
    305.18045       0.98838
    305.18655      -0.01162
    305.19266      -0.51162
    305.19876      -0.13662
    305.20486      -0.26162
    305.21097      -0.26162
    305.21707      -0.26162
    305.22318      -0.26162
    305.22928       0.86338
    305.23539       0.48838
    305.24149       0.48838
    305.24760      -0.63662
    305.25370       1.11338
    305.25981      -0.76162
    305.26591       0.48838
    305.27201      -0.26162
    305.27812      -0.26162
    305.28422       0.23838
    305.29033      -0.63662
    305.29643      -0.63662
    305.30254      -0.13662
    305.30864       0.11338
    305.31475      -0.01162
    305.32085       0.11338
    305.32696       0.36338
    305.33306      -0.26162
    305.33916       0.23838
    305.34527      -0.38662
    305.35137      -0.26162
    305.35748      -0.26162
    305.36358      -0.88662
    305.36969      -0.01162
    305.37579      -0.26162
    305.38190      -0.51162
    305.38800       0.11338
    305.39411      -0.63662
    305.40021       0.86338
    305.40631       0.86338
    305.41242       0.23838
    305.41852       0.86338
    305.42463      -0.26162
    305.43073       0.36338
    305.43684       0.61338
    305.44294       0.48838
    305.44905       0.86338
    305.45515      -0.13662
    305.46126       0.61338
    305.46736      -0.26162
    305.47346      -0.63662
    305.47957      -0.01162
    305.48567       0.11338
    305.49178      -0.01162
    305.49788       0.73838
    305.50399       0.48838
    305.51009       0.11338
    305.51620      -0.63662
    305.52230       1.23838
    305.52841       0.61338
    305.53451      -1.51162
    305.54061       0.61338
    305.54672      -0.38662
    305.55282       0.11338
    305.55893       0.73838
    305.56503       0.36338
    305.57114      -0.01162
    305.57724       0.11338
    305.58335       1.11338
    305.58945       0.98838
    305.59556       0.48838
    305.60166      -0.01162
    305.60776       1.11338
    305.61387       0.61338
    305.61997      -0.38662
    305.62608      -0.38662
    305.63218       0.36338
    305.63829       0.73838
    305.64439      -0.38662
    305.65050      -0.26162
    305.65660       0.86338
    305.66271       0.86338
    305.66881       0.61338
    305.67491      -0.01162
    305.68102      -0.01162
    305.68712       1.11338
    305.69323       0.11338
    305.69933       1.48838
    305.70544      -0.38662
    305.71154       0.73838
    305.71765      -0.63662
    305.72375       0.36338
    305.72986      -0.88662
    305.73596      -0.13662
    305.74206      -1.26162
    305.74817      -0.63662
    305.75427      -0.01162
    305.76038      -0.13662
    305.76648      -0.38662
    305.77259       0.48838
    305.77869      -1.01162
    305.78480      -0.01162
    305.79090       0.11338
    305.79701       0.11338
    305.80311      -0.63662
    305.80921      -0.26162
    305.81532      -0.01162
    305.82142       0.98838
    305.82753      -0.88662
    305.83363       0.48838
    305.83974      -0.26162
    305.84584      -0.13662
    305.85195       0.11338
    305.85805      -0.26162
    305.86416       1.11338
    305.87026       0.86338
    305.87636       0.86338
    305.88247       0.48838
    305.88857       0.11338
    305.89468       1.23838
    305.90078       0.73838
    305.90689       0.48838
    305.91299       0.61338
    305.91910      -0.76162
    305.92520      -0.26162
    305.93131      -0.38662
    305.93741      -0.38662
    305.94351      -0.88662
    305.94962      -0.51162
    305.95572       0.36338
    305.96183      -0.01162
    305.96793       0.98838
    305.97404       0.11338
    305.98014       0.11338
    305.98625       0.23838
    305.99235       0.23838
    305.99846       0.23838
    306.00456       0.73838
    306.01066       0.73838
    306.01677       0.36338
    306.02287       0.36338
    306.02898      -0.13662
    306.03508      -0.51162
    306.04119      -0.63662
    306.04729      -0.13662
    306.05340       0.11338
    306.05950      -0.01162
    306.06561      -0.26162
    306.07171       0.86338
    306.07781       0.86338
    306.08392       0.36338
    306.09002       0.48838
    306.09613       0.48838
    306.10223      -0.26162
    306.10834      -0.01162
    306.11444      -0.26162
    306.12055       0.86338
    306.12665       0.11338
    306.13276      -0.13662
    306.13886       0.23838
    306.14496       0.48838
    306.15107      -0.13662
    306.15717       0.48838
    306.16328       0.48838
    306.16938       1.11338
    306.17549       0.48838
    306.18159       0.11338
    306.18770      -0.13662
    306.19380      -0.51162
    306.19991      -0.88662
    306.20601       0.23838
    306.21211      -0.38662
    306.21822       0.98838
    306.22432      -0.76162
    306.23043      -1.01162
    306.23653       0.23838
    306.24264      -0.13662
    306.24874      -0.13662
    306.25485      -0.26162
    306.26095       0.48838
    306.26706      -0.01162
    306.27316       0.73838
    306.27926       0.23838
    306.28537       0.36338
    306.29147       0.36338
    306.29758       0.98838
    306.30368       0.98838
    306.30979       0.11338
    306.31589       0.61338
    306.32200      -0.13662
    306.32810       0.61338
    306.33421       0.11338
    306.34031       0.36338
    306.34641      -0.13662
    306.35252       0.36338
    306.35862      -0.76162
    306.36473      -0.51162
    306.37083       0.98838
    306.37694       0.86338
    306.38304      -0.13662
    306.38915       0.23838
    306.39525       0.11338
    306.40136       0.36338
    306.40746       0.11338
    306.41356       1.36338
    306.41967       0.73838
    306.42577      -0.13662
    306.43188      -0.38662
    306.43798       0.36338
    306.44409      -0.13662
    306.45019       0.36338
    306.45630      -0.88662
    306.46240      -0.51162
    306.46851      -0.13662
    306.47461       0.36338
    306.48071      -0.01162
    306.48682      -0.13662
    306.49292       0.48838
    306.49903      -0.38662
    306.50513      -0.63662
    306.51124       0.48838
    306.51734       0.73838
    306.52345       0.61338
    306.52955      -0.01162
    306.53565       0.98838
    306.54176      -0.38662
    306.54786      -0.38662
    306.55397       0.73838
    306.56007      -0.26162
    306.56618       0.23838
    306.57228       0.11338
    306.57839       0.61338
    306.58449      -1.26162
    306.59060      -0.01162
    306.59670      -0.13662
    306.60280       0.36338
    306.60891       0.11338
    306.61501      -0.38662
    306.62112      -0.13662
    306.62722       0.23838
    306.63333       0.36338
    306.63943      -0.88662
    306.64554       0.11338
    306.65164      -1.01162
    306.65775       0.86338
    306.66385       0.23838
    306.66995      -0.51162
    306.67606       0.23838
    306.68216      -0.38662
    306.68827      -0.88662
    306.69437       0.11338
    306.70048      -0.13662
    306.70658       1.36338
    306.71269       0.98838
    306.71879      -0.51162
    306.72490       1.61338
    306.73100       0.86338
    306.73710       0.86338
    306.74321       0.98838
    306.74931       0.36338
    306.75542       1.11338
    306.76152       0.11338
    306.76763       0.98838
    306.77373       0.23838
    306.77984      -0.63662
    306.78594      -0.63662
    306.79205      -0.26162
    306.79815      -0.01162
    306.80425      -0.13662
    306.81036      -1.01162
    306.81646      -1.13662
    306.82257      -1.63662
    306.82867      -1.76162
    306.83478      -2.51162
    306.84088      -2.01162
    306.84699       0.23838
    306.85309      -0.63662
    306.85920      -0.13662
    306.86530       1.61338
    306.87140       1.23838
    306.87751       1.23838
    306.88361       0.11338
    306.88972       0.86338
    306.89582       0.11338
    306.90193      -0.01162
    306.90803       0.73838
    306.91414      -0.51162
    306.92024      -0.01162
    306.92635      -0.01162
    306.93245      -0.38662
    306.93855      -0.13662
    306.94466      -0.51162
    306.95076      -0.26162
    306.95687       0.23838
    306.96297       0.73838
    306.96908       0.11338
    306.97518      -0.01162
    306.98129       0.73838
    306.98739      -0.38662
    306.99350      -0.38662
    306.99960      -0.63662
    307.00570      -0.63662
    307.01181       0.36338
    307.01791       1.23838
    307.02402       2.36338
    307.03012       0.23838
    307.03623       1.11338
    307.04233       1.11338
    307.04844       0.11338
    307.05454      -0.51162
    307.06065      -1.63662
    307.06675      -1.76162
    307.07285       0.36338
    307.07896      -0.76162
    307.08506       0.86338
    307.09117       0.86338
    307.09727       1.86338
    307.10338       0.98838
    307.10948       0.86338
    307.11559      -0.26162
    307.12169       0.11338
    307.12780      -0.38662
    307.13390      -0.13662
    307.14000      -0.13662
    307.14611      -0.63662
    307.15221      -1.38662
    307.15832      -1.38662
    307.16442      -1.26162
    307.17053      -1.13662
    307.17663      -1.51162
    307.18274      -0.01162
    307.18884      -0.13662
    307.19495      -0.13662
    307.20105       1.98838
    307.20715       1.36338
    307.21326      -0.01162
    307.21936       0.73838
    307.22547       0.61338
    307.23157       0.86338
    307.23768      -0.38662
    307.24378       0.98838
    307.24989       0.73838
    307.25599      -0.63662
    307.26210      -0.63662
    307.26820      -0.38662
    307.27430      -0.51162
    307.28041      -0.88662
    307.28651      -1.51162
    307.29262       0.36338
    307.29872      -0.01162
    307.30483      -0.38662
    307.31093       0.86338
    307.31704      -0.01162
    307.32314      -0.01162
    307.32925      -0.01162
    307.33535       0.48838
    307.34145      -0.51162
    307.34756      -0.01162
    307.35366       1.36338
    307.35977      -0.01162
    307.36587       1.23838
    307.37198      -1.01162
    307.37808      -0.01162
    307.38419      -0.01162
    307.39029       0.23838
    307.39640      -0.38662
    307.40250       0.36338
    307.40860      -0.26162
    307.41471       0.61338
    307.42081       0.73838
    307.42692       1.36338
    307.43302       0.11338
    307.43913       1.73838
    307.44523       0.11338
    307.45134       0.23838
    307.45744       0.36338
    307.46355       0.11338
    307.46965      -0.26162
    307.47575       0.23838
    307.48186       0.36338
    307.48796      -0.26162
    307.49407       0.36338
    307.50017       1.11338
    307.50628       0.23838
    307.51238       1.11338
    307.51849       0.11338
    307.52459      -0.13662
    307.53070       0.48838
    307.53680      -0.88662
    307.54290      -0.88662
    307.54901      -0.76162
    307.55511      -0.26162
    307.56122      -0.13662
    307.56732      -0.13662
    307.57343       0.36338
    307.57953       0.86338
    307.58564      -0.26162
    307.59174       0.61338
    307.59785       0.36338
    307.60395       0.11338
    307.61005       0.36338
    307.61616      -0.63662
    307.62226      -0.88662
    307.62837      -1.01162
    307.63447       0.11338
    307.64058      -0.63662
    307.64668       0.11338
    307.65279       0.86338
    307.65889       0.86338
    307.66500       0.98838
    307.67110      -0.38662
    307.67720       1.11338
    307.68331       0.61338
    307.68941       0.23838
    307.69552       0.73838
    307.70162      -0.88662
    307.70773       0.48838
    307.71383      -0.76162
    307.71994      -0.76162
    307.72604      -0.76162
    307.73215      -1.01162
    307.73825       0.36338
    307.74435      -0.13662
    307.75046       0.11338
    307.75656       1.36338
    307.76267      -0.01162
    307.76877       0.98838
    307.77488       0.36338
    307.78098       0.61338
    307.78709       0.86338
    307.79319      -0.63662
    307.79930      -0.38662
    307.80540       0.48838
    307.81150       0.73838
    307.81761      -0.63662
    307.82371      -1.01162
    307.82982       0.36338
    307.83592      -0.88662
    307.84203       0.48838
    307.84813       1.11338
    307.85424      -0.26162
    307.86034       0.36338
    307.86645      -0.01162
    307.87255       0.73838
    307.87865      -0.38662
    307.88476      -0.26162
    307.89086      -1.13662
    307.89697      -0.01162
    307.90307       0.11338
    307.90918      -1.01162
    307.91528      -0.13662
    307.92139      -0.01162
    307.92749      -0.26162
    307.93360       0.48838
    307.93970      -0.88662
    307.94580       1.23838
    307.95191       0.73838
    307.95801       0.11338
    307.96412       1.23838
    307.97022       0.36338
    307.97633       0.86338
    307.98243       0.23838
    307.98854      -0.88662
    307.99464      -0.38662
    308.00075      -0.88662
    308.00685       0.61338
    308.01295       0.23838
    308.01906      -1.01162
    308.02516       0.61338
    308.03127      -0.01162
    308.03737       0.48838
    308.04348      -0.63662
    308.04958      -0.76162
    308.05569       0.11338
    308.06179       0.11338
    308.06790       0.86338
    308.07400       0.23838
    308.08010       0.48838
    308.08621       0.73838
    308.09231       0.73838
    308.09842       0.61338
    308.10452      -0.01162
    308.11063       0.23838
    308.11673      -0.38662
    308.12284      -0.76162
    308.12894      -0.63662
    308.13505      -0.51162
    308.14115       0.36338
    308.14725       0.36338
    308.15336       0.23838
    308.15946      -0.38662
    308.16557       0.73838
    308.17167       0.98838
    308.17778       0.23838
    308.18388      -0.13662
    308.18999      -0.01162
    308.19609      -0.01162
    308.20220       0.73838
    308.20830      -0.26162
    308.21440       0.36338
    308.22051      -0.38662
    308.22661      -0.38662
    308.23272       0.36338
    308.23882      -0.01162
    308.24493       0.73838
    308.25103       1.23838
    308.25714      -0.01162
    308.26324       0.11338
    308.26935      -0.63662
    308.27545       0.86338
    308.28155      -0.38662
    308.28766       1.98838
    308.29376       0.36338
    308.29987       0.23838
    308.30597       0.86338
    308.31208      -0.01162
    308.31818      -0.26162
    308.32429      -0.76162
    308.33039       0.23838
    308.33650       0.86338
    308.34260      -1.51162
    308.34870       0.36338
    308.35481      -0.26162
    308.36091       0.36338
    308.36702       0.48838
    308.37312       0.98838
    308.37923      -0.01162
    308.38533       0.23838
    308.39144       1.61338
    308.39754      -0.51162
    308.40365      -1.01162
    308.40975       0.48838
    308.41585       0.11338
    308.42196      -0.51162
    308.42806       0.98838
    308.43417      -0.13662
    308.44027       0.36338
    308.44638       0.48838
    308.45248      -0.13662
    308.45859       0.11338
    308.46469      -0.38662
    308.47080       0.73838
    308.47690       0.11338
    308.48300       0.61338
    308.48911      -0.76162
    308.49521      -0.38662
    308.50132       0.11338
    308.50742       0.86338
    308.51353       0.36338
    308.51963      -0.51162
    308.52574      -0.88662
    308.53184       0.11338
    308.53795      -1.38662
    308.54405      -0.51162
    308.55015       0.61338
    308.55626      -0.01162
    308.56236       0.48838
    308.56847      -0.63662
    308.57457       0.23838
    308.58068       0.36338
    308.58678       0.11338
    308.59289      -0.01162
    308.59899       0.36338
    308.60510      -0.38662
    308.61120      -0.88662
    308.61730       0.48838
    308.62341      -0.26162
    308.62951      -0.51162
    308.63562       0.86338
    308.64172      -0.38662
    308.64783      -0.01162
    308.65393       0.86338
    308.66004       0.73838
    308.66614       0.61338
    308.67224       0.61338
    308.67835      -0.38662
    308.68445       0.36338
    308.69056      -0.63662
    308.69666      -1.38662
    308.70277      -0.38662
    308.70887      -1.63662
    308.71498      -2.26162
    308.72108      -1.26162
    308.72719      -2.38662
    308.73329      -0.38662
    308.73939      -0.13662
    308.74550       0.86338
    308.75160       0.86338
    308.75771      -0.38662
    308.76381       1.23838
    308.76992       0.61338
    308.77602      -0.26162
    308.78213      -0.76162
    308.78823      -1.26162
    308.79434       0.36338
    308.80044      -1.13662
    308.80654      -0.76162
    308.81265      -0.38662
    308.81875      -0.38662
    308.82486       1.36338
    308.83096       1.11338
    308.83707       1.36338
    308.84317      -0.51162
    308.84928      -0.76162
    308.85538      -1.26162
    308.86149      -1.51162
    308.86759      -0.76162
    308.87369      -0.26162
    308.87980      -1.63662
    308.88590      -0.01162
    308.89201       0.73838
    308.89811       1.11338
    308.90422       1.73838
    308.91032       1.48838
    308.91643       1.11338
    308.92253      -0.01162
    308.92864      -0.13662
    308.93474      -1.26162
    308.94084      -1.63662
    308.94695      -0.63662
    308.95305      -0.76162
    308.95916       0.36338
    308.96526      -0.63662
    308.97137      -0.88662
    308.97747       1.11338
    308.98358      -0.01162
    308.98968       0.61338
    308.99579      -0.51162
    309.00189      -0.38662
    309.00799      -0.38662
    309.01410      -0.76162
    309.02020      -0.13662
    309.02631      -0.26162
    309.03241      -1.63662
    309.03852      -0.88662
    309.04462      -1.26162
    309.05073       0.48838
    309.05683      -0.01162
    309.06294       0.36338
    309.06904       0.23838
    309.07514      -0.01162
    309.08125      -0.13662
    309.08735       0.11338
    309.09346      -0.63662
    309.09956       0.23838
    309.10567       0.23838
    309.11177      -0.63662
    309.11788       0.61338
    309.12398      -0.01162
    309.13009       0.61338
    309.13619       0.48838
    309.14229       0.61338
    309.14840       0.23838
    309.15450       1.23838
    309.16061       0.11338
    309.16671       0.86338
    309.17282      -0.63662
    309.17892      -0.88662
    309.18503       0.36338
    309.19113       0.11338
    309.19724      -0.01162
    309.20334       0.23838
    309.20944      -0.38662
    309.21555       0.61338
    309.22165       0.73838
    309.22776       1.48838
    309.23386      -0.63662
    309.23997       1.48838
    309.24607       0.36338
    309.25218       0.48838
    309.25828      -0.63662
    309.26439      -0.88662
    309.27049      -0.01162
    309.27659      -0.76162
    309.28270       0.86338
    309.28880       0.23838
    309.29491      -0.63662
    309.30101      -0.26162
    309.30712       0.23838
    309.31322      -0.26162
    309.31933      -0.01162
    309.32543      -1.01162
    309.33154       1.48838
    309.33764       0.48838
    309.34374      -0.01162
    309.34985       0.73838
    309.35595       1.23838
    309.36206      -0.13662
    309.36816       0.11338
    309.37427       0.61338
    309.38037      -0.76162
    309.38648      -0.88662
    309.39258      -0.13662
    309.39869      -1.01162
    309.40479       0.61338
    309.41089      -1.76162
    309.41700       0.73838
    309.42310       0.11338
    309.42921      -0.38662
    309.43531       0.11338
    309.44142      -0.26162
    309.44752       0.48838
    309.45363       0.48838
    309.45973       0.73838
    309.46584      -0.13662
    309.47194       0.11338
    309.47804      -0.13662
    309.48415       0.86338
    309.49025       0.36338
    309.49636       0.36338
    309.50246      -0.01162
    309.50857      -0.38662
    309.51467      -0.26162
    309.52078       0.86338
    309.52688      -0.38662
    309.53299       0.61338
    309.53909      -0.13662
    309.54519      -0.38662
    309.55130      -0.38662
    309.55740      -0.13662
    309.56351       0.23838
    309.56961       0.73838
    309.57572       0.48838
    309.58182       0.86338
    309.58793       0.48838
    309.59403      -1.13662
    309.60014      -0.63662
    309.60624       0.61338
    309.61234      -0.01162
    309.61845       0.73838
    309.62455      -0.38662
    309.63066       0.23838
    309.63676      -0.88662
    309.64287       1.36338
    309.64897       0.73838
    309.65508      -0.13662
    309.66118      -0.38662
    309.66729       0.23838
    309.67339       0.11338
    309.67949      -0.01162
    309.68560      -0.01162
    309.69170       1.11338
    309.69781       0.23838
    309.70391       1.11338
    309.71002      -0.01162
    309.71612       0.23838
    309.72223      -0.26162
    309.72833       0.48838
    309.73444      -0.63662
    309.74054       0.86338
    309.74664       0.48838
    309.75275      -0.26162
    309.75885      -0.13662
    309.76496      -0.13662
    309.77106      -0.26162
    309.77717       0.73838
    309.78327      -0.51162
    309.78938      -1.51162
    309.79548      -0.51162
    309.80159      -0.26162
    309.80769       0.73838
    309.81379      -0.51162
    309.81990       0.36338
    309.82600      -0.38662
    309.83211      -0.26162
    309.83821       1.23838
    309.84432       0.36338
    309.85042       0.98838
    309.85653       0.73838
    309.86263       0.11338
    309.86874       1.48838
    309.87484      -0.38662
    309.88094       1.48838
    309.88705      -0.88662
    309.89315      -1.01162
    309.89926      -0.63662
    309.90536      -0.76162
    309.91147       0.36338
    309.91757      -0.76162
    309.92368       0.73838
    309.92978      -0.51162
    309.93589       0.23838
    309.94199      -0.01162
    309.94809       0.73838
    309.95420       1.11338
    309.96030       0.86338
    309.96641      -0.63662
    309.97251       0.11338
    309.97862      -0.51162
    309.98472      -0.51162
    309.99083       0.61338
    309.99693      -0.26162
    310.00304       0.48838
    310.00914       0.48838
    310.01524       1.23838
    310.02135       0.36338
    310.02745       0.86338
    310.03356       1.11338
    310.03966       0.36338
    310.04577       0.73838
    310.05187      -0.38662
    310.05798      -0.26162
    310.06408       0.36338
    310.07019      -0.13662
    310.07629      -0.38662
    310.08239      -0.51162
    310.08850      -0.01162
    310.09460      -0.13662
    310.10071      -0.01162
    310.10681      -0.63662
    310.11292      -0.38662
    310.11902      -0.26162
    310.12513      -0.26162
    310.13123      -0.51162
    310.13734      -0.13662
    310.14344       0.23838
    310.14954       0.98838
    310.15565       0.36338
    310.16175       0.23838
    310.16786       0.73838
    310.17396       0.73838
    310.18007       0.48838
    310.18617      -0.38662
    310.19228       0.61338
    310.19838       0.11338
    310.20449      -0.01162
    310.21059      -0.63662
    310.21669       0.23838
    310.22280       0.61338
    310.22890      -0.26162
    310.23501      -0.01162
    310.24111       0.73838
    310.24722       0.36338
    310.25332      -0.01162
    310.25943       1.11338
    310.26553       0.48838
    310.27164       0.86338
    310.27774       0.86338
    310.28384       0.86338
    310.28995      -0.63662
    310.29605       0.86338
    310.30216      -0.38662
    310.30826       0.48838
    310.31437       0.36338
    310.32047      -0.13662
    310.32658       0.61338
    310.33268      -0.13662
    310.33879       0.11338
    310.34489       0.23838
    310.35099      -1.51162
    310.35710       0.86338
    310.36320      -0.13662
    310.36931       1.11338
    310.37541       0.36338
    310.38152      -0.13662
    310.38762       0.73838
    310.39373       0.98838
    310.39983       0.23838
    310.40594       0.73838
    310.41204      -0.76162
    310.41814       0.23838
    310.42425      -1.13662
    310.43035       0.11338
    310.43646       0.36338
    310.44256      -0.26162
    310.44867       0.36338
    310.45477       0.11338
    310.46088       0.61338
    310.46698      -0.63662
    310.47309       0.36338
    310.47919       0.23838
    310.48529       0.11338
    310.49140       0.23838
    310.49750       0.23838
    310.50361      -0.51162
    310.50971       0.61338
    310.51582      -0.26162
    310.52192       0.86338
    310.52803       0.61338
    310.53413       0.73838
    310.54024       0.98838
    310.54634       0.36338
    310.55244       0.23838
    310.55855       0.23838
    310.56465      -0.38662
    310.57076      -0.26162
    310.57686       0.23838
    310.58297       0.11338
    310.58907      -0.13662
    310.59518       0.48838
    310.60128      -0.63662
    310.60739      -0.01162
    310.61349       0.23838
    310.61959      -0.63662
    310.62570       0.11338
    310.63180      -0.51162
    310.63791      -0.76162
    310.64401      -1.13662
    310.65012      -0.26162
    310.65622       0.61338
    310.66233       0.36338
    310.66843       0.36338
    310.67454      -0.01162
    310.68064       0.36338
    310.68674       0.36338
    310.69285       0.23838
    310.69895      -0.26162
    310.70506       0.23838
    310.71116      -0.01162
    310.71727       0.36338
    310.72337      -0.38662
    310.72948       0.86338
    310.73558       1.48838
    310.74169       0.11338
    310.74779       1.23838
    310.75389       0.48838
    310.76000       0.86338
    310.76610      -0.26162
    310.77221       0.11338
    310.77831       0.61338
    310.78442      -0.88662
    310.79052       1.36338
    310.79663      -0.01162
    310.80273       0.11338
    310.80883       0.48838
    310.81494      -0.26162
    310.82104       0.86338
    310.82715       0.11338
    310.83325       0.36338
    310.83936      -1.13662
    310.84546       0.11338
    310.85157       0.61338
    310.85767      -0.13662
    310.86378       0.61338
    310.86988      -1.51162
    310.87598      -0.01162
    310.88209      -0.76162
    310.88819      -0.63662
    310.89430      -0.01162
    310.90040      -0.38662
    310.90651      -0.26162
    310.91261       0.61338
    310.91872      -0.01162
    310.92482       1.36338
    310.93093       0.61338
    310.93703       0.61338
    310.94313      -0.63662
    310.94924       0.36338
    310.95534       0.48838
    310.96145      -0.01162
    310.96755      -0.63662
    310.97366       0.23838
    310.97976       0.23838
    310.98587       0.86338
    310.99197      -0.88662
    310.99808      -0.26162
    311.00418      -0.01162
    311.01028      -0.26162
    311.01639       1.11338
    311.02249      -0.13662
    311.02860      -0.13662
    311.03470      -0.51162
    311.04081       0.23838
    311.04691       2.23838
    311.05302       0.23838
    311.05912      -0.13662
    311.06523       0.73838
    311.07133       0.36338
    311.07743       0.61338
    311.08354       0.86338
    311.08964       0.73838
    311.09575      -1.01162
    311.10185       0.11338
    311.10796       0.48838
    311.11406      -0.01162
    311.12017      -0.51162
    311.12627       0.61338
    311.13238      -0.01162
    311.13848       0.23838
    311.14458       0.23838
    311.15069      -0.13662
    311.15679      -0.38662
    311.16290      -0.01162
    311.16900      -0.26162
    311.17511       1.36338
    311.18121      -0.63662
    311.18732      -0.38662
    311.19342       0.11338
    311.19953      -0.13662
    311.20563      -0.51162
    311.21173      -0.63662
    311.21784      -0.51162
    311.22394      -1.13662
    311.23005       0.61338
    311.23615       0.61338
    311.24226      -0.51162
    311.24836       0.23838
    311.25447      -0.26162
    311.26057      -0.76162
    311.26668      -0.01162
    311.27278      -0.26162
    311.27888       1.48838
    311.28499      -0.51162
    311.29109      -0.63662
    311.29720      -0.13662
    311.30330       0.61338
    311.30941       0.36338
    311.31551       0.36338
    311.32162       0.11338
    311.32772       0.86338
    311.33383      -0.38662
    311.33993       0.86338
    311.34603      -0.01162
    311.35214      -0.63662
    311.35824      -0.63662
    311.36435      -0.13662
    311.37045       0.11338
    311.37656       0.48838
    311.38266      -0.13662
    311.38877      -0.26162
    311.39487      -0.38662
    311.40098       0.48838
    311.40708       0.36338
    311.41318       0.48838
    311.41929       0.36338
    311.42539       0.11338
    311.43150       0.11338
    311.43760      -0.76162
    311.44371      -0.01162
    311.44981       2.23838
    311.45592       0.36338
    311.46202      -0.51162
    311.46813      -0.38662
    311.47423       0.98838
    311.48033      -0.01162
    311.48644       0.11338
    311.49254       0.98838
    311.49865       0.48838
    311.50475       0.48838
    311.51086       1.11338
    311.51696       0.98838
    311.52307       0.73838
    311.52917      -0.01162
    311.53528       0.23838
    311.54138       0.48838
    311.54748       0.61338
    311.55359       0.36338
    311.55969      -0.76162
    311.56580      -0.01162
    311.57190      -0.51162
    311.57801       1.11338
    311.58411       0.86338
    311.59022       0.48838
    311.59632      -0.76162
    311.60243       0.11338
    311.60853      -0.01162
    311.61463       0.23838
    311.62074      -0.01162
    311.62684      -0.13662
    311.63295      -0.63662
    311.63905       1.36338
    311.64516       1.36338
    311.65126       1.11338
    311.65737       0.98838
    311.66347       0.61338
    311.66958      -0.01162
    311.67568       0.73838
    311.68178      -0.63662
    311.68789      -0.76162
    311.69399       0.23838
    311.70010       0.11338
    311.70620       0.61338
    311.71231       0.73838
    311.71841       0.61338
    311.72452       1.11338
    311.73062       1.11338
    311.73673       0.73838
    311.74283       0.48838
    311.74893       0.73838
    311.75504       1.11338
    311.76114       0.36338
    311.76725      -0.63662
    311.77335      -0.26162
    311.77946      -0.38662
    311.78556      -0.63662
    311.79167      -0.38662
    311.79777      -0.26162
    311.80388      -0.26162
    311.80998      -0.38662
    311.81608       0.11338
    311.82219       0.11338
    311.82829      -0.01162
    311.83440       0.61338
    311.84050       0.23838
    311.84661       1.11338
    311.85271       0.61338
    311.85882      -0.13662
    311.86492      -0.63662
    311.87103      -0.38662
    311.87713       0.73838
    311.88323      -1.26162
    311.88934       0.11338
    311.89544      -0.13662
    311.90155      -0.01162
    311.90765      -0.13662
    311.91376      -0.63662
    311.91986      -0.01162
    311.92597       1.23838
    311.93207       0.23838
    311.93818       0.11338
    311.94428       0.36338
    311.95038       1.48838
    311.95649       0.11338
    311.96259      -0.13662
    311.96870       0.61338
    311.97480      -0.26162
    311.98091       0.48838
    311.98701      -1.01162
    311.99312      -0.26162
    311.99922      -0.51162
    312.00533       0.11338
    312.01143       0.48838
    312.01753      -0.13662
    312.02364       0.61338
    312.02974       1.48838
    312.03585       0.98838
    312.04195       1.61338
    312.04806       0.48838
    312.05416       1.61338
    312.06027       0.36338
    312.06637       0.61338
    312.07248       0.48838
    312.07858       0.36338
    312.08468       0.36338
    312.09079       0.48838
    312.09689       0.11338
    312.10300       0.98838
    312.10910      -0.01162
    312.11521       0.73838
    312.12131       0.73838
    312.12742       0.48838
    312.13352       2.11338
    312.13963       1.61338
    312.14573       0.73838
    312.15183       2.11338
    312.15794       0.48838
    312.16404       0.61338
    312.17015       1.36338
    312.17625       0.36338
    312.18236      -0.26162
    312.18846       0.48838
    312.19457      -1.13662
    312.20067      -1.01162
    312.20678      -2.01162
    312.21288      -0.63662
    312.21898      -1.38662
    312.22509      -1.88662
    312.23119      -0.51162
    312.23730      -2.63662
    312.24340      -1.26162
    312.24951      -0.76162
    312.25561      -1.01162
    312.26172      -1.26162
    312.26782      -1.76162
    312.27393      -0.38662
    312.28003      -1.51162
    312.28613      -1.51162
    312.29224      -0.51162
    312.29834      -0.63662
    312.30445      -1.51162
    312.31055       0.23838
    312.31666      -0.26162
    312.32276       1.36338
    312.32887       0.73838
    312.33497       0.61338
    312.34108       1.11338
    312.34718       0.48838
    312.35328       1.86338
    312.35939       1.48838
    312.36549       1.23838
    312.37160       0.23838
    312.37770      -0.88662
    312.38381      -0.26162
    312.38991       0.73838
    312.39602       1.36338
    312.40212      -0.13662
    312.40823       1.48838
    312.41433       2.61338
    312.42043       0.36338
    312.42654       0.23838
    312.43264      -0.13662
    312.43875      -0.51162
    312.44485       1.11338
    312.45096       0.48838
    312.45706      -0.01162
    312.46317      -0.63662
    312.46927       0.98838
    312.47538       0.73838
    312.48148      -0.01162
    312.48758      -0.38662
    312.49369      -0.63662
    312.49979      -1.26162
    312.50590      -1.26162
    312.51200      -0.13662
    312.51811       0.11338
    312.52421      -1.38662
    312.53032      -0.38662
    312.53642      -0.01162
    312.54253       0.11338
    312.54863       0.61338
    312.55473      -0.01162
    312.56084      -0.88662
    312.56694      -1.13662
    312.57305      -1.38662
    312.57915      -0.76162
    312.58526      -1.01162
    312.59136      -1.76162
    312.59747      -1.13662
    312.60357      -1.38662
    312.60968      -1.01162
    312.61578      -1.38662
    312.62188       0.11338
    312.62799      -0.76162
    312.63409      -0.76162
    312.64020      -1.13662
    312.64630      -0.88662
    312.65241      -0.26162
    312.65851      -1.51162
    312.66462      -2.51162
    312.67072      -2.26162
    312.67683      -1.63662
    312.68293      -1.01162
    312.68903      -1.88662
    312.69514      -2.13662
    312.70124      -2.26162
    312.70735      -0.88662
    312.71345      -2.26162
    312.71956      -2.01162
    312.72566      -0.76162
    312.73177      -1.01162
    312.73787      -1.26162
    312.74398      -1.38662
    312.75008      -1.63662
    312.75618      -0.51162
    312.76229       0.73838
    312.76839       1.11338
    312.77450      -0.63662
    312.78060      -0.01162
    312.78671       0.48838
    312.79281      -0.01162
    312.79892       0.48838
    312.80502       0.48838
    312.81113       0.23838
    312.81723      -0.76162
    312.82333      -0.26162
    312.82944       1.36338
    312.83554       1.11338
    312.84165       2.23838
    312.84775      -0.01162
    312.85386       0.23838
    312.85996       0.86338
    312.86607       0.48838
    312.87217       2.23838
    312.87827       0.86338
    312.88438       0.36338
    312.89048       1.86338
    312.89659       0.73838
    312.90269       1.36338
    312.90880       0.86338
    312.91490       1.86338
    312.92101       1.73838
    312.92711       0.48838
    312.93322       0.98838
    312.93932       1.23838
    312.94542       0.61338
    312.95153       1.48838
    312.95763       1.11338
    312.96374       0.23838
    312.96984      -0.76162
    312.97595      -1.01162
    312.98205      -0.76162
    312.98816      -1.63662
    312.99426      -1.51162
    313.00037      -1.38662
    313.00647      -1.63662
    313.01257      -1.26162
    313.01868      -1.76162
    313.02478      -2.13662
    313.03089      -1.38662
    313.03699      -1.63662
    313.04310      -1.13662
    313.04920      -1.38662
    313.05531      -1.26162
    313.06141      -1.51162
    313.06752      -1.13662
    313.07362      -0.38662
    313.07972       0.36338
    313.08583       0.11338
    313.09193       0.11338
    313.09804       1.86338
    313.10414       0.61338
    313.11025       0.98838
    313.11635       0.36338
    313.12246       0.98838
    313.12856      -0.38662
    313.13467      -0.63662
    313.14077      -0.51162
    313.14687      -0.38662
    313.15298      -1.76162
    313.15908      -1.63662
    313.16519      -1.13662
    313.17129      -1.01162
    313.17740      -1.38662
    313.18350      -1.26162
    313.18961      -1.88662
    313.19571      -1.51162
    313.20182      -0.13662
    313.20792      -0.38662
    313.21402       0.11338
    313.22013      -0.13662
    313.22623      -0.51162
    313.23234       0.11338
    313.23844      -0.38662
    313.24455      -0.26162
    313.25065       0.36338
    313.25676      -0.38662
    313.26286       0.48838
    313.26897       1.98838
    313.27507       1.98838
    313.28117       1.36338
    313.28728       2.48838
    313.29338       0.98838
    313.29949       1.23838
    313.30559       1.11338
    313.31170       0.98838
    313.31780      -0.63662
    313.32391      -0.76162
    313.33001      -2.51162
    313.33612      -0.13662
    313.34222      -0.13662
    313.34832       0.36338
    313.35443      -1.63662
    313.36053       0.11338
    313.36664       1.48838
    313.37274       0.73838
    313.37885       2.23838
    313.38495       0.23838
    313.39106       0.98838
    313.39716       1.23838
    313.40327       1.48838
    313.40937       2.11338
    313.41547       0.23838
    313.42158       1.23838
    313.42768       1.23838
    313.43379      -0.63662
    313.43989       0.73838
    313.44600       0.23838
    313.45210       0.73838
    313.45821      -0.13662
    313.46431      -0.51162
    313.47042       0.23838
    313.47652      -0.38662
    313.48262       0.23838
    313.48873      -0.01162
    313.49483      -1.01162
    313.50094      -0.26162
    313.50704      -1.01162
    313.51315      -0.76162
    313.51925      -2.13662
    313.52536       0.23838
    313.53146      -0.76162
    313.53757      -0.88662
    313.54367      -1.51162
    313.54977      -0.88662
    313.55588      -1.13662
    313.56198      -0.63662
    313.56809      -0.51162
    313.57419      -0.01162
    313.58030       0.86338
    313.58640       0.11338
    313.59251       1.48838
    313.59861       1.86338
    313.60472       1.23838
    313.61082       0.73838
    313.61692       0.98838
    313.62303       0.11338
    313.62913       1.11338
    313.63524      -0.88662
    313.64134       0.48838
    313.64745      -0.63662
    313.65355      -0.76162
    313.65966       0.11338
    313.66576      -0.26162
    313.67187       0.23838
    313.67797       0.73838
    313.68407      -0.63662
    313.69018       0.98838
    313.69628       0.36338
    313.70239       0.61338
    313.70849       0.98838
    313.71460      -0.63662
    313.72070       0.23838
    313.72681       0.48838
    313.73291      -0.01162
    313.73902      -0.51162
    313.74512      -0.01162
    313.75122      -0.51162
    313.75733      -0.26162
    313.76343      -0.88662
    313.76954      -0.01162
    313.77564      -1.26162
    313.78175      -0.01162
    313.78785      -0.63662
    313.79396      -0.88662
    313.80006      -0.38662
    313.80617       0.23838
    313.81227      -0.38662
    313.81837       0.36338
    313.82448       0.86338
    313.83058       0.36338
    313.83669       1.48838
    313.84279       0.61338
    313.84890       0.23838
    313.85500       0.61338
    313.86111      -0.51162
    313.86721       1.11338
    313.87332      -0.13662
    313.87942      -1.26162
    313.88552       0.86338
    313.89163      -0.01162
    313.89773       0.48838
    313.90384       0.98838
    313.90994      -0.01162
    313.91605      -0.01162
    313.92215       0.11338
    313.92826       0.11338
    313.93436       0.23838
    313.94047      -0.63662
    313.94657       0.23838
    313.95267       0.11338
    313.95878       0.48838
    313.96488       0.61338
    313.97099      -0.01162
    313.97709       0.86338
    313.98320      -0.01162
    313.98930       0.36338
    313.99541      -0.01162
    314.00151      -0.01162
    314.00762       0.86338
    314.01372       1.11338
    314.01982       0.73838
    314.02593       0.73838
    314.03203       0.86338
    314.03814       0.61338
    314.04424       0.36338
    314.05035      -0.26162
    314.05645       0.36338
    314.06256       0.11338
    314.06866       0.73838
    314.07477       0.73838
    314.08087       0.23838
    314.08697       0.23838
    314.09308       0.48838
    314.09918       1.23838
    314.10529      -0.63662
    314.11139       0.23838
    314.11750      -1.13662
    314.12360      -1.13662
    314.12971      -0.63662
    314.13581       0.23838
    314.14192      -1.13662
    314.14802      -0.63662
    314.15412       0.23838
    314.16023       0.48838
    314.16633      -0.38662
    314.17244       0.36338
    314.17854       0.61338
    314.18465      -0.88662
    314.19075       0.48838
    314.19686      -0.01162
    314.20296       0.23838
    314.20907       1.11338
    314.21517      -0.01162
    314.22127      -0.38662
    314.22738       1.23838
    314.23348       0.11338
    314.23959       0.48838
    314.24569       0.36338
    314.25180      -0.38662
    314.25790       0.48838
    314.26401      -0.76162
    314.27011       0.61338
    314.27622       0.23838
    314.28232      -0.01162
    314.28842      -0.01162
    314.29453      -0.01162
    314.30063       0.23838
    314.30674      -0.51162
    314.31284      -0.63662
    314.31895       0.86338
    314.32505       1.36338
    314.33116       0.86338
    314.33726      -0.38662
    314.34337       0.23838
    314.34947      -0.01162
    314.35557       0.48838
    314.36168       0.73838
    314.36778      -0.38662
    314.37389       1.23838
    314.37999       0.98838
    314.38610       0.98838
    314.39220       0.36338
    314.39831      -1.63662
    314.40441       0.73838
    314.41052       0.61338
    314.41662       0.36338
    314.42272      -0.13662
    314.42883       0.48838
    314.43493       0.23838
    314.44104       0.48838
    314.44714      -0.26162
    314.45325       0.36338
    314.45935      -0.63662
    314.46546       0.73838
    314.47156       0.23838
    314.47767      -0.76162
    314.48377      -0.51162
    314.48987      -0.76162
    314.49598       1.36338
    314.50208      -0.63662
    314.50819       0.36338
    314.51429       0.48838
    314.52040      -0.76162
    314.52650      -0.76162
    314.53261       0.11338
    314.53871       0.11338
    314.54482       1.98838
    314.55092       0.61338
    314.55702       0.48838
    314.56313       0.36338
    314.56923      -0.01162
    314.57534      -0.01162
    314.58144       0.36338
    314.58755       0.73838
    314.59365       0.11338
    314.59976      -0.88662
    314.60586       0.48838
    314.61197      -0.26162
    314.61807      -0.88662
    314.62417       0.36338
    314.63028       0.61338
    314.63638       0.98838
    314.64249      -0.13662
    314.64859      -0.13662
    314.65470       0.11338
    314.66080       0.23838
    314.66691       1.36338
    314.67301      -0.26162
    314.67912      -1.26162
    314.68522      -1.88662
    314.69132      -1.26162
    314.69743      -0.38662
    314.70353      -0.51162
    314.70964      -0.01162
    314.71574       0.86338
    314.72185       2.11338
    314.72795       0.11338
    314.73406       1.73838
    314.74016      -0.13662
    314.74627       0.73838
    314.75237      -0.26162
    314.75847       0.73838
    314.76458      -0.01162
    314.77068      -0.13662
    314.77679       0.48838
    314.78289      -0.38662
    314.78900      -0.51162
    314.79510       0.36338
    314.80121       0.48838
    314.80731       0.61338
    314.81342      -0.88662
    314.81952      -0.26162
    314.82562      -0.51162
    314.83173      -0.01162
    314.83783       0.11338
    314.84394       0.11338
    314.85004       0.36338
    314.85615       0.61338
    314.86225       0.48838
    314.86836       0.61338
    314.87446      -0.63662
    314.88057      -0.01162
    314.88667      -1.01162
    314.89277      -0.38662
    314.89888      -0.13662
    314.90498      -0.01162
    314.91109       0.61338
    314.91719       0.48838
    314.92330       0.11338
    314.92940       0.86338
    314.93551      -0.01162
    314.94161      -0.01162
    314.94772      -0.13662
    314.95382       0.11338
    314.95992       0.23838
    314.96603       0.61338
    314.97213       0.23838
    314.97824       0.86338
    314.98434      -0.26162
    314.99045      -1.26162
    314.99655       0.73838
    315.00266       0.61338
    315.00876      -0.01162
    315.01486      -0.13662
    315.02097       0.11338
    315.02707      -1.01162
    315.03318      -0.51162
    315.03928      -0.88662
    315.04539      -0.26162
    315.05149       0.61338
    315.05760       0.23838
    315.06370       0.61338
    315.06981       1.11338
    315.07591       0.73838
    315.08201       0.73838
    315.08812      -0.01162
    315.09422       0.98838
    315.10033      -0.26162
    315.10643       0.86338
    315.11254      -0.88662
    315.11864       0.11338
    315.12475      -0.26162
    315.13085       0.48838
    315.13696      -0.38662
    315.14306      -0.13662
    315.14916       0.36338
    315.15527      -0.26162
    315.16137      -0.01162
    315.16748       0.73838
    315.17358       0.98838
    315.17969      -0.51162
    315.18579      -0.13662
    315.19190      -0.38662
    315.19800       0.36338
    315.20411      -0.51162
    315.21021       0.48838
    315.21631      -1.26162
    315.22242       0.48838
    315.22852      -0.13662
    315.23463      -0.26162
    315.24073       0.73838
    315.24684       0.36338
    315.25294       1.73838
    315.25905       0.86338
    315.26515       0.36338
    315.27126       0.73838
    315.27736       0.11338
    315.28346       0.73838
    315.28957      -0.26162
    315.29567       1.48838
    315.30178      -0.88662
    315.30788      -0.38662
    315.31399       0.61338
    315.32009       0.36338
    315.32620       1.48838
    315.33230       1.23838
    315.33841       0.48838
    315.34451       1.23838
    315.35061      -0.13662
    315.35672       1.36338
    315.36282       1.11338
    315.36893       1.11338
    315.37503       0.86338
    315.38114      -1.01162
    315.38724      -0.13662
    315.39335      -0.76162
    315.39945      -1.01162
    315.40556      -1.38662
    315.41166      -2.76162
    315.41776      -1.63662
    315.42387      -1.76162
    315.42997      -1.88662
    315.43608      -2.63662
    315.44218      -2.01162
    315.44829      -1.63662
    315.45439      -2.26162
    315.46050      -1.01162
    315.46660      -0.76162
    315.47271      -0.88662
    315.47881      -1.26162
    315.48491      -1.63662
    315.49102      -2.88662
    315.49712      -1.38662
    315.50323      -1.88662
    315.50933      -0.76162
    315.51544      -1.01162
    315.52154      -1.38662
    315.52765      -1.26162
    315.53375      -0.63662
    315.53986      -2.13662
    315.54596      -1.51162
    315.55206      -1.38662
    315.55817      -1.13662
    315.56427       0.11338
    315.57038       0.23838
    315.57648       1.61338
    315.58259       2.61338
    315.58869       1.86338
    315.59480       1.23838
    315.60090      -0.63662
    315.60701      -0.13662
    315.61311       0.23838
    315.61921       0.36338
    315.62532      -0.01162
    315.63142      -1.01162
    315.63753      -0.38662
    315.64363      -1.51162
    315.64974      -1.76162
    315.65584      -2.01162
    315.66195      -0.88662
    315.66805      -0.01162
    315.67416      -1.13662
    315.68026       0.11338
    315.68636       1.36338
    315.69247       0.23838
    315.69857       1.98838
    315.70468       1.73838
    315.71078       1.36338
    315.71689       0.61338
    315.72299       1.36338
    315.72910       2.11338
    315.73520      -0.13662
    315.74131      -0.01162
    315.74741       0.36338
    315.75351      -0.63662
    315.75962      -0.26162
    315.76572      -0.13662
    315.77183      -0.13662
    315.77793       0.48838
    315.78404      -1.38662
    315.79014       0.48838
    315.79625      -2.01162
    315.80235      -0.51162
    315.80846      -0.63662
    315.81456      -0.13662
    315.82066      -0.26162
    315.82677      -0.51162
    315.83287      -0.76162
    315.83898       0.36338
    315.84508      -0.38662
    315.85119       1.23838
    315.85729      -0.63662
    315.86340       0.73838
    315.86950       0.36338
    315.87561       0.36338
    315.88171       2.11338
    315.88781       0.23838
    315.89392       1.48838
    315.90002       0.98838
    315.90613      -0.26162
    315.91223      -0.13662
    315.91834      -1.01162
    315.92444       0.48838
    315.93055      -0.88662
    315.93665       0.11338
    315.94276      -0.01162
    315.94886      -0.76162
    315.95496      -0.88662
    315.96107      -1.51162
    315.96717      -0.51162
    315.97328      -1.76162
    315.97938      -1.38662
    315.98549      -0.63662
    315.99159      -0.51162
    315.99770      -0.88662
    316.00380      -0.38662
    316.00991      -1.26162
    316.01601       0.36338
    316.02211       0.11338
    316.02822      -0.01162
    316.03432      -0.01162
    316.04043      -0.26162
    316.04653      -0.26162
    316.05264      -0.38662
    316.05874      -0.88662
    316.06485      -0.51162
    316.07095      -0.01162
    316.07706       0.48838
    316.08316       1.11338
    316.08926       1.23838
    316.09537      -0.26162
    316.10147       0.61338
    316.10758       0.36338
    316.11368       1.23838
    316.11979       0.98838
    316.12589       0.73838
    316.13200       0.86338
    316.13810       0.98838
    316.14421       0.98838
    316.15031       0.61338
    316.15641       0.73838
    316.16252       1.36338
    316.16862      -0.38662
    316.17473       0.61338
    316.18083      -0.01162
    316.18694       0.73838
    316.19304       0.11338
    316.19915      -0.38662
    316.20525      -0.13662
    316.21136      -0.13662
    316.21746       0.23838
    316.22356      -1.51162
    316.22967      -0.76162
    316.23577       0.11338
    316.24188      -1.26162
    316.24798       0.36338
    316.25409      -1.26162
    316.26019      -1.38662
    316.26630      -0.13662
    316.27240      -0.38662
    316.27851      -0.38662
    316.28461      -0.63662
    316.29071       0.36338
    316.29682       0.11338
    316.30292      -0.51162
    316.30903       1.36338
    316.31513      -0.26162
    316.32124       1.23838
    316.32734       0.98838
    316.33345       0.36338
    316.33955       1.23838
    316.34566       0.11338
    316.35176       0.36338
    316.35786       0.23838
    316.36397       0.36338
    316.37007       0.61338
    316.37618      -1.51162
    316.38228       0.61338
    316.38839      -0.01162
    316.39449      -0.38662
    316.40060       0.98838
    316.40670      -0.76162
    316.41281       0.86338
    316.41891      -0.63662
    316.42501       0.61338
    316.43112       1.73838
    316.43722       0.11338
    316.44333       1.11338
    316.44943       0.48838
    316.45554       0.23838
    316.46164       0.23838
    316.46775       0.11338
    316.47385      -0.88662
    316.47996      -0.13662
    316.48606      -0.88662
    316.49216       0.11338
    316.49827      -1.38662
    316.50437       0.23838
    316.51048      -0.51162
    316.51658       0.11338
    316.52269       1.23838
    316.52879       1.11338
    316.53490       1.11338
    316.54100       1.36338
    316.54711       1.23838
    316.55321       0.23838
    316.55931      -0.38662
    316.56542       1.61338
    316.57152      -0.38662
    316.57763      -0.76162
    316.58373      -1.26162
    316.58984      -0.13662
    316.59594       0.23838
    316.60205      -1.76162
    316.60815      -0.13662
    316.61426      -0.63662
    316.62036       0.23838
    316.62646      -0.38662
    316.63257       0.73838
    316.63867      -0.88662
    316.64478      -0.38662
    316.65088      -0.13662
    316.65699       0.48838
    316.66309       0.23838
    316.66920      -0.63662
    316.67530      -0.13662
    316.68141       1.98838
    316.68751      -0.76162
    316.69361       0.73838
    316.69972      -0.01162
    316.70582       0.23838
    316.71193       0.23838
    316.71803       0.73838
    316.72414       0.48838
    316.73024       0.23838
    316.73635       0.36338
    316.74245       0.61338
    316.74856      -0.01162
    316.75466       1.23838
    316.76076       0.48838
    316.76687       0.48838
    316.77297       0.36338
    316.77908      -1.51162
    316.78518      -0.76162
    316.79129      -0.63662
    316.79739      -0.51162
    316.80350      -0.63662
    316.80960      -0.26162
    316.81571      -0.63662
    316.82181       0.11338
    316.82791       0.23838
    316.83402       0.23838
    316.84012      -1.01162
    316.84623      -0.01162
    316.85233      -0.13662
    316.85844       0.48838
    316.86454       0.86338
    316.87065      -0.63662
    316.87675       0.98838
    316.88286      -0.51162
    316.88896       1.23838
    316.89506      -0.51162
    316.90117      -0.51162
    316.90727       0.73838
    316.91338       0.36338
    316.91948       0.73838
    316.92559       0.36338
    316.93169      -0.13662
    316.93780       1.23838
    316.94390       0.98838
    316.95001      -0.26162
    316.95611       0.86338
    316.96221      -0.76162
    316.96832       0.48838
    316.97442      -0.76162
    316.98053       0.61338
    316.98663      -0.51162
    316.99274       0.73838
    316.99884       0.86338
    317.00495      -0.88662
    317.01105       0.23838
    317.01716      -0.26162
    317.02326       0.23838
    317.02936       0.11338
    317.03547       0.73838
    317.04157       0.48838
    317.04768      -1.13662
    317.05378       0.11338
    317.05989       1.48838
    317.06599       0.48838
    317.07210      -0.13662
    317.07820      -0.13662
    317.08431      -0.76162
    317.09041       0.11338
    317.09651      -0.13662
    317.10262       0.11338
    317.10872       0.23838
    317.11483      -0.26162
    317.12093      -0.26162
    317.12704       0.36338
    317.13314      -0.01162
    317.13925       0.23838
    317.14535       0.48838
    317.15145      -0.51162
    317.15756       1.11338
    317.16366       0.61338
    317.16977       0.86338
    317.17587       0.23838
    317.18198      -0.26162
    317.18808       1.23838
    317.19419       0.48838
    317.20029       0.73838
    317.20640      -0.88662
    317.21250       1.11338
    317.21860       0.98838
    317.22471      -0.26162
    317.23081      -0.01162
    317.23692      -0.01162
    317.24302       0.11338
    317.24913      -0.01162
    317.25523       0.11338
    317.26134       1.11338
    317.26744       0.48838
    317.27355       0.48838
    317.27965       0.23838
    317.28575      -0.13662
    317.29186       0.48838
    317.29796       0.48838
    317.30407       0.48838
    317.31017       0.73838
    317.31628      -0.88662
    317.32238       0.73838
    317.32849       0.11338
    317.33459      -1.01162
    317.34070      -0.76162
    317.34680      -0.13662
    317.35290       1.11338
    317.35901      -0.01162
    317.36511       0.11338
    317.37122       0.36338
    317.37732      -0.01162
    317.38343       0.73838
    317.38953       0.98838
    317.39564       0.61338
    317.40174      -0.63662
    317.40785       0.23838
    317.41395       0.73838
    317.42005      -0.51162
    317.42616      -0.88662
    317.43226      -0.51162
    317.43837      -0.38662
    317.44447      -0.26162
    317.45058      -0.88662
    317.45668      -0.01162
    317.46279      -0.13662
    317.46889      -0.38662
    317.47500       1.23838
    317.48110      -0.01162
    317.48720       0.61338
    317.49331      -0.13662
    317.49941       0.11338
    317.50552      -0.01162
    317.51162       0.23838
    317.51773       0.61338
    317.52383       0.48838
    317.52994      -0.13662
    317.53604       0.36338
    317.54215      -0.38662
    317.54825       0.61338
    317.55435      -0.63662
    317.56046      -0.51162
    317.56656       0.48838
    317.57267      -0.63662
    317.57877       0.23838
    317.58488       1.86338
    317.59098       0.23838
    317.59709      -0.26162
    317.60319       0.98838
    317.60930       0.23838
    317.61540      -0.76162
    317.62150      -0.01162
    317.62761      -0.38662
    317.63371       0.23838
    317.63982      -0.88662
    317.64592      -0.26162
    317.65203      -0.26162
    317.65813      -0.38662
    317.66424       0.61338
    317.67034      -0.26162
    317.67645       1.23838
    317.68255      -0.51162
    317.68865      -0.38662
    317.69476       1.73838
    317.70086      -1.01162
    317.70697       0.61338
    317.71307       0.36338
    317.71918       0.23838
    317.72528      -0.01162
    317.73139      -0.88662
    317.73749      -0.51162
    317.74360      -1.38662
    317.74970       0.11338
    317.75580      -1.13662
    317.76191      -0.01162
    317.76801      -0.01162
    317.77412      -0.38662
    317.78022       0.86338
    317.78633      -0.01162
    317.79243      -0.88662
    317.79854       0.98838
    317.80464      -0.13662
    317.81075       0.23838
    317.81685      -0.26162
    317.82295      -0.63662
    317.82906       0.48838
    317.83516       0.48838
    317.84127       0.36338
    317.84737       0.11338
    317.85348      -0.26162
    317.85958       0.23838
    317.86569      -0.51162
    317.87179      -0.01162
    317.87790      -0.51162
    317.88400      -1.13662
    317.89010      -0.01162
    317.89621      -1.63662
    317.90231      -1.51162
    317.90842      -2.26162
    317.91452      -1.38662
    317.92063      -2.13662
    317.92673      -1.13662
    317.93284       1.23838
    317.93894       0.23838
    317.94505       0.86338
    317.95115       0.86338
    317.95725       0.86338
    317.96336       1.23838
    317.96946       0.61338
    317.97557       1.86338
    317.98167       1.98838
    317.98778       0.98838
    317.99388       1.86338
    317.99999       0.86338
    318.00609       1.61338
    318.01220       1.23838
    318.01830      -0.38662
    318.02440       0.36338
    318.03051      -0.76162
    318.03661      -1.51162
    318.04272      -0.13662
    318.04882      -0.51162
    318.05493      -1.26162
    318.06103      -1.51162
    318.06714      -0.63662
    318.07324      -0.26162
    318.07935      -0.13662
    318.08545      -0.51162
    318.09155       1.11338
    318.09766       0.61338
    318.10376       1.48838
    318.10987       1.11338
    318.11597       3.48838
    318.12208       0.61338
    318.12818       1.61338
    318.13429       1.48838
    318.14039       0.36338
    318.14650      -1.38662
    318.15260      -0.01162
    318.15870      -1.26162
    318.16481      -1.63662
    318.17091      -1.38662
    318.17702      -1.01162
    318.18312      -1.01162
    318.18923      -1.51162
    318.19533      -0.88662
    318.20144      -0.76162
    318.20754      -0.76162
    318.21365       0.11338
    318.21975      -0.26162
    318.22585      -0.26162
    318.23196      -0.88662
    318.23806      -1.13662
    318.24417      -0.63662
    318.25027      -0.38662
    318.25638      -0.38662
    318.26248      -0.63662
    318.26859       0.98838
    318.27469       0.73838
    318.28080       0.61338
    318.28690      -0.13662
    318.29300       0.98838
    318.29911       1.23838
    318.30521       0.86338
    318.31132      -0.01162
    318.31742       1.36338
    318.32353       0.61338
    318.32963       0.11338
    318.33574      -0.63662
    318.34184      -0.88662
    318.34795      -0.51162
    318.35405      -0.88662
    318.36015      -1.38662
    318.36626       0.86338
    318.37236      -1.88662
    318.37847       1.36338
    318.38457       0.36338
    318.39068       0.11338
    318.39678       0.98838
    318.40289       0.61338
    318.40899       0.73838
    318.41510       0.61338
    318.42120       1.73838
    318.42730      -0.01162
    318.43341       0.98838
    318.43951       1.23838
    318.44562       0.86338
    318.45172      -1.13662
    318.45783       0.86338
    318.46393      -0.76162
    318.47004      -0.51162
    318.47614      -0.63662
    318.48225      -0.88662
    318.48835      -0.88662
    318.49445      -0.38662
    318.50056      -0.01162
    318.50666       0.23838
    318.51277      -1.88662
    318.51887      -0.38662
    318.52498       0.98838
    318.53108       0.48838
    318.53719      -1.26162
    318.54329      -0.01162
    318.54940      -0.01162
    318.55550      -0.63662
    318.56160      -0.01162
    318.56771      -0.88662
    318.57381       0.11338
    318.57992      -1.38662
    318.58602      -0.76162
    318.59213      -0.38662
    318.59823      -1.13662
    318.60434      -0.13662
    318.61044      -1.01162
    318.61655      -0.13662
    318.62265      -1.13662
    318.62875      -1.26162
    318.63486      -0.76162
    318.64096      -2.26162
    318.64707      -0.38662
    318.65317      -1.26162
    318.65928      -1.38662
    318.66538      -0.76162
    318.67149      -1.13662
    318.67759      -1.51162
    318.68370      -1.26162
    318.68980      -0.88662
    318.69590      -1.01162
    318.70201      -0.51162
    318.70811      -0.63662
    318.71422      -0.01162
    318.72032      -1.26162
    318.72643      -0.13662
    318.73253       1.23838
    318.73864       0.11338
    318.74474      -0.76162
    318.75085       0.73838
    318.75695      -0.38662
    318.76305       1.11338
    318.76916       0.23838
    318.77526      -0.38662
    318.78137      -0.13662
    318.78747      -1.38662
    318.79358       0.86338
    318.79968       0.11338
    318.80579       0.36338
    318.81189      -0.26162
    318.81800       0.36338
    318.82410       0.86338
    318.83020       0.98838
    318.83631      -0.51162
    318.84241       0.11338
    318.84852      -0.51162
    318.85462       0.36338
    318.86073      -1.01162
    318.86683      -0.26162
    318.87294      -1.01162
    318.87904      -0.88662
    318.88515      -0.63662
    318.89125      -0.76162
    318.89735      -1.63662
    318.90346      -0.01162
    318.90956      -1.38662
    318.91567      -0.51162
    318.92177      -0.63662
    318.92788      -0.51162
    318.93398      -0.01162
    318.94009      -1.38662
    318.94619      -1.01162
    318.95230      -0.51162
    318.95840      -0.26162
    318.96450       0.86338
    318.97061      -0.76162
    318.97671      -0.01162
    318.98282      -0.51162
    318.98892       0.11338
    318.99503       0.11338
    319.00113      -0.88662
    319.00724       0.48838
    319.01334      -0.38662
    319.01945       1.98838
    319.02555       0.48838
    319.03165       0.36338
    319.03776      -0.76162
    319.04386      -0.26162
    319.04997      -1.01162
    319.05607       0.36338
    319.06218       1.48838
    319.06828      -0.63662
    319.07439       0.36338
    319.08049       0.36338
    319.08660       0.36338
    319.09270      -0.51162
    319.09880       0.86338
    319.10491       0.61338
    319.11101       0.36338
    319.11712      -0.38662
    319.12322       0.23838
    319.12933       0.23838
    319.13543      -0.26162
    319.14154      -1.01162
    319.14764      -0.51162
    319.15375       0.23838
    319.15985      -0.38662
    319.16595       0.98838
    319.17206       0.11338
    319.17816       0.36338
    319.18427      -0.51162
    319.19037       0.36338
    319.19648       0.11338
    319.20258      -0.01162
    319.20869      -0.51162
    319.21479      -0.13662
    319.22090      -0.13662
    319.22700      -0.63662
    319.23310      -1.38662
    319.23921      -0.26162
    319.24531      -0.51162
    319.25142      -0.13662
    319.25752       1.36338
    319.26363       0.11338
    319.26973      -0.13662
    319.27584      -0.13662
    319.28194      -0.26162
    319.28804      -0.38662
    319.29415      -0.76162
    319.30025      -0.88662
    319.30636      -0.01162
    319.31246      -0.63662
    319.31857       1.23838
    319.32467      -0.26162
    319.33078       0.11338
    319.33688       0.23838
    319.34299       0.61338
    319.34909       0.86338
    319.35519       0.73838
    319.36130       1.48838
    319.36740      -1.26162
    319.37351       0.61338
    319.37961      -0.38662
    319.38572      -0.38662
    319.39182       0.11338
    319.39793      -0.13662
    319.40403       0.86338
    319.41014      -1.26162
    319.41624       1.23838
    319.42234       1.23838
    319.42845      -0.38662
    319.43455       1.11338
    319.44066       0.61338
    319.44676      -0.63662
    319.45287       0.98838
    319.45897       0.11338
    319.46508       1.23838
    319.47118       0.61338
    319.47729       0.61338
    319.48339      -0.88662
    319.48949       0.11338
    319.49560      -0.01162
    319.50170      -0.13662
    319.50781       0.23838
    319.51391       0.61338
    319.52002       0.23838
    319.52612      -0.76162
    319.53223      -0.01162
    319.53833       0.86338
    319.54444       0.48838
    319.55054       0.98838
    319.55664       0.23838
    319.56275       0.11338
    319.56885       0.36338
    319.57496       1.11338
    319.58106      -0.13662
    319.58717       0.48838
    319.59327      -0.38662
    319.59938      -0.63662
    319.60548      -0.63662
    319.61159      -0.51162
    319.61769      -0.26162
    319.62379      -0.51162
    319.62990      -0.01162
    319.63600      -1.63662
    319.64211       1.48838
    319.64821       0.23838
    319.65432      -0.76162
    319.66042       0.73838
    319.66653       0.61338
    319.67263       2.61338
    319.67874       0.73838
    319.68484       0.73838
    319.69094       0.36338
    319.69705       0.36338
    319.70315      -0.13662
    319.70926      -0.88662
    319.71536       0.36338
    319.72147      -1.13662
    319.72757       0.73838
    319.73368       0.61338
    319.73978      -0.01162
    319.74589      -0.38662
    319.75199      -0.38662
    319.75809       0.11338
    319.76420       0.48838
    319.77030       0.36338
    319.77641       1.73838
    319.78251      -0.01162
    319.78862       1.23838
    319.79472       0.98838
    319.80083       1.11338
    319.80693       0.73838
    319.81304       1.48838
    319.81914      -0.38662
    319.82524      -1.01162
    319.83135      -0.13662
    319.83745       0.86338
    319.84356       0.61338
    319.84966       1.23838
    319.85577       0.36338
    319.86187      -0.13662
    319.86798       1.11338
    319.87408      -0.76162
    319.88019       1.86338
    319.88629       0.61338
    319.89239       0.86338
    319.89850       0.48838
    319.90460       1.48838
    319.91071      -0.38662
    319.91681      -0.38662
    319.92292      -0.88662
    319.92902       0.73838
    319.93513       0.11338
    319.94123       0.61338
    319.94734       0.98838
    319.95344       0.73838
    319.95954       0.98838
    319.96565       1.11338
    319.97175       0.61338
    319.97786       0.48838
    319.98396      -0.13662
    319.99007      -0.13662
    319.99617       0.36338
    320.00228       0.48838
    320.00838       0.73838
    320.01449       0.23838
    320.02059       0.36338
    320.02669      -1.13662
    320.03280       0.36338
    320.03890      -0.76162
    320.04501       0.36338
    320.05111      -0.38662
    320.05722       0.48838
    320.06332       0.11338
    320.06943       1.98838
    320.07553       0.98838
    320.08164       1.11338
    320.08774       0.36338
    320.09384       1.23838
    320.09995      -0.38662
    320.10605       2.11338
    320.11216      -0.38662
    320.11826       0.73838
    320.12437      -0.01162
    320.13047      -1.13662
    320.13658       0.61338
    320.14268       1.11338
    320.14879       0.36338
    320.15489       0.48838
    320.16099      -1.01162
    320.16710       1.23838
    320.17320      -0.38662
    320.17931      -0.38662
    320.18541      -0.63662
    320.19152       1.61338
    320.19762       0.11338
    320.20373       1.61338
    320.20983      -0.26162
    320.21594       0.48838
    320.22204       1.73838
    320.22814       0.23838
    320.23425      -0.01162
    320.24035       0.36338
    320.24646      -0.01162
    320.25256      -0.26162
    320.25867       0.61338
    320.26477      -0.26162
    320.27088      -0.01162
    320.27698      -0.88662
    320.28309       1.11338
    320.28919       0.11338
    320.29529       1.11338
    320.30140       0.48838
    320.30750       0.86338
    320.31361      -0.13662
    320.31971       0.23838
    320.32582      -0.01162
    320.33192      -0.26162
    320.33803      -0.13662
    320.34413      -0.38662
    320.35024      -0.13662
    320.35634      -0.63662
    320.36244      -0.38662
    320.36855      -0.01162
    320.37465       0.61338
    320.38076       0.48838
    320.38686       1.23838
    320.39297      -0.26162
    320.39907       0.23838
    320.40518       0.36338
    320.41128       0.23838
    320.41739       0.48838
    320.42349       0.11338
    320.42959      -0.01162
    320.43570       0.36338
    320.44180       0.11338
    320.44791      -0.01162
    320.45401      -0.88662
    320.46012       0.61338
    320.46622       1.36338
    320.47233      -0.01162
    320.47843       0.73838
    320.48454      -0.01162
    320.49064       0.48838
    320.49674       0.36338
    320.50285       1.48838
    320.50895       0.61338
    320.51506       0.48838
    320.52116       0.11338
    320.52727      -0.51162
    320.53337      -0.51162
    320.53948       1.48838
    320.54558      -0.76162
    320.55169      -0.26162
    320.55779       0.36338
    320.56389      -0.63662
    320.57000       0.23838
    320.57610       1.23838
    320.58221       1.36338
    320.58831       0.11338
    320.59442       0.36338
    320.60052       0.86338
    320.60663      -0.63662
    320.61273       0.36338
    320.61884      -0.01162
    320.62494      -0.51162
    320.63104      -0.13662
    320.63715      -0.38662
    320.64325       0.11338
    320.64936       0.48838
    320.65546      -0.13662
    320.66157       0.48838
    320.66767      -0.63662
    320.67378       0.11338
    320.67988       0.48838
    320.68599       0.73838
    320.69209      -0.51162
    320.69819       0.73838
    320.70430       1.11338
    320.71040       1.61338
    320.71651       1.23838
    320.72261      -0.01162
    320.72872       0.11338
    320.73482      -1.76162
    320.74093      -0.38662
    320.74703      -0.26162
    320.75314       0.98838
    320.75924       1.11338
    320.76534       1.86338
    320.77145       0.73838
    320.77755       0.98838
    320.78366      -0.38662
    320.78976       2.61338
    320.79587       0.86338
    320.80197       2.11338
    320.80808       1.73838
    320.81418       0.23838
    320.82029       1.73838
    320.82639       1.11338
    320.83249       1.98838
    320.83860       0.86338
    320.84470       1.48838
    320.85081       1.11338
    320.85691       0.73838
    320.86302       1.23838
    320.86912       0.61338
    320.87523      -0.51162
    320.88133      -0.63662
    320.88744      -0.26162
    320.89354       0.36338
    320.89964      -1.26162
    320.90575      -1.26162
    320.91185      -0.26162
    320.91796      -1.76162
    320.92406       0.23838
    320.93017      -0.38662
    320.93627      -1.01162
    320.94238      -0.88662
    320.94848       0.23838
    320.95459      -0.13662
    320.96069       0.36338
    320.96679      -0.01162
    320.97290      -0.26162
    320.97900      -0.63662
    320.98511      -0.26162
    320.99121      -0.26162
    320.99732      -0.63662
    321.00342      -0.26162
    321.00953       0.73838
    321.01563       1.23838
    321.02174       0.98838
    321.02784       1.61338
    321.03394       0.73838
    321.04005       1.11338
    321.04615       0.73838
    321.05226      -0.13662
    321.05836      -1.38662
    321.06447      -0.63662
    321.07057      -1.01162
    321.07668      -0.13662
    321.08278      -1.51162
    321.08889      -0.63662
    321.09499      -0.51162
    321.10109      -0.76162
    321.10720      -0.26162
    321.11330      -0.26162
    321.11941      -0.13662
    321.12551      -1.01162
    321.13162       0.11338
    321.13772      -1.26162
    321.14383      -0.76162
    321.14993      -1.63662
    321.15604      -1.26162
    321.16214       0.23838
    321.16824       0.23838
    321.17435       0.11338
    321.18045      -0.76162
    321.18656      -1.13662
    321.19266      -1.38662
    321.19877      -1.13662
    321.20487      -1.76162
    321.21098      -0.63662
    321.21708      -1.26162
    321.22319       0.11338
    321.22929      -1.13662
    321.23539      -0.76162
    321.24150      -1.01162
    321.24760       2.11338
    321.25371       0.48838
    321.25981       0.98838
    321.26592       1.48838
    321.27202       0.36338
    321.27813       0.86338
    321.28423       0.73838
    321.29034       0.36338
    321.29644       1.11338
    321.30254      -0.63662
    321.30865       0.23838
    321.31475      -1.51162
    321.32086      -0.76162
    321.32696      -1.26162
    321.33307      -1.63662
    321.33917       0.73838
    321.34528      -1.01162
    321.35138      -0.76162
    321.35749       0.11338
    321.36359      -0.13662
    321.36969      -1.01162
    321.37580       0.23838
    321.38190       0.36338
    321.38801      -0.26162
    321.39411      -0.38662
    321.40022       1.11338
    321.40632      -1.13662
    321.41243       0.86338
    321.41853       1.11338
    321.42463       1.98838
    321.43074       1.11338
    321.43684       0.48838
    321.44295       0.36338
    321.44905       1.36338
    321.45516      -0.76162
    321.46126       0.73838
    321.46737      -1.51162
    321.47347      -0.63662
    321.47958      -0.63662
    321.48568       0.23838
    321.49178      -0.63662
    321.49789      -0.63662
    321.50399      -0.88662
    321.51010      -0.38662
    321.51620      -1.26162
    321.52231       0.61338
    321.52841      -0.38662
    321.53452       1.11338
    321.54062      -0.01162
    321.54673       1.11338
    321.55283       0.48838
    321.55893       0.48838
    321.56504      -0.13662
    321.57114       0.11338
    321.57725       0.73838
    321.58335       0.36338
    321.58946      -1.51162
    321.59556      -0.26162
    321.60167      -0.26162
    321.60777      -0.63662
    321.61388      -0.38662
    321.61998       0.61338
    321.62608       1.73838
    321.63219      -0.13662
    321.63829      -0.38662
    321.64440      -0.38662
    321.65050      -0.51162
    321.65661      -2.01162
    321.66271      -1.13662
    321.66882      -0.76162
    321.67492      -1.38662
    321.68103      -1.51162
    321.68713      -0.13662
    321.69323      -2.76162
    321.69934      -2.01162
    321.70544      -1.13662
    321.71155      -0.76162
    321.71765      -1.88662
    321.72376      -1.63662
    321.72986      -0.76162
    321.73597      -1.51162
    321.74207      -1.63662
    321.74818      -1.63662
    321.75428      -0.38662
    321.76038      -0.51162
    321.76649      -1.38662
    321.77259       0.11338
    321.77870      -1.26162
    321.78480      -0.01162
    321.79091      -1.51162
    321.79701      -0.88662
    321.80312      -0.01162
    321.80922      -2.13662
    321.81533      -0.88662
    321.82143       0.48838
    321.82753      -1.38662
    321.83364      -0.76162
    321.83974      -1.63662
    321.84585      -0.88662
    321.85195      -0.38662
    321.85806      -0.76162
    321.86416      -1.38662
    321.87027      -0.26162
    321.87637      -1.13662
    321.88248      -1.13662
    321.88858       0.23838
    321.89468      -1.88662
    321.90079      -1.13662
    321.90689      -0.38662
    321.91300      -0.76162
    321.91910      -0.01162
    321.92521      -0.26162
    321.93131      -1.01162
    321.93742      -0.26162
    321.94352      -0.38662
    321.94963       0.11338
    321.95573      -0.01162
    321.96183      -0.38662
    321.96794       0.86338
    321.97404       0.11338
    321.98015      -0.13662
    321.98625      -0.51162
    321.99236      -0.01162
    321.99846      -1.13662
    322.00457       0.11338
    322.01067      -1.76162
    322.01678      -0.26162
    322.02288      -1.38662
    322.02898       0.61338
    322.03509       0.11338
    322.04119      -1.51162
    322.04730       0.11338
    322.05340      -1.38662
    322.05951       0.36338
    322.06561      -0.88662
    322.07172      -0.26162
    322.07782      -0.13662
    322.08393      -0.76162
    322.09003       0.11338
    322.09613      -1.26162
    322.10224      -1.13662
    322.10834      -0.63662
    322.11445      -0.63662
    322.12055      -1.26162
    322.12666      -1.13662
    322.13276      -0.38662
    322.13887      -1.51162
    322.14497      -1.38662
    322.15108      -1.51162
    322.15718      -1.38662
    322.16328      -1.26162
    322.16939      -1.26162
    322.17549      -1.01162
    322.18160      -0.88662
    322.18770      -0.76162
    322.19381      -2.76162
    322.19991      -0.51162
    322.20602      -1.76162
    322.21212      -1.63662
    322.21823      -1.38662
    322.22433      -0.63662
    322.23043      -0.51162
    322.23654      -0.38662
    322.24264      -1.13662
    322.24875      -0.38662
    322.25485      -3.26162
    322.26096       0.48838
    322.26706      -0.38662
    322.27317      -0.38662
    322.27927       0.48838
    322.28538      -2.76162
    322.29148      -0.51162
    322.29758      -1.26162
    322.30369      -1.88662
    322.30979      -0.76162
    322.31590      -1.38662
    322.32200       0.23838
    322.32811      -0.88662
    322.33421      -1.26162
    322.34032      -2.13662
    322.34642      -2.01162
    322.35253      -1.88662
    322.35863      -0.63662
    322.36473      -1.51162
    322.37084      -0.01162
    322.37694      -1.26162
    322.38305      -0.63662
    322.38915      -2.26162
    322.39526      -1.13662
    322.40136      -1.13662
    322.40747      -1.01162
    322.41357      -1.13662
    322.41968      -0.26162
    322.42578      -0.01162
    322.43188      -0.26162
    322.43799      -0.88662
    322.44409      -1.51162
    322.45020      -1.13662
    322.45630      -1.26162
    322.46241      -0.13662
    322.46851      -0.88662
    322.47462       0.36338
    322.48072      -2.01162
    322.48683      -0.38662
    322.49293      -1.13662
    322.49903      -2.26162
    322.50514      -1.38662
    322.51124      -0.38662
    322.51735      -0.63662
    322.52345      -0.51162
    322.52956      -0.88662
    322.53566      -0.76162
    322.54177      -1.51162
    322.54787      -1.01162
    322.55398      -1.88662
    322.56008      -1.88662
    322.56618      -2.51162
    322.57229      -1.76162
    322.57839      -0.38662
    322.58450      -0.26162
    322.59060      -0.88662
    322.59671      -1.26162
    322.60281      -0.63662
    322.60892      -0.51162
    322.61502      -1.13662
    322.62113      -1.63662
    322.62723      -1.13662
    322.63333       0.11338
    322.63944      -1.76162
    322.64554      -2.01162
    322.65165      -0.88662
    322.65775      -0.88662
    322.66386      -0.76162
    322.66996      -0.26162
    322.67607      -1.13662
    322.68217      -0.38662
    322.68828      -1.63662
    322.69438       0.23838
    322.70048      -0.76162
    322.70659      -1.13662
    322.71269      -1.51162
    322.71880      -1.01162
    322.72490      -1.26162
    322.73101      -1.38662
    322.73711      -1.26162
    322.74322      -1.13662
    322.74932      -2.01162
    322.75543      -0.76162
    322.76153      -2.88662
    322.76763      -0.63662
    322.77374      -1.13662
    322.77984      -0.38662
    322.78595      -2.01162
    322.79205      -0.26162
    322.79816      -0.38662
    322.80426      -0.01162
    322.81037       0.36338
    322.81647      -0.13662
    322.82258      -0.38662
    322.82868      -0.38662
    322.83478      -0.38662
    322.84089       0.36338
    322.84699      -0.76162
    322.85310      -1.01162
    322.85920      -0.13662
    322.86531      -0.51162
    322.87141      -0.26162
    322.87752      -0.13662
    322.88362      -0.01162
    322.88973       0.73838
    322.89583      -0.01162
    322.90193       0.36338
    322.90804       0.36338
    322.91414       0.61338
    322.92025       0.36338
    322.92635       0.36338
    322.93246      -0.01162
    322.93856       0.98838
    322.94467       0.11338
    322.95077       0.36338
    322.95688      -1.01162
    322.96298       0.36338
    322.96908      -0.13662
    322.97519       0.61338
    322.98129      -1.13662
    322.98740      -0.13662
    322.99350      -0.26162
    322.99961      -1.01162
    323.00571      -0.01162
    323.01182       0.61338
    323.01792       1.23838
    323.02403      -0.01162
    323.03013      -0.51162
    323.03623       0.48838
    323.04234      -0.26162
    323.04844      -1.63662
    323.05455      -1.76162
    323.06065      -1.01162
    323.06676      -0.76162
    323.07286      -0.88662
    323.07897      -0.26162
    323.08507      -0.26162
    323.09118      -0.63662
    323.09728      -1.01162
    323.10338      -1.51162
    323.10949      -0.38662
    323.11559      -1.51162
    323.12170       0.36338
    323.12780      -0.88662
    323.13391      -0.76162
    323.14001      -0.63662
    323.14612      -0.38662
    323.15222      -1.38662
    323.15833      -1.01162
    323.16443      -0.13662
    323.17053      -0.13662
    323.17664      -0.51162
    323.18274      -0.63662
    323.18885      -1.26162
    323.19495      -0.88662
    323.20106      -0.88662
    323.20716      -1.26162
    323.21327      -1.76162
    323.21937      -1.76162
    323.22548      -1.26162
    323.23158       0.11338
    323.23768      -0.38662
    323.24379       0.23838
    323.24989      -1.13662
    323.25600      -1.01162
    323.26210      -0.51162
    323.26821      -1.51162
    323.27431      -0.76162
    323.28042      -1.51162
    323.28652      -1.63662
    323.29263      -1.76162
    323.29873      -1.88662
    323.30483      -0.76162
    323.31094      -1.76162
    323.31704      -2.01162
    323.32315      -2.38662
    323.32925      -2.01162
    323.33536      -1.26162
    323.34146      -1.63662
    323.34757      -0.01162
    323.35367      -2.26162
    323.35978      -1.26162
    323.36588      -1.76162
    323.37198      -0.63662
    323.37809      -3.13662
    323.38419      -2.01162
    323.39030      -2.51162
    323.39640      -1.88662
    323.40251      -2.88662
    323.40861      -0.26162
    323.41472      -1.38662
    323.42082      -0.88662
    323.42693       0.11338
    323.43303      -0.51162
    323.43913      -0.76162
    323.44524      -0.76162
    323.45134      -1.38662
    323.45745       0.11338
    323.46355      -0.51162
    323.46966      -1.13662
    323.47576       0.11338
    323.48187      -1.38662
    323.48797      -0.01162
    323.49407      -2.63662
    323.50018      -0.76162
    323.50628      -1.76162
    323.51239       0.36338
    323.51849      -1.63662
    323.52460      -0.26162
    323.53070      -0.13662
    323.53681      -0.01162
    323.54291      -0.76162
    323.54902      -0.01162
    323.55512      -0.63662
    323.56122      -1.63662
    323.56733      -0.76162
    323.57343       0.48838
    323.57954      -0.13662
    323.58564      -0.13662
    323.59175      -0.38662
    323.59785      -1.51162
    323.60396      -1.63662
    323.61006      -2.13662
    323.61617      -2.01162
    323.62227      -1.13662
    323.62837      -0.63662
    323.63448      -1.13662
    323.64058      -0.63662
    323.64669      -0.26162
    323.65279      -1.63662
    323.65890       0.11338
    323.66500      -1.26162
    323.67111      -2.13662
    323.67721      -0.38662
    323.68332      -1.76162
    323.68942       0.61338
    323.69552      -2.88662
    323.70163      -1.88662
    323.70773      -1.01162
    323.71384      -1.63662
    323.71994      -1.88662
    323.72605      -0.88662
    323.73215      -1.38662
    323.73826      -2.01162
    323.74436      -1.88662
    323.75047      -0.51162
    323.75657      -2.26162
    323.76267      -1.13662
    323.76878      -2.63662
    323.77488      -1.76162
    323.78099       0.36338
    323.78709      -2.01162
    323.79320      -1.76162
    323.79930      -1.63662
    323.80541      -2.13662
    323.81151      -2.01162
    323.81762      -3.13662
    323.82372      -1.63662
    323.82982      -1.13662
    323.83593      -1.13662
    323.84203      -0.51162
    323.84814      -1.38662
    323.85424      -1.13662
    323.86035      -0.51162
    323.86645      -1.88662
    323.87256      -1.63662
    323.87866      -1.26162
    323.88477      -1.38662
    323.89087      -2.63662
    323.89697      -1.01162
    323.90308      -1.88662
    323.90918      -0.76162
    323.91529      -3.01162
    323.92139      -1.26162
    323.92750      -1.76162
    323.93360       0.11338
    323.93971      -1.38662
    323.94581      -1.51162
    323.95192      -0.76162
    323.95802      -1.26162
    323.96412      -2.88662
    323.97023      -1.26162
    323.97633      -1.01162
    323.98244      -2.38662
    323.98854      -2.01162
    323.99465      -1.01162
    324.00075      -1.38662
    324.00686      -1.63662
    324.01296      -0.88662
    324.01907      -2.38662
    324.02517      -1.26162
    324.03127      -2.01162
    324.03738      -2.26162
    324.04348      -1.76162
    324.04959      -1.51162
    324.05569      -1.13662
    324.06180      -1.88662
    324.06790      -1.26162
    324.07401      -2.01162
    324.08011      -2.76162
    324.08622      -2.26162
    324.09232      -2.63662
    324.09842      -2.63662
    324.10453      -1.63662
    324.11063      -2.63662
    324.11674      -2.88662
    324.12284      -2.26162
    324.12895      -1.01162
    324.13505      -3.26162
    324.14116      -1.26162
    324.14726      -2.63662
    324.15337      -2.63662
    324.15947      -0.63662
    324.16557      -2.26162
    324.17168      -2.38662
    324.17778      -2.01162
    324.18389      -2.51162
    324.18999      -1.63662
    324.19610      -2.63662
    324.20220      -3.51162
    324.20831      -2.76162
    324.21441      -1.38662
    324.22052      -1.88662
    324.22662      -2.51162
    324.23272      -3.26162
    324.23883      -2.38662
    324.24493      -3.13662
    324.25104      -3.01162
    324.25714      -1.38662
    324.26325      -3.63662
    324.26935      -2.26162
    324.27546      -3.26162
    324.28156      -2.51162
    324.28767      -3.13662
    324.29377      -2.51162
    324.29987      -2.63662
    324.30598      -4.26162
    324.31208      -3.01162
    324.31819      -2.63662
    324.32429      -2.26162
    324.33040      -1.88662
    324.33650      -2.63662
    324.34261      -2.26162
    324.34871      -2.76162
    324.35482      -4.13662
    324.36092      -1.88662
    324.36702      -3.01162
    324.37313      -3.26162
    324.37923      -4.38662
    324.38534      -4.26162
    324.39144      -2.88662
    324.39755      -1.88662
    324.40365      -2.01162
    324.40976      -1.88662
    324.41586      -3.88662
    324.42197      -2.51162
    324.42807      -3.01162
    324.43417      -3.13662
    324.44028      -2.26162
    324.44638      -3.38662
    324.45249      -2.63662
    324.45859      -4.01162
    324.46470      -2.38662
    324.47080      -4.26162
    324.47691      -2.26162
    324.48301      -4.63662
    324.48912      -4.13662
    324.49522      -2.63662
    324.50132      -3.13662
    324.50743      -2.88662
    324.51353      -3.13662
    324.51964      -4.13662
    324.52574      -3.38662
    324.53185      -4.51162
    324.53795      -3.13662
    324.54406      -2.63662
    324.55016      -2.38662
    324.55627      -3.63662
    324.56237      -4.13662
    324.56847      -1.88662
    324.57458      -4.26162
    324.58068      -1.88662
    324.58679      -2.63662
    324.59289      -4.13662
    324.59900      -3.01162
    324.60510      -1.76162
    324.61121      -2.26162
    324.61731      -3.01162
    324.62342      -2.38662
    324.62952      -3.13662
    324.63562      -3.88662
    324.64173      -4.01162
    324.64783      -3.26162
    324.65394      -4.38662
    324.66004      -3.26162
    324.66615      -2.38662
    324.67225      -3.38662
    324.67836      -3.63662
    324.68446      -4.01162
    324.69057      -2.63662
    324.69667      -2.13662
    324.70277      -2.63662
    324.70888      -2.88662
    324.71498      -1.26162
    324.72109      -2.51162
    324.72719      -1.88662
    324.73330      -2.88662
    324.73940      -2.51162
    324.74551      -2.63662
    324.75161      -4.26162
    324.75772      -2.38662
    324.76382      -3.38662
    324.76992      -3.01162
    324.77603      -2.26162
    324.78213      -3.38662
    324.78824      -2.38662
    324.79434      -2.88662
    324.80045      -2.01162
    324.80655      -1.26162
    324.81266      -3.01162
    324.81876      -2.63662
    324.82487      -0.13662
    324.83097      -0.88662
    324.83707      -1.63662
    324.84318      -1.38662
    324.84928      -0.88662
    324.85539      -2.01162
    324.86149      -3.26162
    324.86760      -2.51162
    324.87370      -5.13662
    324.87981      -5.01162
    324.88591      -3.26162
    324.89202      -2.76162
    324.89812      -2.76162
    324.90422      -4.26162
    324.91033      -4.13662
    324.91643      -3.76162
    324.92254      -3.76162
    324.92864      -3.88662
    324.93475      -3.63662
    324.94085      -3.01162
    324.94696      -3.26162
    324.95306      -3.13662
    324.95917      -3.13662
    324.96527      -3.13662
    324.97137      -3.13662
    324.97748      -1.13662
    324.98358       0.23838
    324.98969       0.61338
    324.99579      -1.76162
    325.00190      -0.13662
    325.00800      -1.51162
    325.01411      -0.38662
    325.02021      -0.76162
    325.02632      -1.13662
    325.03242       0.11338
    325.03852      -1.38662
    325.04463      -1.13662
    325.05073      -2.51162
    325.05684      -3.01162
    325.06294      -2.13662
    325.06905      -2.13662
    325.07515      -1.51162
    325.08126      -1.01162
    325.08736       0.11338
    325.09347       0.98838
    325.09957       1.36338
    325.10567      -0.38662
    325.11178       1.48838
    325.11788       1.73838
    325.12399      -1.01162
    325.13009       0.86338
    325.13620       1.23838
    325.14230      -1.01162
    325.14841      -0.38662
    325.15451      -0.26162
    325.16062      -1.51162
    325.16672      -1.51162
    325.17282      -1.26162
    325.17893       0.86338
    325.18503      -1.88662
    325.19114      -0.38662
    325.19724      -0.01162
    325.20335       0.48838
    325.20945       0.86338
    325.21556       1.61338
    325.22166      -0.26162
    325.22777      -0.51162
    325.23387       0.48838
    325.23997      -1.76162
    325.24608       0.48838
    325.25218       0.36338
    325.25829       0.61338
    325.26439       1.86338
    325.27050       1.48838
    325.27660      -0.01162
    325.28271      -0.76162
    325.28881       0.48838
    325.29492      -0.26162
    325.30102      -0.13662
    325.30712      -1.88662
    325.31323       0.86338
    325.31933      -0.01162
    325.32544       0.36338
    325.33154       1.98838
    325.33765       1.11338
    325.34375       0.73838
    325.34986       0.86338
    325.35596       0.11338
    325.36207       0.48838
    325.36817      -0.26162
    325.37427       1.61338
    325.38038       0.61338
    325.38648       0.48838
    325.39259       0.98838
    325.39869       0.86338
    325.40480       0.61338
    325.41090      -0.01162
    325.41701       1.86338
    325.42311       0.98838
    325.42922      -0.51162
    325.43532       0.98838
    325.44142       0.86338
    325.44753       1.73838
    325.45363       1.61338
    325.45974       0.98838
    325.46584       1.11338
    325.47195       0.73838
    325.47805       2.23838
    325.48416       1.86338
    325.49026       0.61338
    325.49637       2.86338
    325.50247       0.98838
    325.50857       2.11338
    325.51468       2.48838
    325.52078       1.61338
    325.52689       2.36338
    325.53299       1.73838
    325.53910       2.36338
    325.54520       2.11338
    325.55131       2.48838
    325.55741       2.73838
    325.56352       1.61338
    325.56962       1.23838
    325.57572       0.73838
    325.58183       0.11338
    325.58793       1.73838
    325.59404      -0.88662
    325.60014       0.11338
    325.60625       1.86338
    325.61235       0.36338
    325.61846       0.98838
    325.62456       1.73838
    325.63066       1.73838
    325.63677       1.23838
    325.64287       1.61338
    325.64898       1.86338
    325.65508       3.11338
    325.66119       1.86338
    325.66729       0.73838
    325.67340       1.23838
    325.67950       2.48838
    325.68561       2.98838
    325.69171      -0.26162
    325.69781       2.36338
    325.70392       1.23838
    325.71002       0.98838
    325.71613       2.73838
    325.72223       0.23838
    325.72834       3.11338
    325.73444       2.48838
    325.74055       3.11338
    325.74665       2.86338
    325.75276       1.48838
    325.75886       1.73838
    325.76496       0.98838
    325.77107       1.36338
    325.77717       1.61338
    325.78328       0.61338
    325.78938       0.86338
    325.79549       0.61338
    325.80159       0.11338
    325.80770       1.11338
    325.81380       1.11338
    325.81991       0.98838
    325.82601       1.11338
    325.83211       1.36338
    325.83822       0.11338
    325.84432      -0.01162
    325.85043       2.48838
    325.85653       1.11338
    325.86264       1.11338
    325.86874       1.86338
    325.87485       0.36338
    325.88095      -0.01162
    325.88706       0.86338
    325.89316       1.61338
    325.89926       1.11338
    325.90537       0.48838
    325.91147       0.98838
    325.91758       1.86338
    325.92368       1.11338
    325.92979      -0.01162
    325.93589       1.36338
    325.94200       0.73838
    325.94810       0.98838
    325.95421       1.61338
    325.96031       1.11338
    325.96641       1.11338
    325.97252       1.73838
    325.97862      -1.26162
    325.98473       0.73838
    325.99083      -0.01162
    325.99694       0.73838
    326.00304      -0.88662
    326.00915      -0.01162
    326.01525       1.48838
    326.02136       0.23838
    326.02746      -0.26162
    326.03356       1.36338
    326.03967       0.36338
    326.04577       0.61338
    326.05188       0.86338
    326.05798      -0.13662
    326.06409       0.73838
    326.07019       1.11338
    326.07630      -0.38662
    326.08240       0.48838
    326.08851       0.36338
    326.09461      -0.13662
    326.10071      -0.76162
    326.10682       1.61338
    326.11292       1.86338
    326.11903       1.11338
    326.12513       0.61338
    326.13124       2.36338
    326.13734       1.61338
    326.14345       0.36338
    326.14955       0.73838
    326.15566       1.98838
    326.16176       0.36338
    326.16786       0.61338
    326.17397       0.61338
    326.18007      -0.26162
    326.18618       0.98838
    326.19228       0.23838
    326.19839      -0.76162
    326.20449       0.11338
    326.21060       0.73838
    326.21670       0.98838
    326.22281      -0.13662
    326.22891      -0.76162
    326.23501       0.36338
    326.24112       0.98838
    326.24722       2.36338
    326.25333       0.61338
    326.25943      -0.63662
    326.26554       0.48838
    326.27164       0.98838
    326.27775      -0.01162
    326.28385      -0.51162
    326.28996       1.61338
    326.29606       1.98838
    326.30216       0.86338
    326.30827       1.48838
    326.31437      -0.13662
    326.32048      -0.13662
    326.32658       0.11338
    326.33269      -0.01162
    326.33879       0.23838
    326.34490      -0.51162
    326.35100       1.36338
    326.35711       0.23838
    326.36321       0.36338
    326.36931       0.36338
    326.37542       0.61338
    326.38152      -0.63662
    326.38763      -0.26162
    326.39373      -0.38662
    326.39984       0.86338
    326.40594       0.23838
    326.41205       0.61338
    326.41815      -0.26162
    326.42426      -0.38662
    326.43036      -0.13662
    326.43646      -0.13662
    326.44257      -0.63662
    326.44867       0.36338
    326.45478      -0.38662
    326.46088       0.11338
    326.46699      -0.13662
    326.47309       0.36338
    326.47920      -0.26162
    326.48530       0.23838
    326.49141       0.11338
    326.49751      -0.13662
    326.50361       0.36338
    326.50972       0.36338
    326.51582       0.36338
    326.52193       0.11338
    326.52803      -0.88662
    326.53414      -0.63662
    326.54024      -0.13662
    326.54635       0.61338
    326.55245       0.86338
    326.55856       0.98838
    326.56466       0.61338
    326.57076       0.36338
    326.57687      -1.13662
    326.58297       0.36338
    326.58908       0.98838
    326.59518       0.98838
    326.60129       0.36338
    326.60739      -0.63662
    326.61350      -1.51162
    326.61960       0.36338
    326.62571       0.23838
    326.63181      -0.26162
    326.63791       0.98838
    326.64402      -0.38662
    326.65012       0.36338
    326.65623       0.61338
    326.66233       0.86338
    326.66844       0.36338
    326.67454       1.98838
    326.68065       0.98838
    326.68675      -0.63662
    326.69286       0.11338
    326.69896       0.48838
    326.70506       0.73838
    326.71117      -0.13662
    326.71727      -0.13662
    326.72338      -0.51162
    326.72948       0.36338
    326.73559      -0.01162
    326.74169       0.73838
    326.74780      -0.01162
    326.75390      -0.13662
    326.76001       0.23838
    326.76611       0.36338
    326.77221      -0.01162
    326.77832       0.23838
    326.78442       1.11338
    326.79053       0.98838
    326.79663       0.36338
    326.80274       0.36338
    326.80884      -2.01162
    326.81495       0.11338
    326.82105       0.36338
    326.82716       0.98838
    326.83326       0.86338
    326.83936      -0.76162
    326.84547      -1.01162
    326.85157      -0.01162
    326.85768       0.11338
    326.86378      -0.76162
    326.86989      -0.26162
    326.87599       0.86338
    326.88210      -0.88662
    326.88820       0.98838
    326.89431      -0.26162
    326.90041      -1.26162
    326.90651       0.36338
    326.91262      -0.88662
    326.91872       0.98838
    326.92483       1.36338
    326.93093       0.23838
    326.93704      -1.38662
    326.94314      -1.38662
    326.94925      -0.38662
    326.95535       0.86338
    326.96146      -0.38662
    326.96756       0.98838
    326.97366      -0.26162
    326.97977       0.11338
    326.98587       1.61338
    326.99198       1.23838
    326.99808       0.23838
    327.00419       0.23838
    327.01029       1.73838
    327.01640       0.61338
    327.02250      -1.38662
    327.02861       0.61338
    327.03471       0.11338
    327.04081       0.11338
    327.04692      -1.13662
    327.05302       0.98838
    327.05913       0.73838
    327.06523       0.86338
    327.07134      -0.26162
    327.07744       0.11338
    327.08355       0.73838
    327.08965       0.48838
    327.09576       0.11338
    327.10186      -0.63662
    327.10796       0.36338
    327.11407       0.36338
    327.12017       0.61338
    327.12628       1.48838
    327.13238       0.98838
    327.13849       1.11338
    327.14459       0.73838
    327.15070       0.36338
    327.15680      -0.13662
    327.16291      -0.76162
    327.16901       0.23838
    327.17511       1.36338
    327.18122       1.36338
    327.18732      -0.26162
    327.19343       1.23838
    327.19953       2.36338
    327.20564       0.23838
    327.21174      -0.38662
    327.21785       1.23838
    327.22395       0.98838
    327.23006       0.23838
    327.23616       1.61338
    327.24226       0.48838
    327.24837      -1.13662
    327.25447      -0.51162
    327.26058       2.48838
    327.26668       0.23838
    327.27279      -0.01162
    327.27889      -0.13662
    327.28500       0.48838
    327.29110       0.86338
    327.29721      -0.51162
    327.30331      -0.13662
    327.30941      -1.01162
    327.31552      -0.51162
    327.32162       0.73838
    327.32773      -0.88662
    327.33383       0.48838
    327.33994       1.61338
    327.34604       0.36338
    327.35215       0.73838
    327.35825      -0.38662
    327.36436      -0.88662
    327.37046      -0.13662
    327.37656      -1.76162
    327.38267       1.61338
    327.38877       1.61338
    327.39488       1.11338
    327.40098      -1.26162
    327.40709       0.86338
    327.41319       0.11338
    327.41930       0.48838
    327.42540       0.36338
    327.43151      -0.26162
    327.43761      -0.51162
    327.44371       1.11338
    327.44982      -0.76162
    327.45592       1.61338
    327.46203       1.61338
    327.46813      -0.63662
    327.47424      -0.01162
    327.48034      -0.51162
    327.48645       0.61338
    327.49255      -0.51162
    327.49866      -0.38662
    327.50476       0.73838
    327.51086      -0.01162
    327.51697       0.23838
    327.52307      -0.76162
    327.52918      -0.76162
    327.53528       0.23838
    327.54139       0.86338
    327.54749       0.36338
    327.55360      -0.26162
    327.55970       0.11338
    327.56581      -0.51162
    327.57191      -0.38662
    327.57801       0.36338
    327.58412       0.86338
    327.59022       0.98838
    327.59633       1.23838
    327.60243       1.23838
    327.60854       0.48838
    327.61464      -0.88662
    327.62075      -0.63662
    327.62685       0.11338
    327.63296       1.86338
    327.63906       0.48838
    327.64516      -1.13662
    327.65127      -0.51162
    327.65737       0.73838
    327.66348      -0.01162
    327.66958       0.48838
    327.67569      -0.26162
    327.68179      -0.51162
    327.68790      -0.63662
    327.69400       1.23838
    327.70011      -0.01162
    327.70621       0.48838
    327.71231      -0.01162
    327.71842       1.73838
    327.72452       0.36338
    327.73063      -0.88662
    327.73673      -0.38662
    327.74284       1.11338
    327.74894      -0.76162
    327.75505       0.23838
    327.76115       0.48838
    327.76725      -0.01162
    327.77336      -0.38662
    327.77946      -0.01162
    327.78557       0.36338
    327.79167       0.48838
    327.79778       1.23838
    327.80388      -0.26162
    327.80999      -0.63662
    327.81609       1.23838
    327.82220       1.61338
    327.82830       1.11338
    327.83440      -0.63662
    327.84051       1.23838
    327.84661       0.23838
    327.85272      -0.38662
    327.85882      -1.38662
    327.86493       0.23838
    327.87103       1.23838
    327.87714      -0.26162
    327.88324      -0.76162
    327.88935      -0.76162
    327.89545      -0.13662
    327.90155       0.86338
    327.90766      -0.63662
    327.91376      -1.38662
    327.91987      -0.26162
    327.92597      -0.13662
    327.93208       1.11338
    327.93818      -1.26162
    327.94429       0.61338
    327.95039       1.11338
    327.95650      -1.26162
    327.96260       0.98838
    327.96870      -0.13662
    327.97481       0.61338
    327.98091      -0.13662
    327.98702       0.86338
    327.99312       0.36338
    327.99923       0.86338
    328.00533       0.36338
    328.01144       0.61338
    328.01754      -0.26162
    328.02365       0.48838
    328.02975       0.86338
    328.03585       2.48838
    328.04196       2.48838
    328.04806       1.48838
    328.05417       1.11338
    328.06027       1.61338
    328.06638       0.36338
    328.07248      -0.88662
    328.07859      -0.13662
    328.08469      -0.26162
    328.09080      -0.38662
    328.09690      -1.88662
    328.10300      -0.88662
    328.10911      -0.13662
    328.11521      -1.26162
    328.12132      -1.76162
    328.12742      -3.88662
    328.13353      -1.63662
    328.13963      -1.88662
    328.14574      -1.88662
    328.15184      -1.51162
    328.15795       0.36338
    328.16405       1.11338
    328.17015       0.11338
    328.17626       0.36338
    328.18236       0.36338
    328.18847      -0.01162
    328.19457      -0.63662
    328.20068       0.98838
    328.20678       0.23838
    328.21289      -0.13662
    328.21899       1.48838
    328.22510       0.86338
    328.23120       1.23838
    328.23730       0.86338
    328.24341       1.36338
    328.24951       2.11338
    328.25562       1.11338
    328.26172       2.36338
    328.26783       1.11338
    328.27393       1.23838
    328.28004       1.11338
    328.28614       3.36338
    328.29225       0.86338
    328.29835       2.23838
    328.30445       2.61338
    328.31056      -0.26162
    328.31666       0.61338
    328.32277      -0.26162
    328.32887      -1.38662
    328.33498       0.23838
    328.34108      -1.13662
    328.34719      -0.88662
    328.35329       0.11338
    328.35940       0.23838
    328.36550       0.98838
    328.37160      -0.63662
    328.37771       0.23838
    328.38381      -0.76162
    328.38992      -0.26162
    328.39602       0.73838
    328.40213      -1.88662
    328.40823      -2.01162
    328.41434      -0.88662
    328.42044      -0.63662
    328.42655      -1.38662
    328.43265      -0.51162
    328.43875       1.11338
    328.44486      -0.88662
    328.45096      -0.76162
    328.45707       0.23838
    328.46317       0.36338
    328.46928       0.86338
    328.47538       0.11338
    328.48149       0.61338
    328.48759       0.86338
    328.49370       1.98838
    328.49980       1.48838
    328.50590       0.98838
    328.51201       0.11338
    328.51811       1.48838
    328.52422       1.73838
    328.53032       0.86338
    328.53643       0.11338
    328.54253       0.98838
    328.54864       1.23838
    328.55474       1.11338
    328.56085       1.11338
    328.56695       1.11338
    328.57305       1.36338
    328.57916       0.11338
    328.58526      -0.13662
    328.59137       0.36338
    328.59747       1.61338
    328.60358      -0.51162
    328.60968      -1.38662
    328.61579      -1.26162
    328.62189      -1.26162
    328.62800      -0.01162
    328.63410       0.73838
    328.64020      -1.01162
    328.64631      -1.51162
    328.65241      -1.38662
    328.65852      -0.13662
    328.66462       0.86338
    328.67073      -0.51162
    328.67683      -0.26162
    328.68294      -0.26162
    328.68904       0.36338
    328.69515      -2.01162
    328.70125      -1.63662
    328.70735      -0.01162
    328.71346      -1.51162
    328.71956       0.61338
    328.72567       0.48838
    328.73177       0.36338
    328.73788       0.98838
    328.74398       1.11338
    328.75009       1.86338
    328.75619       0.73838
    328.76230       2.48838
    328.76840       1.61338
    328.77450       0.61338
    328.78061       1.61338
    328.78671       1.73838
    328.79282       1.36338
    328.79892       0.11338
    328.80503       0.11338
    328.81113       1.48838
    328.81724       0.98838
    328.82334       0.23838
    328.82945      -0.01162
    328.83555      -0.63662
    328.84165       1.61338
    328.84776      -0.38662
    328.85386       0.98838
    328.85997       1.23838
    328.86607      -0.38662
    328.87218      -1.13662
    328.87828       0.36338
    328.88439       0.73838
    328.89049       0.86338
    328.89660       0.11338
    328.90270       0.48838
    328.90880      -1.13662
    328.91491       0.23838
    328.92101      -1.38662
    328.92712      -0.76162
    328.93322       0.11338
    328.93933      -0.63662
    328.94543      -1.13662
    328.95154      -1.51162
    328.95764      -0.51162
    328.96375      -0.63662
    328.96985      -0.88662
    328.97595      -1.01162
    328.98206      -0.76162
    328.98816       0.48838
    328.99427      -0.01162
    329.00037      -0.13662
    329.00648       0.86338
    329.01258      -0.76162
    329.01869      -0.01162
    329.02479      -1.26162
    329.03090      -0.88662
    329.03700      -0.51162
    329.04310      -1.13662
    329.04921       0.23838
    329.05531      -1.13662
    329.06142      -0.51162
    329.06752      -0.51162
    329.07363      -0.13662
    329.07973      -0.76162
    329.08584      -0.63662
    329.09194      -0.26162
    329.09805       0.36338
    329.10415      -1.63662
    329.11025      -0.13662
    329.11636       1.23838
    329.12246      -0.88662
    329.12857      -0.76162
    329.13467       0.61338
    329.14078       1.36338
    329.14688       1.73838
    329.15299       1.98838
    329.15909       2.23838
    329.16520       2.61338
    329.17130       2.23838
    329.17740       0.48838
    329.18351       0.48838
    329.18961       1.48838
    329.19572       0.98838
    329.20182      -0.51162
    329.20793       1.11338
    329.21403       0.98838
    329.22014       0.36338
    329.22624       0.36338
    329.23235      -1.76162
    329.23845      -1.63662
    329.24455      -0.76162
    329.25066      -0.51162
    329.25676      -0.76162
    329.26287      -1.01162
    329.26897       0.48838
    329.27508      -0.38662
    329.28118      -0.51162
    329.28729       0.11338
    329.29339      -0.51162
    329.29950      -1.26162
    329.30560      -1.38662
    329.31170      -0.76162
    329.31781      -0.88662
    329.32391      -1.63662
    329.33002      -1.88662
    329.33612      -1.13662
    329.34223      -0.76162
    329.34833      -1.01162
    329.35444      -1.51162
    329.36054      -2.13662
    329.36665      -1.01162
    329.37275      -2.76162
    329.37885      -0.51162
    329.38496      -3.13662
    329.39106      -0.88662
    329.39717      -2.13662
    329.40327      -2.76162
    329.40938      -1.76162
    329.41548      -0.51162
    329.42159      -1.13662
    329.42769      -1.26162
    329.43380      -0.76162
    329.43990      -0.26162
    329.44600       0.11338
    329.45211       0.73838
    329.45821       0.36338
    329.46432       1.36338
    329.47042       0.23838
    329.47653       1.11338
    329.48263       0.61338
    329.48874       1.61338
    329.49484       1.23838
    329.50095      -0.26162
    329.50705       1.61338
    329.51315       0.61338
    329.51926       0.73838
    329.52536       0.23838
    329.53147       1.61338
    329.53757       1.61338
    329.54368       0.61338
    329.54978       1.23838
    329.55589       0.48838
    329.56199       0.36338
    329.56810       1.61338
    329.57420       0.61338
    329.58030      -0.63662
    329.58641       0.61338
    329.59251       0.11338
    329.59862       0.23838
    329.60472      -0.88662
    329.61083       0.36338
    329.61693       0.73838
    329.62304       0.48838
    329.62914       1.23838
    329.63525      -0.01162
    329.64135       1.61338
    329.64745       1.48838
    329.65356      -0.01162
    329.65966       0.23838
    329.66577      -2.01162
    329.67187       0.23838
    329.67798       1.61338
    329.68408       1.11338
    329.69019       1.86338
    329.69629       0.48838
    329.70240      -0.88662
    329.70850      -0.63662
    329.71460      -2.38662
    329.72071      -1.13662
    329.72681      -0.88662
    329.73292       1.11338
    329.73902      -1.51162
    329.74513      -0.26162
    329.75123      -0.51162
    329.75734       0.11338
    329.76344       0.86338
    329.76955      -0.38662
    329.77565      -0.26162
    329.78175       0.73838
    329.78786       1.61338
    329.79396       3.11338
    329.80007       0.11338
    329.80617       0.48838
    329.81228       1.11338
    329.81838       0.98838
    329.82449      -0.01162
    329.83059       1.11338
    329.83670       1.23838
    329.84280       1.11338
    329.84890       2.36338
    329.85501       2.48838
    329.86111       1.23838
    329.86722       0.98838
    329.87332       0.73838
    329.87943       0.48838
    329.88553       0.61338
    329.89164       1.73838
    329.89774       0.73838
    329.90384      -0.38662
    329.90995      -0.76162
    329.91605      -0.01162
    329.92216      -0.38662
    329.92826       0.73838
    329.93437      -0.88662
    329.94047      -1.88662
    329.94658      -2.01162
    329.95268      -2.26162
    329.95879      -0.63662
    329.96489      -0.38662
    329.97099      -1.13662
    329.97710      -0.76162
    329.98320      -0.13662
    329.98931      -0.51162
    329.99541      -1.13662
    330.00152      -0.76162
    330.00762       0.11338
    330.01373      -1.26162
    330.01983       0.61338
    330.02594       0.73838
    330.03204       1.23838
    330.03814       1.11338
    330.04425       1.48838
    330.05035       1.73838
    330.05646       0.86338
    330.06256       0.73838
    330.06867      -1.13662
    330.07477      -0.51162
    330.08088      -1.26162
    330.08698      -1.26162
    330.09309      -0.88662
    330.09919      -1.13662
    330.10529       0.61338
    330.11140       0.61338
    330.11750       2.11338
    330.12361       1.86338
    330.12971       0.36338
    330.13582       0.11338
    330.14192      -0.13662
    330.14803      -0.13662
    330.15413       0.36338
    330.16024       0.36338
    330.16634       1.36338
    330.17244      -0.01162
    330.17855       0.11338
    330.18465       0.48838
    330.19076      -0.01162
    330.19686      -0.76162
    330.20297      -0.51162
    330.20907       0.11338
    330.21518       0.73838
    330.22128       1.86338
    330.22739       1.11338
    330.23349       0.36338
    330.23959      -0.01162
    330.24570      -2.01162
    330.25180       0.48838
    330.25791       0.48838
    330.26401       0.48838
    330.27012       0.61338
    330.27622       0.48838
    330.28233       1.11338
    330.28843       0.48838
    330.29454      -0.51162
    330.30064      -0.63662
    330.30674      -1.63662
    330.31285       0.73838
    330.31895      -0.01162
    330.32506      -0.88662
    330.33116      -0.26162
    330.33727      -1.26162
    330.34337      -0.13662
    330.34948      -0.76162
    330.35558      -0.26162
    330.36169       0.23838
    330.36779      -1.76162
    330.37389      -0.51162
    330.38000       0.23838
    330.38610       1.48838
    330.39221       0.11338
    330.39831       0.11338
    330.40442      -0.88662
    330.41052      -0.13662
    330.41663       0.48838
    330.42273       0.61338
    330.42884      -0.13662
    330.43494       0.23838
    330.44104       0.36338
    330.44715       1.23838
    330.45325       0.36338
    330.45936      -0.38662
    330.46546       0.61338
    330.47157       1.11338
    330.47767      -0.01162
    330.48378      -0.13662
    330.48988       1.61338
    330.49599      -0.01162
    330.50209       0.61338
    330.50819       0.48838
    330.51430      -0.63662
    330.52040      -0.38662
    330.52651       0.36338
    330.53261       0.11338
    330.53872       0.98838
    330.54482      -0.38662
    330.55093      -0.63662
    330.55703      -0.76162
    330.56314      -0.26162
    330.56924       0.98838
    330.57534      -0.01162
    330.58145      -1.76162
    330.58755      -1.01162
    330.59366      -1.38662
    330.59976      -0.88662
    330.60587      -0.51162
    330.61197      -0.01162
    330.61808      -0.13662
    330.62418       0.23838
    330.63029       0.61338
    330.63639      -0.13662
    330.64249       0.23838
    330.64860       0.48838
    330.65470      -0.26162
    330.66081       0.23838
    330.66691       0.23838
    330.67302       0.86338
    330.67912      -0.88662
    330.68523      -0.01162
    330.69133      -0.13662
    330.69744       0.23838
    330.70354      -0.38662
    330.70964       1.36338
    330.71575       0.11338
    330.72185       0.48838
    330.72796      -0.01162
    330.73406      -0.51162
    330.74017       1.23838
    330.74627      -0.38662
    330.75238      -0.13662
    330.75848       0.48838
    330.76459       0.23838
    330.77069      -0.51162
    330.77679       0.48838
    330.78290       1.36338
    330.78900       0.48838
    330.79511       0.73838
    330.80121      -0.38662
    330.80732       1.23838
    330.81342      -0.88662
    330.81953      -0.26162
    330.82563       1.11338
    330.83174      -1.13662
    330.83784       0.23838
    330.84394      -0.76162
    330.85005       1.36338
    330.85615      -0.38662
    330.86226       0.36338
    330.86836       1.11338
    330.87447      -0.13662
    330.88057      -0.01162
    330.88668       0.61338
    330.89278      -1.38662
    330.89889      -0.63662
    330.90499       1.23838
    330.91109      -0.51162
    330.91720      -1.13662
    330.92330       0.23838
    330.92941      -1.88662
    330.93551      -1.88662
    330.94162      -0.51162
    330.94772      -1.38662
    330.95383       0.36338
    330.95993       1.86338
    330.96604       0.36338
    330.97214       0.11338
    330.97824      -0.01162
    330.98435      -0.51162
    330.99045      -0.13662
    330.99656       1.48838
    331.00266      -0.51162
    331.00877       0.36338
    331.01487       1.11338
    331.02098      -1.38662
    331.02708       0.98838
    331.03319       0.73838
    331.03929       0.73838
    331.04539       0.23838
    331.05150      -0.38662
    331.05760       0.23838
    331.06371      -0.38662
    331.06981      -0.26162
    331.07592       0.73838
    331.08202      -0.01162
    331.08813       0.73838
    331.09423      -0.26162
    331.10034       0.48838
    331.10644      -1.38662
    331.11254      -0.01162
    331.11865       0.23838
    331.12475       0.73838
    331.13086      -1.01162
    331.13696      -0.63662
    331.14307       0.86338
    331.14917      -0.26162
    331.15528       0.23838
    331.16138       0.98838
    331.16749       0.98838
    331.17359       0.86338
    331.17969      -0.51162
    331.18580       0.36338
    331.19190       1.61338
    331.19801      -1.01162
    331.20411       0.61338
    331.21022       0.98838
    331.21632       1.11338
    331.22243      -0.01162
    331.22853       1.11338
    331.23464      -1.38662
    331.24074       0.61338
    331.24684       0.73838
    331.25295      -1.13662
    331.25905      -1.01162
    331.26516      -0.01162
    331.27126      -0.13662
    331.27737       0.86338
    331.28347       0.23838
    331.28958       0.23838
    331.29568      -1.01162
    331.30179      -0.76162
    331.30789      -0.63662
    331.31399       1.23838
    331.32010      -0.26162
    331.32620       0.36338
    331.33231       0.73838
    331.33841       0.23838
    331.34452      -1.76162
    331.35062      -0.01162
    331.35673      -0.88662
    331.36283       0.48838
    331.36894       0.23838
    331.37504      -0.26162
    331.38114      -0.01162
    331.38725      -0.26162
    331.39335       0.98838
    331.39946      -0.26162
    331.40556      -1.13662
    331.41167      -0.13662
    331.41777      -0.26162
    331.42388      -1.13662
    331.42998       0.73838
    331.43609      -0.01162
    331.44219      -0.01162
    331.44829      -0.13662
    331.45440       0.11338
    331.46050      -0.88662
    331.46661       0.48838
    331.47271       0.11338
    331.47882      -0.63662
    331.48492      -0.01162
    331.49103       0.61338
    331.49713       0.48838
    331.50324       0.23838
    331.50934       0.48838
    331.51544       0.11338
    331.52155       0.11338
    331.52765      -0.88662
    331.53376       0.98838
    331.53986       0.23838
    331.54597      -0.26162
    331.55207       1.36338
    331.55818       0.23838
    331.56428      -0.76162
    331.57039       0.61338
    331.57649       0.73838
    331.58259       0.86338
    331.58870      -0.01162
    331.59480       0.23838
    331.60091       1.11338
    331.60701       0.23838
    331.61312      -0.01162
    331.61922       0.23838
    331.62533       0.23838
    331.63143      -0.38662
    331.63754       0.73838
    331.64364       0.73838
    331.64974       1.61338
    331.65585      -0.38662
    331.66195       0.61338
    331.66806       0.23838
    331.67416      -0.26162
    331.68027      -0.51162
    331.68637       0.86338
    331.69248      -0.26162
    331.69858      -0.13662
    331.70469       0.86338
    331.71079       1.36338
    331.71689      -0.38662
    331.72300      -0.01162
    331.72910      -1.26162
    331.73521      -1.13662
    331.74131      -0.88662
    331.74742       0.11338
    331.75352       0.36338
    331.75963      -0.13662
    331.76573      -1.38662
    331.77184       0.61338
    331.77794       0.23838
    331.78404       1.48838
    331.79015      -0.76162
    331.79625      -0.26162
    331.80236      -0.13662
    331.80846      -0.01162
    331.81457       0.11338
    331.82067       0.61338
    331.82678       0.98838
    331.83288       0.23838
    331.83899       0.86338
    331.84509       0.73838
    331.85119       1.61338
    331.85730      -0.38662
    331.86340      -0.26162
    331.86951      -0.76162
    331.87561       0.61338
    331.88172      -0.51162
    331.88782      -1.26162
    331.89393       0.36338
    331.90003      -1.01162
    331.90614       0.48838
    331.91224      -0.76162
    331.91834      -0.88662
    331.92445      -0.76162
    331.93055      -1.01162
    331.93666       1.23838
    331.94276       0.36338
    331.94887       0.48838
    331.95497       1.23838
    331.96108      -0.63662
    331.96718       1.48838
    331.97328       0.23838
    331.97939       1.36338
    331.98549       1.23838
    331.99160       1.11338
    331.99770      -0.01162
    332.00381      -0.76162
    332.00991      -0.38662
    332.01602      -0.38662
    332.02212      -0.76162
    332.02823      -0.26162
    332.03433      -0.13662
    332.04043      -0.26162
    332.04654      -0.01162
    332.05264       1.36338
    332.05875      -0.63662
    332.06485      -0.63662
    332.07096       0.98838
    332.07706       0.11338
    332.08317       0.98838
    332.08927       0.73838
    332.09538      -1.13662
    332.10148      -1.51162
    332.10758       0.23838
    332.11369       1.36338
    332.11979       0.86338
    332.12590      -0.88662
    332.13200      -0.88662
    332.13811       0.48838
    332.14421       0.48838
    332.15032      -0.51162
    332.15642       0.86338
    332.16253      -1.13662
    332.16863      -0.13662
    332.17473      -0.88662
    332.18084      -2.38662
    332.18694       0.23838
    332.19305       1.36338
    332.19915       0.86338
    332.20526       1.86338
    332.21136      -0.26162
    332.21747       0.23838
    332.22357      -0.26162
    332.22968      -0.38662
    332.23578       0.23838
    332.24188      -0.76162
    332.24799       0.86338
    332.25409      -0.26162
    332.26020       1.48838
    332.26630      -0.26162
    332.27241       1.23838
    332.27851       0.48838
    332.28462       0.36338
    332.29072       0.98838
    332.29683       0.73838
    332.30293       1.11338
    332.30903       1.98838
    332.31514       0.36338
    332.32124       0.11338
    332.32735       0.36338
    332.33345       0.61338
    332.33956      -0.01162
    332.34566      -1.13662
    332.35177       0.61338
    332.35787       0.86338
    332.36398      -0.01162
    332.37008       0.36338
    332.37618      -0.76162
    332.38229      -0.38662
    332.38839      -1.63662
    332.39450      -0.88662
    332.40060      -0.88662
    332.40671      -0.76162
    332.41281      -0.76162
    332.41892      -0.26162
    332.42502      -0.76162
    332.43113      -0.51162
    332.43723       0.73838
    332.44333       0.11338
    332.44944       0.11338
    332.45554      -1.38662
    332.46165      -0.26162
    332.46775      -0.88662
    332.47386      -0.26162
    332.47996       0.61338
    332.48607       0.98838
    332.49217       0.61338
    332.49828      -0.76162
    332.50438      -0.38662
    332.51048      -0.88662
    332.51659      -0.26162
    332.52269       1.36338
    332.52880       0.61338
    332.53490       0.36338
    332.54101      -0.26162
    332.54711       0.61338
    332.55322      -0.01162
    332.55932      -1.01162
    332.56543      -0.76162
    332.57153      -1.26162
    332.57763      -0.76162
    332.58374       0.36338
    332.58984      -0.13662
    332.59595       0.48838
    332.60205       0.61338
    332.60816       0.36338
    332.61426       0.36338
    332.62037       0.86338
    332.62647      -1.01162
    332.63258       0.61338
    332.63868       1.11338
    332.64478       0.86338
    332.65089       0.11338
    332.65699      -0.26162
    332.66310      -0.01162
    332.66920       0.23838
    332.67531       0.61338
    332.68141      -0.13662
    332.68752      -0.88662
    332.69362      -0.76162
    332.69973      -0.76162
    332.70583       1.23838
    332.71193       1.23838
    332.71804       0.23838
    332.72414      -0.88662
    332.73025      -0.76162
    332.73635       0.23838
    332.74246       0.48838
    332.74856       0.73838
    332.75467      -0.38662
    332.76077      -1.51162
    332.76688      -0.76162
    332.77298      -0.01162
    332.77908      -0.26162
    332.78519       0.48838
    332.79129      -0.01162
    332.79740       0.11338
    332.80350      -0.38662
    332.80961      -1.13662
    332.81571      -0.38662
    332.82182      -0.13662
    332.82792       0.86338
    332.83403       0.61338
    332.84013       0.36338
    332.84623       0.11338
    332.85234      -0.26162
    332.85844       0.73838
    332.86455      -0.76162
    332.87065       0.36338
    332.87676      -0.26162
    332.88286      -1.38662
    332.88897       0.11338
    332.89507      -0.63662
    332.90118      -0.51162
    332.90728      -0.13662
    332.91338      -1.26162
    332.91949      -0.38662
    332.92559       0.61338
    332.93170       0.36338
    332.93780       0.73838
    332.94391       0.61338
    332.95001       1.23838
    332.95612      -0.38662
    332.96222       0.36338
    332.96833      -0.88662
    332.97443      -0.88662
    332.98053      -0.38662
    332.98664      -0.76162
    332.99274      -0.63662
    332.99885       0.36338
    333.00495      -0.51162
    333.01106      -0.13662
    333.01716       0.73838
    333.02327       1.23838
    333.02937      -0.38662
    333.03548       0.61338
    333.04158      -0.26162
    333.04768      -0.63662
    333.05379       0.48838
    333.05989       0.36338
    333.06600       0.23838
    333.07210       0.73838
    333.07821       0.48838
    333.08431       0.48838
    333.09042      -0.13662
    333.09652      -0.26162
    333.10263      -0.26162
    333.10873      -0.13662
    333.11483       0.98838
    333.12094       0.61338
    333.12704       0.61338
    333.13315      -0.26162
    333.13925      -0.13662
    333.14536      -0.01162
    333.15146      -0.01162
    333.15757      -0.88662
    333.16367       0.11338
    333.16978       0.98838
    333.17588       0.23838
    333.18198       1.36338
    333.18809      -0.01162
    333.19419       0.23838
    333.20030      -0.01162
    333.20640       0.48838
    333.21251      -0.38662
    333.21861      -0.26162
    333.22472       0.48838
    333.23082       0.61338
    333.23693      -0.38662
    333.24303       0.61338
    333.24913      -0.38662
    333.25524       0.86338
    333.26134      -1.38662
    333.26745      -1.13662
    333.27355      -0.01162
    333.27966      -0.26162
    333.28576       0.73838
    333.29187      -0.38662
    333.29797      -0.63662
    333.30408      -0.51162
    333.31018      -1.13662
    333.31628       0.73838
    333.32239       0.61338
    333.32849      -0.26162
    333.33460       1.73838
    333.34070       0.61338
    333.34681       0.48838
    333.35291       0.98838
    333.35902       1.11338
    333.36512       1.36338
    333.37123       1.48838
    333.37733       0.98838
    333.38343       0.61338
    333.38954       0.11338
    333.39564       1.36338
    333.40175       0.23838
    333.40785       0.86338
    333.41396       1.11338
    333.42006       0.36338
    333.42617       0.48838
    333.43227      -1.13662
    333.43838      -0.51162
    333.44448       0.86338
    333.45058       0.73838
    333.45669       0.61338
    333.46279      -0.13662
    333.46890       1.23838
    333.47500      -0.13662
    333.48111       0.61338
    333.48721      -0.01162
    333.49332       0.23838
    333.49942       0.73838
    333.50553      -0.13662
    333.51163       0.98838
    333.51773       0.23838
    333.52384       1.11338
    333.52994      -0.26162
    333.53605       0.61338
    333.54215       0.36338
    333.54826      -0.13662
    333.55436       1.86338
    333.56047       0.11338
    333.56657       0.73838
    333.57268      -0.26162
    333.57878      -0.01162
    333.58488      -0.13662
    333.59099       0.48838
    333.59709      -0.51162
    333.60320      -0.01162
    333.60930       0.36338
    333.61541       0.11338
    333.62151       0.23838
    333.62762      -0.01162
    333.63372      -0.38662
    333.63983      -0.01162
    333.64593       0.36338
    333.65203      -0.26162
    333.65814       1.11338
    333.66424       0.36338
    333.67035       0.98838
    333.67645       2.11338
    333.68256       2.11338
    333.68866       1.11338
    333.69477      -0.01162
    333.70087      -0.88662
    333.70698      -0.76162
    333.71308      -0.76162
    333.71918      -0.26162
    333.72529      -0.38662
    333.73139       0.23838
    333.73750       0.23838
    333.74360      -0.76162
    333.74971      -0.26162
    333.75581       0.48838
    333.76192      -0.51162
    333.76802      -0.76162
    333.77413      -0.26162
    333.78023       0.61338
    333.78633      -0.51162
    333.79244       0.36338
    333.79854       0.23838
    333.80465       0.23838
    333.81075      -0.26162
    333.81686      -1.13662
    333.82296      -0.26162
    333.82907       0.73838
    333.83517      -0.38662
    333.84128       0.11338
    333.84738      -0.26162
    333.85348      -0.26162
    333.85959      -0.63662
    333.86569      -0.63662
    333.87180       1.11338
    333.87790       1.86338
    333.88401       0.86338
    333.89011       0.11338
    333.89622      -0.51162
    333.90232       0.11338
    333.90843      -1.01162
    333.91453       0.11338
    333.92063       1.48838
    333.92674       0.11338
    333.93284       0.61338
    333.93895      -0.88662
    333.94505      -0.88662
    333.95116      -0.26162
    333.95726      -0.38662
    333.96337      -0.26162
    333.96947      -1.26162
    333.97558       0.73838
    333.98168      -0.26162
    333.98778      -0.26162
    333.99389       0.23838
    333.99999      -0.26162
    334.00610      -0.88662
    334.01220      -0.63662
    334.01831      -0.51162
    334.02441       1.48838
    334.03052       1.23838
    334.03662       1.61338
    334.04273       1.36338
    334.04883       1.36338
    334.05493       0.98838
    334.06104      -0.51162
    334.06714       1.86338
    334.07325       0.36338
    334.07935      -0.88662
    334.08546       1.11338
    334.09156      -0.26162
    334.09767      -1.01162
    334.10377      -1.38662
    334.10987      -1.63662
    334.11598      -0.88662
    334.12208      -0.01162
    334.12819       0.73838
    334.13429      -0.01162
    334.14040       0.36338
    334.14650       0.23838
    334.15261      -0.26162
    334.15871      -1.51162
    334.16482      -1.01162
    334.17092      -0.26162
    334.17702      -0.01162
    334.18313       0.61338
    334.18923       0.23838
    334.19534       2.23838
    334.20144       1.11338
    334.20755       1.23838
    334.21365      -0.26162
    334.21976       0.98838
    334.22586       0.23838
    334.23197      -0.38662
    334.23807       0.11338
    334.24417       1.23838
    334.25028       1.11338
    334.25638      -0.13662
    334.26249      -1.13662
    334.26859      -1.01162
    334.27470       0.98838
    334.28080      -0.01162
    334.28691       1.23838
    334.29301       0.48838
    334.29912      -0.38662
    334.30522       0.36338
    334.31132       0.48838
    334.31743      -0.01162
    334.32353      -0.63662
    334.32964       1.61338
    334.33574      -0.88662
    334.34185      -0.51162
    334.34795       0.11338
    334.35406      -1.38662
    334.36016      -0.38662
    334.36627      -0.38662
    334.37237      -1.01162
    334.37847       0.73838
    334.38458      -0.01162
    334.39068       1.11338
    334.39679       0.98838
    334.40289       1.11338
    334.40900       1.48838
    334.41510      -0.13662
    334.42121      -0.13662
    334.42731       0.48838
    334.43342       1.11338
    334.43952      -0.26162
    334.44562      -0.01162
    334.45173       0.98838
    334.45783      -0.76162
    334.46394      -0.38662
    334.47004      -0.26162
    334.47615       0.11338
    334.48225       0.61338
    334.48836       0.36338
    334.49446       0.73838
    334.50057       0.36338
    334.50667      -0.38662
    334.51277       0.11338
    334.51888      -0.51162
    334.52498       1.61338
    334.53109       0.36338
    334.53719       0.36338
    334.54330      -0.01162
    334.54940      -1.01162
    334.55551       0.48838
    334.56161       0.36338
    334.56772       0.36338
    334.57382       0.61338
    334.57992       0.36338
    334.58603      -1.26162
    334.59213      -0.26162
    334.59824       0.11338
    334.60434       0.23838
    334.61045       0.11338
    334.61655       0.11338
    334.62266      -0.88662
    334.62876       0.61338
    334.63487       1.98838
    334.64097       0.86338
    334.64707       1.98838
    334.65318       0.23838
    334.65928      -0.38662
    334.66539      -0.76162
    334.67149      -0.01162
    334.67760      -0.13662
    334.68370      -0.38662
    334.68981       0.48838
    334.69591      -0.13662
    334.70202       0.98838
    334.70812       0.48838
    334.71422       2.48838
    334.72033       1.23838
    334.72643      -0.01162
    334.73254      -0.26162
    334.73864      -0.01162
    334.74475      -0.01162
    334.75085      -0.38662
    334.75696       0.61338
    334.76306       0.23838
    334.76917       1.11338
    334.77527       0.86338
    334.78137       0.36338
    334.78748       1.11338
    334.79358       1.86338
    334.79969       1.48838
    334.80579       0.11338
    334.81190       0.98838
    334.81800       0.36338
    334.82411       0.23838
    334.83021       0.23838
    334.83632       0.98838
    334.84242       1.23838
    334.84852       0.73838
    334.85463       0.98838
    334.86073       0.36338
    334.86684       1.11338
    334.87294      -0.26162
    334.87905      -1.38662
    334.88515      -0.01162
    334.89126      -1.13662
    334.89736       0.73838
    334.90347      -0.88662
    334.90957       0.73838
    334.91567       0.86338
    334.92178       1.11338
    334.92788      -0.01162
    334.93399      -0.13662
    334.94009       0.11338
    334.94620       0.73838
    334.95230       0.48838
    334.95841      -1.13662
    334.96451      -0.26162
    334.97062       0.36338
    334.97672      -0.38662
    334.98282       0.36338
    334.98893      -0.01162
    334.99503      -1.01162
    335.00114       0.48838
    335.00724      -0.26162
    335.01335      -0.51162
    335.01945      -0.38662
    335.02556       0.98838
    335.03166       0.61338
    335.03777       0.11338
    335.04387       0.48838
    335.04997       0.48838
    335.05608      -0.01162
    335.06218      -0.76162
    335.06829       0.61338
    335.07439       0.23838
    335.08050      -0.13662
    335.08660       0.48838
    335.09271       1.11338
    335.09881      -0.63662
    335.10492      -0.26162
    335.11102      -0.26162
    335.11712      -0.63662
    335.12323      -0.38662
    335.12933      -0.01162
    335.13544       0.61338
    335.14154       1.48838
    335.14765       1.61338
    335.15375       0.86338
    335.15986       0.86338
    335.16596       0.86338
    335.17207       0.11338
    335.17817      -0.88662
    335.18427       0.73838
    335.19038      -0.38662
    335.19648       0.11338
    335.20259       0.61338
    335.20869      -1.13662
    335.21480      -0.51162
    335.22090      -0.38662
    335.22701       0.48838
    335.23311      -0.38662
    335.23922      -0.13662
    335.24532      -1.38662
    335.25142      -0.88662
    335.25753      -0.13662
    335.26363      -1.26162
    335.26974       0.61338
    335.27584       0.23838
    335.28195      -0.13662
    335.28805       0.11338
    335.29416       0.11338
    335.30026       1.61338
    335.30637      -1.38662
    335.31247       0.23838
    335.31857      -1.76162
    335.32468       0.36338
    335.33078      -0.01162
    335.33689       0.61338
    335.34299       0.98838
    335.34910      -1.51162
    335.35520       0.98838
    335.36131       0.36338
    335.36741       1.23838
    335.37352       1.23838
    335.37962      -0.13662
    335.38572       0.23838
    335.39183       1.11338
    335.39793       0.48838
    335.40404       1.11338
    335.41014      -0.63662
    335.41625       0.86338
    335.42235       1.86338
    335.42846       0.23838
    335.43456      -0.26162
    335.44067      -1.26162
    335.44677      -0.26162
    335.45287       0.48838
    335.45898      -0.38662
    335.46508      -0.01162
    335.47119      -0.13662
    335.47729      -0.01162
    335.48340      -0.51162
    335.48950      -0.38662
    335.49561       0.11338
    335.50171       0.73838
    335.50782       1.86338
    335.51392       0.48838
    335.52002      -1.13662
    335.52613      -0.01162
    335.53223       0.11338
    335.53834       0.11338
    335.54444      -0.38662
    335.55055      -0.13662
    335.55665       0.98838
    335.56276      -0.38662
    335.56886      -0.88662
    335.57497       0.11338
    335.58107       1.23838
    335.58717       1.11338
    335.59328       0.48838
    335.59938      -0.88662
    335.60549      -0.51162
    335.61159       0.48838
    335.61770       0.98838
    335.62380       0.73838
    335.62991       0.36338
    335.63601      -0.13662
    335.64212       0.23838
    335.64822      -0.26162
    335.65432      -0.01162
    335.66043      -0.38662
    335.66653       0.23838
    335.67264      -0.63662
    335.67874      -0.51162
    335.68485      -0.26162
    335.69095       0.61338
    335.69706      -1.26162
    335.70316      -0.13662
    335.70927      -0.01162
    335.71537       0.48838
    335.72147      -0.26162
    335.72758      -0.76162
    335.73368       1.36338
    335.73979      -1.01162
    335.74589       0.86338
    335.75200      -0.13662
    335.75810       2.11338
    335.76421       0.11338
    335.77031       0.98838
    335.77642       0.23838
    335.78252       0.36338
    335.78862       0.73838
    335.79473      -1.01162
    335.80083      -0.63662
    335.80694       1.11338
    335.81304      -0.01162
    335.81915      -0.63662
    335.82525      -0.38662
    335.83136      -0.88662
    335.83746       1.23838
    335.84357       0.98838
    335.84967       0.73838
    335.85577       0.61338
    335.86188      -0.01162
    335.86798      -0.01162
    335.87409      -0.51162
    335.88019       1.48838
    335.88630      -0.01162
    335.89240      -0.51162
    335.89851      -1.51162
    335.90461      -0.01162
    335.91072      -0.13662
    335.91682      -1.38662
    335.92292       0.48838
    335.92903      -0.26162
    335.93513      -0.76162
    335.94124      -1.76162
    335.94734      -0.63662
    335.95345       0.36338
    335.95955      -0.51162
    335.96566      -0.38662
    335.97176      -0.76162
    335.97787       1.48838
    335.98397       0.48838
    335.99007      -0.38662
    335.99618       0.61338
    336.00228       0.86338
    336.00839       0.36338
    336.01449       0.86338
    336.02060       0.98838
    336.02670      -0.13662
    336.03281       0.36338
    336.03891       1.36338
    336.04502       0.23838
    336.05112      -1.13662
    336.05722       0.61338
    336.06333       0.73838
    336.06943       0.36338
    336.07554      -1.26162
    336.08164       0.98838
    336.08775      -0.38662
    336.09385       0.73838
    336.09996       0.36338
    336.10606       0.61338
    336.11217      -1.13662
    336.11827      -0.76162
    336.12437      -0.63662
    336.13048      -0.38662
    336.13658       0.23838
    336.14269      -0.63662
    336.14879      -2.01162
    336.15490       1.11338
    336.16100       1.61338
    336.16711       0.98838
    336.17321       0.61338
    336.17932       1.23838
    336.18542       0.61338
    336.19152      -0.01162
    336.19763      -1.88662
    336.20373      -0.26162
    336.20984      -1.26162
    336.21594      -1.13662
    336.22205      -2.51162
    336.22815      -1.88662
    336.23426       0.48838
    336.24036      -0.51162
    336.24646      -0.76162
    336.25257      -2.01162
    336.25867      -1.26162
    336.26478      -0.51162
    336.27088      -0.76162
    336.27699       0.11338
    336.28309      -0.88662
    336.28920       0.36338
    336.29530       0.23838
    336.30141       0.86338
    336.30751       2.61338
    336.31361       1.86338
    336.31972       1.48838
    336.32582       0.61338
    336.33193       0.36338
    336.33803       1.98838
    336.34414       1.36338
    336.35024      -0.88662
    336.35635       0.73838
    336.36245       0.23838
    336.36856      -0.13662
    336.37466      -0.38662
    336.38076      -0.51162
    336.38687      -0.51162
    336.39297      -0.63662
    336.39908      -0.51162
    336.40518      -1.38662
    336.41129      -0.76162
    336.41739      -0.13662
    336.42350      -0.51162
    336.42960      -0.26162
    336.43571       0.86338
    336.44181      -0.63662
    336.44791       0.48838
    336.45402       0.73838
    336.46012       1.98838
    336.46623       0.98838
    336.47233       0.86338
    336.47844       1.73838
    336.48454       1.73838
    336.49065       0.86338
    336.49675       2.48838
    336.50286       1.98838
    336.50896       1.98838
    336.51506       0.61338
    336.52117       2.48838
    336.52727       1.36338
    336.53338       0.98838
    336.53948      -1.01162
    336.54559      -0.26162
    336.55169       1.23838
    336.55780      -0.38662
    336.56390      -0.51162
    336.57001      -1.38662
    336.57611      -1.51162
    336.58221      -0.26162
    336.58832      -1.63662
    336.59442      -1.26162
    336.60053      -0.26162
    336.60663      -0.88662
    336.61274      -2.63662
    336.61884      -0.38662
    336.62495      -0.26162
    336.63105      -1.26162
    336.63716      -0.88662
    336.64326      -1.01162
    336.64936      -0.76162
    336.65547      -0.51162
    336.66157      -0.88662
    336.66768       0.73838
    336.67378       0.48838
    336.67989       0.73838
    336.68599       2.61338
    336.69210       0.48838
    336.69820       2.11338
    336.70431       0.48838
    336.71041       0.11338
    336.71651       1.86338
    336.72262      -0.26162
    336.72872       1.73838
    336.73483       1.23838
    336.74093      -0.13662
    336.74704      -0.51162
    336.75314       0.11338
    336.75925       0.48838
    336.76535      -0.88662
    336.77146       0.36338
    336.77756       0.23838
    336.78366      -0.63662
    336.78977       0.11338
    336.79587       0.61338
    336.80198       0.36338
    336.80808      -0.01162
    336.81419       0.48838
    336.82029       0.11338
    336.82640      -0.01162
    336.83250      -1.01162
    336.83861       0.61338
    336.84471       0.23838
    336.85081      -0.38662
    336.85692       0.48838
    336.86302       0.98838
    336.86913      -0.88662
    336.87523      -0.38662
    336.88134       0.23838
    336.88744      -0.26162
    336.89355      -0.38662
    336.89965       0.23838
    336.90576      -0.26162
    336.91186      -0.13662
    336.91796       0.36338
    336.92407      -0.38662
    336.93017       0.11338
    336.93628       0.61338
    336.94238      -0.38662
    336.94849      -0.26162
    336.95459       0.48838
    336.96070      -0.38662
    336.96680      -0.76162
    336.97291      -0.01162
    336.97901      -1.26162
    336.98511       0.73838
    336.99122      -0.51162
    336.99732       0.48838
    337.00343      -1.51162
    337.00953      -0.01162
    337.01564       0.86338
    337.02174      -0.51162
    337.02785       0.23838
    337.03395       0.73838
    337.04006       0.11338
    337.04616      -1.13662
    337.05226      -0.51162
    337.05837       0.73838
    337.06447      -0.51162
    337.07058      -0.76162
    337.07668       1.11338
    337.08279      -1.13662
    337.08889       0.48838
    337.09500      -0.26162
    337.10110       0.11338
    337.10721       1.23838
    337.11331      -0.38662
    337.11941       0.36338
    337.12552       0.48838
    337.13162      -0.51162
    337.13773      -0.13662
    337.14383      -0.51162
    337.14994      -0.01162
    337.15604       0.86338
    337.16215      -0.01162
    337.16825      -0.63662
    337.17436       0.86338
    337.18046      -0.38662
    337.18656      -0.26162
    337.19267      -0.38662
    337.19877      -0.88662
    337.20488      -0.63662
    337.21098      -0.13662
    337.21709      -0.13662
    337.22319       0.73838
    337.22930       0.11338
    337.23540       0.73838
    337.24151      -0.88662
    337.24761       0.98838
    337.25371      -0.01162
    337.25982      -1.26162
    337.26592      -0.88662
    337.27203       0.23838
    337.27813       0.11338
    337.28424      -0.63662
    337.29034      -0.13662
    337.29645      -0.51162
    337.30255      -0.51162
    337.30866      -0.26162
    337.31476      -0.63662
    337.32086       0.48838
    337.32697       0.23838
    337.33307       0.36338
    337.33918       0.86338
    337.34528      -0.76162
    337.35139       1.11338
    337.35749      -1.01162
    337.36360       0.86338
    337.36970       0.36338
    337.37581      -0.13662
[truncated: 57,905 more chars]
