# Supplementary material for: Solvent Controlled Generation of Spin Active Polarons in Two-Dimensional Material under UV Light Irradiation
Source: J Am Chem Soc. 2024 May 2;146(22):15010–8. doi: 10.1021/jacs.3c13296 (PMC11157526; doi:10.1021/jacs.3c13296)
Supplement: Supplementary file 1 — ja3c13296_si_001.zip [file ja3c13296_si_001.zip › Data_archive/EPR-raw-data/Fig-S13-EPR-sequential-small-flakes-90K.0.2d.txt]

waves=30 length=8171 data=CH1/2 
title= ~
sample= ~
comment= ~
date= 2024/02/02~14:22
cf325.000 st30.00 rmfirst fq100.00 md0.5x1
am1.00x100 tc0.03 uF9076.820000 MHz uP0.40000    mW 
accumu= 1
===== CH1 data Wave No.1 ===== 
mT            Intensity 
    300.12589      -3.28151
    300.13199      -2.65651
    300.13809       0.09349
    300.14420      -2.53151
    300.15030      -1.40651
    300.15641      -1.53151
    300.16251      -0.40651
    300.16862      -5.28151
    300.17472      -2.03151
    300.18083      -0.40651
    300.18693      -1.65651
    300.19303      -3.40651
    300.19914       0.34349
    300.20524       0.46849
    300.21135      -1.53151
    300.21745      -3.03151
    300.22356       2.59349
    300.22966       0.59349
    300.23577      -1.53151
    300.24187       1.34349
    300.24798       2.46849
    300.25408       0.46849
    300.26018       0.21849
    300.26629       3.46849
    300.27239       4.09349
    300.27850       1.59349
    300.28460       1.84349
    300.29071       6.46849
    300.29681       5.21849
    300.30292       0.46849
    300.30902       3.71849
    300.31513       4.09349
    300.32123       5.21849
    300.32733       3.21849
    300.33344       2.46849
    300.33954       4.21849
    300.34565       4.96849
    300.35175       2.84349
    300.35786       1.71849
    300.36396      -0.15651
    300.37007       0.71849
    300.37617      -1.28151
    300.38228      -4.90651
    300.38838      -2.90651
    300.39448      -3.03151
    300.40059      -6.15651
    300.40669      -7.78151
    300.41280      -4.03151
    300.41890      -5.65651
    300.42501      -8.03151
    300.43111      -7.90651
    300.43722      -7.28151
    300.44332      -5.03151
    300.44943      -7.90651
    300.45553      -8.53151
    300.46163      -5.40651
    300.46774      -3.78151
    300.47384      -6.03151
    300.47995      -7.65651
    300.48605      -6.53151
    300.49216      -3.28151
    300.49826      -7.53151
    300.50437      -5.28151
    300.51047      -3.40651
    300.51658      -5.53151
    300.52268      -4.78151
    300.52878      -6.53151
    300.53489      -3.78151
    300.54099      -4.90651
    300.54710      -8.65651
    300.55320      -7.53151
    300.55931      -6.53151
    300.56541      -4.78151
    300.57152      -7.90651
    300.57762      -7.90651
    300.58373      -3.78151
    300.58983      -7.15651
    300.59593      -8.15651
    300.60204      -9.28151
    300.60814      -5.40651
    300.61425      -4.28151
    300.62035      -7.40651
    300.62646      -7.53151
    300.63256      -6.40651
    300.63867      -5.90651
    300.64477      -7.90651
    300.65088      -6.90651
    300.65698      -4.40651
    300.66308      -4.78151
    300.66919      -8.78151
    300.67529      -4.53151
    300.68140      -2.40651
    300.68750      -6.15651
    300.69361      -7.53151
    300.69971      -2.15651
    300.70582      -2.40651
    300.71192      -4.03151
    300.71803      -3.40651
    300.72413      -0.15651
    300.73023      -5.28151
    300.73634      -5.03151
    300.74244      -0.28151
    300.74855      -0.78151
    300.75465      -3.03151
    300.76076      -1.40651
    300.76686       1.34349
    300.77297       1.34349
    300.77907      -0.40651
    300.78518      -3.28151
    300.79128       0.34349
    300.79738       2.96849
    300.80349       1.21849
    300.80959      -0.15651
    300.81570      -0.65651
    300.82180       1.34349
    300.82791       2.71849
    300.83401      -0.03151
    300.84012      -3.78151
    300.84622      -1.90651
    300.85233       1.46849
    300.85843      -0.28151
    300.86453      -2.28151
    300.87064      -1.90651
    300.87674       1.71849
    300.88285      -2.90651
    300.88895      -1.15651
    300.89506      -1.65651
    300.90116      -1.03151
    300.90727       1.46849
    300.91337      -2.53151
    300.91948      -2.03151
    300.92558      -0.90651
    300.93168       1.34349
    300.93779       1.71849
    300.94389      -2.03151
    300.95000       0.46849
    300.95610       3.71849
    300.96221       1.21849
    300.96831       2.46849
    300.97442       1.34349
    300.98052       6.09349
    300.98663       2.96849
    300.99273       2.09349
    300.99883       5.59349
    301.00494       5.59349
    301.01104       5.96849
    301.01715       3.09349
    301.02325       9.21849
    301.02936       8.21849
    301.03546       4.46849
    301.04157       7.09349
    301.04767       6.71849
    301.05378       3.21849
    301.05988       2.09349
    301.06598       3.34349
    301.07209       0.96849
    301.07819      -1.78151
    301.08430      -2.28151
    301.09040      -1.28151
    301.09651      -0.90651
    301.10261       1.59349
    301.10872      -2.28151
    301.11482      -2.03151
    301.12093       1.84349
    301.12703      -2.78151
    301.13313      -1.53151
    301.13924       2.09349
    301.14534       1.34349
    301.15145      -0.28151
    301.15755       1.09349
    301.16366       3.34349
    301.16976      -2.53151
    301.17587       4.34349
    301.18197       3.09349
    301.18808      -0.40651
    301.19418      -0.28151
    301.20028       3.96849
    301.20639      -0.78151
    301.21249      -2.78151
    301.21860       1.71849
    301.22470       1.34349
    301.23081      -1.03151
    301.23691      -0.78151
    301.24302       1.96849
    301.24912       3.09349
    301.25523      -1.15651
    301.26133       0.46849
    301.26743       2.46849
    301.27354       1.46849
    301.27964       1.34349
    301.28575       3.84349
    301.29185       2.84349
    301.29796      -0.90651
    301.30406       3.59349
    301.31017       4.84349
    301.31627       2.34349
    301.32238       2.09349
    301.32848       4.96849
    301.33458       3.84349
    301.34069       2.84349
    301.34679       1.71849
    301.35290       5.34349
    301.35900       4.21849
    301.36511       2.96849
    301.37121       1.96849
    301.37732       6.71849
    301.38342       7.09349
    301.38953       0.96849
    301.39563       5.34349
    301.40173       5.71849
    301.40784       0.59349
    301.41394       3.34349
    301.42005       4.21849
    301.42615       5.21849
    301.43226       1.21849
    301.43836       4.34349
    301.44447       6.34349
    301.45057       4.09349
    301.45668       5.84349
    301.46278       6.96849
    301.46888       1.59349
    301.47499       5.34349
    301.48109       4.09349
    301.48720       6.21849
    301.49330       0.34349
    301.49941      -0.53151
    301.50551       2.59349
    301.51162       3.59349
    301.51772       1.21849
    301.52383       1.09349
    301.52993       1.34349
    301.53603      -0.03151
    301.54214      -1.03151
    301.54824       0.96849
    301.55435       1.96849
    301.56045      -2.90651
    301.56656       0.34349
    301.57266       1.96849
    301.57877       1.46849
    301.58487      -0.53151
    301.59098       1.46849
    301.59708       3.21849
    301.60318      -0.40651
    301.60929       0.96849
    301.61539       4.59349
    301.62150       1.96849
    301.62760       0.46849
    301.63371       1.21849
    301.63981       4.59349
    301.64592       5.84349
    301.65202       1.59349
    301.65813       2.71849
    301.66423       4.96849
    301.67033       5.71849
    301.67644       3.96849
    301.68254       3.59349
    301.68865       6.34349
    301.69475       3.96849
    301.70086       2.09349
    301.70696       4.59349
    301.71307       4.46849
    301.71917       3.34349
    301.72528       0.46849
    301.73138       3.09349
    301.73748       2.71849
    301.74359       1.96849
    301.74969      -3.15651
    301.75580       1.09349
    301.76190       1.96849
    301.76801       0.71849
    301.77411      -1.53151
    301.78022       0.09349
    301.78632       2.21849
    301.79243      -0.15651
    301.79853      -1.53151
    301.80463       2.84349
    301.81074       2.46849
    301.81684       0.09349
    301.82295      -0.03151
    301.82905       6.46849
    301.83516      -0.40651
    301.84126       2.84349
    301.84737       4.59349
    301.85347       1.09349
    301.85958       3.59349
    301.86568       3.71849
    301.87178      -0.40651
    301.87789       3.46849
    301.88399       3.84349
    301.89010       4.71849
    301.89620       1.21849
    301.90231       5.84349
    301.90841       3.59349
    301.91452       0.84349
    301.92062       4.09349
    301.92673       3.71849
    301.93283       5.84349
    301.93893       0.59349
    301.94504       4.84349
    301.95114       7.59349
    301.95725       1.84349
    301.96335       6.46849
    301.96946       5.71849
    301.97556       5.59349
    301.98167       5.46849
    301.98777       5.34349
    301.99388       6.34349
    301.99998       1.59349
    302.00608       6.71849
    302.01219       6.21849
    302.01829       5.09349
    302.02440       4.96849
    302.03050       4.96849
    302.03661       6.59349
    302.04271       3.21849
    302.04882       2.21849
    302.05492       5.84349
    302.06103       5.21849
    302.06713       2.84349
    302.07323       2.09349
    302.07934       4.34349
    302.08544       5.34349
    302.09155       0.34349
    302.09765       3.96849
    302.10376       4.59349
    302.10986       0.84349
    302.11597       2.21849
    302.12207       2.09349
    302.12818       4.09349
    302.13428      -1.15651
    302.14038      -0.15651
    302.14649       2.46849
    302.15259       0.34349
    302.15870       0.21849
    302.16480       2.21849
    302.17091       2.21849
    302.17701       0.71849
    302.18312      -0.15651
    302.18922       5.09349
    302.19533       2.34349
    302.20143       0.84349
    302.20753       4.21849
    302.21364       6.34349
    302.21974       4.21849
    302.22585       2.71849
    302.23195       6.21849
    302.23806       7.46849
    302.24416       6.59349
    302.25027       5.21849
    302.25637       7.59349
    302.26248       7.21849
    302.26858       3.21849
    302.27468       7.71849
    302.28079       7.96849
    302.28689       7.21849
    302.29300      11.09349
    302.29910       8.34349
    302.30521      10.09349
    302.31131       8.59349
    302.31742      11.96849
    302.32352       9.59349
    302.32962       8.21849
    302.33573       8.84349
    302.34183      10.46849
    302.34794       5.71849
    302.35404       7.46849
    302.36015       7.84349
    302.36625       5.96849
    302.37236       4.96849
    302.37846       4.71849
    302.38457       8.34349
    302.39067       2.09349
    302.39677       3.21849
    302.40288       3.46849
    302.40898       7.09349
    302.41509       3.21849
    302.42119       2.59349
    302.42730       2.84349
    302.43340       4.71849
    302.43951       6.59349
    302.44561       2.46849
    302.45172       1.96849
    302.45782       6.09349
    302.46392       2.21849
    302.47003       0.84349
    302.47613       1.21849
    302.48224       4.09349
    302.48834       3.34349
    302.49445       0.59349
    302.50055       3.59349
    302.50666       6.21849
    302.51276       6.59349
    302.51887       2.96849
    302.52497       0.59349
    302.53107       7.21849
    302.53718       3.34349
    302.54328       2.84349
    302.54939       5.59349
    302.55549       5.21849
    302.56160       5.84349
    302.56770       3.59349
    302.57381       9.59349
    302.57991       4.84349
    302.58602       3.84349
    302.59212       7.46849
    302.59822       4.21849
    302.60433       2.34349
    302.61043       3.96849
    302.61654       2.34349
    302.62264       1.34349
    302.62875      -1.28151
    302.63485       4.09349
    302.64096      -1.03151
    302.64706      -0.28151
    302.65317       3.21849
    302.65927      -0.15651
    302.66537      -0.28151
    302.67148       1.09349
    302.67758      -0.65651
    302.68369      -1.40651
    302.68979      -1.15651
    302.69590      -0.78151
    302.70200      -4.40651
    302.70811      -1.53151
    302.71421      -0.03151
    302.72032      -4.03151
    302.72642      -6.90651
    302.73252      -1.03151
    302.73863      -4.40651
    302.74473      -8.15651
    302.75084      -6.15651
    302.75694      -3.65651
    302.76305      -6.28151
    302.76915      -6.78151
    302.77526      -2.78151
    302.78136      -4.03151
    302.78747      -6.53151
    302.79357      -1.53151
    302.79967       0.59349
    302.80578      -2.65651
    302.81188       0.09349
    302.81799      -0.28151
    302.82409       0.34349
    302.83020      -1.28151
    302.83630       3.21849
    302.84241      -0.03151
    302.84851       1.96849
    302.85462       4.34349
    302.86072      -0.65651
    302.86682       2.09349
    302.87293       4.96849
    302.87903       0.71849
    302.88514       5.21849
    302.89124       6.09349
    302.89735       2.96849
    302.90345       4.96849
    302.90956       5.46849
    302.91566       4.21849
    302.92177       4.84349
    302.92787       5.34349
    302.93397       2.71849
    302.94008       3.21849
    302.94618       4.59349
    302.95229       1.59349
    302.95839       0.71849
    302.96450       2.46849
    302.97060       2.34349
    302.97671      -0.28151
    302.98281       0.09349
    302.98892       2.46849
    302.99502       0.21849
    303.00112      -1.40651
    303.00723       3.21849
    303.01333       1.09349
    303.01944       0.84349
    303.02554      -1.15651
    303.03165       3.34349
    303.03775       2.46849
    303.04386      -1.40651
    303.04996       5.09349
    303.05607       2.21849
    303.06217      -0.78151
    303.06827       4.59349
    303.07438       3.34349
    303.08048       3.84349
    303.08659       1.59349
    303.09269       3.21849
    303.09880       6.71849
    303.10490       0.59349
    303.11101       6.59349
    303.11711       6.34349
    303.12322       3.59349
    303.12932       7.96849
    303.13542       9.96849
    303.14153       7.59349
    303.14763       6.84349
    303.15374       9.46849
    303.15984       9.34349
    303.16595       7.09349
    303.17205       7.21849
    303.17816      10.34349
    303.18426       6.59349
    303.19037       5.59349
    303.19647       6.46849
    303.20257       6.96849
    303.20868       4.84349
    303.21478       5.59349
    303.22089       7.21849
    303.22699       5.21849
    303.23310       2.21849
    303.23920       6.09349
    303.24531       5.34349
    303.25141       1.96849
    303.25752       2.09349
    303.26362       6.46849
    303.26972       3.09349
    303.27583       1.46849
    303.28193       0.21849
    303.28804       5.46849
    303.29414       1.09349
    303.30025       0.96849
    303.30635       0.34349
    303.31246       3.59349
    303.31856       3.71849
    303.32467      -0.65651
    303.33077       0.96849
    303.33687       3.59349
    303.34298       4.21849
    303.34908       0.96849
    303.35519       0.34349
    303.36129       5.09349
    303.36740       2.96849
    303.37350       1.96849
    303.37961       1.84349
    303.38571       2.84349
    303.39182       3.34349
    303.39792       0.71849
    303.40402      -0.65651
    303.41013       2.59349
    303.41623       2.96849
    303.42234      -1.15651
    303.42844       0.21849
    303.43455       3.59349
    303.44065       0.96849
    303.44676       0.84349
    303.45286       3.96849
    303.45897       1.21849
    303.46507       3.46849
    303.47117       5.96849
    303.47728       3.09349
    303.48338       4.46849
    303.48949       2.84349
    303.49559       9.09349
    303.50170       7.34349
    303.50780       2.34349
    303.51391       7.84349
    303.52001       6.46849
    303.52612       6.84349
    303.53222       3.59349
    303.53832       3.46849
    303.54443       7.71849
    303.55053       4.21849
    303.55664       4.34349
    303.56274       5.34349
    303.56885       5.21849
    303.57495       5.84349
    303.58106       1.46849
    303.58716       3.59349
    303.59327       4.34349
    303.59937       4.21849
    303.60547       2.71849
    303.61158       5.46849
    303.61768       6.09349
    303.62379       2.21849
    303.62989       7.21849
    303.63600       2.71849
    303.64210       2.96849
    303.64821       2.84349
    303.65431       5.96849
    303.66042       3.59349
    303.66652       2.71849
    303.67262       5.34349
    303.67873       5.96849
    303.68483       0.96849
    303.69094       7.71849
    303.69704       5.96849
    303.70315       4.84349
    303.70925       7.34349
    303.71536       6.96849
    303.72146       5.84349
    303.72757       5.09349
    303.73367       9.71849
    303.73977       8.21849
    303.74588       5.71849
    303.75198       6.59349
    303.75809       7.59349
    303.76419       3.34349
    303.77030       3.96849
    303.77640       7.09349
    303.78251       3.09349
    303.78861       1.34349
    303.79472       1.71849
    303.80082       3.09349
    303.80692       0.34349
    303.81303       0.34349
    303.81913       0.96849
    303.82524       0.09349
    303.83134       0.59349
    303.83745       2.34349
    303.84355      -0.78151
    303.84966      -0.53151
    303.85576       2.09349
    303.86187      -0.65651
    303.86797       0.71849
    303.87407      -0.03151
    303.88018       3.34349
    303.88628      -1.78151
    303.89239      -2.28151
    303.89849       1.46849
    303.90460       1.59349
    303.91070       0.21849
    303.91681      -0.03151
    303.92291       2.71849
    303.92902       1.21849
    303.93512      -1.28151
    303.94122       4.46849
    303.94733       0.21849
    303.95343      -2.78151
    303.95954       1.71849
    303.96564      -2.40651
    303.97175      -0.40651
    303.97785      -0.03151
    303.98396       0.84349
    303.99006      -2.90651
    303.99617      -3.40651
    304.00227       1.84349
    304.00837      -2.53151
    304.01448      -4.03151
    304.02058      -0.03151
    304.02669      -0.15651
    304.03279      -1.28151
    304.03890      -2.28151
    304.04500      -0.15651
    304.05111       0.46849
    304.05721      -3.15651
    304.06332       0.21849
    304.06942       2.21849
    304.07552       0.21849
    304.08163       0.84349
    304.08773       0.46849
    304.09384       2.84349
    304.09994      -0.40651
    304.10605       0.21849
    304.11215       0.34349
    304.11826       3.84349
    304.12436       1.71849
    304.13047      -0.90651
    304.13657       3.84349
    304.14267       2.34349
    304.14878      -0.65651
    304.15488       3.21849
    304.16099      -0.03151
    304.16709       1.09349
    304.17320       2.96849
    304.17930       7.34349
    304.18541       2.21849
    304.19151       3.46849
    304.19762       5.34349
    304.20372       6.09349
    304.20982       7.09349
    304.21593       3.84349
    304.22203       4.09349
    304.22814       7.09349
    304.23424       6.71849
    304.24035       5.59349
    304.24645       6.71849
    304.25256       8.21849
    304.25866       5.34349
    304.26477       7.84349
    304.27087       8.71849
    304.27697       6.71849
    304.28308       9.21849
    304.28918       8.34349
    304.29529       8.46849
    304.30139       8.34349
    304.30750       8.46849
    304.31360      10.34349
    304.31971       4.46849
    304.32581       7.09349
    304.33192       9.84349
    304.33802       5.46849
    304.34412       7.21849
    304.35023       7.34349
    304.35633       6.34349
    304.36244       4.09349
    304.36854       8.34349
    304.37465       7.34349
    304.38075       3.21849
    304.38686       8.96849
    304.39296       4.59349
    304.39906       3.46849
    304.40517       6.46849
    304.41127       4.09349
    304.41738       4.71849
    304.42348       3.96849
    304.42959       6.21849
    304.43569       3.96849
    304.44180       2.84349
    304.44790       8.34349
    304.45401       5.59349
    304.46011       2.71849
    304.46621       7.59349
    304.47232       7.96849
    304.47842       4.84349
    304.48453       8.71849
    304.49063       9.09349
    304.49674       8.46849
    304.50284       8.71849
    304.50895      12.09349
    304.51505       6.59349
    304.52116      11.09349
    304.52726      11.21849
    304.53336       8.46849
    304.53947      12.34349
    304.54557       9.46849
    304.55168       9.46849
    304.55778       9.96849
    304.56389       7.84349
    304.56999       6.96849
    304.57610       7.96849
    304.58220       9.59349
    304.58831       5.59349
    304.59441       8.09349
    304.60051       9.46849
    304.60662       7.71849
    304.61272       9.84349
    304.61883       8.96849
    304.62493       5.09349
    304.63104       9.71849
    304.63714       9.84349
    304.64325       7.46849
    304.64935       7.71849
    304.65546      10.21849
    304.66156       6.34349
    304.66766       7.71849
    304.67377       9.71849
    304.67987       6.59349
    304.68598       7.71849
    304.69208       8.21849
    304.69819       9.34349
    304.70429       7.21849
    304.71040       4.96849
    304.71650       7.84349
    304.72261       8.46849
    304.72871       5.09349
    304.73481       4.34349
    304.74092       4.21849
    304.74702       5.21849
    304.75313       3.34349
    304.75923       0.09349
    304.76534       1.59349
    304.77144       4.09349
    304.77755       1.46849
    304.78365       0.46849
    304.78976       0.96849
    304.79586      -1.65651
    304.80196      -1.03151
    304.80807       2.34349
    304.81417       1.21849
    304.82028       0.21849
    304.82638      -0.90651
    304.83249       2.34349
    304.83859      -2.28151
    304.84470      -2.78151
    304.85080       1.71849
    304.85691      -0.90651
    304.86301      -0.40651
    304.86911       1.09349
    304.87522      -1.03151
    304.88132      -2.15651
    304.88743      -0.78151
    304.89353       2.09349
    304.89964      -1.40651
    304.90574      -0.40651
    304.91185       3.21849
    304.91795      -2.40651
    304.92406      -0.90651
    304.93016       1.96849
    304.93626       1.46849
    304.94237      -0.65651
    304.94847       1.59349
    304.95458       5.34349
    304.96068      -1.15651
    304.96679       2.59349
    304.97289       3.09349
    304.97900       0.59349
    304.98510       2.21849
    304.99121       4.46849
    304.99731       0.84349
    305.00341       5.84349
    305.00952       5.21849
    305.01562       7.84349
    305.02173       2.21849
    305.02783       7.71849
    305.03394       4.46849
    305.04004       3.09349
    305.04615       7.84349
    305.05225       6.09349
    305.05836       5.71849
    305.06446       2.71849
    305.07056       3.84349
    305.07667       4.21849
    305.08277      -0.15651
    305.08888       1.09349
    305.09498       1.46849
    305.10109      -0.28151
    305.10719      -1.40651
    305.11330       1.59349
    305.11940      -3.03151
    305.12551      -1.15651
    305.13161      -0.40651
    305.13771       1.34349
    305.14382      -3.90651
    305.14992       1.21849
    305.15603      -0.78151
    305.16213      -4.03151
    305.16824      -2.78151
    305.17434      -1.28151
    305.18045      -3.90651
    305.18655      -3.15651
    305.19266      -3.03151
    305.19876      -4.65651
    305.20486      -4.15651
    305.21097      -0.78151
    305.21707      -4.03151
    305.22318      -4.40651
    305.22928      -1.53151
    305.23539      -5.03151
    305.24149      -5.65651
    305.24760      -2.40651
    305.25370      -2.65651
    305.25981      -5.65651
    305.26591      -3.53151
    305.27201       0.21849
    305.27812      -0.65651
    305.28422      -3.28151
    305.29033       0.59349
    305.29643       0.96849
    305.30254      -1.90651
    305.30864      -0.03151
    305.31475       0.96849
    305.32085      -0.65651
    305.32696       1.84349
    305.33306       1.46849
    305.33916       4.09349
    305.34527       0.71849
    305.35137       2.09349
    305.35748       4.59349
    305.36358       1.21849
    305.36969       1.34349
    305.37579       4.34349
    305.38190       1.34349
    305.38800       1.59349
    305.39411       1.71849
    305.40021       4.84349
    305.40631      -0.40651
    305.41242       1.21849
    305.41852       1.59349
    305.42463       1.09349
    305.43073      -0.28151
    305.43684       0.71849
    305.44294       2.21849
    305.44905      -0.65651
    305.45515      -3.28151
    305.46126       0.09349
    305.46736       1.34349
    305.47346       0.21849
    305.47957      -2.28151
    305.48567      -1.53151
    305.49178       1.96849
    305.49788      -1.03151
    305.50399      -1.40651
    305.51009       0.34349
    305.51620       0.46849
    305.52230       2.59349
    305.52841      -2.28151
    305.53451       1.09349
    305.54061       1.34349
    305.54672      -1.90651
    305.55282       1.71849
    305.55893       3.84349
    305.56503       2.84349
    305.57114       0.71849
    305.57724       3.96849
    305.58335       3.84349
    305.58945       1.46849
    305.59556       2.84349
    305.60166       3.59349
    305.60776       0.84349
    305.61387       1.34349
    305.61997       3.46849
    305.62608       1.59349
    305.63218       1.46849
    305.63829       4.09349
    305.64439       3.84349
    305.65050       3.71849
    305.65660       5.34349
    305.66271       7.71849
    305.66881       4.09349
    305.67491       3.71849
    305.68102       4.59349
    305.68712       4.84349
    305.69323       1.59349
    305.69933       6.46849
    305.70544       3.09349
    305.71154       1.84349
    305.71765       3.21849
    305.72375       3.46849
    305.72986       0.09349
    305.73596      -0.53151
    305.74206       1.46849
    305.74817      -2.03151
    305.75427      -2.03151
    305.76038      -0.90651
    305.76648      -0.15651
    305.77259      -2.53151
    305.77869      -3.03151
    305.78480      -0.15651
    305.79090       0.09349
    305.79701      -2.90651
    305.80311       1.59349
    305.80921       0.71849
    305.81532      -0.78151
    305.82142      -0.15651
    305.82753       1.96849
    305.83363       0.09349
    305.83974       2.96849
    305.84584       4.21849
    305.85195       4.09349
    305.85805      -0.03151
    305.86416       5.21849
    305.87026       6.21849
    305.87636       3.84349
    305.88247       2.96849
    305.88857       6.46849
    305.89468       4.09349
    305.90078       3.59349
    305.90689       5.46849
    305.91299       2.09349
    305.91910       2.09349
    305.92520       4.34349
    305.93131       0.34349
    305.93741      -0.65651
    305.94351      -1.40651
    305.94962      -1.28151
    305.95572      -2.53151
    305.96183      -2.90651
    305.96793      -2.65651
    305.97404      -3.90651
    305.98014      -0.65651
    305.98625      -4.28151
    305.99235      -6.28151
    305.99846      -2.65651
    306.00456      -4.90651
    306.01066      -3.28151
    306.01677      -2.40651
    306.02287      -5.40651
    306.02898      -3.53151
    306.03508      -4.53151
    306.04119      -4.15651
    306.04729      -3.28151
    306.05340      -3.28151
    306.05950      -4.40651
    306.06561      -2.28151
    306.07171      -0.15651
    306.07781      -3.15651
    306.08392       0.84349
    306.09002       0.09349
    306.09613      -1.03151
    306.10223       0.09349
    306.10834       1.46849
    306.11444      -0.03151
    306.12055      -0.15651
    306.12665       3.21849
    306.13276       3.21849
    306.13886       0.09349
    306.14496       4.96849
    306.15107       1.59349
    306.15717      -1.28151
    306.16328       0.34349
    306.16938       1.59349
    306.17549       0.84349
    306.18159      -1.65651
    306.18770       2.59349
    306.19380      -0.15651
    306.19991      -3.40651
    306.20601       0.34349
    306.21211       0.34349
    306.21822      -1.78151
    306.22432      -1.28151
    306.23043       1.84349
    306.23653       1.96849
    306.24264      -0.40651
    306.24874       4.34349
    306.25485       1.71849
    306.26095      -0.28151
    306.26706       1.21849
    306.27316       2.46849
    306.27926       0.21849
    306.28537       0.96849
    306.29147       1.59349
    306.29758      -0.15651
    306.30368      -1.03151
    306.30979       3.59349
    306.31589      -0.53151
    306.32200      -0.40651
    306.32810       2.09349
    306.33421       3.46849
    306.34031       1.84349
    306.34641       3.71849
    306.35252       3.59349
    306.35862       0.34349
    306.36473       0.84349
    306.37083       3.21849
    306.37694      -2.65651
    306.38304       1.09349
    306.38915       0.59349
    306.39525       1.21849
    306.40136      -3.53151
    306.40746      -1.53151
    306.41356      -1.15651
    306.41967      -5.90651
    306.42577      -2.53151
    306.43188      -2.28151
    306.43798      -3.90651
    306.44409      -1.78151
    306.45019      -3.15651
    306.45630      -3.65651
    306.46240      -2.78151
    306.46851       0.09349
    306.47461      -2.28151
    306.48071      -2.90651
    306.48682       0.84349
    306.49292      -2.28151
    306.49903      -3.40651
    306.50513       1.21849
    306.51124      -2.40651
    306.51734      -2.78151
    306.52345      -2.03151
    306.52955      -4.65651
    306.53565      -3.28151
    306.54176      -3.65651
    306.54786      -0.90651
    306.55397      -5.40651
    306.56007      -4.78151
    306.56618      -2.90651
    306.57228      -4.03151
    306.57839      -7.78151
    306.58449      -4.65651
    306.59060      -6.28151
    306.59670      -8.53151
    306.60280      -6.03151
    306.60891      -7.40651
    306.61501      -7.28151
    306.62112      -5.90651
    306.62722      -4.65651
    306.63333      -9.78151
    306.63943      -6.40651
    306.64554      -5.53151
    306.65164     -10.28151
    306.65775      -9.28151
    306.66385      -5.53151
    306.66995      -8.53151
    306.67606      -7.03151
    306.68216      -6.15651
    306.68827      -8.65651
    306.69437      -6.65651
    306.70048      -4.03151
    306.70658      -7.65651
    306.71269      -4.40651
    306.71879      -6.53151
    306.72490      -8.40651
    306.73100      -4.28151
    306.73710      -5.03151
    306.74321      -7.53151
    306.74931      -2.65651
    306.75542      -4.03151
    306.76152      -6.53151
    306.76763      -2.90651
    306.77373      -1.28151
    306.77984      -2.53151
    306.78594      -3.28151
    306.79205      -1.40651
    306.79815      -3.03151
    306.80425      -2.40651
    306.81036       0.84349
    306.81646       1.71849
    306.82257      -1.28151
    306.82867       1.21849
    306.83478       2.46849
    306.84088      -0.65651
    306.84699       4.34349
    306.85309       0.09349
    306.85920       1.46849
    306.86530       2.84349
    306.87140       0.34349
    306.87751       2.59349
    306.88361       3.59349
    306.88972       2.09349
    306.89582       1.96849
    306.90193       6.34349
    306.90803       2.46849
    306.91414       1.96849
    306.92024       4.71849
    306.92635       0.59349
    306.93245       3.59349
    306.93855       3.34349
    306.94466      -0.28151
    306.95076       4.46849
    306.95687       1.09349
    306.96297       0.46849
    306.96908       2.09349
    306.97518       2.09349
    306.98129      -1.28151
    306.98739      -0.28151
    306.99350       2.96849
    306.99960      -2.40651
    307.00570      -0.53151
    307.01181       2.09349
    307.01791      -0.65651
    307.02402       1.46849
    307.03012       1.96849
    307.03623       0.71849
    307.04233       2.71849
    307.04844       1.46849
    307.05454      -1.03151
    307.06065      -0.78151
    307.06675       0.09349
    307.07285      -0.78151
    307.07896      -0.03151
    307.08506       2.84349
    307.09117      -0.15651
    307.09727       0.09349
    307.10338       4.21849
    307.10948       2.46849
    307.11559       2.09349
    307.12169       4.96849
    307.12780       3.59349
    307.13390       4.09349
    307.14000       5.71849
    307.14611       6.34349
    307.15221       3.71849
    307.15832       6.96849
    307.16442       9.09349
    307.17053       5.21849
    307.17663       3.84349
    307.18274       7.59349
    307.18884       5.59349
    307.19495       2.84349
    307.20105       6.21849
    307.20715       2.71849
    307.21326       3.34349
    307.21936       4.84349
    307.22547       3.71849
    307.23157       2.96849
    307.23768       6.59349
    307.24378       3.21849
    307.24989       4.09349
    307.25599       6.09349
    307.26210       3.71849
    307.26820       5.46849
    307.27430       6.09349
    307.28041       3.59349
    307.28651       4.46849
    307.29262       5.34349
    307.29872       2.84349
    307.30483       7.84349
    307.31093       3.84349
    307.31704       4.59349
    307.32314       5.59349
    307.32925       5.34349
    307.33535       3.96849
    307.34145       4.59349
    307.34756       3.59349
    307.35366       2.21849
    307.35977       5.96849
    307.36587       4.09349
    307.37198       1.59349
    307.37808       6.46849
    307.38419       1.46849
    307.39029       1.84349
    307.39640       4.34349
    307.40250       3.71849
    307.40860       1.46849
    307.41471       2.71849
    307.42081       3.59349
    307.42692       1.09349
    307.43302       2.34349
    307.43913       5.09349
    307.44523       1.21849
    307.45134       2.21849
    307.45744       3.59349
    307.46355       0.09349
    307.46965       2.09349
    307.47575       0.09349
    307.48186      -0.90651
    307.48796       1.96849
    307.49407      -0.40651
    307.50017       0.46849
    307.50628       1.84349
    307.51238       0.84349
    307.51849      -1.15651
    307.52459       0.84349
    307.53070      -2.15651
    307.53680       0.96849
    307.54290       0.71849
    307.54901       1.09349
    307.55511      -2.40651
    307.56122       1.71849
    307.56732       0.59349
    307.57343       0.34349
    307.57953       2.46849
    307.58564       2.71849
    307.59174       4.09349
    307.59785       0.46849
    307.60395       4.59349
    307.61005       2.59349
    307.61616      -0.15651
    307.62226       4.09349
    307.62837       2.46849
    307.63447       1.59349
    307.64058       2.84349
    307.64668       2.09349
    307.65279       0.71849
    307.65889       1.34349
    307.66500       4.71849
    307.67110      -0.78151
    307.67720       1.34349
    307.68331       1.46849
    307.68941      -1.65651
    307.69552      -1.65651
    307.70162       0.34349
    307.70773      -3.28151
    307.71383      -0.65651
    307.71994      -1.40651
    307.72604      -2.90651
    307.73215      -2.03151
    307.73825      -0.90651
    307.74435      -2.65651
    307.75046      -3.78151
    307.75656      -1.15651
    307.76267      -2.15651
    307.76877      -3.78151
    307.77488      -0.90651
    307.78098      -1.03151
    307.78709      -3.53151
    307.79319      -0.03151
    307.79930      -2.28151
    307.80540      -2.03151
    307.81150      -0.78151
    307.81761      -1.53151
    307.82371      -3.65651
    307.82982      -0.03151
    307.83592      -2.90651
    307.84203      -3.65651
    307.84813      -2.28151
    307.85424      -3.28151
    307.86034      -5.28151
    307.86645      -1.53151
    307.87255      -3.28151
    307.87865      -5.78151
    307.88476      -1.03151
    307.89086      -1.65651
    307.89697      -3.65651
    307.90307      -0.15651
    307.90918      -4.28151
    307.91528      -0.03151
    307.92139      -1.90651
    307.92749      -0.15651
    307.93360      -3.65651
    307.93970      -2.53151
    307.94580       0.84349
    307.95191      -4.78151
    307.95801      -1.53151
    307.96412       0.34349
    307.97022      -3.40651
    307.97633      -2.65651
    307.98243       0.34349
    307.98854      -3.15651
    307.99464      -2.03151
    308.00075      -0.65651
    308.00685       1.34349
    308.01295      -3.65651
    308.01906      -2.40651
    308.02516       0.84349
    308.03127      -3.15651
    308.03737      -3.53151
    308.04348       0.09349
    308.04958      -3.53151
    308.05569      -3.90651
    308.06179      -2.78151
    308.06790      -0.65651
    308.07400      -6.15651
    308.08010       0.46849
    308.08621      -3.40651
    308.09231      -3.90651
    308.09842      -1.53151
    308.10452      -2.78151
    308.11063      -5.15651
    308.11673      -2.28151
    308.12284      -4.90651
    308.12894      -3.53151
    308.13505      -5.03151
    308.14115      -4.28151
    308.14725      -4.40651
    308.15336      -3.15651
    308.15946      -6.03151
    308.16557      -5.03151
    308.17167      -5.15651
    308.17778      -8.90651
    308.18388      -9.03151
    308.18999      -5.78151
    308.19609      -8.53151
    308.20220      -9.53151
    308.20830      -8.90651
    308.21440      -6.15651
    308.22051     -11.03151
    308.22661     -10.15651
    308.23272      -6.65651
    308.23882     -10.40651
    308.24493      -8.78151
    308.25103      -6.90651
    308.25714      -9.78151
    308.26324      -8.53151
    308.26935      -4.90651
    308.27545      -5.90651
    308.28155      -8.15651
    308.28766      -4.65651
    308.29376      -6.03151
    308.29987      -8.28151
    308.30597      -3.90651
    308.31208      -8.15651
    308.31818      -7.78151
    308.32429      -6.53151
    308.33039      -6.28151
    308.33650      -7.28151
    308.34260      -3.15651
    308.34870      -5.03151
    308.35481      -5.40651
    308.36091      -3.28151
    308.36702       0.34349
    308.37312      -2.78151
    308.37923       0.34349
    308.38533       0.46849
    308.39144      -0.90651
    308.39754      -0.28151
    308.40365       2.34349
    308.40975      -0.15651
    308.41585      -0.40651
    308.42196       4.46849
    308.42806       3.84349
    308.43417       0.84349
    308.44027       2.46849
    308.44638       2.09349
    308.45248      -0.40651
    308.45859       2.84349
    308.46469       4.96849
    308.47080       3.59349
    308.47690      -0.53151
    308.48300       5.96849
    308.48911       0.84349
    308.49521       2.59349
    308.50132       3.34349
    308.50742      -0.78151
    308.51353       0.84349
    308.51963      -1.28151
    308.52574      -1.03151
    308.53184      -2.28151
    308.53795      -1.65651
    308.54405       0.84349
    308.55015      -5.53151
    308.55626      -3.78151
    308.56236      -1.78151
    308.56847      -6.15651
    308.57457      -3.53151
    308.58068      -4.53151
    308.58678      -5.40651
    308.59289      -4.78151
    308.59899      -5.65651
    308.60510      -8.40651
    308.61120      -5.40651
    308.61730      -4.40651
    308.62341      -8.28151
    308.62951      -8.03151
    308.63562      -5.15651
    308.64172      -9.03151
    308.64783      -8.53151
    308.65393      -7.65651
    308.66004      -8.65651
    308.66614      -9.15651
    308.67224      -7.03151
    308.67835     -11.40651
    308.68445      -8.53151
    308.69056      -7.65651
    308.69666      -9.78151
    308.70277     -10.53151
    308.70887      -9.15651
    308.71498     -11.78151
    308.72108     -11.53151
    308.72719      -9.28151
    308.73329      -9.90651
    308.73939     -11.53151
    308.74550      -8.28151
    308.75160     -10.90651
    308.75771     -12.03151
    308.76381      -7.40651
    308.76992      -7.53151
    308.77602      -8.90651
    308.78213      -6.03151
    308.78823      -6.53151
    308.79434      -7.03151
    308.80044      -5.40651
    308.80654      -4.53151
    308.81265      -8.15651
    308.81875      -4.90651
    308.82486      -2.53151
    308.83096      -6.28151
    308.83707      -2.90651
    308.84317      -3.53151
    308.84928      -5.78151
    308.85538      -4.53151
    308.86149      -3.53151
    308.86759      -3.78151
    308.87369      -6.40651
    308.87980      -1.90651
    308.88590      -3.90651
    308.89201      -5.40651
    308.89811      -0.03151
    308.90422      -5.53151
    308.91032      -0.78151
    308.91643      -1.53151
    308.92253      -3.65651
    308.92864      -1.40651
    308.93474      -0.40651
    308.94084       0.59349
    308.94695      -3.53151
    308.95305      -1.65651
    308.95916       0.96849
    308.96526      -0.90651
    308.97137      -0.65651
    308.97747       1.59349
    308.98358      -1.28151
    308.98968       0.46849
    308.99579       2.59349
    309.00189       0.46849
    309.00799       2.46849
    309.01410       2.96849
    309.02020       1.21849
    309.02631       1.71849
    309.03241       5.46849
    309.03852       3.21849
    309.04462       5.59349
    309.05073       4.84349
    309.05683       3.59349
    309.06294       9.71849
    309.06904       5.09349
    309.07514       7.59349
    309.08125       7.84349
    309.08735       5.46849
    309.09346      10.84349
    309.09956       7.46849
    309.10567       7.46849
    309.11177       6.84349
    309.11788       4.96849
    309.12398       6.46849
    309.13009       7.34349
    309.13619       3.21849
    309.14229       5.71849
    309.14840       7.09349
    309.15450       3.09349
    309.16061       6.96849
    309.16671       6.46849
    309.17282       4.34349
    309.17892       5.96849
    309.18503       3.84349
    309.19113       1.21849
    309.19724       5.84349
    309.20334       6.96849
    309.20944       5.09349
    309.21555       4.21849
    309.22165       5.34349
    309.22776       1.46849
    309.23386       2.59349
    309.23997       4.34349
    309.24607       2.34349
    309.25218       1.34349
    309.25828       2.34349
    309.26439       4.09349
    309.27049       1.59349
    309.27659       5.21849
    309.28270       4.09349
    309.28880       2.34349
    309.29491       5.96849
    309.30101       5.46849
    309.30712       0.84349
    309.31322       5.59349
    309.31933       4.84349
    309.32543       1.96849
    309.33154       3.34349
    309.33764       4.84349
    309.34374       2.59349
    309.34985       1.71849
    309.35595       6.34349
    309.36206       6.09349
    309.36816       4.34349
    309.37427       5.71849
    309.38037       5.71849
    309.38648       6.84349
    309.39258       2.84349
    309.39869       4.59349
    309.40479       8.09349
    309.41089       4.34349
    309.41700       3.84349
    309.42310       6.34349
    309.42921       0.34349
    309.43531       4.84349
    309.44142       4.46849
    309.44752       5.71849
    309.45363       1.84349
    309.45973       2.84349
    309.46584       4.84349
    309.47194       0.34349
    309.47804       4.96849
    309.48415       2.46849
    309.49025       0.21849
    309.49636       3.84349
    309.50246       1.09349
    309.50857       0.21849
    309.51467      -0.03151
    309.52078       3.09349
    309.52688      -0.28151
    309.53299       0.34349
    309.53909       3.96849
    309.54519      -2.65651
    309.55130       0.96849
    309.55740       0.34349
    309.56351      -0.65651
    309.56961       0.34349
    309.57572       0.34349
    309.58182      -1.65651
    309.58793      -1.28151
    309.59403       0.34349
    309.60014       0.09349
    309.60624       0.71849
    309.61234       0.46849
    309.61845      -0.78151
    309.62455       1.84349
    309.63066       1.21849
    309.63676      -0.78151
    309.64287      -1.03151
    309.64897       0.71849
    309.65508       0.59349
    309.66118      -1.40651
    309.66729      -1.78151
    309.67339       2.09349
    309.67949      -1.65651
    309.68560       1.84349
    309.69170      -1.15651
    309.69781      -1.03151
    309.70391       0.46849
    309.71002      -0.03151
    309.71612      -2.65651
    309.72223      -1.78151
    309.72833      -3.53151
    309.73444      -5.28151
    309.74054      -2.40651
    309.74664      -2.78151
    309.75275      -5.40651
    309.75885      -0.65651
    309.76496      -4.03151
    309.77106      -2.40651
    309.77717      -0.40651
    309.78327      -0.90651
    309.78938      -2.15651
    309.79548      -1.53151
    309.80159       2.46849
    309.80769      -0.65651
    309.81379       2.71849
    309.81990       3.84349
    309.82600       1.09349
    309.83211       2.96849
    309.83821       3.46849
    309.84432       1.34349
    309.85042       4.59349
    309.85653       4.09349
    309.86263       2.46849
    309.86874       0.46849
    309.87484       4.34349
    309.88094       2.46849
    309.88705       0.71849
    309.89315       4.96849
    309.89926       4.59349
    309.90536       1.09349
    309.91147       4.21849
    309.91757       4.46849
    309.92368       1.59349
    309.92978       2.46849
    309.93589       5.96849
    309.94199       4.09349
    309.94809       6.21849
    309.95420       6.34349
    309.96030       3.96849
    309.96641       5.84349
    309.97251       7.71849
    309.97862       2.96849
    309.98472       5.34349
    309.99083       6.71849
    309.99693       2.71849
    310.00304       6.09349
    310.00914       3.34349
    310.01524       1.96849
    310.02135       6.59349
    310.02745       3.34349
    310.03356       5.71849
    310.03966       5.96849
    310.04577       7.84349
    310.05187       4.09349
    310.05798       8.71849
    310.06408       7.59349
    310.07019       4.71849
    310.07629      10.21849
    310.08239       4.71849
    310.08850       6.59349
    310.09460       8.09349
    310.10071       6.09349
    310.10681       5.96849
    310.11292       8.46849
    310.11902       8.21849
    310.12513       5.84349
    310.13123      10.96849
    310.13734       9.21849
    310.14344       8.59349
    310.14954       9.46849
    310.15565       8.21849
    310.16175       8.59349
    310.16786      11.46849
    310.17396      11.59349
    310.18007       6.46849
    310.18617      11.09349
    310.19228       9.71849
    310.19838       6.34349
    310.20449       8.46849
    310.21059       5.34349
    310.21669       7.46849
    310.22280       6.84349
    310.22890       6.34349
    310.23501       6.71849
    310.24111       6.21849
    310.24722       4.09349
    310.25332       9.09349
    310.25943       6.09349
    310.26553       7.59349
    310.27164       9.59349
    310.27774       6.71849
    310.28384       7.71849
    310.28995       8.46849
    310.29605       5.46849
    310.30216       5.46849
    310.30826       7.34349
    310.31437       6.09349
    310.32047       0.21849
    310.32658       5.21849
    310.33268       2.71849
    310.33879      -0.15651
    310.34489       2.21849
    310.35099      -0.15651
    310.35710      -1.03151
    310.36320       0.21849
    310.36931       1.84349
    310.37541      -1.65651
    310.38152      -1.65651
    310.38762       3.21849
    310.39373      -3.15651
    310.39983       0.59349
    310.40594       0.59349
    310.41204      -1.15651
    310.41814      -1.90651
    310.42425      -0.65651
    310.43035      -3.03151
    310.43646      -3.28151
    310.44256       0.71849
    310.44867      -3.03151
    310.45477      -4.65651
    310.46088       0.71849
    310.46698      -4.90651
    310.47309      -2.03151
    310.47919      -1.28151
    310.48529      -4.90651
    310.49140      -1.03151
    310.49750      -2.40651
    310.50361      -3.78151
    310.50971      -6.65651
    310.51582      -4.28151
    310.52192      -1.90651
    310.52803      -6.65651
    310.53413      -5.40651
    310.54024      -2.03151
    310.54634      -7.03151
    310.55244      -2.78151
    310.55855      -3.40651
    310.56465      -1.03151
    310.57076      -2.15651
    310.57686       0.84349
    310.58297      -2.28151
    310.58907      -1.15651
    310.59518       2.21849
    310.60128      -1.15651
    310.60739      -0.15651
    310.61349       1.09349
    310.61959      -3.78151
    310.62570       1.09349
    310.63180       0.96849
    310.63791      -0.65651
    310.64401      -0.40651
    310.65012       2.34349
    310.65622      -0.90651
    310.66233      -0.15651
    310.66843       1.46849
    310.67454       2.21849
    310.68064      -1.53151
    310.68674       1.59349
    310.69285      -0.28151
    310.69895       0.46849
    310.70506       4.09349
    310.71116       2.84349
    310.71727       1.09349
    310.72337       5.59349
    310.72948       2.96849
    310.73558       4.09349
    310.74169       6.21849
    310.74779       3.21849
    310.75389       3.71849
    310.76000       6.34349
    310.76610       5.71849
    310.77221       1.96849
    310.77831       7.59349
    310.78442       5.46849
    310.79052       5.21849
    310.79663       8.34349
    310.80273       2.21849
    310.80883       4.09349
    310.81494       5.46849
    310.82104       3.71849
    310.82715       4.09349
    310.83325       6.34349
    310.83936       5.96849
    310.84546       2.21849
    310.85157       5.09349
    310.85767       5.46849
    310.86378       5.59349
    310.86988       3.34349
    310.87598       6.96849
    310.88209       4.09349
    310.88819       2.09349
    310.89430       3.84349
    310.90040       1.84349
    310.90651      -0.28151
    310.91261       1.34349
    310.91872       1.59349
    310.92482      -2.03151
    310.93093      -0.65651
    310.93703       2.34349
    310.94313      -1.03151
    310.94924      -2.40651
    310.95534       0.09349
    310.96145      -2.15651
    310.96755      -4.03151
    310.97366      -3.28151
    310.97976      -1.15651
    310.98587      -3.15651
    310.99197      -1.53151
    310.99808      -1.15651
    311.00418      -3.78151
    311.01028      -1.90651
    311.01639      -1.90651
    311.02249      -4.40651
    311.02860      -1.40651
    311.03470      -3.03151
    311.04081      -0.90651
    311.04691       0.71849
    311.05302      -3.03151
    311.05912      -2.40651
    311.06523       1.34349
    311.07133      -1.65651
    311.07743      -0.78151
    311.08354      -0.40651
    311.08964       1.46849
    311.09575      -1.65651
    311.10185       3.34349
    311.10796       0.84349
    311.11406      -0.40651
    311.12017       4.34349
    311.12627       2.46849
    311.13238       2.09349
    311.13848       4.71849
    311.14458       1.21849
    311.15069       6.46849
    311.15679       5.71849
    311.16290       4.96849
    311.16900       2.84349
    311.17511       7.59349
    311.18121       2.84349
    311.18732       3.34349
    311.19342       5.71849
    311.19953       4.21849
    311.20563       2.09349
    311.21173       5.71849
    311.21784       2.71849
    311.22394       1.84349
    311.23005       4.84349
    311.23615       3.46849
    311.24226       3.71849
    311.24836       4.21849
    311.25447       1.46849
    311.26057       5.59349
    311.26668       3.96849
    311.27278       1.59349
    311.27888       4.96849
    311.28499       3.59349
    311.29109       0.84349
    311.29720       3.09349
    311.30330       3.34349
    311.30941       1.21849
    311.31551       1.46849
    311.32162       4.34349
    311.32772       0.59349
    311.33383       4.71849
    311.33993       3.59349
    311.34603       3.09349
    311.35214       5.71849
    311.35824       2.09349
    311.36435       1.96849
    311.37045       6.96849
    311.37656       4.09349
    311.38266       0.84349
    311.38877       3.96849
    311.39487       0.71849
    311.40098      -0.90651
    311.40708       1.84349
    311.41318      -0.28151
    311.41929      -1.65651
    311.42539      -0.90651
    311.43150       1.21849
    311.43760      -4.78151
    311.44371      -2.53151
    311.44981      -1.65651
    311.45592      -1.65651
    311.46202      -4.65651
    311.46813      -4.15651
    311.47423      -2.65651
    311.48033      -4.53151
    311.48644      -3.03151
    311.49254      -5.15651
    311.49865      -6.40651
    311.50475      -2.40651
    311.51086      -7.90651
    311.51696      -5.65651
    311.52307      -5.40651
    311.52917      -6.78151
    311.53528      -7.40651
    311.54138      -4.65651
    311.54748      -7.15651
    311.55359      -7.90651
    311.55969      -5.28151
    311.56580      -6.90651
    311.57190      -8.40651
    311.57801      -3.78151
    311.58411      -7.53151
    311.59022      -8.15651
    311.59632      -5.53151
    311.60243      -6.65651
    311.60853      -6.53151
    311.61463      -5.78151
    311.62074      -2.53151
    311.62684      -5.03151
    311.63295      -4.65651
    311.63905      -0.03151
    311.64516      -1.78151
    311.65126      -2.78151
    311.65737      -0.15651
    311.66347       1.21849
    311.66958      -1.40651
    311.67568      -0.40651
    311.68178       1.96849
    311.68789       1.59349
    311.69399       0.09349
    311.70010       5.21849
    311.70620       5.09349
    311.71231       2.21849
    311.71841       5.34349
    311.72452       7.21849
    311.73062       3.34349
    311.73673       8.84349
    311.74283       5.21849
    311.74893       4.96849
    311.75504       3.71849
    311.76114       8.46849
    311.76725       6.96849
    311.77335       4.84349
    311.77946       6.46849
    311.78556       8.96849
    311.79167       5.59349
    311.79777       6.21849
    311.80388       6.84349
    311.80998       7.71849
    311.81608       6.21849
    311.82219       7.21849
    311.82829       9.21849
    311.83440       6.21849
    311.84050      10.09349
    311.84661      10.59349
    311.85271       7.34349
    311.85882      10.09349
    311.86492       7.34349
    311.87103       8.21849
    311.87713      10.09349
    311.88323       8.71849
    311.88934       8.96849
    311.89544       7.46849
    311.90155      11.46849
    311.90765       8.59349
    311.91376       4.71849
    311.91986      11.21849
    311.92597       8.96849
    311.93207       7.84349
    311.93818       8.84349
    311.94428       8.21849
    311.95038       7.46849
    311.95649       3.59349
    311.96259      10.09349
    311.96870       5.59349
    311.97480       4.71849
    311.98091       8.59349
    311.98701       4.46849
    311.99312       5.84349
    311.99922       6.34349
    312.00533       4.84349
    312.01143       4.96849
    312.01753       4.09349
    312.02364       4.21849
    312.02974       2.84349
    312.03585       4.34349
    312.04195       7.09349
    312.04806       2.96849
    312.05416       6.21849
    312.06027       8.09349
    312.06637       5.34349
    312.07248       2.84349
    312.07858       7.09349
    312.08468       5.21849
    312.09079       1.96849
    312.09689       5.96849
    312.10300       6.46849
    312.10910       1.96849
    312.11521       7.09349
    312.12131       4.34349
    312.12742       3.34349
    312.13352       3.46849
    312.13963       5.96849
    312.14573       1.46849
    312.15183       4.21849
    312.15794       3.21849
    312.16404       2.21849
    312.17015       4.96849
    312.17625       1.84349
    312.18236       3.34349
    312.18846       2.96849
    312.19457       4.09349
    312.20067       3.59349
    312.20678       5.21849
    312.21288       0.96849
    312.21898       3.71849
    312.22509       4.84349
    312.23119       2.59349
    312.23730       4.34349
    312.24340       5.46849
    312.24951       2.71849
    312.25561       4.21849
    312.26172       4.96849
    312.26782       2.84349
    312.27393       3.34349
    312.28003       5.34349
    312.28613      -0.40651
    312.29224       3.71849
    312.29834       1.09349
    312.30445       0.84349
    312.31055       0.71849
    312.31666       4.21849
    312.32276       1.09349
    312.32887       3.59349
    312.33497       3.96849
    312.34108       2.21849
    312.34718       6.21849
    312.35328       6.09349
    312.35939       1.71849
    312.36549       5.59349
    312.37160       6.09349
    312.37770       6.96849
    312.38381       5.96849
    312.38991       5.96849
    312.39602       7.21849
    312.40212       4.21849
    312.40823      11.84349
    312.41433       8.09349
    312.42043       5.96849
    312.42654      10.96849
    312.43264       6.84349
    312.43875       7.46849
    312.44485       8.34349
    312.45096       6.71849
    312.45706       5.84349
    312.46317       4.59349
    312.46927       6.34349
    312.47538       1.59349
    312.48148       4.71849
    312.48758       3.71849
    312.49369      -0.40651
    312.49979       1.84349
    312.50590       0.34349
    312.51200      -3.65651
    312.51811      -1.53151
    312.52421      -2.78151
    312.53032      -0.90651
    312.53642      -4.53151
    312.54253      -4.15651
    312.54863      -2.40651
    312.55473      -4.53151
    312.56084      -4.40651
    312.56694      -3.28151
    312.57305      -3.40651
    312.57915      -5.53151
    312.58526      -3.78151
    312.59136      -3.78151
    312.59747      -7.28151
    312.60357      -2.40651
    312.60968      -2.90651
    312.61578      -4.65651
    312.62188      -2.78151
    312.62799      -1.53151
    312.63409      -3.90651
    312.64020      -3.03151
    312.64630      -4.53151
    312.65241      -2.78151
    312.65851      -5.65651
    312.66462      -3.28151
    312.67072      -1.28151
    312.67683      -3.40651
    312.68293      -3.15651
    312.68903      -0.40651
    312.69514      -2.15651
    312.70124      -2.53151
    312.70735      -1.53151
    312.71345      -3.78151
    312.71956      -3.40651
    312.72566      -3.03151
    312.73177      -5.40651
    312.73787      -3.03151
    312.74398      -1.28151
    312.75008      -3.90651
    312.75618      -5.15651
    312.76229      -0.90651
    312.76839      -2.15651
    312.77450      -4.03151
    312.78060      -1.28151
    312.78671      -5.15651
    312.79281      -4.15651
    312.79892      -0.90651
    312.80502      -3.78151
    312.81113      -5.28151
    312.81723      -2.28151
    312.82333      -6.40651
    312.82944      -6.15651
    312.83554      -5.65651
    312.84165      -6.78151
    312.84775      -8.40651
    312.85386      -5.90651
    312.85996      -6.78151
    312.86607     -10.40651
    312.87217      -6.15651
    312.87827      -5.90651
    312.88438      -7.15651
    312.89048      -6.78151
    312.89659      -4.40651
    312.90269      -5.65651
    312.90880      -8.15651
    312.91490      -3.03151
    312.92101      -3.28151
    312.92711      -5.28151
    312.93322      -2.90651
    312.93932      -4.15651
    312.94542      -5.78151
    312.95153      -4.15651
    312.95763      -2.28151
    312.96374      -5.15651
    312.96984      -7.40651
    312.97595      -3.90651
    312.98205      -6.03151
    312.98816      -8.53151
    312.99426      -6.28151
    313.00037      -5.90651
    313.00647      -4.65651
    313.01257      -9.78151
    313.01868      -8.53151
    313.02478      -7.15651
    313.03089     -11.15651
    313.03699      -8.15651
    313.04310      -9.03151
    313.04920     -11.03151
    313.05531     -11.03151
    313.06141      -6.53151
    313.06752      -8.15651
    313.07362     -10.28151
    313.07972      -7.40651
    313.08583      -7.78151
    313.09193     -10.40651
    313.09804      -8.40651
    313.10414      -6.90651
    313.11025     -11.28151
    313.11635      -9.53151
    313.12246      -4.78151
    313.12856      -6.15651
    313.13467      -8.53151
    313.14077      -3.40651
    313.14687      -4.78151
    313.15298      -5.40651
    313.15908      -1.90651
    313.16519      -2.15651
    313.17129      -1.65651
    313.17740      -5.28151
    313.18350      -0.40651
    313.18961       0.21849
    313.19571      -5.53151
    313.20182      -5.15651
    313.20792      -0.65651
    313.21402      -2.53151
    313.22013      -3.15651
    313.22623      -0.78151
    313.23234      -4.40651
    313.23844      -2.28151
    313.24455      -0.65651
    313.25065      -0.15651
    313.25676      -3.03151
    313.26286      -0.53151
    313.26897       0.59349
    313.27507      -4.15651
    313.28117       1.46849
    313.28728      -1.15651
    313.29338       0.34349
    313.29949       3.09349
    313.30559      -1.53151
    313.31170      -2.90651
    313.31780       3.84349
    313.32391      -2.15651
    313.33001      -1.90651
    313.33612       0.46849
    313.34222      -1.90651
    313.34832      -0.15651
    313.35443      -0.78151
    313.36053      -2.15651
    313.36664      -0.40651
    313.37274      -1.53151
    313.37885      -2.28151
    313.38495      -0.90651
    313.39106       4.34349
    313.39716      -1.15651
    313.40327      -1.90651
    313.40937       3.84349
    313.41547      -1.78151
    313.42158       0.84349
    313.42768       2.21849
    313.43379       3.34349
    313.43989       2.46849
    313.44600       5.59349
    313.45210       6.09349
    313.45821       3.71849
    313.46431       8.96849
    313.47042       7.71849
    313.47652       6.84349
    313.48262       9.84349
    313.48873       7.09349
    313.49483       9.96849
    313.50094      10.21849
    313.50704       6.59349
    313.51315      12.21849
    313.51925       9.34349
    313.52536       6.59349
    313.53146      11.21849
    313.53757       8.34349
    313.54367      10.34349
    313.54977       9.46849
    313.55588       7.84349
    313.56198       8.09349
    313.56809       7.96849
    313.57419       8.34349
    313.58030       8.09349
    313.58640       9.96849
    313.59251       3.71849
    313.59861       7.46849
    313.60472       8.46849
    313.61082       1.96849
    313.61692       6.71849
    313.62303       2.46849
    313.62913       1.34349
    313.63524       4.21849
    313.64134       1.46849
    313.64745       2.21849
    313.65355       3.96849
    313.65966       2.46849
    313.66576       0.71849
    313.67187       5.21849
    313.67797       3.09349
    313.68407       3.71849
    313.69018       7.09349
    313.69628       4.46849
    313.70239       5.46849
    313.70849       8.59349
    313.71460       5.71849
    313.72070       6.34349
    313.72681      10.84349
    313.73291       9.59349
    313.73902       4.09349
    313.74512       8.59349
    313.75122       8.21849
    313.75733       6.34349
    313.76343       8.34349
    313.76954       8.46849
    313.77564       4.09349
    313.78175       4.59349
    313.78785       9.46849
    313.79396       7.71849
    313.80006       6.21849
    313.80617       8.34349
    313.81227       4.09349
    313.81837       5.96849
    313.82448       7.09349
    313.83058       5.84349
    313.83669       7.84349
    313.84279       9.09349
    313.84890       7.09349
    313.85500       7.46849
    313.86111       8.84349
    313.86721       7.71849
    313.87332       5.96849
    313.87942       8.59349
    313.88552       5.34349
    313.89163       4.96849
    313.89773       8.09349
    313.90384       5.84349
    313.90994       4.46849
    313.91605       7.59349
    313.92215       4.21849
    313.92826       3.34349
    313.93436       5.59349
    313.94047       5.84349
    313.94657       2.59349
    313.95267       3.84349
    313.95878       3.46849
    313.96488       0.46849
    313.97099       2.96849
    313.97709       3.59349
    313.98320      -1.65651
    313.98930       3.34349
    313.99541      -0.15651
    314.00151       2.84349
    314.00762       3.21849
    314.01372       1.71849
    314.01982       2.59349
    314.02593       2.46849
    314.03203       3.09349
    314.03814       4.84349
    314.04424       3.09349
    314.05035       3.84349
    314.05645       6.34349
    314.06256       4.71849
    314.06866       3.34349
    314.07477       8.09349
    314.08087       5.46849
    314.08697       2.34349
    314.09308       9.09349
    314.09918       5.71849
    314.10529       3.09349
    314.11139       7.84349
    314.11750       2.59349
    314.12360       6.34349
    314.12971       4.46849
    314.13581       4.21849
    314.14192       6.84349
    314.14802       4.59349
    314.15412       4.59349
    314.16023       4.09349
    314.16633       1.84349
    314.17244       2.09349
    314.17854       3.34349
    314.18465      -0.40651
    314.19075      -0.03151
    314.19686       1.59349
    314.20296      -1.03151
    314.20907       1.21849
    314.21517       2.84349
    314.22127      -1.03151
    314.22738       1.59349
    314.23348       1.09349
    314.23959       1.59349
    314.24569       0.59349
    314.25180       3.34349
    314.25790       2.46849
    314.26401       1.84349
    314.27011       3.71849
    314.27622       1.21849
    314.28232       4.46849
    314.28842       6.09349
    314.29453       1.21849
    314.30063       5.84349
    314.30674       5.21849
    314.31284       3.09349
    314.31895       6.46849
    314.32505       6.09349
    314.33116       2.59349
    314.33726       6.46849
    314.34337       5.71849
    314.34947       6.59349
    314.35557       8.46849
    314.36168       5.84349
    314.36778       6.34349
    314.37389       7.71849
    314.37999       2.71849
    314.38610       5.84349
    314.39220       3.34349
    314.39831       2.34349
    314.40441       7.59349
    314.41052       1.21849
    314.41662       5.71849
    314.42272       5.09349
    314.42883       2.84349
    314.43493       4.21849
    314.44104       3.21849
    314.44714       1.71849
    314.45325       6.34349
    314.45935       3.34349
    314.46546       4.21849
    314.47156       5.96849
    314.47767       2.46849
    314.48377       1.71849
    314.48987       4.21849
    314.49598       4.09349
    314.50208       2.96849
    314.50819       6.34349
    314.51429       3.71849
    314.52040       1.34349
    314.52650       5.84349
    314.53261       3.71849
    314.53871       2.96849
    314.54482       3.84349
    314.55092       1.59349
    314.55702       5.59349
    314.56313       3.34349
    314.56923       3.21849
    314.57534       1.96849
    314.58144       5.46849
    314.58755       1.34349
    314.59365      -0.03151
    314.59976       2.84349
    314.60586       0.21849
    314.61197      -1.03151
    314.61807       0.71849
    314.62417      -2.28151
    314.63028      -0.90651
    314.63638      -0.15651
    314.64249      -1.28151
    314.64859      -3.28151
    314.65470      -2.15651
    314.66080      -1.28151
    314.66691      -4.03151
    314.67301      -1.15651
    314.67912      -4.28151
    314.68522      -0.65651
    314.69132      -0.78151
    314.69743      -3.03151
    314.70353       0.34349
    314.70964       2.59349
    314.71574      -0.53151
    314.72185       1.84349
    314.72795       6.96849
    314.73406       0.96849
    314.74016       3.59349
    314.74627       6.46849
    314.75237       3.96849
    314.75847       8.46849
    314.76458       8.09349
    314.77068       7.84349
    314.77679       7.96849
    314.78289       9.09349
    314.78900       8.34349
    314.79510       5.96849
    314.80121       9.96849
    314.80731       5.59349
    314.81342       7.84349
    314.81952      10.71849
    314.82562       7.34349
    314.83173      10.71849
    314.83783      10.71849
    314.84394       4.09349
    314.85004      11.34349
    314.85615       7.21849
    314.86225       9.34349
    314.86836      10.09349
    314.87446       9.84349
    314.88057       7.21849
    314.88667       7.21849
    314.89277      10.46849
    314.89888       7.59349
    314.90498       7.09349
    314.91109      10.71849
    314.91719       4.96849
    314.92330       9.09349
    314.92940       8.09349
    314.93551       4.84349
    314.94161       7.84349
    314.94772       3.84349
    314.95382       4.84349
    314.95992       5.84349
    314.96603       3.84349
    314.97213       4.59349
    314.97824       6.34349
    314.98434       4.34349
    314.99045       4.21849
    314.99655       4.21849
    315.00266       2.34349
    315.00876       2.59349
    315.01486       2.21849
    315.02097      -0.03151
    315.02707       1.71849
    315.03318      -0.03151
    315.03928       2.46849
    315.04539       2.59349
    315.05149      -3.65651
    315.05760       2.59349
    315.06370       1.84349
    315.06981      -2.78151
    315.07591       1.59349
    315.08201      -3.65651
    315.08812      -1.65651
    315.09422      -0.65651
    315.10033      -3.15651
    315.10643      -1.90651
    315.11254      -1.78151
    315.11864      -5.90651
    315.12475      -3.40651
    315.13085      -4.53151
    315.13696      -7.28151
    315.14306      -4.78151
    315.14916      -5.40651
    315.15527      -7.53151
    315.16137      -4.90651
    315.16748      -6.90651
    315.17358      -8.90651
    315.17969      -5.65651
    315.18579      -7.28151
    315.19190      -9.03151
    315.19800      -6.65651
    315.20411      -6.65651
    315.21021     -10.40651
    315.21631      -4.78151
    315.22242      -7.90651
    315.22852      -5.53151
    315.23463      -2.28151
    315.24073      -4.78151
    315.24684      -3.28151
    315.25294       1.46849
    315.25905      -3.03151
    315.26515      -0.28151
    315.27126       1.21849
    315.27736      -0.15651
    315.28346       2.09349
    315.28957       1.34349
    315.29567       0.21849
    315.30178      -1.28151
    315.30788       4.09349
    315.31399       1.09349
    315.32009      -1.78151
    315.32620       2.46849
    315.33230      -0.90651
    315.33841      -1.90651
    315.34451       0.59349
    315.35061       0.84349
    315.35672       0.34349
    315.36282      -0.78151
    315.36893       3.21849
    315.37503      -1.65651
    315.38114      -2.40651
    315.38724       2.59349
    315.39335       1.21849
    315.39945      -1.65651
    315.40556       3.46849
    315.41166      -1.78151
    315.41776       3.09349
    315.42387      -0.03151
    315.42997       1.09349
    315.43608       1.71849
    315.44218       0.96849
    315.44829      -1.03151
    315.45439       1.09349
    315.46050       2.59349
    315.46660      -0.90651
    315.47271       2.59349
    315.47881      -0.78151
    315.48491       0.09349
    315.49102       3.21849
    315.49712       0.21849
    315.50323      -1.03151
    315.50933       3.34349
    315.51544       0.34349
    315.52154       0.59349
    315.52765       1.21849
    315.53375       3.84349
    315.53986       0.71849
    315.54596       2.71849
    315.55206       1.59349
    315.55817       1.71849
    315.56427       1.21849
    315.57038       0.09349
    315.57648       0.96849
    315.58259       2.59349
    315.58869      -5.15651
    315.59480      -0.15651
    315.60090      -0.65651
    315.60701      -3.15651
    315.61311       2.09349
    315.61921      -1.53151
    315.62532       0.09349
    315.63142      -0.90651
    315.63753       1.21849
    315.64363      -2.53151
    315.64974      -0.65651
    315.65584       0.09349
    315.66195      -2.53151
    315.66805       0.96849
    315.67416      -1.15651
    315.68026       0.34349
    315.68636      -1.90651
    315.69247      -2.03151
    315.69857      -2.78151
    315.70468       0.46849
    315.71078      -5.03151
    315.71689      -3.40651
    315.72299      -2.03151
    315.72910      -2.40651
    315.73520      -5.65651
    315.74131      -2.28151
    315.74741      -1.28151
    315.75351      -4.40651
    315.75962      -1.03151
    315.76572      -0.53151
    315.77183      -4.03151
    315.77793      -1.15651
    315.78404       0.96849
    315.79014      -1.53151
    315.79625      -1.15651
    315.80235       2.21849
    315.80846      -2.28151
    315.81456      -1.90651
    315.82066       1.09349
    315.82677      -0.65651
    315.83287      -0.78151
    315.83898       1.34349
    315.84508      -0.65651
    315.85119      -2.65651
    315.85729       0.96849
    315.86340       0.84349
    315.86950      -1.40651
    315.87561       1.46849
    315.88171      -0.53151
    315.88781      -1.53151
    315.89392      -0.40651
    315.90002       0.34349
    315.90613      -3.03151
    315.91223      -1.90651
    315.91834       0.09349
    315.92444      -4.65651
    315.93055      -6.65651
    315.93665      -3.53151
    315.94276      -6.53151
    315.94886      -5.40651
    315.95496      -4.65651
    315.96107      -6.90651
    315.96717      -8.78151
    315.97328      -7.65651
    315.97938      -5.53151
    315.98549      -6.15651
    315.99159      -7.90651
    315.99770      -4.03151
    316.00380      -7.53151
    316.00991      -2.78151
    316.01601      -6.15651
    316.02211      -7.53151
    316.02822      -3.90651
    316.03432      -3.28151
    316.04043      -7.90651
    316.04653      -3.53151
    316.05264      -4.28151
    316.05874      -3.15651
    316.06485      -5.65651
    316.07095      -2.78151
    316.07706      -8.40651
    316.08316      -5.28151
    316.08926      -1.90651
    316.09537      -7.15651
    316.10147      -2.90651
    316.10758      -7.03151
    316.11368      -7.53151
    316.11979      -2.53151
    316.12589      -4.90651
    316.13200      -5.28151
    316.13810      -2.15651
    316.14421      -4.65651
    316.15031      -2.78151
    316.15641      -1.78151
    316.16252       1.34349
    316.16862      -1.78151
    316.17473      -0.40651
    316.18083       2.59349
    316.18694       1.84349
    316.19304      -0.03151
    316.19915       3.84349
    316.20525       2.96849
    316.21136       2.46849
    316.21746       3.21849
    316.22356       6.34349
    316.22967       2.71849
    316.23577       3.71849
    316.24188       7.59349
    316.24798       6.21849
    316.25409       4.84349
    316.26019       6.96849
    316.26630       3.59349
    316.27240       5.84349
    316.27851       5.34349
    316.28461       3.34349
    316.29071       4.09349
    316.29682       3.71849
    316.30292       2.96849
    316.30903       6.21849
    316.31513       2.96849
    316.32124       0.96849
    316.32734       6.84349
    316.33345       1.96849
    316.33955       3.59349
    316.34566       3.59349
    316.35176       3.59349
    316.35786       3.84349
    316.36397       5.96849
    316.37007       0.84349
    316.37618       4.96849
    316.38228       2.34349
    316.38839       1.59349
    316.39449       2.59349
    316.40060       1.21849
    316.40670      -0.78151
    316.41281       2.96849
    316.41891      -0.65651
    316.42501       1.09349
    316.43112       1.46849
    316.43722      -2.53151
    316.44333       4.09349
    316.44943       1.84349
    316.45554      -0.78151
    316.46164       1.09349
    316.46775       1.59349
    316.47385      -0.65651
    316.47996      -0.53151
    316.48606       1.84349
    316.49216       0.09349
    316.49827      -1.65651
    316.50437       1.96849
    316.51048      -1.28151
    316.51658      -5.03151
    316.52269       0.21849
    316.52879      -2.78151
    316.53490      -3.65651
    316.54100      -2.03151
    316.54711      -3.40651
    316.55321      -5.53151
    316.55931      -5.53151
    316.56542      -2.65651
    316.57152      -8.40651
    316.57763      -5.03151
    316.58373      -3.90651
    316.58984      -9.28151
    316.59594      -5.65651
    316.60205      -6.03151
    316.60815      -8.65651
    316.61426      -7.03151
    316.62036      -6.65651
    316.62646     -10.03151
    316.63257      -6.28151
    316.63867      -6.90651
    316.64478      -8.28151
    316.65088      -7.40651
    316.65699      -8.78151
    316.66309      -6.78151
    316.66920      -5.28151
    316.67530      -9.78151
    316.68141      -6.65651
    316.68751      -5.65651
    316.69361      -9.78151
    316.69972      -4.40651
    316.70582      -4.78151
    316.71193      -6.90651
    316.71803      -2.65651
    316.72414      -3.90651
    316.73024      -3.90651
    316.73635      -2.15651
    316.74245      -3.40651
    316.74856      -2.78151
    316.75466      -1.03151
    316.76076      -5.53151
    316.76687      -1.65651
    316.77297      -0.40651
    316.77908      -4.28151
    316.78518      -0.78151
    316.79129      -4.03151
    316.79739      -1.15651
    316.80350      -0.90651
    316.80960      -2.15651
    316.81571      -0.03151
    316.82181      -0.78151
    316.82791      -3.65651
    316.83402      -1.15651
    316.84012      -2.28151
    316.84623      -2.90651
    316.85233       0.21849
    316.85844      -4.28151
    316.86454      -1.03151
    316.87065      -1.65651
    316.87675      -2.15651
    316.88286      -3.03151
    316.88896      -0.65651
    316.89506      -6.78151
    316.90117      -0.65651
    316.90727      -0.40651
    316.91338      -3.03151
    316.91948      -0.03151
    316.92559      -1.65651
    316.93169      -1.65651
    316.93780       0.96849
    316.94390      -0.65651
    316.95001      -0.90651
    316.95611      -0.03151
    316.96221      -0.15651
    316.96832      -3.15651
    316.97442      -1.15651
    316.98053      -2.03151
    316.98663      -2.65651
    316.99274      -0.65651
    316.99884      -4.28151
    317.00495      -2.40651
    317.01105      -3.53151
    317.01716      -4.53151
    317.02326      -2.78151
    317.02936      -7.40651
    317.03547      -7.28151
    317.04157      -4.65651
    317.04768      -9.53151
    317.05378      -4.28151
    317.05989      -7.78151
    317.06599      -6.78151
    317.07210      -5.15651
    317.07820      -5.90651
    317.08431      -6.28151
    317.09041      -4.90651
    317.09651      -5.65651
    317.10262      -8.78151
    317.10872      -5.28151
    317.11483      -6.53151
    317.12093      -6.28151
    317.12704      -3.40651
    317.13314      -5.90651
    317.13925      -3.90651
    317.14535      -3.03151
    317.15145      -3.40651
    317.15756      -2.90651
    317.16366       0.09349
    317.16977      -3.03151
    317.17587      -5.15651
    317.18198      -1.65651
    317.18808      -1.40651
    317.19419      -2.03151
    317.20029       0.96849
    317.20640      -3.53151
    317.21250       1.59349
    317.21860       1.09349
    317.22471      -0.78151
    317.23081       1.46849
    317.23692      -0.15651
    317.24302      -4.03151
    317.24913      -2.40651
    317.25523       0.46849
    317.26134      -3.53151
    317.26744      -0.53151
    317.27355      -3.78151
    317.27965      -1.40651
    317.28575      -0.65651
    317.29186      -0.78151
    317.29796      -2.53151
    317.30407       3.84349
    317.31017      -3.15651
    317.31628      -1.78151
    317.32238       0.59349
    317.32849      -1.65651
    317.33459       0.34349
    317.34070       1.46849
    317.34680      -0.40651
    317.35290       0.46849
    317.35901       3.09349
    317.36511       0.71849
    317.37122      -0.78151
    317.37732       1.59349
    317.38343      -3.15651
    317.38953      -2.15651
    317.39564      -2.65651
    317.40174      -4.28151
    317.40785      -1.53151
    317.41395      -3.90651
    317.42005      -6.53151
    317.42616      -5.65651
    317.43226      -3.78151
    317.43837      -6.90651
    317.44447      -6.40651
    317.45058      -3.65651
    317.45668      -7.78151
    317.46279      -7.15651
    317.46889      -6.15651
    317.47500      -8.53151
    317.48110      -5.53151
    317.48720      -5.28151
    317.49331     -10.03151
    317.49941      -4.03151
    317.50552      -6.03151
    317.51162      -8.40651
    317.51773      -3.78151
    317.52383      -8.40651
    317.52994      -6.53151
    317.53604      -5.15651
    317.54215      -7.65651
    317.54825      -5.53151
    317.55435      -4.78151
    317.56046      -4.15651
    317.56656      -6.90651
    317.57267      -5.15651
    317.57877      -5.40651
    317.58488      -7.65651
    317.59098      -4.90651
    317.59709     -10.53151
    317.60319      -6.78151
    317.60930      -7.90651
    317.61540     -10.15651
    317.62150      -6.53151
    317.62761      -6.28151
    317.63371     -10.53151
    317.63982      -7.15651
    317.64592      -9.90651
    317.65203      -8.40651
    317.65813      -8.15651
    317.66424     -10.28151
    317.67034      -7.78151
    317.67645      -9.15651
    317.68255      -9.15651
    317.68865      -7.78151
    317.69476      -8.40651
    317.70086      -9.78151
    317.70697      -6.15651
    317.71307      -8.40651
    317.71918      -8.28151
    317.72528      -8.15651
    317.73139      -8.65651
    317.73749      -9.78151
    317.74360     -11.65651
    317.74970     -10.90651
    317.75580      -8.53151
    317.76191     -13.40651
    317.76801      -8.78151
    317.77412     -11.15651
    317.78022     -12.90651
    317.78633     -11.65651
    317.79243     -11.65651
    317.79854     -12.28151
    317.80464     -11.28151
    317.81075     -11.53151
    317.81685     -13.53151
    317.82295     -10.78151
    317.82906     -11.15651
    317.83516     -16.15651
    317.84127     -11.03151
    317.84737     -10.90651
    317.85348     -13.15651
    317.85958     -12.28151
    317.86569      -9.03151
    317.87179     -12.65651
    317.87790      -9.03151
    317.88400      -6.03151
    317.89010      -7.78151
    317.89621      -4.65651
    317.90231      -4.90651
    317.90842      -4.53151
    317.91452      -0.53151
    317.92063      -2.65651
    317.92673      -3.65651
    317.93284      -0.78151
    317.93894      -6.03151
    317.94505      -1.78151
    317.95115      -5.28151
    317.95725      -3.65651
    317.96336      -2.40651
    317.96946      -4.90651
    317.97557       0.09349
    317.98167      -4.78151
    317.98778      -1.78151
    317.99388      -0.53151
    317.99999      -4.03151
    318.00609       0.34349
    318.01220      -2.40651
    318.01830      -2.28151
    318.02440       1.59349
    318.03051      -1.90651
    318.03661       2.21849
    318.04272       0.09349
    318.04882       0.96849
    318.05493       1.09349
    318.06103      -2.28151
    318.06714      -0.28151
    318.07324      -0.40651
    318.07935      -3.40651
    318.08545      -2.40651
    318.09155      -4.53151
    318.09766      -6.40651
    318.10376      -2.65651
    318.10987      -2.65651
    318.11597      -7.28151
    318.12208      -1.15651
    318.12818      -4.90651
    318.13429      -5.03151
    318.14039      -2.40651
    318.14650      -6.90651
    318.15260      -4.40651
    318.15870      -3.03151
    318.16481      -5.78151
    318.17091      -5.28151
    318.17702      -0.40651
    318.18312      -5.15651
    318.18923      -3.40651
    318.19533       0.09349
    318.20144      -4.78151
    318.20754      -2.40651
    318.21365      -2.40651
    318.21975      -2.65651
    318.22585      -3.15651
    318.23196      -0.90651
    318.23806      -5.40651
    318.24417      -2.15651
    318.25027      -3.03151
    318.25638      -5.78151
    318.26248      -3.28151
    318.26859      -7.90651
    318.27469      -6.15651
    318.28080      -6.78151
    318.28690      -7.78151
    318.29300      -8.78151
    318.29911      -5.03151
    318.30521      -9.90651
    318.31132      -8.90651
    318.31742      -6.78151
    318.32353      -9.15651
    318.32963      -5.65651
    318.33574      -7.03151
    318.34184      -5.28151
    318.34795      -4.90651
    318.35405      -8.03151
    318.36015      -4.40651
    318.36626      -5.40651
    318.37236      -9.90651
    318.37847      -3.28151
    318.38457      -8.03151
    318.39068      -7.90651
    318.39678      -5.40651
    318.40289      -8.28151
    318.40899      -7.28151
    318.41510      -8.15651
    318.42120      -4.40651
    318.42730      -9.90651
    318.43341     -10.28151
    318.43951      -3.90651
    318.44562     -10.78151
    318.45172      -3.90651
    318.45783      -6.15651
    318.46393      -6.78151
    318.47004      -3.28151
    318.47614      -8.65651
    318.48225      -5.78151
    318.48835      -5.78151
    318.49445      -5.03151
    318.50056      -6.03151
    318.50666      -4.03151
    318.51277      -2.28151
    318.51887      -7.15651
    318.52498      -2.40651
    318.53108      -4.03151
    318.53719      -6.40651
    318.54329      -1.53151
    318.54940      -7.40651
    318.55550      -3.65651
    318.56160      -3.03151
    318.56771      -8.15651
    318.57381      -4.78151
    318.57992      -8.90651
    318.58602      -9.03151
    318.59213      -7.15651
    318.59823      -9.78151
    318.60434      -8.15651
    318.61044      -9.28151
    318.61655      -8.28151
    318.62265      -7.90651
    318.62875     -10.53151
    318.63486     -10.28151
    318.64096     -10.15651
    318.64707     -12.15651
    318.65317      -9.28151
    318.65928     -10.28151
    318.66538     -11.28151
    318.67149     -11.53151
    318.67759     -12.03151
    318.68370      -9.78151
    318.68980      -9.78151
    318.69590     -11.65651
    318.70201      -9.65651
    318.70811     -13.53151
    318.71422     -12.65651
    318.72032     -13.78151
    318.72643     -12.65651
    318.73253     -10.78151
    318.73864     -13.03151
    318.74474     -10.53151
    318.75085      -9.90651
    318.75695     -10.78151
    318.76305      -8.28151
    318.76916     -10.15651
    318.77526     -10.03151
    318.78137      -7.15651
    318.78747     -11.03151
    318.79358      -7.53151
    318.79968     -10.40651
    318.80579      -9.03151
    318.81189      -8.90651
    318.81800     -11.15651
    318.82410      -8.53151
    318.83020     -10.53151
    318.83631     -10.78151
    318.84241      -9.15651
    318.84852     -10.90651
    318.85462      -5.65651
    318.86073     -12.78151
    318.86683      -7.28151
    318.87294      -9.78151
    318.87904      -9.78151
    318.88515      -9.15651
    318.89125      -9.28151
    318.89735      -7.53151
    318.90346     -11.15651
    318.90956     -11.40651
    318.91567      -8.15651
    318.92177     -12.90651
    318.92788      -7.90651
    318.93398      -9.03151
    318.94009      -9.65651
    318.94619      -7.78151
    318.95230     -10.03151
    318.95840      -6.03151
    318.96450      -8.15651
    318.97061      -8.28151
    318.97671      -4.78151
    318.98282     -10.15651
    318.98892      -5.15651
    318.99503      -7.65651
    319.00113      -7.28151
    319.00724      -8.40651
    319.01334      -7.40651
    319.01945      -4.53151
    319.02555      -7.90651
    319.03165      -6.40651
    319.03776      -8.03151
    319.04386      -6.65651
    319.04997      -8.15651
    319.05607      -8.28151
    319.06218      -8.15651
    319.06828      -8.40651
    319.07439      -7.03151
    319.08049      -9.28151
    319.08660      -6.15651
    319.09270      -7.53151
    319.09880      -6.28151
    319.10491      -5.15651
    319.11101      -6.03151
    319.11712      -3.78151
    319.12322      -4.03151
    319.12933      -5.90651
    319.13543      -2.15651
    319.14154      -3.53151
    319.14764      -4.53151
    319.15375      -1.78151
    319.15985      -5.03151
    319.16595      -1.90651
    319.17206      -4.03151
    319.17816      -3.40651
    319.18427      -1.78151
    319.19037      -4.90651
    319.19648      -0.15651
    319.20258      -2.78151
    319.20869      -4.15651
    319.21479      -1.53151
    319.22090      -1.90651
    319.22700      -1.40651
    319.23310      -3.03151
    319.23921      -0.15651
    319.24531       1.34349
    319.25142      -3.03151
    319.25752       1.34349
    319.26363      -1.40651
    319.26973      -0.78151
    319.27584      -0.53151
    319.28194      -3.15651
    319.28804      -1.65651
    319.29415      -2.78151
    319.30025      -1.15651
    319.30636      -1.90651
    319.31246      -4.78151
    319.31857      -1.28151
    319.32467      -1.03151
    319.33078      -3.03151
    319.33688      -1.65651
    319.34299      -5.15651
    319.34909      -2.40651
    319.35519      -3.78151
    319.36130      -2.03151
    319.36740      -5.40651
    319.37351      -3.15651
    319.37961      -2.28151
    319.38572      -6.28151
    319.39182      -2.65651
    319.39793      -8.03151
    319.40403      -3.90651
    319.41014      -3.53151
    319.41624      -6.15651
    319.42234      -1.65651
    319.42845      -5.03151
    319.43455      -0.53151
    319.44066      -5.15651
    319.44676      -2.53151
    319.45287      -4.40651
    319.45897      -1.03151
    319.46508      -3.53151
    319.47118      -3.78151
    319.47729      -3.53151
    319.48339      -5.53151
    319.48949      -2.90651
    319.49560      -4.65651
    319.50170      -3.15651
    319.50781      -7.40651
    319.51391      -4.65651
    319.52002      -2.90651
    319.52612      -6.15651
    319.53223      -4.03151
    319.53833      -5.53151
    319.54444      -6.03151
    319.55054      -5.28151
    319.55664      -5.90651
    319.56275      -5.15651
    319.56885      -5.90651
    319.57496      -4.28151
    319.58106      -3.40651
    319.58717      -2.53151
    319.59327      -3.90651
    319.59938      -4.15651
    319.60548      -0.53151
    319.61159      -1.90651
    319.61769      -4.03151
    319.62379      -2.03151
    319.62990      -1.03151
    319.63600      -2.28151
    319.64211      -3.90651
    319.64821       0.59349
    319.65432      -3.40651
    319.66042      -2.15651
    319.66653      -1.03151
    319.67263      -4.15651
    319.67874      -1.03151
    319.68484      -3.78151
    319.69094      -2.03151
    319.69705      -2.78151
    319.70315      -2.65651
    319.70926      -0.53151
    319.71536      -3.40651
    319.72147      -1.03151
    319.72757      -0.90651
    319.73368      -1.53151
    319.73978       1.09349
    319.74589      -2.15651
    319.75199       0.21849
    319.75809       1.46849
    319.76420      -1.28151
    319.77030       1.21849
    319.77641       0.21849
    319.78251      -0.40651
    319.78862      -3.40651
    319.79472       0.84349
    319.80083      -0.53151
    319.80693      -3.65651
    319.81304      -1.78151
    319.81914      -2.28151
    319.82524      -3.65651
    319.83135      -1.28151
    319.83745      -6.28151
    319.84356      -3.40651
    319.84966      -4.28151
    319.85577      -5.40651
    319.86187      -4.40651
    319.86798      -8.15651
    319.87408      -4.53151
    319.88019      -7.40651
    319.88629      -7.53151
    319.89239      -7.40651
    319.89850      -6.78151
    319.90460      -9.15651
    319.91071      -8.28151
    319.91681      -6.28151
    319.92292      -8.90651
    319.92902      -7.40651
    319.93513      -6.28151
    319.94123      -8.03151
    319.94734      -7.40651
    319.95344      -5.40651
    319.95954      -8.65651
    319.96565      -4.28151
    319.97175      -5.65651
    319.97786      -7.65651
    319.98396      -4.65651
    319.99007      -7.40651
    319.99617      -5.03151
    320.00228      -6.53151
    320.00838      -7.03151
    320.01449      -3.28151
    320.02059      -7.78151
    320.02669      -5.15651
    320.03280      -5.28151
    320.03890      -5.28151
    320.04501      -4.40651
    320.05111      -7.15651
    320.05722      -3.90651
    320.06332      -6.53151
    320.06943      -5.28151
    320.07553      -2.40651
    320.08164      -8.28151
    320.08774      -1.53151
    320.09384      -4.28151
    320.09995      -5.53151
    320.10605      -2.78151
    320.11216      -5.53151
    320.11826      -3.03151
    320.12437      -3.78151
    320.13047      -1.90651
    320.13658      -1.90651
    320.14268      -3.65651
    320.14879      -2.28151
    320.15489       0.21849
    320.16099      -3.15651
    320.16710       0.21849
    320.17320      -3.53151
    320.17931      -0.28151
    320.18541      -0.90651
    320.19152      -2.03151
    320.19762      -0.03151
    320.20373      -2.28151
    320.20983      -4.15651
    320.21594      -0.65651
    320.22204      -3.03151
    320.22814      -1.15651
    320.23425      -3.65651
    320.24035      -3.65651
    320.24646      -3.03151
    320.25256      -7.53151
    320.25867      -4.28151
    320.26477      -8.03151
    320.27088      -7.40651
    320.27698      -5.65651
    320.28309      -9.03151
    320.28919     -10.53151
    320.29529      -7.03151
    320.30140     -12.53151
    320.30750      -8.53151
    320.31361      -8.28151
    320.31971     -11.28151
    320.32582      -6.15651
    320.33192     -10.53151
    320.33803      -6.78151
    320.34413      -7.53151
    320.35024      -8.40651
    320.35634      -6.78151
    320.36244     -10.28151
    320.36855      -9.78151
    320.37465      -6.65651
    320.38076     -10.53151
    320.38686      -8.40651
    320.39297     -10.28151
    320.39907      -9.78151
    320.40518      -7.90651
    320.41128      -5.40651
    320.41739      -9.65651
    320.42349      -5.65651
    320.42959      -7.40651
    320.43570      -4.40651
    320.44180      -6.78151
    320.44791      -6.28151
    320.45401      -4.03151
    320.46012      -6.78151
    320.46622      -4.65651
    320.47233      -5.78151
    320.47843      -4.90651
    320.48454      -4.40651
    320.49064      -0.28151
    320.49674      -5.78151
    320.50285      -3.40651
    320.50895      -3.03151
    320.51506      -6.65651
    320.52116      -2.78151
    320.52727      -7.78151
    320.53337      -6.90651
    320.53948      -4.65651
    320.54558      -7.03151
    320.55169      -4.65651
    320.55779      -4.28151
    320.56389      -8.65651
    320.57000      -4.90651
    320.57610      -3.78151
    320.58221      -6.78151
    320.58831      -4.15651
    320.59442      -8.28151
    320.60052      -5.28151
    320.60663      -5.15651
    320.61273      -4.90651
    320.61884      -7.53151
    320.62494      -3.40651
    320.63104      -7.53151
    320.63715      -8.53151
    320.64325      -4.65651
    320.64936      -6.90651
    320.65546      -8.65651
    320.66157      -6.53151
    320.66767      -8.90651
    320.67378      -5.40651
    320.67988      -6.03151
    320.68599      -7.40651
    320.69209      -5.78151
    320.69819      -6.15651
    320.70430      -8.40651
    320.71040      -7.15651
    320.71651      -4.40651
    320.72261      -8.90651
    320.72872      -6.65651
    320.73482      -6.28151
    320.74093      -8.28151
    320.74703      -6.65651
    320.75314      -4.40651
    320.75924      -6.78151
    320.76534      -4.15651
    320.77145      -4.40651
    320.77755      -6.53151
    320.78366      -6.03151
    320.78976      -4.03151
    320.79587      -7.53151
    320.80197      -3.78151
    320.80808      -6.65651
    320.81418      -8.28151
    320.82029      -2.90651
    320.82639      -6.78151
    320.83249      -8.53151
    320.83860      -4.65651
    320.84470      -4.15651
    320.85081      -5.53151
    320.85691      -3.65651
    320.86302      -1.65651
    320.86912      -5.40651
    320.87523      -5.15651
    320.88133      -2.90651
    320.88744      -5.90651
    320.89354      -2.15651
    320.89964      -4.53151
    320.90575      -5.15651
    320.91185      -1.90651
    320.91796      -6.28151
    320.92406      -2.03151
    320.93017      -4.90651
    320.93627      -3.90651
    320.94238      -3.15651
    320.94848      -3.03151
    320.95459      -4.53151
    320.96069      -0.53151
    320.96679      -0.40651
    320.97290      -3.78151
    320.97900       1.96849
    320.98511      -2.90651
    320.99121      -0.53151
    320.99732       0.96849
    321.00342       0.09349
    321.00953      -0.28151
    321.01563      -0.78151
    321.02174      -1.40651
    321.02784       0.46849
    321.03394      -3.65651
    321.04005      -1.40651
    321.04615      -2.28151
    321.05226      -5.28151
    321.05836      -0.28151
    321.06447      -6.40651
    321.07057      -2.40651
    321.07668      -3.78151
    321.08278      -6.28151
    321.08889      -0.40651
    321.09499      -7.65651
    321.10109      -2.03151
    321.10720      -5.53151
    321.11330      -3.78151
    321.11941      -0.28151
    321.12551      -5.40651
    321.13162      -3.65651
    321.13772      -3.40651
    321.14383      -5.15651
    321.14993      -3.90651
    321.15604      -3.53151
    321.16214      -5.90651
    321.16824      -4.40651
    321.17435      -5.65651
    321.18045      -7.40651
    321.18656      -4.40651
    321.19266      -6.40651
    321.19877      -7.53151
    321.20487      -6.03151
    321.21098      -7.03151
    321.21708      -5.15651
    321.22319      -6.65651
    321.22929      -8.15651
    321.23539      -4.65651
    321.24150      -9.15651
    321.24760      -7.78151
    321.25371      -6.15651
    321.25981      -7.40651
    321.26592      -6.03151
    321.27202      -8.40651
    321.27813      -6.03151
    321.28423      -5.28151
    321.29034      -8.15651
    321.29644      -6.65651
    321.30254      -4.40651
    321.30865      -8.28151
    321.31475      -4.15651
    321.32086      -4.78151
    321.32696      -7.15651
    321.33307      -7.65651
    321.33917      -7.78151
    321.34528      -8.78151
    321.35138      -8.03151
    321.35749      -9.65651
    321.36359      -7.03151
    321.36969      -8.53151
    321.37580     -12.40651
    321.38190      -6.78151
    321.38801      -8.28151
    321.39411     -12.28151
    321.40022      -7.28151
    321.40632     -11.28151
    321.41243      -8.28151
    321.41853      -6.65651
    321.42463      -8.65651
    321.43074      -8.53151
    321.43684      -6.28151
    321.44295      -6.78151
    321.44905      -4.65651
    321.45516      -3.90651
    321.46126      -4.40651
    321.46737      -3.53151
    321.47347      -2.53151
    321.47958      -2.90651
    321.48568      -2.90651
    321.49178      -3.40651
    321.49789      -1.78151
    321.50399      -4.78151
    321.51010      -1.78151
    321.51620      -2.03151
    321.52231      -2.40651
    321.52841      -1.15651
    321.53452      -3.40651
    321.54062      -3.28151
    321.54673       0.09349
    321.55283      -3.03151
    321.55893      -4.28151
    321.56504      -1.03151
    321.57114      -7.65651
    321.57725      -4.53151
    321.58335      -3.28151
    321.58946      -5.03151
    321.59556      -3.78151
    321.60167      -4.28151
    321.60777      -5.78151
    321.61388      -5.40651
    321.61998      -4.90651
    321.62608      -7.78151
    321.63219      -7.65651
    321.63829      -5.53151
    321.64440      -9.65651
    321.65050      -7.40651
    321.65661      -7.65651
    321.66271      -9.40651
    321.66882      -6.90651
    321.67492     -10.40651
    321.68103      -8.78151
    321.68713      -7.53151
    321.69323      -8.40651
    321.69934     -10.03151
    321.70544      -6.28151
    321.71155     -10.78151
    321.71765      -8.15651
    321.72376      -5.90651
    321.72986      -6.40651
    321.73597      -6.40651
    321.74207      -6.53151
    321.74818      -5.90651
    321.75428      -4.90651
    321.76038      -5.53151
    321.76649      -7.78151
    321.77259      -5.28151
    321.77870      -6.78151
    321.78480      -7.28151
    321.79091      -5.28151
    321.79701      -4.15651
    321.80312      -9.03151
    321.80922      -4.40651
    321.81533      -5.78151
    321.82143      -8.65651
    321.82753      -3.78151
    321.83364      -8.90651
    321.83974     -10.28151
    321.84585      -6.40651
    321.85195     -10.53151
    321.85806      -7.65651
    321.86416      -8.03151
    321.87027      -8.65651
    321.87637      -4.15651
    321.88248      -8.53151
    321.88858      -5.90651
    321.89468      -4.28151
    321.90079      -6.53151
    321.90689      -2.53151
    321.91300      -4.40651
    321.91910      -3.65651
    321.92521      -0.90651
    321.93131      -3.40651
    321.93742      -0.53151
    321.94352      -4.28151
    321.94963      -0.15651
    321.95573      -0.40651
    321.96183       0.59349
    321.96794      -0.78151
    321.97404       1.96849
    321.98015      -1.53151
    321.98625       1.21849
    321.99236       0.96849
    321.99846       1.84349
    322.00457       2.09349
    322.01067       0.09349
    322.01678      -0.53151
    322.02288       2.84349
    322.02898      -1.15651
    322.03509      -0.03151
    322.04119      -2.90651
    322.04730      -1.53151
    322.05340      -2.65651
    322.05951      -1.15651
    322.06561      -3.15651
    322.07172      -2.65651
    322.07782      -1.28151
    322.08393      -0.78151
    322.09003      -4.28151
    322.09613      -0.90651
    322.10224      -2.15651
    322.10834      -3.78151
    322.11445      -1.78151
    322.12055      -4.65651
    322.12666      -4.78151
    322.13276      -1.03151
    322.13887      -7.03151
    322.14497      -2.78151
    322.15108      -3.15651
    322.15718      -5.40651
    322.16328      -4.78151
    322.16939      -1.90651
    322.17549      -7.65651
    322.18160      -3.15651
    322.18770      -3.78151
    322.19381      -5.53151
    322.19991      -4.40651
    322.20602      -3.65651
    322.21212      -5.40651
    322.21823      -4.15651
    322.22433      -4.90651
    322.23043      -5.28151
    322.23654      -5.90651
    322.24264      -4.28151
    322.24875      -6.15651
    322.25485      -2.53151
    322.26096      -5.40651
    322.26706      -5.03151
    322.27317      -3.28151
    322.27927      -5.90651
    322.28538      -2.28151
    322.29148      -4.53151
    322.29758      -4.90651
    322.30369      -0.53151
    322.30979      -5.78151
    322.31590      -2.28151
    322.32200      -3.28151
    322.32811      -6.15651
    322.33421      -1.90651
    322.34032      -5.65651
    322.34642      -4.53151
    322.35253      -4.40651
    322.35863      -5.03151
    322.36473      -6.53151
    322.37084      -5.28151
    322.37694      -4.15651
    322.38305      -6.90651
    322.38915      -3.90651
    322.39526      -5.53151
    322.40136      -7.15651
    322.40747      -4.53151
    322.41357      -6.90651
    322.41968      -6.40651
    322.42578      -4.28151
    322.43188      -8.28151
    322.43799      -3.65651
    322.44409      -5.78151
    322.45020      -6.53151
    322.45630      -3.28151
    322.46241      -4.78151
    322.46851      -8.03151
    322.47462      -3.15651
    322.48072      -6.28151
    322.48683      -3.78151
    322.49293      -3.65651
    322.49903      -3.28151
    322.50514      -5.15651
    322.51124      -1.15651
    322.51735      -0.90651
    322.52345      -4.65651
    322.52956      -0.90651
    322.53566      -1.90651
    322.54177      -4.03151
    322.54787       0.96849
    322.55398      -4.15651
    322.56008      -5.03151
    322.56618      -1.78151
    322.57229      -2.03151
    322.57839      -5.03151
    322.58450      -5.15651
    322.59060       0.09349
    322.59671      -5.90651
    322.60281      -4.40651
    322.60892      -4.28151
    322.61502      -5.53151
    322.62113      -5.78151
    322.62723      -5.40651
    322.63333      -3.28151
    322.63944      -7.03151
    322.64554      -2.53151
    322.65165      -1.53151
    322.65775      -5.15651
    322.66386      -2.53151
    322.66996      -3.15651
    322.67607      -4.90651
    322.68217      -3.90651
    322.68828      -4.65651
    322.69438      -6.03151
    322.70048      -9.15651
    322.70659      -6.40651
    322.71269      -7.03151
    322.71880      -9.90651
    322.72490      -5.03151
    322.73101      -8.28151
    322.73711      -8.15651
    322.74322      -7.65651
    322.74932      -8.40651
    322.75543      -9.65651
    322.76153      -4.65651
    322.76763      -6.53151
    322.77374      -7.28151
    322.77984      -3.65651
    322.78595      -6.53151
    322.79205      -7.03151
    322.79816      -3.15651
    322.80426      -5.28151
    322.81037      -3.90651
    322.81647      -3.15651
    322.82258      -5.78151
    322.82868      -4.28151
    322.83478      -3.78151
    322.84089      -5.15651
    322.84699      -2.03151
    322.85310      -2.78151
    322.85920      -5.15651
    322.86531      -4.03151
    322.87141      -1.28151
    322.87752      -2.90651
    322.88362       1.46849
    322.88973      -0.15651
    322.89583      -4.78151
    322.90193       2.09349
    322.90804      -1.53151
    322.91414      -0.65651
    322.92025       1.59349
    322.92635      -1.53151
    322.93246       0.09349
    322.93856      -2.78151
    322.94467       0.71849
    322.95077      -0.15651
    322.95688      -4.65651
    322.96298      -0.53151
    322.96908       0.84349
    322.97519      -1.40651
    322.98129      -2.65651
    322.98740       0.71849
    322.99350      -3.03151
    322.99961      -2.03151
    323.00571      -2.40651
    323.01182      -1.78151
    323.01792      -2.28151
    323.02403      -4.15651
    323.03013      -3.78151
    323.03623      -1.15651
    323.04234      -4.15651
    323.04844      -4.40651
    323.05455       0.59349
    323.06065      -4.65651
    323.06676      -1.40651
    323.07286      -0.28151
    323.07897      -3.03151
    323.08507      -2.03151
    323.09118       1.09349
    323.09728      -0.53151
    323.10338      -5.15651
    323.10949      -0.65651
    323.11559      -0.28151
    323.12170      -3.78151
    323.12780      -1.65651
    323.13391      -0.65651
    323.14001      -2.78151
    323.14612      -1.53151
    323.15222      -0.03151
    323.15833       0.09349
    323.16443      -2.03151
    323.17053       0.09349
    323.17664       1.46849
    323.18274      -1.15651
    323.18885       3.34349
    323.19495       1.96849
    323.20106       2.46849
    323.20716       6.46849
    323.21327       5.71849
    323.21937       3.84349
    323.22548       8.21849
    323.23158       6.71849
    323.23768       4.34349
    323.24379       9.59349
    323.24989       7.96849
    323.25600       4.71849
    323.26210       9.21849
    323.26821       7.21849
    323.27431       9.09349
    323.28042       9.09349
    323.28652       9.84349
    323.29263       5.34349
    323.29873       9.59349
    323.30483       5.34349
    323.31094       7.09349
    323.31704       7.09349
    323.32315       3.84349
    323.32925       8.71849
    323.33536       4.46849
    323.34146       5.96849
    323.34757       4.71849
    323.35367       3.71849
    323.35978       5.84349
    323.36588       4.84349
    323.37198       1.96849
    323.37809       6.46849
    323.38419      -0.15651
    323.39030       3.84349
    323.39640       5.71849
    323.40251       2.59349
    323.40861       6.59349
    323.41472       3.71849
    323.42082       5.21849
    323.42693       7.34349
    323.43303       3.46849
    323.43913       4.46849
    323.44524       7.46849
    323.45134       4.84349
    323.45745       4.34349
    323.46355       5.34349
    323.46966       5.71849
    323.47576       2.71849
    323.48187       7.46849
    323.48797       5.21849
    323.49407       1.59349
    323.50018       7.09349
    323.50628       3.71849
    323.51239       2.46849
    323.51849       2.96849
    323.52460       4.84349
    323.53070       2.09349
    323.53681       3.84349
    323.54291       5.59349
    323.54902       2.71849
    323.55512       4.84349
    323.56122       6.09349
    323.56733       1.46849
    323.57343       5.84349
    323.57954       5.34349
    323.58564       3.96849
    323.59175       7.21849
    323.59785       2.71849
    323.60396       8.71849
    323.61006       5.84349
    323.61617       6.34349
    323.62227       8.09349
    323.62837       5.59349
    323.63448       6.96849
    323.64058       7.46849
    323.64669       7.84349
    323.65279       6.59349
    323.65890       8.96849
    323.66500       6.59349
    323.67111       9.21849
    323.67721       5.71849
    323.68332       9.09349
    323.68942       9.59349
    323.69552       6.34349
    323.70163       7.09349
    323.70773       5.96849
    323.71384       7.46849
    323.71994       6.34349
    323.72605       7.46849
    323.73215       9.21849
    323.73826       6.21849
    323.74436       8.46849
    323.75047       7.96849
    323.75657       9.59349
    323.76267       8.46849
    323.76878       7.59349
    323.77488      10.59349
    323.78099       7.59349
    323.78709       8.96849
    323.79320       7.59349
    323.79930       6.34349
    323.80541       8.59349
    323.81151       5.96849
    323.81762       6.96849
    323.82372       6.21849
    323.82982       5.96849
    323.83593       9.34349
    323.84203       3.09349
    323.84814       7.34349
    323.85424       8.09349
    323.86035       4.09349
    323.86645       6.84349
    323.87256       3.46849
    323.87866       4.46849
    323.88477       4.59349
    323.89087       1.84349
    323.89697       5.09349
    323.90308       1.84349
    323.90918       4.84349
    323.91529       4.09349
    323.92139       1.34349
    323.92750       5.96849
    323.93360       2.84349
    323.93971       5.21849
    323.94581       6.84349
    323.95192       5.21849
    323.95802       9.84349
    323.96412       5.21849
    323.97023      10.71849
    323.97633       7.34349
    323.98244       7.84349
    323.98854      11.84349
    323.99465       6.21849
    324.00075       9.21849
    324.00686       9.21849
    324.01296       8.46849
    324.01907       8.21849
    324.02517       7.09349
    324.03127      10.34349
    324.03738       7.09349
    324.04348       5.96849
    324.04959      11.71849
    324.05569       5.34349
    324.06180      10.46849
    324.06790       9.96849
    324.07401       8.21849
    324.08011      12.34349
    324.08622       8.71849
    324.09232      11.71849
    324.09842       9.84349
    324.10453       9.71849
    324.11063      13.59349
    324.11674       8.84349
    324.12284      13.46849
    324.12895      12.46849
    324.13505      10.59349
    324.14116      15.84349
    324.14726       9.96849
    324.15337      14.21849
    324.15947      12.71849
    324.16557      12.59349
    324.17168      14.34349
    324.17778      11.84349
    324.18389      17.34349
    324.18999      14.46849
    324.19610      14.34349
    324.20220      19.09349
    324.20831      14.84349
    324.21441      16.96849
    324.22052      16.59349
    324.22662      16.84349
    324.23272      17.59349
    324.23883      14.71849
    324.24493      17.09349
    324.25104      16.46849
    324.25714      14.34349
    324.26325      16.59349
    324.26935      14.09349
    324.27546      15.09349
    324.28156      15.84349
    324.28767      13.21849
    324.29377      14.46849
    324.29987      14.59349
    324.30598      14.84349
    324.31208      14.84349
    324.31819      16.46849
    324.32429      15.21849
    324.33040      15.96849
    324.33650      18.09349
    324.34261      16.71849
    324.34871      19.71849
    324.35482      18.21849
    324.36092      16.71849
    324.36702      18.21849
    324.37313      17.71849
    324.37923      16.34349
    324.38534      19.96849
    324.39144      17.34349
    324.39755      18.46849
    324.40365      17.21849
    324.40976      19.09349
    324.41586      19.71849
    324.42197      18.34349
    324.42807      16.09349
    324.43417      19.46849
    324.44028      16.34349
    324.44638      19.09349
    324.45249      13.84349
    324.45859      16.59349
    324.46470      16.59349
    324.47080      13.09349
    324.47691      16.46849
    324.48301      13.59349
    324.48912      13.71849
    324.49522      11.71849
    324.50132      12.21849
    324.50743      11.96849
    324.51353       9.46849
    324.51964      12.21849
    324.52574      10.84349
    324.53185       7.71849
    324.53795      10.84349
    324.54406       5.34349
    324.55016       6.84349
    324.55627       7.84349
    324.56237       1.46849
    324.56847       5.46849
    324.57458       2.59349
    324.58068       0.34349
    324.58679       5.46849
    324.59289       0.09349
    324.59900       0.96849
    324.60510       2.46849
    324.61121      -0.15651
    324.61731       0.59349
    324.62342       1.09349
    324.62952      -1.40651
    324.63562      -0.28151
    324.64173      -2.65651
    324.64783      -0.40651
    324.65394      -3.90651
    324.66004      -3.40651
    324.66615      -2.78151
    324.67225      -4.28151
    324.67836      -2.53151
    324.68446      -5.40651
    324.69057      -4.40651
    324.69667      -6.78151
    324.70277      -7.53151
    324.70888      -5.78151
    324.71498      -7.53151
    324.72109      -8.15651
    324.72719      -6.15651
    324.73330      -9.53151
    324.73940     -11.03151
    324.74551      -7.15651
    324.75161     -10.65651
    324.75772      -8.65651
    324.76382     -12.28151
    324.76992      -9.28151
    324.77603     -10.53151
    324.78213     -12.28151
    324.78824      -9.65651
    324.79434     -12.03151
    324.80045     -12.90651
    324.80655     -11.03151
    324.81266     -13.78151
    324.81876     -12.28151
    324.82487     -13.40651
    324.83097     -12.40651
    324.83707     -11.90651
    324.84318     -16.53151
    324.84928     -14.03151
    324.85539     -14.15651
    324.86149     -16.78151
    324.86760     -15.28151
    324.87370     -14.28151
    324.87981     -18.40651
    324.88591     -14.65651
    324.89202     -16.65651
    324.89812     -15.15651
    324.90422     -14.65651
    324.91033     -15.40651
    324.91643     -15.40651
    324.92254     -10.65651
    324.92864     -16.53151
    324.93475     -11.28151
    324.94085     -13.53151
    324.94696     -13.65651
    324.95306     -13.28151
    324.95917     -12.03151
    324.96527     -13.28151
    324.97137     -15.40651
    324.97748     -13.90651
    324.98358     -15.28151
    324.98969     -16.15651
    324.99579     -15.90651
    325.00190     -17.15651
    325.00800     -18.28151
    325.01411     -17.65651
    325.02021     -19.78151
    325.02632     -18.15651
    325.03242     -20.53151
    325.03852     -18.65651
    325.04463     -20.65651
    325.05073     -22.15651
    325.05684     -21.03151
    325.06294     -22.78151
    325.06905     -24.65651
    325.07515     -20.78151
    325.08126     -27.53151
    325.08736     -24.03151
    325.09347     -26.15651
    325.09957     -28.90651
    325.10567     -26.03151
    325.11178     -31.53151
    325.11788     -28.65651
    325.12399     -30.65651
    325.13009     -32.90651
    325.13620     -28.28151
    325.14230     -34.15651
    325.14841     -29.28151
    325.15451     -31.28151
    325.16062     -32.15651
    325.16672     -30.53151
    325.17282     -32.65651
    325.17893     -29.28151
    325.18503     -30.15651
    325.19114     -31.40651
    325.19724     -30.28151
    325.20335     -27.28151
    325.20945     -31.78151
    325.21556     -26.28151
    325.22166     -28.40651
    325.22777     -29.03151
    325.23387     -27.65651
    325.23997     -28.78151
    325.24608     -29.15651
    325.25218     -29.15651
    325.25829     -29.40651
    325.26439     -27.15651
    325.27050     -32.65651
    325.27660     -28.40651
    325.28271     -27.03151
    325.28881     -29.65651
    325.29492     -26.90651
    325.30102     -29.90651
    325.30712     -29.28151
    325.31323     -26.78151
    325.31933     -30.28151
    325.32544     -28.78151
    325.33154     -27.28151
    325.33765     -31.53151
    325.34375     -25.65651
    325.34986     -28.90651
    325.35596     -29.28151
    325.36207     -26.03151
    325.36817     -29.53151
    325.37427     -27.53151
    325.38038     -27.28151
    325.38648     -28.40651
    325.39259     -28.03151
    325.39869     -26.40651
    325.40480     -29.78151
    325.41090     -26.15651
    325.41701     -26.53151
    325.42311     -25.53151
    325.42922     -24.90651
    325.43532     -29.28151
    325.44142     -24.40651
    325.44753     -24.65651
    325.45363     -26.40651
    325.45974     -24.03151
    325.46584     -24.90651
    325.47195     -22.90651
    325.47805     -23.53151
    325.48416     -25.40651
    325.49026     -19.90651
    325.49637     -24.53151
    325.50247     -24.40651
    325.50857     -20.53151
    325.51468     -23.40651
    325.52078     -18.53151
    325.52689     -20.28151
    325.53299     -21.28151
    325.53910     -15.90651
    325.54520     -17.90651
    325.55131     -19.28151
    325.55741     -16.90651
    325.56352     -20.65651
    325.56962     -16.65651
    325.57572     -19.15651
    325.58183     -19.40651
    325.58793     -19.40651
    325.59404     -20.65651
    325.60014     -23.15651
    325.60625     -19.03151
    325.61235     -21.65651
    325.61846     -24.40651
    325.62456     -20.53151
    325.63066     -23.40651
    325.63677     -22.03151
    325.64287     -19.65651
    325.64898     -22.90651
    325.65508     -19.40651
    325.66119     -19.40651
    325.66729     -21.03151
    325.67340     -21.03151
    325.67950     -18.90651
    325.68561     -21.40651
    325.69171     -20.53151
    325.69781     -18.03151
    325.70392     -22.28151
    325.71002     -19.28151
    325.71613     -21.40651
    325.72223     -18.90651
    325.72834     -22.28151
    325.73444     -24.03151
    325.74055     -19.65651
    325.74665     -22.15651
    325.75276     -21.53151
    325.75886     -19.15651
    325.76496     -22.03151
    325.77107     -19.53151
    325.77717     -18.53151
    325.78328     -19.53151
    325.78938     -15.40651
    325.79549     -19.15651
    325.80159     -14.78151
    325.80770     -15.15651
    325.81380     -17.90651
    325.81991     -12.53151
    325.82601     -16.03151
    325.83211     -12.40651
    325.83822     -13.78151
    325.84432     -13.28151
    325.85043     -11.40651
    325.85653     -13.40651
    325.86264     -12.28151
    325.86874     -10.03151
    325.87485     -11.15651
    325.88095     -12.03151
    325.88706      -8.90651
    325.89316     -10.53151
    325.89926     -10.53151
    325.90537      -8.65651
    325.91147     -11.28151
    325.91758      -7.65651
    325.92368     -11.03151
    325.92979     -10.40651
    325.93589      -6.03151
    325.94200      -8.90651
    325.94810      -9.15651
    325.95421      -5.65651
    325.96031     -10.90651
    325.96641      -6.15651
    325.97252      -8.03151
    325.97862      -8.78151
    325.98473      -5.53151
    325.99083      -8.28151
    325.99694      -5.90651
    326.00304      -4.65651
    326.00915      -6.78151
    326.01525      -6.53151
    326.02136      -4.03151
    326.02746      -6.40651
    326.03356      -6.90651
    326.03967      -2.90651
    326.04577      -5.03151
    326.05188      -6.15651
    326.05798      -3.40651
    326.06409      -6.78151
    326.07019      -4.65651
    326.07630      -3.15651
    326.08240      -8.40651
    326.08851      -4.28151
    326.09461      -5.40651
    326.10071      -7.53151
    326.10682      -6.90651
    326.11292      -6.40651
    326.11903      -7.53151
    326.12513      -6.28151
    326.13124      -6.28151
    326.13734      -9.78151
    326.14345      -9.40651
    326.14955      -4.65651
    326.15566      -9.78151
    326.16176      -8.03151
    326.16786     -10.03151
    326.17397      -8.53151
    326.18007      -7.15651
    326.18618      -8.65651
    326.19228     -11.40651
    326.19839      -8.28151
    326.20449      -8.28151
    326.21060     -12.03151
    326.21670      -7.90651
    326.22281      -8.53151
    326.22891     -13.15651
    326.23501      -6.65651
    326.24112     -12.15651
    326.24722      -9.90651
    326.25333      -9.40651
    326.25943     -11.28151
    326.26554      -8.03151
    326.27164      -9.40651
    326.27775      -9.15651
    326.28385      -7.03151
    326.28996      -9.15651
    326.29606      -5.78151
    326.30216     -10.28151
    326.30827      -6.03151
    326.31437     -10.03151
    326.32048     -10.15651
    326.32658     -11.28151
    326.33269     -10.78151
    326.33879      -8.03151
    326.34490     -11.40651
    326.35100     -10.03151
    326.35711      -7.15651
    326.36321     -11.15651
    326.36931      -8.03151
    326.37542      -7.40651
    326.38152      -8.40651
    326.38763      -7.40651
    326.39373      -6.15651
    326.39984      -6.15651
    326.40594      -5.03151
    326.41205      -4.78151
    326.41815      -6.40651
    326.42426      -3.40651
    326.43036      -5.40651
    326.43646      -8.28151
    326.44257      -1.53151
    326.44867      -6.03151
    326.45478      -3.53151
    326.46088      -2.28151
    326.46699      -6.53151
    326.47309      -4.03151
    326.47920      -1.65651
    326.48530      -5.03151
    326.49141      -2.53151
    326.49751      -5.15651
    326.50361      -3.53151
    326.50972      -4.40651
    326.51582      -1.03151
    326.52193      -2.90651
    326.52803      -5.53151
    326.53414      -0.40651
    326.54024      -3.28151
    326.54635      -4.15651
    326.55245      -0.78151
    326.55856      -1.53151
    326.56466      -2.53151
    326.57076      -1.15651
    326.57687      -4.03151
    326.58297      -2.90651
    326.58908      -1.65651
    326.59518      -2.90651
    326.60129      -6.15651
    326.60739      -0.28151
    326.61350      -0.90651
    326.61960      -4.40651
    326.62571       2.09349
    326.63181      -1.53151
    326.63791       0.71849
    326.64402       1.46849
    326.65012      -0.78151
    326.65623       3.84349
    326.66233       0.34349
    326.66844       1.46849
    326.67454       2.96849
    326.68065       3.84349
    326.68675       2.34349
    326.69286       2.84349
    326.69896       1.21849
    326.70506       1.09349
    326.71117       3.59349
    326.71727      -0.90651
    326.72338       2.46849
    326.72948      -0.53151
    326.73559       1.46849
    326.74169       2.34349
    326.74780       1.34349
    326.75390      -0.15651
    326.76001       0.96849
    326.76611      -1.28151
    326.77221       0.96849
    326.77832      -1.53151
    326.78442      -1.53151
    326.79053      -0.65651
    326.79663      -3.40651
    326.80274      -0.40651
    326.80884      -1.65651
    326.81495      -3.15651
    326.82105      -0.53151
    326.82716      -0.90651
    326.83326      -2.40651
    326.83936      -0.78151
    326.84547      -2.03151
    326.85157      -2.65651
    326.85768      -1.03151
    326.86378      -5.90651
    326.86989      -3.15651
    326.87599      -0.78151
    326.88210      -7.65651
    326.88820      -1.53151
    326.89431      -5.28151
    326.90041      -6.65651
    326.90651      -3.15651
    326.91262      -7.53151
    326.91872      -6.03151
    326.92483      -7.28151
    326.93093      -6.65651
    326.93704      -6.28151
    326.94314      -9.15651
    326.94925      -5.65651
    326.95535      -7.40651
    326.96146      -8.15651
    326.96756      -4.65651
    326.97366      -8.15651
    326.97977      -7.15651
    326.98587      -5.53151
    326.99198      -7.40651
    326.99808      -5.78151
    327.00419      -9.03151
    327.01029      -6.65651
    327.01640      -5.90651
    327.02250      -9.53151
    327.02861      -8.15651
    327.03471      -7.28151
    327.04081      -8.53151
    327.04692      -6.90651
    327.05302      -9.90651
    327.05913      -7.15651
    327.06523     -10.78151
    327.07134      -7.78151
    327.07744      -7.78151
    327.08355      -7.28151
    327.08965     -10.78151
    327.09576      -5.78151
    327.10186      -8.03151
    327.10796      -6.90651
    327.11407      -3.78151
    327.12017      -7.15651
    327.12628      -4.40651
    327.13238      -2.65651
    327.13849      -4.65651
    327.14459      -5.03151
    327.15070      -1.03151
    327.15680      -6.28151
    327.16291      -3.28151
    327.16901      -4.15651
    327.17511      -5.03151
    327.18122      -3.15651
    327.18732      -3.40651
    327.19343      -6.03151
    327.19953      -1.40651
    327.20564      -5.53151
    327.21174      -5.65651
    327.21785      -2.03151
    327.22395      -5.53151
    327.23006      -5.90651
    327.23616      -2.15651
    327.24226      -5.28151
    327.24837      -3.15651
    327.25447      -3.03151
    327.26058      -5.40651
    327.26668      -3.15651
    327.27279      -5.15651
    327.27889      -5.65651
    327.28500      -2.65651
    327.29110      -5.40651
    327.29721      -6.15651
    327.30331      -1.53151
    327.30941      -6.28151
    327.31552      -2.15651
    327.32162      -2.90651
    327.32773      -4.28151
    327.33383      -2.90651
    327.33994      -3.03151
    327.34604      -2.65651
    327.35215       1.84349
    327.35825      -3.65651
    327.36436       2.46849
    327.37046       1.09349
    327.37656      -1.65651
    327.38267       3.84349
    327.38877      -0.65651
    327.39488       3.34349
    327.40098       0.34349
    327.40709       2.96849
    327.41319       2.59349
    327.41930      -1.65651
    327.42540       3.84349
    327.43151      -0.78151
    327.43761      -0.03151
    327.44371       4.71849
    327.44982       0.34349
    327.45592       3.84349
    327.46203       3.09349
    327.46813       1.84349
    327.47424       4.21849
    327.48034       2.34349
    327.48645       1.96849
    327.49255       3.84349
    327.49866       4.71849
    327.50476       2.96849
    327.51086       3.21849
    327.51697       3.21849
    327.52307       2.46849
    327.52918       1.71849
    327.53528       0.46849
    327.54139       1.71849
    327.54749      -1.15651
    327.55360      -1.78151
    327.55970      -0.03151
    327.56581      -6.40651
    327.57191      -3.53151
    327.57801      -4.53151
    327.58412      -6.28151
    327.59022      -3.65651
    327.59633      -7.78151
    327.60243      -5.03151
    327.60854      -6.03151
    327.61464      -7.28151
    327.62075      -5.65651
    327.62685      -9.03151
    327.63296      -6.65651
    327.63906      -5.65651
    327.64516      -8.40651
    327.65127      -5.40651
    327.65737      -8.28151
    327.66348      -5.40651
    327.66958      -5.65651
    327.67569      -6.90651
    327.68179      -3.90651
    327.68790      -4.90651
    327.69400      -4.78151
    327.70011      -3.40651
    327.70621      -6.03151
    327.71231      -0.78151
    327.71842      -6.15651
    327.72452      -1.78151
    327.73063      -2.03151
    327.73673      -3.90651
    327.74284      -4.15651
    327.74894      -4.65651
    327.75505      -4.15651
    327.76115      -5.28151
    327.76725      -5.65651
    327.77336      -4.03151
    327.77946      -7.90651
    327.78557      -5.28151
    327.79167      -7.53151
    327.79778      -4.40651
    327.80388      -5.65651
    327.80999      -6.15651
    327.81609      -6.65651
    327.82220      -5.78151
    327.82830      -5.28151
    327.83440      -4.40651
    327.84051      -8.03151
    327.84661      -6.15651
    327.85272      -4.53151
    327.85882      -8.53151
    327.86493      -6.65651
    327.87103      -9.65651
    327.87714      -7.28151
    327.88324     -10.15651
    327.88935      -9.03151
    327.89545      -7.90651
    327.90155      -9.40651
    327.90766      -8.78151
    327.91376      -8.03151
    327.91987     -10.40651
    327.92597      -9.78151
    327.93208      -6.53151
    327.93818      -8.65651
    327.94429      -4.40651
    327.95039      -7.90651
    327.95650      -6.03151
    327.96260      -3.78151
    327.96870      -6.15651
    327.97481      -4.53151
    327.98091      -3.03151
    327.98702      -5.78151
    327.99312      -5.40651
    327.99923      -3.15651
    328.00533      -5.53151
    328.01144      -4.40651
    328.01754      -3.15651
    328.02365      -4.03151
    328.02975      -2.78151
    328.03585      -4.53151
    328.04196      -0.53151
    328.04806      -1.78151
    328.05417      -1.65651
    328.06027      -2.40651
    328.06638      -0.28151
    328.07248       0.09349
    328.07859      -0.90651
    328.08469      -1.15651
    328.09080      -0.15651
    328.09690      -0.28151
    328.10300      -1.03151
    328.10911       4.09349
    328.11521       0.21849
    328.12132       1.09349
    328.12742       2.96849
    328.13353       0.96849
    328.13963       2.96849
    328.14574       3.46849
    328.15184       4.96849
    328.15795       4.84349
    328.16405       2.21849
    328.17015       7.96849
    328.17626       3.34349
    328.18236       5.09349
    328.18847       2.71849
    328.19457       3.34349
    328.20068       4.84349
    328.20678       1.84349
    328.21289       4.84349
    328.21899       1.96849
    328.22510       1.34349
    328.23120       2.59349
    328.23730       1.84349
    328.24341       4.71849
    328.24951      -1.03151
    328.25562       4.46849
    328.26172       0.34349
    328.26783       2.84349
    328.27393       1.46849
    328.28004       3.09349
    328.28614       1.46849
    328.29225       1.21849
    328.29835       2.84349
    328.30445       2.09349
    328.31056       6.09349
    328.31666       4.21849
    328.32277       6.34349
    328.32887       6.59349
    328.33498       6.34349
    328.34108       6.71849
    328.34719       5.71849
    328.35329       4.71849
    328.35940       6.09349
    328.36550       8.09349
    328.37160       5.84349
    328.37771       6.71849
    328.38381       9.59349
    328.38992       4.59349
    328.39602       7.59349
    328.40213       6.46849
    328.40823       7.34349
    328.41434       7.59349
    328.42044       6.09349
    328.42655       8.34349
    328.43265       6.59349
    328.43875       8.96849
    328.44486       8.96849
    328.45096       6.59349
    328.45707       9.59349
    328.46317       5.84349
    328.46928       8.96849
    328.47538       3.34349
    328.48149       7.09349
    328.48759       7.84349
    328.49370       6.09349
    328.49980       8.96849
    328.50590       5.96849
    328.51201       7.21849
    328.51811       9.09349
    328.52422       7.21849
    328.53032       7.09349
    328.53643       6.96849
    328.54253       6.96849
    328.54864       6.84349
    328.55474       5.09349
    328.56085       5.21849
    328.56695       7.84349
    328.57305       6.59349
    328.57916       7.21849
    328.58526       6.59349
    328.59137       3.84349
    328.59747       7.59349
    328.60358       3.34349
    328.60968       6.21849
    328.61579       3.71849
    328.62189       5.59349
    328.62800       3.21849
    328.63410       4.84349
    328.64020       3.84349
    328.64631       4.96849
    328.65241       5.34349
    328.65852       5.59349
    328.66462       4.96849
    328.67073       8.59349
    328.67683       5.34349
    328.68294       7.21849
    328.68904       7.34349
    328.69515       5.21849
    328.70125       5.84349
    328.70735       6.21849
    328.71346       6.09349
    328.71956       7.34349
    328.72567       4.96849
    328.73177       5.59349
    328.73788       5.71849
    328.74398       2.84349
    328.75009       5.84349
    328.75619       3.46849
    328.76230       3.71849
    328.76840       4.34349
    328.77450       3.09349
    328.78061       3.34349
    328.78671       1.34349
    328.79282       3.09349
    328.79892       3.46849
    328.80503       2.21849
    328.81113       3.96849
    328.81724       1.09349
    328.82334       4.71849
    328.82945       1.96849
    328.83555       2.21849
    328.84165       4.84349
    328.84776       2.46849
    328.85386       1.21849
    328.85997       5.59349
    328.86607       2.84349
    328.87218       1.71849
    328.87828       2.84349
    328.88439       0.34349
    328.89049      -0.78151
    328.89660       3.21849
    328.90270      -1.53151
    328.90880       0.71849
    328.91491      -0.03151
    328.92101      -2.90651
    328.92712       2.96849
    328.93322      -0.90651
    328.93933      -2.78151
    328.94543       2.71849
    328.95154      -4.28151
    328.95764       0.09349
    328.96375      -2.40651
    328.96985      -2.03151
    328.97595      -0.78151
    328.98206      -3.78151
    328.98816      -1.40651
    328.99427      -4.90651
    329.00037      -5.78151
    329.00648      -2.53151
    329.01258      -7.65651
    329.01869      -5.03151
    329.02479      -5.90651
    329.03090      -6.78151
    329.03700      -5.53151
    329.04310      -8.78151
    329.04921      -5.15651
    329.05531      -4.78151
    329.06142      -7.15651
    329.06752      -5.65651
    329.07363      -3.90651
    329.07973      -6.28151
    329.08584      -3.78151
    329.09194      -3.53151
    329.09805      -6.03151
    329.10415      -2.90651
    329.11025      -5.28151
    329.11636      -4.28151
    329.12246      -2.28151
    329.12857      -4.28151
    329.13467      -4.90651
    329.14078      -0.65651
    329.14688      -2.53151
    329.15299      -3.15651
    329.15909       1.09349
    329.16520      -3.03151
    329.17130       2.21849
    329.17740      -3.15651
    329.18351      -0.03151
    329.18961       0.84349
    329.19572      -1.65651
    329.20182      -1.65651
    329.20793       0.71849
    329.21403      -1.90651
    329.22014      -2.03151
    329.22624       0.21849
    329.23235      -3.03151
    329.23845       1.21849
    329.24455      -3.40651
    329.25066      -0.65651
    329.25676      -1.03151
    329.26287      -3.53151
    329.26897      -0.03151
    329.27508      -2.78151
    329.28118      -0.90651
    329.28729       0.21849
    329.29339      -2.90651
    329.29950       0.59349
    329.30560      -3.15651
    329.31170      -2.28151
    329.31781       0.34349
    329.32391      -2.40651
    329.33002      -1.15651
    329.33612       2.59349
    329.34223      -1.65651
    329.34833       3.09349
    329.35444       0.34349
    329.36054       0.34349
    329.36665       0.34349
    329.37275       0.09349
    329.37885       0.09349
    329.38496       1.09349
    329.39106      -0.90651
    329.39717      -0.15651
    329.40327      -1.28151
    329.40938      -2.28151
    329.41548      -0.40651
    329.42159      -3.53151
    329.42769      -3.65651
    329.43380      -4.03151
    329.43990      -4.90651
    329.44600      -4.28151
    329.45211      -5.53151
    329.45821      -6.53151
    329.46432      -3.53151
    329.47042      -9.53151
    329.47653      -2.53151
    329.48263      -5.03151
    329.48874      -8.03151
    329.49484      -1.78151
    329.50095      -7.78151
    329.50705      -4.03151
    329.51315      -3.78151
    329.51926      -5.90651
    329.52536      -2.28151
    329.53147      -3.65651
    329.53757      -4.03151
    329.54368       1.84349
    329.54978       0.71849
    329.55589      -0.03151
    329.56199       1.71849
    329.56810      -0.15651
    329.57420       3.09349
    329.58030       2.34349
    329.58641       0.84349
    329.59251       1.84349
    329.59862       3.96849
    329.60472      -0.28151
    329.61083       4.84349
    329.61693       5.09349
    329.62304       3.71849
    329.62914       7.09349
    329.63525       4.34349
    329.64135       4.84349
    329.64745       8.34349
    329.65356       3.71849
    329.65966       7.59349
    329.66577       5.21849
    329.67187       2.84349
    329.67798       8.46849
    329.68408       4.84349
    329.69019       3.71849
    329.69629       5.46849
    329.70240       4.09349
    329.70850       3.09349
    329.71460       5.21849
    329.72071       1.71849
    329.72681       3.59349
    329.73292       2.96849
    329.73902       0.96849
    329.74513       5.84349
    329.75123       2.09349
    329.75734       4.21849
    329.76344       5.71849
    329.76955       2.21849
    329.77565       6.96849
    329.78175       3.84349
    329.78786       2.84349
    329.79396       5.21849
    329.80007       2.96849
    329.80617       1.96849
    329.81228       4.09349
    329.81838       2.34349
    329.82449       4.84349
    329.83059       1.21849
    329.83670       3.34349
    329.84280       3.59349
    329.84890      -0.40651
    329.85501       1.46849
    329.86111       0.34349
    329.86722      -0.65651
    329.87332      -2.65651
    329.87943       1.21849
    329.88553      -3.65651
    329.89164      -1.53151
    329.89774      -3.53151
    329.90384      -4.28151
    329.90995      -1.53151
    329.91605      -4.78151
    329.92216      -1.53151
    329.92826      -2.78151
    329.93437      -5.65651
    329.94047      -1.78151
    329.94658      -2.40651
    329.95268      -4.15651
    329.95879      -0.90651
    329.96489      -5.03151
    329.97099      -0.40651
    329.97710      -2.78151
    329.98320      -2.40651
    329.98931      -0.53151
    329.99541      -5.28151
    330.00152      -3.15651
    330.00762      -2.53151
    330.01373      -3.53151
    330.01983      -5.78151
    330.02594      -0.90651
    330.03204      -3.40651
    330.03814      -3.03151
    330.04425      -0.90651
    330.05035      -4.53151
    330.05646      -1.03151
    330.06256      -1.28151
    330.06867      -3.28151
    330.07477       1.09349
    330.08088      -0.78151
    330.08698      -3.40651
    330.09309       1.46849
    330.09919      -2.53151
    330.10529       1.59349
    330.11140       0.59349
    330.11750       1.21849
    330.12361       0.71849
    330.12971       0.96849
    330.13582       1.59349
    330.14192       4.46849
    330.14803       2.34349
    330.15413       1.71849
    330.16024       3.09349
    330.16634       1.34349
    330.17244       2.34349
    330.17855       3.09349
    330.18465       1.59349
    330.19076       3.71849
    330.19686       1.96849
    330.20297       1.34349
    330.20907       3.09349
    330.21518       0.21849
    330.22128       4.09349
    330.22739       3.21849
    330.23349       1.46849
    330.23959       6.46849
    330.24570       3.46849
    330.25180       7.59349
    330.25791       4.84349
    330.26401       4.34349
    330.27012       6.96849
    330.27622       4.46849
    330.28233       4.46849
    330.28843       5.59349
    330.29454       3.34349
    330.30064       5.21849
    330.30674       6.21849
    330.31285       3.34349
    330.31895       9.21849
    330.32506       2.84349
    330.33116       5.09349
    330.33727       6.71849
    330.34337       4.21849
    330.34948       2.59349
    330.35558       6.46849
    330.36169       3.34349
    330.36779       4.34349
    330.37389       4.34349
    330.38000       1.96849
    330.38610       2.84349
    330.39221       4.46849
    330.39831       0.59349
    330.40442       1.46849
    330.41052       3.84349
    330.41663       1.09349
    330.42273       1.71849
    330.42884       2.09349
    330.43494       0.09349
    330.44104       2.71849
    330.44715       1.34349
    330.45325      -0.28151
    330.45936       2.21849
    330.46546       2.34349
    330.47157       3.59349
    330.47767       3.34349
    330.48378      -0.03151
    330.48988       5.71849
    330.49599       1.59349
    330.50209       2.71849
    330.50819       6.09349
    330.51430       1.46849
    330.52040       6.09349
    330.52651       4.46849
    330.53261       5.46849
    330.53872       8.09349
    330.54482       5.46849
    330.55093       9.59349
    330.55703       2.96849
    330.56314       7.71849
    330.56924       7.59349
    330.57534       5.46849
    330.58145       5.09349
    330.58755       3.84349
    330.59366       6.96849
    330.59976       5.84349
    330.60587       5.46849
    330.61197       6.71849
    330.61808       5.21849
    330.62418       5.21849
    330.63029       2.59349
    330.63639       5.71849
    330.64249      -1.03151
    330.64860       3.21849
    330.65470       1.59349
    330.66081       2.96849
    330.66691       0.71849
    330.67302       1.96849
    330.67912       3.21849
    330.68523       0.71849
    330.69133       0.46849
    330.69744      -0.03151
    330.70354      -0.78151
    330.70964       0.84349
    330.71575      -1.90651
    330.72185       0.71849
    330.72796      -3.40651
    330.73406      -0.90651
    330.74017      -2.65651
    330.74627      -3.03151
    330.75238      -3.78151
    330.75848      -8.28151
    330.76459      -5.03151
    330.77069      -5.90651
    330.77679      -7.53151
    330.78290      -5.90651
    330.78900      -8.90651
    330.79511      -4.78151
    330.80121      -6.40651
    330.80732      -8.40651
    330.81342      -4.53151
    330.81953      -7.15651
    330.82563      -6.40651
    330.83174      -3.03151
    330.83784      -7.15651
    330.84394      -3.53151
    330.85005      -6.90651
    330.85615      -5.15651
    330.86226      -3.15651
    330.86836      -6.78151
    330.87447      -2.15651
    330.88057      -3.78151
    330.88668      -5.90651
    330.89278       1.34349
    330.89889      -4.78151
    330.90499      -2.78151
    330.91109       0.84349
    330.91720      -4.78151
    330.92330       0.71849
    330.92941      -1.78151
    330.93551       0.34349
    330.94162      -0.03151
    330.94772      -0.03151
    330.95383      -1.03151
    330.95993       2.84349
    330.96604       2.96849
    330.97214       1.59349
    330.97824       4.96849
    330.98435       1.09349
    330.99045       2.34349
    330.99656       4.96849
    331.00266       0.96849
    331.00877       4.34349
    331.01487       3.96849
    331.02098       3.46849
    331.02708       4.59349
    331.03319       2.46849
    331.03929       5.46849
    331.04539       2.09349
    331.05150       2.71849
    331.05760       5.46849
    331.06371      -1.03151
    331.06981       5.09349
    331.07592       1.84349
    331.08202       2.84349
    331.08813       2.96849
    331.09423       0.59349
    331.10034       5.34349
    331.10644      -0.15651
    331.11254       0.59349
    331.11865       3.34349
    331.12475      -0.15651
    331.13086       1.09349
    331.13696      -0.53151
    331.14307       0.84349
    331.14917       1.71849
    331.15528      -0.40651
    331.16138       0.34349
    331.16749       2.34349
    331.17359       0.21849
    331.17969       3.46849
    331.18580       0.96849
    331.19190       0.34349
    331.19801       2.09349
    331.20411      -0.65651
    331.21022       4.34349
    331.21632      -0.65651
    331.22243       0.09349
    331.22853       1.84349
    331.23464       1.34349
    331.24074      -2.28151
    331.24684       2.59349
    331.25295      -1.53151
    331.25905      -0.53151
    331.26516      -0.90651
    331.27126      -0.90651
    331.27737       1.21849
    331.28347      -3.03151
    331.28958       0.21849
    331.29568       1.34349
    331.30179      -3.28151
    331.30789       1.71849
    331.31399      -0.28151
    331.32010      -1.03151
    331.32620       2.84349
    331.33231       0.21849
    331.33841       3.96849
    331.34452       2.46849
    331.35062       1.96849
    331.35673       4.09349
    331.36283      -0.28151
    331.36894       2.34349
    331.37504       3.96849
    331.38114       1.09349
    331.38725       1.71849
    331.39335       1.46849
    331.39946       3.59349
    331.40556       2.46849
    331.41167       1.59349
    331.41777       0.59349
    331.42388       0.46849
    331.42998       0.34349
    331.43609       0.71849
    331.44219       1.46849
    331.44829       0.09349
    331.45440       0.96849
    331.46050      -1.78151
    331.46661      -2.03151
    331.47271       2.09349
    331.47882      -1.15651
    331.48492       1.34349
    331.49103       0.96849
    331.49713      -1.28151
    331.50324       3.46849
    331.50934      -1.15651
    331.51544       3.09349
    331.52155       1.84349
    331.52765      -0.65651
    331.53376       4.34349
    331.53986      -0.78151
    331.54597       1.34349
    331.55207       0.84349
    331.55818      -0.15651
    331.56428       2.34349
    331.57039      -0.90651
    331.57649       1.46849
    331.58259      -2.15651
    331.58870      -2.40651
    331.59480       0.46849
    331.60091      -4.03151
    331.60701      -2.90651
    331.61312      -3.15651
    331.61922      -5.90651
    331.62533      -0.90651
    331.63143      -2.78151
    331.63754      -3.90651
    331.64364      -0.28151
    331.64974      -1.90651
    331.65585      -3.15651
    331.66195       0.21849
    331.66806      -1.53151
    331.67416      -0.40651
    331.68027      -1.78151
    331.68637      -0.15651
    331.69248      -1.03151
    331.69858      -0.40651
    331.70469       0.71849
    331.71079       1.46849
    331.71689      -1.15651
    331.72300       2.09349
    331.72910      -0.03151
    331.73521       1.59349
    331.74131       0.71849
    331.74742       1.59349
    331.75352       2.09349
    331.75963       0.96849
    331.76573       1.46849
    331.77184       6.09349
    331.77794       2.09349
    331.78404       4.46849
    331.79015       6.84349
    331.79625       3.21849
    331.80236       7.84349
    331.80846       3.71849
    331.81457       7.71849
    331.82067       5.21849
    331.82678       6.46849
    331.83288       7.34349
    331.83899       7.21849
    331.84509       6.59349
    331.85119       7.84349
    331.85730       6.46849
    331.86340       6.09349
    331.86951       7.96849
    331.87561       3.84349
    331.88172       4.21849
    331.88782       6.84349
    331.89393       1.96849
    331.90003       4.71849
    331.90614       6.09349
    331.91224      -0.40651
    331.91834       5.34349
    331.92445       2.46849
    331.93055       2.34349
    331.93666       5.46849
    331.94276       2.71849
    331.94887       3.84349
    331.95497       4.84349
    331.96108       1.84349
    331.96718       5.34349
    331.97328       3.09349
    331.97939       4.59349
    331.98549       5.46849
    331.99160       4.84349
    331.99770       7.21849
    332.00381       5.34349
    332.00991       7.96849
    332.01602       6.96849
    332.02212       6.84349
    332.02823       8.71849
    332.03433       7.96849
    332.04043       6.09349
    332.04654       8.59349
    332.05264       8.46849
    332.05875       5.96849
    332.06485       9.34349
    332.07096       4.09349
    332.07706       6.34349
    332.08317       4.34349
    332.08927       4.84349
    332.09538       6.34349
    332.10148       5.84349
    332.10758      -0.15651
    332.11369       6.59349
    332.11979       2.96849
    332.12590       0.71849
    332.13200       6.46849
    332.13811       0.96849
    332.14421       5.71849
    332.15032       5.96849
    332.15642       4.96849
    332.16253       7.71849
    332.16863       5.09349
    332.17473       4.09349
    332.18084       8.46849
    332.18694       5.34349
    332.19305       5.21849
    332.19915       9.09349
    332.20526       5.09349
    332.21136       8.46849
    332.21747       6.96849
    332.22357       7.84349
    332.22968       9.46849
    332.23578       8.59349
    332.24188       6.96849
    332.24799      10.59349
    332.25409       7.34349
    332.26020       9.21849
    332.26630       8.71849
    332.27241       5.21849
    332.27851       7.46849
    332.28462       4.34349
    332.29072       2.84349
    332.29683       4.21849
    332.30293       3.34349
    332.30903       1.46849
    332.31514      -0.03151
    332.32124      -1.40651
    332.32735       1.46849
    332.33345      -1.15651
    332.33956      -4.40651
    332.34566      -1.03151
    332.35177      -2.03151
    332.35787      -5.15651
    332.36398      -0.03151
    332.37008      -4.28151
    332.37618      -5.65651
    332.38229      -2.65651
    332.38839      -7.15651
    332.39450      -4.03151
    332.40060      -5.65651
    332.40671      -4.90651
    332.41281      -2.28151
    332.41892      -4.03151
    332.42502      -2.28151
    332.43113      -4.15651
    332.43723      -4.78151
    332.44333      -1.65651
    332.44944      -1.53151
    332.45554      -2.28151
    332.46165      -0.65651
    332.46775      -1.65651
    332.47386      -0.15651
    332.47996      -0.28151
    332.48607      -1.03151
    332.49217       1.21849
    332.49828      -0.40651
    332.50438       0.46849
    332.51048       0.84349
    332.51659      -0.15651
    332.52269       0.96849
    332.52880       0.96849
    332.53490      -0.78151
    332.54101       2.84349
    332.54711       1.09349
    332.55322       3.46849
    332.55932      -0.40651
    332.56543       2.84349
    332.57153       2.71849
    332.57763       2.34349
    332.58374       0.71849
    332.58984       6.59349
    332.59595       0.21849
    332.60205       4.21849
    332.60816       5.96849
    332.61426       1.84349
    332.62037       6.34349
    332.62647       1.96849
    332.63258       6.84349
    332.63868       4.71849
    332.64478       5.71849
    332.65089       6.46849
    332.65699       3.59349
    332.66310       5.96849
    332.66920       7.59349
    332.67531       3.84349
    332.68141       7.09349
    332.68752       4.71849
    332.69362       3.84349
    332.69973       7.71849
    332.70583       6.09349
    332.71193       7.96849
    332.71804       8.09349
    332.72414       4.59349
    332.73025       9.84349
    332.73635       8.84349
    332.74246       7.09349
    332.74856       9.59349
    332.75467       9.21849
    332.76077       9.59349
    332.76688      11.84349
    332.77298       8.21849
    332.77908      12.09349
    332.78519      11.09349
    332.79129       6.59349
    332.79740      10.71849
    332.80350       9.09349
    332.80961       7.84349
    332.81571      10.59349
    332.82182       8.21849
    332.82792       9.96849
    332.83403      10.46849
    332.84013       9.09349
    332.84623      12.59349
    332.85234      12.34349
    332.85844       9.84349
    332.86455      11.59349
    332.87065      10.46849
    332.87676       9.71849
    332.88286      11.09349
    332.88897       5.71849
    332.89507       8.59349
    332.90118       7.59349
    332.90728       6.96849
    332.91338       6.59349
    332.91949       4.59349
    332.92559       4.59349
    332.93170       4.09349
    332.93780      -1.03151
    332.94391       3.46849
    332.95001      -1.28151
    332.95612      -0.53151
    332.96222       0.84349
    332.96833      -2.65651
    332.97443       2.34349
    332.98053       0.71849
    332.98664      -0.65651
    332.99274       3.96849
    332.99885      -2.78151
    333.00495       2.09349
    333.01106       0.84349
    333.01716      -3.65651
    333.02327       1.71849
    333.02937      -2.03151
    333.03548      -1.28151
    333.04158      -0.90651
    333.04768      -2.03151
    333.05379       0.21849
    333.05989      -1.15651
    333.06600      -1.78151
    333.07210       1.46849
    333.07821      -1.78151
    333.08431       1.09349
    333.09042      -0.28151
    333.09652       3.09349
    333.10263       0.71849
    333.10873       2.09349
    333.11483       3.96849
    333.12094       0.71849
    333.12704       1.84349
    333.13315       4.46849
    333.13925      -1.65651
    333.14536       3.71849
    333.15146       0.34349
    333.15757       1.84349
    333.16367       1.96849
    333.16978       0.71849
    333.17588       3.34349
    333.18198       2.59349
    333.18809       0.21849
    333.19419       0.96849
    333.20030       2.96849
    333.20640      -2.15651
    333.21251       1.96849
    333.21861      -1.65651
    333.22472       0.84349
    333.23082      -2.28151
    333.23693       0.71849
    333.24303       0.46849
    333.24913      -1.78151
    333.25524       1.34349
    333.26134       0.46849
    333.26745       0.96849
    333.27355       4.96849
    333.27966       0.71849
    333.28576       7.21849
    333.29187       0.84349
    333.29797       5.34349
    333.30408       5.46849
    333.31018       6.46849
    333.31628       6.84349
    333.32239       7.09349
    333.32849      10.21849
    333.33460      10.96849
    333.34070       7.71849
    333.34681      11.84349
    333.35291       6.34349
    333.35902      11.59349
    333.36512      11.34349
    333.37123       7.84349
    333.37733      12.46849
    333.38343       7.71849
    333.38954      12.21849
    333.39564       9.71849
    333.40175       6.71849
    333.40785      12.09349
    333.41396       3.71849
    333.42006       9.34349
    333.42617       8.71849
    333.43227       6.59349
    333.43838       9.96849
    333.44448       6.84349
    333.45058      10.46849
    333.45669       8.34349
    333.46279      10.09349
    333.46890      10.96849
    333.47500       6.34349
    333.48111      12.21849
    333.48721       8.59349
    333.49332       6.96849
    333.49942       8.71849
    333.50553       5.46849
    333.51163      11.46849
    333.51773       7.46849
    333.52384      10.34349
    333.52994      11.46849
    333.53605       8.09349
    333.54215      12.71849
    333.54826       9.21849
    333.55436       9.09349
    333.56047      10.46849
    333.56657       6.96849
    333.57268      10.59349
    333.57878       7.46849
    333.58488       9.34349
    333.59099       7.46849
    333.59709       4.84349
    333.60320       7.59349
    333.60930       4.71849
    333.61541       2.34349
    333.62151       4.59349
    333.62762      -0.28151
    333.63372       4.71849
    333.63983       1.84349
    333.64593       2.84349
    333.65203       1.21849
    333.65814       1.71849
    333.66424       4.71849
    333.67035       1.96849
    333.67645       5.09349
    333.68256       4.59349
    333.68866       3.34349
    333.69477       7.21849
    333.70087       2.96849
    333.70698       7.34349
    333.71308       3.71849
    333.71918       7.71849
    333.72529       6.59349
    333.73139       6.84349
    333.73750       7.59349
    333.74360       4.84349
    333.74971      10.46849
    333.75581       6.84349
    333.76192       7.21849
    333.76802      10.21849
    333.77413       5.84349
    333.78023       8.59349
    333.78633       6.96849
    333.79244       6.96849
    333.79854       8.84349
    333.80465       6.46849
    333.81075       6.96849
    333.81686      10.71849
    333.82296       7.84349
    333.82907       7.84349
    333.83517      11.84349
    333.84128       7.46849
    333.84738       9.96849
    333.85348       8.21849
    333.85959       9.46849
    333.86569       5.71849
    333.87180       7.09349
    333.87790       7.09349
    333.88401       9.71849
    333.89011       3.21849
    333.89622      10.34349
    333.90232       6.96849
    333.90843       3.96849
    333.91453       8.96849
    333.92063       3.96849
    333.92674       8.46849
    333.93284       3.34349
    333.93895       6.46849
    333.94505       6.59349
    333.95116       4.84349
    333.95726       8.96849
    333.96337       5.21849
    333.96947       7.59349
    333.97558       7.84349
    333.98168       6.59349
    333.98778       6.71849
    333.99389       6.96849
    333.99999       8.71849
    334.00610       5.96849
    334.01220       5.34349
    334.01831       5.96849
    334.02441       5.46849
    334.03052       5.96849
    334.03662       3.46849
    334.04273       5.21849
    334.04883       2.46849
    334.05493       1.09349
    334.06104       2.09349
    334.06714       0.84349
    334.07325       1.84349
    334.07935       2.09349
    334.08546      -2.40651
    334.09156       1.46849
    334.09767       0.59349
    334.10377      -1.65651
    334.10987       3.84349
    334.11598      -3.15651
    334.12208       0.84349
    334.12819      -0.03151
    334.13429       0.09349
    334.14040       0.34349
    334.14650      -0.78151
    334.15261       3.96849
    334.15871       0.84349
    334.16482       0.59349
    334.17092       5.09349
    334.17702      -0.28151
    334.18313       2.21849
    334.18923       0.46849
    334.19534       1.59349
    334.20144       1.21849
    334.20755       0.46849
    334.21365       0.59349
    334.21976       1.84349
    334.22586      -0.53151
    334.23197       0.09349
    334.23807       3.09349
    334.24417      -2.28151
    334.25028      -1.03151
    334.25638       0.84349
    334.26249      -1.78151
    334.26859       1.71849
    334.27470      -2.90651
    334.28080       1.21849
    334.28691       1.96849
    334.29301       0.59349
    334.29912       0.34349
    334.30522       3.71849
    334.31132       0.84349
    334.31743       2.21849
    334.32353       1.84349
    334.32964       0.84349
    334.33574       2.71849
    334.34185       2.09349
    334.34795       3.21849
    334.35406       4.09349
    334.36016       3.09349
    334.36627       5.21849
    334.37237       1.84349
    334.37847       3.96849
    334.38458       4.09349
    334.39068       3.46849
    334.39679       2.59349
    334.40289       2.34349
    334.40900       3.46849
    334.41510       3.34349
    334.42121       2.46849
    334.42731       2.71849
    334.43342       4.09349
    334.43952       1.59349
    334.44562       4.71849
    334.45173       2.34349
    334.45783       1.84349
    334.46394       3.59349
    334.47004       0.96849
    334.47615       4.09349
    334.48225       3.59349
    334.48836       0.09349
    334.49446       4.96849
    334.50057       2.96849
    334.50667       3.59349
    334.51277       6.71849
    334.51888       3.09349
    334.52498       6.46849
    334.53109       3.46849
    334.53719       4.59349
    334.54330       5.34349
    334.54940       2.96849
    334.55551       6.59349
    334.56161       5.09349
    334.56772       4.21849
    334.57382       8.71849
    334.57992       4.46849
    334.58603       6.96849
    334.59213       8.34349
    334.59824       4.59349
    334.60434       6.34349
    334.61045       4.84349
    334.61655       7.34349
    334.62266       4.59349
    334.62876       2.71849
    334.63487       6.46849
    334.64097       3.59349
    334.64707       2.59349
    334.65318       4.09349
    334.65928       0.84349
    334.66539       4.46849
    334.67149       1.34349
    334.67760       4.84349
    334.68370       0.46849
    334.68981       3.59349
    334.69591       3.84349
    334.70202       0.46849
    334.70812       4.96849
    334.71422       4.09349
    334.72033       2.71849
    334.72643       5.59349
    334.73254       6.96849
    334.73864       3.84349
    334.74475       8.84349
    334.75085       4.09349
    334.75696       6.09349
    334.76306       8.09349
    334.76917       3.59349
    334.77527       6.34349
    334.78137       7.46849
    334.78748       3.46849
    334.79358       6.96849
    334.79969       6.09349
    334.80579       6.09349
    334.81190       5.96849
    334.81800       3.71849
    334.82411       6.71849
    334.83021       3.21849
    334.83632       2.46849
    334.84242       6.96849
    334.84852       1.09349
    334.85463       3.71849
    334.86073       3.71849
    334.86684       2.34349
    334.87294       3.21849
    334.87905       1.84349
    334.88515       2.71849
    334.89126       3.46849
    334.89736       0.59349
    334.90347      -0.28151
    334.90957       4.84349
    334.91567      -1.53151
    334.92178       1.71849
    334.92788       2.34349
    334.93399      -0.65651
    334.94009       3.84349
    334.94620      -0.28151
    334.95230       2.34349
    334.95841       1.71849
    334.96451       0.71849
    334.97062       0.34349
    334.97672       2.46849
    334.98282       2.21849
    334.98893       0.46849
    334.99503       2.59349
    335.00114       1.84349
    335.00724       2.59349
    335.01335       3.71849
    335.01945       0.84349
    335.02556       1.46849
    335.03166       2.59349
    335.03777      -2.65651
    335.04387       3.09349
    335.04997      -1.65651
    335.05608       0.34349
    335.06218       3.84349
    335.06829      -1.53151
    335.07439       3.09349
    335.08050       0.09349
    335.08660       2.21849
    335.09271       2.84349
    335.09881       1.84349
    335.10492       4.71849
    335.11102       1.09349
    335.11712       3.34349
    335.12323       6.59349
    335.12933       3.46849
    335.13544       6.96849
    335.14154       7.09349
    335.14765       5.96849
    335.15375       8.34349
    335.15986       5.71849
    335.16596       6.84349
    335.17207       7.96849
    335.17817       5.21849
    335.18427       7.59349
    335.19038       8.84349
    335.19648       6.09349
    335.20259       7.96849
    335.20869       6.71849
    335.21480       5.96849
    335.22090       8.96849
    335.22701       6.84349
    335.23311       4.71849
    335.23922       8.46849
    335.24532       7.84349
    335.25142       5.21849
    335.25753       7.59349
    335.26363       4.34349
    335.26974       6.71849
    335.27584       5.84349
    335.28195       4.96849
    335.28805       3.21849
    335.29416       5.09349
    335.30026       1.71849
    335.30637       2.84349
    335.31247       6.34349
    335.31857       1.34349
    335.32468       5.71849
    335.33078       3.34349
    335.33689       3.09349
    335.34299       6.96849
    335.34910       0.46849
    335.35520       4.96849
    335.36131       2.34349
    335.36741       1.84349
    335.37352       4.96849
    335.37962       0.71849
    335.38572       3.09349
    335.39183       5.46849
    335.39793       4.34349
    335.40404       4.46849
    335.41014       4.46849
    335.41625       5.34349
    335.42235       3.84349
    335.42846       3.96849
    335.43456       6.21849
    335.44067       4.59349
    335.44677       2.46849
    335.45287       7.09349
    335.45898       7.71849
    335.46508       5.46849
    335.47119       5.21849
    335.47729       9.21849
    335.48340       3.84349
    335.48950       7.59349
    335.49561       5.34349
    335.50171       4.71849
    335.50782       6.46849
    335.51392       1.96849
    335.52002       1.09349
    335.52613       4.21849
    335.53223       1.84349
    335.53834       3.84349
    335.54444       2.71849
    335.55055       2.09349
    335.55665       2.71849
    335.56276       5.84349
    335.56886       5.09349
    335.57497       4.09349
    335.58107       7.71849
    335.58717       3.21849
    335.59328       8.09349
    335.59938       7.71849
    335.60549       5.21849
    335.61159       5.96849
    335.61770       4.59349
    335.62380       7.34349
    335.62991       7.71849
    335.63601       4.84349
    335.64212       7.34349
    335.64822       7.46849
    335.65432       4.84349
    335.66043       9.21849
    335.66653       6.96849
    335.67264       9.96849
    335.67874       7.21849
    335.68485       7.84349
    335.69095       9.71849
    335.69706       9.46849
    335.70316       9.59349
    335.70927      11.96849
    335.71537       8.84349
    335.72147       9.34349
    335.72758      12.59349
    335.73368       9.96849
    335.73979      10.09349
    335.74589      12.84349
    335.75200       6.71849
    335.75810      11.46849
    335.76421      10.96849
    335.77031       8.34349
    335.77642       7.59349
    335.78252       9.09349
    335.78862       6.09349
    335.79473       7.96849
    335.80083       7.71849
    335.80694       6.09349
    335.81304       9.71849
    335.81915       3.71849
    335.82525       7.34349
    335.83136       6.21849
    335.83746       7.09349
    335.84357       6.59349
    335.84967       3.59349
    335.85577       3.96849
    335.86188       6.71849
    335.86798       2.46849
    335.87409       5.46849
    335.88019       5.21849
    335.88630       0.96849
    335.89240       5.84349
    335.89851       3.84349
    335.90461       4.96849
    335.91072       5.46849
    335.91682       0.84349
    335.92292       7.59349
    335.92903       2.21849
    335.93513       5.34349
    335.94124       5.34349
    335.94734       3.59349
    335.95345       7.21849
    335.95955       6.59349
    335.96566       8.84349
    335.97176       8.71849
    335.97787       6.84349
    335.98397      12.46849
    335.99007       8.96849
    335.99618      11.71849
    336.00228      11.96849
    336.00839       9.09349
    336.01449      13.09349
    336.02060      12.21849
    336.02670      13.21849
    336.03281      12.59349
    336.03891      12.71849
    336.04502      11.21849
    336.05112      13.21849
    336.05722      12.96849
    336.06333      10.46849
    336.06943      14.46849
    336.07554      12.09349
    336.08164      12.34349
    336.08775      10.34349
    336.09385      12.21849
    336.09996      10.71849
    336.10606      11.96849
    336.11217      12.59349
    336.11827      12.71849
    336.12437       9.84349
    336.13048      12.71849
    336.13658       7.71849
    336.14269       8.71849
    336.14879       9.59349
    336.15490       7.21849
    336.16100      11.34349
    336.16711       5.96849
    336.17321       8.71849
    336.17932       8.71849
    336.18542       5.71849
    336.19152       7.96849
    336.19763       8.21849
    336.20373       4.96849
    336.20984       7.71849
    336.21594       4.84349
    336.22205       2.96849
    336.22815       5.96849
    336.23426       2.09349
    336.24036       3.84349
    336.24646       0.96849
    336.25257       1.09349
    336.25867       3.21849
    336.26478      -2.15651
    336.27088       1.71849
    336.27699       0.96849
    336.28309      -1.90651
    336.28920       2.59349
    336.29530       0.09349
    336.30141       0.46849
    336.30751      -0.15651
    336.31361      -1.53151
    336.31972       0.71849
    336.32582      -2.40651
    336.33193      -1.90651
    336.33803      -0.65651
    336.34414      -5.28151
    336.35024      -3.15651
    336.35635      -4.28151
    336.36245      -1.40651
    336.36856      -1.40651
    336.37466      -5.28151
    336.38076      -1.78151
    336.38687      -1.53151
    336.39297      -4.78151
    336.39908       0.09349
    336.40518      -2.78151
    336.41129      -3.53151
    336.41739      -4.15651
    336.42350      -2.28151
    336.42960      -1.15651
    336.43571      -4.53151
    336.44181      -2.03151
    336.44791      -4.03151
    336.45402      -6.40651
    336.46012      -1.90651
    336.46623      -5.15651
    336.47233      -4.65651
    336.47844      -3.53151
    336.48454      -6.90651
    336.49065      -2.78151
    336.49675      -2.03151
    336.50286      -2.15651
    336.50896      -2.03151
    336.51506      -0.28151
    336.52117      -1.03151
    336.52727       2.34349
    336.53338       4.34349
    336.53948       1.96849
    336.54559       3.84349
    336.55169       6.84349
    336.55780       0.96849
    336.56390       7.21849
    336.57001       6.21849
    336.57611       4.34349
    336.58221       7.09349
    336.58832       7.21849
    336.59442       5.34349
    336.60053       8.96849
    336.60663       7.84349
    336.61274       4.34349
    336.61884       8.84349
    336.62495       5.71849
    336.63105       3.84349
    336.63716       9.09349
    336.64326       6.59349
    336.64936       4.71849
    336.65547       6.34349
    336.66157       7.46849
    336.66768       3.59349
    336.67378       4.59349
    336.67989       6.84349
    336.68599       3.71849
    336.69210       2.21849
    336.69820       3.21849
    336.70431       1.84349
    336.71041       1.71849
    336.71651      -0.15651
    336.72262      -1.28151
    336.72872       1.46849
    336.73483       3.46849
    336.74093      -2.65651
    336.74704       0.34349
    336.75314       1.84349
    336.75925      -2.28151
    336.76535      -0.40651
    336.77146      -0.03151
    336.77756      -2.53151
    336.78366      -4.15651
    336.78977      -0.40651
    336.79587      -3.40651
    336.80198      -3.90651
    336.80808      -0.40651
    336.81419      -4.53151
    336.82029      -4.53151
    336.82640       0.34349
    336.83250      -4.03151
    336.83861      -2.78151
    336.84471      -1.28151
    336.85081      -2.53151
    336.85692      -2.53151
    336.86302       2.09349
    336.86913      -1.53151
    336.87523       0.96849
    336.88134       1.96849
    336.88744       1.46849
    336.89355       0.46849
    336.89965       5.09349
    336.90576       2.84349
    336.91186       2.09349
    336.91796       6.34349
    336.92407       5.09349
    336.93017       1.71849
    336.93628       7.59349
    336.94238       3.09349
    336.94849       5.59349
    336.95459       3.46849
    336.96070       5.96849
    336.96680       6.84349
    336.97291       3.84349
    336.97901       4.71849
    336.98511       5.46849
    336.99122       3.34349
    336.99732       5.46849
    337.00343       7.21849
    337.00953       4.46849
    337.01564       4.21849
    337.02174       1.96849
    337.02785       4.59349
    337.03395       0.71849
    337.04006      -0.28151
    337.04616      -0.15651
    337.05226       1.96849
    337.05837      -0.78151
    337.06447      -0.53151
    337.07058       1.21849
    337.07668      -3.03151
    337.08279       1.34349
    337.08889      -1.90651
    337.09500      -1.15651
    337.10110       2.96849
    337.10721      -0.15651
    337.11331       2.84349
    337.11941       3.34349
    337.12552      -1.03151
    337.13162       4.09349
    337.13773       1.21849
    337.14383       0.46849
    337.14994       3.09349
    337.15604      -2.15651
    337.16215       2.09349
    337.16825       0.09349
    337.17436      -2.90651
    337.18046      -0.65651
    337.18656      -0.65651
    337.19267      -4.53151
    337.19877      -0.65651
    337.20488      -0.28151
    337.21098      -3.53151
    337.21709      -2.65651
    337.22319       0.09349
    337.22930      -3.90651
    337.23540      -1.78151
    337.24151      -1.53151
    337.24761      -2.78151
    337.25371      -1.78151
    337.25982       0.96849
    337.26592      -4.40651
    337.27203      -1.15651
    337.27813       0.21849
    337.28424      -2.40651
    337.29034       1.46849
    337.29645       1.84349
    337.30255      -0.40651
    337.30866       0.46849
    337.31476       0.71849
    337.32086      -0.28151
    337.32697       1.84349
    337.33307      -2.65651
    337.33918       1.09349
    337.34528      -1.90651
    337.35139      -2.03151
    337.35749       0.46849
    337.36360      -1.53151
    337.36970       0.09349
    337.37581      -2.40651
    337.38191      -4.28151
    337.38801      -2.90651
    337.39412       0.71849
    337.40022      -5.65651
    337.40633      -3.40651
    337.41243      -2.40651
    337.41854      -5.90651
    337.42464       0.59349
    337.43075      -2.78151
    337.43685       0.21849
    337.44296      -1.40651
    337.44906      -2.03151
    337.45516       2.34349
    337.46127      -0.53151
    337.46737      -2.03151
    337.47348       1.71849
    337.47958       0.59349
    337.48569       1.59349
    337.49179       3.96849
    337.49790       2.46849
    337.50400       3.96849
    337.51011       3.21849
    337.51621       4.34349
    337.52231       4.34349
    337.52842       4.59349
    337.53452       5.21849
    337.54063       2.96849
    337.54673       5.46849
    337.55284       3.34349
    337.55894       8.71849
    337.56505       2.84349
    337.57115       7.09349
    337.57726       5.84349
    337.58336       5.96849
    337.58946       7.84349
    337.59557       4.34349
    337.60167       4.96849
    337.60778       8.46849
    337.61388       4.71849
    337.61999       5.71849
    337.62609       7.21849
    337.63220       5.59349
    337.63830       6.84349
    337.64441       6.84349
    337.65051       7.09349
    337.65661       8.59349
    337.66272       7.71849
    337.66882       5.21849
    337.67493       7.96849
    337.68103       5.34349
    337.68714       8.21849
    337.69324       7.21849
    337.69935       8.21849
    337.70545       9.34349
    337.71156       8.84349
    337.71766       9.71849
    337.72376      11.84349
    337.72987       7.59349
    337.73597      10.71849
    337.74208       8.09349
    337.74818       7.34349
    337.75429      10.71849
    337.76039       6.96849
    337.76650       9.84349
    337.77260       6.84349
    337.77871       5.71849
    337.78481       7.09349
    337.79091       9.09349
    337.79702       6.21849
    337.80312       8.09349
    337.80923       7.84349
    337.81533       5.71849
    337.82144       9.21849
    337.82754       8.34349
    337.83365       7.84349
    337.83975       9.84349
    337.84586       7.34349
    337.85196       7.71849
    337.85806      11.46849
    337.86417       5.96849
    337.87027      11.84349
    337.87638      10.71849
    337.88248       8.96849
    337.88859       9.21849
    337.89469       8.34349
    337.90080       8.09349
    337.90690      10.09349
    337.91301       8.46849
    337.91911       9.71849
    337.92521       9.34349
    337.93132       7.46849
    337.93742       7.09349
    337.94353       8.84349
    337.94963       5.71849
    337.95574       6.21849
    337.96184       9.09349
    337.96795       1.96849
    337.97405       6.09349
    337.98016       4.21849
    337.98626       0.71849
    337.99236       2.96849
    337.99847       1.09349
    338.00457      -1.03151
    338.01068       3.09349
    338.01678       0.21849
    338.02289      -2.28151
    338.02899       0.46849
    338.03510      -0.90651
    338.04120      -2.03151
    338.04731      -1.53151
    338.05341       1.71849
    338.05951      -3.40651
    338.06562      -0.65651
    338.07172      -2.15651
    338.07783      -4.28151
    338.08393       1.59349
    338.09004      -2.03151
    338.09614      -0.78151
    338.10225       0.46849
    338.10835      -1.53151
    338.11446       0.34349
    338.12056       0.09349
    338.12666      -0.40651
    338.13277      -0.53151
    338.13887      -2.28151
    338.14498      -3.65651
    338.15108      -0.28151
    338.15719      -2.65651
    338.16329      -4.53151
    338.16940      -2.78151
    338.17550      -4.03151
    338.18161      -4.28151
    338.18771      -4.03151
    338.19381      -7.40651
    338.19992      -5.40651
    338.20602      -6.78151
    338.21213      -8.03151
    338.21823      -6.03151
    338.22434      -6.15651
    338.23044      -8.53151
    338.23655      -3.65651
    338.24265      -9.03151
    338.24876      -5.40651
    338.25486      -4.90651
    338.26096      -7.65651
    338.26707      -6.65651
    338.27317      -4.65651
    338.27928     -10.03151
    338.28538      -6.15651
    338.29149      -7.65651
    338.29759      -5.78151
    338.30370      -4.03151
    338.30980      -7.78151
    338.31591      -4.78151
    338.32201      -4.53151
    338.32811      -5.90651
    338.33422      -0.40651
    338.34032      -6.78151
    338.34643      -1.90651
    338.35253      -1.28151
    338.35864      -4.15651
    338.36474      -1.90651
    338.37085      -4.78151
    338.37695      -1.28151
    338.38305      -0.78151
    338.38916      -2.40651
    338.39526      -2.65651
    338.40137       0.09349
    338.40747      -3.03151
    338.41358      -0.65651
    338.41968      -2.03151
    338.42579      -2.78151
    338.43189      -3.03151
    338.43800      -3.28151
    338.44410      -3.15651
    338.45020      -2.65651
    338.45631      -1.90651
    338.46241      -1.40651
    338.46852      -4.15651
    338.47462      -4.15651
    338.48073      -1.78151
    338.48683      -5.15651
    338.49294      -3.53151
    338.49904      -6.28151
    338.50515      -6.65651
    338.51125      -4.15651
    338.51735      -6.90651
    338.52346      -7.15651
    338.52956      -4.03151
    338.53567      -7.40651
    338.54177      -4.03151
    338.54788      -8.78151
    338.55398      -6.03151
    338.56009      -7.03151
    338.56619      -8.28151
    338.57230      -4.65651
    338.57840      -9.40651
    338.58450      -8.28151
    338.59061      -4.78151
    338.59671      -6.15651
    338.60282      -5.28151
    338.60892      -4.53151
    338.61503      -6.90651
    338.62113      -2.90651
    338.62724      -7.78151
    338.63334      -2.78151
    338.63945      -3.40651
    338.64555      -7.65651
    338.65165      -2.40651
    338.65776      -4.53151
    338.66386      -5.28151
    338.66997      -2.90651
    338.67607      -1.40651
    338.68218      -3.90651
    338.68828       2.21849
    338.69439       0.34349
    338.70049      -0.03151
    338.70660       1.34349
    338.71270       2.46849
    338.71880       0.09349
    338.72491       2.21849
    338.73101       2.71849
    338.73712      -1.90651
    338.74322       2.34349
    338.74933      -0.28151
    338.75543      -1.40651
    338.76154       2.09349
    338.76764      -1.40651
    338.77375       1.34349
    338.77985       1.46849
    338.78595      -0.15651
    338.79206       1.34349
    338.79816       0.34349
    338.80427      -3.78151
    338.81037       1.59349
    338.81648      -0.03151
    338.82258      -1.03151
    338.82869       2.71849
    338.83479      -1.40651
    338.84090       1.34349
    338.84700       0.96849
    338.85310      -0.90651
    338.85921      -1.40651
    338.86531       1.46849
    338.87142      -3.03151
    338.87752       0.21849
    338.88363       2.21849
    338.88973      -0.90651
    338.89584       1.71849
    338.90194      -1.03151
    338.90805       0.96849
    338.91415       1.09349
    338.92025       2.21849
    338.92636       1.09349
    338.93246      -0.65651
    338.93857       0.84349
    338.94467       1.96849
    338.95078      -3.53151
    338.95688       1.59349
    338.96299      -2.28151
    338.96909      -0.15651
    338.97520      -0.03151
    338.98130      -3.03151
    338.98740       0.71849
    338.99351      -3.53151
    338.99961      -3.28151
    339.00572       2.34349
    339.01182      -2.53151
    339.01793       1.21849
    339.02403      -0.78151
    339.03014       0.21849
    339.03624       0.96849
    339.04235      -1.78151
    339.04845       2.09349
    339.05455       0.21849
    339.06066      -2.03151
    339.06676       0.34349
    339.07287      -4.28151
    339.07897      -1.78151
    339.08508      -2.53151
    339.09118      -3.90651
    339.09729       1.09349
    339.10339      -1.40651
    339.10950       1.34349
    339.11560      -1.28151
    339.12170      -1.40651
    339.12781       1.09349
    339.13391      -0.15651
    339.14002      -0.40651
    339.14612       1.96849
    339.15223      -3.65651
    339.15833       2.09349
    339.16444       0.09349
    339.17054      -2.65651
    339.17665       0.84349
    339.18275      -2.15651
    339.18885      -0.78151
    339.19496      -2.65651
    339.20106      -2.65651
    339.20717       0.21849
    339.21327      -4.53151
    339.21938      -1.78151
    339.22548      -2.53151
    339.23159      -3.78151
    339.23769       0.34349
    339.24380      -5.15651
    339.24990      -3.40651
    339.25600      -0.90651
    339.26211      -3.53151
    339.26821      -0.53151
    339.27432      -2.53151
    339.28042      -2.53151
    339.28653       0.09349
    339.29263      -2.90651
    339.29874      -1.53151
    339.30484      -1.28151
    339.31095      -2.03151
    339.31705       0.21849
    339.32315      -1.78151
    339.32926       0.59349
    339.33536      -1.65651
    339.34147      -1.15651
    339.34757       2.84349
    339.35368      -0.78151
    339.35978       5.09349
    339.36589       1.96849
    339.37199       0.84349
    339.37810       4.21849
    339.38420       2.71849
    339.39030       5.71849
    339.39641       2.96849
    339.40251       4.21849
    339.40862       6.59349
    339.41472       4.71849
    339.42083       4.34349
    339.42693       6.21849
    339.43304       3.21849
    339.43914       4.96849
    339.44525       5.21849
    339.45135       2.71849
    339.45745       4.96849
    339.46356       0.71849
    339.46966       3.71849
    339.47577       2.21849
    339.48187       0.46849
    339.48798       0.84349
    339.49408       0.59349
    339.50019       0.21849
    339.50629       3.59349
    339.51240       0.71849
    339.51850       2.09349
    339.52460       2.59349
    339.53071       0.71849
    339.53681       3.21849
    339.54292       0.46849
    339.54902       0.59349
    339.55513       3.59349
    339.56123      -2.90651
    339.56734       1.46849
    339.57344      -0.53151
    339.57955      -0.15651
    339.58565      -0.03151
    339.59175      -0.15651
    339.59786       2.34349
    339.60396       0.34349
    339.61007       1.21849
    339.61617       0.09349
    339.62228      -0.65651
    339.62838      -0.90651
    339.63449      -0.15651
    339.64059       2.34349
    339.64670       1.09349
    339.65280       0.46849
    339.65890       3.09349
    339.66501       2.59349
    339.67111       3.09349
    339.67722       3.21849
    339.68332       2.21849
    339.68943       2.34349
    339.69553      -1.03151
    339.70164       3.46849
    339.70774      -0.90651
    339.71385       0.96849
    339.71995       1.84349
    339.72605       0.09349
    339.73216       3.34349
    339.73826      -0.53151
    339.74437       2.46849
    339.75047       2.21849
    339.75658      -0.03151
    339.76268      -0.03151
    339.76879       2.34349
    339.77489      -0.03151
    339.78100       2.21849
    339.78710       2.21849
    339.79320      -0.40651
    339.79931       3.84349
    339.80541      -0.03151
    339.81152       1.59349
    339.81762       5.09349
    339.82373       1.21849
    339.82983       1.21849
    339.83594       4.71849
    339.84204      -2.03151
    339.84815       3.21849
    339.85425       2.46849
    339.86035       0.96849
    339.86646       5.09349
    339.87256      -1.53151
    339.87867       0.46849
    339.88477       1.34349
    339.89088      -2.40651
    339.89698       1.34349
    339.90309      -2.78151
    339.90919      -3.40651
    339.91530       0.09349
    339.92140      -2.78151
    339.92750      -0.78151
    339.93361      -3.65651
    339.93971      -1.65651
    339.94582      -1.78151
    339.95192      -1.90651
    339.95803      -3.40651
    339.96413      -2.03151
    339.97024      -5.90651
    339.97634      -3.65651
    339.98245      -3.28151
    339.98855      -5.53151
    339.99465      -2.90651
    340.00076      -5.28151
    340.00686      -4.65651
    340.01297      -4.03151
    340.01907      -4.65651
    340.02518      -2.15651
    340.03128      -3.15651
    340.03739      -5.28151
    340.04349      -1.40651
    340.04960      -5.03151
    340.05570      -2.15651
    340.06180      -1.90651
    340.06791      -6.15651
    340.07401      -2.15651
    340.08012      -3.40651
    340.08622      -4.15651
    340.09233      -3.40651
    340.09843      -4.65651
    340.10454      -3.40651
    340.11064      -2.53151
    340.11675      -6.28151
    340.12285      -2.15651
    340.12895      -4.53151
    340.13506      -5.15651
    340.14116      -3.28151
    340.14727      -6.03151
    340.15337      -3.40651
    340.15948      -3.78151
    340.16558      -8.03151
    340.17169      -4.03151
    340.17779      -5.90651
    340.18390      -5.15651
    340.19000      -5.28151
    340.19610      -7.03151
    340.20221      -9.03151
    340.20831      -3.90651
    340.21442      -7.90651
    340.22052      -5.40651
    340.22663      -4.90651
    340.23273      -4.90651
    340.23884      -4.53151
    340.24494      -4.28151
    340.25105      -4.78151
    340.25715      -3.03151
    340.26325      -6.03151
    340.26936      -3.90651
    340.27546      -5.40651
    340.28157      -4.65651
    340.28767      -6.65651
    340.29378      -7.40651
    340.29988      -3.03151
    340.30599      -7.65651
    340.31209      -5.65651
    340.31820      -5.15651
    340.32430      -7.65651
    340.33040      -3.28151
    340.33651      -5.53151
    340.34261      -3.40651
    340.34872      -6.28151
    340.35482      -4.90651
    340.36093      -1.90651
    340.36703      -3.90651
    340.37314      -3.40651
    340.37924      -3.78151
    340.38535      -3.90651
    340.39145      -3.53151
    340.39755      -6.90651
    340.40366      -1.90651
    340.40976      -7.40651
    340.41587      -2.65651
    340.42197      -4.03151
    340.42808      -5.65651
    340.43418      -5.03151
    340.44029      -3.65651
    340.44639      -8.28151
    340.45250      -4.03151
    340.45860      -7.15651
    340.46470      -7.03151
    340.47081      -7.78151
    340.47691      -6.03151
    340.48302      -6.03151
    340.48912      -8.65651
    340.49523      -7.03151
    340.50133      -4.15651
    340.50744      -6.90651
    340.51354      -4.78151
    340.51964      -6.65651
    340.52575      -5.53151
    340.53185      -4.03151
    340.53796      -7.40651
    340.54406      -5.28151
    340.55017      -5.28151
    340.55627      -4.53151
    340.56238      -6.78151
    340.56848      -5.53151
    340.57459      -3.28151
    340.58069      -5.40651
    340.58679      -5.03151
    340.59290      -4.40651
    340.59900      -5.65651
    340.60511      -4.53151
    340.61121      -3.90651
    340.61732      -5.15651
    340.62342      -3.28151
    340.62953      -3.78151
    340.63563      -3.78151
    340.64174      -1.90651
    340.64784      -4.90651
    340.65394      -0.40651
    340.66005      -3.40651
    340.66615      -1.78151
    340.67226      -1.28151
    340.67836      -3.28151
    340.68447       2.34349
    340.69057      -2.40651
    340.69668       0.59349
    340.70278       4.84349
    340.70889       0.71849
    340.71499       2.96849
    340.72109       5.34349
    340.72720       1.09349
    340.73330       5.09349
    340.73941       2.34349
    340.74551       2.96849
    340.75162       1.21849
    340.75772       1.21849
    340.76383       4.34349
    340.76993       0.46849
    340.77604       1.21849
    340.78214       3.46849
    340.78824      -0.78151
    340.79435       1.71849
    340.80045       1.09349
    340.80656      -2.03151
    340.81266       0.96849
    340.81877      -2.40651
    340.82487      -1.03151
    340.83098      -1.03151
    340.83708      -4.28151
    340.84319      -1.40651
    340.84929      -3.90651
    340.85539      -5.03151
    340.86150      -1.15651
    340.86760      -4.53151
    340.87371      -3.78151
    340.87981      -6.28151
    340.88592      -4.15651
    340.89202      -3.28151
    340.89813      -7.15651
    340.90423      -5.40651
    340.91034      -5.78151
    340.91644      -8.03151
    340.92254      -4.03151
    340.92865      -6.78151
    340.93475      -7.90651
    340.94086      -3.03151
    340.94696      -7.90651
    340.95307      -2.28151
    340.95917      -6.53151
    340.96528      -4.90651
    340.97138      -4.15651
    340.97749      -5.15651
    340.98359      -2.15651
    340.98969      -3.15651
    340.99580      -3.90651
    341.00190       0.09349
    341.00801      -4.15651
    341.01411      -0.90651
    341.02022      -2.28151
    341.02632      -3.53151
    341.03243      -2.15651
    341.03853      -4.28151
    341.04464      -1.90651
    341.05074      -0.03151
    341.05684       0.46849
    341.06295      -3.78151
    341.06905       0.96849
    341.07516      -1.28151
    341.08126       0.84349
    341.08737       1.34349
    341.09347      -0.40651
    341.09958       0.34349
    341.10568       0.09349
    341.11179       3.09349
    341.11789       2.34349
    341.12399      -0.40651
    341.13010       3.71849
    341.13620      -2.03151
    341.14231       0.46849
    341.14841       0.46849
    341.15452      -1.15651
    341.16062       0.84349
    341.16673      -1.40651
    341.17283      -0.28151
    341.17894       2.46849
    341.18504      -0.53151
    341.19114       2.59349
    341.19725      -1.15651
    341.20335       2.59349
    341.20946       2.59349
    341.21556      -0.15651
    341.22167       2.96849
    341.22777       0.84349
    341.23388      -0.78151
    341.23998       2.46849
    341.24609      -0.65651
    341.25219       1.34349
    341.25829       2.71849
    341.26440      -1.65651
    341.27050       1.59349
    341.27661       1.21849
    341.28271       3.84349
    341.28882       0.21849
    341.29492       3.46849
    341.30103       1.21849
    341.30713       2.84349
    341.31324       3.71849
    341.31934       4.59349
    341.32544       0.96849
    341.33155       4.21849
    341.33765       3.96849
    341.34376       3.59349
    341.34986       5.34349
    341.35597       4.09349
    341.36207       6.21849
    341.36818       4.96849
    341.37428       5.84349
    341.38039       5.34349
    341.38649       4.96849
    341.39259       6.84349
    341.39870       4.34349
    341.40480       3.09349
    341.41091       7.59349
    341.41701       3.21849
    341.42312       1.96849
    341.42922       6.34349
    341.43533       0.34349
    341.44143       5.59349
    341.44754       2.09349
    341.45364      -1.28151
    341.45974       5.71849
    341.46585       0.34349
    341.47195      -0.53151
    341.47806       2.46849
    341.48416      -2.03151
    341.49027       0.21849
    341.49637      -0.40651
    341.50248      -2.03151
    341.50858      -0.28151
    341.51469      -4.90651
    341.52079      -3.78151
    341.52689      -1.90651
    341.53300      -4.15651
    341.53910      -3.03151
    341.54521      -3.90651
    341.55131      -1.28151
    341.55742      -2.78151
    341.56352      -1.53151
    341.56963      -2.03151
    341.57573      -4.78151
    341.58184       0.34349
    341.58794      -2.78151
    341.59404      -2.90651
    341.60015      -2.03151
    341.60625      -2.40651
    341.61236      -3.90651
    341.61846      -4.03151
    341.62457      -4.40651
    341.63067      -2.28151
    341.63678      -5.15651
    341.64288      -3.90651
    341.64899      -5.28151
    341.65509      -2.40651
    341.66119      -5.53151
    341.66730      -2.40651
    341.67340      -0.65651
    341.67951      -4.15651
    341.68561      -0.28151
    341.69172      -4.78151
    341.69782       0.34349
    341.70393      -1.90651
    341.71003      -3.03151
    341.71614       0.21849
    341.72224      -4.03151
    341.72834      -5.40651
    341.73445      -1.40651
    341.74055      -4.53151
    341.74666      -3.15651
    341.75276      -4.03151
    341.75887      -4.65651
    341.76497      -2.65651
    341.77108      -4.78151
    341.77718      -1.28151
    341.78329      -4.28151
    341.78939      -2.15651
    341.79549      -0.53151
    341.80160      -1.28151
    341.80770       2.46849
    341.81381      -1.78151
    341.81991       0.84349
    341.82602      -0.03151
    341.83212       3.09349
    341.83823      -1.78151
    341.84433       1.34349
    341.85044       0.84349
    341.85654       0.84349
    341.86264       1.71849
    341.86875       0.84349
    341.87485      -0.15651
    341.88096       2.71849
    341.88706       2.21849
    341.89317       4.34349
    341.89927       1.71849
    341.90538       2.84349
    341.91148       4.34349
    341.91759       1.96849
    341.92369       3.96849
    341.92979       0.96849
    341.93590       2.71849
    341.94200       3.59349
    341.94811       3.34349
    341.95421       6.09349
    341.96032       1.09349
    341.96642       3.71849
    341.97253       2.09349
    341.97863       2.84349
    341.98474       2.96849
    341.99084       1.59349
    341.99694       4.34349
    342.00305       0.34349
    342.00915       3.09349
    342.01526       2.84349
    342.02136       0.71849
    342.02747       4.71849
    342.03357       1.09349
    342.03968       2.46849
    342.04578       2.71849
    342.05189      -0.90651
    342.05799       2.59349
    342.06409      -0.40651
    342.07020      -1.28151
    342.07630      -2.40651
    342.08241      -4.65651
    342.08851      -1.53151
    342.09462      -2.65651
    342.10072      -4.78151
    342.10683      -3.15651
    342.11293      -4.65651
    342.11904      -4.53151
    342.12514      -1.65651
    342.13124      -3.53151
    342.13735      -2.90651
    342.14345       1.71849
    342.14956      -2.78151
    342.15566       0.09349
    342.16177       0.84349
    342.16787      -0.90651
    342.17398       2.34349
    342.18008      -1.90651
    342.18619       2.71849
    342.19229       0.21849
    342.19839       2.34349
    342.20450       0.34349
    342.21060      -0.15651
    342.21671       2.46849
    342.22281      -1.15651
    342.22892       2.21849
    342.23502      -1.90651
    342.24113       0.21849
    342.24723      -2.15651
    342.25334      -0.15651
    342.25944      -4.28151
    342.26554      -2.28151
    342.27165      -4.53151
    342.27775      -2.78151
    342.28386      -2.40651
    342.28996      -2.40651
    342.29607      -0.65651
    342.30217      -3.65651
    342.30828       0.71849
    342.31438      -2.78151
    342.32049       0.59349
    342.32659      -0.40651
    342.33269      -0.90651
    342.33880       2.59349
    342.34490      -0.65651
    342.35101       3.34349
    342.35711       0.34349
    342.36322       4.46849
    342.36932       0.96849
    342.37543       0.96849
    342.38153       4.96849
    342.38764       2.96849
    342.39374       5.21849
    342.39984       2.21849
    342.40595       2.96849
    342.41205       3.96849
    342.41816       1.09349
    342.42426       4.59349
    342.43037       0.46849
    342.43647       3.96849
    342.44258       2.59349
    342.44868       1.09349
    342.45479       5.09349
    342.46089       1.71849
    342.46699       4.21849
    342.47310       1.84349
    342.47920       1.09349
    342.48531       1.71849
    342.49141      -1.90651
    342.49752       1.34349
    342.50362      -2.53151
    342.50973       0.59349
    342.51583      -1.40651
    342.52194      -0.53151
    342.52804      -0.28151
    342.53414      -0.90651
    342.54025      -3.28151
    342.54635      -1.03151
    342.55246      -1.78151
    342.55856      -2.65651
    342.56467      -0.65651
    342.57077      -7.03151
    342.57688       1.21849
    342.58298      -2.03151
    342.58908      -2.40651
    342.59519       0.59349
    342.60129       0.84349
    342.60740       1.46849
    342.61350       0.34349
    342.61961       1.71849
    342.62571       0.09349
    342.63182      -0.90651
    342.63792      -0.03151
    342.64403      -3.28151
    342.65013      -1.53151
    342.65623      -5.03151
    342.66234      -1.03151
    342.66844      -5.03151
    342.67455      -1.78151
    342.68065      -4.90651
    342.68676      -3.65651
    342.69286      -4.65651
    342.69897      -3.03151
    342.70507      -2.65651
    342.71118      -4.53151
    342.71728      -2.53151
    342.72338      -3.28151
    342.72949      -0.78151
    342.73559      -4.78151
    342.74170      -1.28151
    342.74780      -5.03151
    342.75391      -0.40651
    342.76001      -4.15651
    342.76612      -3.53151
    342.77222      -2.90651
    342.77833      -2.90651
    342.78443       0.09349
    342.79053      -4.90651
    342.79664      -0.40651
    342.80274      -3.90651
    342.80885      -0.03151
    342.81495      -3.15651
    342.82106      -2.90651
    342.82716      -3.15651
    342.83327      -4.65651
    342.83937      -2.65651
    342.84548      -4.28151
    342.85158      -5.28151
    342.85768      -3.28151
    342.86379      -5.78151
    342.86989      -0.90651
    342.87600      -6.15651
    342.88210      -1.28151
    342.88821      -2.78151
    342.89431      -1.78151
    342.90042      -3.28151
    342.90652      -1.78151
    342.91263      -1.90651
    342.91873      -3.90651
    342.92483      -0.65651
    342.93094      -3.78151
    342.93704      -1.28151
    342.94315      -1.53151
    342.94925      -3.78151
    342.95536      -2.40651
    342.96146      -3.65651
    342.96757      -2.15651
    342.97367      -3.40651
    342.97978      -2.15651
    342.98588      -3.03151
    342.99198      -3.78151
    342.99809      -0.78151
    343.00419      -3.40651
    343.01030       0.34349
    343.01640      -3.78151
    343.02251      -1.65651
    343.02861       0.84349
    343.03472      -2.78151
    343.04082       0.09349
    343.04693      -2.90651
    343.05303      -1.28151
    343.05913      -1.65651
    343.06524      -2.53151
    343.07134       0.71849
    343.07745      -3.90651
    343.08355       0.09349
    343.08966      -2.53151
    343.09576      -1.15651
    343.10187      -3.65651
    343.10797      -3.90651
    343.11408      -3.40651
    343.12018      -6.03151
    343.12628      -3.90651
    343.13239      -9.28151
    343.13849      -4.53151
    343.14460      -9.03151
    343.15070      -6.65651
    343.15681      -6.40651
    343.16291      -5.78151
    343.16902      -7.28151
    343.17512      -8.28151
    343.18123      -6.53151
    343.18733      -7.90651
    343.19343      -7.40651
    343.19954      -7.65651
    343.20564      -6.53151
    343.21175      -4.65651
    343.21785      -7.90651
    343.22396      -3.90651
    343.23006      -5.90651
    343.23617      -5.03151
    343.24227      -5.78151
    343.24838      -4.53151
    343.25448      -3.28151
    343.26058      -5.28151
    343.26669      -3.65651
    343.27279      -2.15651
    343.27890      -4.53151
    343.28500      -0.28151
    343.29111      -3.03151
    343.29721       0.46849
    343.30332      -2.40651
    343.30942       0.34349
    343.31553      -1.90651
    343.32163       0.59349
    343.32773      -0.53151
    343.33384      -2.28151
    343.33994       0.59349
    343.34605       1.46849
    343.35215       2.59349
    343.35826       0.59349
    343.36436       0.46849
    343.37047       0.96849
    343.37657      -1.78151
    343.38268       0.09349
    343.38878      -2.15651
    343.39488      -1.65651
    343.40099      -4.65651
    343.40709      -2.90651
    343.41320      -2.65651
    343.41930      -6.65651
    343.42541      -2.78151
    343.43151      -6.90651
    343.43762      -2.03151
    343.44372      -6.15651
    343.44983      -2.65651
    343.45593      -3.15651
    343.46203      -3.28151
    343.46814      -2.53151
    343.47424      -4.15651
    343.48035       0.71849
    343.48645      -3.15651
    343.49256       0.96849
    343.49866      -1.15651
    343.50477       0.21849
    343.51087       0.46849
    343.51698      -0.28151
    343.52308      -2.65651
    343.52918       2.34349
    343.53529       0.84349
    343.54139       2.96849
    343.54750       3.34349
    343.55360       0.09349
    343.55971       7.21849
    343.56581       1.59349
    343.57192       5.21849
    343.57802       3.34349
    343.58413       4.21849
    343.59023       6.46849
    343.59633       4.46849
    343.60244       8.71849
    343.60854       6.59349
    343.61465       7.96849
    343.62075       9.96849
    343.62686       9.59349
    343.63296       9.59349
    343.63907       9.59349
    343.64517      12.09349
    343.65128       8.71849
    343.65738      14.21849
    343.66348      10.34349
    343.66959      12.46849
    343.67569      11.09349
    343.68180      12.84349
    343.68790      11.46849
    343.69401      11.71849
    343.70011       9.59349
    343.70622      11.46849
    343.71232      10.96849
    343.71843      10.21849
    343.72453      11.34349
    343.73063       6.59349
    343.73674      10.84349
    343.74284       7.46849
    343.74895       8.84349
    343.75505       5.34349
    343.76116       5.34349
    343.76726       7.84349
    343.77337       3.96849
    343.77947       6.71849
    343.78558       3.34349
    343.79168       7.09349
    343.79778       3.96849
    343.80389       3.84349
    343.80999       2.46849
    343.81610       4.21849
    343.82220       2.59349
    343.82831       3.34349
    343.83441      -0.65651
    343.84052       3.34349
    343.84662      -0.90651
    343.85273       2.09349
    343.85883       2.09349
    343.86493       0.84349
    343.87104       0.71849
    343.87714       0.09349
    343.88325       1.96849
    343.88935      -2.03151
    343.89546       0.09349
    343.90156      -1.28151
    343.90767      -1.15651
    343.91377      -1.03151
    343.91988      -5.15651
    343.92598      -1.78151
    343.93208      -4.53151
    343.93819      -2.65651
    343.94429      -3.90651
    343.95040      -2.03151
    343.95650      -3.53151
    343.96261      -2.15651
    343.96871      -0.53151
    343.97482      -2.15651
    343.98092      -1.78151
    343.98703      -2.40651
    343.99313       1.71849
    343.99923      -2.53151
    344.00534       2.59349
    344.01144      -3.03151
    344.01755       1.34349
    344.02365      -1.90651
    344.02976      -1.78151
    344.03586      -0.65651
    344.04197      -5.03151
    344.04807       1.34349
    344.05418      -4.03151
    344.06028      -1.15651
    344.06638      -4.40651
    344.07249      -2.65651
    344.07859      -3.15651
    344.08470      -4.53151
    344.09080      -3.78151
    344.09691      -3.65651
    344.10301      -2.40651
    344.10912      -4.53151
    344.11522      -2.03151
    344.12133      -2.65651
    344.12743      -0.65651
    344.13353      -0.40651
    344.13964      -1.40651
    344.14574       2.71849
    344.15185       0.09349
    344.15795       2.46849
    344.16406       1.71849
    344.17016       0.96849
    344.17627       1.71849
    344.18237       5.21849
    344.18848       1.84349
    344.19458       5.59349
    344.20068       4.71849
    344.20679       5.09349
    344.21289       6.34349
    344.21900       3.84349
    344.22510       3.21849
    344.23121       3.21849
    344.23731       1.96849
    344.24342       1.84349
    344.24952       0.46849
    344.25563      -0.53151
    344.26173       2.09349
    344.26783      -0.90651
    344.27394       0.21849
    344.28004       2.71849
    344.28615      -0.65651
    344.29225       2.34349
    344.29836      -0.03151
    344.30446       0.21849
    344.31057      -0.03151
    344.31667      -0.65651
    344.32278       0.34349
    344.32888      -0.40651
    344.33498       1.96849
    344.34109      -3.28151
    344.34719       0.71849
    344.35330      -3.53151
    344.35940       0.21849
    344.36551      -4.53151
    344.37161       0.96849
    344.37772      -2.03151
    344.38382       0.34349
    344.38993      -0.53151
    344.39603      -3.78151
    344.40213       1.71849
    344.40824      -2.28151
    344.41434       1.71849
    344.42045      -1.53151
    344.42655       0.09349
    344.43266       1.59349
    344.43876       1.09349
    344.44487       1.09349
    344.45097       0.21849
    344.45708       2.71849
    344.46318       2.09349
    344.46928       0.71849
    344.47539       3.84349
    344.48149       1.21849
    344.48760       2.46849
    344.49370       3.09349
    344.49981       3.71849
    344.50591       1.34349
    344.51202       6.46849
    344.51812       2.46849
    344.52423       7.96849
    344.53033       3.09349
    344.53643       4.59349
    344.54254       6.84349
    344.54864       3.34349
    344.55475       7.09349
    344.56085       2.84349
    344.56696       4.21849
    344.57306       3.96849
    344.57917       3.21849
    344.58527       3.21849
    344.59138       2.71849
    344.59748       1.71849
    344.60358       4.59349
    344.60969       3.09349
    344.61579       7.09349
    344.62190       4.09349
    344.62800       6.21849
    344.63411       2.71849
    344.64021       6.59349
    344.64632       5.34349
    344.65242       7.09349
    344.65853       2.09349
    344.66463       5.96849
    344.67073       4.59349
    344.67684       4.46849
    344.68294       5.21849
    344.68905       4.34349
    344.69515       2.84349
    344.70126       3.84349
    344.70736       2.46849
    344.71347       3.96849
    344.71957       2.59349
    344.72567       1.96849
    344.73178       1.21849
    344.73788       2.59349
    344.74399       2.21849
    344.75009       0.96849
    344.75620       2.46849
    344.76230      -2.40651
    344.76841       0.84349
    344.77451      -0.53151
    344.78062      -1.53151
    344.78672      -0.65651
    344.79282      -4.15651
    344.79893      -2.28151
    344.80503      -3.78151
    344.81114      -2.28151
    344.81724      -2.03151
    344.82335      -0.03151
    344.82945      -0.15651
    344.83556      -0.90651
    344.84166      -0.03151
    344.84777      -3.53151
    344.85387      -0.53151
    344.85997      -3.78151
    344.86608      -3.28151
    344.87218      -3.40651
    344.87829      -0.53151
    344.88439      -2.65651
    344.89050      -4.78151
    344.89660      -2.28151
    344.90271      -8.15651
    344.90881      -5.03151
    344.91492      -5.90651
    344.92102      -9.03151
    344.92712      -5.53151
    344.93323     -12.03151
    344.93933      -6.03151
    344.94544     -10.65651
    344.95154      -7.65651
    344.95765      -9.03151
    344.96375     -13.53151
    344.96986      -7.28151
    344.97596      -9.15651
    344.98207     -10.28151
    344.98817      -8.15651
    344.99427      -9.53151
    345.00038      -8.03151
    345.00648      -8.53151
    345.01259      -8.03151
    345.01869      -5.40651
    345.02480      -8.53151
    345.03090      -3.90651
    345.03701      -3.40651
    345.04311      -4.53151
    345.04922      -2.78151
    345.05532      -4.78151
    345.06142      -0.78151
    345.06753      -5.90651
    345.07363      -1.40651
    345.07974      -3.15651
    345.08584      -3.53151
    345.09195      -4.15651
    345.09805      -2.40651
    345.10416      -2.15651
    345.11026      -3.28151
    345.11637      -0.03151
    345.12247      -3.03151
    345.12857      -2.65651
    345.13468      -4.53151
    345.14078      -3.15651
    345.14689      -3.65651
    345.15299      -2.28151
    345.15910      -3.40651
    345.16520      -2.03151
    345.17131      -3.03151
    345.17741      -0.78151
    345.18352      -2.15651
    345.18962       1.96849
    345.19572      -4.28151
    345.20183      -1.78151
    345.20793      -2.15651
    345.21404      -2.65651
    345.22014      -1.28151
    345.22625       0.71849
    345.23235       1.21849
    345.23846       1.34349
    345.24456       1.96849
    345.25067       0.96849
    345.25677       4.21849
    345.26287      -0.40651
    345.26898       4.59349
    345.27508      -0.53151
    345.28119       2.46849
    345.28729       2.59349
    345.29340       0.34349
    345.29950       3.96849
    345.30561       1.96849
    345.31171       4.96849
    345.31782       1.96849
    345.32392       3.34349
    345.33002       2.71849
    345.33613       1.46849
    345.34223       4.71849
    345.34834       0.46849
    345.35444       4.96849
    345.36055       0.71849
    345.36665       4.09349
    345.37276       3.71849
    345.37886       3.09349
    345.38497       4.84349
    345.39107       2.46849
    345.39717       8.46849
    345.40328       5.46849
    345.40938       5.84349
    345.41549       3.59349
    345.42159       4.71849
    345.42770       3.34349
    345.43380       4.21849
    345.43991       1.84349
    345.44601       6.46849
    345.45212       2.96849
    345.45822       4.71849
    345.46432       4.34349
    345.47043       2.96849
    345.47653       6.71849
    345.48264       2.21849
    345.48874       6.21849
    345.49485       2.96849
    345.50095       3.59349
    345.50706       3.96849
    345.51316       1.59349
    345.51927       3.84349
    345.52537       3.96849
    345.53147       0.21849
    345.53758       1.71849
    345.54368      -1.53151
    345.54979       3.34349
    345.55589       0.34349
    345.56200       1.34349
    345.56810      -1.40651
    345.57421      -0.53151
    345.58031       0.59349
    345.58642      -2.28151
    345.59252      -1.90651
    345.59862      -1.15651
    345.60473      -3.03151
    345.61083      -2.28151
    345.61694      -4.40651
    345.62304       0.09349
    345.62915      -1.28151
    345.63525      -0.78151
    345.64136      -0.65651
    345.64746       0.59349
    345.65357       2.21849
    345.65967       1.84349
    345.66577       3.09349
    345.67188       0.84349
    345.67798       4.46849
    345.68409       2.84349
    345.69019       6.21849
    345.69630       2.09349
    345.70240       4.84349
    345.70851       4.34349
    345.71461       4.96849
    345.72072       4.96849
    345.72682       5.09349
    345.73292       5.09349
    345.73903       1.71849
    345.74513       4.71849
    345.75124       3.46849
    345.75734       2.46849
    345.76345       3.21849
    345.76955       1.59349
    345.77566       3.59349
    345.78176      -0.15651
    345.78787       3.46849
    345.79397       1.34349
    345.80007       3.84349
    345.80618       0.34349
    345.81228       4.46849
    345.81839       5.34349
    345.82449       2.46849
    345.83060       7.09349
    345.83670       1.21849
    345.84281       5.84349
    345.84891       4.84349
    345.85502       4.59349
    345.86112       3.59349
    345.86722       5.21849
    345.87333       4.59349
    345.87943       5.46849
    345.88554       3.46849
    345.89164       4.84349
    345.89775       5.96849
    345.90385       3.46849
    345.90996       5.84349
    345.91606       5.46849
    345.92217       6.71849
    345.92827       6.59349
    345.93437       5.09349
    345.94048       7.84349
    345.94658       4.21849
    345.95269       5.71849
    345.95879       5.96849
    345.96490       5.84349
    345.97100       6.84349
    345.97711       6.09349
    345.98321       7.84349
    345.98932       5.34349
    345.99542       9.71849
    346.00152       6.09349
    346.00763       8.59349
    346.01373       7.59349
    346.01984       5.46849
    346.02594       7.34349
    346.03205       4.71849
    346.03815       7.46849
    346.04426       6.59349
    346.05036       9.09349
    346.05647       5.84349
    346.06257       9.34349
    346.06867       9.09349
    346.07478      11.21849
    346.08088       6.71849
    346.08699      10.46849
    346.09309       9.46849
    346.09920       8.84349
    346.10530      10.84349
    346.11141       6.09349
    346.11751      11.21849
    346.12362       8.46849
    346.12972      10.84349
    346.13582       7.59349
    346.14193       9.34349
    346.14803      11.59349
    346.15414       9.96849
    346.16024       8.09349
    346.16635       9.09349
    346.17245       8.96849
    346.17856       8.09349
    346.18466      10.21849
    346.19077       4.96849
    346.19687       8.84349
    346.20297       7.21849
    346.20908       9.34349
    346.21518       5.21849
    346.22129       7.96849
    346.22739       8.46849
    346.23350       9.09349
    346.23960       7.21849
    346.24571       6.59349
    346.25181       9.09349
    346.25792       5.84349
    346.26402       8.09349
    346.27012       4.09349
    346.27623       8.71849
    346.28233       5.21849
    346.28844       6.34349
    346.29454       5.21849
    346.30065       7.34349
    346.30675       5.84349
    346.31286       5.71849
    346.31896       6.84349
    346.32507       5.21849
    346.33117       8.21849
    346.33727       7.21849
    346.34338       8.84349
    346.34948       9.09349
    346.35559       9.34349
    346.36169       8.34349
    346.36780       9.34349
    346.37390      11.34349
    346.38001       8.46849
    346.38611       8.21849
    346.39222       9.71849
    346.39832       8.09349
    346.40442      10.46849
    346.41053       7.71849
    346.41663       8.84349
    346.42274       9.59349
    346.42884       7.59349
    346.43495       7.34349
    346.44105       7.71849
    346.44716       7.46849
    346.45326       4.84349
    346.45937       7.59349
    346.46547       7.34349
    346.47157       5.59349
    346.47768       7.84349
    346.48378       3.46849
    346.48989       8.84349
    346.49599       0.96849
    346.50210       5.84349
    346.50820       3.21849
    346.51431       5.34349
    346.52041       5.34349
    346.52652       2.59349
    346.53262       3.46849
    346.53872       3.09349
    346.54483       3.59349
    346.55093       2.71849
    346.55704       2.34349
    346.56314       3.34349
    346.56925       3.34349
    346.57535      -1.53151
    346.58146       2.59349
    346.58756       0.71849
    346.59367       0.46849
    346.59977      -0.03151
    346.60587       0.84349
    346.61198       0.71849
    346.61808      -0.03151
    346.62419       4.84349
    346.63029      -1.90651
    346.63640       4.21849
    346.64250       2.34349
    346.64861       4.21849
    346.65471       3.46849
    346.66082       4.21849
    346.66692       4.46849
    346.67302       3.21849
    346.67913       6.34349
    346.68523       3.96849
    346.69134       4.71849
    346.69744       3.09349
    346.70355       7.84349
    346.70965       4.34349
    346.71576       8.09349
    346.72186       5.59349
    346.72797       6.59349
    346.73407       4.46849
    346.74017       5.34349
    346.74628       6.21849
    346.75238       4.21849
    346.75849       7.71849
    346.76459       2.84349
    346.77070       5.71849
    346.77680       4.71849
    346.78291       5.59349
    346.78901       2.46849
    346.79512       1.96849
    346.80122       2.34349
    346.80732       1.59349
    346.81343       5.21849
    346.81953       1.84349
    346.82564       2.96849
    346.83174       4.59349
    346.83785       1.21849
    346.84395       3.71849
    346.85006       1.21849
    346.85616       3.46849
    346.86226       0.34349
    346.86837       4.09349
    346.87447       3.21849
    346.88058       3.71849
    346.88668       4.21849
    346.89279       5.96849
    346.89889       2.96849
    346.90500       4.09349
    346.91110       2.84349
    346.91721       5.59349
    346.92331       2.46849
    346.92941       0.96849
    346.93552       4.59349
    346.94162      -0.65651
    346.94773       1.71849
    346.95383      -1.15651
    346.95994      -2.15651
    346.96604      -1.78151
    346.97215      -2.90651
    346.97825      -3.03151
    346.98436      -3.65651
    346.99046      -5.15651
    346.99656      -6.03151
    347.00267      -5.03151
    347.00877      -7.28151
    347.01488      -5.53151
    347.02098      -5.65651
    347.02709      -5.53151
    347.03319      -5.28151
    347.03930      -6.40651
    347.04540      -5.53151
    347.05151      -5.53151
    347.05761      -3.40651
    347.06371      -6.28151
    347.06982      -2.90651
    347.07592      -3.40651
    347.08203      -2.53151
    347.08813      -3.15651
    347.09424      -5.15651
    347.10034       1.21849
    347.10645      -3.15651
    347.11255       2.71849
    347.11866      -1.40651
    347.12476       1.84349
    347.13086       1.21849
    347.13697       3.96849
    347.14307       0.21849
    347.14918       1.59349
    347.15528       1.46849
    347.16139       2.71849
    347.16749       2.34349
    347.17360       0.46849
    347.17970       3.34349
    347.18581       3.34349
    347.19191       4.34349
    347.19801       2.84349
    347.20412       4.21849
    347.21022       3.46849
    347.21633       1.84349
    347.22243       3.59349
    347.22854       3.71849
    347.23464       2.84349
    347.24075       3.46849
    347.24685       5.09349
    347.25296       2.46849
    347.25906       5.59349
    347.26516       4.59349
    347.27127       8.71849
    347.27737       4.71849
    347.28348       6.84349
    347.28958       7.46849
    347.29569       8.21849
    347.30179       7.71849
    347.30790       6.46849
    347.31400       9.59349
    347.32011       7.71849
    347.32621       4.96849
    347.33231       9.71849
    347.33842       5.59349
    347.34452       7.09349
    347.35063       6.21849
    347.35673       6.09349
    347.36284       3.71849
    347.36894       4.71849
    347.37505       5.71849
    347.38115       3.59349
    347.38726       4.96849
    347.39336       3.21849
    347.39946       3.84349
    347.40557       1.71849
    347.41167       2.21849
    347.41778       3.46849
    347.42388      -0.28151
    347.42999       1.84349
    347.43609      -2.28151
    347.44220       3.09349
    347.44830      -0.28151
    347.45441      -0.15651
    347.46051       1.09349
    347.46661      -2.15651
    347.47272       1.59349
    347.47882      -0.28151
    347.48493       3.34349
    347.49103       1.71849
    347.49714       0.96849
    347.50324       2.09349
    347.50935       0.46849
    347.51545       4.09349
    347.52156      -1.15651
    347.52766       2.59349
    347.53376      -0.78151
    347.53987       0.71849
    347.54597       0.96849
    347.55208      -3.28151
    347.55818       2.59349
    347.56429      -1.90651
    347.57039      -0.65651
    347.57650       0.84349
    347.58260      -1.03151
    347.58871       2.09349
    347.59481       0.09349
    347.60091       2.84349
    347.60702       2.84349
    347.61312      -0.53151
    347.61923       3.59349
    347.62533       1.71849
    347.63144       2.34349
    347.63754       0.46849
    347.64365       2.21849
    347.64975       0.21849
    347.65586       0.34349
    347.66196       0.84349
    347.66806      -0.78151
    347.67417       0.84349
    347.68027      -0.65651
    347.68638       0.46849
    347.69248      -0.78151
    347.69859      -0.40651
    347.70469      -1.65651
    347.71080      -1.78151
    347.71690      -2.78151
    347.72301      -0.03151
    347.72911      -3.78151
    347.73521      -0.15651
    347.74132      -3.28151
    347.74742      -2.53151
    347.75353      -2.53151
    347.75963      -3.78151
    347.76574      -3.28151
    347.77184      -3.90651
    347.77795      -3.28151
    347.78405      -5.65651
    347.79016      -3.78151
    347.79626      -5.40651
    347.80236      -4.15651
    347.80847      -1.65651
    347.81457      -3.90651
    347.82068      -0.90651
    347.82678      -1.40651
    347.83289      -1.15651
    347.83899      -2.65651
    347.84510      -0.15651
    347.85120      -0.53151
    347.85731       0.84349
    347.86341      -2.03151
    347.86951      -1.90651
    347.87562       2.59349
    347.88172       0.34349
    347.88783       2.46849
    347.89393      -0.65651
    347.90004       1.71849
    347.90614       3.84349
    347.91225      -0.78151
    347.91835       3.34349
    347.92446      -3.03151
    347.93056       2.21849
    347.93666       1.59349
    347.94277      -0.53151
    347.94887       2.34349
    347.95498       0.71849
    347.96108      -1.15651
    347.96719       1.09349
    347.97329      -1.65651
    347.97940       1.96849
    347.98550      -3.90651
    347.99161       0.59349
    347.99771      -1.65651
    348.00381      -0.65651
    348.00992      -0.53151
    348.01602      -6.78151
    348.02213      -1.03151
    348.02823      -2.40651
    348.03434      -4.78151
    348.04044      -1.65651
    348.04655      -5.65651
    348.05265      -1.15651
    348.05876      -5.28151
    348.06486      -0.53151
    348.07096      -2.78151
    348.07707      -4.28151
    348.08317       0.84349
    348.08928      -3.53151
    348.09538       2.21849
    348.10149      -1.28151
    348.10759      -0.03151
    348.11370      -0.15651
    348.11980       1.96849
    348.12591      -3.40651
    348.13201      -0.03151
    348.13811      -3.03151
    348.14422      -0.78151
    348.15032      -1.90651
    348.15643      -3.03151
    348.16253       0.09349
    348.16864      -0.65651
    348.17474       1.34349
    348.18085      -0.65651
    348.18695      -0.78151
    348.19306       1.84349
    348.19916       0.71849
    348.20526       3.96849
    348.21137       1.71849
    348.21747       1.59349
    348.22358       3.34349
    348.22968      -0.28151
    348.23579       4.21849
    348.24189      -1.53151
    348.24800       1.09349
    348.25410      -1.03151
    348.26021       1.21849
    348.26631      -1.78151
    348.27241      -0.65651
    348.27852      -0.65651
    348.28462      -0.90651
    348.29073       1.09349
    348.29683      -0.90651
    348.30294      -0.53151
    348.30904       0.21849
    348.31515      -1.65651
    348.32125       1.09349
    348.32736      -3.53151
    348.33346       0.09349
    348.33956      -1.28151
    348.34567      -0.65651
    348.35177      -0.03151
    348.35788      -2.28151
    348.36398       3.34349
    348.37009      -3.78151
    348.37619       1.46849
    348.38230      -0.53151
    348.38840      -0.40651
    348.39451       3.09349
    348.40061      -1.90651
    348.40671       0.21849
    348.41282       0.09349
    348.41892      -0.03151
    348.42503      -1.15651
    348.43113      -0.40651
    348.43724       1.09349
    348.44334      -0.90651
    348.44945       1.59349
    348.45555      -0.78151
    348.46166       2.59349
    348.46776      -0.03151
    348.47386       0.96849
    348.47997       0.09349
    348.48607       1.59349
    348.49218      -1.28151
    348.49828       2.84349
    348.50439       1.96849
    348.51049       1.96849
    348.51660       3.96849
    348.52270      -1.03151
    348.52881       5.34349
    348.53491       2.34349
    348.54101       3.21849
    348.54712       2.21849
    348.55322       1.21849
    348.55933       3.46849
    348.56543       0.46849
    348.57154       2.84349
    348.57764       2.96849
    348.58375      -1.03151
    348.58985       1.34349
    348.59596      -0.28151
    348.60206       1.84349
    348.60816      -0.28151
    348.61427      -1.90651
    348.62037       3.21849
    348.62648      -2.03151
    348.63258      -0.03151
    348.63869       0.09349
    348.64479      -4.15651
    348.65090       2.59349
    348.65700      -1.28151
    348.66311      -1.15651
    348.66921       2.09349
    348.67531      -0.65651
    348.68142       1.84349
    348.68752       0.84349
    348.69363       1.34349
    348.69973       1.71849
    348.70584       0.21849
    348.71194       4.96849
    348.71805      -0.15651
    348.72415       2.84349
    348.73026      -1.65651
    348.73636       1.84349
    348.74246       0.71849
    348.74857       2.59349
    348.75467      -0.40651
    348.76078       2.71849
    348.76688       1.21849
    348.77299       4.34349
    348.77909       4.34349
    348.78520       4.46849
    348.79130       6.09349
    348.79741       4.84349
    348.80351       4.34349
    348.80961       7.34349
    348.81572       6.46849
    348.82182       5.59349
    348.82793       8.59349
    348.83403       5.21849
    348.84014       7.09349
    348.84624       6.59349
    348.85235       8.34349
    348.85845       9.21849
    348.86456       4.21849
    348.87066      10.34349
    348.87676       6.84349
    348.88287       9.71849
    348.88897       7.46849
    348.89508       8.84349
    348.90118       7.34349
    348.90729       9.84349
    348.91339       9.09349
    348.91950      11.09349
    348.92560       8.21849
    348.93171      11.09349
    348.93781       6.34349
    348.94391      11.09349
    348.95002       8.96849
    348.95612       7.71849
    348.96223       6.34349
    348.96833       5.59349
    348.97444       7.21849
    348.98054       3.21849
    348.98665       6.46849
    348.99275       3.21849
    348.99885       2.46849
    349.00496       4.84349
    349.01106      -1.03151
    349.01717       2.84349
    349.02327      -0.90651
    349.02938      -0.15651
    349.03548      -0.03151
    349.04159      -1.03151
    349.04769      -0.65651
    349.05380      -0.53151
    349.05990      -0.78151
    349.06600       0.96849
    349.07211       1.21849
    349.07821       0.34349
    349.08432       0.71849
    349.09042      -1.53151
    349.09653       2.59349
    349.10263      -4.28151
    349.10874       1.21849
    349.11484      -1.78151
    349.12095      -1.40651
    349.12705      -1.28151
    349.13315      -4.15651
    349.13926      -0.03151
    349.14536      -5.03151
    349.15147      -1.40651
    349.15757      -6.28151
    349.16368      -1.65651
    349.16978      -6.28151
    349.17589      -3.15651
    349.18199      -4.53151
    349.18810      -3.15651
    349.19420      -5.78151
    349.20030      -4.28151
    349.20641      -6.40651
    349.21251      -0.53151
    349.21862      -4.40651
    349.22472      -1.78151
    349.23083      -2.40651
    349.23693      -0.53151
    349.24304      -1.03151
    349.24914      -1.78151
    349.25525      -0.03151
    349.26135      -1.28151
    349.26745       0.71849
    349.27356       2.09349
    349.27966      -2.15651
    349.28577       4.21849
    349.29187      -2.40651
    349.29798       3.21849
    349.30408       0.21849
    349.31019       1.59349
    349.31629       0.46849
    349.32240       1.34349
    349.32850       3.09349
    349.33460       2.34349
    349.34071       2.34349
    349.34681       0.09349
    349.35292       2.46849
    349.35902       1.71849
    349.36513      -0.40651
    349.37123       4.71849
    349.37734      -0.15651
    349.38344       2.71849
    349.38955       1.96849
    349.39565       2.71849
    349.40175       2.34349
    349.40786       4.46849
    349.41396       3.21849
    349.42007       3.84349
    349.42617       5.96849
    349.43228       1.96849
    349.43838       5.09349
    349.44449       1.46849
    349.45059       2.21849
    349.45670       3.21849
    349.46280      -0.53151
    349.46890       1.71849
    349.47501       1.21849
    349.48111       1.59349
    349.48722       2.09349
    349.49332      -0.15651
    349.49943       2.59349
    349.50553      -0.15651
    349.51164       0.09349
    349.51774      -0.78151
    349.52385       1.84349
    349.52995      -0.03151
    349.53605      -1.28151
    349.54216       1.09349
    349.54826       0.59349
    349.55437      -0.03151
    349.56047      -0.40651
    349.56658      -0.65651
    349.57268       0.59349
    349.57879      -3.15651
    349.58489      -0.53151
    349.59100      -3.90651
    349.59710      -3.90651
    349.60320      -4.28151
    349.60931      -3.78151
    349.61541      -1.15651
    349.62152      -3.90651
    349.62762      -3.78151
    349.63373      -2.03151
    349.63983      -6.15651
    349.64594      -2.15651
    349.65204      -3.90651
    349.65815      -0.40651
    349.66425      -5.90651
    349.67035      -1.53151
    349.67646      -1.40651
    349.68256      -2.15651
    349.68867      -0.15651
    349.69477      -0.78151
    349.70088       3.34349
    349.70698       0.46849
    349.71309       1.09349
    349.71919       4.34349
    349.72530       1.96849
    349.73140       6.21849
    349.73750       3.84349
    349.74361       8.46849
    349.74971       5.46849
    349.75582       6.34349
    349.76192       5.71849
    349.76803       5.96849
    349.77413       7.71849
    349.78024       5.59349
    349.78634       7.46849
    349.79245       2.71849
    349.79855       7.09349
    349.80465       5.21849
    349.81076       6.84349
    349.81686       5.59349
    349.82297       5.34349
    349.82907       5.46849
    349.83518       7.46849
    349.84128       3.96849
    349.84739       7.71849
    349.85349       3.21849
    349.85960       4.84349
    349.86570       3.71849
    349.87180       5.46849
    349.87791       2.34349
    349.88401       5.34349
    349.89012       4.09349
    349.89622       7.46849
    349.90233       5.71849
    349.90843       7.21849
    349.91454       6.21849
    349.92064       5.46849
    349.92675       5.71849
    349.93285       5.84349
    349.93895       6.21849
    349.94506       4.96849
    349.95116       3.96849
    349.95727       6.71849
    349.96337       5.34349
    349.96948       8.59349
    349.97558       6.46849
    349.98169       5.71849
    349.98779       9.46849
    349.99390       6.71849
    350.00000      11.96849
===== CH2 data Wave No.1 ===== 
Intensity            mT 
    300.12589       1.68755
    300.13199      -0.93745
    300.13809      -1.43745
    300.14420       0.81255
    300.15030       1.18755
    300.15641      -1.31245
    300.16251      -0.06245
    300.16862       0.43755
    300.17472      -2.93745
    300.18083       1.56255
    300.18693      -0.43745
    300.19303      -0.81245
    300.19914      -1.31245
    300.20524      -0.93745
    300.21135       2.31255
    300.21745       1.43755
    300.22356      -3.18745
    300.22966      -0.81245
    300.23577       0.43755
    300.24187      -0.93745
    300.24798      -0.68745
    300.25408       1.81255
    300.26018      -1.81245
    300.26629      -2.31245
    300.27239       1.06255
    300.27850       1.31255
    300.28460      -0.56245
    300.29071      -0.81245
    300.29681       0.31255
    300.30292       2.43755
    300.30902      -2.31245
    300.31513      -2.31245
    300.32123      -0.06245
    300.32733       1.43755
    300.33344       1.43755
    300.33954      -0.93745
    300.34565      -1.06245
    300.35175       1.43755
    300.35786       0.81255
    300.36396      -2.31245
    300.37007       1.06255
    300.37617      -0.56245
    300.38228      -0.43745
    300.38838      -1.43745
    300.39448      -1.31245
    300.40059       3.68755
    300.40669      -0.93745
    300.41280      -1.43745
    300.41890       1.81255
    300.42501       2.06255
    300.43111      -0.31245
    300.43722      -4.06245
    300.44332       0.56255
    300.44943       0.18755
    300.45553       0.06255
    300.46163      -2.56245
    300.46774      -0.31245
    300.47384       2.31255
    300.47995       0.31255
    300.48605      -0.81245
    300.49216       0.68755
    300.49826       1.43755
    300.50437      -0.31245
    300.51047       0.31255
    300.51658      -0.56245
    300.52268       3.18755
    300.52878      -2.56245
    300.53489      -0.56245
    300.54099       0.68755
    300.54710       0.93755
    300.55320      -1.18745
    300.55931      -0.81245
    300.56541       2.31255
    300.57152       0.93755
    300.57762      -0.18745
    300.58373      -0.43745
    300.58983      -0.68745
    300.59593       2.93755
    300.60204      -0.81245
    300.60814      -2.68745
    300.61425       0.68755
    300.62035       1.81255
    300.62646       0.31255
    300.63256      -0.56245
    300.63867       0.43755
    300.64477       2.56255
    300.65088      -2.18745
    300.65698      -1.18745
    300.66308       1.56255
    300.66919      -0.43745
    300.67529      -1.43745
    300.68140      -0.43745
    300.68750       2.93755
    300.69361      -2.18745
    300.69971       0.81255
    300.70582      -0.18745
    300.71192       1.93755
    300.71803      -1.31245
    300.72413      -2.56245
    300.73023       0.06255
    300.73634      -1.81245
    300.74244      -0.31245
    300.74855       1.31255
    300.75465       0.18755
    300.76076      -0.43745
    300.76686      -1.68745
    300.77297       0.43755
    300.77907       2.93755
    300.78518      -1.06245
    300.79128      -3.06245
    300.79738      -2.68745
    300.80349       1.81255
    300.80959       0.93755
    300.81570       0.31255
    300.82180      -1.68745
    300.82791      -0.06245
    300.83401       2.43755
    300.84012       1.18755
    300.84622      -0.18745
    300.85233      -3.18745
    300.85843       0.56255
    300.86453       1.43755
    300.87064      -2.68745
    300.87674       0.06255
    300.88285       1.18755
    300.88895       1.56255
    300.89506      -0.43745
    300.90116      -3.68745
    300.90727       1.68755
    300.91337       0.81255
    300.91948       1.06255
    300.92558      -1.06245
    300.93168      -1.68745
    300.93779       0.43755
    300.94389       1.43755
    300.95000       0.56255
    300.95610      -1.81245
    300.96221       0.68755
    300.96831       1.43755
    300.97442      -1.43745
    300.98052      -1.06245
    300.98663       1.93755
    300.99273      -2.18745
    300.99883      -0.31245
    301.00494      -0.18745
    301.01104       2.68755
    301.01715      -1.43745
    301.02325      -0.31245
    301.02936      -0.93745
    301.03546       1.06255
    301.04157      -1.56245
    301.04767      -0.68745
    301.05378       2.18755
    301.05988       0.18755
    301.06598      -1.81245
    301.07209       4.31255
    301.07819      -0.31245
    301.08430       2.68755
    301.09040       0.06255
    301.09651      -3.43745
    301.10261       1.31255
    301.10872       1.06255
    301.11482      -0.31245
    301.12093      -1.93745
    301.12703       1.93755
    301.13313      -1.81245
    301.13924      -1.31245
    301.14534       0.31255
    301.15145       2.31255
    301.15755      -2.43745
    301.16366      -0.56245
    301.16976       1.43755
    301.17587      -0.68745
    301.18197       0.43755
    301.18808       0.18755
    301.19418      -1.56245
    301.20028      -1.81245
    301.20639       1.06255
    301.21249       1.18755
    301.21860      -1.18745
    301.22470      -0.68745
    301.23081       0.43755
    301.23691      -0.18745
    301.24302      -2.56245
    301.24912       0.81255
    301.25523       0.81255
    301.26133      -2.31245
    301.26743      -0.68745
    301.27354       1.56255
    301.27964      -0.06245
    301.28575      -0.68745
    301.29185       0.31255
    301.29796      -0.06245
    301.30406      -2.56245
    301.31017      -0.93745
    301.31627       1.31255
    301.32238      -0.68745
    301.32848       0.18755
    301.33458      -0.81245
    301.34069       2.06255
    301.34679      -1.18745
    301.35290      -1.56245
    301.35900      -0.18745
    301.36511       2.06255
    301.37121      -0.31245
    301.37732      -1.18745
    301.38342      -0.43745
    301.38953       1.68755
    301.39563      -0.81245
    301.40173      -0.93745
    301.40784       1.43755
    301.41394       0.18755
    301.42005      -2.43745
    301.42615       2.56255
    301.43226       0.93755
    301.43836      -2.06245
    301.44447       2.06255
    301.45057      -0.06245
    301.45668      -0.43745
    301.46278       0.31255
    301.46888       1.68755
    301.47499       2.43755
    301.48109      -3.93745
    301.48720       1.43755
    301.49330       2.68755
    301.49941       0.93755
    301.50551      -1.56245
    301.51162      -0.81245
    301.51772       2.81255
    301.52383      -1.56245
    301.52993      -1.31245
    301.53603       2.06255
    301.54214      -1.31245
    301.54824       0.56255
    301.55435      -0.18745
    301.56045       2.31255
    301.56656      -0.93745
    301.57266      -2.93745
    301.57877       1.31255
    301.58487       0.93755
    301.59098       0.56255
    301.59708      -2.18745
    301.60318       1.18755
    301.60929       0.56255
    301.61539      -3.18745
    301.62150       2.68755
    301.62760       0.06255
    301.63371      -0.56245
    301.63981      -1.06245
    301.64592      -1.18745
    301.65202       2.81255
    301.65813      -0.56245
    301.66423      -3.31245
    301.67033       1.93755
    301.67644       1.93755
    301.68254       0.68755
    301.68865      -0.81245
    301.69475      -0.18745
    301.70086       1.56255
    301.70696      -1.81245
    301.71307      -0.56245
    301.71917      -0.06245
    301.72528       0.56255
    301.73138      -1.18745
    301.73748      -1.56245
    301.74359       2.31255
    301.74969       0.68755
    301.75580      -2.43745
    301.76190      -1.43745
    301.76801       1.43755
    301.77411       0.93755
    301.78022       1.56255
    301.78632      -1.43745
    301.79243       1.31255
    301.79853      -0.56245
    301.80463      -2.43745
    301.81074       1.31255
    301.81684       0.56255
    301.82295      -0.93745
    301.82905       1.31255
    301.83516       1.56255
    301.84126      -0.43745
    301.84737      -2.68745
    301.85347       2.43755
    301.85958      -1.06245
    301.86568      -0.68745
    301.87178       2.18755
    301.87789      -1.68745
    301.88399      -0.06245
    301.89010       1.68755
    301.89620      -2.06245
    301.90231       0.06255
    301.90841       0.81255
    301.91452       0.81255
    301.92062      -1.18745
    301.92673      -4.31245
    301.93283       2.93755
    301.93893      -0.06245
    301.94504      -1.18745
    301.95114       0.43755
    301.95725       0.81255
    301.96335      -0.81245
    301.96946      -0.93745
    301.97556       1.68755
    301.98167      -0.43745
    301.98777      -3.06245
    301.99388       3.18755
    301.99998      -2.18745
    302.00608      -1.68745
    302.01219       0.81255
    302.01829       2.81255
    302.02440      -0.06245
    302.03050      -2.18745
    302.03661       0.68755
    302.04271       0.31255
    302.04882       0.18755
    302.05492      -1.93745
    302.06103      -1.81245
    302.06713       1.81255
    302.07323       0.43755
    302.07934      -0.56245
    302.08544       0.81255
    302.09155       0.43755
    302.09765       0.18755
    302.10376      -2.43745
    302.10986       0.93755
    302.11597       1.06255
    302.12207      -2.06245
    302.12818       1.18755
    302.13428       1.68755
    302.14038      -3.18745
    302.14649       0.56255
    302.15259       1.06255
    302.15870       0.56255
    302.16480      -1.18745
    302.17091       0.56255
    302.17701       1.56255
    302.18312      -2.31245
    302.18922      -0.43745
    302.19533       0.81255
    302.20143       0.81255
    302.20753      -0.93745
    302.21364      -3.56245
    302.21974       2.81255
    302.22585      -0.31245
    302.23195      -1.06245
    302.23806      -0.43745
    302.24416       2.18755
    302.25027      -0.81245
    302.25637      -1.18745
    302.26248       2.18755
    302.26858      -2.56245
    302.27468      -1.93745
    302.28079       2.56255
    302.28689      -0.81245
    302.29300      -0.31245
    302.29910       0.68755
    302.30521       2.81255
    302.31131      -3.43745
    302.31742      -1.43745
    302.32352       1.43755
    302.32962       0.31255
    302.33573       0.06255
    302.34183       0.43755
    302.34794      -0.06245
    302.35404      -1.18745
    302.36015      -1.31245
    302.36625       2.81255
    302.37236       0.06255
    302.37846      -0.18745
    302.38457      -2.31245
    302.39067       0.93755
    302.39677       0.43755
    302.40288      -3.43745
    302.40898       1.06255
    302.41509      -1.18745
    302.42119       1.56255
    302.42730       0.68755
    302.43340      -2.06245
    302.43951       0.81255
    302.44561       2.68755
    302.45172      -1.43745
    302.45782      -1.18745
    302.46392      -0.06245
    302.47003       1.06255
    302.47613      -2.31245
    302.48224      -0.81245
    302.48834       0.43755
    302.49445       1.56255
    302.50055      -0.43745
    302.50666      -2.81245
    302.51276       2.68755
    302.51887       2.43755
    302.52497      -2.06245
    302.53107      -0.81245
    302.53718       1.81255
    302.54328       0.31255
    302.54939      -1.43745
    302.55549      -1.93745
    302.56160       3.81255
    302.56770      -1.56245
    302.57381       0.56255
    302.57991       2.56255
    302.58602      -3.68745
    302.59212       1.31255
    302.59822       0.56255
    302.60433       0.81255
    302.61043      -1.93745
    302.61654      -0.31245
    302.62264       1.93755
    302.62875      -2.81245
    302.63485       0.81255
    302.64096       1.18755
    302.64706       0.31255
    302.65317       0.18755
    302.65927       2.18755
    302.66537      -1.68745
    302.67148      -1.18745
    302.67758      -0.56245
    302.68369       0.68755
    302.68979      -1.81245
    302.69590       0.68755
    302.70200      -0.18745
    302.70811      -0.06245
    302.71421       0.43755
    302.72032       2.56255
    302.72642       0.81255
    302.73252      -1.56245
    302.73863       1.43755
    302.74473       1.68755
    302.75084      -4.31245
    302.75694       0.56255
    302.76305       0.81255
    302.76915      -0.18745
    302.77526      -2.43745
    302.78136       1.81255
    302.78747      -0.81245
    302.79357      -0.18745
    302.79967       0.68755
    302.80578       1.68755
    302.81188      -0.93745
    302.81799      -0.81245
    302.82409       1.43755
    302.83020      -1.93745
    302.83630      -0.93745
    302.84241       1.18755
    302.84851      -1.68745
    302.85462       1.06255
    302.86072      -1.31245
    302.86682       0.93755
    302.87293       0.06255
    302.87903       0.31255
    302.88514      -1.06245
    302.89124      -1.93745
    302.89735       2.43755
    302.90345      -2.31245
    302.90956       0.68755
    302.91566       1.31255
    302.92177      -2.06245
    302.92787       1.18755
    302.93397       0.68755
    302.94008      -1.06245
    302.94618      -0.93745
    302.95229       0.31255
    302.95839       0.93755
    302.96450      -1.68745
    302.97060       0.81255
    302.97671       0.06255
    302.98281      -3.31245
    302.98892       0.31255
    302.99502       1.43755
    303.00112       0.18755
    303.00723       0.93755
    303.01333      -1.68745
    303.01944       2.31255
    303.02554      -2.81245
    303.03165      -2.56245
    303.03775       1.31255
    303.04386      -0.93745
    303.04996       0.31255
    303.05607       1.43755
    303.06217      -0.31245
    303.06827      -1.81245
    303.07438      -3.43745
    303.08048       2.06255
    303.08659       0.18755
    303.09269      -1.06245
    303.09880       0.43755
    303.10490      -0.56245
    303.11101       0.06255
    303.11711       0.18755
    303.12322       0.56255
    303.12932      -1.43745
    303.13542      -0.81245
    303.14153       3.31255
    303.14763       1.18755
    303.15374      -2.31245
    303.15984       1.18755
    303.16595       2.68755
    303.17205      -1.56245
    303.17816      -2.18745
    303.18426       3.18755
    303.19037      -1.18745
    303.19647      -2.43745
    303.20257       2.43755
    303.20868       0.68755
    303.21478      -0.81245
    303.22089       0.81255
    303.22699       2.18755
    303.23310      -0.56245
    303.23920       0.06255
    303.24531      -0.06245
    303.25141       1.06255
    303.25752       0.43755
    303.26362      -1.06245
    303.26972       0.18755
    303.27583       3.81255
    303.28193      -1.56245
    303.28804       0.31255
    303.29414       1.18755
    303.30025      -0.06245
    303.30635      -1.31245
    303.31246      -0.93745
    303.31856       0.43755
    303.32467       1.68755
    303.33077      -2.68745
    303.33687      -3.06245
    303.34298       0.93755
    303.34908       2.43755
    303.35519       0.06255
    303.36129      -0.93745
    303.36740       1.06255
    303.37350       2.93755
    303.37961      -0.68745
    303.38571      -2.18745
    303.39182       0.43755
    303.39792       2.43755
    303.40402      -0.18745
    303.41013       0.31255
    303.41623      -0.18745
    303.42234       1.56255
    303.42844      -3.56245
    303.43455       0.06255
    303.44065      -0.06245
    303.44676      -1.06245
    303.45286      -0.81245
    303.45897      -0.18745
    303.46507      -0.56245
    303.47117      -1.18745
    303.47728       1.31255
    303.48338       3.06255
    303.48949      -2.31245
    303.49559       1.43755
    303.50170       1.93755
    303.50780       0.68755
    303.51391      -0.18745
    303.52001      -2.18745
    303.52612       2.93755
    303.53222       0.43755
    303.53832      -0.31245
    303.54443      -1.81245
    303.55053       1.93755
    303.55664       0.43755
    303.56274      -2.43745
    303.56885       1.06255
    303.57495       0.18755
    303.58106       1.43755
    303.58716       0.06255
    303.59327      -1.43745
    303.59937       1.93755
    303.60547       1.68755
    303.61158      -2.31245
    303.61768       2.31255
    303.62379      -0.43745
    303.62989       0.43755
    303.63600       1.18755
    303.64210      -0.68745
    303.64821      -0.68745
    303.65431      -0.93745
    303.66042       1.56255
    303.66652      -0.18745
    303.67262      -1.31245
    303.67873       2.18755
    303.68483      -1.93745
    303.69094      -0.06245
    303.69704       0.31255
    303.70315       0.93755
    303.70925      -0.81245
    303.71536      -0.31245
    303.72146       2.68755
    303.72757       0.31255
    303.73367      -2.43745
    303.73977       1.56255
    303.74588      -0.56245
    303.75198      -0.31245
    303.75809       0.81255
    303.76419       0.93755
    303.77030      -0.43745
    303.77640      -1.68745
    303.78251       2.31255
    303.78861       0.18755
    303.79472      -0.68745
    303.80082      -0.31245
    303.80692       2.81255
    303.81303      -1.93745
    303.81913       1.56255
    303.82524       1.68755
    303.83134      -0.06245
    303.83745      -0.31245
    303.84355       3.18755
    303.84966      -2.31245
    303.85576       0.18755
    303.86187       0.68755
    303.86797       1.18755
    303.87407      -2.18745
    303.88018       0.31255
    303.88628       2.68755
    303.89239      -1.31245
    303.89849      -1.68745
    303.90460      -1.06245
    303.91070       2.56255
    303.91681       0.68755
    303.92291      -1.68745
    303.92902       2.31255
    303.93512      -4.68745
    303.94122       2.18755
    303.94733       0.31255
    303.95343      -0.56245
    303.95954      -1.68745
    303.96564      -0.18745
    303.97175       2.31255
    303.97785      -1.68745
    303.98396       0.93755
    303.99006       1.81255
    303.99617      -2.18745
    304.00227      -0.56245
    304.00837       0.06255
    304.01448       0.18755
    304.02058      -1.31245
    304.02669      -2.81245
    304.03279       3.31255
    304.03890      -0.43745
    304.04500      -3.06245
    304.05111       1.56255
    304.05721       1.18755
    304.06332      -0.93745
    304.06942      -1.81245
    304.07552       2.43755
    304.08163      -0.43745
    304.08773      -1.06245
    304.09384      -0.06245
    304.09994       0.06255
    304.10605       2.68755
    304.11215      -2.43745
    304.11826       0.43755
    304.12436       1.31255
    304.13047      -0.43745
    304.13657      -1.56245
    304.14267       3.93755
    304.14878      -2.06245
    304.15488      -0.81245
    304.16099      -0.18745
    304.16709       1.06255
    304.17320      -2.43745
    304.17930      -0.06245
    304.18541       3.06255
    304.19151      -0.68745
    304.19762       1.18755
    304.20372      -0.18745
    304.20982       0.68755
    304.21593       2.06255
    304.22203      -0.81245
    304.22814      -0.81245
    304.23424       0.43755
    304.24035       2.43755
    304.24645      -2.81245
    304.25256       1.06255
    304.25866       0.18755
    304.26477      -1.56245
    304.27087       1.18755
    304.27697       0.68755
    304.28308      -1.43745
    304.28918      -2.06245
    304.29529       1.93755
    304.30139      -0.56245
    304.30750      -1.43745
    304.31360       1.06255
    304.31971       3.18755
    304.32581      -2.93745
    304.33192       0.31255
    304.33802       0.93755
    304.34412      -0.18745
    304.35023      -1.31245
    304.35633       1.56255
    304.36244      -1.56245
    304.36854      -1.43745
    304.37465       1.56255
    304.38075      -1.06245
    304.38686      -0.18745
    304.39296       2.31255
    304.39906      -2.18745
    304.40517       0.93755
    304.41127      -0.43745
    304.41738       1.06255
    304.42348      -1.93745
    304.42959       1.31255
    304.43569       2.43755
    304.44180      -1.93745
    304.44790       1.06255
    304.45401       0.93755
    304.46011      -1.68745
    304.46621      -0.43745
    304.47232       0.68755
    304.47842       1.56255
    304.48453      -2.43745
    304.49063       0.56255
    304.49674       1.93755
    304.50284      -2.31245
    304.50895       1.18755
    304.51505      -0.18745
    304.52116      -0.81245
    304.52726       0.93755
    304.53336       0.43755
    304.53947       0.93755
    304.54557       1.18755
    304.55168       0.18755
    304.55778      -2.31245
    304.56389       0.93755
    304.56999       2.18755
    304.57610      -1.56245
    304.58220       3.06255
    304.58831      -0.68745
    304.59441      -1.81245
    304.60051       2.43755
    304.60662       1.06255
    304.61272      -1.06245
    304.61883       0.18755
    304.62493       0.31255
    304.63104      -2.06245
    304.63714       0.43755
    304.64325       1.81255
    304.64935      -0.43745
    304.65546      -0.56245
    304.66156       2.68755
    304.66766      -1.06245
    304.67377      -1.06245
    304.67987       0.43755
    304.68598       1.43755
    304.69208      -0.43745
    304.69819      -2.31245
    304.70429       1.81255
    304.71040       0.56255
    304.71650      -2.06245
    304.72261       0.68755
    304.72871      -0.06245
    304.73481       0.93755
    304.74092      -0.56245
    304.74702      -0.93745
    304.75313       0.56255
    304.75923       2.06255
    304.76534      -2.06245
    304.77144      -0.81245
    304.77755       1.68755
    304.78365       0.31255
    304.78976      -2.81245
    304.79586       0.93755
    304.80196      -0.18745
    304.80807      -2.43745
    304.81417       0.93755
    304.82028       0.93755
    304.82638      -2.43745
    304.83249      -0.43745
    304.83859       2.18755
    304.84470      -1.68745
    304.85080      -1.81245
    304.85691       1.56255
    304.86301       0.31255
    304.86911      -2.31245
    304.87522       0.56255
    304.88132       2.93755
    304.88743      -2.81245
    304.89353       1.18755
    304.89964       0.31255
    304.90574       0.93755
    304.91185      -1.56245
    304.91795      -0.31245
    304.92406       0.31255
    304.93016      -2.06245
    304.93626       0.81255
    304.94237       1.56255
    304.94847      -2.81245
    304.95458       1.81255
    304.96068       1.43755
    304.96679      -2.81245
    304.97289       1.93755
    304.97900      -2.06245
    304.98510      -0.81245
    304.99121       0.06255
    304.99731       1.43755
    305.00341      -2.68745
    305.00952      -0.56245
    305.01562       1.68755
    305.02173      -0.06245
    305.02783      -0.56245
    305.03394       4.06255
    305.04004      -0.93745
    305.04615      -0.93745
    305.05225      -1.43745
    305.05836       1.18755
    305.06446       0.31255
    305.07056      -2.93745
    305.07667       1.81255
    305.08277       0.56255
    305.08888      -1.06245
    305.09498      -0.43745
    305.10109       1.56255
    305.10719      -0.81245
    305.11330      -1.06245
    305.11940       1.18755
    305.12551      -1.68745
    305.13161      -3.43745
    305.13771       1.93755
    305.14382       0.43755
    305.14992      -1.43745
    305.15603      -1.43745
    305.16213       0.18755
    305.16824      -1.93745
    305.17434      -0.56245
    305.18045       1.68755
    305.18655      -1.18745
    305.19266      -1.06245
    305.19876       2.93755
    305.20486      -2.56245
    305.21097       0.18755
    305.21707      -0.31245
    305.22318       0.18755
    305.22928      -1.18745
    305.23539       2.18755
    305.24149      -0.31245
    305.24760      -0.81245
    305.25370       0.43755
    305.25981       0.81255
    305.26591      -2.18745
    305.27201      -1.31245
    305.27812       1.18755
    305.28422       1.06255
    305.29033      -2.81245
    305.29643       1.93755
    305.30254       1.56255
    305.30864       0.31255
    305.31475      -1.31245
    305.32085       0.43755
    305.32696       0.93755
    305.33306      -1.93745
    305.33916       1.31255
    305.34527       0.31255
    305.35137      -0.06245
    305.35748       0.18755
    305.36358       3.06255
    305.36969      -1.81245
    305.37579       1.06255
    305.38190       2.56255
    305.38800       0.43755
    305.39411      -2.06245
    305.40021       2.31255
    305.40631       1.81255
    305.41242      -0.56245
    305.41852      -0.81245
    305.42463      -0.31245
    305.43073       0.68755
    305.43684      -1.31245
    305.44294      -0.06245
    305.44905       1.81255
    305.45515       0.93755
    305.46126      -0.56245
    305.46736      -4.06245
    305.47346       0.56255
    305.47957       1.43755
    305.48567      -1.31245
    305.49178      -0.18745
    305.49788       1.06255
    305.50399       1.31255
    305.51009      -1.06245
    305.51620      -1.43745
    305.52230       1.81255
    305.52841       0.31255
    305.53451      -0.68745
    305.54061      -1.06245
    305.54672       1.31255
    305.55282      -1.31245
    305.55893      -0.18745
    305.56503       1.81255
    305.57114      -0.56245
    305.57724      -1.31245
    305.58335       0.18755
    305.58945       1.31255
    305.59556      -1.81245
    305.60166       1.18755
    305.60776       0.06255
    305.61387       0.06255
    305.61997      -1.81245
    305.62608       2.31255
    305.63218      -1.81245
    305.63829      -1.56245
    305.64439       1.43755
    305.65050       1.31255
    305.65660       1.31255
    305.66271      -1.43745
    305.66881       2.31255
    305.67491      -0.18745
    305.68102      -1.18745
    305.68712       0.31255
    305.69323      -1.06245
    305.69933      -0.06245
    305.70544      -0.18745
    305.71154       2.56255
    305.71765      -2.31245
    305.72375      -0.68745
    305.72986       1.68755
    305.73596      -0.43745
    305.74206      -2.18745
    305.74817       1.56255
    305.75427      -1.56245
    305.76038      -1.31245
    305.76648       0.31255
    305.77259       3.56255
    305.77869      -0.18745
    305.78480      -1.43745
    305.79090       0.18755
    305.79701       0.31255
    305.80311      -2.18745
    305.80921       1.06255
    305.81532       1.81255
    305.82142      -1.68745
    305.82753       1.18755
    305.83363       1.81255
    305.83974      -0.93745
    305.84584      -0.68745
    305.85195       2.18755
    305.85805      -0.43745
    305.86416       0.18755
    305.87026       0.93755
    305.87636       0.93755
    305.88247      -1.43745
    305.88857      -0.81245
    305.89468       2.06255
    305.90078      -0.68745
    305.90689      -1.18745
    305.91299       0.81255
    305.91910      -1.43745
    305.92520      -2.06245
    305.93131       0.93755
    305.93741       2.18755
    305.94351      -3.06245
    305.94962       2.68755
    305.95572       0.18755
    305.96183      -3.18745
    305.96793       2.68755
    305.97404      -0.93745
    305.98014      -1.06245
    305.98625       1.56255
    305.99235      -1.06245
    305.99846       0.18755
    306.00456      -0.06245
    306.01066      -0.93745
    306.01677       0.43755
    306.02287      -0.93745
    306.02898      -0.93745
    306.03508      -0.43745
    306.04119       0.68755
    306.04729      -0.81245
    306.05340       1.31255
    306.05950       0.81255
    306.06561      -2.68745
    306.07171       3.18755
    306.07781       0.31255
    306.08392      -1.43745
    306.09002       1.43755
    306.09613       0.18755
    306.10223      -2.93745
    306.10834      -0.43745
    306.11444       1.81255
    306.12055      -1.18745
    306.12665      -1.18745
    306.13276       2.06255
    306.13886      -2.18745
    306.14496      -0.06245
    306.15107       2.18755
    306.15717       1.43755
    306.16328      -1.43745
    306.16938      -2.06245
    306.17549       2.68755
    306.18159      -1.93745
    306.18770      -0.93745
    306.19380       1.81255
    306.19991       0.18755
    306.20601      -0.68745
    306.21211       0.56255
    306.21822      -0.81245
    306.22432      -0.43745
    306.23043      -3.18745
    306.23653       0.93755
    306.24264       0.68755
    306.24874      -1.31245
    306.25485       0.93755
    306.26095      -0.06245
    306.26706      -2.56245
    306.27316       0.43755
    306.27926       1.31255
    306.28537      -0.06245
    306.29147      -0.43745
    306.29758       1.68755
    306.30368      -0.93745
    306.30979      -0.31245
    306.31589       0.93755
    306.32200      -0.81245
    306.32810      -0.93745
    306.33421       1.81255
    306.34031       1.18755
    306.34641      -1.81245
    306.35252      -0.06245
    306.35862       1.43755
    306.36473      -0.68745
    306.37083      -1.06245
    306.37694       2.18755
    306.38304      -1.81245
    306.38915      -1.43745
    306.39525       0.06255
    306.40136       1.18755
    306.40746      -1.56245
    306.41356       1.56255
    306.41967       2.31255
    306.42577      -3.06245
    306.43188       1.06255
    306.43798       1.31255
    306.44409      -1.06245
    306.45019      -0.31245
    306.45630       1.93755
    306.46240      -2.93745
    306.46851       0.68755
    306.47461       0.56255
    306.48071      -1.93745
    306.48682       0.06255
    306.49292       1.81255
    306.49903      -0.06245
    306.50513      -2.31245
    306.51124       0.93755
    306.51734       2.81255
    306.52345      -2.68745
    306.52955       2.81255
    306.53565      -0.31245
    306.54176      -1.18745
    306.54786      -0.93745
    306.55397       2.31255
    306.56007      -0.18745
    306.56618      -0.81245
    306.57228      -0.06245
    306.57839       2.06255
    306.58449      -3.93745
    306.59060      -0.18745
    306.59670      -0.31245
    306.60280      -1.93745
    306.60891       1.56255
    306.61501       0.31255
    306.62112      -2.56245
    306.62722       1.06255
    306.63333       1.06255
    306.63943      -0.43745
    306.64554      -0.43745
    306.65164       1.68755
    306.65775      -1.93745
    306.66385      -0.68745
    306.66995       1.56255
    306.67606      -1.56245
    306.68216      -0.06245
    306.68827       1.81255
    306.69437      -2.93745
    306.70048       1.18755
    306.70658       0.81255
    306.71269      -1.68745
    306.71879       1.18755
    306.72490      -0.93745
    306.73100       0.56255
    306.73710       1.18755
    306.74321       0.93755
    306.74931      -2.31245
    306.75542       0.68755
    306.76152       1.56255
    306.76763      -2.81245
    306.77373      -1.06245
    306.77984       2.06255
    306.78594      -0.56245
    306.79205      -0.81245
    306.79815       1.93755
    306.80425      -1.31245
    306.81036      -0.68745
    306.81646       0.31255
    306.82257       0.43755
    306.82867      -0.06245
    306.83478       0.56255
    306.84088       2.56255
    306.84699      -0.81245
    306.85309       1.56255
    306.85920      -1.18745
    306.86530       0.93755
    306.87140       2.31255
    306.87751       0.43755
    306.88361       1.43755
    306.88972       2.31255
    306.89582      -1.31245
    306.90193       1.06255
    306.90803       1.06255
    306.91414      -0.93745
    306.92024       1.18755
    306.92635       1.06255
    306.93245      -0.31245
    306.93855       0.31255
    306.94466       0.81255
    306.95076      -1.06245
    306.95687      -0.18745
    306.96297       0.68755
    306.96908      -1.93745
    306.97518       1.56255
    306.98129       0.31255
    306.98739      -2.93745
    306.99350       0.18755
    306.99960       0.31255
    307.00570      -1.31245
    307.01181      -1.06245
    307.01791       1.81255
    307.02402      -0.81245
    307.03012      -0.56245
    307.03623       1.06255
    307.04233      -0.68745
    307.04844       0.31255
    307.05454       1.06255
    307.06065      -1.68745
    307.06675       1.06255
    307.07285       1.06255
    307.07896      -2.81245
    307.08506      -0.43745
    307.09117       0.18755
    307.09727      -0.31245
    307.10338      -0.68745
    307.10948       1.06255
    307.11559      -0.18745
    307.12169      -2.93745
    307.12780       3.31255
    307.13390       0.18755
    307.14000      -3.43745
    307.14611       1.43755
    307.15221      -0.93745
    307.15832       0.43755
    307.16442       0.43755
    307.17053       1.93755
    307.17663      -2.81245
    307.18274      -0.68745
    307.18884       1.68755
    307.19495      -0.68745
    307.20105      -0.31245
    307.20715       2.68755
    307.21326      -1.81245
    307.21936      -0.43745
    307.22547       1.93755
    307.23157      -2.18745
    307.23768      -0.68745
    307.24378       1.81255
    307.24989      -0.81245
    307.25599       0.18755
    307.26210       0.68755
    307.26820      -0.43745
    307.27430      -0.06245
    307.28041       2.68755
    307.28651      -2.93745
    307.29262       1.43755
    307.29872       0.06255
    307.30483      -0.81245
    307.31093       4.31255
    307.31704      -1.93745
    307.32314       0.18755
    307.32925       0.43755
    307.33535       1.18755
    307.34145      -1.81245
    307.34756       2.81255
    307.35366      -1.56245
    307.35977      -1.68745
    307.36587       2.43755
    307.37198      -0.68745
    307.37808      -1.56245
    307.38419       2.43755
    307.39029      -1.31245
    307.39640       0.18755
    307.40250       1.68755
    307.40860      -0.68745
    307.41471      -2.56245
    307.42081       0.81255
    307.42692       0.56255
    307.43302      -3.18745
    307.43913      -0.93745
    307.44523       0.56255
    307.45134      -1.68745
    307.45744       0.93755
    307.46355      -0.31245
    307.46965      -0.56245
    307.47575      -0.06245
    307.48186       0.93755
    307.48796      -1.31245
    307.49407       0.06255
    307.50017       0.43755
    307.50628      -1.18745
    307.51238       2.06255
    307.51849      -1.06245
    307.52459      -0.56245
    307.53070       0.68755
    307.53680      -1.06245
    307.54290      -0.93745
    307.54901       2.43755
    307.55511      -1.06245
    307.56122      -1.18745
    307.56732       1.31255
    307.57343       3.43755
    307.57953      -3.06245
    307.58564       1.56255
    307.59174       1.68755
    307.59785       0.18755
    307.60395      -0.06245
    307.61005       1.43755
    307.61616       0.18755
    307.62226      -1.81245
    307.62837      -0.18745
    307.63447       1.43755
    307.64058      -3.06245
    307.64668       0.43755
    307.65279       1.56255
    307.65889      -0.68745
    307.66500       1.18755
    307.67110       2.31255
    307.67720      -1.06245
    307.68331       0.56255
    307.68941       1.43755
    307.69552      -1.06245
    307.70162       0.31255
    307.70773      -0.31245
    307.71383      -1.18745
    307.71994       1.93755
    307.72604       1.06255
    307.73215      -2.06245
    307.73825      -1.43745
    307.74435       2.06255
    307.75046      -0.56245
    307.75656      -1.18745
    307.76267       2.43755
    307.76877      -0.81245
    307.77488      -2.06245
    307.78098       1.93755
    307.78709       0.81255
    307.79319      -1.43745
    307.79930      -0.06245
    307.80540       3.68755
    307.81150      -1.68745
    307.81761       1.31255
    307.82371       2.68755
    307.82982      -2.81245
    307.83592       2.18755
    307.84203      -0.93745
    307.84813      -0.68745
    307.85424       0.93755
    307.86034       0.31255
    307.86645      -0.93745
    307.87255       1.93755
    307.87865       1.31255
    307.88476      -3.56245
    307.89086      -0.31245
    307.89697       0.31255
    307.90307      -1.43745
    307.90918       0.43755
    307.91528       0.06255
    307.92139      -1.06245
    307.92749       0.56255
    307.93360       0.93755
    307.93970      -2.68745
    307.94580       2.18755
    307.95191       0.43755
    307.95801      -1.18745
    307.96412      -0.31245
    307.97022       1.18755
    307.97633       0.43755
    307.98243      -1.56245
    307.98854       0.56255
    307.99464      -0.56245
    308.00075      -3.31245
    308.00685       2.18755
    308.01295       1.31255
    308.01906      -0.06245
    308.02516      -0.06245
    308.03127       0.93755
    308.03737      -1.18745
    308.04348      -0.43745
    308.04958       1.68755
    308.05569      -2.81245
    308.06179      -1.81245
    308.06790       3.18755
    308.07400      -0.43745
    308.08010      -1.31245
    308.08621       0.68755
    308.09231      -0.56245
    308.09842      -0.56245
    308.10452       0.93755
    308.11063      -1.18745
    308.11673      -2.18745
    308.12284      -0.06245
    308.12894       0.18755
    308.13505      -2.31245
    308.14115       1.31255
    308.14725      -2.31245
    308.15336      -0.06245
    308.15946       0.68755
    308.16557      -1.56245
    308.17167      -0.18745
    308.17778       0.31255
    308.18388       0.06255
    308.18999      -3.18745
    308.19609       1.31255
    308.20220       1.06255
    308.20830      -1.81245
    308.21440      -1.31245
    308.22051       3.06255
    308.22661      -2.93745
    308.23272      -1.06245
    308.23882       1.31255
    308.24493      -1.81245
    308.25103      -0.06245
    308.25714       0.18755
    308.26324      -0.68745
    308.26935      -3.06245
    308.27545       1.06255
    308.28155      -1.06245
    308.28766      -1.68745
    308.29376       1.56255
    308.29987       0.18755
    308.30597      -0.43745
    308.31208       0.56255
    308.31818       0.18755
    308.32429      -0.68745
    308.33039       4.06255
    308.33650      -1.18745
    308.34260      -2.43745
    308.34870       0.68755
    308.35481      -0.43745
    308.36091      -1.56245
    308.36702       2.31255
    308.37312       1.43755
    308.37923      -0.68745
    308.38533      -1.18745
    308.39144       2.81255
    308.39754      -2.93745
    308.40365      -1.68745
    308.40975       2.81255
    308.41585      -1.56245
    308.42196      -1.56245
    308.42806       0.06255
    308.43417       1.68755
    308.44027      -1.31245
    308.44638       0.06255
    308.45248       2.56255
    308.45859      -1.93745
    308.46469      -0.81245
    308.47080       1.93755
    308.47690       0.06255
    308.48300      -1.56245
    308.48911       1.31255
    308.49521      -1.06245
    308.50132      -0.06245
    308.50742      -0.06245
    308.51353      -0.18745
    308.51963      -1.68745
    308.52574       4.06255
    308.53184      -0.81245
    308.53795      -2.43745
    308.54405       1.56255
    308.55015      -1.43745
    308.55626       0.43755
    308.56236       0.06255
    308.56847       2.81255
    308.57457      -0.06245
    308.58068      -1.68745
    308.58678       2.31255
    308.59289      -0.43745
    308.59899       0.56255
    308.60510       1.93755
    308.61120      -3.56245
    308.61730       0.81255
    308.62341      -1.06245
    308.62951       0.31255
    308.63562       0.81255
    308.64172       1.31255
    308.64783       0.81255
    308.65393      -4.43745
    308.66004       2.81255
    308.66614      -1.56245
    308.67224      -0.06245
    308.67835       2.31255
    308.68445      -3.93745
    308.69056       0.68755
    308.69666       1.81255
    308.70277      -0.31245
    308.70887      -0.93745
    308.71498       1.43755
    308.72108       0.93755
    308.72719      -1.68745
    308.73329       2.56255
    308.73939       1.31255
    308.74550      -1.68745
    308.75160       1.31255
    308.75771      -0.06245
    308.76381      -3.18745
    308.76992       0.43755
    308.77602       1.81255
    308.78213      -0.93745
    308.78823      -0.68745
    308.79434       3.31255
    308.80044      -1.18745
    308.80654       1.18755
    308.81265       0.93755
    308.81875      -1.93745
    308.82486       1.43755
    308.83096      -0.93745
    308.83707      -1.56245
    308.84317      -0.43745
    308.84928       2.31255
    308.85538      -0.56245
    308.86149      -1.31245
    308.86759       4.81255
    308.87369      -2.18745
    308.87980       0.81255
    308.88590       1.18755
    308.89201      -0.93745
    308.89811       0.56255
    308.90422       0.93755
    308.91032      -0.18745
    308.91643      -0.81245
    308.92253       0.06255
    308.92864       0.93755
    308.93474      -3.18745
    308.94084       1.31255
    308.94695       0.81255
    308.95305      -2.31245
    308.95916       1.06255
    308.96526      -1.43745
    308.97137      -0.56245
    308.97747      -1.31245
    308.98358       2.56255
    308.98968       0.43755
    308.99579      -1.68745
    309.00189       2.31255
    309.00799      -0.43745
    309.01410       1.31255
    309.02020      -0.06245
    309.02631      -3.31245
    309.03241       1.68755
    309.03852      -0.31245
    309.04462      -1.06245
    309.05073       1.31255
    309.05683      -3.31245
    309.06294       1.56255
    309.06904       2.43755
    309.07514       0.06255
    309.08125       2.18755
    309.08735      -1.31245
    309.09346       1.31255
    309.09956       0.06255
    309.10567      -0.18745
    309.11177      -1.43745
    309.11788       1.81255
    309.12398      -2.06245
    309.13009       0.93755
    309.13619       0.93755
    309.14229      -1.56245
    309.14840       1.56255
    309.15450       1.81255
    309.16061      -2.43745
    309.16671       1.18755
    309.17282      -0.31245
    309.17892      -0.68745
    309.18503       2.43755
    309.19113       0.31255
    309.19724      -1.56245
    309.20334      -0.06245
    309.20944       0.43755
    309.21555       0.06255
    309.22165      -0.18745
    309.22776       0.06255
    309.23386      -2.06245
    309.23997      -1.93745
    309.24607       2.56255
    309.25218       0.31255
    309.25828      -1.56245
    309.26439      -0.68745
    309.27049       0.43755
    309.27659      -2.56245
    309.28270       3.93755
    309.28880       0.68755
    309.29491      -0.93745
    309.30101       0.31255
    309.30712       1.06255
    309.31322      -3.06245
    309.31933       0.18755
    309.32543       1.68755
    309.33154      -1.06245
    309.33764       0.68755
    309.34374       2.18755
    309.34985      -2.18745
    309.35595      -2.56245
    309.36206       1.31255
    309.36816       1.68755
    309.37427      -0.56245
    309.38037      -2.18745
    309.38648       2.81255
    309.39258       0.43755
    309.39869      -0.93745
    309.40479       1.43755
    309.41089       2.43755
    309.41700       0.18755
    309.42310       1.06255
    309.42921       0.31255
    309.43531       1.43755
    309.44142      -2.68745
    309.44752       2.93755
    309.45363       0.81255
    309.45973      -1.06245
    309.46584       0.43755
    309.47194      -1.43745
    309.47804       1.81255
    309.48415      -0.31245
    309.49025       1.18755
    309.49636      -0.81245
    309.50246      -1.31245
    309.50857       3.56255
    309.51467      -3.81245
    309.52078       0.18755
    309.52688       1.06255
    309.53299      -1.68745
    309.53909       0.43755
    309.54519       1.68755
    309.55130      -0.56245
    309.55740       0.93755
    309.56351      -0.31245
    309.56961       0.06255
    309.57572      -1.43745
    309.58182       2.18755
    309.58793      -1.43745
    309.59403      -0.18745
    309.60014       2.56255
    309.60624      -3.43745
    309.61234       2.68755
    309.61845      -0.68745
    309.62455      -1.81245
    309.63066      -0.81245
    309.63676       1.56255
    309.64287      -0.31245
    309.64897      -2.43745
    309.65508      -0.31245
    309.66118       1.43755
    309.66729      -3.56245
    309.67339       0.81255
    309.67949       0.56255
    309.68560      -1.18745
    309.69170       1.68755
    309.69781       1.31255
    309.70391      -2.18745
    309.71002       0.43755
    309.71612       0.93755
    309.72223      -0.43745
    309.72833      -0.43745
    309.73444       0.31255
    309.74054      -0.31245
    309.74664       0.68755
    309.75275      -0.56245
    309.75885       0.56255
    309.76496       1.68755
    309.77106       0.81255
    309.77717      -1.56245
    309.78327       1.18755
    309.78938       1.43755
    309.79548      -2.18745
    309.80159       0.18755
    309.80769       1.06255
    309.81379      -1.56245
    309.81990      -0.43745
    309.82600       2.06255
    309.83211      -0.43745
    309.83821      -1.31245
    309.84432       2.43755
    309.85042      -1.06245
    309.85653       0.31255
    309.86263       1.81255
    309.86874      -0.56245
    309.87484      -0.68745
    309.88094       1.93755
    309.88705      -1.06245
    309.89315      -0.68745
    309.89926       0.31255
    309.90536       0.93755
    309.91147       0.68755
    309.91757      -0.31245
    309.92368       1.56255
    309.92978      -1.68745
    309.93589       0.06255
    309.94199       2.43755
    309.94809      -3.93745
    309.95420       1.93755
    309.96030      -0.68745
    309.96641      -1.18745
    309.97251       0.43755
    309.97862       1.43755
    309.98472      -0.68745
    309.99083       0.06255
    309.99693      -0.31245
    310.00304      -0.43745
    310.00914       0.43755
    310.01524       0.31255
    310.02135      -2.18745
    310.02745       2.31255
    310.03356       1.18755
    310.03966      -2.81245
    310.04577       2.68755
    310.05187       0.68755
    310.05798      -0.93745
    310.06408       2.68755
    310.07019      -2.68745
    310.07629       0.81255
    310.08239       0.31255
    310.08850       0.18755
    310.09460      -1.81245
    310.10071       1.68755
    310.10681       2.06255
    310.11292      -2.68745
    310.11902       2.56255
    310.12513       0.43755
    310.13123      -1.31245
    310.13734       3.18755
    310.14344      -2.68745
    310.14954      -0.06245
    310.15565       0.18755
    310.16175       0.31255
    310.16786      -1.06245
    310.17396       2.43755
    310.18007      -0.68745
    310.18617      -2.68745
    310.19228       1.93755
    310.19838       0.06255
    310.20449      -2.68745
    310.21059       1.43755
    310.21669      -0.81245
    310.22280       1.06255
    310.22890       1.31255
    310.23501      -1.68745
    310.24111       3.06255
    310.24722      -2.18745
    310.25332      -0.06245
    310.25943       0.93755
    310.26553       1.68755
    310.27164      -1.56245
    310.27774       3.43755
    310.28384      -2.31245
    310.28995      -1.81245
    310.29605       1.18755
    310.30216       0.06255
    310.30826      -0.18745
    310.31437       0.68755
    310.32047       0.68755
    310.32658       0.81255
    310.33268      -0.31245
    310.33879      -1.06245
    310.34489      -1.56245
    310.35099       1.31255
    310.35710       1.06255
    310.36320      -3.43745
    310.36931       1.43755
    310.37541       1.81255
    310.38152      -1.56245
    310.38762      -0.56245
    310.39373       2.18755
    310.39983      -0.43745
    310.40594      -1.18745
    310.41204       0.43755
    310.41814      -0.43745
    310.42425      -2.43745
    310.43035       3.56255
    310.43646      -1.18745
    310.44256       0.31255
    310.44867       2.06255
    310.45477      -0.18745
    310.46088      -0.56245
    310.46698       0.43755
    310.47309      -0.81245
    310.47919       0.93755
    310.48529      -1.56245
    310.49140      -1.06245
    310.49750      -1.56245
    310.50361       2.56255
    310.50971      -1.31245
    310.51582      -2.31245
    310.52192       2.56255
    310.52803       1.56255
    310.53413       0.81255
    310.54024      -0.31245
    310.54634       0.43755
    310.55244       1.93755
    310.55855      -2.43745
    310.56465       2.06255
    310.57076      -0.93745
    310.57686      -0.18745
    310.58297       2.81255
    310.58907      -2.81245
    310.59518       1.31255
    310.60128       0.56255
    310.60739       0.31255
    310.61349      -0.93745
    310.61959       0.81255
    310.62570       0.31255
    310.63180      -0.81245
    310.63791       0.68755
    310.64401       1.18755
    310.65012      -0.43745
    310.65622       2.56255
    310.66233      -2.06245
    310.66843       0.56255
    310.67454      -0.68745
    310.68064       0.93755
    310.68674      -0.18745
    310.69285      -0.68745
    310.69895       0.68755
    310.70506      -1.81245
    310.71116       1.56255
    310.71727       0.18755
    310.72337      -0.81245
    310.72948       2.18755
    310.73558      -1.81245
    310.74169      -0.18745
    310.74779       0.43755
    310.75389       0.81255
    310.76000      -1.68745
    310.76610       1.31255
    310.77221       0.43755
    310.77831      -1.31245
    310.78442       1.18755
    310.79052      -0.43745
    310.79663       0.18755
    310.80273       2.31255
    310.80883      -1.31245
    310.81494      -1.81245
    310.82104       1.81255
    310.82715      -0.06245
    310.83325      -0.93745
    310.83936       0.56255
    310.84546       0.68755
    310.85157      -1.68745
    310.85767      -0.93745
    310.86378       1.06255
    310.86988       0.18755
    310.87598       0.18755
    310.88209      -0.81245
    310.88819       2.56255
    310.89430      -2.31245
    310.90040       0.06255
    310.90651       2.06255
    310.91261      -2.93745
    310.91872      -2.06245
    310.92482       0.68755
    310.93093      -1.18745
    310.93703      -0.18745
    310.94313       0.93755
    310.94924       0.43755
    310.95534      -1.93745
    310.96145      -0.56245
    310.96755       2.31255
    310.97366      -2.68745
    310.97976       0.68755
    310.98587      -0.68745
    310.99197      -0.56245
    310.99808       2.18755
    311.00418      -1.68745
    311.01028      -0.43745
    311.01639       1.43755
    311.02249      -0.06245
    311.02860      -0.43745
    311.03470       0.93755
    311.04081      -0.31245
    311.04691      -1.43745
    311.05302      -0.06245
    311.05912      -0.43745
    311.06523      -1.56245
    311.07133       2.06255
    311.07743       1.18755
    311.08354      -2.68745
    311.08964       1.18755
    311.09575       0.81255
    311.10185      -0.56245
    311.10796      -0.31245
    311.11406      -2.93745
    311.12017      -1.18745
    311.12627       0.81255
    311.13238       1.56255
    311.13848      -0.81245
    311.14458       0.43755
    311.15069       0.06255
    311.15679      -1.68745
    311.16290       2.43755
    311.16900      -0.56245
    311.17511      -0.81245
    311.18121       1.68755
    311.18732      -1.93745
    311.19342      -0.06245
    311.19953      -1.68745
    311.20563       1.31255
    311.21173      -0.81245
    311.21784       2.06255
    311.22394      -0.31245
    311.23005      -0.93745
    311.23615       3.31255
    311.24226      -1.56245
    311.24836       1.31255
    311.25447      -0.81245
    311.26057      -2.18745
    311.26668      -0.56245
    311.27278       0.81255
    311.27888      -1.06245
    311.28499       0.81255
    311.29109       1.18755
    311.29720      -1.81245
    311.30330      -0.81245
    311.30941       1.68755
    311.31551      -1.68745
    311.32162       0.18755
    311.32772      -0.31245
    311.33383       0.18755
    311.33993       1.06255
    311.34603       0.56255
    311.35214      -1.31245
    311.35824       0.56255
    311.36435      -0.93745
    311.37045       0.56255
    311.37656       1.93755
    311.38266       1.81255
    311.38877      -2.18745
    311.39487       1.93755
    311.40098      -1.06245
    311.40708      -2.81245
    311.41318       0.81255
    311.41929      -0.56245
    311.42539      -0.31245
    311.43150      -0.93745
    311.43760       2.06255
    311.44371       0.31255
    311.44981      -1.06245
    311.45592       1.81255
    311.46202       0.18755
    311.46813      -3.43745
    311.47423      -0.43745
    311.48033       1.06255
    311.48644      -2.18745
    311.49254       1.68755
    311.49865       0.56255
    311.50475      -0.81245
    311.51086       1.06255
    311.51696      -1.31245
    311.52307      -1.18745
    311.52917      -0.56245
    311.53528       2.43755
    311.54138      -3.81245
    311.54748       2.68755
    311.55359      -2.18745
    311.55969      -1.43745
    311.56580       1.68755
    311.57190       0.06255
    311.57801      -1.31245
    311.58411       1.43755
    311.59022      -1.18745
    311.59632       0.68755
    311.60243       0.18755
    311.60853       1.31255
    311.61463      -3.06245
    311.62074       0.18755
    311.62684       2.68755
    311.63295      -1.43745
    311.63905      -0.31245
    311.64516      -0.43745
    311.65126       1.56255
    311.65737      -1.18745
    311.66347      -0.18745
    311.66958       1.93755
    311.67568      -2.81245
    311.68178       0.06255
    311.68789       2.68755
    311.69399      -1.18745
    311.70010       0.06255
    311.70620       1.31255
    311.71231      -1.18745
    311.71841      -1.18745
    311.72452       0.81255
    311.73062       1.81255
    311.73673      -0.81245
    311.74283      -0.31245
    311.74893       2.31255
    311.75504      -1.93745
    311.76114      -1.68745
    311.76725       2.31255
    311.77335       0.56255
    311.77946      -3.06245
    311.78556       0.31255
    311.79167       0.81255
    311.79777       2.31255
    311.80388      -3.81245
    311.80998       1.06255
    311.81608       1.68755
    311.82219      -0.18745
    311.82829       1.31255
    311.83440       0.93755
    311.84050      -2.43745
    311.84661       1.18755
    311.85271       0.81255
    311.85882      -0.93745
    311.86492      -1.68745
    311.87103       2.06255
    311.87713      -2.43745
    311.88323       0.43755
    311.88934       1.18755
    311.89544      -2.31245
    311.90155       0.43755
    311.90765       3.31255
    311.91376      -0.06245
    311.91986      -1.43745
    311.92597      -0.43745
    311.93207       2.43755
    311.93818      -0.31245
    311.94428      -0.93745
    311.95038       1.93755
    311.95649      -2.18745
    311.96259       0.93755
    311.96870      -0.06245
    311.97480       0.56255
    311.98091       0.93755
    311.98701       0.31255
    311.99312       0.68755
    311.99922      -2.18745
    312.00533       1.68755
    312.01143       2.06255
    312.01753      -2.68745
    312.02364       2.18755
    312.02974       0.31255
    312.03585      -1.31245
    312.04195       0.81255
    312.04806      -0.18745
    312.05416       0.43755
    312.06027       0.06255
    312.06637       4.06255
    312.07248       0.56255
    312.07858      -3.06245
    312.08468       2.31255
    312.09079       0.18755
    312.09689      -2.56245
    312.10300       0.43755
    312.10910       0.43755
    312.11521       0.43755
    312.12131      -0.31245
    312.12742       1.31255
    312.13352      -1.18745
    312.13963       1.06255
    312.14573       0.93755
    312.15183      -2.06245
    312.15794       1.93755
    312.16404       1.18755
    312.17015      -1.43745
    312.17625       0.93755
    312.18236      -1.81245
    312.18846       1.43755
    312.19457       0.56255
    312.20067      -0.81245
    312.20678       1.18755
    312.21288       0.56255
    312.21898      -1.31245
    312.22509      -1.43745
    312.23119       0.93755
    312.23730      -2.06245
    312.24340       1.56255
    312.24951       0.81255
    312.25561      -2.06245
    312.26172      -0.43745
    312.26782       3.18755
    312.27393      -0.31245
    312.28003      -0.31245
    312.28613       2.56255
    312.29224      -1.93745
    312.29834       0.18755
    312.30445       0.31255
    312.31055      -1.56245
    312.31666       0.18755
    312.32276       2.31255
    312.32887      -3.43745
    312.33497       2.56255
    312.34108       1.68755
    312.34718      -1.93745
    312.35328      -0.43745
    312.35939       0.43755
    312.36549      -1.81245
    312.37160       0.56255
    312.37770       1.31255
    312.38381      -0.81245
    312.38991      -1.18745
    312.39602       3.56255
    312.40212      -3.31245
    312.40823       0.81255
    312.41433       2.81255
    312.42043       0.56255
    312.42654      -0.56245
    312.43264       1.93755
    312.43875      -0.93745
    312.44485      -0.81245
    312.45096       1.56255
    312.45706      -1.31245
    312.46317      -1.56245
    312.46927       2.68755
    312.47538       0.81255
    312.48148      -0.93745
    312.48758       1.56255
    312.49369      -0.31245
    312.49979      -0.43745
    312.50590      -1.18745
    312.51200       1.18755
    312.51811       1.18755
    312.52421      -4.18745
    312.53032       1.18755
    312.53642       1.43755
    312.54253       1.06255
    312.54863      -1.81245
    312.55473       1.68755
    312.56084      -1.93745
    312.56694      -0.31245
    312.57305       1.06255
    312.57915       0.93755
    312.58526      -2.56245
    312.59136       1.18755
    312.59747       0.31255
    312.60357      -1.56245
    312.60968      -0.56245
    312.61578       2.18755
    312.62188      -0.68745
    312.62799      -0.06245
    312.63409       1.68755
    312.64020      -0.18745
    312.64630      -2.81245
    312.65241      -1.31245
    312.65851       0.18755
    312.66462       0.56255
    312.67072      -1.06245
    312.67683       1.68755
    312.68293      -2.18745
    312.68903      -1.06245
    312.69514       2.43755
    312.70124      -1.31245
    312.70735       0.56255
    312.71345       0.93755
    312.71956      -1.81245
    312.72566      -2.43745
    312.73177       1.18755
    312.73787      -0.56245
    312.74398      -0.18745
    312.75008       0.68755
    312.75618      -0.81245
    312.76229       0.81255
    312.76839       0.93755
    312.77450      -1.81245
    312.78060      -1.06245
    312.78671       1.18755
    312.79281      -2.18745
    312.79892      -1.18745
    312.80502       2.56255
    312.81113      -0.18745
    312.81723      -1.18745
    312.82333      -0.18745
    312.82944      -0.81245
    312.83554      -1.56245
    312.84165       3.31255
    312.84775      -1.06245
    312.85386      -0.06245
    312.85996      -0.93745
    312.86607       1.43755
    312.87217      -3.06245
    312.87827       0.68755
    312.88438       1.68755
    312.89048      -1.43745
    312.89659      -2.06245
    312.90269       0.81255
    312.90880       1.06255
    312.91490      -0.93745
    312.92101      -0.56245
    312.92711       1.31255
    312.93322      -0.93745
    312.93932      -2.43745
    312.94542       2.68755
    312.95153      -1.81245
    312.95763       0.93755
    312.96374       2.43755
    312.96984       0.81255
    312.97595       0.43755
    312.98205       0.31255
    312.98816       2.06255
    312.99426      -3.06245
    313.00037      -2.06245
    313.00647       2.31255
    313.01257       0.06255
    313.01868       0.56255
    313.02478       0.06255
    313.03089       2.31255
    313.03699       0.56255
    313.04310      -3.06245
    313.04920       4.18755
    313.05531      -0.06245
    313.06141      -1.31245
    313.06752       2.68755
    313.07362      -1.56245
    313.07972      -1.81245
    313.08583       1.06255
    313.09193       0.93755
    313.09804      -0.18745
    313.10414      -1.31245
    313.11025       2.93755
    313.11635       0.18755
    313.12246      -3.06245
    313.12856       1.93755
    313.13467      -0.68745
    313.14077      -1.81245
    313.14687       0.93755
    313.15298      -2.56245
    313.15908      -0.18745
    313.16519      -1.56245
    313.17129       0.93755
    313.17740      -0.31245
    313.18350      -0.81245
    313.18961       0.06255
    313.19571       0.93755
    313.20182      -2.81245
    313.20792      -0.68745
    313.21402       1.18755
    313.22013      -1.93745
    313.22623       0.18755
    313.23234       0.68755
    313.23844       1.06255
    313.24455      -2.81245
    313.25065       0.81255
    313.25676       0.06255
    313.26286      -1.43745
    313.26897       0.18755
    313.27507      -1.43745
    313.28117      -0.43745
    313.28728       0.31255
    313.29338      -0.06245
    313.29949      -0.93745
    313.30559       2.06255
    313.31170      -0.18745
    313.31780      -1.31245
    313.32391       1.06255
    313.33001      -0.93745
    313.33612      -0.06245
    313.34222       1.18755
    313.34832      -2.81245
    313.35443      -1.06245
    313.36053       1.81255
    313.36664      -1.81245
    313.37274       0.56255
    313.37885       2.18755
    313.38495      -3.18745
    313.39106      -0.43745
    313.39716       0.18755
    313.40327      -1.68745
    313.40937      -0.06245
    313.41547       0.31255
    313.42158       0.31255
    313.42768      -2.68745
    313.43379       2.56255
    313.43989      -0.06245
    313.44600      -0.93745
    313.45210       1.93755
    313.45821      -0.68745
    313.46431       0.18755
    313.47042       2.18755
    313.47652      -3.31245
    313.48262       2.31255
    313.48873      -1.93745
    313.49483      -1.56245
    313.50094       0.56255
    313.50704       0.31255
    313.51315      -2.06245
    313.51925       1.93755
    313.52536      -0.93745
    313.53146       0.18755
    313.53757       1.43755
    313.54367      -0.93745
    313.54977       1.06255
    313.55588       0.43755
    313.56198      -3.18745
    313.56809       0.56255
    313.57419       0.43755
    313.58030      -2.68745
    313.58640       1.81255
    313.59251       1.18755
    313.59861       0.06255
    313.60472       1.06255
    313.61082      -1.18745
    313.61692      -1.18745
    313.62303       1.43755
    313.62913       0.31255
    313.63524      -3.06245
    313.64134       2.43755
    313.64745       1.93755
    313.65355      -3.43745
    313.65966       1.81255
    313.66576      -1.18745
    313.67187       0.18755
    313.67797       1.81255
    313.68407      -0.31245
    313.69018      -0.56245
    313.69628       1.31255
    313.70239      -1.43745
    313.70849      -1.06245
    313.71460       1.31255
    313.72070       0.06255
    313.72681      -1.81245
    313.73291       2.18755
    313.73902       0.68755
    313.74512      -2.56245
    313.75122       0.43755
    313.75733       1.06255
    313.76343       0.06255
    313.76954      -0.56245
    313.77564       0.18755
    313.78175      -2.06245
    313.78785       0.68755
    313.79396       1.93755
    313.80006       0.43755
    313.80617       1.81255
    313.81227       0.68755
    313.81837      -1.06245
    313.82448      -0.68745
    313.83058       2.43755
    313.83669      -0.43745
    313.84279      -1.81245
    313.84890       2.06255
    313.85500      -1.81245
    313.86111      -0.06245
    313.86721       0.18755
    313.87332       0.68755
    313.87942      -1.06245
    313.88552       2.56255
    313.89163       1.31255
    313.89773      -2.43745
    313.90384       0.81255
    313.90994       0.81255
    313.91605      -2.06245
    313.92215       1.31255
    313.92826       1.31255
    313.93436      -1.18745
    313.94047       0.93755
    313.94657       1.31255
    313.95267      -0.68745
    313.95878       1.43755
    313.96488       1.81255
    313.97099      -0.93745
    313.97709      -0.68745
    313.98320       0.43755
    313.98930      -0.43745
    313.99541       1.06255
    314.00151      -0.31245
    314.00762       1.06255
    314.01372       0.56255
    314.01982       0.06255
    314.02593      -0.81245
    314.03203       2.93755
    314.03814      -3.06245
    314.04424       1.06255
    314.05035       2.06255
    314.05645      -2.31245
    314.06256       2.06255
    314.06866      -2.43745
    314.07477       0.43755
    314.08087       0.81255
    314.08697       0.18755
    314.09308      -0.68745
    314.09918       1.06255
    314.10529      -0.18745
    314.11139      -0.56245
    314.11750      -1.31245
    314.12360      -0.31245
    314.12971       1.18755
    314.13581       0.81255
    314.14192      -1.56245
    314.14802       0.56255
    314.15412       0.43755
    314.16023      -0.68745
    314.16633       1.06255
    314.17244      -2.81245
    314.17854      -0.31245
    314.18465       0.68755
    314.19075      -1.31245
    314.19686       0.06255
    314.20296       0.56255
    314.20907      -1.06245
    314.21517       0.43755
    314.22127       1.81255
    314.22738      -0.18745
    314.23348      -1.18745
    314.23959       3.43755
    314.24569       0.31255
    314.25180      -1.81245
    314.25790       0.18755
    314.26401       0.56255
    314.27011       0.56255
    314.27622       1.18755
    314.28232      -0.31245
    314.28842       0.68755
    314.29453       1.56255
    314.30063      -0.06245
    314.30674      -1.68745
    314.31284       3.43755
    314.31895      -2.93745
    314.32505       1.81255
    314.33116       1.93755
    314.33726      -1.31245
    314.34337       1.68755
    314.34947      -0.68745
    314.35557      -0.43745
    314.36168       2.31255
    314.36778      -1.68745
    314.37389       0.68755
    314.37999      -0.31245
    314.38610      -1.68745
    314.39220       2.18755
    314.39831       0.18755
    314.40441       0.31255
    314.41052       0.81255
    314.41662      -0.43745
    314.42272       1.93755
    314.42883       0.18755
    314.43493       0.06255
    314.44104       1.31255
    314.44714       0.56255
    314.45325      -0.68745
    314.45935       0.43755
    314.46546       0.81255
    314.47156      -4.93745
    314.47767       1.81255
    314.48377      -0.43745
    314.48987      -2.18745
    314.49598       2.06255
    314.50208      -1.18745
    314.50819      -0.18745
    314.51429       2.06255
    314.52040      -2.18745
    314.52650      -0.18745
    314.53261      -0.18745
    314.53871       0.06255
    314.54482      -0.56245
    314.55092       1.81255
    314.55702      -0.81245
    314.56313      -2.18745
    314.56923       2.81255
    314.57534      -1.31245
    314.58144      -0.93745
    314.58755       3.81255
    314.59365      -2.06245
    314.59976       2.18755
    314.60586       0.43755
    314.61197       1.06255
    314.61807       0.06255
    314.62417      -0.06245
    314.63028      -0.31245
    314.63638      -2.81245
    314.64249       1.31255
    314.64859       0.43755
    314.65470      -1.56245
    314.66080       2.81255
    314.66691      -3.06245
    314.67301      -0.06245
    314.67912      -0.18745
    314.68522      -1.93745
    314.69132       0.18755
    314.69743       2.56255
    314.70353      -1.93745
    314.70964      -0.56245
    314.71574       0.68755
    314.72185       0.81255
    314.72795      -0.81245
    314.73406       2.18755
    314.74016      -2.31245
    314.74627      -0.56245
    314.75237       1.18755
    314.75847      -1.18745
    314.76458      -1.31245
    314.77068       2.43755
    314.77679      -2.43745
    314.78289       0.43755
    314.78900       1.68755
    314.79510       0.56255
    314.80121      -1.18745
    314.80731       1.68755
    314.81342      -1.68745
    314.81952      -0.68745
    314.82562       1.43755
    314.83173      -0.43745
    314.83783       1.68755
    314.84394      -0.06245
    314.85004      -0.93745
    314.85615       2.31255
    314.86225       0.56255
    314.86836       1.68755
    314.87446       1.93755
    314.88057       0.18755
    314.88667      -2.06245
    314.89277      -0.31245
    314.89888       2.18755
    314.90498      -0.43745
    314.91109       0.18755
    314.91719       1.43755
    314.92330      -1.68745
    314.92940       1.93755
    314.93551       0.68755
    314.94161      -1.31245
    314.94772      -1.43745
    314.95382       1.81255
    314.95992      -1.68745
    314.96603       2.43755
    314.97213      -1.31245
    314.97824      -1.43745
    314.98434       2.31255
    314.99045      -1.93745
    314.99655       1.81255
    315.00266       1.31255
    315.00876      -0.06245
    315.01486       1.56255
    315.02097      -3.43745
    315.02707      -1.06245
    315.03318       0.81255
    315.03928      -3.56245
    315.04539       2.56255
    315.05149      -1.68745
    315.05760      -0.81245
    315.06370       1.68755
    315.06981      -0.43745
    315.07591      -1.31245
    315.08201      -1.06245
    315.08812       0.93755
    315.09422      -1.68745
    315.10033       1.18755
    315.10643      -0.18745
    315.11254      -1.18745
    315.11864       1.18755
    315.12475      -0.43745
    315.13085       1.43755
    315.13696       0.18755
    315.14306      -2.31245
    315.14916       1.06255
    315.15527       0.31255
    315.16137      -2.68745
    315.16748       1.81255
    315.17358      -0.06245
    315.17969      -0.81245
    315.18579      -1.56245
    315.19190      -0.56245
    315.19800      -2.18745
    315.20411       1.68755
    315.21021      -0.81245
    315.21631      -1.31245
    315.22242       1.43755
    315.22852       0.31255
    315.23463      -2.06245
    315.24073       2.93755
    315.24684      -1.56245
    315.25294      -1.06245
    315.25905       2.31255
    315.26515      -1.81245
    315.27126       1.31255
    315.27736       0.93755
    315.28346      -0.43745
    315.28957      -1.18745
    315.29567       1.56255
    315.30178      -2.18745
    315.30788      -0.43745
    315.31399       1.18755
    315.32009      -0.68745
    315.32620      -0.93745
    315.33230       1.68755
    315.33841      -0.31245
    315.34451      -1.18745
    315.35061      -0.43745
    315.35672       2.06255
    315.36282      -1.68745
    315.36893      -0.31245
    315.37503       1.43755
    315.38114      -0.56245
    315.38724       0.56255
    315.39335       0.56255
    315.39945      -0.56245
    315.40556      -0.43745
    315.41166       0.68755
    315.41776       0.06255
    315.42387      -0.81245
    315.42997       2.68755
    315.43608      -1.68745
    315.44218       1.56255
    315.44829       0.31255
    315.45439      -1.68745
    315.46050       2.06255
    315.46660       0.18755
    315.47271       1.43755
    315.47881       1.56255
    315.48491      -0.68745
    315.49102      -1.68745
    315.49712       1.93755
    315.50323      -0.18745
    315.50933      -2.06245
    315.51544       0.43755
    315.52154       1.18755
    315.52765      -3.06245
    315.53375       3.68755
    315.53986      -0.56245
    315.54596      -0.68745
    315.55206       2.31255
    315.55817      -3.93745
    315.56427       1.68755
    315.57038       0.93755
    315.57648      -2.81245
    315.58259       0.18755
    315.58869      -0.06245
    315.59480      -0.81245
    315.60090       0.31255
    315.60701      -0.56245
    315.61311      -0.68745
    315.61921      -0.06245
    315.62532       3.43755
    315.63142      -2.93745
    315.63753       1.06255
    315.64363       0.93755
    315.64974      -3.18745
    315.65584       2.43755
    315.66195      -3.31245
    315.66805      -0.43745
    315.67416       0.81255
    315.68026      -0.56245
    315.68636      -0.18745
    315.69247       2.68755
    315.69857      -1.31245
    315.70468      -0.93745
    315.71078       0.31255
    315.71689       0.43755
    315.72299      -2.81245
    315.72910       0.68755
    315.73520      -0.68745
    315.74131      -1.31245
    315.74741       2.18755
    315.75351       0.43755
    315.75962      -2.06245
    315.76572      -0.81245
    315.77183       2.81255
    315.77793      -2.56245
    315.78404       0.31255
    315.79014      -0.43745
    315.79625      -0.31245
    315.80235       0.93755
    315.80846      -0.81245
    315.81456       1.31255
    315.82066      -3.18745
    315.82677       1.43755
    315.83287       0.93755
    315.83898      -1.18745
    315.84508       1.43755
    315.85119      -1.81245
    315.85729      -1.81245
    315.86340       1.68755
    315.86950      -2.06245
    315.87561      -1.18745
    315.88171      -0.81245
    315.88781       2.56255
    315.89392      -2.06245
    315.90002       0.43755
    315.90613       1.43755
    315.91223      -0.93745
    315.91834      -2.06245
    315.92444       3.06255
    315.93055      -3.06245
    315.93665      -0.18745
    315.94276       1.18755
    315.94886       0.18755
    315.95496      -1.43745
    315.96107      -0.31245
    315.96717       4.18755
    315.97328      -3.18745
    315.97938       1.81255
    315.98549       0.93755
    315.99159      -1.43745
    315.99770       1.56255
    316.00380      -2.43745
    316.00991      -1.18745
    316.01601       1.18755
    316.02211       0.31255
    316.02822      -1.31245
    316.03432      -0.68745
    316.04043       2.56255
    316.04653      -1.81245
    316.05264      -0.68745
    316.05874       1.43755
    316.06485      -1.68745
    316.07095       0.43755
    316.07706       0.68755
    316.08316      -3.06245
    316.08926       1.31255
    316.09537       1.06255
    316.10147       0.56255
    316.10758       1.93755
    316.11368      -0.43745
    316.11979      -0.93745
    316.12589       0.68755
    316.13200       2.06255
    316.13810      -1.43745
    316.14421      -0.81245
    316.15031       3.18755
    316.15641      -2.56245
    316.16252      -0.31245
    316.16862      -1.06245
    316.17473      -0.56245
    316.18083      -0.68745
    316.18694       1.81255
    316.19304       0.56255
    316.19915      -0.81245
    316.20525       0.68755
    316.21136       0.56255
    316.21746      -1.31245
    316.22356       0.18755
    316.22967       1.43755
    316.23577      -1.31245
    316.24188       1.18755
    316.24798       1.68755
    316.25409      -0.43745
    316.26019       0.68755
    316.26630       0.31255
    316.27240      -0.81245
    316.27851      -0.18745
    316.28461      -0.18745
    316.29071      -0.06245
    316.29682       0.18755
    316.30292      -2.06245
    316.30903       0.81255
    316.31513       0.31255
    316.32124       0.31255
    316.32734      -1.06245
    316.33345       0.43755
    316.33955      -1.68745
    316.34566      -2.18745
    316.35176       1.06255
    316.35786      -1.68745
    316.36397       0.56255
    316.37007      -0.31245
    316.37618      -2.81245
    316.38228       2.68755
    316.38839      -0.43745
    316.39449      -1.31245
    316.40060      -0.06245
    316.40670      -0.18745
    316.41281      -1.43745
    316.41891      -0.43745
    316.42501      -0.93745
    316.43112      -0.06245
    316.43722       0.43755
    316.44333      -1.81245
    316.44943       1.06255
    316.45554       0.93755
    316.46164      -1.93745
    316.46775      -1.06245
    316.47385       1.68755
    316.47996      -0.93745
    316.48606      -0.06245
    316.49216       1.18755
    316.49827      -0.31245
    316.50437      -0.81245
    316.51048       0.81255
    316.51658       0.81255
    316.52269      -1.06245
    316.52879       0.56255
    316.53490       1.06255
    316.54100      -2.43745
    316.54711       0.93755
    316.55321       1.81255
    316.55931      -2.56245
    316.56542       0.31255
    316.57152      -2.06245
    316.57763      -0.56245
    316.58373       0.93755
    316.58984      -0.31245
    316.59594      -0.31245
    316.60205       0.68755
    316.60815       2.68755
    316.61426      -1.06245
    316.62036       0.18755
    316.62646      -0.43745
    316.63257      -3.18745
    316.63867       2.06255
    316.64478      -1.81245
    316.65088       1.56255
    316.65699      -0.56245
    316.66309       0.56255
    316.66920       0.81255
    316.67530       1.56255
    316.68141      -1.68745
    316.68751       0.56255
    316.69361       1.06255
    316.69972      -1.31245
    316.70582       0.81255
    316.71193       1.06255
    316.71803      -0.43745
    316.72414       2.68755
    316.73024      -0.93745
    316.73635      -1.31245
    316.74245       3.18755
    316.74856      -1.06245
    316.75466       2.31255
    316.76076       1.93755
    316.76687      -2.31245
    316.77297       0.31255
    316.77908       0.81255
    316.78518      -1.31245
    316.79129       1.81255
    316.79739      -0.81245
    316.80350      -0.81245
    316.80960       1.43755
    316.81571      -0.31245
    316.82181      -0.06245
    316.82791       1.81255
    316.83402      -0.43745
    316.84012       0.18755
    316.84623       0.18755
    316.85233      -1.31245
    316.85844       2.18755
    316.86454      -0.68745
    316.87065       0.68755
    316.87675       1.56255
    316.88286      -2.31245
    316.88896       1.93755
    316.89506      -0.18745
    316.90117      -1.43745
    316.90727       1.18755
    316.91338       0.31255
    316.91948       0.43755
    316.92559       0.31255
    316.93169      -0.43745
    316.93780      -1.18745
    316.94390       1.18755
    316.95001      -0.56245
    316.95611      -2.68745
    316.96221       2.18755
    316.96832      -0.68745
    316.97442      -1.56245
    316.98053       2.06255
    316.98663      -1.06245
    316.99274       2.43755
    316.99884       0.06255
    317.00495      -3.06245
    317.01105       2.06255
    317.01716      -0.93745
    317.02326       1.56255
    317.02936       1.93755
    317.03547      -1.31245
    317.04157       2.18755
    317.04768      -0.31245
    317.05378      -1.31245
    317.05989       1.81255
    317.06599       0.31255
    317.07210      -1.68745
    317.07820       0.56255
    317.08431       0.81255
    317.09041      -0.68745
    317.09651       1.56255
    317.10262      -0.81245
    317.10872      -0.81245
    317.11483       1.31255
    317.12093      -2.81245
    317.12704       0.81255
    317.13314       1.18755
    317.13925      -0.31245
    317.14535      -0.56245
    317.15145       1.06255
    317.15756      -0.18745
    317.16366      -0.81245
    317.16977       2.06255
    317.17587      -0.31245
    317.18198      -2.68745
    317.18808       1.31255
    317.19419      -1.06245
    317.20029      -0.68745
    317.20640       1.18755
    317.21250      -0.43745
    317.21860       2.06255
    317.22471       1.31255
    317.23081      -1.31245
    317.23692       1.43755
    317.24302      -0.06245
    317.24913      -1.31245
    317.25523      -0.31245
    317.26134       0.43755
    317.26744      -0.56245
    317.27355       0.06255
    317.27965       2.18755
    317.28575      -3.81245
    317.29186       1.31255
    317.29796       0.18755
    317.30407       0.06255
    317.31017       2.06255
    317.31628      -2.56245
    317.32238      -0.68745
    317.32849       0.68755
    317.33459      -0.43745
    317.34070      -0.43745
    317.34680       1.56255
    317.35290      -2.68745
    317.35901      -1.18745
    317.36511       2.81255
    317.37122      -0.81245
    317.37732      -1.06245
    317.38343      -1.43745
    317.38953      -0.31245
    317.39564       1.81255
    317.40174       0.93755
    317.40785      -1.93745
    317.41395       0.56255
    317.42005       1.18755
    317.42616      -1.06245
    317.43226       1.31255
    317.43837       1.56255
    317.44447       0.68755
    317.45058      -0.68745
    317.45668       0.93755
    317.46279      -1.81245
    317.46889       0.18755
    317.47500       1.18755
    317.48110      -0.68745
    317.48720      -0.43745
    317.49331       0.68755
    317.49941       0.18755
    317.50552       0.81255
    317.51162       0.06255
    317.51773      -0.18745
    317.52383       0.93755
    317.52994      -0.93745
    317.53604      -2.43745
    317.54215       3.18755
    317.54825      -0.43745
    317.55435      -2.81245
    317.56046       4.18755
    317.56656      -2.93745
    317.57267       1.18755
    317.57877       0.93755
    317.58488      -1.31245
    317.59098       0.43755
    317.59709       0.18755
    317.60319      -1.18745
    317.60930       0.56255
    317.61540       0.93755
    317.62150      -0.43745
    317.62761      -1.06245
    317.63371       1.93755
    317.63982      -1.06245
    317.64592      -0.06245
    317.65203      -1.43745
    317.65813       0.81255
    317.66424       1.18755
    317.67034      -2.18745
    317.67645       0.06255
    317.68255       0.43755
    317.68865      -1.81245
    317.69476       2.81255
    317.70086      -0.18745
    317.70697      -1.81245
    317.71307       2.18755
    317.71918      -1.18745
    317.72528       1.31255
    317.73139      -0.68745
    317.73749      -1.43745
    317.74360       1.93755
    317.74970      -1.81245
    317.75580       1.68755
    317.76191      -0.31245
    317.76801      -0.43745
    317.77412       1.56255
    317.78022       1.68755
    317.78633      -2.06245
    317.79243       3.18755
    317.79854      -0.68745
    317.80464      -2.31245
    317.81075       1.06255
    317.81685       0.18755
    317.82295      -0.06245
    317.82906       2.06255
    317.83516      -0.56245
    317.84127      -0.81245
    317.84737      -0.06245
    317.85348      -0.18745
    317.85958       0.06255
    317.86569       0.56255
    317.87179       1.68755
    317.87790      -3.56245
    317.88400       2.81255
    317.89010       0.93755
    317.89621      -2.43745
    317.90231       3.43755
    317.90842      -2.06245
    317.91452       0.81255
    317.92063       0.56255
    317.92673      -0.56245
    317.93284       1.56255
    317.93894      -0.43745
    317.94505      -2.18745
    317.95115       1.68755
    317.95725      -1.56245
    317.96336      -0.31245
    317.96946      -2.06245
    317.97557      -0.43745
    317.98167       0.81255
    317.98778      -2.43745
    317.99388       2.06255
    317.99999      -0.81245
    318.00609      -2.68745
    318.01220       2.18755
    318.01830       0.81255
    318.02440      -1.06245
    318.03051       1.18755
    318.03661      -2.43745
    318.04272      -0.06245
    318.04882      -0.31245
    318.05493      -0.06245
    318.06103      -0.06245
    318.06714      -1.31245
    318.07324      -2.06245
    318.07935       2.81255
    318.08545      -2.06245
    318.09155      -0.31245
    318.09766       0.31255
    318.10376      -3.68745
    318.10987       2.81255
    318.11597      -0.93745
    318.12208      -0.68745
    318.12818       3.68755
    318.13429      -0.81245
    318.14039      -2.93745
    318.14650       2.18755
    318.15260      -1.56245
    318.15870      -1.31245
    318.16481       1.31255
    318.17091      -2.43745
    318.17702      -0.56245
    318.18312       1.06255
    318.18923      -1.06245
    318.19533       1.56255
    318.20144       1.68755
    318.20754      -2.06245
    318.21365       0.81255
    318.21975       0.56255
    318.22585      -1.56245
    318.23196       0.31255
    318.23806      -1.56245
    318.24417      -0.93745
    318.25027       1.93755
    318.25638       0.56255
    318.26248       0.68755
    318.26859       1.81255
    318.27469      -1.18745
    318.28080      -1.81245
    318.28690       2.18755
    318.29300       0.18755
    318.29911       0.18755
    318.30521       0.81255
    318.31132      -3.06245
    318.31742       0.18755
    318.32353      -0.06245
    318.32963      -0.18745
    318.33574       0.31255
    318.34184      -0.81245
    318.34795       1.93755
    318.35405      -0.56245
    318.36015      -0.81245
    318.36626       0.31255
    318.37236      -0.81245
    318.37847      -2.31245
    318.38457       1.43755
    318.39068       0.43755
    318.39678      -1.93745
    318.40289       0.93755
    318.40899       2.18755
    318.41510      -2.81245
    318.42120       1.18755
    318.42730      -0.06245
    318.43341      -1.43745
    318.43951      -0.68745
    318.44562       1.06255
    318.45172      -2.56245
    318.45783       0.93755
    318.46393       0.81255
    318.47004      -1.56245
    318.47614       0.56255
    318.48225       0.56255
    318.48835      -3.31245
    318.49445       1.68755
    318.50056       0.56255
    318.50666      -2.43745
    318.51277       2.06255
    318.51887      -2.31245
    318.52498       0.06255
    318.53108       0.81255
    318.53719      -1.31245
    318.54329      -0.43745
    318.54940       1.06255
    318.55550      -0.31245
    318.56160       1.18755
    318.56771       1.18755
    318.57381      -1.31245
    318.57992       0.81255
    318.58602      -1.68745
    318.59213      -0.18745
    318.59823       0.68755
    318.60434      -0.93745
    318.61044      -0.93745
    318.61655       2.81255
    318.62265      -1.31245
    318.62875       0.56255
    318.63486      -2.06245
    318.64096       1.18755
    318.64707      -0.43745
    318.65317      -1.06245
    318.65928       1.93755
    318.66538      -0.93745
    318.67149      -1.43745
    318.67759       1.81255
    318.68370      -3.06245
    318.68980       0.93755
    318.69590       0.93755
    318.70201      -0.81245
    318.70811       2.68755
    318.71422      -2.18745
    318.72032       0.68755
    318.72643      -0.56245
    318.73253       1.06255
    318.73864       0.68755
    318.74474      -1.93745
    318.75085       1.31255
    318.75695       1.43755
    318.76305       0.18755
    318.76916       2.43755
    318.77526      -1.68745
    318.78137      -0.31245
    318.78747       1.68755
    318.79358       0.18755
    318.79968       1.31255
    318.80579      -2.06245
    318.81189      -0.81245
    318.81800       1.43755
    318.82410      -0.43745
    318.83020       1.93755
    318.83631      -2.43745
    318.84241      -0.68745
    318.84852       0.43755
    318.85462      -0.68745
    318.86073       0.06255
    318.86683       0.43755
    318.87294       0.56255
    318.87904      -0.18745
    318.88515       0.43755
    318.89125       1.56255
    318.89735      -0.93745
    318.90346       0.43755
    318.90956       0.06255
    318.91567       0.06255
    318.92177      -0.43745
    318.92788      -0.18745
    318.93398      -0.06245
    318.94009      -0.06245
    318.94619      -0.81245
    318.95230       0.56255
    318.95840      -1.43745
    318.96450       1.56255
    318.97061      -0.68745
    318.97671      -0.43745
    318.98282      -1.31245
    318.98892       0.43755
    318.99503      -0.43745
    319.00113       0.68755
    319.00724      -0.18745
    319.01334      -1.31245
    319.01945       1.43755
    319.02555       0.31255
    319.03165       0.56255
    319.03776       2.06255
    319.04386      -2.06245
    319.04997       2.93755
    319.05607      -2.93745
    319.06218       1.81255
    319.06828      -2.93745
    319.07439      -0.43745
    319.08049      -1.31245
    319.08660      -1.06245
    319.09270       1.56255
    319.09880       0.68755
    319.10491      -2.43745
    319.11101       3.06255
    319.11712      -0.68745
    319.12322       1.81255
    319.12933      -0.93745
    319.13543      -1.56245
    319.14154       1.06255
    319.14764      -2.43745
    319.15375       1.31255
    319.15985       0.68755
    319.16595      -1.43745
    319.17206       0.93755
    319.17816       0.43755
    319.18427       0.68755
    319.19037       0.43755
    319.19648      -0.31245
    319.20258       0.93755
    319.20869      -0.93745
    319.21479       1.43755
    319.22090      -1.31245
    319.22700      -1.68745
    319.23310       1.93755
    319.23921      -1.18745
    319.24531       1.43755
    319.25142      -0.68745
    319.25752      -1.43745
    319.26363       1.56255
    319.26973      -1.68745
    319.27584       0.56255
    319.28194      -1.06245
    319.28804      -0.31245
    319.29415      -0.18745
    319.30025       0.81255
    319.30636      -1.81245
    319.31246       2.68755
    319.31857      -1.31245
    319.32467       0.68755
    319.33078       0.81255
    319.33688      -0.68745
    319.34299      -0.18745
    319.34909      -3.06245
    319.35519       1.56255
    319.36130      -1.18745
    319.36740      -1.68745
    319.37351      -0.18745
    319.37961      -0.56245
    319.38572       1.18755
    319.39182      -0.56245
    319.39793      -0.18745
    319.40403      -1.18745
    319.41014      -0.18745
    319.41624       0.56255
    319.42234      -1.18745
    319.42845      -0.68745
    319.43455      -1.56245
    319.44066       0.93755
    319.44676       0.06255
    319.45287       0.06255
    319.45897      -1.68745
    319.46508       2.81255
    319.47118      -2.18745
    319.47729       2.31255
    319.48339      -1.81245
    319.48949      -1.56245
    319.49560       0.56255
    319.50170      -2.93745
    319.50781       2.81255
    319.51391      -1.18745
    319.52002      -0.31245
    319.52612       1.56255
    319.53223      -1.93745
    319.53833       2.31255
    319.54444      -3.93745
    319.55054       0.43755
    319.55664       1.31255
    319.56275      -0.18745
    319.56885       1.43755
    319.57496      -1.81245
    319.58106       2.81255
    319.58717       0.06255
    319.59327      -1.56245
    319.59938       2.56255
    319.60548      -2.93745
    319.61159       1.06255
    319.61769       1.18755
    319.62379       0.43755
    319.62990      -0.93745
    319.63600      -1.06245
    319.64211       2.31255
    319.64821      -1.06245
    319.65432       2.68755
    319.66042       0.06255
    319.66653       1.81255
    319.67263      -0.06245
    319.67874      -0.68745
    319.68484       2.06255
    319.69094      -2.06245
    319.69705       0.31255
    319.70315      -1.68745
    319.70926      -0.56245
    319.71536       0.68755
    319.72147      -2.18745
    319.72757       2.18755
    319.73368      -0.31245
    319.73978      -1.81245
    319.74589       3.18755
    319.75199      -3.18745
    319.75809       1.56255
    319.76420      -1.56245
    319.77030       0.18755
    319.77641      -0.93745
    319.78251      -0.31245
    319.78862       0.81255
    319.79472      -0.81245
    319.80083       2.06255
    319.80693      -0.43745
    319.81304      -1.43745
    319.81914       1.18755
    319.82524      -1.18745
    319.83135       0.93755
    319.83745       0.81255
    319.84356      -1.93745
    319.84966       0.68755
    319.85577      -1.06245
    319.86187      -0.81245
    319.86798       0.31255
    319.87408      -2.81245
    319.88019       0.68755
    319.88629      -0.93745
    319.89239       1.81255
    319.89850      -0.81245
    319.90460      -0.81245
    319.91071       0.06255
    319.91681      -1.68745
    319.92292       1.93755
    319.92902       1.18755
    319.93513      -0.56245
    319.94123       2.06255
    319.94734      -2.68745
    319.95344       2.93755
    319.95954      -0.81245
    319.96565       0.31255
    319.97175      -0.18745
    319.97786      -3.43745
    319.98396       1.18755
    319.99007       0.56255
    319.99617      -2.06245
    320.00228       2.06255
    320.00838      -1.81245
    320.01449       1.93755
    320.02059      -1.06245
    320.02669      -0.06245
    320.03280       0.43755
    320.03890      -1.81245
    320.04501       1.18755
    320.05111      -1.06245
    320.05722      -0.68745
    320.06332       1.93755
    320.06943      -2.06245
    320.07553       1.68755
    320.08164       0.06255
    320.08774      -1.43745
    320.09384       2.68755
    320.09995      -2.06245
    320.10605       1.43755
    320.11216      -3.56245
    320.11826       0.43755
    320.12437       0.81255
    320.13047      -1.06245
    320.13658      -0.93745
    320.14268       1.18755
    320.14879      -2.31245
    320.15489       1.06255
    320.16099       2.31255
    320.16710      -1.56245
    320.17320       0.68755
    320.17931      -1.56245
    320.18541       0.81255
    320.19152       1.31255
    320.19762      -1.18745
    320.20373       0.18755
    320.20983      -0.18745
    320.21594      -1.18745
    320.22204       1.31255
    320.22814      -0.81245
    320.23425       2.06255
    320.24035      -2.31245
    320.24646       1.06255
    320.25256      -0.68745
    320.25867      -0.31245
    320.26477       1.31255
    320.27088       0.18755
    320.27698      -2.31245
    320.28309       3.06255
    320.28919      -1.18745
    320.29529       1.93755
    320.30140      -0.31245
    320.30750      -2.06245
    320.31361       1.43755
    320.31971      -0.81245
    320.32582      -1.18745
    320.33192       1.06255
    320.33803      -2.18745
    320.34413       0.93755
    320.35024       1.68755
    320.35634      -0.43745
    320.36244       1.43755
    320.36855      -1.06245
    320.37465       0.18755
    320.38076       0.18755
    320.38686      -0.93745
    320.39297       0.06255
    320.39907       1.81255
    320.40518      -3.43745
    320.41128       1.81255
    320.41739       0.93755
    320.42349      -1.56245
    320.42959       2.31255
    320.43570      -1.31245
    320.44180       0.93755
    320.44791      -1.18745
    320.45401      -0.56245
    320.46012       0.43755
    320.46622      -2.31245
    320.47233       0.93755
    320.47843      -0.18745
    320.48454      -1.68745
    320.49064       0.93755
    320.49674       0.81255
    320.50285      -2.18745
    320.50895       2.81255
    320.51506      -1.31245
    320.52116       1.56255
    320.52727      -0.68745
    320.53337      -1.18745
    320.53948      -1.31245
    320.54558      -0.68745
    320.55169       0.68755
    320.55779      -2.06245
    320.56389       2.06255
    320.57000      -2.43745
    320.57610       0.43755
    320.58221       0.81255
    320.58831      -1.93745
    320.59442       1.81255
    320.60052       0.68755
    320.60663      -3.06245
    320.61273       2.81255
    320.61884      -0.81245
    320.62494      -0.06245
    320.63104       2.31255
    320.63715      -1.31245
    320.64325       0.06255
    320.64936       0.93755
    320.65546       0.43755
    320.66157      -1.06245
    320.66767       0.93755
    320.67378       0.18755
    320.67988      -1.43745
    320.68599       1.81255
    320.69209      -2.93745
    320.69819       1.81255
    320.70430      -0.31245
    320.71040      -2.43745
    320.71651       1.81255
    320.72261       0.06255
    320.72872      -0.31245
    320.73482      -0.43745
    320.74093       1.56255
    320.74703      -2.68745
    320.75314       1.31255
    320.75924       1.68755
    320.76534      -1.43745
    320.77145       2.43755
    320.77755       0.18755
    320.78366      -2.31245
    320.78976       0.31255
    320.79587       0.93755
    320.80197      -1.18745
    320.80808       0.81255
    320.81418       0.93755
    320.82029      -2.06245
    320.82639       1.31255
    320.83249       0.93755
    320.83860      -2.43745
    320.84470       1.31255
    320.85081       2.06255
    320.85691      -1.56245
    320.86302       0.93755
    320.86912       1.81255
    320.87523      -0.31245
    320.88133      -1.06245
    320.88744       1.31255
    320.89354      -1.81245
    320.89964       0.56255
    320.90575       1.56255
    320.91185      -1.81245
    320.91796       2.56255
    320.92406       0.18755
    320.93017      -0.31245
    320.93627       1.43755
    320.94238      -1.43745
    320.94848       0.93755
    320.95459       0.56255
    320.96069      -1.93745
    320.96679       1.93755
    320.97290      -0.81245
    320.97900      -1.56245
    320.98511       3.31255
    320.99121      -1.93745
    320.99732       1.06255
    321.00342      -0.18745
    321.00953      -0.93745
    321.01563       1.81255
    321.02174      -3.18745
    321.02784       1.18755
    321.03394      -0.56245
    321.04005       0.06255
    321.04615      -0.31245
    321.05226      -1.18745
    321.05836      -0.31245
    321.06447       1.06255
    321.07057      -1.31245
    321.07668       0.18755
    321.08278      -0.81245
    321.08889      -1.43745
    321.09499       0.43755
    321.10109      -1.31245
    321.10720       1.93755
    321.11330      -0.93745
    321.11941       2.31255
    321.12551      -1.06245
    321.13162      -0.43745
    321.13772      -0.18745
    321.14383       1.93755
    321.14993      -2.68745
    321.15604       0.93755
    321.16214       1.68755
    321.16824      -3.06245
    321.17435       1.43755
    321.18045      -1.81245
    321.18656       1.06255
    321.19266       0.81255
    321.19877       0.31255
    321.20487       0.06255
    321.21098      -0.43745
    321.21708      -0.81245
    321.22319       1.56255
    321.22929      -0.43745
    321.23539      -0.93745
    321.24150       3.18755
    321.24760      -2.93745
    321.25371       2.18755
    321.25981      -0.43745
    321.26592       1.43755
    321.27202       1.18755
    321.27813      -1.31245
    321.28423       0.06255
    321.29034       1.31255
    321.29644      -0.43745
    321.30254       0.18755
    321.30865       0.93755
    321.31475       0.06255
    321.32086       0.81255
    321.32696      -0.81245
    321.33307      -0.18745
    321.33917       2.68755
    321.34528      -3.18745
    321.35138       2.68755
    321.35749      -0.81245
    321.36359      -1.06245
    321.36969       2.81255
    321.37580      -1.18745
    321.38190       0.31255
    321.38801       0.56255
    321.39411      -0.81245
    321.40022       0.18755
    321.40632       1.18755
    321.41243      -0.06245
    321.41853      -1.31245
    321.42463       1.93755
    321.43074      -1.18745
    321.43684      -1.31245
    321.44295       0.06255
    321.44905      -0.93745
    321.45516       1.31255
    321.46126      -1.18745
    321.46737       0.43755
    321.47347       1.56255
    321.47958      -2.43745
    321.48568       2.56255
    321.49178      -0.31245
    321.49789       0.31255
    321.50399       1.06255
    321.51010      -1.93745
    321.51620       3.06255
    321.52231      -1.18745
    321.52841       0.93755
    321.53452      -1.06245
    321.54062      -0.93745
    321.54673       0.43755
    321.55283       1.56255
    321.55893      -1.31245
    321.56504      -0.93745
    321.57114       0.93755
    321.57725      -1.56245
    321.58335       0.18755
    321.58946       1.06255
    321.59556      -0.68745
    321.60167      -1.18745
    321.60777       2.56255
    321.61388      -1.43745
    321.61998       1.06255
    321.62608       0.06255
    321.63219      -2.06245
    321.63829       0.68755
    321.64440       1.18755
    321.65050      -1.93745
    321.65661       1.56255
    321.66271      -1.31245
    321.66882      -0.43745
    321.67492       0.93755
    321.68103       0.93755
    321.68713      -2.81245
    321.69323       1.43755
    321.69934      -1.18745
    321.70544       1.31255
    321.71155      -0.31245
    321.71765      -1.31245
    321.72376       0.06255
    321.72986       2.81255
    321.73597      -2.31245
    321.74207       0.68755
    321.74818       2.18755
    321.75428      -2.81245
    321.76038       1.81255
    321.76649       1.18755
    321.77259      -0.93745
    321.77870       2.43755
    321.78480      -2.31245
    321.79091      -0.56245
    321.79701       0.68755
    321.80312       0.43755
    321.80922      -2.43745
    321.81533       1.56255
    321.82143      -0.93745
    321.82753       0.43755
    321.83364       1.81255
    321.83974      -2.68745
    321.84585       0.93755
    321.85195       0.43755
    321.85806       0.56255
    321.86416       0.06255
    321.87027       0.68755
    321.87637      -2.81245
    321.88248       3.06255
    321.88858      -1.56245
    321.89468       0.43755
    321.90079       0.93755
    321.90689      -0.56245
    321.91300       0.81255
    321.91910      -0.56245
    321.92521      -1.18745
    321.93131       1.43755
    321.93742      -1.81245
    321.94352      -1.31245
    321.94963       1.93755
    321.95573      -3.06245
    321.96183       1.81255
    321.96794       0.06255
    321.97404      -0.81245
    321.98015       0.43755
    321.98625      -2.31245
    321.99236       2.68755
    321.99846      -1.81245
    322.00457      -0.18745
    322.01067       2.31255
    322.01678      -4.06245
    322.02288       2.56255
    322.02898      -0.56245
    322.03509      -0.31245
    322.04119      -0.81245
    322.04730       0.06255
    322.05340       1.93755
    322.05951      -2.18745
    322.06561      -0.68745
    322.07172       0.31255
    322.07782      -1.81245
    322.08393       1.81255
    322.09003      -1.31245
    322.09613      -0.43745
    322.10224       2.81255
    322.10834      -2.43745
    322.11445       0.81255
    322.12055       1.18755
    322.12666      -0.81245
    322.13276       1.18755
    322.13887       0.31255
    322.14497      -0.06245
    322.15108      -3.56245
    322.15718       3.18755
    322.16328      -0.43745
    322.16939      -1.56245
    322.17549       1.06255
    322.18160      -1.93745
    322.18770       0.43755
    322.19381       0.81255
    322.19991      -1.31245
    322.20602       0.68755
    322.21212      -0.81245
    322.21823      -2.31245
    322.22433       1.93755
    322.23043       1.18755
    322.23654      -2.06245
    322.24264       1.18755
    322.24875      -0.06245
    322.25485      -1.06245
    322.26096       1.31255
    322.26706      -1.06245
    322.27317       0.93755
    322.27927       1.06255
    322.28538      -3.06245
    322.29148       2.06255
    322.29758      -1.68745
    322.30369      -0.43745
    322.30979       0.43755
    322.31590      -1.93745
    322.32200       2.56255
    322.32811      -0.43745
    322.33421       0.06255
    322.34032       0.06255
    322.34642      -0.93745
    322.35253      -1.93745
    322.35863       1.56255
    322.36473      -0.43745
    322.37084      -1.31245
    322.37694       2.81255
    322.38305      -1.43745
    322.38915      -1.06245
    322.39526       3.31255
    322.40136      -1.93745
    322.40747       0.06255
    322.41357       1.68755
    322.41968      -2.18745
    322.42578       2.18755
    322.43188       0.68755
    322.43799      -0.43745
    322.44409       1.68755
    322.45020      -1.56245
    322.45630       0.93755
    322.46241      -0.56245
    322.46851       0.81255
    322.47462      -2.68745
    322.48072       0.06255
    322.48683       2.06255
    322.49293      -3.56245
    322.49903       1.43755
    322.50514       0.68755
    322.51124      -1.43745
    322.51735       1.06255
    322.52345      -2.18745
    322.52956      -0.06245
    322.53566      -0.18745
    322.54177       0.56255
    322.54787      -0.68745
    322.55398      -0.43745
    322.56008      -0.06245
    322.56618      -3.68745
    322.57229       2.06255
    322.57839       0.81255
    322.58450      -1.93745
    322.59060       0.31255
    322.59671       1.31255
    322.60281      -1.06245
    322.60892      -2.06245
    322.61502       0.68755
    322.62113       1.43755
    322.62723      -2.31245
    322.63333       2.18755
    322.63944      -1.06245
    322.64554      -2.31245
    322.65165       1.68755
    322.65775       0.43755
    322.66386      -1.43745
    322.66996       1.31255
    322.67607       2.06255
    322.68217      -1.81245
    322.68828      -1.31245
    322.69438       2.18755
    322.70048       1.43755
    322.70659      -1.43745
    322.71269       1.31255
    322.71880      -0.56245
    322.72490       0.31255
    322.73101       0.68755
    322.73711       1.43755
    322.74322      -1.81245
    322.74932       2.06255
    322.75543       0.31255
    322.76153      -1.93745
    322.76763       1.81255
    322.77374      -0.18745
    322.77984      -2.31245
    322.78595       1.68755
    322.79205      -1.93745
    322.79816       0.06255
    322.80426       1.18755
    322.81037       0.06255
    322.81647      -1.68745
    322.82258       1.56255
    322.82868      -2.81245
    322.83478       1.06255
    322.84089      -0.43745
    322.84699      -2.31245
    322.85310       2.31255
    322.85920      -1.93745
    322.86531      -1.43745
    322.87141       1.68755
    322.87752      -0.06245
    322.88362      -1.18745
    322.88973       1.68755
    322.89583       0.56255
    322.90193      -0.56245
    322.90804       0.43755
    322.91414      -0.68745
    322.92025      -0.31245
    322.92635      -1.06245
    322.93246      -0.43745
    322.93856       0.18755
    322.94467       0.31255
    322.95077      -0.43745
    322.95688       1.06255
    322.96298      -1.81245
    322.96908      -3.18745
    322.97519       0.68755
    322.98129       0.56255
    322.98740       0.56255
    322.99350      -1.18745
    322.99961      -0.31245
    323.00571       2.43755
    323.01182      -0.18745
    323.01792      -1.06245
    323.02403       2.93755
    323.03013      -3.18745
    323.03623       1.31255
    323.04234       1.68755
    323.04844       0.68755
    323.05455      -0.68745
    323.06065      -0.93745
    323.06676       0.43755
    323.07286      -0.81245
    323.07897       4.06255
    323.08507      -0.56245
    323.09118      -1.81245
    323.09728       1.31255
    323.10338      -0.81245
    323.10949      -1.18745
    323.11559       1.43755
    323.12170      -0.18745
    323.12780      -1.06245
    323.13391      -0.93745
    323.14001       2.81255
    323.14612      -2.18745
    323.15222      -2.06245
    323.15833       3.18755
    323.16443       0.18755
    323.17053      -2.43745
    323.17664       1.43755
    323.18274       0.43755
    323.18885       0.68755
    323.19495      -0.18745
    323.20106       0.93755
    323.20716      -2.68745
    323.21327       1.06255
    323.21937       1.31255
    323.22548       0.43755
    323.23158       1.43755
    323.23768       0.68755
    323.24379      -1.06245
    323.24989       1.31255
    323.25600      -1.18745
    323.26210      -0.56245
    323.26821       0.81255
    323.27431      -0.18745
    323.28042      -1.31245
    323.28652       3.06255
    323.29263      -1.56245
    323.29873       1.06255
    323.30483       0.93755
    323.31094      -0.31245
    323.31704       1.81255
    323.32315      -2.93745
    323.32925      -0.06245
    323.33536       1.31255
    323.34146      -0.56245
    323.34757      -0.18745
    323.35367       1.68755
    323.35978      -2.43745
    323.36588       0.93755
    323.37198      -0.18745
    323.37809      -0.06245
    323.38419      -0.31245
    323.39030       0.43755
    323.39640      -0.06245
    323.40251       1.81255
    323.40861      -1.43745
    323.41472       1.56255
    323.42082       0.68755
    323.42693      -0.43745
    323.43303       2.43755
    323.43913      -0.93745
    323.44524      -1.43745
    323.45134       2.18755
    323.45745      -0.56245
    323.46355       0.31255
    323.46966      -0.56245
    323.47576       0.06255
    323.48187      -0.18745
    323.48797       1.18755
    323.49407      -0.43745
    323.50018      -2.06245
    323.50628       1.93755
    323.51239       1.56255
    323.51849      -2.68745
    323.52460       1.93755
    323.53070      -0.43745
    323.53681      -2.56245
    323.54291       1.81255
    323.54902       1.56255
    323.55512      -1.31245
    323.56122       0.56255
    323.56733      -0.93745
    323.57343       0.18755
    323.57954       1.43755
    323.58564       0.43755
    323.59175       1.06255
    323.59785      -1.31245
    323.60396      -0.56245
    323.61006       1.81255
    323.61617      -0.18745
    323.62227      -2.68745
    323.62837       1.68755
    323.63448      -0.93745
    323.64058      -0.06245
    323.64669       1.81255
    323.65279      -0.43745
    323.65890       1.81255
    323.66500       0.43755
    323.67111      -1.68745
    323.67721       1.81255
    323.68332      -2.06245
    323.68942       2.68755
    323.69552      -1.43745
    323.70163       0.43755
    323.70773       0.31255
    323.71384      -0.31245
    323.71994      -0.18745
    323.72605       0.06255
    323.73215      -1.43745
    323.73826      -0.06245
    323.74436      -2.18745
    323.75047       2.43755
    323.75657      -2.68745
    323.76267       1.56255
    323.76878       0.31255
    323.77488      -0.81245
    323.78099      -0.06245
    323.78709      -0.18745
    323.79320       2.43755
    323.79930      -1.31245
    323.80541       1.56255
    323.81151       0.31255
    323.81762      -1.93745
    323.82372       2.81255
    323.82982      -0.43745
    323.83593      -0.06245
    323.84203       1.31255
    323.84814      -2.18745
    323.85424       3.06255
    323.86035      -1.43745
    323.86645      -0.93745
    323.87256      -0.18745
    323.87866      -0.93745
    323.88477      -0.06245
    323.89087       0.93755
    323.89697      -1.56245
    323.90308       1.68755
    323.90918      -2.18745
    323.91529       2.06255
    323.92139      -1.18745
    323.92750       2.18755
    323.93360      -2.56245
    323.93971       0.43755
    323.94581       0.31255
    323.95192      -0.31245
    323.95802       1.31255
    323.96412      -0.68745
    323.97023       0.56255
    323.97633       0.56255
    323.98244      -0.81245
    323.98854       0.06255
    323.99465       0.06255
    324.00075       0.06255
    324.00686       0.56255
    324.01296      -1.06245
    324.01907       0.31255
    324.02517      -0.18745
    324.03127      -1.06245
    324.03738       0.56255
    324.04348      -1.68745
    324.04959       1.56255
    324.05569      -0.18745
    324.06180       0.31255
    324.06790       2.43755
    324.07401      -1.43745
    324.08011       0.68755
    324.08622      -0.31245
    324.09232      -1.43745
    324.09842      -0.31245
    324.10453      -0.93745
    324.11063      -0.68745
    324.11674       1.56255
    324.12284       0.31255
    324.12895       0.56255
    324.13505       0.43755
    324.14116      -0.18745
    324.14726       1.31255
    324.15337       0.06255
    324.15947      -1.31245
    324.16557       2.31255
    324.17168      -0.31245
    324.17778       2.43755
    324.18389      -0.43745
    324.18999       1.56255
    324.19610       0.56255
    324.20220       1.93755
    324.20831      -1.06245
    324.21441       0.56255
    324.22052       1.68755
    324.22662      -0.68745
    324.23272      -1.68745
    324.23883       3.56255
    324.24493      -2.06245
    324.25104       0.81255
    324.25714       1.18755
    324.26325      -0.93745
    324.26935       3.56255
    324.27546      -1.56245
    324.28156       1.31255
    324.28767      -0.68745
    324.29377      -0.18745
    324.29987      -0.43745
    324.30598      -1.56245
    324.31208       1.06255
    324.31819      -2.43745
    324.32429       2.31255
    324.33040      -1.18745
    324.33650       0.43755
    324.34261       1.06255
    324.34871      -1.81245
    324.35482       0.18755
    324.36092       1.18755
    324.36702      -3.81245
    324.37313       2.68755
    324.37923      -2.56245
    324.38534      -0.06245
    324.39144       0.93755
    324.39755      -1.18745
    324.40365       0.56255
    324.40976      -1.68745
    324.41586       2.93755
    324.42197      -0.43745
    324.42807      -3.31245
    324.43417       3.31255
    324.44028      -3.18745
    324.44638       0.56255
    324.45249      -1.06245
    324.45859       0.43755
    324.46470       1.31255
    324.47080      -0.06245
    324.47691       1.81255
    324.48301      -0.93745
    324.48912      -0.31245
    324.49522       1.68755
    324.50132      -2.43745
    324.50743       1.31255
    324.51353      -0.31245
    324.51964      -2.18745
    324.52574       2.68755
    324.53185      -0.68745
    324.53795       1.68755
    324.54406       1.18755
    324.55016      -1.31245
    324.55627       2.18755
    324.56237       0.18755
    324.56847      -1.56245
    324.57458       0.06255
    324.58068      -0.43745
    324.58679      -0.06245
    324.59289       0.56255
    324.59900      -0.31245
    324.60510       0.56255
    324.61121       1.18755
    324.61731      -0.18745
    324.62342       0.56255
    324.62952       0.43755
    324.63562      -2.81245
    324.64173       0.43755
    324.64783      -2.56245
    324.65394       2.31255
    324.66004      -1.06245
    324.66615      -1.31245
    324.67225      -1.06245
    324.67836       0.68755
    324.68446       0.68755
    324.69057       0.81255
    324.69667      -1.18745
    324.70277       0.81255
    324.70888      -1.31245
    324.71498       2.68755
    324.72109      -0.18745
    324.72719      -2.81245
    324.73330       2.68755
    324.73940      -2.06245
    324.74551       0.06255
    324.75161       1.06255
    324.75772      -1.18745
    324.76382       0.06255
    324.76992      -1.68745
    324.77603       2.43755
    324.78213      -0.31245
    324.78824      -2.43745
    324.79434       2.56255
    324.80045      -1.81245
    324.80655       0.93755
    324.81266       1.93755
    324.81876      -1.43745
    324.82487       1.93755
    324.83097      -1.31245
    324.83707      -0.81245
    324.84318       1.43755
    324.84928      -0.18745
    324.85539      -2.18745
    324.86149       1.18755
    324.86760      -2.43745
    324.87370       1.18755
    324.87981       0.68755
    324.88591      -1.56245
    324.89202       2.43755
    324.89812      -0.81245
    324.90422      -2.31245
    324.91033       1.93755
    324.91643      -2.81245
    324.92254       1.31255
    324.92864       0.18755
    324.93475      -1.31245
    324.94085       1.43755
    324.94696      -1.93745
    324.95306       0.93755
    324.95917      -1.06245
    324.96527       0.68755
    324.97137       0.43755
    324.97748      -1.93745
    324.98358       2.81255
    324.98969      -0.68745
    324.99579      -1.43745
    325.00190       1.68755
    325.00800      -1.81245
    325.01411       3.31255
    325.02021      -2.06245
    325.02632       0.31255
    325.03242       1.18755
    325.03852      -0.68745
    325.04463       1.06255
    325.05073       0.93755
    325.05684      -1.93745
    325.06294       2.43755
    325.06905      -2.43745
    325.07515       1.93755
    325.08126       0.56255
    325.08736      -1.43745
    325.09347       0.68755
    325.09957      -0.56245
    325.10567       0.93755
    325.11178       2.06255
    325.11788      -3.43745
    325.12399       1.18755
    325.13009      -1.18745
    325.13620      -0.06245
    325.14230      -0.06245
    325.14841      -2.56245
    325.15451       1.93755
    325.16062       0.18755
    325.16672       1.43755
    325.17282      -0.93745
    325.17893      -0.81245
    325.18503       1.18755
    325.19114       0.56255
    325.19724      -0.68745
    325.20335      -0.68745
    325.20945       3.06255
    325.21556      -2.68745
    325.22166       2.31255
    325.22777      -1.93745
    325.23387       1.56255
    325.23997       0.18755
    325.24608      -1.43745
    325.25218       2.18755
    325.25829      -1.31245
    325.26439      -0.18745
    325.27050       0.43755
    325.27660      -0.81245
    325.28271       1.31255
    325.28881       1.56255
    325.29492      -2.43745
    325.30102       3.56255
    325.30712      -0.18745
    325.31323      -0.68745
    325.31933       2.43755
    325.32544      -0.43745
    325.33154       0.93755
    325.33765      -1.56245
    325.34375      -0.31245
    325.34986      -0.31245
    325.35596      -0.68745
    325.36207      -1.18745
    325.36817       0.06255
    325.37427      -0.31245
    325.38038      -1.18745
    325.38648       2.18755
    325.39259      -1.43745
    325.39869       2.68755
    325.40480      -2.56245
    325.41090      -0.81245
    325.41701       2.43755
    325.42311      -1.68745
    325.42922       2.18755
    325.43532      -1.68745
    325.44142      -0.31245
    325.44753       2.56255
    325.45363      -0.31245
    325.45974      -0.68745
    325.46584       1.56255
    325.47195      -3.06245
    325.47805       2.43755
    325.48416      -2.06245
    325.49026       2.18755
    325.49637       1.18755
    325.50247      -2.18745
    325.50857       0.56255
    325.51468      -0.68745
    325.52078      -1.43745
    325.52689       1.68755
    325.53299      -0.31245
    325.53910      -2.68745
    325.54520      -0.06245
    325.55131       2.93755
    325.55741      -2.31245
    325.56352       1.81255
    325.56962      -2.81245
    325.57572       0.43755
    325.58183       2.31255
    325.58793      -1.81245
    325.59404       1.93755
    325.60014      -0.93745
    325.60625      -0.93745
    325.61235       1.81255
    325.61846      -0.18745
    325.62456      -0.93745
    325.63066       1.06255
    325.63677      -2.93745
    325.64287       1.68755
    325.64898       1.56255
    325.65508       0.18755
    325.66119      -1.56245
    325.66729       2.31255
    325.67340      -2.68745
    325.67950      -0.18745
    325.68561      -1.06245
    325.69171      -1.93745
    325.69781       0.56255
    325.70392      -0.31245
    325.71002      -0.43745
    325.71613       0.93755
    325.72223      -1.81245
    325.72834       1.31255
    325.73444       1.18755
    325.74055      -0.31245
    325.74665       1.68755
    325.75276      -0.31245
    325.75886      -0.56245
    325.76496       0.68755
    325.77107      -0.18745
    325.77717       0.81255
    325.78328       0.43755
    325.78938      -0.93745
    325.79549       1.68755
    325.80159      -0.31245
    325.80770       1.06255
    325.81380       0.56255
    325.81991      -1.31245
    325.82601       1.56255
    325.83211      -2.18745
    325.83822       0.43755
    325.84432       0.31255
    325.85043      -0.81245
    325.85653       1.56255
    325.86264       1.06255
    325.86874      -0.56245
    325.87485       2.43755
    325.88095      -0.43745
    325.88706      -1.43745
    325.89316       3.43755
    325.89926      -2.68745
    325.90537       1.18755
    325.91147       0.56255
    325.91758       0.68755
    325.92368       0.18755
    325.92979      -0.43745
    325.93589       0.18755
    325.94200       1.81255
    325.94810      -2.68745
    325.95421       0.81255
    325.96031       1.68755
    325.96641      -1.06245
    325.97252       1.43755
    325.97862      -0.43745
    325.98473       0.68755
    325.99083       0.06255
    325.99694       0.56255
    326.00304      -1.43745
    326.00915       2.06255
    326.01525       0.18755
    326.02136      -0.93745
    326.02746       3.43755
    326.03356      -3.31245
    326.03967       0.43755
    326.04577       0.43755
    326.05188      -1.06245
    326.05798       0.56255
    326.06409       0.43755
    326.07019      -0.68745
    326.07630      -0.31245
    326.08240       0.81255
    326.08851      -0.18745
    326.09461      -0.18745
    326.10071       1.31255
    326.10682      -0.68745
    326.11292      -0.68745
    326.11903       1.56255
    326.12513      -1.56245
    326.13124       1.06255
    326.13734       0.56255
    326.14345      -1.68745
    326.14955       0.56255
    326.15566       1.06255
    326.16176      -1.18745
    326.16786       1.68755
    326.17397      -2.56245
    326.18007       0.81255
    326.18618       0.93755
    326.19228       1.31255
    326.19839      -4.06245
    326.20449       1.43755
    326.21060       2.18755
    326.21670      -1.18745
    326.22281       2.31255
    326.22891       0.18755
    326.23501      -1.56245
    326.24112       1.43755
    326.24722      -1.43745
    326.25333      -0.06245
    326.25943       0.18755
    326.26554      -1.18745
    326.27164       2.06255
    326.27775      -1.56245
    326.28385       0.68755
    326.28996      -0.56245
    326.29606       0.68755
    326.30216      -0.56245
    326.30827      -0.31245
    326.31437       0.43755
    326.32048      -0.43745
    326.32658       0.81255
    326.33269      -0.56245
    326.33879      -0.43745
    326.34490       2.18755
    326.35100      -0.68745
    326.35711      -0.68745
    326.36321       0.93755
    326.36931      -0.68745
    326.37542      -1.06245
    326.38152       0.68755
    326.38763      -1.31245
    326.39373       0.18755
    326.39984       1.81255
    326.40594      -3.06245
    326.41205       2.31255
    326.41815      -0.68745
    326.42426      -0.81245
    326.43036       2.68755
    326.43646      -1.56245
    326.44257      -0.56245
    326.44867      -0.31245
    326.45478      -2.31245
    326.46088       0.06255
    326.46699       1.56255
    326.47309      -0.81245
    326.47920      -0.56245
    326.48530       3.68755
    326.49141      -1.18745
    326.49751       1.06255
    326.50361       1.93755
    326.50972      -1.68745
    326.51582      -0.06245
    326.52193       1.68755
    326.52803      -1.81245
    326.53414      -0.31245
    326.54024       0.06255
    326.54635       2.06255
    326.55245      -3.06245
    326.55856       1.18755
    326.56466       0.56255
    326.57076      -2.81245
    326.57687       3.06255
    326.58297      -2.68745
    326.58908      -2.43745
    326.59518       1.56255
    326.60129      -0.68745
    326.60739      -0.31245
    326.61350      -1.56245
    326.61960       1.06255
    326.62571      -0.18745
    326.63181       1.18755
    326.63791      -2.56245
    326.64402       0.31255
    326.65012      -0.06245
    326.65623      -2.06245
    326.66233      -0.93745
    326.66844       0.43755
    326.67454      -2.18745
    326.68065       1.56255
    326.68675      -0.93745
    326.69286       1.31255
    326.69896       1.18755
    326.70506      -1.18745
    326.71117       1.43755
    326.71727      -0.43745
    326.72338      -0.81245
    326.72948       0.56255
    326.73559      -1.56245
    326.74169      -2.43745
    326.74780       3.56255
    326.75390      -2.56245
    326.76001       0.43755
    326.76611      -0.68745
    326.77221      -0.81245
    326.77832       1.06255
    326.78442      -0.31245
    326.79053      -1.93745
    326.79663       1.81255
    326.80274      -1.93745
    326.80884       0.31255
    326.81495       2.06255
    326.82105      -2.31245
    326.82716       1.43755
    326.83326      -1.06245
    326.83936       0.31255
    326.84547      -0.18745
    326.85157       0.56255
    326.85768       0.93755
    326.86378       0.18755
    326.86989      -1.68745
    326.87599       0.43755
    326.88210       0.06255
    326.88820      -1.18745
    326.89431       2.43755
    326.90041      -0.81245
    326.90651       1.18755
    326.91262      -0.56245
    326.91872       0.56255
    326.92483       0.56255
    326.93093      -0.68745
    326.93704      -0.06245
    326.94314       0.68755
    326.94925      -0.56245
    326.95535       0.81255
    326.96146       1.43755
    326.96756      -0.56245
    326.97366       3.43755
    326.97977      -1.81245
    326.98587       1.06255
    326.99198       0.93755
    326.99808      -0.18745
    327.00419       0.93755
    327.01029      -0.56245
    327.01640       0.18755
    327.02250       2.81255
    327.02861      -2.18745
    327.03471       0.56255
    327.04081      -1.31245
    327.04692       0.31255
    327.05302       3.06255
    327.05913      -1.43745
    327.06523      -0.81245
    327.07134       1.43755
    327.07744      -1.06245
    327.08355       2.68755
    327.08965      -0.93745
    327.09576      -0.68745
    327.10186       1.43755
    327.10796      -0.68745
    327.11407       0.93755
    327.12017       0.93755
    327.12628      -0.93745
    327.13238      -0.56245
    327.13849       1.93755
    327.14459      -1.06245
    327.15070      -1.43745
    327.15680       1.56255
    327.16291      -2.18745
    327.16901       1.18755
    327.17511       0.18755
    327.18122      -0.06245
    327.18732       2.18755
    327.19343       1.43755
    327.19953      -0.93745
    327.20564       0.43755
    327.21174       1.31255
    327.21785      -3.18745
    327.22395       1.68755
    327.23006      -0.81245
    327.23616      -0.06245
    327.24226       1.31255
    327.24837      -1.31245
    327.25447       0.31255
    327.26058       1.31255
    327.26668      -1.93745
    327.27279       3.81255
    327.27889       0.31255
    327.28500      -1.93745
    327.29110       1.81255
    327.29721      -0.81245
    327.30331       0.68755
    327.30941      -1.18745
    327.31552       1.06255
    327.32162       1.06255
    327.32773      -0.81245
    327.33383      -0.06245
    327.33994       3.31255
    327.34604      -1.56245
    327.35215       1.31255
    327.35825      -0.43745
    327.36436       0.81255
    327.37046       0.06255
    327.37656      -0.31245
    327.38267       1.31255
    327.38877      -0.18745
    327.39488       0.93755
    327.40098      -1.06245
    327.40709      -1.93745
    327.41319       0.31255
    327.41930       0.31255
    327.42540      -0.68745
    327.43151       0.31255
    327.43761      -0.56245
    327.44371      -0.81245
    327.44982       1.56255
    327.45592      -1.43745
    327.46203      -0.43745
    327.46813       2.06255
    327.47424      -2.31245
    327.48034       0.56255
    327.48645       1.56255
    327.49255      -2.18745
    327.49866       3.43755
    327.50476      -0.81245
    327.51086      -1.06245
    327.51697       1.31255
    327.52307      -1.81245
    327.52918       2.18755
    327.53528       0.43755
    327.54139      -2.56245
    327.54749       2.43755
    327.55360      -2.06245
    327.55970       0.31255
    327.56581       0.81255
    327.57191      -2.56245
    327.57801       1.18755
    327.58412      -0.81245
    327.59022       0.31255
    327.59633       0.06255
    327.60243      -1.06245
    327.60854       2.31255
    327.61464      -0.31245
    327.62075       0.18755
    327.62685       1.56255
    327.63296      -1.81245
    327.63906       0.93755
    327.64516      -1.43745
    327.65127       2.81255
    327.65737      -2.31245
    327.66348       0.43755
    327.66958       0.43755
    327.67569      -0.06245
    327.68179      -1.68745
    327.68790       1.43755
    327.69400      -3.56245
    327.70011       0.56255
    327.70621       0.18755
    327.71231      -1.68745
    327.71842       0.06255
    327.72452      -2.06245
    327.73063       0.56255
    327.73673      -0.81245
    327.74284       0.31255
    327.74894       3.31255
    327.75505      -2.43745
    327.76115       0.06255
    327.76725       0.06255
    327.77336       0.93755
    327.77946       1.31255
    327.78557      -0.93745
    327.79167       2.18755
    327.79778      -1.68745
    327.80388       0.31255
    327.80999       2.93755
    327.81609      -2.81245
    327.82220       1.93755
    327.82830      -0.06245
    327.83440      -0.56245
    327.84051       0.43755
    327.84661      -1.68745
    327.85272       1.31255
    327.85882       0.18755
    327.86493      -0.93745
    327.87103      -0.06245
    327.87714      -1.56245
    327.88324       1.43755
    327.88935      -0.68745
    327.89545      -1.56245
    327.90155       3.06255
    327.90766      -3.56245
    327.91376       1.18755
    327.91987      -0.18745
    327.92597      -1.56245
    327.93208       1.31255
    327.93818      -0.43745
    327.94429      -1.18745
    327.95039       2.06255
    327.95650       0.06255
    327.96260       0.06255
    327.96870       1.81255
    327.97481      -0.81245
    327.98091      -2.43745
    327.98702       0.68755
    327.99312      -0.31245
    327.99923      -0.06245
    328.00533       1.56255
    328.01144      -2.31245
    328.01754       1.18755
    328.02365       0.18755
    328.02975      -0.68745
    328.03585       3.43755
    328.04196      -3.06245
    328.04806       0.93755
    328.05417       0.43755
    328.06027      -0.18745
    328.06638      -0.81245
    328.07248      -1.31245
    328.07859       0.56255
    328.08469      -1.43745
    328.09080      -2.68745
    328.09690       2.68755
    328.10300      -2.68745
    328.10911      -0.93745
    328.11521       2.81255
    328.12132      -2.56245
    328.12742       1.68755
    328.13353      -3.06245
    328.13963       1.31255
    328.14574       0.81255
    328.15184      -0.06245
    328.15795       0.68755
    328.16405      -1.43745
    328.17015       1.56255
    328.17626       1.06255
    328.18236      -0.18745
    328.18847       1.06255
    328.19457      -3.18745
    328.20068       0.56255
    328.20678      -0.06245
    328.21289      -0.68745
    328.21899       2.56255
    328.22510      -2.81245
    328.23120       1.43755
    328.23730      -0.56245
    328.24341       1.81255
    328.24951      -0.06245
    328.25562       0.93755
    328.26172       1.81255
    328.26783      -1.81245
    328.27393       2.18755
    328.28004      -1.56245
    328.28614       2.56255
    328.29225      -1.56245
    328.29835      -0.31245
    328.30445       2.43755
    328.31056      -0.81245
    328.31666       2.43755
    328.32277      -2.68745
    328.32887       2.31255
    328.33498      -0.56245
    328.34108       1.43755
    328.34719      -0.31245
    328.35329       0.06255
    328.35940       1.43755
    328.36550      -1.81245
    328.37160       2.93755
    328.37771      -0.93745
    328.38381       1.31255
    328.38992       1.93755
    328.39602      -2.18745
    328.40213       0.18755
    328.40823       0.56255
    328.41434       0.31255
    328.42044       0.81255
    328.42655      -2.81245
    328.43265       0.18755
    328.43875       1.06255
    328.44486      -1.68745
    328.45096       2.81255
    328.45707      -1.68745
    328.46317       1.56255
    328.46928      -0.18745
    328.47538       0.81255
    328.48149      -0.81245
    328.48759      -0.68745
    328.49370       3.06255
    328.49980      -2.06245
    328.50590       0.68755
    328.51201       2.56255
    328.51811      -1.56245
    328.52422       2.56255
    328.53032       0.43755
    328.53643      -0.31245
    328.54253      -0.68745
    328.54864      -0.31245
    328.55474       0.56255
    328.56085      -0.68745
    328.56695      -1.31245
    328.57305       3.31255
    328.57916      -1.43745
    328.58526       1.81255
    328.59137       0.43755
    328.59747      -2.81245
    328.60358       1.56255
    328.60968      -2.06245
    328.61579       0.43755
    328.62189      -1.68745
    328.62800      -0.31245
    328.63410      -0.56245
    328.64020      -0.18745
    328.64631       2.06255
    328.65241      -0.43745
    328.65852       0.31255
    328.66462       0.18755
    328.67073      -0.93745
    328.67683       2.81255
    328.68294      -1.43745
    328.68904       0.06255
    328.69515      -0.68745
    328.70125      -1.56245
    328.70735       2.93755
    328.71346       0.31255
    328.71956      -1.43745
    328.72567       1.43755
    328.73177      -0.81245
    328.73788       0.81255
    328.74398       1.56255
    328.75009      -1.43745
    328.75619       2.93755
    328.76230      -1.18745
    328.76840      -0.06245
    328.77450       0.43755
    328.78061      -1.31245
    328.78671       1.93755
    328.79282      -2.06245
    328.79892       1.31255
    328.80503       1.43755
    328.81113      -0.31245
    328.81724      -0.43745
    328.82334      -0.93745
    328.82945       1.31255
    328.83555       2.18755
    328.84165      -1.06245
    328.84776      -0.06245
    328.85386       0.68755
    328.85997      -1.43745
    328.86607       1.43755
    328.87218       0.43755
    328.87828      -0.56245
    328.88439       2.18755
    328.89049      -2.81245
    328.89660      -0.31245
    328.90270       1.81255
    328.90880      -1.31245
    328.91491      -0.18745
    328.92101       0.43755
    328.92712      -1.18745
    328.93322       1.43755
    328.93933       1.06255
    328.94543       1.31255
    328.95154      -0.18745
    328.95764      -1.56245
    328.96375      -0.68745
    328.96985       0.31255
    328.97595      -1.06245
    328.98206      -0.31245
    328.98816      -1.18745
    328.99427       2.18755
    329.00037       0.18755
    329.00648      -1.06245
    329.01258       2.93755
    329.01869      -1.68745
    329.02479       0.93755
    329.03090       0.18755
    329.03700      -1.18745
    329.04310      -0.56245
    329.04921       0.81255
    329.05531      -1.31245
    329.06142       1.81255
    329.06752       0.06255
    329.07363      -0.68745
    329.07973       2.18755
    329.08584      -2.06245
    329.09194       0.56255
    329.09805       0.31255
    329.10415      -3.31245
    329.11025       1.43755
    329.11636       0.68755
    329.12246      -0.43745
    329.12857       0.93755
    329.13467       0.06255
    329.14078      -0.18745
    329.14688       0.93755
    329.15299      -0.93745
    329.15909      -0.81245
    329.16520       1.06255
    329.17130      -2.06245
    329.17740      -0.18745
    329.18351       1.68755
    329.18961      -2.18745
    329.19572       1.31255
    329.20182      -1.18745
    329.20793      -0.56245
    329.21403       2.31255
    329.22014      -1.81245
    329.22624       0.68755
    329.23235      -0.56245
    329.23845      -1.68745
    329.24455       2.18755
    329.25066      -2.56245
    329.25676      -0.56245
    329.26287       0.31255
    329.26897      -0.81245
    329.27508       2.56255
    329.28118      -1.43745
    329.28729       1.43755
    329.29339      -1.06245
    329.29950      -0.81245
    329.30560      -0.06245
    329.31170       0.93755
    329.31781      -1.68745
    329.32391       1.31255
    329.33002       0.68755
    329.33612      -0.06245
    329.34223       2.93755
    329.34833      -2.06245
    329.35444       0.31255
    329.36054      -0.18745
    329.36665       0.43755
    329.37275       0.56255
    329.37885       0.43755
    329.38496      -0.06245
    329.39106       0.06255
    329.39717      -1.31245
    329.40327       2.43755
    329.40938      -2.06245
    329.41548       0.56255
    329.42159       1.31255
    329.42769      -0.81245
    329.43380       2.56255
    329.43990      -0.81245
    329.44600      -0.43745
    329.45211       1.93755
    329.45821      -1.43745
    329.46432       0.81255
    329.47042      -2.18745
    329.47653      -0.06245
    329.48263       0.56255
    329.48874      -0.93745
    329.49484       1.31255
    329.50095       0.93755
    329.50705      -0.93745
    329.51315      -1.31245
    329.51926       0.81255
    329.52536      -0.18745
    329.53147      -1.43745
    329.53757       0.43755
    329.54368      -2.18745
    329.54978       1.56255
    329.55589       0.31255
    329.56199      -1.31245
    329.56810       1.06255
    329.57420      -1.68745
    329.58030      -1.18745
    329.58641       2.56255
    329.59251      -3.18745
    329.59862       0.68755
    329.60472       0.56255
    329.61083      -2.68745
    329.61693       3.18755
    329.62304      -0.81245
    329.62914      -0.56245
    329.63525       0.93755
    329.64135       1.31255
    329.64745      -1.68745
    329.65356       1.56255
    329.65966       0.18755
    329.66577       0.56255
    329.67187      -0.43745
    329.67798      -1.31245
    329.68408       1.56255
    329.69019       1.43755
    329.69629      -1.81245
    329.70240       2.31255
    329.70850      -1.06245
    329.71460      -1.06245
    329.72071       2.56255
    329.72681      -1.93745
    329.73292      -0.18745
    329.73902      -0.31245
    329.74513       0.06255
    329.75123       1.56255
    329.75734      -3.18745
    329.76344       0.56255
    329.76955      -1.43745
    329.77565      -1.18745
    329.78175       0.68755
    329.78786       0.43755
    329.79396      -1.93745
    329.80007       1.81255
    329.80617      -1.93745
    329.81228       1.18755
    329.81838      -0.18745
    329.82449      -2.18745
    329.83059       0.56255
    329.83670      -0.81245
    329.84280       0.18755
    329.84890       2.06255
    329.85501      -0.68745
    329.86111      -0.93745
    329.86722       2.56255
    329.87332      -2.68745
    329.87943       0.56255
    329.88553       0.81255
    329.89164      -1.18745
    329.89774       1.56255
    329.90384      -1.43745
    329.90995       0.56255
    329.91605       1.06255
    329.92216      -0.18745
    329.92826       0.81255
    329.93437       1.68755
    329.94047      -1.56245
    329.94658       0.18755
    329.95268       0.81255
    329.95879      -2.06245
    329.96489      -0.81245
    329.97099      -0.18745
    329.97710      -0.68745
    329.98320       1.68755
    329.98931      -2.18745
    329.99541       0.18755
    330.00152      -1.06245
    330.00762      -0.81245
    330.01373       3.06255
    330.01983      -2.06245
    330.02594      -1.06245
    330.03204       1.18755
    330.03814      -2.56245
    330.04425       1.81255
    330.05035       1.81255
    330.05646       0.06255
    330.06256       2.31255
    330.06867      -1.06245
    330.07477      -1.18745
    330.08088       0.56255
    330.08698       0.43755
    330.09309      -1.43745
    330.09919      -1.06245
    330.10529      -0.81245
    330.11140       0.81255
    330.11750      -0.06245
    330.12361      -0.31245
    330.12971       2.06255
    330.13582      -2.06245
    330.14192      -2.81245
    330.14803       0.68755
    330.15413       1.06255
    330.16024      -3.56245
    330.16634       4.06255
    330.17244      -2.68745
    330.17855       0.31255
    330.18465      -0.68745
    330.19076      -0.93745
    330.19686       2.81255
    330.20297      -3.18745
    330.20907       0.56255
    330.21518       1.43755
    330.22128      -1.31245
    330.22739       1.68755
    330.23349      -2.93745
    330.23959       1.18755
    330.24570       0.43755
    330.25180       0.31255
    330.25791       0.81255
    330.26401       0.81255
    330.27012      -3.31245
    330.27622       1.06255
    330.28233      -0.18745
    330.28843      -0.18745
    330.29454      -1.81245
    330.30064      -1.81245
    330.30674      -0.81245
    330.31285       0.68755
    330.31895      -1.06245
    330.32506       0.43755
    330.33116      -0.56245
    330.33727      -1.56245
    330.34337       1.31255
    330.34948      -0.06245
    330.35558      -1.31245
    330.36169       1.43755
    330.36779      -1.68745
    330.37389       0.81255
    330.38000      -0.68745
    330.38610       0.06255
    330.39221      -1.81245
    330.39831       2.43755
    330.40442      -0.06245
    330.41052      -1.68745
    330.41663       1.81255
    330.42273      -2.68745
    330.42884       1.93755
    330.43494      -2.43745
    330.44104      -0.31245
    330.44715       1.18755
    330.45325      -1.56245
    330.45936       0.68755
    330.46546       2.43755
    330.47157      -2.06245
    330.47767       2.43755
    330.48378      -1.56245
    330.48988      -0.43745
    330.49599       1.93755
    330.50209      -1.93745
    330.50819       1.18755
    330.51430      -0.81245
    330.52040       0.31255
    330.52651      -0.06245
    330.53261      -1.93745
    330.53872       2.93755
    330.54482      -2.06245
    330.55093       1.31255
    330.55703      -1.68745
    330.56314      -1.18745
    330.56924       1.18755
    330.57534      -2.93745
    330.58145       3.18755
    330.58755      -2.93745
    330.59366      -0.31245
    330.59976       1.31255
    330.60587      -0.81245
    330.61197       1.93755
    330.61808      -2.18745
    330.62418       1.06255
    330.63029      -1.31245
    330.63639      -0.56245
    330.64249       0.81255
    330.64860      -1.93745
    330.65470       0.81255
    330.66081      -1.68745
    330.66691      -0.56245
    330.67302       2.18755
    330.67912      -2.43745
    330.68523       2.06255
    330.69133      -0.93745
    330.69744       1.93755
    330.70354      -1.68745
    330.70964      -0.81245
    330.71575      -0.18745
    330.72185      -0.06245
    330.72796       0.68755
    330.73406      -1.93745
    330.74017       1.18755
    330.74627      -0.18745
    330.75238      -1.43745
    330.75848       2.81255
    330.76459      -3.43745
    330.77069       1.18755
    330.77679      -1.31245
    330.78290       0.18755
    330.78900      -1.68745
    330.79511      -1.31245
    330.80121       1.43755
    330.80732       0.18755
    330.81342      -1.31245
    330.81953       1.68755
    330.82563      -2.06245
    330.83174       1.56255
    330.83784       1.68755
    330.84394      -1.81245
    330.85005      -0.31245
    330.85615      -1.93745
    330.86226       0.31255
    330.86836       0.81255
    330.87447      -0.81245
    330.88057       2.06255
    330.88668      -1.81245
    330.89278       0.43755
    330.89889       0.93755
    330.90499      -0.43745
    330.91109      -1.93745
    330.91720       1.43755
    330.92330      -1.43745
    330.92941      -0.31245
    330.93551      -0.18745
    330.94162      -1.31245
    330.94772       1.68755
    330.95383      -0.31245
    330.95993      -0.68745
    330.96604       1.43755
    330.97214      -0.18745
    330.97824       0.18755
    330.98435       1.06255
    330.99045      -3.68745
    330.99656       1.68755
    331.00266       1.18755
    331.00877      -1.56245
    331.01487       2.56255
    331.02098      -3.18745
    331.02708       1.93755
    331.03319      -1.43745
    331.03929      -0.43745
    331.04539       0.18755
    331.05150      -2.18745
    331.05760       1.93755
    331.06371      -2.06245
    331.06981      -0.68745
    331.07592       1.31255
    331.08202      -2.68745
    331.08813       1.68755
    331.09423      -0.43745
    331.10034      -0.93745
    331.10644       2.31255
    331.11254      -2.56245
    331.11865       2.06255
    331.12475       0.56255
    331.13086      -0.31245
    331.13696       0.68755
    331.14307      -0.06245
    331.14917      -1.06245
    331.15528      -0.06245
    331.16138      -0.81245
    331.16749       1.06255
    331.17359      -1.68745
    331.17969      -0.43745
    331.18580      -0.56245
    331.19190       0.43755
    331.19801       0.56255
    331.20411      -1.31245
    331.21022      -2.18745
    331.21632       2.18755
    331.22243       1.31255
    331.22853      -2.56245
    331.23464       1.93755
    331.24074      -1.81245
    331.24684       1.93755
    331.25295       1.56255
    331.25905      -3.06245
    331.26516       1.68755
    331.27126      -0.68745
    331.27737      -2.18745
    331.28347       1.06255
    331.28958      -2.18745
    331.29568       0.81255
    331.30179       0.18755
    331.30789      -1.18745
    331.31399       1.81255
    331.32010      -1.68745
    331.32620      -0.06245
    331.33231      -1.18745
    331.33841      -0.18745
    331.34452      -0.56245
    331.35062       0.06255
    331.35673      -0.93745
    331.36283       1.81255
    331.36894      -1.81245
    331.37504       0.18755
    331.38114       2.06255
    331.38725      -1.43745
    331.39335       1.68755
    331.39946      -1.81245
    331.40556      -1.31245
    331.41167       1.18755
    331.41777      -1.31245
    331.42388       0.56255
    331.42998       1.68755
    331.43609      -1.81245
    331.44219       2.18755
    331.44829      -0.31245
    331.45440      -0.43745
    331.46050       2.18755
    331.46661      -2.06245
    331.47271       0.81255
    331.47882      -0.06245
    331.48492      -2.31245
    331.49103       1.81255
    331.49713      -2.68745
    331.50324       1.93755
    331.50934       2.06255
    331.51544      -0.18745
    331.52155       2.93755
    331.52765      -2.68745
    331.53376       0.56255
    331.53986       0.81255
    331.54597      -1.56245
    331.55207      -0.56245
    331.55818      -0.43745
    331.56428      -1.06245
    331.57039       1.81255
    331.57649      -0.81245
    331.58259       1.93755
    331.58870      -1.81245
    331.59480       2.31255
    331.60091       0.18755
    331.60701       0.43755
    331.61312       0.31255
    331.61922      -0.06245
    331.62533      -2.43745
    331.63143       0.43755
    331.63754       1.43755
    331.64364      -2.31245
    331.64974       1.31255
    331.65585      -2.06245
    331.66195       1.06255
    331.66806       1.81255
    331.67416      -0.81245
    331.68027      -1.31245
    331.68637       0.06255
    331.69248      -1.31245
    331.69858       0.31255
    331.70469      -2.81245
    331.71079       2.06255
    331.71689      -1.93745
    331.72300       1.31255
    331.72910       0.93755
    331.73521      -1.18745
    331.74131       2.18755
    331.74742      -1.43745
    331.75352      -1.56245
    331.75963       1.81255
    331.76573      -1.56245
    331.77184      -0.56245
    331.77794       0.31255
    331.78404      -1.56245
    331.79015      -0.06245
    331.79625       1.18755
    331.80236      -2.81245
    331.80846       0.68755
    331.81457      -1.31245
    331.82067      -2.56245
    331.82678       1.06255
    331.83288      -1.18745
    331.83899       2.56255
    331.84509      -1.93745
    331.85119       1.43755
    331.85730       2.06255
    331.86340      -1.18745
    331.86951       0.93755
    331.87561       1.56255
    331.88172      -2.43745
    331.88782       0.68755
    331.89393       0.18755
    331.90003      -0.68745
    331.90614       0.31255
    331.91224      -0.18745
    331.91834      -0.93745
    331.92445       0.81255
    331.93055       1.31255
    331.93666      -0.18745
    331.94276       1.31255
    331.94887      -0.93745
    331.95497      -1.81245
    331.96108       1.56255
    331.96718      -1.93745
    331.97328       0.18755
    331.97939       0.68755
    331.98549      -1.93745
    331.99160       1.31255
    331.99770      -0.43745
    332.00381       1.81255
    332.00991      -0.81245
    332.01602      -0.56245
    332.02212       2.06255
    332.02823      -1.06245
    332.03433      -0.56245
    332.04043       1.18755
    332.04654      -2.56245
    332.05264       3.18755
    332.05875      -0.81245
    332.06485      -1.43745
    332.07096       3.93755
    332.07706      -1.43745
    332.08317       1.93755
    332.08927       0.68755
    332.09538       0.06255
    332.10148       0.43755
    332.10758      -1.06245
    332.11369      -1.06245
    332.11979       0.68755
    332.12590       0.43755
    332.13200      -1.31245
    332.13811       1.68755
    332.14421      -0.93745
    332.15032       1.06255
    332.15642       1.06255
    332.16253       0.18755
    332.16863       0.68755
    332.17473       0.56255
    332.18084      -1.93745
    332.18694      -0.31245
    332.19305       0.43755
    332.19915       1.93755
    332.20526       0.56255
    332.21136      -0.43745
    332.21747       0.06255
    332.22357      -0.31245
    332.22968      -0.06245
    332.23578       1.93755
    332.24188      -2.31245
    332.24799      -1.18745
    332.25409       1.43755
    332.26020      -0.43745
    332.26630       2.31255
    332.27241      -1.06245
    332.27851      -0.81245
    332.28462       0.81255
    332.29072       0.06255
    332.29683      -0.68745
    332.30293       2.93755
    332.30903      -2.68745
    332.31514       0.56255
    332.32124       0.68755
    332.32735      -1.43745
    332.33345       1.31255
    332.33956      -0.68745
    332.34566      -0.06245
    332.35177      -0.43745
    332.35787       0.31255
    332.36398      -0.06245
    332.37008       2.43755
    332.37618      -2.81245
    332.38229      -0.31245
    332.38839       0.93755
    332.39450      -1.56245
    332.40060       1.43755
    332.40671      -1.43745
    332.41281      -0.18745
    332.41892       0.31255
    332.42502       1.43755
    332.43113      -1.43745
    332.43723       2.43755
    332.44333      -3.56245
    332.44944       0.18755
    332.45554       1.31255
    332.46165      -2.68745
    332.46775       2.06255
    332.47386      -1.31245
    332.47996       0.56255
    332.48607       0.93755
    332.49217       0.43755
    332.49828       1.18755
    332.50438      -2.06245
    332.51048       1.56255
    332.51659       1.81255
    332.52269      -2.81245
    332.52880       2.06255
    332.53490      -0.56245
    332.54101       1.68755
    332.54711       1.68755
    332.55322      -2.18745
    332.55932       1.81255
    332.56543       0.06255
    332.57153      -1.31245
    332.57763       1.31255
    332.58374      -2.43745
    332.58984       0.81255
    332.59595       0.06255
    332.60205      -1.31245
    332.60816       1.18755
    332.61426      -1.18745
    332.62037       0.81255
    332.62647       0.81255
    332.63258      -0.81245
    332.63868      -0.93745
    332.64478      -0.06245
    332.65089      -0.06245
    332.65699       1.93755
    332.66310      -2.81245
    332.66920       0.31255
    332.67531       1.68755
    332.68141       0.18755
    332.68752       0.43755
    332.69362      -0.56245
    332.69973      -1.43745
    332.70583       3.31255
    332.71193      -0.06245
    332.71804      -1.18745
    332.72414       0.93755
    332.73025      -2.31245
    332.73635       1.56255
    332.74246      -0.31245
    332.74856      -3.68745
    332.75467       1.81255
    332.76077      -0.31245
    332.76688      -1.31245
    332.77298       1.31255
    332.77908      -1.31245
    332.78519       0.68755
    332.79129       0.93755
    332.79740      -2.56245
    332.80350       0.81255
    332.80961      -1.81245
    332.81571      -0.06245
    332.82182       0.68755
    332.82792       0.06255
    332.83403       0.43755
    332.84013       2.81255
    332.84623      -1.43745
    332.85234       1.43755
    332.85844      -1.56245
    332.86455       0.31255
    332.87065       3.68755
    332.87676      -3.56245
    332.88286       1.31255
    332.88897       1.31255
    332.89507       0.18755
    332.90118       2.81255
    332.90728      -0.43745
    332.91338      -0.93745
    332.91949       2.93755
    332.92559      -2.43745
    332.93170       2.18755
    332.93780      -2.68745
    332.94391      -0.56245
    332.95001       1.56255
    332.95612      -1.56245
    332.96222       0.81255
    332.96833      -0.18745
    332.97443       0.68755
    332.98053       0.56255
    332.98664      -0.93745
    332.99274       3.18755
    332.99885       0.06255
    333.00495      -1.06245
    333.01106       0.56255
    333.01716      -0.06245
    333.02327       0.68755
    333.02937       0.43755
    333.03548       0.06255
    333.04158      -0.56245
    333.04768       3.06255
    333.05379      -2.06245
    333.05989       1.18755
    333.06600       0.81255
    333.07210      -0.68745
    333.07821      -0.06245
    333.08431      -0.18745
    333.09042      -1.06245
    333.09652       1.06255
    333.10263       0.18755
    333.10873       0.81255
    333.11483      -0.81245
    333.12094       1.06255
    333.12704       0.68755
    333.13315      -0.31245
    333.13925       1.43755
    333.14536       0.18755
    333.15146       0.06255
    333.15757      -0.68745
    333.16367       0.31255
    333.16978      -0.93745
    333.17588      -1.43745
    333.18198       1.18755
    333.18809       1.93755
    333.19419      -2.81245
    333.20030       0.93755
    333.20640       0.06255
    333.21251      -0.81245
    333.21861       1.06255
    333.22472      -3.68745
    333.23082       1.56255
    333.23693      -0.31245
    333.24303       0.68755
    333.24913      -0.81245
    333.25524      -1.93745
    333.26134       2.43755
    333.26745      -1.56245
    333.27355       0.31255
    333.27966       0.06255
    333.28576      -1.31245
    333.29187      -1.43745
    333.29797      -1.56245
    333.30408      -0.06245
    333.31018      -0.06245
    333.31628      -0.31245
    333.32239       1.68755
    333.32849      -2.06245
    333.33460       2.18755
    333.34070      -0.68745
    333.34681       0.43755
    333.35291      -0.06245
    333.35902      -1.43745
    333.36512       1.31255
    333.37123       0.56255
    333.37733       0.06255
    333.38343       0.31255
    333.38954      -1.18745
    333.39564       2.18755
    333.40175       0.06255
    333.40785       0.81255
    333.41396      -0.81245
    333.42006       0.81255
    333.42617      -0.31245
    333.43227      -0.43745
    333.43838       0.93755
    333.44448      -0.68745
    333.45058      -0.56245
    333.45669       1.43755
    333.46279      -0.31245
    333.46890       0.93755
    333.47500       0.18755
    333.48111      -0.06245
    333.48721       0.93755
    333.49332      -0.68745
    333.49942       1.06255
    333.50553      -3.81245
    333.51163       1.43755
    333.51773       1.56255
    333.52384      -0.68745
    333.52994      -0.81245
    333.53605       1.81255
    333.54215      -1.31245
    333.54826       0.81255
    333.55436      -0.43745
    333.56047       0.06255
    333.56657      -1.93745
    333.57268       2.68755
    333.57878      -0.93745
    333.58488       0.06255
    333.59099       0.56255
    333.59709       0.81255
    333.60320      -1.43745
    333.60930       1.43755
    333.61541      -0.56245
    333.62151      -1.18745
    333.62762      -0.18745
    333.63372      -0.93745
    333.63983      -0.31245
    333.64593      -1.31245
    333.65203      -0.93745
    333.65814       0.43755
    333.66424      -1.56245
    333.67035       1.56255
    333.67645       0.06255
    333.68256       0.93755
    333.68866      -1.81245
    333.69477       0.93755
    333.70087       1.43755
    333.70698      -2.31245
    333.71308      -0.56245
    333.71918      -0.56245
    333.72529       1.56255
    333.73139      -0.93745
    333.73750       0.18755
    333.74360      -0.18745
    333.74971      -1.31245
    333.75581       0.43755
    333.76192       0.31255
    333.76802      -1.56245
    333.77413       1.81255
    333.78023      -1.68745
    333.78633       1.56255
    333.79244       0.43755
    333.79854      -1.43745
    333.80465       2.06255
    333.81075      -1.68745
    333.81686      -0.06245
    333.82296       1.68755
    333.82907      -1.31245
    333.83517       0.18755
    333.84128       0.56255
    333.84738       0.06255
    333.85348       0.56255
    333.85959      -1.43745
    333.86569       1.93755
    333.87180       1.93755
    333.87790      -2.31245
    333.88401       1.68755
    333.89011       0.06255
    333.89622      -0.06245
    333.90232       1.68755
    333.90843      -0.81245
    333.91453      -0.06245
    333.92063      -0.31245
    333.92674       0.68755
    333.93284       1.68755
    333.93895      -1.68745
    333.94505       1.18755
    333.95116      -0.56245
    333.95726       1.06255
    333.96337      -1.18745
    333.96947       0.68755
    333.97558      -0.18745
    333.98168       0.06255
    333.98778       0.31255
    333.99389      -1.31245
    333.99999       0.31255
    334.00610       1.43755
    334.01220      -1.06245
    334.01831       2.93755
    334.02441      -3.81245
    334.03052       2.43755
    334.03662       1.06255
    334.04273      -1.68745
    334.04883       3.56255
    334.05493      -2.56245
    334.06104      -0.06245
    334.06714       0.93755
    334.07325      -1.93745
    334.07935       0.56255
    334.08546       1.06255
    334.09156      -1.06245
    334.09767       0.93755
    334.10377      -0.31245
    334.10987      -0.31245
    334.11598       0.06255
    334.12208      -1.06245
    334.12819       0.18755
    334.13429       0.06255
    334.14040       0.81255
    334.14650       0.56255
    334.15261      -1.06245
    334.15871       0.68755
    334.16482      -0.18745
    334.17092      -0.68745
    334.17702       0.18755
    334.18313      -0.93745
    334.18923       0.68755
    334.19534      -1.31245
    334.20144       2.18755
    334.20755       0.06255
    334.21365      -2.93745
    334.21976       0.18755
    334.22586       1.43755
    334.23197      -0.68745
    334.23807       0.81255
    334.24417       0.81255
    334.25028      -2.06245
    334.25638       1.68755
    334.26249      -0.18745
    334.26859      -1.18745
    334.27470       0.56255
    334.28080      -1.68745
    334.28691       0.31255
    334.29301       1.81255
    334.29912      -0.06245
    334.30522      -0.18745
    334.31132       0.43755
    334.31743      -0.93745
    334.32353       0.68755
    334.32964       0.68755
    334.33574      -2.06245
    334.34185       1.18755
    334.34795      -0.31245
    334.35406       0.93755
    334.36016       1.06255
    334.36627      -1.56245
    334.37237       3.56255
    334.37847      -2.31245
    334.38458       0.18755
    334.39068       1.06255
    334.39679      -1.31245
    334.40289       0.18755
    334.40900      -1.06245
    334.41510      -0.31245
    334.42121       1.31255
    334.42731      -0.93745
    334.43342       0.56255
    334.43952      -0.81245
    334.44562      -0.06245
    334.45173       2.06255
    334.45783      -1.81245
    334.46394       1.68755
    334.47004      -0.31245
    334.47615      -1.31245
    334.48225       0.31255
    334.48836      -0.43745
    334.49446       1.06255
    334.50057       0.56255
    334.50667      -1.18745
    334.51277       0.31255
    334.51888       1.18755
    334.52498      -1.43745
    334.53109       1.18755
    334.53719       0.18755
    334.54330      -0.81245
    334.54940       0.56255
    334.55551      -1.81245
    334.56161       0.81255
    334.56772       0.31255
    334.57382       0.56255
    334.57992       1.56255
    334.58603      -1.06245
    334.59213      -0.18745
    334.59824      -0.43745
    334.60434      -0.56245
    334.61045       0.06255
    334.61655      -0.06245
    334.62266      -0.81245
    334.62876       2.06255
    334.63487      -3.56245
    334.64097       1.56255
    334.64707       0.68755
    334.65318       0.68755
    334.65928      -0.06245
    334.66539      -0.56245
    334.67149      -0.18745
    334.67760      -0.68745
    334.68370       0.43755
    334.68981      -0.56245
    334.69591      -0.81245
    334.70202       0.31255
    334.70812      -1.68745
    334.71422       1.31255
    334.72033      -0.43745
    334.72643       0.43755
    334.73254       0.31255
    334.73864      -0.31245
    334.74475      -1.18745
    334.75085       1.06255
    334.75696       0.06255
    334.76306      -1.18745
    334.76917       0.68755
    334.77527      -2.31245
    334.78137      -0.06245
    334.78748      -0.31245
    334.79358       0.18755
    334.79969       0.93755
    334.80579       0.68755
    334.81190       0.68755
    334.81800       2.31255
    334.82411      -2.93745
    334.83021       2.56255
    334.83632      -1.43745
    334.84242      -0.06245
    334.84852       2.18755
    334.85463      -2.06245
    334.86073       1.18755
    334.86684       1.06255
    334.87294       0.31255
    334.87905       0.43755
    334.88515       0.06255
    334.89126      -1.31245
    334.89736       2.06255
    334.90347      -1.43745
    334.90957      -0.43745
    334.91567       1.81255
    334.92178      -1.56245
    334.92788       1.18755
    334.93399       0.06255
    334.94009       0.06255
    334.94620      -0.68745
    334.95230       0.31255
    334.95841      -2.43745
    334.96451       0.06255
    334.97062       0.81255
    334.97672      -1.56245
    334.98282       2.06255
    334.98893      -1.56245
    334.99503      -0.81245
    335.00114       3.06255
    335.00724      -1.68745
    335.01335       0.56255
    335.01945       1.93755
    335.02556      -3.93745
    335.03166       0.81255
    335.03777      -1.43745
    335.04387      -1.31245
    335.04997       1.06255
    335.05608      -0.68745
    335.06218       1.18755
    335.06829       0.06255
    335.07439      -0.18745
    335.08050       1.18755
    335.08660       0.56255
    335.09271      -1.18745
    335.09881       0.18755
    335.10492      -1.68745
    335.11102       1.18755
    335.11712      -1.31245
    335.12323       2.43755
    335.12933      -0.18745
    335.13544      -0.31245
    335.14154       1.56255
    335.14765       0.93755
    335.15375      -0.56245
    335.15986       2.06255
    335.16596       0.68755
    335.17207      -0.93745
    335.17817       0.18755
    335.18427      -1.43745
    335.19038       0.31255
    335.19648       2.93755
    335.20259      -1.81245
    335.20869       2.06255
    335.21480      -0.56245
    335.22090      -2.31245
    335.22701       2.18755
    335.23311      -0.81245
    335.23922      -0.93745
    335.24532       1.68755
    335.25142      -2.06245
    335.25753      -0.18745
    335.26363       1.18755
    335.26974      -1.68745
    335.27584       1.18755
    335.28195       0.68755
    335.28805      -1.18745
    335.29416       2.43755
    335.30026       0.06255
    335.30637      -1.56245
    335.31247       1.43755
    335.31857       0.06255
    335.32468       0.31255
    335.33078       0.31255
    335.33689      -1.43745
    335.34299       0.68755
    335.34910       0.43755
    335.35520       0.43755
    335.36131      -1.06245
    335.36741       0.81255
    335.37352      -2.93745
    335.37962       0.93755
    335.38572      -2.31245
    335.39183       0.43755
    335.39793       0.31255
    335.40404      -0.93745
    335.41014       1.43755
    335.41625      -0.43745
    335.42235      -1.31245
    335.42846       1.43755
    335.43456      -0.43745
    335.44067       0.68755
    335.44677       0.93755
    335.45287      -2.81245
    335.45898       2.18755
    335.46508       1.68755
    335.47119      -0.93745
    335.47729       1.18755
    335.48340       0.56255
    335.48950      -1.06245
    335.49561       1.06255
    335.50171      -1.31245
    335.50782      -0.31245
    335.51392      -0.18745
    335.52002       0.06255
    335.52613      -0.43745
    335.53223       1.56255
    335.53834      -0.18745
    335.54444      -0.68745
    335.55055       1.06255
    335.55665      -2.18745
    335.56276       0.06255
    335.56886       2.93755
    335.57497      -2.43745
    335.58107       1.56255
    335.58717      -0.56245
    335.59328      -1.81245
    335.59938       2.68755
    335.60549      -1.56245
    335.61159       1.93755
    335.61770      -1.06245
    335.62380      -0.06245
    335.62991       0.93755
    335.63601      -1.06245
    335.64212      -1.18745
    335.64822       0.93755
    335.65432      -1.56245
    335.66043      -0.18745
    335.66653       2.06255
    335.67264       0.43755
    335.67874       1.68755
    335.68485      -0.68745
    335.69095      -1.81245
    335.69706       2.68755
    335.70316       0.43755
    335.70927      -0.56245
    335.71537       2.56255
    335.72147      -2.18745
    335.72758       0.68755
    335.73368       1.43755
    335.73979      -2.43745
    335.74589       0.31255
    335.75200      -0.56245
    335.75810       1.06255
    335.76421      -1.43745
    335.77031       1.31255
    335.77642       0.43755
    335.78252       0.18755
    335.78862      -0.68745
    335.79473       0.43755
    335.80083       1.06255
    335.80694       0.43755
    335.81304       0.56255
    335.81915       1.68755
    335.82525      -2.31245
    335.83136       1.68755
    335.83746       0.68755
    335.84357      -0.31245
    335.84967       2.43755
    335.85577      -1.56245
    335.86188       1.68755
    335.86798      -0.43745
    335.87409      -1.06245
    335.88019       2.18755
    335.88630      -0.68745
    335.89240      -1.31245
    335.89851       1.56255
    335.90461      -0.43745
    335.91072      -0.81245
    335.91682       2.18755
    335.92292      -0.18745
    335.92903       1.43755
    335.93513      -1.06245
    335.94124       1.31255
    335.94734      -2.18745
    335.95345       1.18755
    335.95955       0.56255
    335.96566       0.93755
    335.97176       0.81255
    335.97787      -0.31245
    335.98397      -0.93745
    335.99007      -0.18745
    335.99618      -0.06245
    336.00228      -0.56245
    336.00839       1.56255
    336.01449      -1.81245
    336.02060      -2.31245
    336.02670       2.06255
    336.03281      -2.06245
    336.03891       2.18755
    336.04502      -0.93745
    336.05112      -2.68745
    336.05722       2.31255
    336.06333      -0.81245
    336.06943       0.31255
    336.07554      -0.43745
    336.08164      -2.31245
    336.08775       1.31255
    336.09385      -1.93745
    336.09996       0.56255
    336.10606      -0.06245
    336.11217      -0.81245
    336.11827       2.68755
    336.12437      -1.06245
    336.13048      -0.68745
    336.13658       1.18755
    336.14269      -0.68745
    336.14879       1.43755
    336.15490      -2.81245
    336.16100      -0.68745
    336.16711       1.31255
    336.17321      -0.56245
    336.17932      -0.56245
    336.18542       1.56255
    336.19152      -1.56245
    336.19763       0.31255
    336.20373       1.31255
    336.20984      -0.93745
    336.21594      -1.06245
    336.22205      -1.31245
    336.22815       0.81255
    336.23426       1.93755
    336.24036      -1.93745
    336.24646       0.93755
    336.25257      -0.31245
    336.25867      -0.06245
    336.26478       2.06255
    336.27088      -1.18745
    336.27699       1.81255
    336.28309      -2.31245
    336.28920       0.31255
    336.29530      -0.31245
    336.30141      -1.68745
    336.30751       2.81255
    336.31361      -1.18745
    336.31972      -1.06245
    336.32582       3.56255
    336.33193      -1.68745
    336.33803       1.68755
    336.34414      -0.93745
    336.35024       0.68755
    336.35635      -0.81245
    336.36245      -1.06245
    336.36856       0.93755
    336.37466       0.18755
    336.38076      -1.81245
    336.38687       2.43755
    336.39297      -0.56245
    336.39908       1.06255
    336.40518       1.56255
    336.41129      -1.68745
    336.41739       1.18755
    336.42350      -0.43745
    336.42960       1.06255
    336.43571      -1.68745
    336.44181      -0.56245
    336.44791       1.68755
    336.45402      -1.06245
    336.46012       0.18755
    336.46623      -0.43745
    336.47233       1.56255
    336.47844      -1.68745
    336.48454       3.43755
    336.49065      -1.56245
    336.49675      -0.18745
    336.50286       1.31255
    336.50896      -3.56245
    336.51506      -0.31245
    336.52117       1.31255
    336.52727      -2.43745
    336.53338       2.06255
    336.53948       0.56255
    336.54559      -0.81245
    336.55169       1.18755
    336.55780      -1.81245
    336.56390      -0.18745
    336.57001      -0.56245
    336.57611       2.06255
    336.58221      -1.43745
    336.58832      -0.43745
    336.59442       2.93755
    336.60053      -0.68745
    336.60663       2.06255
    336.61274       0.31255
    336.61884      -0.31245
    336.62495       0.56255
    336.63105      -0.56245
    336.63716      -1.81245
    336.64326       2.56255
    336.64936      -0.06245
    336.65547      -1.18745
    336.66157      -1.68745
    336.66768       3.06255
    336.67378      -1.56245
    336.67989       0.43755
    336.68599       0.93755
    336.69210      -1.31245
    336.69820      -1.31245
    336.70431       0.56255
    336.71041      -3.06245
    336.71651       1.31255
    336.72262      -0.43745
    336.72872      -0.56245
    336.73483      -1.68745
    336.74093       0.93755
    336.74704      -1.31245
    336.75314       1.56255
    336.75925       1.43755
    336.76535      -1.43745
    336.77146      -1.93745
    336.77756       1.56255
    336.78366       1.18755
    336.78977      -0.93745
    336.79587       1.43755
    336.80198      -1.06245
    336.80808      -0.31245
    336.81419       1.81255
    336.82029      -0.81245
    336.82640       1.06255
    336.83250       1.56255
    336.83861      -1.93745
    336.84471      -2.43745
    336.85081       0.56255
    336.85692       0.93755
    336.86302      -0.56245
    336.86913       2.56255
    336.87523      -2.31245
    336.88134       0.18755
    336.88744       1.93755
    336.89355       0.31255
    336.89965      -2.43745
    336.90576       2.31255
    336.91186      -1.31245
    336.91796      -0.93745
    336.92407       1.81255
    336.93017       1.31255
    336.93628      -0.18745
    336.94238       0.68755
    336.94849      -0.43745
    336.95459       1.43755
    336.96070       0.43755
    336.96680      -0.81245
    336.97291      -0.31245
    336.97901       0.06255
    336.98511      -1.68745
    336.99122       2.06255
    336.99732      -0.18745
    337.00343      -0.31245
    337.00953       2.68755
    337.01564      -1.43745
    337.02174       2.18755
    337.02785       0.06255
    337.03395      -1.31245
    337.04006       1.31255
    337.04616      -3.43745
    337.05226       0.31255
    337.05837      -0.31245
    337.06447      -1.81245
    337.07058       2.06255
    337.07668      -1.06245
    337.08279      -0.93745
    337.08889       2.18755
    337.09500      -0.18745
    337.10110       0.93755
    337.10721      -0.43745
    337.11331      -0.68745
    337.11941      -0.56245
    337.12552       2.18755
    337.13162       0.06255
    337.13773      -1.31245
    337.14383       1.43755
    337.14994      -0.18745
    337.15604       1.68755
    337.16215      -0.31245
    337.16825       0.93755
    337.17436       0.68755
    337.18046      -1.81245
    337.18656      -0.93745
    337.19267       2.81255
    337.19877      -3.81245
    337.20488       1.93755
    337.21098       0.43755
    337.21709      -0.93745
    337.22319       1.31255
    337.22930       0.18755
    337.23540      -0.68745
    337.24151      -1.93745
    337.24761       1.93755
    337.25371      -0.81245
    337.25982      -0.68745
    337.26592       2.68755
    337.27203      -2.93745
    337.27813       0.81255
    337.28424       0.43755
    337.29034       0.06255
    337.29645       0.31255
    337.30255       2.06255
    337.30866      -1.18745
    337.31476       0.06255
    337.32086       0.93755
    337.32697      -1.68745
    337.33307       1.93755
    337.33918      -2.81245
    337.34528       1.56255
    337.35139       0.06255
    337.35749      -0.18745
    337.36360      -0.18745
    337.36970      -0.43745
    337.37581      -0.31245
[truncated: 13,330,957 more chars]
