# Supplementary material for: Solvent Controlled Generation of Spin Active Polarons in Two-Dimensional Material under UV Light Irradiation
Source: J Am Chem Soc. 2024 May 2;146(22):15010–8. doi: 10.1021/jacs.3c13296 (PMC11157526; doi:10.1021/jacs.3c13296)
Supplement: Supplementary file 1 — ja3c13296_si_001.zip [file ja3c13296_si_001.zip › Data_archive/EPR-raw-data/Figure-1a-GF-powder-dark-90K.txt]

waves=1 length=8192 data=CH1/2 
title= ~
sample= ~
comment= ~
date= 2022/05/16~13:35:44
cf325.000 st60.00 rmfirst fq100.00 md0.5x1
am6.00x100 tc0.03 uF9085.748000 MHz uP0.60000    mW 
accumu= 5
===== CH1 data Wave No.1 ===== 
mT            Intensity 
    275.00000     957.00281
    275.01221     957.75281
    275.02442     957.12781
    275.03663     955.87781
    275.04883     956.37781
    275.06104     960.12781
    275.07325     964.00281
    275.08546     964.62781
    275.09767     965.62781
    275.10988     966.37781
    275.12209     966.75281
    275.13429     966.87781
    275.14650     968.00281
    275.15871     969.12781
    275.17092     971.25281
    275.18313     971.50281
    275.19534     972.75281
    275.20754     973.00281
    275.21975     973.50281
    275.23196     976.00281
    275.24417     977.12781
    275.25638     978.37781
    275.26859     977.87781
    275.28080     980.50281
    275.29300     982.75281
    275.30521     983.00281
    275.31742     983.50281
    275.32963     984.12781
    275.34184     984.12781
    275.35405     982.50281
    275.36626     983.00281
    275.37846     985.00281
    275.39067     985.50281
    275.40288     986.50281
    275.41509     985.50281
    275.42730     983.12781
    275.43951     981.50281
    275.45172     979.75281
    275.46392     975.87781
    275.47613     972.87781
    275.48834     971.37781
    275.50055     973.12781
    275.51276     976.00281
    275.52497     977.12781
    275.53717     975.00281
    275.54938     976.75281
    275.56159     976.25281
    275.57380     977.00281
    275.58601     978.87781
    275.59822     977.00281
    275.61043     974.37781
    275.62263     973.87781
    275.63484     975.62781
    275.64705     977.37781
    275.65926     977.87781
    275.67147     976.00281
    275.68368     977.25281
    275.69589     977.75281
    275.70809     974.87781
    275.72030     972.62781
    275.73251     974.25281
    275.74472     974.87781
    275.75693     977.50281
    275.76914     980.75281
    275.78135     982.87781
    275.79355     987.62781
    275.80576     992.50281
    275.81797     994.87781
    275.83018     998.00281
    275.84239     998.00281
    275.85460    1001.87781
    275.86681    1003.87781
    275.87901    1005.00281
    275.89122    1007.12781
    275.90343    1007.62781
    275.91564    1010.62781
    275.92785    1008.87781
    275.94006    1009.62781
    275.95226    1009.37781
    275.96447    1008.75281
    275.97668    1006.00281
    275.98889    1004.12781
    276.00110    1004.62781
    276.01331    1005.37781
    276.02552    1001.62781
    276.03772    1003.25281
    276.04993    1002.87781
    276.06214    1002.75281
    276.07435    1002.75281
    276.08656    1000.62781
    276.09877     999.37781
    276.11098     997.75281
    276.12318     996.50281
    276.13539     995.87781
    276.14760     996.50281
    276.15981     998.25281
    276.17202    1002.87781
    276.18423    1005.50281
    276.19644    1005.75281
    276.20864    1006.37781
    276.22085    1005.25281
    276.23306    1004.37781
    276.24527    1004.87781
    276.25748    1005.12781
    276.26969    1003.50281
    276.28189    1005.25281
    276.29410    1005.62781
    276.30631    1004.50281
    276.31852    1003.62781
    276.33073    1001.62781
    276.34294    1000.25281
    276.35515     997.50281
    276.36735     995.37781
    276.37956     992.12781
    276.39177     989.62781
    276.40398     988.37781
    276.41619     984.75281
    276.42840     982.25281
    276.44061     981.87781
    276.45281     983.12781
    276.46502     983.87781
    276.47723     982.12781
    276.48944     984.00281
    276.50165     986.25281
    276.51386     986.75281
    276.52607     987.75281
    276.53827     987.37781
    276.55048     988.00281
    276.56269     987.25281
    276.57490     986.75281
    276.58711     986.62781
    276.59932     987.87781
    276.61152     989.37781
    276.62373     989.25281
    276.63594     989.87781
    276.64815     987.62781
    276.66036     986.12781
    276.67257     984.25281
    276.68478     982.00281
    276.69698     978.12781
    276.70919     975.37781
    276.72140     974.25281
    276.73361     973.50281
    276.74582     974.12781
    276.75803     971.25281
    276.77024     971.50281
    276.78244     969.37781
    276.79465     964.62781
    276.80686     959.12781
    276.81907     955.12781
    276.83128     952.37781
    276.84349     952.50281
    276.85570     950.50281
    276.86790     949.87781
    276.88011     950.12781
    276.89232     950.25281
    276.90453     948.37781
    276.91674     946.62781
    276.92895     943.62781
    276.94115     945.25281
    276.95336     944.50281
    276.96557     943.25281
    276.97778     941.75281
    276.98999     938.50281
    277.00220     937.00281
    277.01441     935.75281
    277.02661     937.50281
    277.03882     936.62781
    277.05103     937.50281
    277.06324     937.00281
    277.07545     936.75281
    277.08766     937.75281
    277.09987     938.75281
    277.11207     941.62781
    277.12428     942.87781
    277.13649     945.75281
    277.14870     947.75281
    277.16091     946.87781
    277.17312     950.00281
    277.18533     952.12781
    277.19753     950.62781
    277.20974     947.12781
    277.22195     948.75281
    277.23416     949.50281
    277.24637     951.75281
    277.25858     952.75281
    277.27079     952.62781
    277.28299     953.00281
    277.29520     953.12781
    277.30741     953.87781
    277.31962     952.87781
    277.33183     951.00281
    277.34404     946.87781
    277.35624     944.75281
    277.36845     943.37781
    277.38066     940.87781
    277.39287     938.00281
    277.40508     935.87781
    277.41729     932.50281
    277.42950     930.87781
    277.44170     932.50281
    277.45391     936.37781
    277.46612     942.50281
    277.47833     945.12781
    277.49054     949.75281
    277.50275     951.87781
    277.51496     953.87781
    277.52716     953.00281
    277.53937     953.50281
    277.55158     954.37781
    277.56379     954.75281
    277.57600     956.37781
    277.58821     956.87781
    277.60042     957.37781
    277.61262     957.25281
    277.62483     955.75281
    277.63704     954.75281
    277.64925     952.62781
    277.66146     953.62781
    277.67367     952.87781
    277.68587     948.50281
    277.69808     945.87781
    277.71029     942.12781
    277.72250     937.50281
    277.73471     935.12781
    277.74692     935.12781
    277.75913     937.62781
    277.77133     938.87781
    277.78354     941.87781
    277.79575     943.87781
    277.80796     942.37781
    277.82017     941.50281
    277.83238     940.12781
    277.84459     943.50281
    277.85679     945.12781
    277.86900     947.00281
    277.88121     948.37781
    277.89342     948.62781
    277.90563     948.62781
    277.91784     950.62781
    277.93005     953.87781
    277.94225     955.75281
    277.95446     955.37781
    277.96667     954.62781
    277.97888     956.50281
    277.99109     961.87781
    278.00330     962.00281
    278.01550     962.12781
    278.02771     962.12781
    278.03992     963.00281
    278.05213     960.87781
    278.06434     962.62781
    278.07655     963.00281
    278.08876     966.25281
    278.10096     970.62781
    278.11317     971.25281
    278.12538     975.12781
    278.13759     976.75281
    278.14980     979.87781
    278.16201     982.00281
    278.17422     983.50281
    278.18642     984.62781
    278.19863     982.50281
    278.21084     983.87781
    278.22305     983.87781
    278.23526     986.00281
    278.24747     988.12781
    278.25968     985.00281
    278.27188     986.12781
    278.28409     983.50281
    278.29630     983.12781
    278.30851     985.00281
    278.32072     988.25281
    278.33293     991.75281
    278.34513     994.25281
    278.35734     995.12781
    278.36955     998.75281
    278.38176    1002.00281
    278.39397    1001.87781
    278.40618    1001.75281
    278.41839     998.87781
    278.43059     996.62781
    278.44280     994.25281
    278.45501     992.50281
    278.46722     994.00281
    278.47943     994.75281
    278.49164     997.12781
    278.50385     998.37781
    278.51605     998.87781
    278.52826    1000.00281
    278.54047     999.00281
    278.55268     999.12781
    278.56489     996.75281
    278.57710     993.87781
    278.58931     991.75281
    278.60151     989.37781
    278.61372     988.12781
    278.62593     987.75281
    278.63814     987.00281
    278.65035     983.87781
    278.66256     982.50281
    278.67476     980.37781
    278.68697     976.87781
    278.69918     970.25281
    278.71139     968.62781
    278.72360     967.87781
    278.73581     966.87781
    278.74802     969.25281
    278.76022     971.87781
    278.77243     973.25281
    278.78464     975.12781
    278.79685     975.12781
    278.80906     976.50281
    278.82127     974.75281
    278.83348     975.25281
    278.84568     977.25281
    278.85789     977.00281
    278.87010     976.62781
    278.88231     975.37781
    278.89452     976.50281
    278.90673     978.25281
    278.91894     979.50281
    278.93114     979.50281
    278.94335     978.37781
    278.95556     977.75281
    278.96777     976.00281
    278.97998     973.62781
    278.99219     970.25281
    279.00440     966.75281
    279.01660     964.87781
    279.02881     963.50281
    279.04102     963.75281
    279.05323     963.00281
    279.06544     961.25281
    279.07765     960.25281
    279.08985     958.12781
    279.10206     960.87781
    279.11427     963.37781
    279.12648     966.25281
    279.13869     969.75281
    279.15090     974.37781
    279.16311     974.87781
    279.17531     977.00281
    279.18752     978.62781
    279.19973     978.50281
    279.21194     976.75281
    279.22415     973.75281
    279.23636     970.75281
    279.24857     968.62781
    279.26077     968.62781
    279.27298     972.87781
    279.28519     973.25281
    279.29740     972.12781
    279.30961     969.37781
    279.32182     969.37781
    279.33403     968.37781
    279.34623     967.50281
    279.35844     967.25281
    279.37065     965.12781
    279.38286     964.87781
    279.39507     966.00281
    279.40728     969.62781
    279.41948     969.37781
    279.43169     969.25281
    279.44390     968.75281
    279.45611     967.87781
    279.46832     968.37781
    279.48053     969.00281
    279.49274     970.12781
    279.50494     972.75281
    279.51715     972.12781
    279.52936     971.62781
    279.54157     971.12781
    279.55378     968.75281
    279.56599     965.62781
    279.57820     963.00281
    279.59040     962.37781
    279.60261     962.87781
    279.61482     965.12781
    279.62703     965.75281
    279.63924     965.87781
    279.65145     966.62781
    279.66366     967.87781
    279.67586     965.87781
    279.68807     967.50281
    279.70028     966.12781
    279.71249     964.12781
    279.72470     967.12781
    279.73691     966.87781
    279.74911     965.87781
    279.76132     965.00281
    279.77353     965.25281
    279.78574     962.25281
    279.79795     955.75281
    279.81016     952.87781
    279.82237     952.25281
    279.83457     951.62781
    279.84678     954.62781
    279.85899     955.00281
    279.87120     957.75281
    279.88341     959.37781
    279.89562     961.25281
    279.90783     966.25281
    279.92003     968.25281
    279.93224     972.00281
    279.94445     978.00281
    279.95666     980.87781
    279.96887     983.25281
    279.98108     987.25281
    279.99329     989.12781
    280.00549     989.50281
    280.01770     989.75281
    280.02991     990.50281
    280.04212     990.00281
    280.05433     993.37781
    280.06654     993.25281
    280.07874     995.50281
    280.09095     997.37781
    280.10316     999.00281
    280.11537    1002.75281
    280.12758    1002.62781
    280.13979    1003.87781
    280.15200    1001.37781
    280.16420    1001.50281
    280.17641    1002.75281
    280.18862    1003.00281
    280.20083    1005.87781
    280.21304    1008.00281
    280.22525    1007.87781
    280.23746    1009.62781
    280.24966    1009.12781
    280.26187    1009.75281
    280.27408    1009.75281
    280.28629    1008.12781
    280.29850    1006.87781
    280.31071    1004.75281
    280.32292    1004.25281
    280.33512    1003.75281
    280.34733    1003.50281
    280.35954    1002.87781
    280.37175     998.87781
    280.38396     997.37781
    280.39617     992.50281
    280.40838     989.37781
    280.42058     989.75281
    280.43279     991.87781
    280.44500     991.12781
    280.45721     991.50281
    280.46942     988.25281
    280.48163     985.00281
    280.49383     984.37781
    280.50604     986.87781
    280.51825     986.62781
    280.53046     986.12781
    280.54267     987.75281
    280.55488     987.75281
    280.56709     988.12781
    280.57929     985.50281
    280.59150     983.25281
    280.60371     979.87781
    280.61592     979.62781
    280.62813     976.50281
    280.64034     971.50281
    280.65255     969.12781
    280.66475     965.50281
    280.67696     965.00281
    280.68917     965.12781
    280.70138     965.50281
    280.71359     964.75281
    280.72580     963.37781
    280.73801     963.87781
    280.75021     963.12781
    280.76242     964.00281
    280.77463     962.37781
    280.78684     962.25281
    280.79905     963.25281
    280.81126     964.50281
    280.82346     966.62781
    280.83567     966.25281
    280.84788     966.12781
    280.86009     967.12781
    280.87230     966.87781
    280.88451     964.75281
    280.89672     962.25281
    280.90892     961.25281
    280.92113     959.87781
    280.93334     958.25281
    280.94555     954.75281
    280.95776     954.75281
    280.96997     953.12781
    280.98218     953.50281
    280.99438     955.37781
    281.00659     954.75281
    281.01880     955.75281
    281.03101     956.37781
    281.04322     957.75281
    281.05543     957.62781
    281.06764     959.75281
    281.07984     956.62781
    281.09205     957.37781
    281.10426     956.25281
    281.11647     956.00281
    281.12868     959.12781
    281.14089     958.00281
    281.15309     957.37781
    281.16530     956.25281
    281.17751     955.12781
    281.18972     957.75281
    281.20193     957.37781
    281.21414     958.12781
    281.22635     962.25281
    281.23855     964.12781
    281.25076     964.62781
    281.26297     966.50281
    281.27518     967.75281
    281.28739     969.87781
    281.29960     971.62781
    281.31181     975.37781
    281.32401     975.87781
    281.33622     978.50281
    281.34843     980.00281
    281.36064     979.62781
    281.37285     978.25281
    281.38506     980.75281
    281.39727     982.37781
    281.40947     983.62781
    281.42168     985.37781
    281.43389     988.87781
    281.44610     988.62781
    281.45831     988.00281
    281.47052     988.00281
    281.48272     987.50281
    281.49493     986.75281
    281.50714     984.00281
    281.51935     980.50281
    281.53156     981.75281
    281.54377     981.00281
    281.55598     979.25281
    281.56818     978.62781
    281.58039     976.62781
    281.59260     977.50281
    281.60481     979.00281
    281.61702     978.87781
    281.62923     977.50281
    281.64144     974.87781
    281.65364     973.00281
    281.66585     970.25281
    281.67806     967.50281
    281.69027     964.50281
    281.70248     961.62781
    281.71469     960.25281
    281.72690     956.25281
    281.73910     952.62781
    281.75131     950.50281
    281.76352     947.37781
    281.77573     944.75281
    281.78794     938.25281
    281.80015     936.25281
    281.81236     934.37781
    281.82456     933.75281
    281.83677     935.25281
    281.84898     937.12781
    281.86119     939.25281
    281.87340     943.25281
    281.88561     946.00281
    281.89781     952.25281
    281.91002     956.00281
    281.92223     958.75281
    281.93444     960.75281
    281.94665     961.62781
    281.95886     965.50281
    281.97107     967.87781
    281.98327     968.75281
    281.99548     970.75281
    282.00769     970.37781
    282.01990     972.00281
    282.03211     972.25281
    282.04432     972.87781
    282.05653     972.75281
    282.06873     969.62781
    282.08094     968.50281
    282.09315     968.62781
    282.10536     966.75281
    282.11757     964.12781
    282.12978     962.62781
    282.14199     963.87781
    282.15419     962.00281
    282.16640     964.62781
    282.17861     963.50281
    282.19082     962.50281
    282.20303     963.12781
    282.21524     960.00281
    282.22744     962.87781
    282.23965     962.50281
    282.25186     963.12781
    282.26407     963.62781
    282.27628     965.25281
    282.28849     966.50281
    282.30070     969.62781
    282.31290     971.25281
    282.32511     973.37781
    282.33732     977.87781
    282.34953     979.37781
    282.36174     982.00281
    282.37395     984.37781
    282.38616     987.37781
    282.39836     988.12781
    282.41057     989.00281
    282.42278     990.37781
    282.43499     992.37781
    282.44720     990.00281
    282.45941     991.75281
    282.47162     994.62781
    282.48382     997.50281
    282.49603    1000.12781
    282.50824    1001.37781
    282.52045    1002.25281
    282.53266    1003.75281
    282.54487    1001.87781
    282.55707    1002.62781
    282.56928    1003.50281
    282.58149    1001.37781
    282.59370    1001.50281
    282.60591     999.75281
    282.61812     996.87781
    282.63033     996.62781
    282.64253     996.37781
    282.65474     997.50281
    282.66695     998.25281
    282.67916     998.00281
    282.69137     994.87781
    282.70358     993.75281
    282.71579     991.75281
    282.72799     987.87781
    282.74020     986.00281
    282.75241     982.12781
    282.76462     981.37781
    282.77683     981.12781
    282.78904     982.25281
    282.80125     982.25281
    282.81345     985.62781
    282.82566     988.75281
    282.83787     990.00281
    282.85008     990.25281
    282.86229     989.50281
    282.87450     989.50281
    282.88670     986.62781
    282.89891     986.50281
    282.91112     984.87781
    282.92333     985.12781
    282.93554     985.50281
    282.94775     987.25281
    282.95996     987.37781
    282.97216     989.37781
    282.98437     989.50281
    282.99658     990.00281
    283.00879     990.50281
    283.02100     991.37781
    283.03321     989.12781
    283.04542     987.00281
    283.05762     983.50281
    283.06983     984.00281
    283.08204     984.75281
    283.09425     981.75281
    283.10646     981.00281
    283.11867     979.75281
    283.13088     977.87781
    283.14308     975.62781
    283.15529     973.12781
    283.16750     971.37781
    283.17971     971.75281
    283.19192     973.50281
    283.20413     970.62781
    283.21634     970.87781
    283.22854     969.00281
    283.24075     967.50281
    283.25296     966.37781
    283.26517     968.12781
    283.27738     968.25281
    283.28959     966.50281
    283.30179     967.62781
    283.31400     968.62781
    283.32621     970.00281
    283.33842     968.75281
    283.35063     967.12781
    283.36284     964.87781
    283.37505     968.50281
    283.38725     966.37781
    283.39946     964.00281
    283.41167     963.62781
    283.42388     962.12781
    283.43609     958.12781
    283.44830     955.50281
    283.46051     952.00281
    283.47271     950.62781
    283.48492     946.75281
    283.49713     945.87781
    283.50934     949.25281
    283.52155     950.00281
    283.53376     948.62781
    283.54597     948.50281
    283.55817     949.50281
    283.57038     949.00281
    283.58259     949.37781
    283.59480     948.12781
    283.60701     946.62781
    283.61922     945.25281
    283.63142     945.25281
    283.64363     945.00281
    283.65584     942.50281
    283.66805     940.25281
    283.68026     939.25281
    283.69247     937.50281
    283.70468     937.50281
    283.71688     937.50281
    283.72909     934.87781
    283.74130     934.25281
    283.75351     932.50281
    283.76572     930.25281
    283.77793     926.50281
    283.79014     924.12781
    283.80234     923.00281
    283.81455     921.75281
    283.82676     922.00281
    283.83897     922.25281
    283.85118     921.12781
    283.86339     921.50281
    283.87560     922.62781
    283.88780     924.50281
    283.90001     927.62781
    283.91222     928.37781
    283.92443     932.37781
    283.93664     934.25281
    283.94885     936.00281
    283.96105     936.62781
    283.97326     935.75281
    283.98547     938.00281
    283.99768     938.00281
    284.00989     936.12781
    284.02210     936.12781
    284.03431     936.75281
    284.04651     939.75281
    284.05872     941.75281
    284.07093     945.12781
    284.08314     946.75281
    284.09535     951.00281
    284.10756     958.37781
    284.11977     961.87781
    284.13197     967.50281
    284.14418     968.75281
    284.15639     972.75281
    284.16860     977.50281
    284.18081     980.12781
    284.19302     979.62781
    284.20523     978.12781
    284.21743     979.00281
    284.22964     979.50281
    284.24185     982.62781
    284.25406     985.12781
    284.26627     989.00281
    284.27848     990.75281
    284.29068     994.75281
    284.30289     997.25281
    284.31510     998.62781
    284.32731     998.37781
    284.33952     998.37781
    284.35173     994.87781
    284.36394     995.62781
    284.37614     995.00281
    284.38835     993.25281
    284.40056     991.37781
    284.41277     988.87781
    284.42498     987.50281
    284.43719     985.62781
    284.44940     983.25281
    284.46160     986.12781
    284.47381     986.87781
    284.48602     985.75281
    284.49823     987.62781
    284.51044     987.12781
    284.52265     987.62781
    284.53486     986.12781
    284.54706     983.75281
    284.55927     984.25281
    284.57148     983.37781
    284.58369     982.62781
    284.59590     983.12781
    284.60811     987.25281
    284.62031     989.87781
    284.63252     991.87781
    284.64473     991.87781
    284.65694     990.50281
    284.66915     989.00281
    284.68136     984.37781
    284.69357     980.87781
    284.70577     982.12781
    284.71798     978.87781
    284.73019     978.12781
    284.74240     977.87781
    284.75461     978.00281
    284.76682     980.00281
    284.77903     981.62781
    284.79123     984.25281
    284.80344     984.25281
    284.81565     987.62781
    284.82786     987.25281
    284.84007     988.37781
    284.85228     987.37781
    284.86449     986.37781
    284.87669     985.12781
    284.88890     988.00281
    284.90111     988.12781
    284.91332     991.25281
    284.92553     990.75281
    284.93774     992.00281
    284.94995     994.50281
    284.96215     998.37781
    284.97436    1000.00281
    284.98657    1001.00281
    284.99878     999.75281
    285.01099     996.62781
    285.02320     998.62781
    285.03540     998.50281
    285.04761    1000.12781
    285.05982    1003.00281
    285.07203    1002.37781
    285.08424    1005.75281
    285.09645    1011.62781
    285.10866    1013.00281
    285.12086    1015.37781
    285.13307    1012.25281
    285.14528    1012.00281
    285.15749    1011.00281
    285.16970    1009.37781
    285.18191    1008.75281
    285.19412    1006.37781
    285.20632    1004.12781
    285.21853    1002.87781
    285.23074     998.75281
    285.24295     996.37781
    285.25516     996.37781
    285.26737     993.62781
    285.27958     994.62781
    285.29178     998.12781
    285.30399     995.75281
    285.31620     997.37781
    285.32841     997.50281
    285.34062     995.50281
    285.35283     995.75281
    285.36503     995.87781
    285.37724     993.62781
    285.38945     993.75281
    285.40166     992.62781
    285.41387     989.87781
    285.42608     987.50281
    285.43829     985.00281
    285.45049     983.37781
    285.46270     984.62781
    285.47491     982.50281
    285.48712     981.12781
    285.49933     976.37781
    285.51154     975.25281
    285.52375     972.12781
    285.53595     969.50281
    285.54816     968.62781
    285.56037     966.25281
    285.57258     965.37781
    285.58479     965.00281
    285.59700     963.62781
    285.60921     965.00281
    285.62141     966.87781
    285.63362     966.75281
    285.64583     965.25281
    285.65804     966.50281
    285.67025     965.00281
    285.68246     962.87781
    285.69466     964.00281
    285.70687     964.00281
    285.71908     966.62781
    285.73129     967.50281
    285.74350     969.25281
    285.75571     967.50281
    285.76792     971.00281
    285.78012     972.00281
    285.79233     970.62781
    285.80454     969.75281
    285.81675     969.62781
    285.82896     967.12781
    285.84117     966.37781
    285.85338     966.50281
    285.86558     963.87781
    285.87779     962.75281
    285.89000     965.25281
    285.90221     965.75281
    285.91442     966.75281
    285.92663     965.50281
    285.93884     962.37781
    285.95104     960.25281
    285.96325     958.75281
    285.97546     956.87781
    285.98767     954.87781
    285.99988     955.50281
    286.01209     954.75281
    286.02429     955.00281
    286.03650     957.37781
    286.04871     956.87781
    286.06092     957.00281
    286.07313     958.87781
    286.08534     958.37781
    286.09755     959.50281
    286.10975     959.00281
    286.12196     962.12781
    286.13417     964.12781
    286.14638     967.25281
    286.15859     970.50281
    286.17080     973.25281
    286.18301     973.12781
    286.19521     975.75281
    286.20742     979.25281
    286.21963     981.75281
    286.23184     983.87781
    286.24405     988.75281
    286.25626     991.12781
    286.26847     993.37781
    286.28067     996.25281
    286.29288     995.50281
    286.30509     993.75281
    286.31730     993.00281
    286.32951     993.12781
    286.34172     994.00281
    286.35393     993.87781
    286.36613     995.62781
    286.37834     993.12781
    286.39055     994.25281
    286.40276     995.75281
    286.41497     997.62781
    286.42718     999.37781
    286.43938    1000.62781
    286.45159    1002.75281
    286.46380    1003.87781
    286.47601    1005.25281
    286.48822    1007.75281
    286.50043    1008.62781
    286.51264    1011.00281
    286.52484    1014.62781
    286.53705    1013.25281
    286.54926    1015.75281
    286.56147    1018.37781
    286.57368    1021.87781
    286.58589    1021.12781
    286.59810    1018.00281
    286.61030    1017.75281
    286.62251    1015.37781
    286.63472    1016.75281
    286.64693    1017.75281
    286.65914    1017.75281
    286.67135    1019.00281
    286.68356    1017.00281
    286.69576    1015.87781
    286.70797    1014.87781
    286.72018    1012.75281
    286.73239    1010.75281
    286.74460    1010.87781
    286.75681    1011.00281
    286.76901    1009.00281
    286.78122    1007.62781
    286.79343    1005.62781
    286.80564    1003.87781
    286.81785    1001.37781
    286.83006     998.50281
    286.84227     997.50281
    286.85447     995.25281
    286.86668     994.12781
    286.87889     995.50281
    286.89110     995.00281
    286.90331     997.37781
    286.91552     997.37781
    286.92773     999.50281
    286.93993     998.25281
    286.95214     999.62781
    286.96435     999.37781
    286.97656    1000.50281
    286.98877     998.75281
    287.00098     997.37781
    287.01319     998.12781
    287.02539     995.12781
    287.03760     990.62781
    287.04981     986.37781
    287.06202     980.00281
    287.07423     978.87781
    287.08644     973.00281
    287.09864     967.87781
    287.11085     962.12781
    287.12306     958.25281
    287.13527     953.87781
    287.14748     950.25281
    287.15969     949.12781
    287.17190     947.50281
    287.18410     945.62781
    287.19631     944.12781
    287.20852     943.12781
    287.22073     945.75281
    287.23294     949.12781
    287.24515     951.12781
    287.25736     953.12781
    287.26956     955.25281
    287.28177     955.62781
    287.29398     958.50281
    287.30619     958.87781
    287.31840     961.12781
    287.33061     963.62781
    287.34282     963.00281
    287.35502     963.12781
    287.36723     962.37781
    287.37944     963.50281
    287.39165     961.87781
    287.40386     961.87781
    287.41607     960.12781
    287.42827     957.75281
    287.44048     956.37781
    287.45269     953.00281
    287.46490     951.25281
    287.47711     948.00281
    287.48932     946.25281
    287.50153     945.37781
    287.51373     948.12781
    287.52594     947.00281
    287.53815     946.62781
    287.55036     946.12781
    287.56257     944.50281
    287.57478     943.50281
    287.58699     945.62781
    287.59919     948.87781
    287.61140     952.50281
    287.62361     955.75281
    287.63582     956.00281
    287.64803     958.00281
    287.66024     959.12781
    287.67245     961.75281
    287.68465     962.75281
    287.69686     965.00281
    287.70907     968.37781
    287.72128     971.37781
    287.73349     971.62781
    287.74570     973.00281
    287.75791     974.62781
    287.77011     974.75281
    287.78232     976.62781
    287.79453     981.00281
    287.80674     981.25281
    287.81895     984.75281
    287.83116     986.37781
    287.84336     990.00281
    287.85557     992.00281
    287.86778     991.12781
    287.87999     992.87781
    287.89220     994.50281
    287.90441     994.62781
    287.91662     994.62781
    287.92882     997.50281
    287.94103     997.50281
    287.95324     998.00281
    287.96545     995.37781
    287.97766     997.25281
    287.98987     997.37781
    288.00208     997.62781
    288.01428     997.25281
    288.02649     997.12781
    288.03870     997.00281
    288.05091     997.12781
    288.06312     998.37781
    288.07533     999.25281
    288.08754     998.87781
    288.09974    1001.87781
    288.11195    1002.50281
    288.12416    1004.00281
    288.13637    1002.87781
    288.14858    1004.75281
    288.16079    1008.25281
    288.17299    1010.50281
    288.18520    1011.12781
    288.19741    1012.50281
    288.20962    1016.12781
    288.22183    1015.87781
    288.23404    1015.50281
    288.24625    1018.50281
    288.25845    1017.75281
    288.27066    1016.75281
    288.28287    1016.25281
    288.29508    1016.75281
    288.30729    1018.50281
    288.31950    1019.25281
    288.33171    1017.00281
    288.34391    1016.00281
    288.35612    1015.50281
    288.36833    1015.25281
    288.38054    1012.00281
    288.39275    1008.00281
    288.40496    1006.25281
    288.41717    1006.75281
    288.42937    1006.00281
    288.44158    1004.25281
    288.45379    1003.75281
    288.46600    1003.50281
    288.47821    1001.75281
    288.49042    1002.75281
    288.50262    1002.12781
    288.51483    1002.37781
    288.52704     999.50281
    288.53925    1001.62781
    288.55146    1003.87781
    288.56367    1007.87781
    288.57588    1009.50281
    288.58808    1013.00281
    288.60029    1011.37781
    288.61250    1010.25281
    288.62471    1008.75281
    288.63692    1003.50281
    288.64913    1000.12781
    288.66134     995.12781
    288.67354     988.25281
    288.68575     985.75281
    288.69796     982.00281
    288.71017     975.12781
    288.72238     973.25281
    288.73459     971.37781
    288.74680     971.12781
    288.75900     967.00281
    288.77121     967.37781
    288.78342     966.12781
    288.79563     964.25281
    288.80784     961.37781
    288.82005     960.50281
    288.83225     960.37781
    288.84446     959.12781
    288.85667     956.50281
    288.86888     954.25281
    288.88109     954.12781
    288.89330     955.00281
    288.90551     955.37781
    288.91771     955.62781
    288.92992     956.00281
    288.94213     959.25281
    288.95434     961.75281
    288.96655     963.25281
    288.97876     961.50281
    288.99097     964.00281
    289.00317     966.00281
    289.01538     967.62781
    289.02759     969.50281
    289.03980     970.87781
    289.05201     969.75281
    289.06422     969.75281
    289.07643     970.25281
    289.08863     970.00281
    289.10084     968.75281
    289.11305     968.25281
    289.12526     965.87781
    289.13747     965.87781
    289.14968     966.87781
    289.16188     967.50281
    289.17409     969.62781
    289.18630     972.50281
    289.19851     974.00281
    289.21072     973.62781
    289.22293     973.87781
    289.23514     975.25281
    289.24734     973.12781
    289.25955     970.50281
    289.27176     970.25281
    289.28397     970.37781
    289.29618     971.37781
    289.30839     973.87781
    289.32060     975.62781
    289.33280     977.62781
    289.34501     978.75281
    289.35722     979.75281
    289.36943     981.00281
    289.38164     983.62781
    289.39385     985.25281
    289.40606     986.75281
    289.41826     984.37781
    289.43047     984.87781
    289.44268     988.75281
    289.45489     988.50281
    289.46710     988.87781
    289.47931     987.00281
    289.49152     984.87781
    289.50372     985.62781
    289.51593     987.87781
    289.52814     988.75281
    289.54035     990.12781
    289.55256     986.87781
    289.56477     982.25281
    289.57697     979.75281
    289.58918     979.50281
    289.60139     977.62781
    289.61360     975.25281
    289.62581     973.50281
    289.63802     973.87781
    289.65023     972.00281
    289.66243     973.62781
    289.67464     972.87781
    289.68685     975.25281
    289.69906     973.62781
    289.71127     973.25281
    289.72348     976.12781
    289.73569     977.87781
    289.74789     981.62781
    289.76010     981.50281
    289.77231     983.12781
    289.78452     989.25281
    289.79673     990.50281
    289.80894     993.00281
    289.82115     997.62781
    289.83335     998.12781
    289.84556    1000.00281
    289.85777    1001.12781
    289.86998    1002.37781
    289.88219    1003.75281
    289.89440    1002.75281
    289.90660    1000.50281
    289.91881    1001.75281
    289.93102    1002.87781
    289.94323    1002.37781
    289.95544    1004.62781
    289.96765    1005.87781
    289.97986    1003.62781
    289.99206    1003.87781
    290.00427    1001.50281
    290.01648     998.75281
    290.02869     995.87781
    290.04090     991.25281
    290.05311     990.12781
    290.06532     988.12781
    290.07752     985.12781
    290.08973     985.25281
    290.10194     985.87781
    290.11415     985.00281
    290.12636     982.37781
    290.13857     980.87781
    290.15078     976.37781
    290.16298     971.00281
    290.17519     967.62781
    290.18740     962.50281
    290.19961     958.50281
    290.21182     957.00281
    290.22403     956.25281
    290.23623     954.12781
    290.24844     950.12781
    290.26065     948.00281
    290.27286     947.50281
    290.28507     946.87781
    290.29728     946.25281
    290.30949     946.62781
    290.32169     945.12781
    290.33390     945.87781
    290.34611     946.25281
    290.35832     944.50281
    290.37053     945.87781
    290.38274     945.00281
    290.39495     945.87781
    290.40715     946.25281
    290.41936     946.50281
    290.43157     948.62781
    290.44378     949.62781
    290.45599     954.62781
    290.46820     957.25281
    290.48041     959.25281
    290.49261     963.00281
    290.50482     964.25281
    290.51703     965.62781
    290.52924     969.25281
    290.54145     975.75281
    290.55366     977.87781
    290.56586     980.37781
    290.57807     983.37781
    290.59028     987.87781
    290.60249     989.87781
    290.61470     989.87781
    290.62691     990.75281
    290.63912     994.50281
    290.65132     996.87781
    290.66353     998.37781
    290.67574     999.75281
    290.68795     997.75281
    290.70016     997.62781
    290.71237    1000.62781
    290.72458    1001.12781
    290.73678    1002.25281
    290.74899    1007.00281
    290.76120    1008.12781
    290.77341    1010.25281
    290.78562    1012.00281
    290.79783    1013.00281
    290.81004    1013.87781
    290.82224    1018.62781
    290.83445    1020.00281
    290.84666    1020.00281
    290.85887    1020.25281
    290.87108    1019.62781
    290.88329    1019.62781
    290.89550    1021.25281
    290.90770    1020.62781
    290.91991    1022.62781
    290.93212    1024.62781
    290.94433    1028.12781
    290.95654    1028.62781
    290.96875    1026.37781
    290.98095    1023.50281
    290.99316    1022.25281
    291.00537    1019.50281
    291.01758    1016.00281
    291.02979    1014.75281
    291.04200    1011.50281
    291.05421    1007.12781
    291.06641    1007.37781
    291.07862    1005.25281
    291.09083    1000.37781
    291.10304     999.00281
    291.11525     996.75281
    291.12746     996.75281
    291.13967     993.75281
    291.15187     994.12781
    291.16408     993.50281
    291.17629     993.00281
    291.18850     994.87781
    291.20071     994.62781
    291.21292     993.25281
    291.22513     990.75281
    291.23733     987.62781
    291.24954     983.87781
    291.26175     981.50281
    291.27396     979.12781
    291.28617     976.87781
    291.29838     975.75281
    291.31058     975.50281
    291.32279     975.62781
    291.33500     976.00281
    291.34721     975.62781
    291.35942     974.75281
    291.37163     977.00281
    291.38384     978.87781
    291.39604     981.00281
    291.40825     983.50281
    291.42046     985.75281
    291.43267     985.62781
    291.44488     985.62781
    291.45709     986.25281
    291.46930     987.75281
    291.48150     989.12781
    291.49371     989.12781
    291.50592     986.12781
    291.51813     984.00281
    291.53034     982.37781
    291.54255     981.25281
    291.55476     980.87781
    291.56696     982.12781
    291.57917     982.62781
    291.59138     981.75281
    291.60359     984.62781
    291.61580     986.37781
    291.62801     989.87781
    291.64021     992.62781
    291.65242     994.62781
    291.66463     993.62781
    291.67684     994.87781
    291.68905     997.50281
    291.70126     997.87781
    291.71347     995.62781
    291.72567     994.00281
    291.73788     993.87781
    291.75009     998.25281
    291.76230    1000.25281
    291.77451     999.62781
    291.78672     998.62781
    291.79893     996.37781
    291.81113     995.62781
    291.82334     995.75281
    291.83555     996.87781
    291.84776     998.25281
    291.85997     996.50281
    291.87218     996.00281
    291.88439     995.75281
    291.89659     995.00281
    291.90880     993.62781
    291.92101     992.50281
    291.93322     993.87781
    291.94543     993.12781
    291.95764     993.62781
    291.96984     993.87781
    291.98205     992.87781
    291.99426     989.00281
    292.00647     988.75281
    292.01868     989.25281
    292.03089     986.25281
    292.04310     983.62781
    292.05530     985.12781
    292.06751     984.00281
    292.07972     985.25281
    292.09193     984.12781
    292.10414     981.62781
    292.11635     979.25281
    292.12856     977.75281
    292.14076     977.00281
    292.15297     972.37781
    292.16518     970.62781
    292.17739     969.62781
    292.18960     966.50281
    292.20181     966.75281
    292.21402     965.25281
    292.22622     965.50281
    292.23843     966.50281
    292.25064     965.75281
    292.26285     966.62781
    292.27506     966.62781
    292.28727     968.37781
    292.29948     969.75281
    292.31168     970.75281
    292.32389     971.50281
    292.33610     970.62781
    292.34831     972.37781
    292.36052     970.37781
    292.37273     968.62781
    292.38493     965.87781
    292.39714     962.25281
    292.40935     961.25281
    292.42156     963.25281
    292.43377     962.37781
    292.44598     961.50281
    292.45819     963.87781
    292.47039     967.75281
    292.48260     970.62781
    292.49481     973.50281
    292.50702     973.62781
    292.51923     975.75281
    292.53144     975.00281
    292.54365     974.62781
    292.55585     975.25281
    292.56806     975.87781
    292.58027     977.50281
    292.59248     978.50281
    292.60469     981.12781
    292.61690     982.62781
    292.62911     982.00281
    292.64131     983.00281
    292.65352     986.87781
    292.66573     988.00281
    292.67794     992.50281
    292.69015     995.50281
    292.70236     998.62781
    292.71456     998.62781
    292.72677     999.37781
    292.73898     999.87781
    292.75119    1001.87781
    292.76340    1001.87781
    292.77561    1001.12781
    292.78782     999.75281
    292.80002    1001.50281
    292.81223     997.00281
    292.82444     994.50281
    292.83665     994.25281
    292.84886     992.75281
    292.86107     991.50281
    292.87328     991.50281
    292.88548     994.00281
    292.89769     994.00281
    292.90990     991.12781
    292.92211     986.50281
    292.93432     985.37781
    292.94653     985.50281
    292.95874     983.50281
    292.97094     982.75281
    292.98315     982.12781
    292.99536     983.50281
    293.00757     983.87781
    293.01978     980.37781
    293.03199     980.00281
    293.04419     975.87781
    293.05640     972.25281
    293.06861     971.00281
    293.08082     970.25281
    293.09303     967.12781
    293.10524     959.37781
    293.11745     953.75281
    293.12965     953.50281
    293.14186     954.87781
    293.15407     956.00281
    293.16628     958.37781
    293.17849     959.62781
    293.19070     963.75281
    293.20291     962.25281
    293.21511     960.50281
    293.22732     955.87781
    293.23953     951.37781
    293.25174     948.12781
    293.26395     944.75281
    293.27616     942.37781
    293.28837     940.62781
    293.30057     938.62781
    293.31278     938.75281
    293.32499     941.12781
    293.33720     942.75281
    293.34941     941.37781
    293.36162     941.37781
    293.37382     939.25281
    293.38603     939.37781
    293.39824     942.12781
    293.41045     942.37781
    293.42266     943.25281
    293.43487     944.12781
    293.44708     945.25281
    293.45928     942.37781
    293.47149     941.00281
    293.48370     939.87781
    293.49591     942.25281
    293.50812     941.00281
    293.52033     940.37781
    293.53254     937.62781
    293.54474     935.00281
    293.55695     933.62781
    293.56916     933.75281
    293.58137     931.62781
    293.59358     929.25281
    293.60579     925.87781
    293.61800     925.00281
    293.63020     922.12781
    293.64241     921.12781
    293.65462     918.75281
    293.66683     918.37781
    293.67904     920.25281
    293.69125     920.25281
    293.70346     921.12781
    293.71566     922.62781
    293.72787     923.25281
    293.74008     927.25281
    293.75229     928.87781
    293.76450     928.00281
    293.77671     929.00281
    293.78891     930.37781
    293.80112     933.37781
    293.81333     935.50281
    293.82554     935.12781
    293.83775     938.75281
    293.84996     944.12781
    293.86217     947.62781
    293.87437     946.75281
    293.88658     946.75281
    293.89879     943.87781
    293.91100     942.37781
    293.92321     941.62781
    293.93542     937.37781
    293.94763     934.25281
    293.95983     933.25281
    293.97204     930.25281
    293.98425     929.25281
    293.99646     923.00281
    294.00867     920.00281
    294.02088     918.25281
    294.03309     918.25281
    294.04529     916.50281
    294.05750     915.75281
    294.06971     917.75281
    294.08192     920.00281
    294.09413     922.25281
    294.10634     923.87781
    294.11854     922.62781
    294.13075     923.25281
    294.14296     924.75281
    294.15517     925.25281
    294.16738     928.62781
    294.17959     929.62781
    294.19180     932.00281
    294.20400     929.87781
    294.21621     930.50281
    294.22842     932.12781
    294.24063     933.25281
    294.25284     935.25281
    294.26505     938.00281
    294.27726     940.00281
    294.28946     943.25281
    294.30167     942.75281
    294.31388     944.25281
    294.32609     943.50281
    294.33830     941.50281
    294.35051     936.75281
    294.36272     934.00281
    294.37492     930.12781
    294.38713     928.12781
    294.39934     927.37781
    294.41155     926.25281
    294.42376     925.12781
    294.43597     925.87781
    294.44817     925.25281
    294.46038     924.50281
    294.47259     923.75281
    294.48480     922.50281
    294.49701     924.50281
    294.50922     925.87781
    294.52143     926.37781
    294.53363     926.25281
    294.54584     928.50281
    294.55805     928.87781
    294.57026     928.00281
    294.58247     928.87781
    294.59468     932.00281
    294.60689     933.37781
    294.61909     937.25281
    294.63130     940.12781
    294.64351     943.50281
    294.65572     946.37781
    294.66793     948.12781
    294.68014     948.37781
    294.69235     949.87781
    294.70455     948.37781
    294.71676     950.75281
    294.72897     952.25281
    294.74118     955.00281
    294.75339     957.87781
    294.76560     960.37781
    294.77780     963.62781
    294.79001     967.12781
    294.80222     968.75281
    294.81443     970.75281
    294.82664     973.25281
    294.83885     975.12781
    294.85106     973.37781
    294.86326     975.50281
    294.87547     978.25281
    294.88768     981.62781
    294.89989     981.25281
    294.91210     982.12781
    294.92431     982.87781
    294.93652     984.87781
    294.94872     988.12781
    294.96093     988.87781
    294.97314     989.75281
    294.98535     988.75281
    294.99756     988.62781
    295.00977     987.37781
    295.02198     986.50281
    295.03418     981.87781
    295.04639     979.12781
    295.05860     975.75281
    295.07081     972.50281
    295.08302     974.75281
    295.09523     976.62781
    295.10743     977.00281
    295.11964     980.87781
    295.13185     984.25281
    295.14406     986.25281
    295.15627     988.12781
    295.16848     984.50281
    295.18069     984.12781
    295.19289     984.50281
    295.20510     983.00281
    295.21731     980.75281
    295.22952     981.25281
    295.24173     979.87781
    295.25394     979.87781
    295.26615     978.62781
    295.27835     976.62781
    295.29056     976.12781
    295.30277     974.75281
    295.31498     971.62781
    295.32719     972.50281
    295.33940     973.37781
    295.35161     973.25281
    295.36381     973.62781
    295.37602     972.37781
    295.38823     973.50281
    295.40044     971.12781
    295.41265     971.75281
    295.42486     973.87781
    295.43707     975.00281
    295.44927     977.87781
    295.46148     980.00281
    295.47369     981.37781
    295.48590     981.00281
    295.49811     980.75281
    295.51032     979.75281
    295.52252     981.25281
    295.53473     981.25281
    295.54694     978.75281
    295.55915     978.50281
    295.57136     978.87781
    295.58357     980.12781
    295.59578     979.50281
    295.60798     979.50281
    295.62019     979.00281
    295.63240     976.25281
    295.64461     975.00281
    295.65682     975.00281
    295.66903     971.87781
    295.68124     970.37781
    295.69344     969.25281
    295.70565     973.12781
    295.71786     972.87781
    295.73007     972.12781
    295.74228     970.50281
    295.75449     972.12781
    295.76670     974.62781
    295.77890     975.25281
    295.79111     980.00281
    295.80332     982.75281
    295.81553     988.00281
    295.82774     991.37781
    295.83995     993.87781
    295.85215     995.25281
    295.86436     997.12781
    295.87657     999.12781
    295.88878    1000.37781
    295.90099     999.00281
    295.91320    1000.00281
    295.92541    1002.87781
    295.93761    1002.00281
    295.94982    1002.75281
    295.96203     998.37781
    295.97424     998.50281
    295.98645     998.12781
    295.99866     998.12781
    296.01087     996.37781
    296.02307     993.62781
    296.03528     992.12781
    296.04749     990.00281
    296.05970     988.62781
    296.07191     985.87781
    296.08412     983.87781
    296.09633     985.12781
    296.10853     985.12781
    296.12074     986.25281
    296.13295     988.50281
    296.14516     993.50281
    296.15737     998.12781
    296.16958    1000.50281
    296.18178    1002.87781
    296.19399    1006.00281
    296.20620    1007.12781
    296.21841    1011.37781
    296.23062    1012.50281
    296.24283    1015.62781
    296.25504    1018.50281
    296.26724    1017.25281
    296.27945    1021.00281
    296.29166    1021.62781
    296.30387    1021.75281
    296.31608    1024.12781
    296.32829    1025.75281
    296.34050    1026.37781
    296.35270    1026.87781
    296.36491    1024.87781
    296.37712    1025.12781
    296.38933    1025.37781
    296.40154    1027.62781
    296.41375    1028.75281
    296.42596    1030.00281
    296.43816    1027.37781
    296.45037    1024.37781
    296.46258    1024.00281
    296.47479    1023.62781
    296.48700    1021.75281
    296.49921    1019.87781
    296.51141    1018.37781
    296.52362    1016.37781
    296.53583    1014.50281
    296.54804    1014.87781
    296.56025    1018.12781
    296.57246    1022.50281
    296.58467    1025.00281
    296.59687    1027.62781
    296.60908    1026.87781
    296.62129    1028.75281
    296.63350    1028.75281
    296.64571    1026.12781
    296.65792    1022.87781
    296.67013    1022.12781
    296.68233    1021.37781
    296.69454    1019.87781
    296.70675    1021.62781
    296.71896    1020.87781
    296.73117    1022.75281
    296.74338    1023.25281
    296.75559    1020.87781
    296.76779    1015.50281
    296.78000    1013.50281
    296.79221    1012.37781
    296.80442    1009.87781
    296.81663    1005.25281
    296.82884    1001.75281
    296.84105     999.12781
    296.85325     994.75281
    296.86546     989.75281
    296.87767     990.37781
    296.88988     990.75281
    296.90209     989.25281
    296.91430     990.37781
    296.92650     990.12781
    296.93871     991.62781
    296.95092     990.25281
    296.96313     989.00281
    296.97534     988.25281
    296.98755     990.00281
    296.99976     991.37781
    297.01196     992.75281
    297.02417     992.12781
    297.03638     992.12781
    297.04859     993.75281
    297.06080     996.00281
    297.07301     994.00281
    297.08522     992.75281
    297.09742     990.75281
    297.10963     989.50281
    297.12184     991.50281
    297.13405     992.12781
    297.14626     994.75281
    297.15847     992.75281
    297.17068     991.62781
    297.18288     988.62781
    297.19509     988.37781
    297.20730     988.50281
    297.21951     987.75281
    297.23172     986.50281
    297.24393     984.75281
    297.25613     983.87781
    297.26834     982.25281
    297.28055     981.62781
    297.29276     980.25281
    297.30497     981.75281
    297.31718     977.25281
    297.32939     973.87781
    297.34159     971.87781
    297.35380     972.87781
    297.36601     971.75281
    297.37822     973.12781
    297.39043     976.00281
    297.40264     975.87781
    297.41485     979.37781
    297.42705     980.50281
    297.43926     979.12781
    297.45147     976.12781
    297.46368     975.37781
    297.47589     976.37781
    297.48810     977.62781
    297.50031     974.50281
    297.51251     973.62781
    297.52472     972.00281
    297.53693     970.00281
    297.54914     969.62781
    297.56135     968.62781
    297.57356     967.75281
    297.58576     968.12781
    297.59797     967.50281
    297.61018     967.12781
    297.62239     966.62781
    297.63460     968.37781
    297.64681     969.75281
    297.65902     971.37781
    297.67122     970.00281
    297.68343     968.25281
    297.69564     966.37781
    297.70785     968.75281
    297.72006     969.87781
    297.73227     971.12781
    297.74448     971.50281
    297.75668     973.87781
    297.76889     976.37781
    297.78110     975.75281
    297.79331     978.75281
    297.80552     980.00281
    297.81773     983.25281
    297.82994     986.50281
    297.84214     990.62781
    297.85435     989.87781
    297.86656     990.25281
    297.87877     991.87781
    297.89098     993.50281
    297.90319     994.75281
    297.91539     995.37781
    297.92760     992.37781
    297.93981     994.12781
    297.95202     991.62781
    297.96423     992.00281
    297.97644     993.12781
    297.98865     992.25281
    298.00085     991.75281
    298.01306     993.00281
    298.02527     993.62781
    298.03748     993.00281
    298.04969     992.00281
    298.06190     990.00281
    298.07411     984.50281
    298.08631     982.62781
    298.09852     981.75281
    298.11073     982.37781
    298.12294     984.62781
    298.13515     985.37781
    298.14736     987.00281
    298.15957     989.25281
    298.17177     988.12781
    298.18398     989.50281
    298.19619     991.50281
    298.20840     993.25281
    298.22061     994.12781
    298.23282     995.12781
    298.24503     998.37781
    298.25723     999.00281
    298.26944    1001.37781
    298.28165    1001.00281
    298.29386    1000.50281
    298.30607     999.25281
    298.31828     997.87781
    298.33048     996.12781
    298.34269     996.00281
    298.35490     992.75281
    298.36711     994.37781
    298.37932     992.62781
    298.39153     990.75281
    298.40374     991.00281
    298.41594     991.37781
    298.42815     991.75281
    298.44036     991.00281
    298.45257     991.12781
    298.46478     988.00281
    298.47699     986.62781
    298.48920     983.62781
    298.50140     977.00281
    298.51361     972.00281
    298.52582     966.00281
    298.53803     958.62781
    298.55024     954.62781
    298.56245     951.25281
    298.57466     947.50281
    298.58686     946.75281
    298.59907     943.62781
    298.61128     941.50281
    298.62349     936.37781
    298.63570     934.62781
    298.64791     931.00281
    298.66011     931.62781
    298.67232     933.12781
    298.68453     931.75281
    298.69674     934.12781
    298.70895     928.75281
    298.72116     924.50281
    298.73337     921.87781
    298.74557     916.75281
    298.75778     912.00281
    298.76999     906.00281
    298.78220     901.62781
    298.79441     899.50281
    298.80662     902.00281
    298.81883     896.87781
    298.83103     899.12781
    298.84324     898.00281
    298.85545     900.87781
    298.86766     903.37781
    298.87987     901.87781
    298.89208     905.87781
    298.90429     904.75281
    298.91649     905.37781
    298.92870     907.37781
    298.94091     909.12781
    298.95312     911.37781
    298.96533     912.12781
    298.97754     910.87781
    298.98974     913.62781
    299.00195     911.62781
    299.01416     912.00281
    299.02637     908.87781
    299.03858     910.75281
    299.05079     910.75281
    299.06300     909.62781
    299.07520     911.25281
    299.08741     911.12781
    299.09962     910.37781
    299.11183     908.25281
    299.12404     905.12781
    299.13625     904.12781
    299.14846     900.25281
    299.16066     900.37781
    299.17287     900.12781
    299.18508     899.87781
    299.19729     901.25281
    299.20950     902.12781
    299.22171     902.00281
    299.23392     902.00281
    299.24612     903.75281
    299.25833     902.50281
    299.27054     900.87781
    299.28275     900.00281
    299.29496     901.25281
    299.30717     901.25281
    299.31937     904.25281
    299.33158     903.75281
    299.34379     901.62781
    299.35600     902.00281
    299.36821     898.62781
    299.38042     895.37781
    299.39263     893.75281
    299.40483     894.00281
    299.41704     892.12781
    299.42925     893.12781
    299.44146     892.00281
    299.45367     891.87781
    299.46588     890.50281
    299.47809     887.75281
    299.49029     885.00281
    299.50250     882.87781
    299.51471     879.50281
    299.52692     877.25281
    299.53913     877.75281
    299.55134     878.75281
    299.56355     878.87781
    299.57575     879.50281
    299.58796     878.00281
    299.60017     875.75281
    299.61238     873.37781
    299.62459     871.00281
    299.63680     867.75281
    299.64901     864.00281
    299.66121     865.87781
    299.67342     861.87781
    299.68563     859.12781
    299.69784     855.75281
    299.71005     856.25281
    299.72226     858.50281
    299.73446     859.75281
    299.74667     858.87781
    299.75888     855.87781
    299.77109     855.87781
    299.78330     852.12781
    299.79551     850.12781
    299.80772     850.00281
    299.81992     847.75281
    299.83213     842.87781
    299.84434     843.50281
    299.85655     838.87781
    299.86876     837.00281
    299.88097     834.37781
    299.89318     831.50281
    299.90538     829.37781
    299.91759     824.00281
    299.92980     823.37781
    299.94201     823.50281
    299.95422     822.00281
    299.96643     822.75281
    299.97864     820.75281
    299.99084     819.25281
    300.00305     821.62781
    300.01526     821.25281
    300.02747     823.12781
    300.03968     825.25281
    300.05189     826.00281
    300.06409     825.00281
    300.07630     826.75281
    300.08851     827.75281
    300.10072     829.12781
    300.11293     832.37781
    300.12514     833.12781
    300.13735     833.37781
    300.14955     833.75281
    300.16176     835.87781
    300.17397     840.00281
    300.18618     840.37781
    300.19839     842.00281
    300.21060     842.87781
    300.22281     840.62781
    300.23501     836.75281
    300.24722     834.00281
    300.25943     834.12781
    300.27164     835.12781
    300.28385     834.00281
    300.29606     832.87781
    300.30827     834.25281
    300.32047     830.37781
    300.33268     828.00281
    300.34489     827.62781
    300.35710     825.37781
    300.36931     821.62781
    300.38152     819.00281
    300.39372     818.37769
    300.40593     813.25269
    300.41814     810.62769
    300.43035     806.50269
    300.44256     806.00269
    300.45477     802.75269
    300.46698     800.25269
    300.47918     800.12769
    300.49139     796.12769
    300.50360     794.37769
    300.51581     794.12769
    300.52802     795.62769
    300.54023     793.50269
    300.55244     790.12769
    300.56464     789.87769
    300.57685     788.50269
    300.58906     786.75269
    300.60127     785.37769
    300.61348     787.25269
    300.62569     786.75269
    300.63790     783.62769
    300.65010     783.50269
    300.66231     782.50269
    300.67452     783.62769
    300.68673     783.75269
    300.69894     783.12769
    300.71115     782.87769
    300.72335     780.62769
    300.73556     779.50269
    300.74777     778.37769
    300.75998     775.87769
    300.77219     772.75269
    300.78440     769.50269
    300.79661     768.50269
    300.80881     767.12769
    300.82102     767.37769
    300.83323     766.62769
    300.84544     764.75269
    300.85765     765.25269
    300.86986     763.00269
    300.88207     762.75269
    300.89427     763.12769
    300.90648     761.12769
    300.91869     762.12769
    300.93090     764.50269
    300.94311     765.37769
    300.95532     766.75269
    300.96753     768.75269
    300.97973     768.87769
    300.99194     769.25269
    301.00415     770.00269
    301.01636     769.75269
    301.02857     771.25269
    301.04078     771.00269
    301.05298     769.37769
    301.06519     771.25269
    301.07740     768.50269
    301.08961     766.62769
    301.10182     765.87769
    301.11403     763.87769
    301.12624     762.37769
    301.13844     763.50269
    301.15065     763.50269
    301.16286     766.87769
    301.17507     766.75269
    301.18728     766.25269
    301.19949     766.25269
    301.21170     768.50269
    301.22390     770.12769
    301.23611     769.50269
    301.24832     772.75269
    301.26053     776.87769
    301.27274     778.62769
    301.28495     779.62769
    301.29716     784.00269
    301.30936     784.62769
    301.32157     784.37769
    301.33378     784.50269
    301.34599     786.87769
    301.35820     789.25269
    301.37041     790.87769
    301.38262     793.37769
    301.39482     795.37769
    301.40703     796.62769
    301.41924     799.25269
    301.43145     803.25269
    301.44366     803.25269
    301.45587     803.12769
    301.46807     805.50269
    301.48028     804.50269
    301.49249     807.87769
    301.50470     809.87769
    301.51691     811.62769
    301.52912     815.00269
    301.54133     812.37769
    301.55353     811.75269
    301.56574     814.75269
    301.57795     814.37769
    301.59016     813.50269
    301.60237     815.75269
    301.61458     816.50269
    301.62679     817.00269
    301.63899     815.50269
    301.65120     815.50269
    301.66341     815.25269
    301.67562     816.50269
    301.68783     814.12769
    301.70004     812.12769
    301.71225     813.75269
    301.72445     815.37769
    301.73666     815.12769
    301.74887     817.00269
    301.76108     816.12769
    301.77329     817.37769
    301.78550     818.12769
    301.79770     817.00269
    301.80991     819.50281
    301.82212     820.25281
    301.83433     822.25281
    301.84654     824.25281
    301.85875     824.62781
    301.87096     827.87781
    301.88316     826.37781
    301.89537     829.12781
    301.90758     827.50281
    301.91979     827.75281
    301.93200     826.50281
    301.94421     829.50281
    301.95642     827.25281
    301.96862     828.25281
    301.98083     830.50281
    301.99304     832.25281
    302.00525     832.62781
    302.01746     833.00281
    302.02967     829.37781
    302.04188     828.62781
    302.05408     829.12781
    302.06629     826.12781
    302.07850     826.37781
    302.09071     823.37781
    302.10292     822.87781
    302.11513     822.75281
    302.12733     820.62781
    302.13954     821.25281
    302.15175     821.75281
    302.16396     821.50281
    302.17617     822.25281
    302.18838     822.50281
    302.20059     822.37781
    302.21279     821.37781
    302.22500     820.00281
    302.23721     821.25281
    302.24942     818.50269
    302.26163     818.62769
    302.27384     816.25269
    302.28605     817.37769
    302.29825     820.75281
    302.31046     821.50281
    302.32267     822.75281
    302.33488     824.00281
    302.34709     824.87781
    302.35930     825.37781
    302.37151     825.37781
    302.38371     822.12781
    302.39592     822.62781
    302.40813     824.00281
    302.42034     823.00281
    302.43255     826.37781
    302.44476     826.50281
    302.45696     826.87781
    302.46917     828.00281
    302.48138     829.25281
    302.49359     827.12781
    302.50580     825.87781
    302.51801     826.00281
    302.53022     826.50281
    302.54242     823.50281
    302.55463     820.25281
    302.56684     821.50281
    302.57905     822.25281
    302.59126     820.87781
    302.60347     821.25281
    302.61568     822.12781
    302.62788     819.75281
    302.64009     820.50281
    302.65230     820.87781
    302.66451     824.25281
    302.67672     826.75281
    302.68893     829.37781
    302.70114     830.62781
    302.71334     828.25281
    302.72555     829.00281
    302.73776     826.37781
    302.74997     824.12781
    302.76218     824.00281
    302.77439     820.37781
    302.78660     818.25269
    302.79880     817.00269
    302.81101     814.50269
    302.82322     813.87769
    302.83543     813.37769
    302.84764     813.25269
    302.85985     812.62769
    302.87205     812.12769
    302.88426     811.25269
    302.89647     809.87769
    302.90868     810.75269
    302.92089     808.37769
    302.93310     810.00269
    302.94531     810.12769
    302.95751     807.75269
    302.96972     805.50269
    302.98193     806.25269
    302.99414     802.87769
    303.00635     800.37769
    303.01856     801.00269
    303.03077     799.00269
    303.04297     801.50269
    303.05518     802.87769
    303.06739     804.75269
    303.07960     804.62769
    303.09181     807.75269
    303.10402     808.87769
    303.11623     808.62769
    303.12843     810.37769
    303.14064     809.12769
    303.15285     810.75269
    303.16506     811.62769
    303.17727     810.62769
    303.18948     810.37769
    303.20168     811.50269
    303.21389     813.50269
    303.22610     812.75269
    303.23831     815.00269
    303.25052     812.25269
    303.26273     812.87769
    303.27494     814.12769
    303.28714     811.62769
    303.29935     809.87769
    303.31156     810.12769
    303.32377     810.50269
    303.33598     808.00269
    303.34819     807.25269
    303.36040     807.25269
    303.37260     810.12769
    303.38481     814.62769
    303.39702     820.50281
    303.40923     823.25281
    303.42144     827.00281
    303.43365     829.50281
    303.44586     828.87781
    303.45806     831.12781
    303.47027     831.87781
    303.48248     830.87781
    303.49469     833.00281
    303.50690     832.12781
    303.51911     831.62781
    303.53131     828.62781
    303.54352     826.75281
    303.55573     826.75281
    303.56794     823.75281
    303.58015     823.87781
    303.59236     823.62781
    303.60457     821.75281
    303.61677     821.37781
    303.62898     819.75281
    303.64119     818.37769
    303.65340     815.12769
    303.66561     816.00269
    303.67782     814.87769
    303.69003     816.62769
    303.70223     816.50269
    303.71444     817.00269
    303.72665     819.00269
    303.73886     822.37781
    303.75107     824.87781
    303.76328     825.75281
    303.77549     830.00281
    303.78769     829.87781
    303.79990     831.37781
    303.81211     835.87781
    303.82432     839.75281
    303.83653     843.12781
    303.84874     846.50281
    303.86094     848.87781
    303.87315     848.12781
    303.88536     849.50281
    303.89757     851.87781
    303.90978     851.62781
    303.92199     853.25281
    303.93420     852.37781
    303.94640     851.50281
    303.95861     850.25281
    303.97082     850.87781
    303.98303     852.50281
    303.99524     849.12781
    304.00745     849.25281
    304.01966     848.87781
    304.03186     845.25281
    304.04407     846.62781
    304.05628     845.62781
    304.06849     848.00281
    304.08070     855.12781
    304.09291     856.62781
    304.10512     858.37781
    304.11732     860.62781
    304.12953     860.25281
    304.14174     859.25281
    304.15395     859.75281
    304.16616     862.37781
    304.17837     860.25281
    304.19058     857.50281
    304.20278     854.37781
    304.21499     849.87781
    304.22720     847.25281
    304.23941     846.62781
    304.25162     844.12781
    304.26383     840.62781
    304.27603     836.00281
    304.28824     832.87781
    304.30045     827.62781
    304.31266     825.87781
    304.32487     820.37781
    304.33708     819.12781
    304.34929     816.37769
    304.36149     815.00269
    304.37370     813.25269
    304.38591     811.12769
    304.39812     813.12769
    304.41033     812.37769
    304.42254     812.50269
    304.43475     813.75269
    304.44695     814.62769
    304.45916     818.75269
    304.47137     817.75269
    304.48358     819.62769
    304.49579     823.75281
    304.50800     823.12781
    304.52021     824.75281
    304.53241     825.75281
    304.54462     822.12781
    304.55683     820.00281
    304.56904     821.25281
    304.58125     818.62781
    304.59346     816.12769
    304.60566     816.50269
    304.61787     816.75269
    304.63008     814.50269
    304.64229     813.62769
    304.65450     812.12769
    304.66671     810.37769
    304.67892     810.25269
    304.69112     809.00269
    304.70333     809.00269
    304.71554     808.62769
    304.72775     809.75269
    304.73996     811.75269
    304.75217     811.62769
    304.76438     808.75269
    304.77658     804.25269
    304.78879     803.75269
    304.80100     802.62769
    304.81321     800.87769
    304.82542     801.62769
    304.83763     801.25269
    304.84984     804.87769
    304.86204     806.37769
    304.87425     808.75269
    304.88646     811.75269
    304.89867     812.75269
    304.91088     819.25269
    304.92309     822.37781
    304.93529     828.62781
    304.94750     830.37781
    304.95971     831.00281
    304.97192     833.12781
    304.98413     831.25281
    304.99634     832.00281
    305.00855     831.25281
    305.02075     833.25281
    305.03296     833.75281
    305.04517     828.00281
    305.05738     826.37781
    305.06959     826.50281
    305.08180     825.87781
    305.09401     825.75281
    305.10621     827.12781
    305.11842     826.50281
    305.13063     823.62781
    305.14284     824.12781
    305.15505     822.75281
    305.16726     818.25269
    305.17947     817.75269
    305.19167     814.75269
    305.20388     816.37769
    305.21609     816.25269
    305.22830     814.75269
    305.24051     813.50269
    305.25272     812.50269
    305.26492     808.87769
    305.27713     808.37769
    305.28934     808.50269
    305.30155     806.25269
    305.31376     804.25269
    305.32597     800.75269
    305.33818     797.75269
    305.35038     795.87769
    305.36259     794.12769
    305.37480     792.50269
    305.38701     792.62769
    305.39922     793.75269
    305.41143     794.87769
    305.42364     797.25269
    305.43584     798.87769
    305.44805     803.00269
    305.46026     806.00269
    305.47247     807.37769
    305.48468     809.12769
    305.49689     813.50269
    305.50910     815.62769
    305.52130     815.37769
    305.53351     818.25269
    305.54572     822.25281
    305.55793     826.25281
    305.57014     828.62781
    305.58235     832.50281
    305.59455     833.75281
    305.60676     834.37781
    305.61897     836.62781
    305.63118     839.25281
    305.64339     841.50281
    305.65560     846.87781
    305.66781     848.75281
    305.68001     852.50281
    305.69222     850.50281
    305.70443     852.12781
    305.71664     849.75281
    305.72885     849.62781
    305.74106     849.87781
    305.75327     846.25281
    305.76547     847.75281
    305.77768     844.87781
    305.78989     843.25281
    305.80210     840.87781
    305.81431     839.62781
    305.82652     838.37781
    305.83873     836.25281
    305.85093     835.00281
    305.86314     835.50281
    305.87535     834.37781
    305.88756     834.00281
    305.89977     834.37781
    305.91198     835.00281
    305.92419     835.00281
    305.93639     834.37781
    305.94860     832.37781
    305.96081     831.25281
    305.97302     831.12781
    305.98523     830.12781
    305.99744     826.25281
    306.00964     826.50281
    306.02185     825.62781
    306.03406     825.00281
    306.04627     826.75281
    306.05848     827.62781
    306.07069     829.75281
    306.08290     830.37781
    306.09510     829.75281
    306.10731     827.75281
    306.11952     829.50281
    306.13173     829.75281
    306.14394     827.75281
    306.15615     831.25281
    306.16836     833.25281
    306.18056     835.12781
    306.19277     838.75281
    306.20498     840.37781
    306.21719     838.00281
    306.22940     836.00281
    306.24161     835.75281
    306.25382     836.25281
    306.26602     836.00281
    306.27823     838.00281
    306.29044     836.37781
    306.30265     836.50281
    306.31486     835.62781
    306.32707     835.00281
    306.33927     834.37781
    306.35148     831.75281
    306.36369     829.62781
    306.37590     832.25281
    306.38811     832.50281
    306.40032     833.00281
    306.41253     834.12781
    306.42473     840.50281
    306.43694     841.00281
    306.44915     841.62781
    306.46136     840.75281
    306.47357     839.37781
    306.48578     839.62781
    306.49799     838.25281
    306.51019     839.12781
    306.52240     839.75281
    306.53461     840.87781
    306.54682     841.87781
    306.55903     843.12781
    306.57124     843.50281
    306.58345     845.37781
    306.59565     844.00281
    306.60786     842.62781
    306.62007     842.00281
    306.63228     839.62781
    306.64449     837.62781
    306.65670     835.25281
    306.66890     832.87781
    306.68111     832.75281
    306.69332     832.75281
    306.70553     830.25281
    306.71774     827.62781
    306.72995     826.87781
    306.74216     826.50281
    306.75436     823.00281
    306.76657     820.50281
    306.77878     820.75281
    306.79099     819.37781
    306.80320     819.25269
    306.81541     820.75281
    306.82762     819.00281
    306.83982     818.75281
    306.85203     815.25269
    306.86424     812.62769
    306.87645     810.12769
    306.88866     803.75269
    306.90087     801.37769
    306.91308     803.00269
    306.92528     801.37769
    306.93749     799.12769
    306.94970     796.62769
    306.96191     798.25269
    306.97412     795.87769
    306.98633     794.75269
    306.99853     795.37769
    307.01074     797.37769
    307.02295     798.62769
    307.03516     796.87769
    307.04737     798.00269
    307.05958     799.12769
    307.07179     800.62769
    307.08399     805.00269
    307.09620     806.00269
    307.10841     808.00269
    307.12062     808.75269
    307.13283     807.12769
    307.14504     808.12769
    307.15725     807.25269
    307.16945     807.87769
    307.18166     807.25269
    307.19387     809.87769
    307.20608     813.37769
    307.21829     816.00269
    307.23050     820.37781
    307.24271     821.87781
    307.25491     821.75281
    307.26712     821.87781
    307.27933     823.87781
    307.29154     826.25281
    307.30375     829.37781
    307.31596     830.62781
    307.32817     830.25281
    307.34037     828.87781
    307.35258     828.00281
    307.36479     828.12781
    307.37700     825.25281
    307.38921     825.37781
    307.40142     825.37781
    307.41362     825.62781
    307.42583     827.25281
    307.43804     829.12781
    307.45025     830.87781
    307.46246     833.37781
    307.47467     836.12781
    307.48688     839.00281
    307.49908     838.00281
    307.51129     838.75281
    307.52350     836.50281
    307.53571     835.62781
    307.54792     833.37781
    307.56013     836.37781
    307.57234     837.00281
    307.58454     836.62781
    307.59675     839.00281
    307.60896     840.87781
    307.62117     838.75281
    307.63338     836.62781
    307.64559     835.37781
    307.65780     833.75281
    307.67000     837.25281
    307.68221     839.75281
    307.69442     841.62781
    307.70663     843.50281
    307.71884     844.37781
    307.73105     846.87781
    307.74325     847.87781
    307.75546     850.50281
    307.76767     850.62781
    307.77988     851.75281
    307.79209     852.00281
    307.80430     852.75281
    307.81651     855.25281
    307.82871     857.12781
    307.84092     857.87781
    307.85313     857.50281
    307.86534     855.00281
    307.87755     853.37781
    307.88976     853.37781
    307.90197     852.50281
    307.91417     853.87781
    307.92638     852.87781
    307.93859     853.00281
    307.95080     850.12781
    307.96301     847.00281
    307.97522     842.87781
    307.98743     839.50281
    307.99963     835.25281
    308.01184     832.37781
    308.02405     832.37781
    308.03626     830.62781
    308.04847     832.25281
    308.06068     829.62781
    308.07288     829.37781
    308.08509     828.37781
    308.09730     828.25281
    308.10951     829.62781
    308.12172     829.25281
    308.13393     833.62781
    308.14614     834.62781
    308.15834     835.00281
    308.17055     835.12781
    308.18276     835.12781
    308.19497     833.50281
    308.20718     833.12781
    308.21939     833.00281
    308.23160     832.37781
    308.24380     833.12781
    308.25601     830.62781
    308.26822     835.75281
    308.28043     839.00281
    308.29264     841.25281
    308.30485     842.12781
    308.31706     842.87781
    308.32926     841.12781
    308.34147     839.50281
    308.35368     840.37781
    308.36589     838.62781
    308.37810     838.25281
    308.39031     837.87781
    308.40251     837.62781
    308.41472     839.62781
    308.42693     839.00281
    308.43914     836.00281
    308.45135     833.37781
    308.46356     835.00281
    308.47577     833.25281
    308.48797     834.37781
    308.50018     836.00281
    308.51239     837.12781
    308.52460     839.50281
    308.53681     839.50281
    308.54902     841.25281
    308.56123     844.12781
    308.57343     843.12781
    308.58564     844.87781
    308.59785     846.25281
    308.61006     845.12781
    308.62227     847.50281
    308.63448     846.62781
    308.64669     847.87781
    308.65889     849.87781
    308.67110     848.87781
    308.68331     847.50281
    308.69552     846.87781
    308.70773     847.75281
    308.71994     846.87781
    308.73215     847.37781
    308.74435     847.37781
    308.75656     846.25281
    308.76877     846.50281
    308.78098     849.25281
    308.79319     851.00281
    308.80540     854.87781
    308.81760     856.37781
    308.82981     858.87781
    308.84202     859.75281
    308.85423     863.12781
    308.86644     864.62781
    308.87865     864.75281
    308.89086     867.12781
    308.90306     868.87781
    308.91527     865.25281
    308.92748     866.62781
    308.93969     868.87781
    308.95190     871.50281
    308.96411     873.00281
    308.97632     871.25281
    308.98852     875.37781
    309.00073     878.25281
    309.01294     882.00281
    309.02515     881.87781
    309.03736     884.87781
    309.04957     886.50281
    309.06178     886.00281
    309.07398     889.87781
    309.08619     890.00281
    309.09840     893.37781
    309.11061     895.75281
    309.12282     898.75281
    309.13503     901.25281
    309.14723     902.00281
    309.15944     904.25281
    309.17165     907.25281
    309.18386     907.00281
    309.19607     909.62781
    309.20828     913.37781
    309.22049     914.12781
    309.23269     914.12781
    309.24490     916.75281
    309.25711     915.50281
    309.26932     915.37781
    309.28153     915.87781
    309.29374     915.25281
    309.30595     914.50281
    309.31815     917.00281
    309.33036     918.75281
    309.34257     918.12781
    309.35478     916.50281
    309.36699     916.37781
    309.37920     917.37781
    309.39141     920.62781
    309.40361     923.00281
    309.41582     924.00281
    309.42803     925.75281
    309.44024     926.62781
    309.45245     927.00281
    309.46466     930.37781
    309.47686     930.75281
    309.48907     934.25281
    309.50128     937.25281
    309.51349     936.75281
    309.52570     937.75281
    309.53791     938.62781
    309.55012     938.00281
    309.56232     938.50281
    309.57453     939.50281
    309.58674     938.25281
    309.59895     937.37781
    309.61116     935.25281
    309.62337     931.12781
    309.63558     928.87781
    309.64778     924.12781
    309.65999     921.00281
    309.67220     918.25281
    309.68441     917.50281
    309.69662     919.50281
    309.70883     921.37781
    309.72104     922.75281
    309.73324     922.37781
    309.74545     925.62781
    309.75766     927.87781
    309.76987     925.62781
    309.78208     927.50281
    309.79429     928.87781
    309.80649     926.87781
    309.81870     927.12781
    309.83091     926.87781
    309.84312     926.37781
    309.85533     922.75281
    309.86754     921.50281
    309.87975     918.12781
    309.89195     916.87781
    309.90416     918.62781
    309.91637     917.25281
    309.92858     918.62781
    309.94079     920.25281
    309.95300     920.87781
    309.96521     920.87781
    309.97741     919.25281
    309.98962     920.12781
    310.00183     921.75281
    310.01404     921.00281
    310.02625     919.62781
    310.03846     919.87781
    310.05067     921.25281
    310.06287     920.50281
    310.07508     917.87781
    310.08729     916.25281
    310.09950     916.00281
    310.11171     916.75281
    310.12392     915.25281
    310.13613     911.25281
    310.14833     910.50281
    310.16054     907.12781
    310.17275     906.25281
    310.18496     905.87781
    310.19717     903.75281
    310.20938     902.62781
    310.22158     902.87781
    310.23379     904.87781
    310.24600     902.37781
    310.25821     898.37781
    310.27042     894.87781
    310.28263     890.87781
    310.29484     888.75281
    310.30704     887.87781
    310.31925     887.62781
    310.33146     888.62781
    310.34367     887.62781
    310.35588     884.87781
    310.36809     882.75281
    310.38030     879.25281
    310.39250     875.12781
    310.40471     870.25281
    310.41692     866.25281
    310.42913     861.12781
    310.44134     858.00281
    310.45355     852.87781
    310.46576     850.50281
    310.47796     847.25281
    310.49017     842.75281
    310.50238     838.87781
    310.51459     833.37781
    310.52680     831.62781
    310.53901     828.50281
    310.55121     826.50281
    310.56342     826.00281
    310.57563     824.37781
    310.58784     824.37781
    310.60005     826.37781
    310.61226     828.62781
    310.62447     827.00281
    310.63667     826.37781
    310.64888     824.00281
    310.66109     821.62781
    310.67330     819.25281
    310.68551     816.37769
    310.69772     813.87769
    310.70993     812.25269
    310.72213     811.62769
    310.73434     810.12769
    310.74655     808.62769
    310.75876     808.12769
    310.77097     808.25269
    310.78318     805.25269
    310.79539     805.12769
    310.80759     803.25269
    310.81980     798.75269
    310.83201     798.37769
    310.84422     799.62769
    310.85643     795.87769
    310.86864     795.25269
    310.88084     795.25269
    310.89305     794.12769
    310.90526     791.00269
    310.91747     791.75269
    310.92968     791.25269
    310.94189     790.75269
    310.95410     791.12769
    310.96630     788.12769
    310.97851     785.12769
    310.99072     781.00269
    311.00293     778.50269
    311.01514     776.50269
    311.02735     773.25269
    311.03956     774.12769
    311.05176     770.50269
    311.06397     771.37769
    311.07618     770.62769
    311.08839     770.12769
    311.10060     771.62769
    311.11281     773.12769
    311.12502     777.75269
    311.13722     778.87769
    311.14943     781.37769
    311.16164     784.50269
    311.17385     784.25269
    311.18606     785.12769
    311.19827     783.00269
    311.21047     781.00269
    311.22268     781.00269
    311.23489     780.50269
    311.24710     778.37769
    311.25931     779.75269
    311.27152     778.87769
    311.28373     777.00269
    311.29593     778.12769
    311.30814     777.37769
    311.32035     778.62769
    311.33256     779.00269
    311.34477     779.12769
    311.35698     777.50269
    311.36919     776.62769
    311.38139     774.25269
    311.39360     775.12769
    311.40581     774.50269
    311.41802     773.50269
    311.43023     774.87769
    311.44244     772.50269
    311.45465     774.50269
    311.46685     775.00269
    311.47906     775.25269
    311.49127     777.12769
    311.50348     781.12769
    311.51569     783.62769
    311.52790     787.62769
    311.54010     792.50269
    311.55231     796.87769
    311.56452     801.12769
    311.57673     805.25269
    311.58894     809.25269
    311.60115     807.62769
    311.61336     808.25269
    311.62556     809.50269
    311.63777     808.62769
    311.64998     807.50269
    311.66219     807.25269
    311.67440     807.12769
    311.68661     808.00269
    311.69882     809.12769
    311.71102     804.12769
    311.72323     802.75269
    311.73544     801.00269
    311.74765     799.62769
    311.75986     795.12769
    311.77207     791.00269
    311.78428     785.37769
    311.79648     782.50269
    311.80869     779.50269
    311.82090     776.12769
    311.83311     773.37769
    311.84532     771.25269
    311.85753     771.37769
    311.86974     773.00269
    311.88194     776.75269
    311.89415     779.87769
    311.90636     782.87769
    311.91857     784.37769
    311.93078     786.37769
    311.94299     786.62769
    311.95519     788.62769
    311.96740     790.50269
    311.97961     791.50269
    311.99182     791.00269
    312.00403     790.50269
    312.01624     790.37769
    312.02845     790.25269
    312.04065     791.12769
    312.05286     793.00269
    312.06507     795.12769
    312.07728     794.50269
    312.08949     794.50269
    312.10170     796.12769
    312.11391     797.00269
    312.12611     798.12769
    312.13832     799.87769
    312.15053     801.37769
    312.16274     802.87769
    312.17495     802.12769
    312.18716     803.12769
    312.19937     807.25269
    312.21157     808.75269
    312.22378     808.75269
    312.23599     811.00269
    312.24820     811.00269
    312.26041     810.62769
    312.27262     812.62769
    312.28482     815.00269
    312.29703     814.87769
    312.30924     814.37769
    312.32145     817.62769
    312.33366     821.62781
    312.34587     825.62781
    312.35808     829.62781
    312.37028     836.00281
    312.38249     840.87781
    312.39470     846.87781
    312.40691     853.50281
    312.41912     858.25281
    312.43133     864.25281
    312.44354     867.87781
    312.45574     870.00281
    312.46795     873.50281
    312.48016     874.12781
    312.49237     874.87781
    312.50458     874.75281
    312.51679     874.62781
    312.52900     874.87781
    312.54120     876.25281
    312.55341     878.00281
    312.56562     877.00281
    312.57783     879.25281
    312.59004     881.50281
    312.60225     882.25281
    312.61445     885.50281
    312.62666     891.00281
    312.63887     894.25281
    312.65108     899.25281
    312.66329     904.00281
    312.67550     906.37781
    312.68771     910.75281
    312.69991     914.87781
    312.71212     917.87781
    312.72433     919.75281
    312.73654     922.75281
    312.74875     924.00281
    312.76096     926.25281
    312.77317     929.62781
    312.78537     933.12781
    312.79758     935.62781
    312.80979     941.25281
    312.82200     949.12781
    312.83421     953.12781
    312.84642     955.62781
    312.85863     958.50281
    312.87083     958.75281
    312.88304     962.37781
    312.89525     965.37781
    312.90746     967.37781
    312.91967     971.62781
    312.93188     978.00281
    312.94408     982.87781
    312.95629     987.12781
    312.96850     992.00281
    312.98071     995.12781
    312.99292     996.12781
    313.00513    1002.00281
    313.01734    1010.37781
    313.02954    1013.12781
    313.04175    1018.62781
    313.05396    1025.62781
    313.06617    1030.50281
    313.07838    1033.12781
    313.09059    1037.87781
    313.10280    1040.25281
    313.11500    1041.75281
    313.12721    1045.62781
    313.13942    1049.50281
    313.15163    1055.25281
    313.16384    1056.25281
    313.17605    1061.50281
    313.18826    1069.00281
    313.20046    1072.37781
    313.21267    1077.00281
    313.22488    1083.75281
    313.23709    1087.37781
    313.24930    1091.00281
    313.26151    1099.37781
    313.27372    1106.12781
    313.28592    1109.87781
    313.29813    1116.62781
    313.31034    1122.87781
    313.32255    1126.12781
    313.33476    1128.37781
    313.34697    1133.37781
    313.35917    1135.12781
    313.37138    1136.75281
    313.38359    1134.62781
    313.39580    1138.37781
    313.40801    1137.87781
    313.42022    1139.50281
    313.43243    1140.25281
    313.44463    1141.50281
    313.45684    1141.87781
    313.46905    1144.12781
    313.48126    1149.87781
    313.49347    1154.12781
    313.50568    1157.87781
    313.51789    1160.00281
    313.53009    1163.50281
    313.54230    1166.12781
    313.55451    1170.25281
    313.56672    1174.62781
    313.57893    1177.87781
    313.59114    1185.25281
    313.60335    1191.00281
    313.61555    1196.62781
    313.62776    1202.50281
    313.63997    1206.75281
    313.65218    1212.00281
    313.66439    1218.00281
    313.67660    1224.50281
    313.68880    1226.37781
    313.70101    1229.37781
    313.71322    1229.37781
    313.72543    1228.37781
    313.73764    1227.75281
    313.74985    1229.62781
    313.76206    1233.00281
    313.77426    1235.00281
    313.78647    1234.62781
    313.79868    1238.62781
    313.81089    1242.12781
    313.82310    1243.62781
    313.83531    1246.00281
    313.84752    1250.12781
    313.85972    1254.87781
    313.87193    1260.75281
    313.88414    1265.75281
    313.89635    1273.37781
    313.90856    1280.25281
    313.92077    1287.50281
    313.93298    1292.50281
    313.94518    1295.87781
    313.95739    1300.37781
    313.96960    1300.62781
    313.98181    1304.00281
    313.99402    1307.12781
    314.00623    1311.62781
    314.01843    1315.25281
    314.03064    1318.12781
    314.04285    1321.75281
    314.05506    1321.50281
    314.06727    1323.37781
    314.07948    1327.75281
    314.09169    1329.12781
    314.10389    1330.50281
    314.11610    1330.75281
    314.12831    1333.62781
    314.14052    1339.25281
    314.15273    1340.25281
    314.16494    1341.25281
    314.17715    1344.50281
    314.18935    1348.87781
    314.20156    1353.00281
    314.21377    1356.37781
    314.22598    1359.62781
    314.23819    1360.62781
    314.25040    1360.37781
    314.26261    1362.12781
    314.27481    1364.62781
    314.28702    1368.00281
    314.29923    1367.50281
    314.31144    1370.12781
    314.32365    1371.75281
    314.33586    1372.87781
    314.34806    1372.50281
    314.36027    1375.12781
    314.37248    1377.25281
    314.38469    1380.75281
    314.39690    1380.75281
    314.40911    1380.75281
    314.42132    1379.87781
    314.43352    1379.62781
    314.44573    1382.62781
    314.45794    1384.12781
    314.47015    1387.00281
    314.48236    1388.62781
    314.49457    1388.75281
    314.50678    1391.50281
    314.51898    1393.50281
    314.53119    1394.00281
    314.54340    1396.62781
    314.55561    1398.37781
    314.56782    1399.87781
    314.58003    1400.25281
    314.59224    1401.25281
    314.60444    1401.37781
    314.61665    1399.62781
    314.62886    1400.37781
    314.64107    1398.50281
    314.65328    1400.12781
    314.66549    1402.00281
    314.67770    1404.75281
    314.68990    1406.00281
    314.70211    1407.00281
    314.71432    1408.50281
    314.72653    1411.25281
    314.73874    1411.37781
    314.75095    1413.00281
    314.76315    1412.00281
    314.77536    1413.62781
    314.78757    1414.37781
    314.79978    1416.37781
    314.81199    1415.87781
    314.82420    1414.62781
    314.83641    1411.75281
    314.84861    1410.87781
    314.86082    1410.12781
    314.87303    1410.37781
    314.88524    1410.75281
    314.89745    1407.37781
    314.90966    1406.50281
    314.92187    1406.12781
    314.93407    1402.75281
    314.94628    1400.00281
    314.95849    1398.25281
    314.97070    1395.75281
    314.98291    1397.50281
    314.99512    1398.12781
    315.00733    1399.87781
    315.01953    1402.12781
    315.03174    1402.25281
    315.04395    1403.25281
    315.05616    1405.00281
    315.06837    1406.62781
    315.08058    1406.25281
    315.09278    1406.12781
    315.10499    1403.87781
    315.11720    1403.12781
    315.12941    1403.00281
    315.14162    1403.87781
    315.15383    1403.00281
    315.16604    1400.62781
    315.17824    1400.62781
    315.19045    1402.37781
    315.20266    1404.37781
    315.21487    1404.12781
    315.22708    1403.87781
    315.23929    1406.87781
    315.25150    1405.37781
    315.26370    1405.25281
    315.27591    1403.87781
    315.28812    1403.12781
    315.30033    1403.00281
    315.31254    1403.25281
    315.32475    1403.50281
    315.33696    1406.00281
    315.34916    1404.00281
    315.36137    1403.75281
    315.37358    1402.25281
    315.38579    1400.12781
    315.39800    1398.00281
    315.41021    1395.87781
    315.42241    1393.87781
    315.43462    1393.25281
    315.44683    1387.50281
    315.45904    1385.87781
    315.47125    1383.50281
    315.48346    1380.12781
    315.49567    1375.00281
    315.50787    1369.00281
    315.52008    1364.50281
    315.53229    1359.12781
    315.54450    1356.12781
    315.55671    1354.87781
    315.56892    1353.87781
    315.58113    1356.12781
    315.59333    1353.50281
    315.60554    1351.75281
    315.61775    1351.62781
    315.62996    1353.50281
    315.64217    1352.37781
    315.65438    1353.00281
    315.66659    1352.62781
    315.67879    1352.12781
    315.69100    1349.87781
    315.70321    1351.25281
    315.71542    1350.25281
    315.72763    1349.75281
    315.73984    1352.50281
    315.75204    1352.37781
    315.76425    1351.37781
    315.77646    1352.62781
    315.78867    1351.87781
    315.80088    1350.12781
    315.81309    1349.75281
    315.82530    1350.12781
    315.83750    1349.50281
    315.84971    1348.37781
    315.86192    1347.25281
    315.87413    1347.00281
    315.88634    1347.62781
    315.89855    1345.50281
    315.91076    1343.62781
    315.92296    1337.62781
    315.93517    1332.75281
    315.94738    1329.62781
    315.95959    1326.25281
    315.97180    1324.12781
    315.98401    1323.37781
    315.99622    1319.25281
    316.00842    1317.12781
    316.02063    1318.12781
    316.03284    1315.87781
    316.04505    1311.75281
    316.05726    1309.75281
    316.06947    1306.50281
    316.08168    1299.12781
    316.09388    1295.12781
    316.10609    1289.37781
    316.11830    1284.37781
    316.13051    1278.37781
    316.14272    1273.00281
    316.15493    1268.62781
    316.16713    1265.12781
    316.17934    1260.75281
    316.19155    1257.75281
    316.20376    1256.87781
    316.21597    1254.12781
    316.22818    1253.87781
    316.24039    1255.00281
    316.25259    1255.75281
    316.26480    1254.75281
    316.27701    1256.62781
    316.28922    1256.12781
    316.30143    1256.87781
    316.31364    1260.62781
    316.32585    1263.25281
    316.33805    1261.62781
    316.35026    1261.87781
    316.36247    1264.25281
    316.37468    1263.00281
    316.38689    1262.00281
    316.39910    1260.00281
    316.41131    1257.87781
    316.42351    1257.00281
    316.43572    1255.50281
    316.44793    1255.87781
    316.46014    1255.37781
    316.47235    1252.25281
    316.48456    1249.37781
    316.49676    1248.00281
    316.50897    1248.00281
    316.52118    1246.75281
    316.53339    1245.62781
    316.54560    1246.00281
    316.55781    1244.62781
    316.57002    1246.50281
    316.58222    1246.75281
    316.59443    1246.62781
    316.60664    1245.37781
    316.61885    1243.00281
    316.63106    1243.37781
    316.64327    1242.75281
    316.65548    1239.62781
    316.66768    1241.87781
    316.67989    1244.37781
    316.69210    1246.62781
    316.70431    1244.25281
    316.71652    1243.75281
    316.72873    1244.25281
    316.74094    1245.62781
    316.75314    1247.25281
    316.76535    1251.12781
    316.77756    1251.75281
    316.78977    1252.00281
    316.80198    1253.25281
    316.81419    1256.00281
    316.82639    1257.00281
    316.83860    1260.25281
    316.85081    1260.87781
    316.86302    1261.62781
    316.87523    1259.87781
    316.88744    1261.37781
    316.89965    1260.75281
    316.91185    1260.37781
    316.92406    1259.75281
    316.93627    1256.62781
    316.94848    1254.87781
    316.96069    1255.00281
    316.97290    1256.37781
    316.98511    1259.25281
    316.99731    1261.75281
    317.00952    1262.12781
    317.02173    1264.87781
    317.03394    1266.87781
    317.04615    1271.12781
    317.05836    1273.87781
    317.07057    1275.37781
    317.08277    1278.12781
    317.09498    1280.00281
    317.10719    1279.87781
    317.11940    1280.87781
    317.13161    1280.87781
    317.14382    1281.62781
    317.15602    1282.25281
    317.16823    1284.87781
    317.18044    1284.62781
    317.19265    1285.00281
    317.20486    1287.12781
    317.21707    1289.62781
    317.22928    1291.37781
    317.24148    1291.25281
    317.25369    1291.50281
    317.26590    1295.37781
    317.27811    1293.12781
    317.29032    1292.62781
    317.30253    1294.75281
    317.31474    1292.12781
    317.32694    1293.25281
    317.33915    1293.62781
    317.35136    1293.50281
    317.36357    1294.62781
    317.37578    1295.00281
    317.38799    1296.12781
    317.40020    1292.87781
    317.41240    1294.50281
    317.42461    1294.12781
    317.43682    1297.25281
    317.44903    1299.62781
    317.46124    1305.25281
    317.47345    1307.50281
    317.48565    1312.37781
    317.49786    1316.50281
    317.51007    1319.37781
    317.52228    1324.37781
    317.53449    1327.25281
    317.54670    1330.00281
    317.55891    1331.12781
    317.57111    1333.87781
    317.58332    1333.75281
    317.59553    1337.75281
    317.60774    1337.25281
    317.61995    1336.12781
    317.63216    1335.50281
    317.64437    1337.62781
    317.65657    1338.25281
    317.66878    1341.50281
    317.68099    1343.00281
    317.69320    1343.25281
    317.70541    1340.75281
    317.71762    1339.87781
    317.72983    1339.37781
    317.74203    1334.62781
    317.75424    1332.75281
    317.76645    1330.62781
    317.77866    1327.87781
    317.79087    1324.75281
    317.80308    1322.87781
    317.81529    1319.75281
    317.82749    1318.12781
    317.83970    1316.00281
    317.85191    1315.87781
    317.86412    1318.25281
    317.87633    1319.25281
    317.88854    1324.75281
    317.90074    1329.25281
    317.91295    1331.75281
    317.92516    1338.50281
    317.93737    1344.62781
    317.94958    1348.25281
    317.96179    1351.12781
    317.97400    1352.87781
    317.98620    1353.37781
    317.99841    1354.50281
    318.01062    1356.25281
    318.02283    1358.62781
    318.03504    1359.62781
    318.04725    1358.75281
    318.05946    1363.37781
    318.07166    1364.75281
    318.08387    1368.37781
    318.09608    1372.62781
    318.10829    1377.62781
    318.12050    1382.37781
    318.13271    1388.37781
    318.14492    1392.62781
    318.15712    1396.62781
    318.16933    1400.12781
    318.18154    1405.37781
    318.19375    1410.87781
    318.20596    1416.12781
    318.21817    1421.62781
    318.23037    1424.87781
    318.24258    1429.62781
    318.25479    1430.62781
    318.26700    1433.87781
    318.27921    1434.37781
    318.29142    1436.50281
    318.30363    1435.50281
    318.31583    1435.00281
    318.32804    1437.37781
    318.34025    1438.87781
    318.35246    1438.00281
    318.36467    1436.50281
    318.37688    1437.00281
    318.38909    1435.62781
    318.40129    1435.00281
    318.41350    1435.50281
    318.42571    1435.12781
    318.43792    1434.75281
    318.45013    1435.25281
    318.46234    1434.00281
    318.47455    1432.50281
    318.48675    1431.25281
    318.49896    1429.87781
    318.51117    1432.37781
    318.52338    1432.87781
    318.53559    1432.25281
    318.54780    1433.25281
    318.56000    1433.37781
    318.57221    1432.37781
    318.58442    1435.00281
    318.59663    1433.62781
    318.60884    1434.00281
    318.62105    1433.37781
    318.63326    1435.25281
    318.64546    1438.00281
    318.65767    1442.50281
    318.66988    1444.87781
    318.68209    1447.62781
    318.69430    1447.50281
    318.70651    1449.00281
    318.71872    1451.37781
    318.73092    1449.25281
    318.74313    1446.12781
    318.75534    1443.62781
    318.76755    1439.37781
    318.77976    1438.87781
    318.79197    1438.62781
    318.80418    1437.75281
    318.81638    1435.25281
    318.82859    1435.00281
    318.84080    1432.50281
    318.85301    1428.75281
    318.86522    1427.12781
    318.87743    1424.87781
    318.88963    1424.62781
    318.90184    1423.62781
    318.91405    1422.50281
    318.92626    1421.25281
    318.93847    1416.87781
    318.95068    1412.75281
    318.96289    1407.62781
    318.97509    1403.00281
    318.98730    1399.25281
    318.99951    1395.25281
    319.01172    1392.25281
    319.02393    1391.00281
    319.03614    1387.50281
    319.04835    1385.37781
    319.06055    1379.87781
    319.07276    1375.00281
    319.08497    1367.37781
    319.09718    1364.50281
    319.10939    1359.50281
    319.12160    1354.75281
    319.13381    1349.62781
    319.14601    1343.25281
    319.15822    1340.00281
    319.17043    1334.87781
    319.18264    1328.50281
    319.19485    1321.75281
    319.20706    1315.50281
    319.21927    1310.12781
    319.23147    1304.37781
    319.24368    1298.62781
    319.25589    1291.12781
    319.26810    1283.12781
    319.28031    1274.00281
    319.29252    1266.87781
    319.30472    1261.87781
    319.31693    1257.62781
    319.32914    1249.25281
    319.34135    1243.75281
    319.35356    1236.62781
    319.36577    1228.62781
    319.37798    1223.00281
    319.39018    1219.50281
    319.40239    1212.75281
    319.41460    1207.37781
    319.42681    1202.12781
    319.43902    1195.37781
    319.45123    1190.25281
    319.46344    1179.37781
    319.47564    1175.50281
    319.48785    1169.00281
    319.50006    1161.75281
    319.51227    1157.62781
    319.52448    1151.00281
    319.53669    1144.87781
    319.54890    1133.37781
    319.56110    1123.37781
    319.57331    1115.87781
    319.58552    1105.37781
    319.59773    1099.87781
    319.60994    1090.50281
    319.62215    1083.37781
    319.63435    1077.00281
    319.64656    1070.12781
    319.65877    1064.25281
    319.67098    1056.25281
    319.68319    1048.75281
    319.69540    1042.00281
    319.70761    1032.50281
    319.71981    1026.25281
    319.73202    1019.75281
    319.74423    1011.50281
    319.75644    1005.37781
    319.76865     994.87781
    319.78086     988.87781
    319.79307     981.62781
    319.80527     973.50281
    319.81748     968.75281
    319.82969     960.00281
    319.84190     953.12781
    319.85411     947.87781
    319.86632     943.62781
    319.87853     938.12781
    319.89073     930.62781
    319.90294     925.12781
    319.91515     917.87781
    319.92736     909.87781
    319.93957     902.75281
    319.95178     896.25281
    319.96398     892.00281
    319.97619     885.50281
    319.98840     878.50281
    320.00061     870.00281
    320.01282     864.62781
    320.02503     857.25281
    320.03724     852.12781
    320.04944     846.12781
    320.06165     841.75281
    320.07386     837.37781
    320.08607     833.00281
    320.09828     825.37781
    320.11049     817.25281
    320.12270     809.87769
    320.13490     803.12769
    320.14711     795.25269
    320.15932     791.87769
    320.17153     785.37769
    320.18374     777.00269
    320.19595     772.75269
    320.20816     768.75269
    320.22036     761.62769
    320.23257     760.50269
    320.24478     755.00269
    320.25699     751.62769
    320.26920     747.37769
    320.28141     746.37769
    320.29361     744.00269
    320.30582     738.25269
    320.31803     733.87769
    320.33024     728.87769
    320.34245     724.75269
    320.35466     721.25269
    320.36687     718.62769
    320.37907     715.50269
    320.39128     711.50269
    320.40349     707.75269
    320.41570     703.50269
    320.42791     695.12769
    320.44012     692.12769
    320.45233     687.62769
    320.46453     683.62769
    320.47674     677.62769
    320.48895     671.62769
    320.50116     666.25269
    320.51337     660.37769
    320.52558     658.75269
    320.53779     654.62769
    320.54999     649.75269
    320.56220     645.87769
    320.57441     641.00269
    320.58662     635.75269
    320.59883     630.37769
    320.61104     628.62769
    320.62325     625.50269
    320.63545     624.37769
    320.64766     622.50269
    320.65987     622.25269
    320.67208     622.00269
    320.68429     622.25269
    320.69650     622.62769
    320.70870     624.12769
    320.72091     624.62769
    320.73312     624.62769
    320.74533     623.37769
    320.75754     620.50269
    320.76975     622.00269
    320.78196     622.12769
    320.79416     623.37769
    320.80637     625.00269
    320.81858     624.50269
    320.83079     624.62769
    320.84300     625.50269
    320.85521     628.62769
    320.86742     629.62769
    320.87962     630.12769
    320.89183     633.50269
    320.90404     632.87769
    320.91625     633.87769
    320.92846     635.25269
    320.94067     635.37769
    320.95288     638.87769
    320.96508     640.37769
    320.97729     644.87769
    320.98950     646.87769
    321.00171     649.37769
    321.01392     655.00269
    321.02613     657.25269
    321.03833     662.37769
    321.05054     670.12769
    321.06275     676.00269
    321.07496     681.00269
    321.08717     683.62769
    321.09938     686.50269
    321.11159     686.87769
    321.12379     687.37769
    321.13600     683.87769
    321.14821     680.25269
    321.16042     680.87769
    321.17263     679.12769
    321.18484     679.37769
    321.19705     679.62769
    321.20925     681.25269
    321.22146     683.62769
    321.23367     683.87769
    321.24588     686.12769
    321.25809     688.75269
    321.27030     687.50269
    321.28251     687.62769
    321.29471     686.12769
    321.30692     685.87769
    321.31913     687.62769
    321.33134     686.62769
    321.34355     687.75269
    321.35576     688.00269
    321.36796     689.25269
    321.38017     690.12769
    321.39238     693.75269
    321.40459     696.37769
    321.41680     700.37769
    321.42901     705.12769
    321.44122     706.75269
    321.45342     709.75269
    321.46563     711.87769
    321.47784     712.00269
    321.49005     712.62769
    321.50226     712.37769
    321.51447     713.37769
    321.52668     713.87769
    321.53888     713.12769
    321.55109     713.25269
    321.56330     714.62769
    321.57551     717.50269
    321.58772     720.87769
    321.59993     723.25269
    321.61214     727.50269
    321.62434     729.75269
    321.63655     733.75269
    321.64876     735.87769
    321.66097     739.50269
    321.67318     740.62769
    321.68539     744.75269
    321.69759     746.75269
    321.70980     748.12769
    321.72201     748.62769
    321.73422     750.75269
    321.74643     753.37769
    321.75864     757.12769
    321.77085     760.75269
    321.78305     762.62769
    321.79526     764.62769
    321.80747     770.62769
    321.81968     772.25269
    321.83189     778.62769
    321.84410     779.00269
    321.85631     782.75269
    321.86851     786.00269
    321.88072     789.00269
    321.89293     790.87769
    321.90514     793.25269
    321.91735     793.25269
    321.92956     795.25269
    321.94177     795.75269
    321.95397     798.75269
    321.96618     799.00269
    321.97839     797.00269
    321.99060     797.12769
    322.00281     795.37769
    322.01502     794.50269
    322.02723     794.00269
    322.03943     796.00269
    322.05164     801.00269
    322.06385     802.50269
    322.07606     806.37769
    322.08827     806.62769
    322.10048     807.12769
    322.11268     803.87769
    322.12489     802.25269
    322.13710     799.12769
    322.14931     799.75269
    322.16152     801.12769
    322.17373     800.75269
    322.18594     805.12769
    322.19814     808.12769
    322.21035     809.37769
    322.22256     809.00269
    322.23477     806.75269
    322.24698     805.37769
    322.25919     804.12769
    322.27140     800.50269
    322.28360     799.12769
    322.29581     801.00269
    322.30802     803.00269
    322.32023     804.50269
    322.33244     805.62769
    322.34465     806.87769
    322.35686     807.50269
    322.36906     810.62769
    322.38127     813.00269
    322.39348     816.87769
    322.40569     818.62769
    322.41790     818.75269
    322.43011     818.75281
    322.44231     815.25269
    322.45452     813.00269
    322.46673     812.37769
    322.47894     812.62769
    322.49115     811.50269
    322.50336     816.12769
    322.51557     815.62769
    322.52777     817.00269
    322.53998     817.00269
    322.55219     816.50269
    322.56440     814.50269
    322.57661     813.37769
    322.58882     811.50269
    322.60103     808.37769
    322.61323     808.75269
    322.62544     806.12769
    322.63765     804.75269
    322.64986     804.12769
    322.66207     801.87769
    322.67428     798.25269
    322.68649     795.00269
    322.69869     793.12769
    322.71090     793.87769
    322.72311     793.12769
    322.73532     791.00269
    322.74753     786.87769
    322.75974     781.25269
    322.77194     777.12769
    322.78415     773.50269
    322.79636     770.37769
    322.80857     765.87769
    322.82078     762.12769
    322.83299     757.62769
    322.84520     756.25269
    322.85740     754.25269
    322.86961     753.75269
    322.88182     752.00269
    322.89403     748.37769
    322.90624     746.25269
    322.91845     748.37769
    322.93066     748.25269
    322.94286     749.50269
    322.95507     747.00269
    322.96728     744.00269
    322.97949     742.62769
    322.99170     738.62769
    323.00391     739.12769
    323.01612     740.25269
    323.02832     740.75269
    323.04053     739.87769
    323.05274     734.62769
    323.06495     732.25269
    323.07716     730.12769
    323.08937     729.75269
    323.10157     728.37769
    323.11378     730.50269
    323.12599     732.37769
    323.13820     735.00269
    323.15041     735.37769
    323.16262     734.12769
    323.17483     733.37769
    323.18703     732.87769
    323.19924     733.00269
    323.21145     736.50269
    323.22366     736.62769
    323.23587     736.12769
    323.24808     735.00269
    323.26029     731.12769
    323.27249     731.12769
    323.28470     728.37769
    323.29691     729.50269
    323.30912     727.00269
    323.32133     724.75269
    323.33354     721.75269
    323.34575     718.50269
    323.35795     715.25269
    323.37016     712.62769
    323.38237     710.12769
    323.39458     706.62769
    323.40679     704.75269
    323.41900     699.00269
    323.43120     693.00269
    323.44341     687.50269
    323.45562     683.50269
    323.46783     681.50269
    323.48004     675.12769
    323.49225     672.12769
    323.50446     672.50269
    323.51666     672.25269
    323.52887     671.00269
    323.54108     669.62769
    323.55329     668.25269
    323.56550     667.62769
    323.57771     666.25269
    323.58992     662.00269
    323.60212     655.37769
    323.61433     649.62769
    323.62654     644.75269
    323.63875     640.62769
    323.65096     635.62769
    323.66317     631.25269
    323.67538     629.37769
    323.68758     630.12769
    323.69979     630.37769
    323.71200     629.50269
    323.72421     629.37769
    323.73642     626.00269
    323.74863     620.00269
    323.76084     614.12769
    323.77304     608.87769
    323.78525     601.00269
    323.79746     595.12769
    323.80967     592.25269
    323.82188     588.12769
    323.83409     586.75269
    323.84629     582.75269
    323.85850     579.50269
    323.87071     578.12769
    323.88292     576.50269
    323.89513     575.12769
    323.90734     572.25269
    323.91955     570.75269
    323.93175     568.50269
    323.94396     565.00269
    323.95617     563.37769
    323.96838     558.87769
    323.98059     551.75269
    323.99280     545.87769
    324.00501     541.25269
    324.01721     537.12769
    324.02942     533.50269
    324.04163     527.12769
    324.05384     520.12769
    324.06605     516.00269
    324.07826     509.62769
    324.09047     505.25269
    324.10267     499.87769
    324.11488     493.50269
    324.12709     489.75269
    324.13930     485.75269
    324.15151     478.87769
    324.16372     478.25269
    324.17592     475.37769
    324.18813     469.37769
    324.20034     464.62769
    324.21255     456.37769
    324.22476     451.37769
    324.23697     444.62769
    324.24918     442.75269
    324.26138     437.37769
    324.27359     431.87769
    324.28580     427.75269
    324.29801     425.62769
    324.31022     424.62769
    324.32243     420.37769
    324.33464     414.37769
    324.34684     409.00269
    324.35905     403.50269
    324.37126     398.12769
    324.38347     393.00269
    324.39568     390.25269
    324.40789     387.62769
    324.42010     383.75269
    324.43230     378.75269
    324.44451     374.75269
    324.45672     371.00269
    324.46893     369.75269
    324.48114     367.25269
    324.49335     367.62769
    324.50555     364.50269
    324.51776     360.62769
    324.52997     356.12769
    324.54218     350.00269
    324.55439     344.87769
    324.56660     337.62769
    324.57881     329.75269
    324.59101     319.37769
    324.60322     310.75269
    324.61543     301.75269
    324.62764     292.12769
    324.63985     283.37769
    324.65206     272.37769
    324.66427     263.62769
    324.67647     252.25269
    324.68868     239.75269
    324.70089     228.87769
    324.71310     215.00269
    324.72531     202.37769
    324.73752     189.00269
    324.74973     176.75269
    324.76193     160.37769
    324.77414     146.62769
    324.78635     130.25269
    324.79856     113.62769
    324.81077      98.50269
    324.82298      82.75269
    324.83518      68.87769
    324.84739      52.00269
    324.85960      34.75269
    324.87181      18.50269
    324.88402      -1.12231
    324.89623     -20.12231
    324.90844     -36.99731
    324.92064     -54.49731
    324.93285     -70.99731
    324.94506     -89.12231
    324.95727    -106.24731
    324.96948    -121.24731
    324.98169    -138.37231
    324.99390    -154.87231
    325.00610    -169.87231
    325.01831    -185.12231
    325.03052    -200.99731
    325.04273    -217.87231
    325.05494    -234.74731
    325.06715    -251.62231
    325.07936    -267.62231
    325.09156    -280.12231
    325.10377    -292.87231
    325.11598    -303.74731
    325.12819    -313.12231
    325.14040    -317.99731
    325.15261    -324.49731
    325.16482    -329.12231
    325.17702    -333.12231
    325.18923    -339.49731
    325.20144    -344.49731
    325.21365    -349.37231
    325.22586    -357.74731
    325.23807    -362.24731
    325.25027    -369.24731
    325.26248    -375.12231
    325.27469    -381.49731
    325.28690    -389.99731
    325.29911    -396.12231
    325.31132    -401.87231
    325.32353    -405.24731
    325.33573    -410.12231
    325.34794    -417.12231
    325.36015    -421.74731
    325.37236    -423.12231
    325.38457    -427.12231
    325.39678    -428.49731
    325.40899    -430.62231
    325.42119    -434.49731
    325.43340    -439.37231
    325.44561    -441.99731
    325.45782    -445.49731
    325.47003    -450.74731
    325.48224    -452.49731
    325.49445    -455.49731
    325.50665    -455.37231
    325.51886    -458.49731
    325.53107    -460.37231
    325.54328    -459.49731
    325.55549    -463.62231
    325.56770    -466.24731
    325.57990    -470.49731
    325.59211    -472.87231
    325.60432    -477.37231
    325.61653    -477.49731
    325.62874    -479.62231
    325.64095    -481.62231
    325.65316    -485.62231
    325.66536    -488.74731
    325.67757    -493.12231
    325.68978    -496.74731
    325.70199    -501.74731
    325.71420    -505.62231
    325.72641    -511.12231
    325.73862    -516.12231
    325.75082    -521.49731
    325.76303    -526.12231
    325.77524    -532.62231
    325.78745    -535.62231
    325.79966    -543.62231
    325.81187    -551.99731
    325.82408    -556.99731
    325.83628    -565.37231
    325.84849    -569.24731
    325.86070    -573.49731
    325.87291    -578.12231
    325.88512    -580.99731
    325.89733    -584.49731
    325.90953    -590.12231
    325.92174    -597.49731
    325.93395    -606.12231
    325.94616    -611.74731
    325.95837    -616.24731
    325.97058    -619.24731
    325.98279    -624.62231
    325.99499    -632.12231
    326.00720    -636.62231
    326.01941    -642.12231
    326.03162    -645.74731
    326.04383    -649.12231
    326.05604    -653.49731
    326.06825    -659.24731
    326.08045    -664.24731
    326.09266    -669.12231
    326.10487    -672.49731
    326.11708    -675.12231
    326.12929    -677.87231
    326.14150    -682.74731
    326.15371    -686.62231
    326.16591    -694.24731
    326.17812    -700.24731
    326.19033    -703.62231
    326.20254    -710.24731
    326.21475    -712.12231
    326.22696    -718.49731
    326.23916    -724.24731
    326.25137    -727.87231
    326.26358    -736.12231
    326.27579    -740.12231
    326.28800    -745.99731
    326.30021    -749.49731
    326.31242    -750.99731
    326.32462    -751.87231
    326.33683    -752.74731
    326.34904    -749.74731
    326.36125    -748.49731
    326.37346    -746.99731
    326.38567    -743.37231
    326.39788    -743.62231
    326.41008    -743.12231
    326.42229    -744.62231
    326.43450    -744.49731
    326.44671    -746.24731
    326.45892    -746.99731
    326.47113    -745.74731
    326.48334    -745.62231
    326.49554    -749.87231
    326.50775    -751.74731
    326.51996    -753.37231
    326.53217    -756.24731
    326.54438    -755.74731
    326.55659    -757.49731
    326.56880    -757.37231
    326.58100    -761.37231
    326.59321    -763.37231
    326.60542    -763.24731
    326.61763    -764.49731
    326.62984    -765.24731
    326.64205    -769.12231
    326.65425    -771.37231
    326.66646    -771.12231
    326.67867    -770.87231
    326.69088    -771.74731
    326.70309    -776.49731
    326.71530    -776.74731
    326.72751    -780.74731
    326.73971    -783.49731
    326.75192    -784.62231
    326.76413    -789.49731
    326.77634    -789.99731
    326.78855    -788.99731
    326.80076    -793.37231
    326.81297    -797.24731
    326.82517    -798.74731
    326.83738    -800.49731
    326.84959    -802.62231
    326.86180    -804.99731
    326.87401    -807.62231
    326.88622    -812.99731
    326.89843    -815.12231
    326.91063    -817.37231
    326.92284    -816.49731
    326.93505    -820.37219
    326.94726    -824.99719
    326.95947    -826.62219
    326.97168    -830.99719
    326.98388    -835.37219
    326.99609    -839.49719
    327.00830    -842.74719
    327.02051    -847.74719
    327.03272    -851.37219
    327.04493    -853.37219
    327.05714    -854.24719
    327.06934    -854.99719
    327.08155    -855.62219
    327.09376    -857.74719
    327.10597    -857.49719
    327.11818    -857.37219
    327.13039    -859.12219
    327.14260    -860.74719
    327.15480    -862.87219
    327.16701    -862.49719
    327.17922    -863.87219
    327.19143    -865.49719
    327.20364    -867.37219
    327.21585    -869.49719
    327.22806    -873.37219
    327.24026    -875.62219
    327.25247    -876.49719
    327.26468    -877.24719
    327.27689    -880.12219
    327.28910    -882.12219
    327.30131    -883.49719
    327.31351    -884.49719
    327.32572    -883.87219
    327.33793    -885.24719
    327.35014    -882.99719
    327.36235    -883.74719
    327.37456    -886.49719
    327.38677    -885.87219
    327.39897    -888.12219
    327.41118    -887.87219
    327.42339    -888.87219
    327.43560    -891.37219
    327.44781    -893.62219
    327.46002    -895.37219
    327.47223    -898.37219
    327.48443    -896.87219
    327.49664    -893.87219
    327.50885    -894.87219
    327.52106    -896.87219
    327.53327    -899.99719
    327.54548    -902.24719
    327.55769    -904.74719
    327.56989    -907.74719
    327.58210    -907.37219
    327.59431    -911.99719
    327.60652    -915.99719
    327.61873    -920.99719
    327.63094    -923.99719
    327.64314    -923.62219
    327.65535    -926.24719
    327.66756    -928.62219
    327.67977    -928.74719
    327.69198    -927.74719
    327.70419    -925.49719
    327.71640    -925.62219
    327.72860    -923.62219
    327.74081    -920.74719
    327.75302    -918.99719
    327.76523    -919.37219
    327.77744    -921.37219
    327.78965    -922.99719
    327.80186    -926.24719
    327.81406    -927.74719
    327.82627    -927.74719
    327.83848    -923.74719
    327.85069    -919.37219
    327.86290    -917.62219
    327.87511    -914.99719
    327.88732    -914.62219
    327.89952    -910.37219
    327.91173    -906.62219
    327.92394    -904.62219
    327.93615    -904.24719
    327.94836    -904.24719
    327.96057    -900.99719
    327.97277    -900.49719
    327.98498    -900.62219
    327.99719    -899.24719
    328.00940    -899.62219
    328.02161    -900.49719
    328.03382    -899.24719
    328.04603    -899.74719
    328.05823    -898.99719
    328.07044    -898.74719
    328.08265    -896.37219
    328.09486    -892.74719
    328.10707    -892.62219
    328.11928    -889.24719
    328.13149    -887.12219
    328.14369    -884.12219
    328.15590    -883.62219
    328.16811    -883.62219
    328.18032    -885.74719
    328.19253    -885.87219
    328.20474    -886.12219
    328.21695    -886.12219
    328.22915    -889.49719
    328.24136    -891.99719
    328.25357    -891.12219
    328.26578    -890.37219
    328.27799    -890.12219
    328.29020    -888.62219
    328.30241    -890.49719
    328.31461    -890.74719
    328.32682    -892.12219
    328.33903    -890.74719
    328.35124    -887.24719
    328.36345    -883.49719
    328.37566    -879.87219
    328.38786    -880.12219
    328.40007    -881.37219
    328.41228    -881.87219
    328.42449    -883.99719
    328.43670    -886.49719
    328.44891    -889.24719
    328.46112    -889.99719
    328.47332    -890.74719
    328.48553    -892.24719
    328.49774    -896.62219
    328.50995    -899.62219
    328.52216    -903.49719
    328.53437    -908.62219
    328.54658    -914.37219
    328.55878    -917.37219
    328.57099    -918.49719
    328.58320    -918.62219
    328.59541    -919.87219
    328.60762    -920.37219
    328.61983    -921.87219
    328.63204    -923.74719
    328.64424    -925.24719
    328.65645    -924.12219
    328.66866    -923.74719
    328.68087    -920.62219
    328.69308    -919.99719
    328.70529    -920.12219
    328.71749    -919.24719
    328.72970    -920.74719
    328.74191    -917.37219
    328.75412    -916.49719
    328.76633    -914.74719
    328.77854    -914.74719
    328.79075    -916.62219
    328.80295    -917.74719
    328.81516    -918.87219
    328.82737    -918.87219
    328.83958    -923.37219
    328.85179    -925.24719
    328.86400    -928.12219
    328.87621    -931.12219
    328.88841    -934.37219
    328.90062    -939.24719
    328.91283    -942.49719
    328.92504    -945.12219
    328.93725    -949.12219
    328.94946    -951.37219
    328.96167    -954.37219
    328.97387    -958.62219
    328.98608    -957.99719
    328.99829    -958.37219
    329.01050    -956.74719
    329.02271    -958.62219
    329.03492    -962.24719
    329.04712    -963.87219
    329.05933    -967.87219
    329.07154    -968.87219
    329.08375    -971.37219
    329.09596    -974.49719
    329.10817    -977.74719
    329.12038    -981.37219
    329.13258    -983.24719
    329.14479    -985.99719
    329.15700    -988.74719
    329.16921    -989.24719
    329.18142    -989.99719
    329.19363    -989.87219
    329.20584    -991.74719
    329.21804    -991.37219
    329.23025    -990.74719
    329.24246    -993.49719
    329.25467    -992.62219
    329.26688    -995.12219
    329.27909    -997.62219
    329.29130   -1000.12219
    329.30350   -1004.87219
    329.31571   -1010.99719
    329.32792   -1016.49719
    329.34013   -1020.74719
    329.35234   -1025.12219
    329.36455   -1031.62219
    329.37675   -1038.37219
    329.38896   -1043.49719
    329.40117   -1049.62219
    329.41338   -1054.37219
    329.42559   -1060.49719
    329.43780   -1062.62219
    329.45001   -1067.37219
    329.46221   -1070.49719
    329.47442   -1075.87219
    329.48663   -1082.87219
    329.49884   -1091.12219
    329.51105   -1093.74719
    329.52326   -1097.62219
    329.53547   -1101.37219
    329.54767   -1105.62219
    329.55988   -1110.49719
    329.57209   -1117.37219
    329.58430   -1123.74719
    329.59651   -1127.74719
    329.60872   -1133.49719
    329.62093   -1139.99719
    329.63313   -1145.12219
    329.64534   -1148.74719
    329.65755   -1153.99719
    329.66976   -1156.62219
    329.68197   -1160.37219
    329.69418   -1165.74719
    329.70639   -1171.99719
    329.71859   -1177.62219
    329.73080   -1186.74719
    329.74301   -1191.62219
    329.75522   -1199.24719
    329.76743   -1207.99719
    329.77964   -1214.74719
    329.79184   -1223.24719
    329.80405   -1230.37219
    329.81626   -1235.99719
    329.82847   -1241.99719
    329.84068   -1247.24719
    329.85289   -1252.87219
    329.86510   -1258.37219
    329.87730   -1263.87219
    329.88951   -1270.12219
    329.90172   -1275.99719
    329.91393   -1282.24719
    329.92614   -1290.49719
    329.93835   -1295.74719
    329.95056   -1302.12219
    329.96276   -1308.87219
    329.97497   -1315.37219
    329.98718   -1321.87219
    329.99939   -1332.24719
    330.01160   -1342.24719
    330.02381   -1348.74719
    330.03602   -1356.99719
    330.04822   -1365.24719
    330.06043   -1374.24719
    330.07264   -1383.24719
    330.08485   -1389.87219
    330.09706   -1398.37219
    330.10927   -1402.49719
    330.12147   -1409.99719
    330.13368   -1415.74719
    330.14589   -1424.49719
    330.15810   -1434.62219
    330.17031   -1441.87219
    330.18252   -1452.99719
    330.19473   -1462.24719
    330.20693   -1468.99719
    330.21914   -1474.49719
    330.23135   -1480.99719
    330.24356   -1485.62219
    330.25577   -1493.99719
    330.26798   -1502.12219
    330.28019   -1510.99719
    330.29239   -1515.37219
    330.30460   -1519.74719
    330.31681   -1525.37219
    330.32902   -1532.12219
    330.34123   -1540.12219
    330.35344   -1546.37219
    330.36565   -1552.12219
    330.37785   -1557.99719
    330.39006   -1562.74719
    330.40227   -1570.24719
    330.41448   -1575.74719
    330.42669   -1583.62219
    330.43890   -1587.12219
    330.45110   -1593.62219
    330.46331   -1600.24719
    330.47552   -1608.24719
    330.48773   -1615.74719
    330.49994   -1620.12219
    330.51215   -1624.62219
    330.52436   -1631.12219
    330.53656   -1640.37219
    330.54877   -1643.49719
    330.56098   -1649.37219
    330.57319   -1651.99719
    330.58540   -1656.12219
    330.59761   -1658.49719
    330.60982   -1663.37219
    330.62202   -1667.37219
    330.63423   -1669.87219
    330.64644   -1671.99719
    330.65865   -1675.49719
    330.67086   -1679.74719
    330.68307   -1683.99719
    330.69528   -1687.74719
    330.70748   -1690.99719
    330.71969   -1692.12219
    330.73190   -1694.49719
    330.74411   -1697.74719
    330.75632   -1699.99719
    330.76853   -1701.74719
    330.78073   -1706.87219
    330.79294   -1709.49719
    330.80515   -1712.62219
    330.81736   -1715.37219
    330.82957   -1717.49719
    330.84178   -1716.49719
    330.85399   -1717.74719
    330.86619   -1717.62219
    330.87840   -1720.24719
    330.89061   -1720.37219
    330.90282   -1721.49719
    330.91503   -1724.37219
    330.92724   -1726.62219
    330.93945   -1728.99719
    330.95165   -1731.37219
    330.96386   -1732.12219
    330.97607   -1731.24719
    330.98828   -1731.49719
    331.00049   -1731.37219
    331.01270   -1731.24719
    331.02491   -1732.87219
    331.03711   -1735.37219
    331.04932   -1741.62219
    331.06153   -1746.12219
    331.07374   -1748.49719
    331.08595   -1749.99719
    331.09816   -1750.37219
    331.11037   -1748.37219
    331.12257   -1748.49719
    331.13478   -1748.49719
    331.14699   -1746.87219
    331.15920   -1745.99719
    331.17141   -1743.49719
    331.18362   -1741.87219
    331.19582   -1741.24719
    331.20803   -1738.62219
    331.22024   -1738.37219
    331.23245   -1738.49719
    331.24466   -1737.87219
    331.25687   -1739.12219
    331.26908   -1742.24719
    331.28128   -1741.99719
    331.29349   -1741.99719
    331.30570   -1743.87219
    331.31791   -1743.62219
    331.33012   -1742.62219
    331.34233   -1740.62219
    331.35454   -1740.62219
    331.36674   -1740.62219
    331.37895   -1740.87219
    331.39116   -1740.24719
    331.40337   -1738.49719
    331.41558   -1736.24719
    331.42779   -1732.99719
    331.44000   -1731.99719
    331.45220   -1730.37219
    331.46441   -1724.99719
    331.47662   -1722.87219
    331.48883   -1720.12219
    331.50104   -1716.49719
    331.51325   -1711.74719
    331.52545   -1708.74719
    331.53766   -1703.49719
    331.54987   -1696.99719
    331.56208   -1691.99719
    331.57429   -1686.24719
    331.58650   -1684.24719
    331.59871   -1679.37219
    331.61091   -1674.87219
    331.62312   -1668.12219
    331.63533   -1662.87219
    331.64754   -1656.49719
    331.65975   -1651.37219
    331.67196   -1647.87219
    331.68417   -1644.49719
    331.69637   -1642.62219
    331.70858   -1641.12219
    331.72079   -1638.24719
    331.73300   -1638.37219
    331.74521   -1634.37219
    331.75742   -1632.24719
    331.76963   -1629.87219
    331.78183   -1626.49719
    331.79404   -1624.12219
    331.80625   -1617.87219
    331.81846   -1614.87219
    331.83067   -1608.49719
    331.84288   -1601.74719
    331.85508   -1597.12219
    331.86729   -1593.37219
    331.87950   -1587.24719
    331.89171   -1582.87219
    331.90392   -1577.62219
    331.91613   -1575.87219
    331.92834   -1573.49719
    331.94054   -1572.74719
    331.95275   -1568.87219
    331.96496   -1566.99719
    331.97717   -1561.49719
    331.98938   -1558.12219
    332.00159   -1554.37219
    332.01380   -1550.87219
    332.02600   -1544.74719
    332.03821   -1541.87219
    332.05042   -1535.99719
    332.06263   -1532.87219
    332.07484   -1527.99719
    332.08705   -1523.62219
    332.09926   -1520.12219
    332.11146   -1518.49719
    332.12367   -1519.24719
    332.13588   -1519.62219
    332.14809   -1520.49719
    332.16030   -1521.12219
    332.17251   -1520.12219
    332.18471   -1517.49719
    332.19692   -1516.87219
    332.20913   -1512.74719
    332.22134   -1508.12219
    332.23355   -1502.24719
    332.24576   -1499.24719
    332.25797   -1492.24719
    332.27017   -1489.24719
    332.28238   -1485.62219
    332.29459   -1483.12219
    332.30680   -1479.49719
    332.31901   -1476.87219
    332.33122   -1473.37219
    332.34343   -1467.37219
    332.35563   -1461.49719
    332.36784   -1458.24719
    332.38005   -1452.87219
    332.39226   -1450.12219
    332.40447   -1447.62219
    332.41668   -1448.87219
    332.42889   -1448.24719
    332.44109   -1445.62219
    332.45330   -1444.49719
    332.46551   -1444.62219
    332.47772   -1442.49719
    332.48993   -1439.87219
    332.50214   -1436.87219
    332.51435   -1432.99719
    332.52655   -1432.87219
    332.53876   -1428.37219
    332.55097   -1425.74719
    332.56318   -1422.74719
    332.57539   -1419.37219
    332.58760   -1418.87219
    332.59980   -1415.62219
    332.61201   -1414.12219
    332.62422   -1413.99719
    332.63643   -1413.37219
    332.64864   -1412.37219
    332.66085   -1411.37219
    332.67306   -1410.74719
    332.68526   -1410.74719
    332.69747   -1409.62219
    332.70968   -1407.87219
    332.72189   -1409.99719
    332.73410   -1409.12219
    332.74631   -1405.74719
    332.75852   -1400.24719
    332.77072   -1397.99719
    332.78293   -1391.37219
    332.79514   -1386.24719
    332.80735   -1381.74719
    332.81956   -1377.12219
    332.83177   -1372.37219
    332.84398   -1371.24719
    332.85618   -1369.74719
    332.86839   -1367.99719
    332.88060   -1365.99719
    332.89281   -1367.12219
    332.90502   -1364.24719
    332.91723   -1363.87219
    332.92943   -1362.37219
    332.94164   -1358.12219
    332.95385   -1355.37219
    332.96606   -1355.87219
    332.97827   -1357.12219
    332.99048   -1357.87219
    333.00269   -1359.37219
    333.01489   -1358.74719
    333.02710   -1362.74719
    333.03931   -1361.87219
    333.05152   -1362.62219
    333.06373   -1364.62219
    333.07594   -1366.74719
    333.08815   -1369.24719
    333.10035   -1373.49719
    333.11256   -1376.24719
    333.12477   -1376.99719
    333.13698   -1376.99719
    333.14919   -1374.87219
    333.16140   -1376.87219
    333.17361   -1377.99719
    333.18581   -1379.37219
    333.19802   -1383.12219
    333.21023   -1386.87219
    333.22244   -1393.62219
    333.23465   -1393.74719
    333.24686   -1397.12219
    333.25906   -1397.37219
    333.27127   -1397.49719
    333.28348   -1396.87219
    333.29569   -1397.37219
    333.30790   -1396.87219
    333.32011   -1399.24719
    333.33232   -1400.37219
    333.34452   -1399.49719
    333.35673   -1398.49719
    333.36894   -1396.87219
    333.38115   -1395.12219
    333.39336   -1394.12219
    333.40557   -1393.12219
    333.41778   -1392.99719
    333.42998   -1393.49719
    333.44219   -1393.74719
    333.45440   -1393.37219
    333.46661   -1394.62219
    333.47882   -1395.24719
    333.49103   -1394.87219
    333.50324   -1394.74719
    333.51544   -1394.74719
    333.52765   -1395.37219
    333.53986   -1398.24719
    333.55207   -1402.12219
    333.56428   -1404.62219
    333.57649   -1406.62219
    333.58869   -1408.24719
    333.60090   -1410.37219
    333.61311   -1412.37219
    333.62532   -1413.99719
    333.63753   -1411.99719
    333.64974   -1412.74719
    333.66195   -1415.62219
    333.67415   -1420.62219
    333.68636   -1421.49719
    333.69857   -1422.49719
    333.71078   -1424.74719
    333.72299   -1426.62219
    333.73520   -1426.62219
    333.74741   -1425.12219
    333.75961   -1427.37219
    333.77182   -1430.87219
    333.78403   -1432.99719
    333.79624   -1433.24719
    333.80845   -1433.62219
    333.82066   -1431.37219
    333.83287   -1426.87219
    333.84507   -1425.37219
    333.85728   -1425.87219
    333.86949   -1427.37219
    333.88170   -1430.62219
    333.89391   -1431.49719
    333.90612   -1436.24719
    333.91832   -1437.62219
    333.93053   -1440.62219
    333.94274   -1445.49719
    333.95495   -1448.24719
    333.96716   -1449.87219
    333.97937   -1453.62219
    333.99158   -1457.62219
    334.00378   -1462.24719
    334.01599   -1465.24719
    334.02820   -1467.12219
    334.04041   -1468.62219
    334.05262   -1471.24719
    334.06483   -1473.87219
    334.07704   -1471.87219
    334.08924   -1470.62219
    334.10145   -1469.37219
    334.11366   -1467.87219
    334.12587   -1466.12219
    334.13808   -1464.49719
    334.15029   -1465.74719
    334.16250   -1467.99719
    334.17470   -1474.62219
    334.18691   -1480.24719
    334.19912   -1483.87219
    334.21133   -1488.24719
    334.22354   -1490.62219
    334.23575   -1492.12219
    334.24796   -1493.37219
    334.26016   -1493.74719
    334.27237   -1495.49719
    334.28458   -1491.99719
    334.29679   -1490.49719
    334.30900   -1488.37219
    334.32121   -1489.37219
    334.33341   -1488.62219
    334.34562   -1486.74719
    334.35783   -1487.49719
    334.37004   -1487.37219
    334.38225   -1489.12219
    334.39446   -1488.99719
    334.40667   -1489.24719
    334.41887   -1490.37219
    334.43108   -1493.62219
    334.44329   -1495.37219
    334.45550   -1495.49719
    334.46771   -1495.99719
    334.47992   -1496.12219
    334.49213   -1496.24719
    334.50433   -1495.99719
    334.51654   -1497.74719
    334.52875   -1500.49719
    334.54096   -1503.12219
    334.55317   -1503.49719
    334.56538   -1504.99719
    334.57759   -1504.99719
    334.58979   -1506.62219
    334.60200   -1503.62219
    334.61421   -1504.24719
    334.62642   -1503.49719
    334.63863   -1503.49719
    334.65084   -1501.99719
    334.66304   -1499.74719
    334.67525   -1498.12219
    334.68746   -1499.87219
    334.69967   -1499.74719
    334.71188   -1499.62219
    334.72409   -1501.49719
    334.73630   -1501.24719
    334.74850   -1504.12219
    334.76071   -1505.99719
    334.77292   -1505.74719
    334.78513   -1506.24719
    334.79734   -1505.37219
    334.80955   -1509.49719
    334.82176   -1509.87219
    334.83396   -1513.37219
    334.84617   -1517.24719
    334.85838   -1521.99719
    334.87059   -1524.37219
    334.88280   -1524.87219
    334.89501   -1525.49719
    334.90722   -1524.87219
    334.91942   -1526.24719
    334.93163   -1527.24719
    334.94384   -1527.12219
    334.95605   -1528.74719
    334.96826   -1528.87219
    334.98047   -1530.74719
    334.99267   -1533.37219
    335.00488   -1536.12219
    335.01709   -1537.62219
    335.02930   -1536.99719
    335.04151   -1536.12219
    335.05372   -1534.12219
    335.06593   -1531.49719
    335.07813   -1530.24719
    335.09034   -1529.49719
    335.10255   -1529.24719
    335.11476   -1528.49719
    335.12697   -1528.37219
    335.13918   -1527.12219
    335.15139   -1526.37219
    335.16359   -1528.24719
    335.17580   -1527.49719
    335.18801   -1529.24719
    335.20022   -1529.37219
    335.21243   -1526.87219
    335.22464   -1523.74719
    335.23685   -1516.74719
    335.24905   -1513.37219
    335.26126   -1511.49719
    335.27347   -1507.87219
    335.28568   -1506.74719
    335.29789   -1505.74719
    335.31010   -1503.87219
    335.32230   -1499.12219
    335.33451   -1497.37219
    335.34672   -1497.37219
    335.35893   -1496.62219
    335.37114   -1495.87219
    335.38335   -1493.99719
    335.39556   -1491.37219
    335.40776   -1489.62219
    335.41997   -1484.87219
    335.43218   -1486.37219
    335.44439   -1489.24719
    335.45660   -1490.74719
    335.46881   -1492.87219
    335.48102   -1495.87219
    335.49322   -1500.24719
    335.50543   -1502.87219
    335.51764   -1501.74719
    335.52985   -1501.87219
    335.54206   -1498.62219
    335.55427   -1496.24719
    335.56648   -1492.24719
    335.57868   -1486.24719
    335.59089   -1483.37219
    335.60310   -1478.49719
    335.61531   -1474.62219
    335.62752   -1472.62219
    335.63973   -1471.24719
    335.65194   -1468.37219
    335.66414   -1468.74719
    335.67635   -1464.99719
    335.68856   -1463.62219
    335.70077   -1458.24719
    335.71298   -1455.24719
    335.72519   -1452.12219
    335.73739   -1448.24719
    335.74960   -1448.24719
    335.76181   -1445.24719
    335.77402   -1441.37219
    335.78623   -1440.24719
    335.79844   -1439.37219
    335.81065   -1436.49719
    335.82285   -1432.62219
    335.83506   -1432.24719
    335.84727   -1429.37219
    335.85948   -1427.49719
    335.87169   -1424.87219
    335.88390   -1422.87219
    335.89611   -1419.99719
    335.90831   -1415.87219
    335.92052   -1413.49719
    335.93273   -1408.37219
    335.94494   -1403.62219
    335.95715   -1401.74719
    335.96936   -1397.37219
    335.98157   -1390.99719
    335.99377   -1384.99719
    336.00598   -1379.12219
    336.01819   -1371.99719
    336.03040   -1366.49719
    336.04261   -1359.87219
    336.05482   -1354.12219
    336.06702   -1351.62219
    336.07923   -1348.62219
    336.09144   -1347.99719
    336.10365   -1344.99719
    336.11586   -1341.62219
    336.12807   -1339.37219
    336.14028   -1337.99719
    336.15248   -1334.62219
    336.16469   -1331.49719
    336.17690   -1328.12219
    336.18911   -1325.74719
    336.20132   -1322.74719
    336.21353   -1321.87219
    336.22574   -1320.37219
    336.23794   -1317.62219
    336.25015   -1313.24719
    336.26236   -1308.62219
    336.27457   -1302.62219
    336.28678   -1301.49719
    336.29899   -1296.74719
    336.31120   -1292.12219
    336.32340   -1285.37219
    336.33561   -1277.87219
    336.34782   -1270.99719
    336.36003   -1264.99719
    336.37224   -1259.49719
    336.38445   -1254.99719
    336.39665   -1252.62219
    336.40886   -1250.49719
    336.42107   -1247.24719
    336.43328   -1247.24719
    336.44549   -1242.87219
    336.45770   -1243.24719
    336.46991   -1237.12219
    336.48211   -1230.99719
    336.49432   -1224.62219
    336.50653   -1219.24719
    336.51874   -1214.62219
    336.53095   -1209.24719
    336.54316   -1206.24719
    336.55537   -1203.62219
    336.56757   -1200.74719
    336.57978   -1196.74719
    336.59199   -1191.87219
    336.60420   -1187.49719
    336.61641   -1181.12219
    336.62862   -1177.24719
    336.64083   -1173.37219
    336.65303   -1169.12219
    336.66524   -1165.12219
    336.67745   -1165.12219
    336.68966   -1163.99719
    336.70187   -1162.49719
    336.71408   -1161.74719
    336.72628   -1159.74719
    336.73849   -1158.24719
    336.75070   -1156.99719
    336.76291   -1155.12219
    336.77512   -1155.37219
    336.78733   -1154.74719
    336.79954   -1154.62219
    336.81174   -1154.87219
    336.82395   -1155.12219
    336.83616   -1153.49719
    336.84837   -1150.74719
    336.86058   -1146.99719
    336.87279   -1140.87219
    336.88500   -1137.37219
    336.89720   -1132.49719
    336.90941   -1130.49719
    336.92162   -1127.87219
    336.93383   -1127.49719
    336.94604   -1126.87219
    336.95825   -1120.12219
    336.97046   -1116.24719
    336.98266   -1111.74719
    336.99487   -1107.99719
    337.00708   -1104.37219
    337.01929   -1102.99719
    337.03150   -1101.99719
    337.04371   -1101.87219
    337.05592   -1098.62219
    337.06812   -1096.74719
    337.08033   -1095.87219
    337.09254   -1094.87219
    337.10475   -1096.87219
    337.11696   -1095.49719
    337.12917   -1092.49719
    337.14137   -1091.74719
    337.15358   -1091.37219
    337.16579   -1088.74719
    337.17800   -1083.49719
    337.19021   -1082.24719
    337.20242   -1077.24719
    337.21463   -1073.12219
    337.22683   -1068.24719
    337.23904   -1062.24719
    337.25125   -1057.99719
    337.26346   -1051.74719
    337.27567   -1049.62219
    337.28788   -1046.24719
    337.30009   -1046.87219
    337.31229   -1043.49719
    337.32450   -1039.24719
    337.33671   -1039.49719
    337.34892   -1038.74719
    337.36113   -1035.62219
    337.37334   -1033.24719
    337.38555   -1030.87219
    337.39775   -1031.62219
    337.40996   -1032.37219
    337.42217   -1032.99719
    337.43438   -1032.49719
    337.44659   -1031.74719
    337.45880   -1030.87219
    337.47100   -1029.87219
    337.48321   -1027.62219
    337.49542   -1029.24719
    337.50763   -1029.12219
    337.51984   -1030.12219
    337.53205   -1028.87219
    337.54426   -1028.24719
    337.55646   -1026.49719
    337.56867   -1025.87219
    337.58088   -1022.24719
    337.59309   -1020.12219
    337.60530   -1021.24719
    337.61751   -1021.12219
    337.62972   -1022.87219
    337.64192   -1021.74719
    337.65413   -1021.74719
    337.66634   -1019.24719
    337.67855   -1018.99719
    337.69076   -1018.37219
    337.70297   -1014.37219
    337.71518   -1011.62219
    337.72738   -1009.99719
    337.73959   -1005.24719
    337.75180   -1003.24719
    337.76401    -999.87219
    337.77622    -997.24719
    337.78843    -992.99719
    337.80063    -989.12219
    337.81284    -988.74719
    337.82505    -986.99719
    337.83726    -986.99719
    337.84947    -983.24719
    337.86168    -981.12219
    337.87389    -979.74719
    337.88609    -976.87219
    337.89830    -973.49719
    337.91051    -971.24719
    337.92272    -967.87219
    337.93493    -963.74719
    337.94714    -959.99719
    337.95935    -960.99719
    337.97155    -956.74719
    337.98376    -952.87219
    337.99597    -948.87219
    338.00818    -945.37219
    338.02039    -939.99719
    338.03260    -936.62219
    338.04481    -933.62219
    338.05701    -929.12219
    338.06922    -925.12219
    338.08143    -924.24719
    338.09364    -922.12219
    338.10585    -922.74719
    338.11806    -922.62219
    338.13026    -921.62219
    338.14247    -920.87219
    338.15468    -916.37219
    338.16689    -915.49719
    338.17910    -916.24719
    338.19131    -914.12219
    338.20352    -915.49719
    338.21572    -915.12219
    338.22793    -916.99719
    338.24014    -915.62219
    338.25235    -917.24719
    338.26456    -919.12219
    338.27677    -919.24719
    338.28898    -918.37219
    338.30118    -916.62219
    338.31339    -918.12219
    338.32560    -917.12219
    338.33781    -916.87219
    338.35002    -915.24719
    338.36223    -914.99719
    338.37444    -915.99719
    338.38664    -918.62219
    338.39885    -920.12219
    338.41106    -923.49719
    338.42327    -926.12219
    338.43548    -925.87219
    338.44769    -924.87219
    338.45990    -926.24719
    338.47210    -927.12219
    338.48431    -928.87219
    338.49652    -930.87219
    338.50873    -935.24719
    338.52094    -935.87219
    338.53315    -940.74719
    338.54535    -945.37219
    338.55756    -946.99719
    338.56977    -946.74719
    338.58198    -949.37219
    338.59419    -950.37219
    338.60640    -949.62219
    338.61861    -950.74719
    338.63081    -949.37219
    338.64302    -948.87219
    338.65523    -948.74719
    338.66744    -951.37219
    338.67965    -952.62219
    338.69186    -953.62219
    338.70407    -952.37219
    338.71627    -953.37219
    338.72848    -955.87219
    338.74069    -956.62219
    338.75290    -956.49719
    338.76511    -958.37219
    338.77732    -961.62219
    338.78953    -967.49719
    338.80173    -972.49719
    338.81394    -978.74719
    338.82615    -983.24719
    338.83836    -983.74719
    338.85057    -987.49719
    338.86278    -987.24719
    338.87498    -988.99719
    338.88719    -990.12219
    338.89940    -990.99719
    338.91161    -993.99719
    338.92382    -995.37219
    338.93603    -994.49719
    338.94824    -994.37219
    338.96044    -995.74719
    338.97265    -995.12219
    338.98486    -995.74719
    338.99707    -995.37219
    339.00928    -994.62219
    339.02149    -992.49719
    339.03370    -994.24719
    339.04590    -992.87219
    339.05811    -995.62219
    339.07032    -997.37219
    339.08253    -998.12219
    339.09474   -1001.12219
    339.10695   -1003.24719
    339.11916   -1005.37219
    339.13136   -1005.62219
    339.14357   -1009.74719
    339.15578   -1013.49719
    339.16799   -1014.74719
    339.18020   -1016.12219
    339.19241   -1017.74719
    339.20461   -1020.37219
    339.21682   -1022.49719
    339.22903   -1023.12219
    339.24124   -1023.37219
    339.25345   -1023.74719
    339.26566   -1025.49719
    339.27787   -1026.49719
    339.29007   -1026.49719
    339.30228   -1026.37219
    339.31449   -1025.12219
    339.32670   -1028.87219
    339.33891   -1028.62219
    339.35112   -1033.12219
    339.36333   -1036.99719
    339.37553   -1038.37219
    339.38774   -1041.24719
    339.39995   -1042.74719
    339.41216   -1047.49719
    339.42437   -1050.49719
    339.43658   -1053.24719
    339.44879   -1057.49719
    339.46099   -1058.87219
    339.47320   -1058.49719
    339.48541   -1059.74719
    339.49762   -1061.49719
    339.50983   -1062.49719
    339.52204   -1065.37219
    339.53424   -1069.12219
    339.54645   -1071.74719
    339.55866   -1075.12219
    339.57087   -1075.74719
    339.58308   -1077.37219
    339.59529   -1079.87219
    339.60750   -1082.12219
    339.61970   -1084.37219
    339.63191   -1087.74719
    339.64412   -1089.62219
    339.65633   -1092.87219
    339.66854   -1094.12219
    339.68075   -1097.49719
    339.69296   -1100.74719
    339.70516   -1100.12219
    339.71737   -1097.24719
    339.72958   -1095.74719
    339.74179   -1094.37219
    339.75400   -1091.37219
    339.76621   -1089.12219
    339.77842   -1089.62219
    339.79062   -1090.49719
    339.80283   -1092.99719
    339.81504   -1092.74719
    339.82725   -1093.49719
    339.83946   -1094.62219
    339.85167   -1096.49719
    339.86387   -1099.24719
    339.87608   -1099.74719
    339.88829   -1102.37219
    339.90050   -1100.99719
    339.91271   -1102.37219
    339.92492   -1104.12219
    339.93713   -1107.99719
    339.94933   -1113.37219
    339.96154   -1114.12219
    339.97375   -1116.12219
    339.98596   -1117.87219
    339.99817   -1118.12219
    340.01038   -1120.24719
    340.02259   -1117.74719
    340.03479   -1121.87219
    340.04700   -1121.49719
    340.05921   -1120.24719
    340.07142   -1121.49719
    340.08363   -1121.99719
    340.09584   -1126.37219
    340.10805   -1130.12219
    340.12025   -1134.49719
    340.13246   -1137.74719
    340.14467   -1138.87219
    340.15688   -1139.99719
    340.16909   -1143.87219
    340.18130   -1145.74719
    340.19351   -1148.24719
    340.20571   -1153.37219
    340.21792   -1156.74719
    340.23013   -1158.24719
    340.24234   -1160.24719
    340.25455   -1161.49719
    340.26676   -1163.37219
    340.27896   -1163.62219
    340.29117   -1166.24719
    340.30338   -1164.12219
    340.31559   -1164.49719
    340.32780   -1163.12219
    340.34001   -1164.62219
    340.35222   -1167.49719
    340.36442   -1167.37219
    340.37663   -1165.87219
    340.38884   -1165.62219
    340.40105   -1163.74719
    340.41326   -1158.62219
    340.42547   -1153.99719
    340.43768   -1153.37219
    340.44988   -1152.37219
    340.46209   -1151.87219
    340.47430   -1152.24719
    340.48651   -1154.24719
    340.49872   -1154.49719
    340.51093   -1157.62219
    340.52314   -1158.37219
    340.53534   -1161.12219
    340.54755   -1162.74719
    340.55976   -1164.49719
    340.57197   -1165.12219
    340.58418   -1164.24719
    340.59639   -1164.12219
    340.60859   -1161.12219
    340.62080   -1158.87219
    340.63301   -1157.37219
    340.64522   -1156.62219
    340.65743   -1152.87219
    340.66964   -1152.12219
    340.68185   -1149.24719
    340.69405   -1146.74719
    340.70626   -1142.74719
    340.71847   -1139.49719
    340.73068   -1136.49719
    340.74289   -1130.87219
    340.75510   -1127.12219
    340.76731   -1125.74719
    340.77951   -1128.24719
    340.79172   -1128.87219
    340.80393   -1131.37219
    340.81614   -1134.37219
    340.82835   -1135.74719
    340.84056   -1136.62219
    340.85277   -1135.49719
    340.86497   -1135.24719
    340.87718   -1135.87219
    340.88939   -1131.37219
    340.90160   -1128.49719
    340.91381   -1125.74719
    340.92602   -1127.24719
    340.93822   -1124.12219
    340.95043   -1121.24719
    340.96264   -1121.62219
    340.97485   -1120.24719
    340.98706   -1118.62219
    340.99927   -1115.12219
    341.01148   -1111.24719
    341.02368   -1107.37219
    341.03589   -1102.24719
    341.04810   -1099.99719
    341.06031   -1098.24719
    341.07252   -1095.99719
    341.08473   -1094.74719
    341.09694   -1092.49719
    341.10914   -1089.62219
    341.12135   -1089.87219
    341.13356   -1087.24719
    341.14577   -1085.49719
    341.15798   -1082.62219
    341.17019   -1081.74719
    341.18240   -1077.37219
    341.19460   -1077.24719
    341.20681   -1074.62219
    341.21902   -1071.99719
    341.23123   -1070.37219
    341.24344   -1066.87219
    341.25565   -1066.37219
    341.26785   -1061.12219
    341.28006   -1058.87219
    341.29227   -1056.87219
    341.30448   -1053.37219
    341.31669   -1049.37219
    341.32890   -1046.74719
    341.34111   -1044.62219
    341.35331   -1041.62219
    341.36552   -1038.62219
    341.37773   -1036.37219
    341.38994   -1036.12219
    341.40215   -1033.49719
    341.41436   -1031.87219
    341.42657   -1033.24719
    341.43877   -1034.12219
    341.45098   -1035.87219
    341.46319   -1035.12219
    341.47540   -1033.37219
    341.48761   -1031.87219
    341.49982   -1031.62219
    341.51203   -1032.87219
    341.52423   -1031.49719
    341.53644   -1031.62219
    341.54865   -1029.37219
    341.56086   -1027.49719
    341.57307   -1025.62219
    341.58528   -1023.62219
    341.59749   -1022.24719
    341.60969   -1020.74719
    341.62190   -1016.99719
    341.63411   -1013.24719
    341.64632   -1011.99719
    341.65853   -1010.87219
    341.67074   -1007.87219
    341.68294   -1004.49719
    341.69515   -1002.24719
    341.70736   -1002.87219
    341.71957   -1002.24719
    341.73178   -1001.12219
    341.74399    -999.49719
    341.75620    -997.49719
    341.76840    -995.49719
    341.78061    -994.62219
    341.79282    -994.24719
    341.80503    -990.87219
    341.81724    -991.49719
    341.82945    -991.12219
    341.84166    -985.49719
    341.85386    -983.12219
    341.86607    -979.62219
    341.87828    -978.24719
    341.89049    -976.62219
    341.90270    -977.24719
    341.91491    -978.74719
    341.92712    -979.87219
    341.93932    -979.87219
    341.95153    -976.49719
    341.96374    -975.74719
    341.97595    -972.74719
    341.98816    -970.87219
    342.00037    -971.74719
    342.01257    -968.99719
    342.02478    -966.24719
    342.03699    -966.74719
    342.04920    -963.12219
    342.06141    -958.49719
    342.07362    -956.49719
    342.08583    -951.62219
    342.09803    -949.74719
    342.11024    -946.24719
    342.12245    -946.99719
    342.13466    -945.62219
    342.14687    -948.49719
    342.15908    -948.37219
    342.17129    -948.62219
    342.18349    -947.12219
    342.19570    -945.99719
    342.20791    -945.87219
    342.22012    -946.62219
    342.23233    -946.49719
    342.24454    -947.99719
    342.25675    -948.99719
    342.26895    -947.12219
    342.28116    -948.24719
    342.29337    -945.49719
    342.30558    -941.74719
    342.31779    -938.24719
    342.33000    -935.74719
    342.34220    -933.49719
    342.35441    -934.12219
    342.36662    -932.62219
    342.37883    -931.37219
    342.39104    -934.62219
    342.40325    -933.37219
    342.41546    -932.37219
    342.42766    -930.74719
    342.43987    -928.99719
    342.45208    -926.37219
    342.46429    -925.37219
    342.47650    -921.24719
    342.48871    -919.24719
    342.50092    -916.74719
    342.51312    -913.74719
    342.52533    -911.62219
    342.53754    -910.74719
    342.54975    -907.24719
    342.56196    -906.37219
    342.57417    -905.24719
    342.58638    -901.99719
    342.59858    -902.62219
    342.61079    -902.37219
    342.62300    -903.24719
    342.63521    -904.49719
    342.64742    -903.37219
    342.65963    -900.99719
    342.67183    -899.12219
    342.68404    -899.12219
    342.69625    -895.49719
    342.70846    -897.12219
    342.72067    -896.24719
    342.73288    -895.87219
    342.74509    -898.62219
    342.75729    -900.87219
    342.76950    -902.99719
    342.78171    -901.37219
    342.79392    -902.12219
    342.80613    -902.49719
    342.81834    -902.74719
    342.83055    -905.62219
    342.84275    -906.87219
    342.85496    -905.49719
    342.86717    -904.12219
    342.87938    -903.99719
    342.89159    -905.87219
    342.90380    -906.62219
    342.91601    -902.99719
    342.92821    -903.49719
    342.94042    -896.37219
    342.95263    -892.74719
    342.96484    -888.62219
    342.97705    -883.62219
    342.98926    -881.62219
    343.00147    -878.24719
    343.01367    -876.49719
    343.02588    -876.24719
    343.03809    -877.49719
    343.05030    -880.62219
    343.06251    -879.37219
    343.07472    -878.37219
    343.08692    -877.99719
    343.09913    -878.74719
    343.11134    -877.87219
    343.12355    -877.24719
    343.13576    -877.49719
    343.14797    -874.87219
    343.16018    -871.49719
    343.17238    -868.24719
    343.18459    -864.12219
    343.19680    -862.37219
    343.20901    -857.74719
    343.22122    -856.99719
    343.23343    -855.62219
    343.24564    -856.12219
    343.25784    -856.87219
    343.27005    -855.12219
    343.28226    -854.87219
    343.29447    -854.99719
    343.30668    -853.12219
    343.31889    -853.99719
    343.33110    -860.74719
    343.34330    -861.49719
    343.35551    -863.24719
    343.36772    -864.37219
    343.37993    -865.37219
    343.39214    -863.74719
    343.40435    -862.99719
    343.41655    -862.37219
    343.42876    -860.12219
    343.44097    -861.24719
    343.45318    -863.62219
    343.46539    -863.12219
    343.47760    -866.37219
    343.48981    -868.24719
    343.50201    -869.87219
    343.51422    -870.24719
    343.52643    -871.87219
    343.53864    -872.99719
    343.55085    -874.99719
    343.56306    -876.62219
    343.57527    -877.62219
    343.58747    -878.49719
    343.59968    -878.87219
    343.61189    -879.99719
    343.62410    -881.87219
    343.63631    -882.12219
    343.64852    -882.37219
    343.66073    -881.49719
    343.67293    -877.62219
    343.68514    -875.87219
    343.69735    -874.49719
    343.70956    -872.12219
    343.72177    -869.37219
    343.73398    -866.49719
    343.74618    -864.49719
    343.75839    -865.37219
    343.77060    -864.62219
    343.78281    -865.99719
    343.79502    -867.87219
    343.80723    -867.62219
    343.81944    -865.87219
    343.83164    -865.24719
    343.84385    -865.49719
    343.85606    -863.99719
    343.86827    -861.99719
    343.88048    -860.87219
    343.89269    -859.49719
    343.90490    -856.74719
    343.91710    -856.99719
    343.92931    -858.74719
    343.94152    -858.99719
    343.95373    -856.49719
    343.96594    -854.24719
    343.97815    -855.24719
    343.99036    -852.24719
    344.00256    -852.12219
    344.01477    -851.99719
    344.02698    -851.37219
    344.03919    -850.37219
    344.05140    -851.87219
    344.06361    -848.12219
    344.07581    -845.87219
    344.08802    -848.49719
    344.10023    -849.74719
    344.11244    -851.24719
    344.12465    -849.49719
    344.13686    -848.12219
    344.14907    -848.12219
    344.16127    -847.62219
    344.17348    -846.37219
    344.18569    -846.24719
    344.19790    -846.49719
    344.21011    -844.74719
    344.22232    -842.74719
    344.23453    -840.74719
    344.24673    -839.49719
    344.25894    -838.49719
    344.27115    -838.62219
    344.28336    -834.24719
    344.29557    -833.74719
    344.30778    -833.62219
    344.31999    -833.12219
    344.33219    -835.87219
    344.34440    -832.99719
    344.35661    -832.62219
    344.36882    -828.12219
    344.38103    -826.74719
    344.39324    -825.24719
    344.40545    -825.74719
    344.41765    -825.74719
    344.42986    -826.49719
    344.44207    -829.24719
    344.45428    -831.99719
    344.46649    -831.24719
    344.47870    -831.12219
    344.49090    -831.74719
    344.50311    -828.24719
    344.51532    -826.24719
    344.52753    -825.37219
    344.53974    -819.62219
    344.55195    -819.74731
    344.56416    -820.12219
    344.57636    -818.24731
    344.58857    -821.24719
    344.60078    -822.74719
    344.61299    -824.87219
    344.62520    -827.62219
    344.63741    -831.99719
    344.64962    -831.37219
    344.66182    -830.49719
    344.67403    -832.12219
    344.68624    -831.24719
    344.69845    -829.24719
    344.71066    -830.74719
    344.72287    -827.99719
    344.73508    -824.37219
    344.74728    -821.24719
    344.75949    -820.12219
    344.77170    -820.12219
    344.78391    -818.74719
    344.79612    -819.62219
    344.80833    -817.12231
    344.82053    -814.12231
    344.83274    -813.49731
    344.84495    -809.74731
    344.85716    -808.37231
    344.86937    -804.24731
    344.88158    -800.62231
    344.89379    -794.49731
    344.90599    -790.12231
    344.91820    -791.12231
    344.93041    -790.87231
    344.94262    -789.87231
    344.95483    -787.12231
    344.96704    -787.49731
    344.97925    -788.74731
    344.99145    -790.24731
    345.00366    -791.74731
    345.01587    -794.37231
    345.02808    -795.87231
    345.04029    -798.62231
    345.05250    -800.49731
    345.06471    -804.37231
    345.07691    -809.12231
    345.08912    -811.62231
    345.10133    -812.99731
    345.11354    -816.49731
    345.12575    -817.12231
    345.13796    -819.37219
    345.15016    -818.99731
    345.16237    -819.74719
    345.17458    -817.74731
    345.18679    -817.49731
    345.19900    -817.24731
    345.21121    -817.74731
    345.22342    -817.74731
    345.23562    -816.87231
    345.24783    -817.49731
    345.26004    -818.74731
    345.27225    -821.62219
    345.28446    -822.74719
    345.29667    -824.62219
    345.30888    -823.24719
    345.32108    -825.12219
    345.33329    -826.12219
    345.34550    -828.37219
    345.35771    -831.12219
    345.36992    -830.74719
    345.38213    -830.37219
    345.39434    -833.49719
    345.40654    -831.87219
    345.41875    -832.24719
    345.43096    -832.12219
    345.44317    -830.87219
    345.45538    -830.62219
    345.46759    -828.49719
    345.47979    -824.87219
    345.49200    -825.49719
    345.50421    -826.49719
    345.51642    -826.12219
    345.52863    -823.87219
    345.54084    -827.24719
    345.55305    -829.37219
    345.56525    -832.87219
    345.57746    -836.49719
    345.58967    -839.37219
    345.60188    -842.99719
    345.61409    -843.99719
    345.62630    -843.24719
    345.63851    -841.74719
    345.65071    -842.87219
    345.66292    -843.49719
    345.67513    -842.62219
    345.68734    -845.49719
    345.69955    -847.49719
    345.71176    -846.24719
    345.72397    -848.12219
    345.73617    -846.12219
    345.74838    -846.87219
    345.76059    -847.62219
    345.77280    -845.49719
    345.78501    -841.49719
    345.79722    -837.99719
    345.80942    -836.37219
    345.82163    -833.87219
    345.83384    -831.49719
    345.84605    -829.99719
    345.85826    -826.12219
    345.87047    -824.74719
    345.88268    -821.87219
    345.89488    -820.87219
    345.90709    -818.49719
    345.91930    -816.87231
    345.93151    -818.37219
    345.94372    -816.74731
    345.95593    -817.49731
    345.96814    -818.62231
    345.98034    -817.87231
    345.99255    -817.49731
    346.00476    -819.24719
    346.01697    -820.24719
    346.02918    -821.99719
    346.04139    -823.74719
    346.05360    -826.24719
    346.06580    -824.24719
    346.07801    -824.74719
    346.09022    -821.99719
    346.10243    -823.87219
    346.11464    -826.49719
    346.12685    -826.74719
    346.13906    -826.87219
    346.15126    -823.99719
    346.16347    -823.24719
    346.17568    -822.74719
    346.18789    -821.99719
    346.20010    -819.37219
    346.21231    -816.12231
    346.22451    -814.99731
    346.23672    -814.24731
    346.24893    -813.99731
    346.26114    -809.49731
    346.27335    -808.24731
    346.28556    -809.87231
    346.29777    -808.37231
    346.30997    -808.62231
    346.32218    -808.49731
    346.33439    -806.62231
    346.34660    -806.87231
    346.35881    -804.49731
    346.37102    -803.62231
    346.38323    -800.74731
    346.39543    -802.24731
    346.40764    -801.87231
    346.41985    -799.74731
    346.43206    -797.74731
    346.44427    -797.99731
    346.45648    -798.62231
    346.46869    -801.49731
    346.48089    -800.99731
    346.49310    -800.49731
    346.50531    -799.74731
    346.51752    -801.87231
    346.52973    -802.87231
    346.54194    -800.49731
    346.55414    -801.62231
    346.56635    -800.24731
    346.57856    -799.87231
    346.59077    -800.24731
    346.60298    -801.37231
    346.61519    -803.12231
    346.62740    -800.62231
    346.63960    -799.49731
    346.65181    -801.12231
    346.66402    -802.24731
    346.67623    -803.37231
    346.68844    -801.24731
    346.70065    -802.37231
    346.71286    -802.24731
    346.72506    -802.74731
    346.73727    -802.12231
    346.74948    -800.74731
    346.76169    -800.24731
    346.77390    -803.24731
    346.78611    -805.87231
    346.79832    -806.37231
    346.81052    -806.37231
    346.82273    -803.99731
    346.83494    -800.24731
    346.84715    -798.24731
    346.85936    -793.24731
    346.87157    -789.12231
    346.88377    -786.12231
    346.89598    -782.37231
    346.90819    -781.74731
    346.92040    -778.37231
    346.93261    -777.24731
    346.94482    -777.49731
    346.95703    -777.74731
    346.96923    -780.62231
    346.98144    -782.99731
    346.99365    -785.49731
    347.00586    -786.24731
    347.01807    -787.24731
    347.03028    -786.99731
    347.04249    -785.37231
    347.05469    -786.24731
    347.06690    -784.87231
    347.07911    -785.24731
    347.09132    -783.24731
    347.10353    -781.49731
    347.11574    -780.37231
    347.12795    -779.37231
    347.14015    -776.74731
    347.15236    -778.12231
    347.16457    -777.62231
    347.17678    -777.74731
    347.18899    -778.99731
    347.20120    -777.87231
    347.21340    -776.99731
    347.22561    -774.24731
    347.23782    -770.24731
    347.25003    -766.62231
    347.26224    -761.62231
    347.27445    -757.49731
    347.28666    -756.49731
    347.29886    -758.12231
    347.31107    -759.87231
    347.32328    -760.62231
    347.33549    -757.37231
    347.34770    -754.62231
    347.35991    -754.37231
    347.37212    -753.24731
    347.38432    -755.99731
    347.39653    -759.49731
    347.40874    -764.49731
    347.42095    -767.99731
    347.43316    -773.74731
    347.44537    -774.87231
    347.45758    -775.87231
    347.46978    -776.87231
    347.48199    -777.99731
    347.49420    -779.49731
    347.50641    -779.62231
    347.51862    -779.99731
    347.53083    -777.37231
    347.54304    -774.24731
    347.55524    -773.74731
    347.56745    -772.37231
    347.57966    -772.12231
    347.59187    -772.74731
    347.60408    -775.99731
    347.61629    -777.99731
    347.62849    -782.74731
    347.64070    -780.49731
    347.65291    -781.74731
    347.66512    -783.74731
    347.67733    -785.24731
    347.68954    -783.37231
    347.70175    -781.12231
    347.71395    -781.62231
    347.72616    -779.62231
    347.73837    -777.12231
    347.75058    -774.49731
    347.76279    -770.24731
    347.77500    -769.99731
    347.78721    -769.12231
    347.79941    -769.99731
    347.81162    -771.74731
    347.82383    -773.49731
    347.83604    -773.37231
    347.84825    -775.24731
    347.86046    -774.24731
    347.87267    -772.12231
    347.88487    -773.24731
    347.89708    -770.24731
    347.90929    -769.12231
    347.92150    -768.74731
    347.93371    -767.49731
    347.94592    -764.87231
    347.95812    -765.74731
    347.97033    -767.24731
    347.98254    -768.49731
    347.99475    -769.49731
    348.00696    -769.74731
    348.01917    -767.74731
    348.03138    -765.37231
    348.04358    -763.74731
    348.05579    -761.49731
    348.06800    -760.37231
    348.08021    -758.37231
    348.09242    -758.12231
    348.10463    -756.99731
    348.11684    -754.49731
    348.12904    -754.12231
    348.14125    -751.62231
    348.15346    -749.62231
    348.16567    -748.74731
    348.17788    -746.99731
    348.19009    -745.74731
    348.20230    -745.12231
    348.21450    -747.24731
    348.22671    -750.24731
    348.23892    -748.99731
    348.25113    -748.24731
    348.26334    -747.99731
    348.27555    -749.99731
    348.28775    -750.62231
    348.29996    -751.87231
    348.31217    -752.49731
    348.32438    -753.24731
    348.33659    -755.12231
    348.34880    -753.87231
    348.36101    -756.24731
    348.37321    -758.62231
    348.38542    -759.74731
    348.39763    -759.62231
    348.40984    -758.37231
    348.42205    -760.24731
    348.43426    -762.12231
    348.44647    -763.24731
    348.45867    -764.49731
    348.47088    -768.24731
    348.48309    -773.24731
    348.49530    -776.87231
    348.50751    -781.37231
    348.51972    -784.12231
    348.53193    -785.24731
    348.54413    -787.62231
    348.55634    -790.49731
    348.56855    -791.87231
    348.58076    -791.87231
    348.59297    -791.24731
    348.60518    -790.87231
    348.61738    -788.37231
    348.62959    -785.62231
    348.64180    -783.87231
    348.65401    -785.49731
    348.66622    -785.49731
    348.67843    -782.74731
    348.69064    -782.24731
    348.70284    -779.62231
    348.71505    -777.87231
    348.72726    -776.49731
    348.73947    -773.62231
    348.75168    -771.99731
    348.76389    -770.49731
    348.77610    -769.12231
    348.78830    -771.12231
    348.80051    -768.62231
    348.81272    -769.99731
    348.82493    -771.87231
    348.83714    -771.99731
    348.84935    -772.12231
    348.86156    -773.74731
    348.87376    -772.99731
    348.88597    -773.87231
    348.89818    -776.24731
    348.91039    -780.12231
    348.92260    -780.37231
    348.93481    -782.74731
    348.94702    -787.87231
    348.95922    -789.99731
    348.97143    -789.87231
    348.98364    -790.49731
    348.99585    -789.12231
    349.00806    -790.74731
    349.02027    -792.49731
    349.03247    -792.87231
    349.04468    -793.24731
    349.05689    -792.62231
    349.06910    -793.12231
    349.08131    -790.49731
    349.09352    -790.49731
    349.10573    -790.37231
    349.11793    -788.74731
    349.13014    -787.49731
    349.14235    -787.24731
    349.15456    -790.12231
    349.16677    -789.99731
    349.17898    -788.12231
    349.19119    -784.87231
    349.20339    -782.62231
    349.21560    -782.74731
    349.22781    -780.62231
    349.24002    -780.74731
    349.25223    -779.49731
    349.26444    -780.49731
    349.27665    -781.62231
    349.28885    -781.37231
    349.30106    -782.37231
    349.31327    -781.12231
    349.32548    -784.37231
    349.33769    -784.49731
    349.34990    -783.24731
    349.36210    -784.37231
    349.37431    -784.87231
    349.38652    -786.62231
    349.39873    -791.24731
    349.41094    -791.49731
    349.42315    -791.37231
    349.43536    -792.87231
    349.44756    -794.99731
    349.45977    -793.24731
    349.47198    -791.12231
    349.48419    -791.62231
    349.49640    -791.62231
    349.50861    -792.37231
    349.52082    -793.24731
    349.53302    -795.87231
    349.54523    -795.37231
    349.55744    -798.74731
    349.56965    -802.37231
    349.58186    -803.37231
    349.59407    -804.99731
    349.60628    -808.37231
    349.61848    -810.99731
    349.63069    -814.12231
    349.64290    -819.49719
    349.65511    -822.37219
    349.66732    -823.37219
    349.67953    -824.74719
    349.69173    -825.62219
    349.70394    -826.49719
    349.71615    -828.37219
    349.72836    -831.62219
    349.74057    -835.87219
    349.75278    -834.62219
    349.76499    -837.24719
    349.77719    -837.37219
    349.78940    -836.87219
    349.80161    -839.87219
    349.81382    -841.62219
    349.82603    -843.12219
    349.83824    -844.12219
    349.85045    -842.99719
    349.86265    -843.24719
    349.87486    -844.74719
    349.88707    -844.37219
    349.89928    -843.87219
    349.91149    -845.62219
    349.92370    -843.99719
    349.93591    -844.87219
    349.94811    -846.49719
    349.96032    -846.74719
    349.97253    -846.74719
    349.98474    -845.99719
    349.99695    -844.99719
    350.00916    -845.12219
    350.02136    -843.62219
    350.03357    -843.12219
    350.04578    -844.62219
    350.05799    -844.24719
    350.07020    -844.12219
    350.08241    -845.62219
    350.09462    -847.49719
    350.10682    -847.62219
    350.11903    -848.99719
    350.13124    -851.87219
    350.14345    -853.37219
    350.15566    -853.24719
    350.16787    -854.74719
    350.18008    -852.62219
    350.19228    -852.87219
    350.20449    -851.87219
    350.21670    -851.37219
    350.22891    -853.37219
    350.24112    -850.99719
    350.25333    -852.24719
    350.26554    -852.49719
    350.27774    -854.87219
    350.28995    -852.49719
    350.30216    -853.49719
    350.31437    -854.87219
    350.32658    -855.37219
    350.33879    -851.49719
    350.35099    -847.24719
    350.36320    -846.74719
    350.37541    -848.74719
    350.38762    -851.24719
    350.39983    -855.87219
    350.41204    -861.49719
    350.42425    -863.87219
    350.43645    -868.49719
    350.44866    -870.62219
    350.46087    -867.87219
    350.47308    -868.49719
    350.48529    -867.74719
    350.49750    -868.37219
    350.50971    -871.37219
    350.52191    -873.74719
    350.53412    -874.37219
    350.54633    -874.62219
    350.55854    -872.87219
    350.57075    -874.74719
    350.58296    -873.87219
    350.59517    -875.37219
    350.60737    -875.24719
    350.61958    -875.87219
    350.63179    -877.62219
    350.64400    -879.74719
    350.65621    -880.62219
    350.66842    -879.99719
    350.68063    -880.99719
    350.69283    -880.87219
    350.70504    -880.24719
    350.71725    -880.87219
    350.72946    -881.37219
    350.74167    -880.87219
    350.75388    -878.62219
    350.76608    -877.49719
    350.77829    -881.12219
    350.79050    -879.62219
    350.80271    -880.37219
    350.81492    -879.74719
    350.82713    -881.12219
    350.83934    -884.99719
    350.85154    -886.74719
    350.86375    -886.62219
    350.87596    -887.24719
    350.88817    -885.99719
    350.90038    -887.99719
    350.91259    -891.37219
    350.92480    -892.99719
    350.93700    -894.12219
    350.94921    -893.87219
    350.96142    -898.74719
    350.97363    -900.74719
    350.98584    -897.87219
    350.99805    -899.49719
    351.01026    -897.99719
    351.02246    -898.12219
    351.03467    -895.62219
    351.04688    -896.74719
    351.05909    -896.37219
    351.07130    -897.74719
    351.08351    -899.62219
    351.09571    -902.12219
    351.10792    -902.24719
    351.12013    -904.12219
    351.13234    -902.99719
    351.14455    -905.74719
    351.15676    -905.37219
    351.16897    -906.37219
    351.18117    -906.99719
    351.19338    -907.12219
    351.20559    -909.12219
    351.21780    -911.74719
    351.23001    -913.74719
    351.24222    -916.24719
    351.25443    -919.74719
    351.26663    -921.37219
    351.27884    -923.99719
    351.29105    -924.62219
    351.30326    -923.24719
    351.31547    -920.87219
    351.32768    -921.12219
    351.33989    -920.12219
    351.35209    -919.87219
    351.36430    -919.74719
    351.37651    -919.74719
    351.38872    -920.37219
    351.40093    -919.49719
    351.41314    -919.49719
    351.42534    -921.24719
    351.43755    -922.49719
    351.44976    -920.24719
    351.46197    -919.99719
    351.47418    -925.74719
    351.48639    -927.37219
    351.49860    -932.12219
    351.51080    -935.62219
    351.52301    -938.12219
    351.53522    -935.87219
    351.54743    -938.12219
    351.55964    -938.49719
    351.57185    -938.12219
    351.58406    -938.49719
    351.59626    -937.74719
    351.60847    -937.37219
    351.62068    -934.87219
    351.63289    -932.74719
    351.64510    -930.62219
    351.65731    -929.37219
    351.66952    -927.49719
    351.68172    -925.87219
    351.69393    -926.49719
    351.70614    -929.99719
    351.71835    -931.37219
    351.73056    -931.37219
    351.74277    -931.24719
    351.75497    -931.87219
    351.76718    -935.24719
    351.77939    -934.12219
    351.79160    -936.24719
    351.80381    -932.87219
    351.81602    -931.87219
    351.82823    -932.37219
    351.84043    -931.49719
    351.85264    -935.37219
    351.86485    -934.12219
    351.87706    -929.37219
    351.88927    -931.24719
    351.90148    -929.24719
    351.91369    -926.49719
    351.92589    -923.87219
    351.93810    -925.74719
    351.95031    -926.99719
    351.96252    -929.37219
    351.97473    -929.74719
    351.98694    -931.49719
    351.99915    -933.62219
    352.01135    -932.62219
    352.02356    -931.62219
    352.03577    -931.24719
    352.04798    -929.49719
    352.06019    -928.87219
    352.07240    -926.37219
    352.08461    -924.87219
    352.09681    -922.49719
    352.10902    -920.24719
    352.12123    -919.62219
    352.13344    -920.99719
    352.14565    -922.62219
    352.15786    -924.24719
    352.17006    -926.49719
    352.18227    -927.24719
    352.19448    -929.24719
    352.20669    -932.37219
    352.21890    -932.87219
    352.23111    -934.87219
    352.24332    -937.37219
    352.25552    -936.87219
    352.26773    -937.37219
    352.27994    -939.99719
    352.29215    -940.62219
    352.30436    -941.62219
    352.31657    -940.49719
    352.32878    -939.12219
    352.34098    -939.74719
    352.35319    -936.87219
    352.36540    -935.87219
    352.37761    -937.99719
    352.38982    -936.49719
    352.40203    -935.62219
    352.41424    -934.99719
    352.42644    -937.62219
    352.43865    -937.74719
    352.45086    -939.12219
    352.46307    -940.87219
    352.47528    -940.12219
    352.48749    -942.49719
    352.49969    -944.49719
    352.51190    -946.87219
    352.52411    -948.12219
    352.53632    -946.12219
    352.54853    -945.24719
    352.56074    -944.99719
    352.57295    -947.37219
    352.58515    -947.37219
    352.59736    -947.99719
    352.60957    -948.24719
    352.62178    -948.62219
    352.63399    -949.37219
    352.64620    -948.99719
    352.65841    -949.87219
    352.67061    -951.62219
    352.68282    -956.49719
    352.69503    -957.24719
    352.70724    -954.37219
    352.71945    -955.87219
    352.73166    -955.49719
    352.74387    -953.62219
    352.75607    -952.74719
    352.76828    -953.87219
    352.78049    -956.37219
    352.79270    -956.74719
    352.80491    -959.24719
    352.81712    -956.49719
    352.82932    -956.49719
    352.84153    -955.12219
    352.85374    -953.87219
    352.86595    -952.62219
    352.87816    -949.74719
    352.89037    -950.49719
    352.90258    -953.12219
    352.91478    -956.24719
    352.92699    -957.87219
    352.93920    -956.49719
    352.95141    -955.37219
    352.96362    -954.99719
    352.97583    -957.37219
    352.98804    -956.37219
    353.00024    -956.74719
    353.01245    -959.12219
    353.02466    -960.12219
    353.03687    -958.37219
    353.04908    -961.99719
    353.06129    -963.37219
    353.07350    -963.74719
    353.08570    -963.99719
    353.09791    -962.62219
    353.11012    -964.74719
    353.12233    -966.74719
    353.13454    -966.12219
    353.14675    -963.99719
    353.15895    -963.74719
    353.17116    -962.37219
    353.18337    -957.24719
    353.19558    -953.87219
    353.20779    -950.37219
    353.22000    -947.49719
    353.23221    -946.49719
    353.24441    -943.87219
    353.25662    -944.37219
    353.26883    -941.62219
    353.28104    -941.12219
    353.29325    -939.49719
    353.30546    -938.12219
    353.31767    -936.87219
    353.32987    -932.37219
    353.34208    -933.62219
    353.35429    -931.99719
    353.36650    -930.37219
    353.37871    -931.74719
    353.39092    -932.49719
    353.40313    -934.49719
    353.41533    -935.99719
    353.42754    -934.24719
    353.43975    -934.24719
    353.45196    -933.87219
    353.46417    -932.99719
    353.47638    -930.74719
    353.48859    -929.87219
    353.50079    -926.49719
    353.51300    -927.12219
    353.52521    -925.12219
    353.53742    -924.62219
    353.54963    -923.99719
    353.56184    -926.12219
    353.57404    -926.37219
    353.58625    -928.12219
    353.59846    -927.12219
    353.61067    -926.99719
    353.62288    -925.62219
    353.63509    -923.49719
    353.64730    -920.87219
    353.65950    -920.24719
    353.67171    -918.62219
    353.68392    -920.24719
    353.69613    -917.87219
    353.70834    -916.37219
    353.72055    -912.99719
    353.73276    -910.62219
    353.74496    -908.99719
    353.75717    -911.12219
    353.76938    -911.87219
    353.78159    -913.37219
    353.79380    -913.99719
    353.80601    -913.12219
    353.81822    -913.49719
    353.83042    -912.87219
    353.84263    -910.87219
    353.85484    -910.37219
    353.86705    -909.62219
    353.87926    -912.37219
    353.89147    -913.74719
    353.90367    -912.99719
    353.91588    -912.62219
    353.92809    -910.24719
    353.94030    -905.99719
    353.95251    -903.24719
    353.96472    -900.49719
    353.97693    -900.99719
    353.98913    -899.74719
    354.00134    -897.49719
    354.01355    -897.74719
    354.02576    -896.87219
    354.03797    -897.37219
    354.05018    -897.87219
    354.06239    -898.37219
    354.07459    -898.12219
    354.08680    -899.37219
    354.09901    -898.99719
    354.11122    -900.24719
    354.12343    -898.49719
    354.13564    -897.49719
    354.14785    -897.62219
    354.16005    -898.49719
    354.17226    -901.24719
    354.18447    -899.87219
    354.19668    -898.49719
    354.20889    -897.12219
    354.22110    -896.49719
    354.23330    -896.74719
    354.24551    -898.74719
    354.25772    -899.74719
    354.26993    -900.37219
    354.28214    -901.49719
    354.29435    -898.99719
    354.30656    -896.49719
    354.31876    -897.74719
    354.33097    -898.37219
    354.34318    -899.74719
    354.35539    -897.87219
    354.36760    -898.62219
    354.37981    -898.74719
    354.39202    -895.99719
    354.40422    -892.62219
    354.41643    -888.87219
    354.42864    -889.24719
    354.44085    -891.37219
    354.45306    -891.37219
    354.46527    -892.62219
    354.47748    -893.99719
    354.48968    -893.37219
    354.50189    -890.62219
    354.51410    -892.49719
    354.52631    -892.37219
    354.53852    -889.24719
    354.55073    -887.62219
    354.56293    -885.74719
    354.57514    -887.49719
    354.58735    -890.24719
    354.59956    -890.49719
    354.61177    -891.87219
    354.62398    -894.12219
    354.63619    -895.87219
    354.64839    -896.37219
    354.66060    -895.87219
    354.67281    -896.24719
    354.68502    -896.24719
    354.69723    -895.99719
    354.70944    -893.99719
    354.72165    -894.87219
    354.73385    -895.87219
    354.74606    -897.62219
    354.75827    -897.24719
    354.77048    -896.87219
    354.78269    -896.12219
    354.79490    -892.99719
    354.80711    -890.87219
    354.81931    -890.37219
    354.83152    -890.24719
    354.84373    -890.62219
    354.85594    -890.37219
    354.86815    -889.37219
    354.88036    -889.62219
    354.89257    -889.12219
    354.90477    -889.87219
    354.91698    -890.87219
    354.92919    -890.62219
    354.94140    -890.87219
    354.95361    -893.49719
    354.96582    -894.12219
    354.97802    -898.37219
    354.99023    -899.49719
    355.00244    -899.24719
    355.01465    -900.99719
    355.02686    -901.49719
    355.03907    -904.99719
    355.05128    -904.87219
    355.06348    -904.49719
    355.07569    -904.62219
    355.08790    -904.37219
    355.10011    -905.74719
    355.11232    -903.74719
    355.12453    -901.37219
    355.13674    -898.74719
    355.14894    -895.99719
    355.16115    -893.62219
    355.17336    -890.24719
    355.18557    -891.62219
    355.19778    -888.74719
    355.20999    -887.62219
    355.22220    -886.74719
    355.23440    -883.24719
    355.24661    -882.87219
    355.25882    -879.74719
    355.27103    -877.74719
    355.28324    -880.37219
    355.29545    -878.99719
    355.30765    -878.37219
    355.31986    -878.12219
    355.33207    -877.49719
    355.34428    -878.12219
    355.35649    -881.24719
    355.36870    -884.49719
    355.38091    -886.62219
    355.39311    -888.87219
    355.40532    -892.99719
    355.41753    -893.87219
    355.42974    -893.74719
    355.44195    -895.12219
    355.45416    -897.99719
    355.46637    -898.49719
    355.47857    -896.37219
    355.49078    -897.99719
    355.50299    -897.12219
    355.51520    -894.49719
    355.52741    -897.87219
    355.53962    -898.62219
    355.55183    -898.62219
    355.56403    -899.24719
    355.57624    -898.37219
    355.58845    -894.37219
    355.60066    -893.24719
    355.61287    -896.62219
    355.62508    -896.49719
    355.63728    -896.37219
    355.64949    -896.99719
    355.66170    -894.99719
    355.67391    -894.12219
    355.68612    -892.37219
    355.69833    -892.49719
    355.71054    -891.12219
    355.72274    -892.12219
    355.73495    -891.99719
    355.74716    -891.49719
    355.75937    -892.12219
    355.77158    -893.99719
    355.78379    -894.87219
    355.79600    -894.49719
    355.80820    -895.87219
    355.82041    -899.12219
    355.83262    -898.37219
    355.84483    -897.12219
    355.85704    -897.87219
    355.86925    -897.62219
    355.88146    -897.37219
    355.89366    -900.24719
    355.90587    -901.24719
    355.91808    -900.37219
    355.93029    -900.24719
    355.94250    -897.49719
    355.95471    -894.87219
    355.96691    -890.99719
    355.97912    -886.87219
    355.99133    -882.12219
    356.00354    -879.49719
    356.01575    -878.37219
    356.02796    -876.12219
    356.04017    -877.37219
    356.05237    -878.87219
    356.06458    -875.99719
    356.07679    -876.24719
    356.08900    -873.24719
    356.10121    -872.12219
    356.11342    -872.99719
    356.12563    -872.99719
    356.13783    -874.12219
    356.15004    -874.99719
    356.16225    -876.99719
    356.17446    -874.37219
    356.18667    -873.24719
    356.19888    -874.62219
    356.21109    -876.49719
    356.22329    -877.49719
    356.23550    -879.99719
    356.24771    -879.99719
    356.25992    -881.24719
    356.27213    -880.49719
    356.28434    -878.74719
    356.29654    -876.74719
    356.30875    -875.24719
    356.32096    -873.49719
    356.33317    -874.12219
    356.34538    -874.87219
    356.35759    -875.12219
    356.36980    -875.87219
    356.38200    -875.99719
    356.39421    -874.24719
    356.40642    -872.99719
    356.41863    -870.74719
    356.43084    -870.37219
    356.44305    -869.37219
    356.45526    -869.74719
    356.46746    -870.49719
    356.47967    -872.99719
    356.49188    -876.24719
    356.50409    -879.74719
    356.51630    -880.99719
    356.52851    -882.37219
    356.54072    -880.74719
    356.55292    -880.37219
    356.56513    -877.24719
    356.57734    -874.74719
    356.58955    -872.62219
    356.60176    -873.37219
    356.61397    -876.49719
    356.62618    -876.37219
    356.63838    -876.74719
    356.65059    -874.62219
    356.66280    -871.49719
    356.67501    -872.99719
    356.68722    -870.74719
    356.69943    -870.74719
    356.71163    -866.74719
    356.72384    -864.49719
    356.73605    -865.24719
    356.74826    -861.12219
    356.76047    -859.37219
    356.77268    -859.99719
    356.78489    -856.37219
    356.79709    -859.12219
    356.80930    -857.24719
    356.82151    -857.37219
    356.83372    -856.49719
    356.84593    -856.24719
    356.85814    -853.12219
    356.87035    -850.49719
    356.88255    -851.49719
    356.89476    -849.37219
    356.90697    -848.24719
    356.91918    -849.99719
    356.93139    -852.74719
    356.94360    -856.49719
    356.95581    -856.74719
    356.96801    -858.24719
    356.98022    -861.12219
    356.99243    -864.99719
    357.00464    -869.99719
    357.01685    -871.49719
    357.02906    -871.74719
    357.04126    -870.74719
    357.05347    -865.12219
    357.06568    -862.74719
    357.07789    -858.24719
    357.09010    -854.62219
    357.10231    -851.87219
    357.11452    -849.49719
    357.12672    -847.74719
    357.13893    -845.12219
    357.15114    -846.62219
    357.16335    -847.24719
    357.17556    -847.99719
    357.18777    -850.62219
    357.19998    -853.62219
    357.21218    -858.74719
    357.22439    -861.37219
    357.23660    -861.74719
    357.24881    -862.37219
    357.26102    -863.87219
    357.27323    -863.62219
    357.28544    -863.74719
    357.29764    -864.49719
    357.30985    -866.62219
    357.32206    -869.37219
    357.33427    -870.99719
    357.34648    -873.24719
    357.35869    -873.74719
    357.37089    -874.24719
    357.38310    -874.49719
    357.39531    -874.49719
    357.40752    -875.87219
    357.41973    -877.12219
    357.43194    -877.12219
    357.44415    -875.99719
    357.45635    -877.37219
    357.46856    -876.99719
    357.48077    -878.12219
    357.49298    -877.87219
    357.50519    -877.62219
    357.51740    -876.49719
    357.52961    -875.74719
    357.54181    -871.99719
    357.55402    -873.24719
    357.56623    -875.87219
    357.57844    -875.49719
    357.59065    -876.62219
    357.60286    -877.87219
    357.61507    -877.12219
    357.62727    -877.12219
    357.63948    -876.87219
    357.65169    -879.74719
    357.66390    -882.62219
    357.67611    -881.99719
    357.68832    -884.24719
    357.70052    -884.87219
    357.71273    -886.74719
    357.72494    -887.12219
    357.73715    -885.62219
    357.74936    -885.74719
    357.76157    -883.74719
    357.77378    -881.12219
    357.78598    -879.99719
    357.79819    -876.49719
    357.81040    -875.62219
    357.82261    -874.12219
    357.83482    -873.62219
    357.84703    -871.62219
    357.85924    -870.99719
    357.87144    -867.87219
    357.88365    -866.37219
    357.89586    -865.24719
    357.90807    -862.49719
    357.92028    -862.87219
    357.93249    -866.62219
    357.94470    -866.12219
    357.95690    -865.87219
    357.96911    -866.24719
    357.98132    -864.87219
    357.99353    -865.62219
    358.00574    -865.74719
    358.01795    -865.62219
    358.03016    -865.37219
    358.04236    -869.74719
    358.05457    -870.12219
    358.06678    -868.49719
    358.07899    -867.37219
    358.09120    -866.49719
    358.10341    -865.87219
    358.11561    -865.37219
    358.12782    -867.12219
    358.14003    -868.87219
    358.15224    -870.74719
    358.16445    -871.62219
    358.17666    -872.62219
    358.18887    -873.99719
    358.20107    -873.87219
    358.21328    -875.12219
    358.22549    -875.87219
    358.23770    -877.49719
    358.24991    -878.49719
    358.26212    -875.87219
    358.27433    -874.37219
    358.28653    -871.62219
    358.29874    -867.87219
    358.31095    -866.24719
    358.32316    -862.24719
    358.33537    -859.24719
    358.34758    -855.12219
    358.35979    -851.87219
    358.37199    -849.62219
    358.38420    -849.49719
    358.39641    -848.37219
    358.40862    -848.62219
    358.42083    -849.37219
    358.43304    -851.49719
    358.44524    -852.37219
    358.45745    -852.24719
    358.46966    -849.87219
    358.48187    -850.62219
    358.49408    -854.12219
    358.50629    -854.62219
    358.51850    -855.87219
    358.53070    -856.87219
    358.54291    -858.62219
    358.55512    -859.12219
    358.56733    -861.24719
    358.57954    -860.62219
    358.59175    -861.24719
    358.60396    -861.62219
    358.61616    -859.74719
    358.62837    -860.74719
    358.64058    -862.99719
    358.65279    -863.62219
    358.66500    -865.87219
    358.67721    -865.62219
    358.68942    -865.62219
    358.70162    -863.99719
    358.71383    -859.12219
    358.72604    -859.49719
    358.73825    -856.87219
    358.75046    -856.74719
    358.76267    -855.62219
    358.77487    -851.99719
    358.78708    -851.24719
    358.79929    -850.24719
    358.81150    -848.99719
    358.82371    -849.12219
    358.83592    -849.12219
    358.84813    -849.37219
    358.86033    -847.24719
    358.87254    -846.62219
    358.88475    -844.74719
    358.89696    -846.62219
    358.90917    -846.87219
    358.92138    -844.87219
    358.93359    -844.74719
    358.94579    -843.49719
    358.95800    -841.87219
    358.97021    -842.74719
    358.98242    -843.37219
    358.99463    -846.12219
    359.00684    -846.74719
    359.01905    -848.12219
    359.03125    -848.99719
    359.04346    -848.62219
    359.05567    -849.49719
    359.06788    -850.37219
    359.08009    -851.49719
    359.09230    -849.99719
    359.10450    -849.12219
    359.11671    -847.99719
    359.12892    -846.12219
    359.14113    -846.24719
    359.15334    -847.49719
    359.16555    -846.87219
    359.17776    -848.12219
    359.18996    -848.37219
    359.20217    -848.74719
    359.21438    -852.24719
    359.22659    -852.12219
    359.23880    -850.12219
    359.25101    -851.99719
    359.26322    -853.74719
    359.27542    -853.87219
    359.28763    -852.62219
    359.29984    -853.87219
    359.31205    -852.37219
    359.32426    -851.99719
    359.33647    -851.99719
    359.34868    -850.37219
    359.36088    -851.24719
    359.37309    -850.87219
    359.38530    -849.87219
    359.39751    -847.24719
    359.40972    -844.87219
    359.42193    -843.74719
    359.43414    -842.37219
    359.44634    -842.24719
    359.45855    -843.74719
    359.47076    -844.62219
    359.48297    -848.74719
    359.49518    -847.99719
    359.50739    -850.62219
    359.51959    -851.87219
    359.53180    -852.12219
    359.54401    -855.24719
    359.55622    -854.24719
    359.56843    -852.74719
    359.58064    -852.62219
    359.59285    -852.74719
    359.60505    -849.37219
    359.61726    -848.49719
    359.62947    -848.49719
    359.64168    -847.87219
    359.65389    -846.87219
    359.66610    -846.99719
    359.67831    -846.12219
    359.69051    -844.87219
    359.70272    -848.49719
    359.71493    -848.87219
    359.72714    -853.62219
    359.73935    -858.49719
    359.75156    -861.37219
    359.76377    -861.99719
    359.77597    -861.12219
    359.78818    -863.37219
    359.80039    -864.24719
    359.81260    -862.49719
    359.82481    -862.24719
    359.83702    -860.74719
    359.84922    -863.12219
    359.86143    -862.37219
    359.87364    -862.24719
    359.88585    -861.99719
    359.89806    -859.49719
    359.91027    -855.12219
    359.92248    -852.12219
    359.93468    -850.12219
    359.94689    -848.12219
    359.95910    -846.74719
    359.97131    -847.24719
    359.98352    -847.24719
    359.99573    -847.49719
    360.00794    -848.62219
    360.02014    -846.37219
    360.03235    -847.12219
    360.04456    -844.37219
    360.05677    -845.87219
    360.06898    -847.12219
    360.08119    -846.12219
    360.09340    -845.62219
    360.10560    -844.99719
    360.11781    -842.87219
    360.13002    -839.62219
    360.14223    -836.49719
    360.15444    -835.62219
    360.16665    -832.12219
    360.17885    -831.12219
    360.19106    -832.24719
    360.20327    -830.24719
    360.21548    -828.99719
    360.22769    -827.49719
    360.23990    -825.37219
    360.25211    -825.87219
    360.26431    -826.12219
    360.27652    -829.24719
    360.28873    -828.87219
    360.30094    -830.99719
    360.31315    -832.87219
    360.32536    -834.49719
    360.33757    -832.62219
    360.34977    -833.49719
    360.36198    -833.12219
    360.37419    -830.87219
    360.38640    -831.74719
    360.39861    -831.12219
    360.41082    -834.24719
    360.42303    -837.37219
    360.43523    -835.99719
    360.44744    -837.24719
    360.45965    -838.74719
    360.47186    -839.24719
    360.48407    -840.62219
    360.49628    -844.87219
    360.50848    -847.12219
    360.52069    -849.24719
    360.53290    -853.37219
    360.54511    -855.62219
    360.55732    -858.12219
    360.56953    -858.37219
    360.58174    -854.99719
    360.59394    -855.62219
    360.60615    -855.49719
    360.61836    -852.87219
    360.63057    -853.87219
    360.64278    -854.87219
    360.65499    -854.12219
    360.66720    -857.24719
    360.67940    -857.49719
    360.69161    -861.37219
    360.70382    -862.24719
    360.71603    -864.12219
    360.72824    -866.12219
    360.74045    -865.62219
    360.75266    -868.24719
    360.76486    -869.62219
    360.77707    -868.62219
    360.78928    -869.74719
    360.80149    -866.87219
    360.81370    -863.74719
    360.82591    -860.12219
    360.83812    -858.74719
    360.85032    -857.74719
    360.86253    -857.99719
    360.87474    -857.37219
    360.88695    -854.62219
    360.89916    -852.49719
    360.91137    -854.87219
    360.92357    -852.62219
    360.93578    -853.12219
    360.94799    -855.99719
    360.96020    -857.49719
    360.97241    -863.99719
    360.98462    -866.99719
    360.99683    -870.12219
    361.00903    -871.74719
    361.02124    -874.49719
    361.03345    -874.99719
    361.04566    -872.62219
    361.05787    -869.62219
    361.07008    -863.62219
    361.08229    -859.12219
    361.09449    -855.62219
    361.10670    -855.24719
    361.11891    -853.49719
    361.13112    -855.74719
    361.14333    -856.12219
    361.15554    -852.99719
    361.16775    -853.99719
    361.17995    -851.74719
    361.19216    -852.74719
    361.20437    -855.24719
    361.21658    -853.99719
    361.22879    -855.62219
    361.24100    -854.62219
    361.25320    -853.87219
    361.26541    -854.12219
    361.27762    -852.12219
    361.28983    -853.74719
    361.30204    -853.37219
    361.31425    -852.74719
    361.32646    -851.62219
    361.33866    -851.74719
    361.35087    -852.87219
    361.36308    -852.12219
    361.37529    -852.24719
    361.38750    -852.62219
    361.39971    -849.87219
    361.41192    -849.12219
    361.42412    -848.49719
    361.43633    -844.87219
    361.44854    -842.74719
    361.46075    -844.74719
    361.47296    -846.74719
    361.48517    -848.37219
    361.49738    -845.87219
    361.50958    -843.99719
    361.52179    -843.24719
    361.53400    -839.49719
    361.54621    -836.37219
    361.55842    -835.24719
    361.57063    -837.74719
    361.58283    -838.87219
    361.59504    -838.99719
    361.60725    -838.37219
    361.61946    -839.49719
    361.63167    -842.12219
    361.64388    -842.62219
    361.65609    -843.49719
    361.66829    -844.24719
    361.68050    -844.62219
    361.69271    -842.74719
    361.70492    -840.87219
    361.71713    -838.24719
    361.72934    -836.12219
    361.74155    -836.49719
    361.75375    -831.74719
    361.76596    -833.37219
    361.77817    -832.37219
    361.79038    -832.87219
    361.80259    -833.99719
    361.81480    -833.49719
    361.82701    -834.62219
    361.83921    -833.99719
    361.85142    -833.62219
    361.86363    -833.74719
    361.87584    -833.74719
    361.88805    -832.37219
    361.90026    -829.62219
    361.91246    -830.62219
    361.92467    -830.99719
    361.93688    -830.62219
    361.94909    -832.24719
    361.96130    -831.49719
    361.97351    -831.74719
    361.98572    -833.74719
    361.99792    -834.37219
    362.01013    -834.62219
    362.02234    -834.24719
    362.03455    -834.12219
    362.04676    -833.74719
    362.05897    -831.99719
    362.07118    -825.99719
    362.08338    -822.87219
    362.09559    -821.62219
    362.10780    -821.12219
    362.12001    -818.99731
    362.13222    -822.87219
    362.14443    -821.87219
    362.15664    -823.74719
    362.16884    -824.37219
    362.18105    -825.87219
    362.19326    -827.74719
    362.20547    -827.62219
    362.21768    -826.99719
    362.22989    -829.37219
    362.24209    -829.37219
    362.25430    -828.74719
    362.26651    -828.37219
    362.27872    -826.99719
    362.29093    -826.37219
    362.30314    -826.62219
    362.31535    -826.12219
    362.32755    -829.24719
    362.33976    -831.24719
    362.35197    -833.37219
    362.36418    -835.24719
    362.37639    -838.87219
    362.38860    -841.99719
    362.40081    -842.99719
    362.41301    -844.99719
    362.42522    -846.62219
    362.43743    -847.49719
    362.44964    -847.12219
    362.46185    -845.87219
    362.47406    -843.62219
    362.48627    -844.87219
    362.49847    -845.62219
    362.51068    -843.37219
    362.52289    -843.74719
    362.53510    -843.99719
    362.54731    -845.99719
    362.55952    -843.49719
    362.57173    -840.62219
    362.58393    -839.99719
    362.59614    -840.37219
    362.60835    -838.37219
    362.62056    -834.62219
    362.63277    -834.74719
    362.64498    -832.37219
    362.65718    -829.12219
    362.66939    -828.12219
    362.68160    -828.74719
    362.69381    -827.37219
    362.70602    -827.12219
    362.71823    -827.87219
    362.73044    -826.37219
    362.74264    -827.49719
    362.75485    -827.74719
    362.76706    -831.12219
    362.77927    -831.37219
    362.79148    -832.37219
    362.80369    -832.99719
    362.81590    -833.99719
    362.82810    -832.62219
    362.84031    -831.99719
    362.85252    -832.74719
    362.86473    -832.62219
    362.87694    -833.74719
    362.88915    -835.24719
    362.90136    -836.49719
    362.91356    -835.74719
    362.92577    -836.87219
    362.93798    -836.24719
    362.95019    -838.24719
    362.96240    -840.74719
    362.97461    -840.62219
    362.98681    -841.87219
    362.99902    -841.49719
    363.01123    -841.12219
    363.02344    -840.99719
    363.03565    -839.49719
    363.04786    -840.62219
    363.06007    -839.62219
    363.07227    -838.62219
    363.08448    -837.99719
    363.09669    -834.49719
    363.10890    -836.24719
    363.12111    -836.62219
    363.13332    -838.37219
    363.14553    -841.37219
    363.15773    -841.74719
    363.16994    -844.87219
    363.18215    -843.49719
    363.19436    -843.62219
    363.20657    -840.24719
    363.21878    -838.62219
    363.23099    -836.99719
    363.24319    -837.99719
    363.25540    -840.87219
    363.26761    -841.62219
    363.27982    -841.99719
    363.29203    -845.12219
    363.30424    -845.74719
    363.31644    -846.24719
    363.32865    -845.24719
    363.34086    -845.99719
    363.35307    -846.62219
    363.36528    -846.37219
    363.37749    -843.12219
    363.38970    -843.37219
    363.40190    -840.87219
    363.41411    -842.74719
    363.42632    -843.24719
    363.43853    -843.99719
    363.45074    -841.87219
    363.46295    -842.12219
    363.47516    -841.49719
    363.48736    -839.49719
    363.49957    -838.99719
    363.51178    -838.12219
    363.52399    -839.24719
    363.53620    -836.49719
    363.54841    -834.12219
    363.56062    -835.49719
    363.57282    -835.12219
    363.58503    -832.49719
    363.59724    -833.37219
    363.60945    -832.99719
    363.62166    -829.62219
    363.63387    -829.87219
    363.64607    -827.62219
    363.65828    -825.12219
    363.67049    -823.87219
    363.68270    -824.62219
    363.69491    -821.49719
    363.70712    -820.37219
    363.71933    -820.74719
    363.73153    -822.99719
    363.74374    -823.74719
    363.75595    -822.12219
    363.76816    -823.62219
    363.78037    -824.99719
    363.79258    -821.99719
    363.80479    -821.37219
    363.81699    -820.12219
    363.82920    -816.74731
    363.84141    -815.12231
    363.85362    -813.62231
    363.86583    -812.87231
    363.87804    -814.87231
    363.89025    -821.62219
    363.90245    -825.24719
    363.91466    -827.87219
    363.92687    -825.37219
    363.93908    -824.49719
    363.95129    -822.62219
    363.96350    -818.49719
    363.97571    -816.62231
    363.98791    -816.49731
    364.00012    -814.74731
    364.01233    -812.74731
    364.02454    -812.24731
    364.03675    -813.74731
    364.04896    -814.24731
    364.06116    -817.24731
    364.07337    -818.62231
    364.08558    -821.87219
    364.09779    -827.74719
    364.11000    -829.74719
    364.12221    -830.37219
    364.13442    -830.37219
    364.14662    -832.12219
    364.15883    -830.74719
    364.17104    -831.49719
    364.18325    -832.24719
    364.19546    -829.87219
    364.20767    -828.87219
    364.21988    -826.74719
    364.23208    -824.99719
    364.24429    -827.37219
    364.25650    -827.87219
    364.26871    -829.49719
    364.28092    -829.74719
    364.29313    -830.87219
    364.30534    -832.24719
    364.31754    -828.62219
    364.32975    -829.87219
    364.34196    -828.74719
    364.35417    -828.37219
    364.36638    -827.74719
    364.37859    -827.49719
    364.39079    -823.37219
    364.40300    -820.24719
    364.41521    -819.37231
    364.42742    -819.87231
    364.43963    -817.99719
    364.45184    -818.74731
    364.46405    -820.12231
    364.47625    -821.49719
    364.48846    -821.99719
    364.50067    -820.87219
    364.51288    -819.99719
    364.52509    -817.62231
    364.53730    -816.87231
    364.54951    -810.74731
    364.56171    -810.12231
    364.57392    -808.49731
    364.58613    -810.99731
    364.59834    -811.12231
    364.61055    -811.74731
    364.62276    -814.12231
    364.63497    -818.87231
    364.64717    -823.87219
    364.65938    -825.24719
    364.67159    -829.24719
    364.68380    -830.87219
    364.69601    -830.99719
    364.70822    -832.87219
    364.72042    -831.74719
    364.73263    -831.99719
    364.74484    -832.99719
    364.75705    -831.99719
    364.76926    -830.87219
    364.78147    -828.49719
    364.79368    -827.37219
    364.80588    -827.99719
    364.81809    -826.49719
    364.83030    -824.62219
    364.84251    -826.99719
    364.85472    -827.37219
    364.86693    -828.87219
    364.87914    -833.24719
    364.89134    -834.87219
    364.90355    -836.99719
    364.91576    -839.12219
    364.92797    -840.74719
    364.94018    -842.24719
    364.95239    -847.24719
    364.96460    -849.49719
    364.97680    -848.49719
    364.98901    -849.87219
    365.00122    -850.37219
    365.01343    -852.12219
    365.02564    -850.24719
    365.03785    -849.74719
    365.05005    -847.24719
    365.06226    -845.12219
    365.07447    -843.24719
    365.08668    -838.99719
    365.09889    -836.74719
    365.11110    -834.74719
    365.12331    -836.24719
    365.13551    -837.99719
    365.14772    -837.12219
    365.15993    -838.87219
    365.17214    -836.74719
    365.18435    -836.37219
    365.19656    -834.12219
    365.20877    -831.62219
    365.22097    -831.49719
    365.23318    -830.37219
    365.24539    -828.74719
    365.25760    -825.49719
    365.26981    -825.62219
    365.28202    -824.74719
    365.29423    -822.74719
    365.30643    -819.37219
    365.31864    -817.62231
    365.33085    -814.37231
    365.34306    -810.62231
    365.35527    -807.99731
    365.36748    -807.37231
    365.37969    -808.74731
    365.39189    -812.49731
    365.40410    -816.12231
    365.41631    -815.49731
    365.42852    -819.87219
    365.44073    -823.12219
    365.45294    -826.62219
    365.46514    -830.74719
    365.47735    -833.12219
    365.48956    -833.49719
    365.50177    -832.99719
    365.51398    -832.62219
    365.52619    -832.74719
    365.53840    -831.24719
    365.55060    -830.87219
    365.56281    -830.37219
    365.57502    -830.62219
    365.58723    -831.37219
    365.59944    -832.12219
    365.61165    -833.12219
    365.62386    -831.87219
    365.63606    -831.62219
    365.64827    -830.49719
    365.66048    -832.12219
    365.67269    -829.87219
    365.68490    -828.12219
    365.69711    -828.49719
    365.70932    -829.12219
    365.72152    -828.12219
    365.73373    -825.99719
    365.74594    -824.99719
    365.75815    -823.12219
    365.77036    -823.12219
    365.78257    -823.62219
    365.79477    -824.87219
    365.80698    -823.74719
    365.81919    -823.99719
    365.83140    -826.87219
    365.84361    -826.12219
    365.85582    -827.12219
    365.86803    -826.49719
    365.88023    -827.62219
    365.89244    -824.99719
    365.90465    -821.87219
    365.91686    -823.12219
    365.92907    -824.62219
    365.94128    -824.24719
    365.95349    -824.87219
    365.96569    -826.87219
    365.97790    -825.24719
    365.99011    -822.87219
    366.00232    -822.49719
    366.01453    -820.24719
    366.02674    -817.49731
    366.03895    -814.99731
    366.05115    -812.74731
    366.06336    -811.24731
    366.07557    -812.37231
    366.08778    -810.87231
    366.09999    -809.49731
    366.11220    -808.49731
    366.12440    -810.37231
    366.13661    -811.12231
    366.14882    -812.37231
    366.16103    -813.37231
    366.17324    -813.12231
    366.18545    -813.49731
    366.19766    -816.99731
    366.20986    -818.74731
    366.22207    -820.99719
    366.23428    -821.87219
    366.24649    -825.24719
    366.25870    -827.87219
    366.27091    -828.49719
    366.28312    -828.12219
    366.29532    -829.12219
    366.30753    -829.62219
    366.31974    -828.74719
    366.33195    -827.87219
    366.34416    -826.37219
    366.35637    -823.74719
    366.36858    -819.49719
    366.38078    -813.99731
    366.39299    -811.74731
    366.40520    -810.87231
    366.41741    -811.37231
    366.42962    -812.12231
    366.44183    -810.37231
    366.45403    -811.12231
    366.46624    -812.37231
    366.47845    -811.62231
    366.49066    -813.49731
    366.50287    -813.62231
    366.51508    -812.87231
    366.52729    -816.62231
    366.53949    -819.62231
    366.55170    -821.49719
    366.56391    -820.49719
    366.57612    -819.99719
    366.58833    -820.49719
    366.60054    -822.62219
    366.61275    -820.74719
    366.62495    -820.87219
    366.63716    -818.12231
    366.64937    -815.12231
    366.66158    -814.87231
    366.67379    -814.99731
    366.68600    -813.49731
    366.69821    -814.74731
    366.71041    -813.99731
    366.72262    -811.62231
    366.73483    -811.62231
    366.74704    -808.37231
    366.75925    -808.62231
    366.77146    -804.74731
    366.78366    -803.49731
    366.79587    -802.12231
    366.80808    -802.99731
    366.82029    -802.74731
    366.83250    -803.74731
    366.84471    -802.37231
    366.85692    -800.12231
    366.86912    -797.49731
    366.88133    -797.62231
    366.89354    -797.87231
    366.90575    -795.24731
    366.91796    -796.12231
    366.93017    -795.74731
    366.94238    -794.87231
    366.95458    -793.12231
    366.96679    -793.37231
    366.97900    -793.37231
    366.99121    -795.12231
    367.00342    -796.24731
    367.01563    -796.12231
    367.02784    -795.49731
    367.04004    -796.62231
    367.05225    -795.87231
    367.06446    -796.87231
    367.07667    -796.12231
    367.08888    -800.12231
    367.10109    -802.49731
    367.11330    -803.49731
    367.12550    -806.74731
    367.13771    -811.99731
    367.14992    -814.12231
    367.16213    -815.37231
    367.17434    -815.12231
    367.18655    -815.87231
    367.19875    -816.74731
    367.21096    -816.37231
    367.22317    -817.24731
    367.23538    -817.99731
    367.24759    -816.74731
    367.25980    -813.99731
    367.27201    -814.49731
    367.28421    -812.37231
    367.29642    -810.87231
    367.30863    -813.37231
    367.32084    -813.62231
    367.33305    -813.74731
    367.34526    -812.49731
    367.35747    -813.24731
    367.36967    -817.24731
    367.38188    -818.24731
    367.39409    -818.99719
    367.40630    -817.37231
    367.41851    -818.49731
    367.43072    -819.62231
    367.44293    -818.87231
    367.45513    -821.24719
    367.46734    -823.49719
    367.47955    -825.12219
    367.49176    -827.74719
    367.50397    -826.12219
    367.51618    -825.24719
    367.52838    -825.62219
    367.54059    -825.49719
    367.55280    -824.24719
    367.56501    -824.99719
    367.57722    -825.49719
    367.58943    -825.74719
    367.60164    -826.12219
    367.61384    -825.74719
    367.62605    -825.99719
    367.63826    -827.12219
    367.65047    -830.87219
    367.66268    -832.12219
    367.67489    -833.74719
    367.68710    -834.87219
    367.69930    -834.12219
    367.71151    -831.12219
    367.72372    -829.74719
    367.73593    -828.49719
    367.74814    -824.62219
    367.76035    -825.24719
    367.77256    -822.99719
    367.78476    -820.37219
    367.79697    -819.24731
    367.80918    -818.62231
    367.82139    -815.74731
    367.83360    -815.99731
    367.84581    -816.37231
    367.85801    -817.99731
    367.87022    -819.74719
    367.88243    -820.24719
    367.89464    -821.24719
    367.90685    -819.87219
    367.91906    -819.49731
    367.93127    -818.62231
    367.94347    -819.87219
    367.95568    -818.24731
    367.96789    -818.12231
    367.98010    -820.24719
    367.99231    -817.87231
    368.00452    -814.49731
    368.01673    -812.62231
    368.02893    -811.62231
    368.04114    -808.74731
    368.05335    -807.49731
    368.06556    -808.87231
    368.07777    -812.37231
    368.08998    -813.62231
    368.10219    -812.12231
    368.11439    -813.12231
    368.12660    -812.24731
    368.13881    -809.62231
    368.15102    -806.24731
    368.16323    -802.49731
    368.17544    -798.12231
    368.18764    -798.12231
    368.19985    -799.87231
    368.21206    -800.24731
    368.22427    -800.12231
    368.23648    -799.87231
    368.24869    -798.62231
    368.26090    -797.74731
    368.27310    -799.49731
    368.28531    -799.37231
    368.29752    -798.87231
    368.30973    -800.62231
    368.32194    -805.12231
    368.33415    -808.74731
    368.34636    -809.37231
    368.35856    -807.49731
    368.37077    -808.37231
    368.38298    -810.62231
    368.39519    -809.37231
    368.40740    -808.24731
    368.41961    -809.74731
    368.43182    -810.62231
    368.44402    -808.62231
    368.45623    -806.87231
    368.46844    -806.12231
    368.48065    -804.49731
    368.49286    -804.74731
    368.50507    -805.37231
    368.51728    -803.12231
    368.52948    -803.99731
    368.54169    -807.74731
    368.55390    -807.62231
    368.56611    -810.62231
    368.57832    -814.24731
    368.59053    -814.12231
    368.60273    -818.12231
    368.61494    -819.62219
    368.62715    -820.87219
    368.63936    -822.62219
    368.65157    -820.62219
    368.66378    -820.12219
    368.67599    -818.74731
    368.68819    -819.87219
    368.70040    -818.87219
    368.71261    -814.99731
    368.72482    -815.62231
    368.73703    -815.49731
    368.74924    -812.74731
    368.76145    -810.37231
    368.77365    -810.49731
    368.78586    -811.37231
    368.79807    -810.99731
    368.81028    -810.74731
    368.82249    -810.24731
    368.83470    -808.87231
    368.84691    -809.12231
    368.85911    -807.99731
    368.87132    -809.62231
    368.88353    -806.87231
    368.89574    -808.12231
    368.90795    -811.62231
    368.92016    -812.74731
    368.93236    -815.24731
    368.94457    -815.37231
    368.95678    -815.74731
    368.96899    -816.37231
    368.98120    -815.74731
    368.99341    -816.62231
    369.00562    -814.24731
    369.01782    -814.12231
    369.03003    -812.49731
    369.04224    -809.74731
    369.05445    -808.12231
    369.06666    -803.87231
    369.07887    -804.49731
    369.09108    -804.99731
    369.10328    -802.87231
    369.11549    -802.74731
    369.12770    -800.87231
    369.13991    -797.99731
    369.15212    -796.49731
    369.16433    -795.24731
    369.17654    -794.74731
    369.18874    -792.49731
    369.20095    -789.74731
    369.21316    -790.24731
    369.22537    -787.37231
    369.23758    -785.37231
    369.24979    -783.74731
    369.26199    -783.87231
    369.27420    -782.99731
    369.28641    -780.99731
    369.29862    -780.87231
    369.31083    -783.87231
    369.32304    -784.99731
    369.33525    -787.49731
    369.34745    -791.24731
    369.35966    -795.12231
    369.37187    -795.37231
    369.38408    -796.99731
    369.39629    -799.37231
    369.40850    -802.49731
    369.42071    -805.74731
    369.43291    -810.74731
    369.44512    -811.24731
    369.45733    -810.74731
    369.46954    -813.62231
    369.48175    -813.49731
    369.49396    -811.12231
    369.50617    -812.49731
    369.51837    -813.99731
    369.53058    -814.74731
    369.54279    -814.37231
    369.55500    -813.12231
    369.56721    -813.87231
    369.57942    -815.49731
    369.59162    -815.12231
    369.60383    -813.12231
    369.61604    -812.49731
    369.62825    -810.37231
    369.64046    -806.49731
    369.65267    -804.37231
    369.66488    -803.12231
    369.67708    -802.12231
    369.68929    -801.49731
    369.70150    -803.74731
    369.71371    -804.74731
    369.72592    -802.24731
    369.73813    -802.62231
    369.75034    -804.49731
    369.76254    -804.37231
    369.77475    -804.99731
    369.78696    -806.74731
    369.79917    -808.12231
    369.81138    -810.62231
    369.82359    -810.24731
    369.83580    -813.24731
    369.84800    -814.37231
    369.86021    -814.12231
    369.87242    -814.99731
    369.88463    -814.74731
    369.89684    -814.74731
    369.90905    -813.24731
    369.92126    -813.12231
    369.93346    -810.49731
    369.94567    -808.87231
    369.95788    -807.74731
    369.97009    -807.99731
    369.98230    -810.62231
    369.99451    -810.99731
    370.00671    -808.49731
    370.01892    -807.12231
    370.03113    -806.24731
    370.04334    -806.62231
    370.05555    -805.62231
    370.06776    -804.12231
    370.07997    -800.99731
    370.09217    -799.12231
    370.10438    -799.49731
    370.11659    -796.99731
    370.12880    -796.99731
    370.14101    -796.62231
    370.15322    -795.24731
    370.16543    -794.62231
    370.17763    -793.49731
    370.18984    -792.74731
    370.20205    -794.49731
    370.21426    -793.62231
    370.22647    -794.49731
    370.23868    -791.87231
    370.25089    -791.37231
    370.26309    -787.62231
    370.27530    -783.74731
    370.28751    -781.12231
    370.29972    -776.87231
    370.31193    -775.99731
    370.32414    -774.99731
    370.33634    -775.12231
    370.34855    -770.74731
    370.36076    -769.99731
    370.37297    -769.87231
    370.38518    -770.12231
    370.39739    -770.74731
    370.40960    -767.99731
    370.42180    -771.37231
    370.43401    -770.37231
    370.44622    -769.49731
    370.45843    -771.49731
    370.47064    -771.74731
    370.48285    -773.24731
    370.49506    -774.62231
    370.50726    -776.24731
    370.51947    -777.74731
    370.53168    -781.99731
    370.54389    -785.62231
    370.55610    -786.74731
    370.56831    -784.12231
    370.58052    -783.62231
    370.59272    -782.99731
    370.60493    -781.49731
    370.61714    -779.49731
    370.62935    -779.99731
    370.64156    -779.99731
    370.65377    -778.99731
    370.66597    -776.87231
    370.67818    -776.99731
    370.69039    -778.87231
    370.70260    -779.99731
    370.71481    -782.12231
    370.72702    -781.37231
    370.73923    -784.37231
    370.75143    -784.87231
    370.76364    -786.24731
    370.77585    -789.12231
    370.78806    -792.99731
    370.80027    -789.74731
    370.81248    -787.24731
    370.82469    -787.62231
    370.83689    -788.49731
    370.84910    -787.12231
    370.86131    -788.49731
    370.87352    -788.99731
    370.88573    -790.12231
    370.89794    -790.12231
    370.91015    -788.49731
    370.92235    -789.87231
    370.93456    -792.12231
    370.94677    -792.37231
    370.95898    -793.49731
    370.97119    -797.12231
    370.98340    -798.49731
    370.99560    -799.37231
    371.00781    -797.99731
    371.02002    -796.12231
    371.03223    -794.37231
    371.04444    -793.99731
    371.05665    -794.49731
    371.06886    -794.49731
    371.08106    -797.24731
    371.09327    -799.49731
    371.10548    -803.12231
    371.11769    -804.49731
    371.12990    -804.49731
    371.14211    -808.87231
    371.15432    -811.12231
    371.16652    -813.12231
    371.17873    -813.99731
    371.19094    -816.87231
    371.20315    -820.12219
    371.21536    -818.24731
    371.22757    -816.24731
    371.23978    -814.12231
    371.25198    -813.62231
    371.26419    -815.62231
    371.27640    -812.87231
    371.28861    -811.37231
    371.30082    -811.99731
    371.31303    -813.37231
    371.32524    -814.87231
    371.33744    -814.87231
    371.34965    -812.62231
    371.36186    -813.49731
    371.37407    -809.87231
    371.38628    -810.12231
    371.39849    -810.37231
    371.41069    -811.37231
    371.42290    -810.87231
    371.43511    -807.24731
    371.44732    -804.49731
    371.45953    -801.49731
    371.47174    -799.24731
    371.48395    -794.87231
    371.49615    -789.37231
    371.50836    -787.24731
    371.52057    -786.12231
    371.53278    -787.74731
    371.54499    -786.74731
    371.55720    -787.74731
    371.56941    -788.99731
    371.58161    -790.99731
    371.59382    -790.37231
    371.60603    -793.12231
    371.61824    -792.62231
    371.63045    -788.74731
    371.64266    -788.49731
    371.65487    -789.62231
    371.66707    -790.74731
    371.67928    -789.37231
    371.69149    -787.99731
    371.70370    -790.87231
    371.71591    -791.24731
    371.72812    -789.62231
    371.74032    -788.12231
    371.75253    -786.87231
    371.76474    -788.49731
    371.77695    -787.37231
    371.78916    -786.37231
    371.80137    -786.49731
    371.81358    -785.12231
    371.82578    -782.37231
    371.83799    -782.74731
    371.85020    -782.99731
    371.86241    -784.37231
    371.87462    -785.24731
    371.88683    -785.37231
    371.89904    -786.99731
    371.91124    -787.24731
    371.92345    -786.62231
    371.93566    -789.24731
    371.94787    -791.37231
    371.96008    -794.24731
    371.97229    -794.24731
    371.98450    -798.74731
    371.99670    -800.74731
    372.00891    -802.74731
    372.02112    -802.99731
    372.03333    -802.62231
    372.04554    -803.37231
    372.05775    -802.49731
    372.06995    -802.87231
    372.08216    -803.12231
    372.09437    -805.49731
    372.10658    -807.62231
    372.11879    -810.49731
    372.13100    -810.74731
    372.14321    -809.74731
    372.15541    -807.87231
    372.16762    -806.49731
    372.17983    -805.37231
    372.19204    -804.49731
    372.20425    -806.12231
    372.21646    -802.99731
    372.22867    -800.24731
    372.24087    -797.12231
    372.25308    -796.37231
    372.26529    -795.99731
    372.27750    -793.74731
    372.28971    -791.87231
    372.30192    -788.99731
    372.31413    -788.12231
    372.32633    -786.12231
    372.33854    -786.24731
    372.35075    -786.49731
    372.36296    -786.49731
    372.37517    -783.99731
    372.38738    -778.62231
    372.39958    -775.87231
    372.41179    -774.62231
    372.42400    -775.37231
    372.43621    -777.37231
    372.44842    -779.74731
    372.46063    -779.74731
    372.47284    -782.12231
    372.48504    -782.87231
    372.49725    -788.37231
    372.50946    -790.87231
    372.52167    -793.62231
    372.53388    -795.74731
    372.54609    -799.62231
    372.55830    -799.74731
    372.57050    -800.12231
    372.58271    -797.99731
    372.59492    -795.62231
    372.60713    -795.74731
    372.61934    -795.24731
    372.63155    -792.87231
    372.64376    -790.87231
    372.65596    -789.37231
    372.66817    -787.37231
    372.68038    -787.99731
    372.69259    -788.24731
    372.70480    -787.37231
    372.71701    -788.99731
    372.72921    -790.12231
    372.74142    -794.74731
    372.75363    -797.74731
    372.76584    -796.87231
    372.77805    -796.62231
    372.79026    -796.12231
    372.80247    -796.24731
    372.81467    -795.49731
    372.82688    -795.87231
    372.83909    -796.87231
    372.85130    -795.74731
    372.86351    -798.87231
    372.87572    -798.87231
    372.88793    -801.62231
    372.90013    -803.37231
    372.91234    -803.87231
    372.92455    -803.62231
    372.93676    -800.24731
    372.94897    -798.12231
    372.96118    -800.24731
    372.97339    -799.37231
    372.98559    -801.62231
    372.99780    -800.37231
    373.01001    -802.87231
    373.02222    -804.12231
    373.03443    -806.62231
    373.04664    -809.74731
    373.05885    -810.12231
    373.07105    -814.24731
    373.08326    -814.87231
    373.09547    -814.49731
    373.10768    -812.99731
    373.11989    -810.99731
    373.13210    -810.99731
    373.14430    -807.12231
    373.15651    -804.99731
    373.16872    -801.87231
    373.18093    -800.37231
    373.19314    -799.24731
    373.20535    -796.99731
    373.21756    -798.87231
    373.22976    -798.12231
    373.24197    -798.49731
    373.25418    -797.24731
    373.26639    -798.12231
    373.27860    -798.37231
    373.29081    -798.62231
    373.30302    -798.87231
    373.31522    -797.62231
    373.32743    -795.49731
    373.33964    -795.49731
    373.35185    -794.12231
    373.36406    -794.12231
    373.37627    -794.87231
    373.38848    -794.49731
    373.40068    -793.74731
    373.41289    -792.24731
    373.42510    -789.49731
    373.43731    -785.99731
    373.44952    -785.12231
    373.46173    -783.12231
    373.47393    -783.37231
    373.48614    -781.74731
    373.49835    -779.74731
    373.51056    -776.62231
    373.52277    -773.12231
    373.53498    -770.49731
    373.54719    -769.37231
    373.55939    -768.74731
    373.57160    -770.37231
    373.58381    -770.49731
    373.59602    -770.62231
    373.60823    -769.74731
    373.62044    -769.87231
    373.63265    -767.62231
    373.64485    -769.87231
    373.65706    -768.87231
    373.66927    -768.87231
    373.68148    -770.99731
    373.69369    -772.62231
    373.70590    -775.87231
    373.71811    -776.37231
    373.73031    -776.99731
    373.74252    -778.87231
    373.75473    -780.74731
    373.76694    -779.49731
    373.77915    -778.49731
    373.79136    -775.99731
    373.80356    -777.24731
    373.81577    -776.99731
    373.82798    -777.62231
    373.84019    -777.12231
    373.85240    -774.99731
    373.86461    -771.62231
    373.87682    -771.99731
    373.88902    -771.74731
    373.90123    -772.12231
    373.91344    -773.37231
    373.92565    -771.62231
    373.93786    -773.74731
    373.95007    -774.99731
    373.96228    -780.87231
    373.97448    -785.62231
    373.98669    -789.49731
    373.99890    -792.99731
    374.01111    -795.99731
    374.02332    -796.62231
    374.03553    -796.74731
    374.04774    -796.99731
    374.05994    -797.99731
    374.07215    -795.99731
    374.08436    -795.49731
    374.09657    -793.62231
    374.10878    -791.49731
    374.12099    -790.99731
    374.13319    -789.49731
    374.14540    -789.87231
    374.15761    -789.99731
    374.16982    -788.24731
    374.18203    -788.99731
    374.19424    -789.99731
    374.20645    -787.49731
    374.21865    -787.87231
    374.23086    -786.99731
    374.24307    -790.24731
    374.25528    -790.62231
    374.26749    -793.49731
    374.27970    -795.49731
    374.29191    -797.99731
    374.30411    -800.49731
    374.31632    -801.24731
    374.32853    -802.12231
    374.34074    -800.87231
    374.35295    -800.74731
    374.36516    -800.62231
    374.37737    -800.49731
    374.38957    -798.62231
    374.40178    -799.62231
    374.41399    -800.99731
    374.42620    -802.99731
    374.43841    -801.49731
    374.45062    -801.24731
    374.46283    -801.99731
    374.47503    -800.24731
    374.48724    -800.62231
    374.49945    -800.49731
    374.51166    -797.12231
    374.52387    -797.87231
    374.53608    -794.62231
    374.54828    -789.87231
    374.56049    -787.62231
    374.57270    -782.99731
    374.58491    -781.37231
    374.59712    -780.62231
    374.60933    -779.87231
    374.62154    -780.62231
    374.63374    -781.24731
    374.64595    -783.24731
    374.65816    -786.12231
    374.67037    -787.37231
    374.68258    -789.87231
    374.69479    -789.62231
    374.70700    -789.87231
    374.71920    -790.24731
    374.73141    -792.37231
    374.74362    -792.24731
    374.75583    -789.87231
    374.76804    -787.12231
    374.78025    -782.87231
    374.79246    -783.99731
    374.80466    -784.37231
    374.81687    -781.12231
    374.82908    -782.24731
    374.84129    -780.24731
    374.85350    -779.37231
    374.86571    -778.49731
    374.87791    -775.37231
    374.89012    -774.99731
    374.90233    -770.74731
    374.91454    -770.74731
    374.92675    -771.62231
    374.93896    -773.12231
    374.95117    -773.49731
    374.96337    -773.99731
    374.97558    -775.99731
    374.98779    -776.99731
    375.00000    -775.49731
===== CH2 data Wave No.1 ===== 
mT            Intensity 
    275.00000     -23.02939
    275.01221      -1.52939
    275.02442      -1.27939
    275.03663      -0.90439
    275.04883       0.47061
    275.06104       0.59561
    275.07325      -0.27939
    275.08546      -0.65439
    275.09767       0.34561
    275.10988      -1.65439
    275.12209      -0.77939
    275.13429      -1.02939
    275.14650      -0.40439
    275.15871       0.84561
    275.17092      -1.77939
    275.18313      -1.02939
    275.19534      -1.40439
    275.20754       0.47061
    275.21975      -0.02939
    275.23196      -0.90439
    275.24417      -1.27939
    275.25638      -0.65439
    275.26859       0.09561
    275.28080       0.84561
    275.29300       0.59561
    275.30521      -0.02939
    275.31742      -0.52939
    275.32963      -0.40439
    275.34184      -1.27939
    275.35405      -0.77939
    275.36626      -0.02939
    275.37846       0.09561
    275.39067       0.47061
    275.40288      -0.77939
    275.41509      -1.27939
    275.42730       0.47061
    275.43951       0.09561
    275.45172      -0.15439
    275.46392      -1.40439
    275.47613      -1.40439
    275.48834       0.09561
    275.50055       0.97061
    275.51276      -1.15439
    275.52497      -0.77939
    275.53717      -0.02939
    275.54938      -0.40439
    275.56159       0.59561
    275.57380       0.47061
    275.58601       0.09561
    275.59822      -1.90439
    275.61043      -1.52939
    275.62263      -0.77939
    275.63484      -0.15439
    275.64705      -0.02939
    275.65926      -1.65439
    275.67147      -0.27939
    275.68368      -0.15439
    275.69589      -0.65439
    275.70809      -1.40439
    275.72030      -0.27939
    275.73251      -0.77939
    275.74472      -0.27939
    275.75693       1.22061
    275.76914      -0.52939
    275.78135      -1.02939
    275.79355       0.22061
    275.80576       0.09561
    275.81797       0.22061
    275.83018      -0.90439
    275.84239      -1.02939
    275.85460      -0.65439
    275.86681      -1.27939
    275.87901      -0.15439
    275.89122       1.84561
    275.90343      -0.52939
    275.91564      -0.02939
    275.92785      -1.02939
    275.94006      -1.65439
    275.95226      -0.90439
    275.96447      -1.27939
    275.97668      -0.65439
    275.98889      -0.02939
    276.00110       0.84561
    276.01331       0.97061
    276.02552       0.72061
    276.03772      -0.15439
    276.04993      -0.65439
    276.06214      -1.40439
    276.07435       0.47061
    276.08656       0.59561
    276.09877       0.97061
    276.11098       0.59561
    276.12318      -1.52939
    276.13539      -0.77939
    276.14760      -1.90439
    276.15981       0.34561
    276.17202       0.09561
    276.18423      -0.40439
    276.19644      -0.77939
    276.20864      -0.15439
    276.22085       0.97061
    276.23306       0.34561
    276.24527      -0.15439
    276.25748      -0.65439
    276.26969       0.34561
    276.28189       0.72061
    276.29410      -0.65439
    276.30631       0.09561
    276.31852       0.09561
    276.33073      -0.52939
    276.34294       0.22061
    276.35515       0.97061
    276.36735      -0.27939
    276.37956       0.09561
    276.39177      -0.02939
    276.40398       0.22061
    276.41619       0.47061
    276.42840       0.09561
    276.44061       1.84561
    276.45281       0.97061
    276.46502      -0.90439
    276.47723      -0.65439
    276.48944       0.09561
    276.50165      -0.15439
    276.51386      -1.02939
    276.52607       0.72061
    276.53827       0.09561
    276.55048       0.22061
    276.56269      -0.65439
    276.57490      -0.40439
    276.58711       0.84561
    276.59932       0.22061
    276.61152       0.34561
    276.62373      -0.52939
    276.63594      -1.02939
    276.64815      -0.65439
    276.66036       0.72061
    276.67257       0.34561
    276.68478      -0.90439
    276.69698      -0.15439
    276.70919      -1.40439
    276.72140      -0.77939
    276.73361      -0.27939
    276.74582      -0.65439
    276.75803       0.59561
    276.77024       0.97061
    276.78244       0.34561
    276.79465      -0.40439
    276.80686      -0.27939
    276.81907      -0.40439
    276.83128       1.09561
    276.84349      -0.15439
    276.85570      -2.02939
    276.86790      -1.15439
    276.88011      -0.65439
    276.89232       1.34561
    276.90453      -1.27939
    276.91674      -2.02939
    276.92895      -0.40439
    276.94115      -1.15439
    276.95336       0.47061
    276.96557       0.34561
    276.97778      -0.27939
    276.98999      -0.40439
    277.00220      -0.15439
    277.01441      -0.15439
    277.02661      -0.27939
    277.03882      -1.65439
    277.05103       0.22061
    277.06324      -0.15439
    277.07545      -0.40439
    277.08766       0.22061
    277.09987      -0.77939
    277.11207       0.34561
    277.12428      -0.40439
    277.13649      -0.02939
    277.14870      -1.65439
    277.16091       0.47061
    277.17312      -0.27939
    277.18533      -0.40439
    277.19753      -0.90439
    277.20974      -1.15439
    277.22195      -0.90439
    277.23416      -0.65439
    277.24637      -2.90439
    277.25858      -1.40439
    277.27079      -1.40439
    277.28299      -1.27939
    277.29520      -0.15439
    277.30741      -0.15439
    277.31962      -1.27939
    277.33183      -0.77939
    277.34404      -1.02939
    277.35624       0.09561
    277.36845      -1.02939
    277.38066       0.22061
    277.39287       0.09561
    277.40508       0.22061
    277.41729      -0.15439
    277.42950       0.34561
    277.44170       0.59561
    277.45391      -1.77939
    277.46612      -0.15439
    277.47833      -1.02939
    277.49054      -0.27939
    277.50275      -1.15439
    277.51496      -1.77939
    277.52716       0.34561
    277.53937      -0.27939
    277.55158      -0.27939
    277.56379      -0.77939
    277.57600      -0.40439
    277.58821       0.34561
    277.60042      -0.65439
    277.61262      -0.40439
    277.62483       0.09561
    277.63704       0.22061
    277.64925       0.59561
    277.66146       0.22061
    277.67367      -1.15439
    277.68587      -0.02939
    277.69808      -0.52939
    277.71029      -0.90439
    277.72250      -1.65439
    277.73471       0.84561
    277.74692      -0.65439
    277.75913       0.59561
    277.77133      -0.40439
    277.78354      -0.52939
    277.79575       0.22061
    277.80796      -2.27939
    277.82017      -1.02939
    277.83238      -2.65439
    277.84459       0.72061
    277.85679      -0.02939
    277.86900      -0.52939
    277.88121      -0.27939
    277.89342      -1.15439
    277.90563       0.47061
    277.91784      -0.40439
    277.93005      -0.52939
    277.94225      -1.65439
    277.95446      -2.52939
    277.96667      -0.65439
    277.97888       0.34561
    277.99109      -1.02939
    278.00330      -2.90439
    278.01550      -0.90439
    278.02771      -0.27939
    278.03992      -0.77939
    278.05213      -2.40439
    278.06434      -0.77939
    278.07655      -1.77939
    278.08876      -0.77939
    278.10096      -1.02939
    278.11317      -1.02939
    278.12538      -0.15439
    278.13759      -0.15439
    278.14980       0.09561
    278.16201      -0.02939
    278.17422      -1.02939
    278.18642      -0.02939
    278.19863      -0.27939
    278.21084       0.84561
    278.22305       1.47061
    278.23526      -1.27939
    278.24747       0.09561
    278.25968      -1.90439
    278.27188      -1.15439
    278.28409      -0.52939
    278.29630      -0.02939
    278.30851      -0.52939
    278.32072      -0.27939
    278.33293       0.72061
    278.34513      -0.27939
    278.35734      -0.02939
    278.36955      -0.52939
    278.38176      -1.27939
    278.39397       0.47061
    278.40618      -0.15439
    278.41839      -1.27939
    278.43059      -0.40439
    278.44280       0.22061
    278.45501      -0.27939
    278.46722       0.09561
    278.47943      -0.40439
    278.49164       0.47061
    278.50385      -1.02939
    278.51605      -0.40439
    278.52826      -0.65439
    278.54047       0.34561
    278.55268       0.34561
    278.56489      -0.52939
    278.57710       0.22061
    278.58931       0.34561
    278.60151      -1.40439
    278.61372      -0.90439
    278.62593       0.22061
    278.63814      -0.27939
    278.65035      -0.65439
    278.66256      -0.15439
    278.67476       0.09561
    278.68697      -0.52939
    278.69918       0.22061
    278.71139      -1.27939
    278.72360      -0.40439
    278.73581      -1.02939
    278.74802      -0.27939
    278.76022      -0.65439
    278.77243      -1.52939
    278.78464      -1.77939
    278.79685      -1.02939
    278.80906      -0.52939
    278.82127      -0.02939
    278.83348       0.34561
    278.84568      -0.90439
    278.85789      -0.77939
    278.87010      -0.90439
    278.88231      -0.15439
    278.89452       0.09561
    278.90673      -0.65439
    278.91894      -1.15439
    278.93114      -0.52939
    278.94335      -0.02939
    278.95556       1.34561
    278.96777       0.72061
    278.97998      -0.40439
    278.99219      -1.40439
    279.00440      -1.40439
    279.01660       0.09561
    279.02881      -0.65439
    279.04102      -0.27939
    279.05323      -1.02939
    279.06544      -0.90439
    279.07765      -0.65439
    279.08985      -1.02939
    279.10206      -0.40439
    279.11427      -0.77939
    279.12648       0.59561
    279.13869       0.72061
    279.15090      -0.15439
    279.16311      -0.40439
    279.17531       0.09561
    279.18752       0.09561
    279.19973       0.09561
    279.21194      -0.27939
    279.22415      -0.27939
    279.23636      -1.77939
    279.24857       0.47061
    279.26077       0.47061
    279.27298      -0.02939
    279.28519      -0.65439
    279.29740      -0.52939
    279.30961       0.97061
    279.32182      -1.15439
    279.33403      -2.15439
    279.34623      -2.65439
    279.35844      -2.15439
    279.37065      -1.02939
    279.38286      -0.65439
    279.39507      -0.65439
    279.40728       0.47061
    279.41948      -0.65439
    279.43169      -0.52939
    279.44390      -0.27939
    279.45611      -1.02939
    279.46832      -0.52939
    279.48053      -0.65439
    279.49274       0.59561
    279.50494      -0.15439
    279.51715       0.47061
    279.52936      -1.65439
    279.54157      -1.15439
    279.55378      -0.90439
    279.56599      -1.02939
    279.57820      -0.40439
    279.59040      -1.27939
    279.60261      -1.65439
    279.61482      -1.15439
    279.62703      -2.02939
    279.63924      -1.90439
    279.65145      -1.02939
    279.66366      -0.65439
    279.67586       0.09561
    279.68807      -0.77939
    279.70028       0.34561
    279.71249       0.84561
    279.72470      -0.27939
    279.73691      -1.27939
    279.74911      -0.65439
    279.76132      -0.52939
    279.77353       0.47061
    279.78574       0.09561
    279.79795      -0.90439
    279.81016       0.09561
    279.82237      -0.15439
    279.83457       0.34561
    279.84678      -0.27939
    279.85899      -0.52939
    279.87120      -0.65439
    279.88341      -0.15439
    279.89562       0.97061
    279.90783      -0.15439
    279.92003      -2.02939
    279.93224       0.22061
    279.94445      -1.15439
    279.95666      -1.27939
    279.96887      -0.77939
    279.98108      -0.02939
    279.99329       0.72061
    280.00549      -0.27939
    280.01770      -0.77939
    280.02991      -0.15439
    280.04212      -0.27939
    280.05433      -0.65439
    280.06654      -0.27939
    280.07874      -0.15439
    280.09095       0.72061
    280.10316      -0.65439
    280.11537       0.47061
    280.12758      -0.65439
    280.13979      -1.52939
    280.15200      -0.15439
    280.16420      -1.65439
    280.17641      -0.65439
    280.18862      -1.27939
    280.20083       0.09561
    280.21304       0.22061
    280.22525      -0.02939
    280.23746      -0.77939
    280.24966      -0.40439
    280.26187       0.47061
    280.27408       0.59561
    280.28629       0.47061
    280.29850      -0.90439
    280.31071      -1.40439
    280.32292      -1.15439
    280.33512      -1.52939
    280.34733      -0.77939
    280.35954       0.22061
    280.37175      -0.52939
    280.38396      -0.65439
    280.39617      -0.77939
    280.40838       0.72061
    280.42058       1.09561
    280.43279      -0.02939
    280.44500      -0.02939
    280.45721      -1.02939
    280.46942      -0.65439
    280.48163       0.09561
    280.49383       0.84561
    280.50604      -0.65439
    280.51825      -0.52939
    280.53046      -0.40439
    280.54267      -0.40439
    280.55488      -0.52939
    280.56709      -1.52939
    280.57929      -0.40439
    280.59150      -1.52939
    280.60371      -0.02939
    280.61592      -0.52939
    280.62813      -0.65439
    280.64034      -1.15439
    280.65255      -0.65439
    280.66475      -0.02939
    280.67696       0.09561
    280.68917       0.22061
    280.70138      -0.90439
    280.71359      -1.15439
    280.72580      -1.02939
    280.73801       0.22061
    280.75021      -0.40439
    280.76242      -0.15439
    280.77463      -0.15439
    280.78684      -0.02939
    280.79905      -0.02939
    280.81126       0.09561
    280.82346      -0.15439
    280.83567      -1.77939
    280.84788      -2.02939
    280.86009      -0.90439
    280.87230      -1.02939
    280.88451      -0.40439
    280.89672      -0.90439
    280.90892      -0.27939
    280.92113      -0.52939
    280.93334      -2.15439
    280.94555      -0.15439
    280.95776      -0.52939
    280.96997      -0.15439
    280.98218       0.09561
    280.99438      -0.77939
    281.00659      -0.40439
    281.01880      -1.27939
    281.03101      -0.40439
    281.04322       0.84561
    281.05543      -0.27939
    281.06764      -0.02939
    281.07984      -0.77939
    281.09205      -1.77939
    281.10426      -0.15439
    281.11647       0.72061
    281.12868       0.72061
    281.14089       0.47061
    281.15309      -0.90439
    281.16530      -1.77939
    281.17751      -1.15439
    281.18972      -0.27939
    281.20193      -1.52939
    281.21414       0.34561
    281.22635      -1.15439
    281.23855      -0.90439
    281.25076       0.47061
    281.26297      -0.65439
    281.27518      -0.15439
    281.28739       0.22061
    281.29960      -0.52939
    281.31181       0.84561
    281.32401      -0.40439
    281.33622       0.72061
    281.34843      -1.02939
    281.36064      -0.77939
    281.37285      -0.52939
    281.38506      -0.65439
    281.39727      -1.15439
    281.40947      -0.27939
    281.42168      -1.27939
    281.43389      -0.90439
    281.44610      -0.02939
    281.45831      -0.77939
    281.47052       1.09561
    281.48272       0.59561
    281.49493      -1.52939
    281.50714      -0.02939
    281.51935       0.47061
    281.53156      -0.40439
    281.54377      -0.77939
    281.55598      -0.90439
    281.56818      -1.02939
    281.58039      -0.52939
    281.59260       0.47061
    281.60481       0.09561
    281.61702       0.09561
    281.62923      -0.52939
    281.64144      -0.65439
    281.65364      -1.65439
    281.66585      -1.15439
    281.67806      -1.90439
    281.69027       0.47061
    281.70248      -1.52939
    281.71469      -0.02939
    281.72690      -1.15439
    281.73910      -0.52939
    281.75131       0.09561
    281.76352      -1.40439
    281.77573      -1.52939
    281.78794      -0.40439
    281.80015      -0.90439
    281.81236       0.47061
    281.82456      -1.65439
    281.83677      -0.65439
    281.84898       0.09561
    281.86119      -0.65439
    281.87340      -0.77939
    281.88561      -1.65439
    281.89781       0.22061
    281.91002      -0.40439
    281.92223       0.09561
    281.93444      -1.15439
    281.94665      -1.02939
    281.95886      -0.90439
    281.97107      -1.15439
    281.98327      -0.90439
    281.99548      -0.65439
    282.00769      -1.02939
    282.01990      -0.15439
    282.03211      -0.27939
    282.04432       0.59561
    282.05653      -0.52939
    282.06873      -1.65439
    282.08094      -0.15439
    282.09315      -1.27939
    282.10536       0.34561
    282.11757       0.22061
    282.12978      -1.02939
    282.14199      -0.65439
    282.15419      -0.40439
    282.16640      -0.90439
    282.17861       0.59561
    282.19082      -1.02939
    282.20303       0.97061
    282.21524       0.34561
    282.22744       0.22061
    282.23965      -1.52939
    282.25186      -1.40439
    282.26407      -0.15439
    282.27628      -0.02939
    282.28849      -0.40439
    282.30070      -2.02939
    282.31290      -1.90439
    282.32511      -0.27939
    282.33732      -0.65439
    282.34953      -0.02939
    282.36174      -0.90439
    282.37395       0.72061
    282.38616       0.47061
    282.39836      -0.77939
    282.41057       1.09561
    282.42278      -0.52939
    282.43499      -0.65439
    282.44720       0.22061
    282.45941      -0.02939
    282.47162       0.09561
    282.48382       0.09561
    282.49603      -0.40439
    282.50824       0.09561
    282.52045       1.47061
    282.53266       0.09561
    282.54487      -0.52939
    282.55707      -0.15439
    282.56928      -0.27939
    282.58149      -0.02939
    282.59370       1.09561
    282.60591      -1.52939
    282.61812      -0.65439
    282.63033      -0.02939
    282.64253       0.84561
    282.65474       0.59561
    282.66695       0.22061
    282.67916       0.22061
    282.69137       0.34561
    282.70358      -0.02939
    282.71579      -1.02939
    282.72799      -1.15439
    282.74020      -0.77939
    282.75241       0.22061
    282.76462      -0.65439
    282.77683      -0.40439
    282.78904      -0.15439
    282.80125      -0.65439
    282.81345       0.59561
    282.82566       0.22061
    282.83787      -1.27939
    282.85008      -0.77939
    282.86229       0.97061
    282.87450       0.72061
    282.88670       0.59561
    282.89891      -0.15439
    282.91112       0.47061
    282.92333      -0.27939
    282.93554      -0.65439
    282.94775      -0.40439
    282.95996      -0.90439
    282.97216      -0.90439
    282.98437      -0.77939
    282.99658      -0.02939
    283.00879       0.72061
    283.02100       0.09561
    283.03321       1.22061
    283.04542      -1.02939
    283.05762       0.34561
    283.06983      -0.77939
    283.08204      -2.27939
    283.09425      -1.15439
    283.10646      -0.27939
    283.11867      -0.77939
    283.13088      -0.52939
    283.14308      -0.40439
    283.15529      -1.15439
    283.16750      -0.40439
    283.17971       0.72061
    283.19192      -0.27939
    283.20413       0.22061
    283.21634       0.09561
    283.22854      -1.27939
    283.24075      -0.27939
    283.25296       0.34561
    283.26517      -1.02939
    283.27738      -0.52939
    283.28959      -0.52939
    283.30179      -0.40439
    283.31400      -0.27939
    283.32621      -0.52939
    283.33842      -1.77939
    283.35063       0.84561
    283.36284       0.22061
    283.37505      -0.27939
    283.38725      -0.77939
    283.39946      -0.40439
    283.41167      -0.02939
    283.42388      -0.65439
    283.43609      -0.27939
    283.44830       0.34561
    283.46051      -0.40439
    283.47271      -0.77939
    283.48492      -0.77939
    283.49713      -0.40439
    283.50934      -1.77939
    283.52155      -2.15439
    283.53376      -0.15439
    283.54597      -1.02939
    283.55817      -1.15439
    283.57038      -0.65439
    283.58259      -1.77939
    283.59480      -0.77939
    283.60701      -2.02939
    283.61922      -0.65439
    283.63142      -0.52939
    283.64363      -1.40439
    283.65584       0.84561
    283.66805       0.09561
    283.68026      -0.02939
    283.69247      -1.02939
    283.70468      -0.77939
    283.71688      -2.15439
    283.72909      -1.52939
    283.74130      -0.77939
    283.75351       0.09561
    283.76572      -0.77939
    283.77793      -0.90439
    283.79014       0.09561
    283.80234      -0.65439
    283.81455      -1.40439
    283.82676      -1.40439
    283.83897      -1.02939
    283.85118      -2.40439
    283.86339      -1.27939
    283.87560      -0.40439
    283.88780      -1.27939
    283.90001      -1.65439
    283.91222      -1.65439
    283.92443       0.09561
    283.93664       0.09561
    283.94885      -0.90439
    283.96105      -1.52939
    283.97326      -0.90439
    283.98547      -0.15439
    283.99768      -1.65439
    284.00989      -1.15439
    284.02210      -1.40439
    284.03431      -1.77939
    284.04651      -1.52939
    284.05872      -0.77939
    284.07093      -1.77939
    284.08314      -0.15439
    284.09535      -0.02939
    284.10756      -0.52939
    284.11977      -0.15439
    284.13197      -0.65439
    284.14418      -0.65439
    284.15639      -0.90439
    284.16860      -0.77939
    284.18081      -1.02939
    284.19302      -0.40439
    284.20523      -0.15439
    284.21743       0.22061
    284.22964      -0.77939
    284.24185      -1.15439
    284.25406      -1.02939
    284.26627      -1.65439
    284.27848      -0.90439
    284.29068      -1.02939
    284.30289      -0.77939
    284.31510      -1.15439
    284.32731      -1.90439
    284.33952      -1.90439
    284.35173      -0.90439
    284.36394      -0.90439
    284.37614       0.09561
    284.38835      -0.27939
    284.40056      -0.02939
    284.41277      -1.40439
    284.42498      -0.65439
    284.43719      -0.52939
    284.44940      -0.90439
    284.46160      -0.15439
    284.47381      -0.77939
    284.48602      -0.52939
    284.49823      -0.40439
    284.51044      -1.15439
    284.52265      -0.52939
    284.53486      -0.52939
    284.54706      -0.65439
    284.55927      -1.52939
    284.57148      -1.77939
    284.58369      -2.15439
    284.59590       0.22061
    284.60811      -1.52939
    284.62031      -0.52939
    284.63252      -0.65439
    284.64473      -0.40439
    284.65694      -0.90439
    284.66915      -0.27939
    284.68136      -1.40439
    284.69357       0.59561
    284.70577      -1.15439
    284.71798      -0.40439
    284.73019      -0.65439
    284.74240       0.47061
    284.75461       0.34561
    284.76682      -0.90439
    284.77903      -0.02939
    284.79123       0.34561
    284.80344      -0.40439
    284.81565       0.34561
    284.82786      -0.90439
    284.84007       0.34561
    284.85228       0.47061
    284.86449      -1.15439
    284.87669       1.09561
    284.88890      -0.52939
    284.90111       0.84561
    284.91332      -0.15439
    284.92553      -0.77939
    284.93774       0.09561
    284.94995      -0.52939
    284.96215       0.22061
    284.97436       0.34561
    284.98657      -0.15439
    284.99878      -0.02939
    285.01099       0.22061
    285.02320       1.09561
    285.03540      -0.27939
    285.04761      -0.90439
    285.05982      -0.77939
    285.07203      -0.90439
    285.08424       1.09561
    285.09645      -0.52939
    285.10866      -0.27939
    285.12086      -1.27939
    285.13307      -1.77939
    285.14528       0.72061
    285.15749      -1.52939
    285.16970      -0.77939
    285.18191       1.09561
    285.19412      -1.02939
    285.20632      -0.27939
    285.21853      -1.15439
    285.23074      -0.52939
    285.24295      -0.27939
    285.25516      -0.52939
    285.26737      -1.52939
    285.27958      -0.65439
    285.29178       0.09561
    285.30399      -0.27939
    285.31620       0.47061
    285.32841      -0.65439
    285.34062      -0.52939
    285.35283      -0.90439
    285.36503      -0.27939
    285.37724      -0.15439
    285.38945       0.22061
    285.40166      -1.02939
    285.41387      -0.77939
    285.42608      -1.65439
    285.43829       0.84561
    285.45049       0.97061
    285.46270       0.34561
    285.47491      -0.90439
    285.48712      -1.52939
    285.49933       0.34561
    285.51154      -1.02939
    285.52375      -1.15439
    285.53595      -0.15439
    285.54816       0.09561
    285.56037      -1.15439
    285.57258      -0.77939
    285.58479      -1.52939
    285.59700      -0.15439
    285.60921       0.34561
    285.62141      -1.40439
    285.63362      -1.52939
    285.64583      -1.02939
    285.65804      -0.15439
    285.67025      -0.15439
    285.68246      -1.90439
    285.69466      -0.90439
    285.70687      -1.02939
    285.71908      -1.52939
    285.73129       1.47061
    285.74350      -0.02939
    285.75571      -1.40439
    285.76792       0.34561
    285.78012      -0.65439
    285.79233      -0.27939
    285.80454       0.97061
    285.81675      -1.27939
    285.82896      -0.27939
    285.84117       0.34561
    285.85338      -0.52939
    285.86558      -0.90439
    285.87779      -0.65439
    285.89000       0.22061
    285.90221      -0.27939
    285.91442       0.59561
    285.92663       0.22061
    285.93884      -1.40439
    285.95104      -0.40439
    285.96325      -0.77939
    285.97546      -0.77939
    285.98767      -0.27939
    285.99988       0.22061
    286.01209      -0.40439
    286.02429      -1.52939
    286.03650      -0.40439
    286.04871      -1.77939
    286.06092      -0.77939
    286.07313      -1.40439
    286.08534      -1.65439
    286.09755      -1.40439
    286.10975      -0.02939
    286.12196      -0.15439
    286.13417      -1.02939
    286.14638      -1.65439
    286.15859      -0.65439
    286.17080      -1.77939
    286.18301       0.22061
    286.19521      -0.40439
    286.20742      -0.40439
    286.21963      -1.65439
    286.23184       0.34561
    286.24405      -1.40439
    286.25626      -0.27939
    286.26847      -0.02939
    286.28067       0.47061
    286.29288      -0.40439
    286.30509      -0.27939
    286.31730      -0.02939
    286.32951      -0.90439
    286.34172       0.34561
    286.35393       0.59561
    286.36613      -1.77939
    286.37834      -0.52939
    286.39055      -0.15439
    286.40276       0.22061
    286.41497      -0.40439
    286.42718      -0.65439
    286.43938      -0.77939
    286.45159      -0.52939
    286.46380      -0.52939
    286.47601       0.47061
    286.48822      -1.02939
    286.50043      -0.02939
    286.51264       0.47061
    286.52484      -0.90439
    286.53705      -0.27939
    286.54926      -0.77939
    286.56147       1.09561
    286.57368      -0.02939
    286.58589      -1.27939
    286.59810       0.09561
    286.61030      -0.77939
    286.62251      -1.40439
    286.63472      -1.15439
    286.64693       0.34561
    286.65914       0.84561
    286.67135      -0.40439
    286.68356       0.22061
    286.69576      -0.52939
    286.70797      -0.27939
    286.72018      -0.52939
    286.73239       0.47061
    286.74460      -0.27939
    286.75681      -1.27939
    286.76901      -0.90439
    286.78122       0.47061
    286.79343      -0.27939
    286.80564       0.47061
    286.81785      -0.27939
    286.83006       0.34561
    286.84227       0.59561
    286.85447      -0.02939
    286.86668       0.22061
    286.87889       0.59561
    286.89110      -1.02939
    286.90331      -0.65439
    286.91552       0.22061
    286.92773      -1.02939
    286.93993      -0.65439
    286.95214       0.47061
    286.96435      -0.15439
    286.97656      -0.52939
    286.98877      -0.77939
    287.00098       0.34561
    287.01319       0.09561
    287.02539       0.09561
    287.03760      -0.40439
    287.04981       0.47061
    287.06202       1.09561
    287.07423      -0.65439
    287.08644      -0.65439
    287.09864      -0.90439
    287.11085      -0.90439
    287.12306      -0.90439
    287.13527      -0.90439
    287.14748       0.72061
    287.15969      -0.52939
    287.17190      -1.52939
    287.18410      -1.02939
    287.19631       0.47061
    287.20852       0.84561
    287.22073       0.22061
    287.23294      -1.77939
    287.24515      -0.77939
    287.25736      -0.15439
    287.26956      -1.15439
    287.28177      -0.40439
    287.29398      -0.27939
    287.30619      -0.27939
    287.31840       0.22061
    287.33061      -1.27939
    287.34282      -1.15439
    287.35502       0.22061
    287.36723      -1.02939
    287.37944      -0.52939
    287.39165      -0.90439
    287.40386      -0.52939
    287.41607      -0.65439
    287.42827      -0.40439
    287.44048      -0.77939
    287.45269      -1.40439
    287.46490      -1.15439
    287.47711      -0.40439
    287.48932      -0.77939
    287.50153       0.22061
    287.51373      -1.02939
    287.52594      -0.40439
    287.53815      -0.52939
    287.55036      -0.52939
    287.56257      -1.02939
    287.57478       0.34561
    287.58699      -0.52939
    287.59919      -1.40439
    287.61140      -0.65439
    287.62361      -0.27939
    287.63582      -1.90439
    287.64803      -0.15439
    287.66024      -1.02939
    287.67245      -0.40439
    287.68465      -1.90439
    287.69686      -0.40439
    287.70907      -1.02939
    287.72128      -0.90439
    287.73349      -1.40439
    287.74570      -0.90439
    287.75791      -0.02939
    287.77011      -0.65439
    287.78232      -0.52939
    287.79453      -0.77939
    287.80674      -0.65439
    287.81895       0.47061
    287.83116       0.47061
    287.84336       0.09561
    287.85557      -0.77939
    287.86778      -1.15439
    287.87999       0.59561
    287.89220       0.09561
    287.90441      -1.27939
    287.91662      -0.27939
    287.92882      -1.65439
    287.94103      -0.52939
    287.95324      -1.15439
    287.96545      -0.90439
    287.97766      -0.52939
    287.98987      -0.90439
    288.00208      -0.27939
    288.01428      -1.40439
    288.02649      -0.52939
    288.03870       0.47061
    288.05091      -0.15439
    288.06312       0.84561
    288.07533      -0.77939
    288.08754      -0.65439
    288.09974       0.09561
    288.11195      -0.02939
    288.12416      -0.27939
    288.13637       0.34561
    288.14858      -0.02939
    288.16079      -0.40439
    288.17299      -0.65439
    288.18520      -0.02939
    288.19741       0.34561
    288.20962      -0.27939
    288.22183      -1.27939
    288.23404      -0.15439
    288.24625       0.59561
    288.25845      -1.15439
    288.27066      -0.65439
    288.28287      -1.02939
    288.29508      -0.27939
    288.30729      -0.02939
    288.31950      -0.52939
    288.33171       0.09561
    288.34391       0.47061
    288.35612      -0.27939
    288.36833      -0.02939
    288.38054       0.22061
    288.39275      -0.40439
    288.40496       0.59561
    288.41717      -0.15439
    288.42937      -0.52939
    288.44158      -0.52939
    288.45379       0.59561
    288.46600      -0.15439
    288.47821      -0.77939
    288.49042      -0.52939
    288.50262      -0.15439
    288.51483      -1.77939
    288.52704      -0.77939
    288.53925       1.09561
    288.55146      -1.02939
    288.56367      -1.65439
    288.57588      -0.27939
    288.58808      -0.40439
    288.60029      -0.52939
    288.61250       0.22061
    288.62471      -0.27939
    288.63692       1.22061
    288.64913      -0.65439
    288.66134      -0.15439
    288.67354       0.22061
    288.68575       0.22061
    288.69796      -1.77939
    288.71017       0.22061
    288.72238       0.47061
    288.73459       0.47061
    288.74680      -0.90439
    288.75900      -0.90439
    288.77121      -0.15439
    288.78342      -0.15439
    288.79563      -1.52939
    288.80784      -0.52939
    288.82005      -1.02939
    288.83225      -0.02939
    288.84446      -1.52939
    288.85667      -0.77939
    288.86888       0.09561
    288.88109      -0.40439
    288.89330      -0.02939
    288.90551      -0.52939
    288.91771       0.22061
    288.92992       0.34561
    288.94213      -1.65439
    288.95434      -0.90439
    288.96655      -0.15439
    288.97876      -1.02939
    288.99097      -0.65439
    289.00317      -0.40439
    289.01538       0.72061
    289.02759      -0.15439
    289.03980       0.34561
    289.05201      -0.90439
    289.06422      -2.52939
    289.07643       0.09561
    289.08863      -1.27939
    289.10084      -0.40439
    289.11305      -0.65439
    289.12526      -0.02939
    289.13747       0.22061
    289.14968      -0.65439
    289.16188      -1.02939
    289.17409       0.97061
    289.18630      -0.40439
    289.19851      -1.65439
    289.21072      -0.40439
    289.22293      -0.27939
    289.23514      -1.52939
    289.24734      -2.02939
    289.25955      -1.02939
    289.27176      -1.15439
    289.28397       0.59561
    289.29618      -1.02939
    289.30839      -0.40439
    289.32060       0.09561
    289.33280      -1.52939
    289.34501      -1.65439
    289.35722      -0.52939
    289.36943      -0.27939
    289.38164      -1.15439
    289.39385       0.84561
    289.40606      -0.15439
    289.41826      -0.02939
    289.43047       0.47061
    289.44268       0.09561
    289.45489      -0.40439
    289.46710      -0.02939
    289.47931      -1.02939
    289.49152      -1.27939
    289.50372      -0.77939
    289.51593      -0.02939
    289.52814      -0.02939
    289.54035       0.22061
    289.55256      -1.52939
    289.56477      -0.65439
    289.57697      -0.27939
    289.58918       0.22061
    289.60139      -1.77939
    289.61360      -1.15439
    289.62581      -0.65439
    289.63802      -0.52939
    289.65023       0.72061
    289.66243       0.34561
    289.67464      -0.40439
    289.68685      -0.52939
    289.69906       0.09561
    289.71127      -0.02939
    289.72348      -0.27939
    289.73569      -1.02939
    289.74789      -0.27939
    289.76010      -0.65439
    289.77231       0.09561
    289.78452      -1.40439
    289.79673      -0.65439
    289.80894       1.09561
    289.82115      -0.90439
    289.83335       0.09561
    289.84556       0.22061
    289.85777      -1.15439
    289.86998       1.09561
    289.88219      -0.65439
    289.89440      -1.15439
    289.90660       0.47061
    289.91881      -0.65439
    289.93102       0.09561
    289.94323      -1.02939
    289.95544      -0.27939
    289.96765      -0.27939
    289.97986      -0.40439
    289.99206      -0.52939
    290.00427      -0.77939
    290.01648      -0.15439
    290.02869      -0.15439
    290.04090      -0.77939
    290.05311       1.34561
    290.06532      -1.02939
    290.07752      -0.27939
    290.08973       0.09561
    290.10194      -0.77939
    290.11415      -0.40439
    290.12636      -0.90439
    290.13857      -0.52939
    290.15078      -1.27939
    290.16298      -1.27939
    290.17519      -0.02939
    290.18740       0.47061
    290.19961      -0.52939
    290.21182      -0.52939
    290.22403      -0.40439
    290.23623      -1.15439
    290.24844      -1.52939
    290.26065       0.47061
    290.27286      -0.27939
    290.28507      -1.15439
    290.29728      -1.02939
    290.30949      -1.02939
    290.32169      -1.52939
    290.33390       0.22061
    290.34611      -0.15439
    290.35832      -1.40439
    290.37053      -0.65439
    290.38274       0.22061
    290.39495      -1.52939
    290.40715      -0.40439
    290.41936       0.34561
    290.43157      -2.02939
    290.44378      -0.15439
    290.45599      -0.90439
    290.46820      -0.52939
    290.48041       0.09561
    290.49261      -0.65439
    290.50482      -2.52939
    290.51703      -0.77939
    290.52924       0.72061
    290.54145      -0.02939
    290.55366      -0.90439
    290.56586      -1.52939
    290.57807      -0.02939
    290.59028      -0.52939
    290.60249      -0.52939
    290.61470      -0.15439
    290.62691      -0.02939
    290.63912      -1.02939
    290.65132      -0.15439
    290.66353      -0.77939
    290.67574      -1.02939
    290.68795      -0.77939
    290.70016       0.09561
    290.71237      -0.40439
    290.72458      -0.02939
    290.73678       0.47061
    290.74899       0.72061
    290.76120       0.22061
    290.77341      -1.52939
    290.78562      -1.15439
    290.79783      -0.90439
    290.81004      -0.02939
    290.82224      -0.52939
    290.83445      -0.15439
    290.84666      -0.77939
    290.85887      -0.52939
    290.87108      -0.65439
    290.88329      -0.77939
    290.89550       0.09561
    290.90770      -1.15439
    290.91991       0.22061
    290.93212      -0.90439
    290.94433       0.47061
    290.95654      -1.02939
    290.96875      -1.15439
    290.98095       0.09561
    290.99316      -0.90439
    291.00537      -0.77939
    291.01758       0.09561
    291.02979      -0.77939
    291.04200      -0.65439
    291.05421       0.72061
    291.06641      -0.02939
    291.07862      -0.52939
    291.09083      -1.02939
    291.10304      -0.27939
    291.11525       0.09561
    291.12746      -0.40439
    291.13967      -0.15439
    291.15187      -0.52939
    291.16408      -1.02939
    291.17629      -0.65439
    291.18850      -0.02939
    291.20071      -0.65439
    291.21292      -0.15439
    291.22513       0.47061
    291.23733       0.09561
    291.24954      -1.02939
    291.26175       0.09561
    291.27396      -0.77939
    291.28617      -0.15439
    291.29838      -1.40439
    291.31058      -1.27939
    291.32279      -0.15439
    291.33500       0.59561
    291.34721      -1.90439
    291.35942       0.09561
    291.37163      -0.40439
    291.38384      -2.02939
    291.39604      -0.65439
    291.40825      -0.52939
    291.42046      -0.27939
    291.43267       0.09561
    291.44488      -0.15439
    291.45709      -1.65439
    291.46930      -0.15439
    291.48150       0.47061
    291.49371      -0.52939
    291.50592      -0.02939
    291.51813       0.22061
    291.53034      -2.15439
    291.54255      -1.65439
    291.55476      -0.15439
    291.56696      -0.52939
    291.57917      -1.27939
    291.59138       0.47061
    291.60359       0.47061
    291.61580      -2.15439
    291.62801      -0.40439
    291.64021      -2.02939
    291.65242      -1.40439
    291.66463      -0.02939
    291.67684       0.09561
    291.68905       0.59561
    291.70126      -0.15439
    291.71347      -0.27939
    291.72567      -0.65439
    291.73788      -1.27939
    291.75009      -0.27939
    291.76230       0.47061
    291.77451       0.09561
    291.78672      -1.27939
    291.79893      -0.02939
    291.81113      -1.02939
    291.82334      -0.77939
    291.83555       1.22061
    291.84776      -0.52939
    291.85997      -0.65439
    291.87218       0.84561
    291.88439       0.22061
    291.89659      -0.77939
    291.90880      -0.40439
    291.92101      -0.15439
    291.93322      -0.90439
    291.94543      -0.65439
    291.95764       1.84561
    291.96984      -0.15439
    291.98205      -0.90439
    291.99426       1.09561
    292.00647       0.34561
    292.01868       0.97061
    292.03089      -1.40439
    292.04310      -0.27939
    292.05530       0.47061
    292.06751      -0.65439
    292.07972      -0.15439
    292.09193      -0.40439
    292.10414      -0.77939
    292.11635       0.09561
    292.12856      -0.27939
    292.14076      -0.15439
    292.15297      -0.52939
    292.16518      -1.65439
    292.17739      -1.27939
    292.18960      -0.90439
    292.20181      -0.40439
    292.21402      -0.77939
    292.22622      -0.65439
    292.23843       0.47061
    292.25064      -0.52939
    292.26285      -0.40439
    292.27506      -0.02939
    292.28727      -0.27939
    292.29948      -0.02939
    292.31168      -0.15439
    292.32389      -1.40439
    292.33610      -0.90439
    292.34831      -0.40439
    292.36052       0.34561
    292.37273      -0.27939
    292.38493      -1.15439
    292.39714      -1.27939
    292.40935       0.09561
    292.42156      -0.15439
    292.43377      -1.40439
    292.44598      -0.40439
    292.45819       0.22061
    292.47039       0.72061
    292.48260      -0.27939
    292.49481      -1.40439
    292.50702      -0.77939
    292.51923      -1.15439
    292.53144      -0.40439
    292.54365      -0.27939
    292.55585      -0.77939
    292.56806       0.09561
    292.58027       0.97061
    292.59248      -0.15439
    292.60469      -0.40439
    292.61690      -1.90439
    292.62911      -0.15439
    292.64131      -0.15439
    292.65352      -0.27939
    292.66573      -0.02939
    292.67794      -0.65439
    292.69015      -1.15439
    292.70236      -0.27939
    292.71456      -1.40439
    292.72677      -0.52939
    292.73898       0.59561
    292.75119      -0.52939
    292.76340      -0.15439
    292.77561      -0.52939
    292.78782       0.84561
    292.80002      -1.02939
    292.81223      -0.77939
    292.82444       0.72061
    292.83665       0.84561
    292.84886      -0.77939
    292.86107       0.34561
    292.87328       0.09561
    292.88548       1.47061
    292.89769      -1.27939
    292.90990      -2.27939
    292.92211       0.22061
    292.93432      -0.65439
    292.94653      -0.65439
    292.95874      -2.02939
    292.97094       0.47061
    292.98315      -0.90439
    292.99536      -1.02939
    293.00757      -1.02939
    293.01978      -1.27939
    293.03199      -0.65439
    293.04419      -1.52939
    293.05640      -1.65439
    293.06861       0.72061
    293.08082       0.09561
    293.09303      -0.65439
    293.10524      -1.52939
    293.11745      -0.02939
    293.12965      -0.52939
    293.14186      -0.52939
    293.15407      -1.15439
    293.16628      -1.02939
    293.17849      -0.52939
    293.19070      -1.27939
    293.20291      -1.15439
    293.21511      -1.02939
    293.22732      -1.15439
    293.23953      -0.65439
    293.25174      -0.27939
    293.26395      -0.90439
    293.27616       0.34561
    293.28837      -1.77939
    293.30057      -0.77939
    293.31278      -0.65439
    293.32499      -1.40439
    293.33720      -0.27939
    293.34941      -0.40439
    293.36162      -0.02939
    293.37382      -0.40439
    293.38603       0.59561
    293.39824       0.97061
    293.41045      -0.27939
    293.42266       0.09561
    293.43487      -2.15439
    293.44708      -0.90439
    293.45928      -1.77939
    293.47149      -0.65439
    293.48370      -0.15439
    293.49591      -1.27939
    293.50812       0.47061
    293.52033      -0.65439
    293.53254      -1.40439
    293.54474      -1.40439
    293.55695      -0.02939
    293.56916      -0.52939
    293.58137      -1.52939
    293.59358      -1.02939
    293.60579      -0.40439
    293.61800      -0.40439
    293.63020       0.47061
    293.64241      -1.02939
    293.65462      -0.65439
    293.66683      -1.52939
    293.67904       0.59561
    293.69125      -0.40439
    293.70346      -1.52939
    293.71566      -2.02939
    293.72787      -0.15439
    293.74008      -0.77939
    293.75229      -0.27939
    293.76450      -1.77939
    293.77671      -0.40439
    293.78891      -0.27939
    293.80112      -0.40439
    293.81333      -2.40439
    293.82554      -1.40439
    293.83775      -0.52939
    293.84996      -0.65439
    293.86217      -0.27939
    293.87437       0.09561
    293.88658      -1.40439
    293.89879      -2.15439
    293.91100      -0.77939
    293.92321      -0.52939
    293.93542      -1.90439
    293.94763      -0.90439
    293.95983      -0.27939
    293.97204      -1.02939
    293.98425      -1.65439
    293.99646      -1.27939
    294.00867      -0.65439
    294.02088       0.22061
    294.03309      -1.15439
    294.04529      -1.02939
    294.05750      -1.27939
    294.06971      -0.65439
    294.08192      -1.02939
    294.09413       0.09561
    294.10634      -1.27939
    294.11854      -0.40439
    294.13075      -0.02939
    294.14296      -0.65439
    294.15517      -1.65439
    294.16738      -0.40439
    294.17959      -2.40439
    294.19180      -0.90439
    294.20400      -0.77939
    294.21621      -0.90439
    294.22842      -0.65439
    294.24063      -2.15439
    294.25284      -1.90439
    294.26505      -1.40439
    294.27726      -0.27939
    294.28946      -0.40439
    294.30167      -0.40439
    294.31388       0.47061
    294.32609      -0.90439
    294.33830      -0.15439
    294.35051       0.72061
    294.36272      -0.90439
    294.37492      -1.02939
    294.38713       0.97061
    294.39934      -0.40439
    294.41155       0.47061
    294.42376      -0.52939
    294.43597      -0.27939
    294.44817      -1.15439
    294.46038      -0.52939
    294.47259      -1.90439
    294.48480       0.22061
    294.49701      -0.65439
    294.50922      -1.15439
    294.52143       0.09561
    294.53363       1.34561
    294.54584       0.84561
    294.55805      -0.15439
    294.57026      -1.15439
    294.58247      -1.65439
    294.59468       0.84561
    294.60689      -0.52939
    294.61909      -0.27939
    294.63130      -0.15439
    294.64351       0.59561
    294.65572      -0.15439
    294.66793       0.09561
    294.68014      -2.15439
    294.69235      -0.40439
    294.70455      -0.27939
    294.71676       0.34561
    294.72897      -0.77939
    294.74118      -2.15439
    294.75339      -0.90439
    294.76560      -0.65439
    294.77780      -0.52939
    294.79001       0.09561
    294.80222      -2.40439
    294.81443      -1.90439
    294.82664      -0.40439
    294.83885      -0.77939
    294.85106      -1.40439
    294.86326      -0.27939
    294.87547       0.09561
    294.88768       0.47061
    294.89989      -1.27939
    294.91210      -0.52939
    294.92431      -0.65439
    294.93652       0.34561
    294.94872      -0.15439
    294.96093       0.84561
    294.97314      -0.02939
    294.98535      -1.02939
    294.99756       0.22061
    295.00977      -0.52939
    295.02198      -1.77939
    295.03418      -0.02939
    295.04639       0.59561
    295.05860      -1.40439
    295.07081       0.09561
    295.08302      -0.52939
    295.09523      -0.27939
    295.10743      -1.15439
    295.11964       0.97061
    295.13185       0.59561
    295.14406      -0.27939
    295.15627      -1.40439
    295.16848      -0.02939
    295.18069       1.22061
    295.19289      -0.02939
    295.20510       0.84561
    295.21731      -0.40439
    295.22952      -0.52939
    295.24173      -0.27939
    295.25394       0.22061
    295.26615       0.47061
    295.27835      -0.65439
    295.29056      -0.40439
    295.30277      -1.52939
    295.31498      -0.40439
    295.32719      -0.15439
    295.33940      -0.27939
    295.35161      -0.27939
    295.36381      -0.15439
    295.37602       0.22061
    295.38823      -1.40439
    295.40044      -0.40439
    295.41265       0.22061
    295.42486      -0.02939
    295.43707      -0.52939
    295.44927      -0.40439
    295.46148      -1.27939
    295.47369      -0.02939
    295.48590       0.34561
    295.49811      -0.15439
    295.51032      -0.15439
    295.52252      -0.15439
    295.53473      -1.02939
    295.54694      -0.27939
    295.55915       0.34561
    295.57136       1.09561
    295.58357      -1.52939
    295.59578      -0.27939
    295.60798      -0.15439
    295.62019      -1.15439
    295.63240      -0.77939
    295.64461       0.97061
    295.65682      -1.02939
    295.66903      -1.65439
    295.68124      -2.40439
    295.69344       0.47061
    295.70565       0.47061
    295.71786      -1.65439
    295.73007      -0.65439
    295.74228      -0.40439
    295.75449      -0.77939
    295.76670      -1.27939
    295.77890      -0.40439
    295.79111       0.09561
    295.80332      -0.15439
    295.81553      -0.27939
    295.82774      -0.27939
    295.83995      -1.02939
    295.85215      -0.02939
    295.86436       0.72061
    295.87657       0.34561
    295.88878      -0.65439
    295.90099      -1.27939
    295.91320      -0.77939
    295.92541       0.84561
    295.93761       0.09561
    295.94982      -1.40439
    295.96203      -0.77939
    295.97424       0.72061
    295.98645       0.09561
    295.99866      -1.02939
    296.01087      -0.27939
    296.02307      -0.90439
    296.03528      -0.27939
    296.04749      -0.15439
    296.05970      -2.27939
    296.07191      -0.40439
    296.08412      -0.90439
    296.09633       0.59561
    296.10853      -1.40439
    296.12074      -0.77939
    296.13295       0.34561
    296.14516      -0.52939
    296.15737      -0.02939
    296.16958      -0.52939
    296.18178      -0.40439
    296.19399       0.34561
    296.20620      -0.52939
    296.21841       0.09561
    296.23062       0.22061
    296.24283      -0.65439
    296.25504      -1.40439
    296.26724      -0.27939
    296.27945       0.72061
    296.29166      -0.15439
    296.30387      -1.15439
    296.31608       0.97061
    296.32829       0.34561
    296.34050       0.22061
    296.35270      -0.65439
    296.36491      -1.02939
    296.37712      -1.27939
    296.38933      -1.65439
    296.40154       0.84561
    296.41375      -0.90439
    296.42596      -0.02939
    296.43816      -1.15439
    296.45037       0.22061
    296.46258       1.47061
    296.47479      -0.40439
    296.48700      -0.65439
    296.49921       0.34561
    296.51141      -1.02939
    296.52362       0.22061
    296.53583      -0.52939
    296.54804       0.34561
    296.56025       0.34561
    296.57246       0.72061
    296.58467      -0.52939
    296.59687       0.09561
    296.60908       0.09561
    296.62129      -0.27939
    296.63350      -0.52939
    296.64571      -0.40439
    296.65792       0.22061
    296.67013       0.47061
    296.68233      -0.40439
    296.69454       0.09561
    296.70675      -0.27939
    296.71896      -0.02939
    296.73117       0.09561
    296.74338       0.09561
    296.75559      -0.02939
    296.76779       0.84561
    296.78000       1.47061
    296.79221      -0.02939
    296.80442      -0.77939
    296.81663      -0.02939
    296.82884       1.59561
    296.84105      -0.40439
    296.85325      -1.15439
    296.86546      -1.02939
    296.87767       1.59561
    296.88988      -0.27939
    296.90209      -0.40439
    296.91430      -0.77939
    296.92650       0.47061
    296.93871       0.59561
    296.95092       0.09561
    296.96313      -0.02939
    296.97534      -0.40439
    296.98755       1.34561
    296.99976       1.47061
    297.01196      -0.52939
    297.02417       0.84561
    297.03638      -0.90439
    297.04859       0.22061
    297.06080       0.22061
    297.07301      -1.02939
    297.08522       0.09561
    297.09742      -1.40439
    297.10963      -0.15439
    297.12184       0.22061
    297.13405       1.09561
    297.14626       0.47061
    297.15847      -1.27939
    297.17068      -1.27939
    297.18288      -0.15439
    297.19509       1.09561
    297.20730      -1.27939
    297.21951      -2.02939
    297.23172       0.34561
    297.24393      -0.77939
    297.25613       0.09561
    297.26834      -1.27939
    297.28055      -0.02939
    297.29276       0.47061
    297.30497      -0.90439
    297.31718      -1.02939
    297.32939       0.47061
    297.34159      -1.77939
    297.35380      -1.02939
    297.36601      -1.02939
    297.37822      -0.27939
    297.39043      -1.27939
    297.40264      -0.77939
    297.41485       0.47061
    297.42705      -0.15439
    297.43926      -1.27939
    297.45147      -0.52939
    297.46368       0.97061
    297.47589       0.47061
    297.48810      -0.15439
    297.50031      -0.90439
    297.51251      -1.15439
    297.52472      -0.52939
    297.53693      -1.02939
    297.54914      -0.15439
    297.56135      -1.52939
    297.57356      -1.65439
    297.58576      -0.52939
    297.59797      -0.15439
    297.61018      -0.40439
    297.62239      -1.52939
    297.63460      -1.77939
    297.64681       1.22061
    297.65902      -1.15439
    297.67122      -2.52939
    297.68343      -1.65439
    297.69564      -1.27939
    297.70785      -0.40439
    297.72006      -1.15439
    297.73227      -1.27939
    297.74448      -0.90439
    297.75668       0.97061
    297.76889       0.22061
    297.78110       0.09561
    297.79331       0.09561
    297.80552       0.09561
    297.81773      -0.65439
    297.82994      -0.40439
    297.84214      -0.77939
    297.85435       0.22061
    297.86656      -0.90439
    297.87877      -0.27939
    297.89098      -0.52939
    297.90319      -0.27939
    297.91539       0.09561
    297.92760      -0.52939
    297.93981      -1.02939
    297.95202      -1.27939
    297.96423      -0.02939
    297.97644      -0.90439
    297.98865       0.34561
    298.00085       1.09561
    298.01306      -0.77939
    298.02527      -1.90439
    298.03748      -0.27939
    298.04969      -0.02939
    298.06190       0.47061
    298.07411      -0.52939
    298.08631      -0.40439
    298.09852      -0.52939
    298.11073      -0.15439
    298.12294      -0.15439
    298.13515      -1.02939
    298.14736      -0.02939
    298.15957       1.22061
    298.17177      -2.02939
    298.18398      -0.65439
    298.19619       0.09561
    298.20840       0.97061
    298.22061      -2.15439
    298.23282       0.34561
    298.24503      -0.52939
    298.25723      -0.27939
    298.26944       0.47061
    298.28165       0.22061
    298.29386       0.09561
    298.30607      -0.40439
    298.31828      -1.02939
    298.33048       0.34561
    298.34269      -0.77939
    298.35490      -0.40439
    298.36711      -0.65439
    298.37932      -0.65439
    298.39153      -0.27939
    298.40374      -0.65439
    298.41594      -1.40439
    298.42815      -0.40439
    298.44036      -1.27939
    298.45257      -0.27939
    298.46478      -0.40439
    298.47699       0.84561
    298.48920      -1.02939
    298.50140      -1.52939
    298.51361       0.09561
    298.52582      -0.65439
    298.53803       0.22061
    298.55024      -0.02939
    298.56245      -1.15439
    298.57466      -0.90439
    298.58686       0.22061
    298.59907      -0.77939
    298.61128      -0.65439
    298.62349      -0.15439
    298.63570       0.47061
    298.64791      -0.90439
    298.66011      -0.52939
    298.67232      -1.52939
    298.68453      -0.40439
    298.69674      -0.77939
    298.70895      -1.77939
    298.72116      -0.15439
    298.73337      -0.52939
    298.74557      -0.27939
    298.75778      -1.40439
    298.76999      -0.90439
    298.78220      -0.02939
    298.79441       0.09561
    298.80662      -1.27939
    298.81883      -0.90439
    298.83103       0.09561
    298.84324       0.34561
    298.85545      -1.02939
    298.86766      -1.27939
    298.87987      -0.65439
    298.89208      -1.02939
    298.90429      -1.02939
    298.91649      -0.40439
    298.92870      -1.27939
    298.94091      -0.77939
    298.95312      -0.77939
    298.96533      -2.02939
    298.97754      -0.77939
    298.98974      -0.27939
    299.00195      -1.52939
    299.01416       0.72061
    299.02637      -1.02939
    299.03858      -0.02939
    299.05079      -1.40439
    299.06300      -0.15439
    299.07520      -0.02939
    299.08741      -0.65439
    299.09962      -0.15439
    299.11183      -0.65439
    299.12404      -0.52939
    299.13625      -1.27939
    299.14846      -1.65439
    299.16066      -1.02939
    299.17287      -0.77939
    299.18508      -1.15439
    299.19729      -0.27939
    299.20950      -0.90439
    299.22171      -0.65439
    299.23392       0.09561
    299.24612      -1.15439
    299.25833      -0.90439
    299.27054      -0.15439
    299.28275      -0.40439
    299.29496      -0.65439
    299.30717       0.47061
    299.31937      -1.27939
    299.33158      -1.77939
    299.34379       0.59561
    299.35600      -2.02939
    299.36821      -0.77939
    299.38042      -1.27939
    299.39263       0.09561
    299.40483      -1.65439
    299.41704      -1.40439
    299.42925      -0.27939
    299.44146      -1.52939
    299.45367      -0.90439
    299.46588      -1.90439
    299.47809      -1.02939
    299.49029      -2.40439
    299.50250      -0.40439
    299.51471      -0.65439
    299.52692      -0.90439
    299.53913       0.34561
    299.55134      -1.40439
    299.56355      -1.15439
    299.57575      -0.90439
    299.58796      -0.52939
    299.60017      -0.65439
    299.61238       0.34561
    299.62459      -1.65439
    299.63680      -0.65439
    299.64901      -0.02939
    299.66121      -0.77939
    299.67342      -0.77939
    299.68563      -0.90439
    299.69784      -0.77939
    299.71005      -2.15439
    299.72226      -1.15439
    299.73446      -1.02939
    299.74667      -1.65439
    299.75888      -1.02939
    299.77109      -0.15439
    299.78330       0.22061
    299.79551      -0.02939
    299.80772      -0.52939
    299.81992      -0.02939
    299.83213      -0.52939
    299.84434       0.59561
    299.85655      -1.02939
    299.86876       0.59561
    299.88097      -0.65439
    299.89318      -0.65439
    299.90538       0.34561
    299.91759      -0.27939
    299.92980       0.34561
    299.94201      -0.15439
    299.95422       0.22061
    299.96643      -0.27939
    299.97864      -1.15439
    299.99084      -0.65439
    300.00305      -0.15439
    300.01526      -0.65439
    300.02747      -0.02939
    300.03968      -0.52939
    300.05189       0.72061
    300.06409       1.22061
    300.07630      -0.40439
    300.08851      -0.40439
    300.10072      -0.15439
    300.11293       0.22061
    300.12514       0.22061
    300.13735       0.22061
    300.14955      -0.15439
    300.16176       0.22061
    300.17397      -1.40439
    300.18618      -0.65439
    300.19839      -1.27939
    300.21060      -1.65439
    300.22281      -1.90439
    300.23501      -0.27939
    300.24722      -1.40439
    300.25943      -0.02939
    300.27164      -1.77939
    300.28385      -0.52939
    300.29606      -0.40439
    300.30827      -0.65439
    300.32047      -1.02939
    300.33268       0.34561
    300.34489      -1.40439
    300.35710      -0.90439
    300.36931      -1.15439
    300.38152       0.47061
    300.39372      -0.77939
    300.40593      -0.27939
    300.41814       0.34561
    300.43035      -0.15439
    300.44256      -0.77939
    300.45477      -1.02939
    300.46698       0.34561
    300.47918      -0.90439
    300.49139      -1.02939
    300.50360      -1.27939
    300.51581       0.72061
    300.52802      -2.65439
    300.54023      -1.40439
    300.55244       0.22061
    300.56464       1.09561
    300.57685      -1.65439
    300.58906      -0.27939
    300.60127      -0.52939
    300.61348       0.09561
    300.62569      -1.15439
    300.63790      -0.27939
    300.65010       0.09561
    300.66231       0.47061
    300.67452       0.22061
    300.68673      -1.65439
    300.69894      -0.02939
    300.71115      -0.77939
    300.72335      -0.65439
    300.73556      -1.02939
    300.74777      -1.15439
    300.75998      -0.52939
    300.77219       0.72061
    300.78440      -1.15439
    300.79661      -0.65439
    300.80881       0.22061
    300.82102      -0.90439
    300.83323      -1.02939
    300.84544      -0.02939
    300.85765       0.09561
    300.86986      -0.02939
    300.88207       0.47061
    300.89427      -0.65439
    300.90648      -0.65439
    300.91869      -0.65439
    300.93090      -1.27939
    300.94311       0.59561
    300.95532      -0.77939
    300.96753      -1.02939
    300.97973      -0.02939
    300.99194      -0.77939
    301.00415      -0.52939
    301.01636      -0.02939
    301.02857      -1.15439
    301.04078      -0.02939
    301.05298      -0.02939
    301.06519       0.47061
    301.07740      -1.77939
    301.08961      -1.27939
    301.10182      -1.27939
    301.11403      -0.40439
    301.12624      -0.15439
    301.13844      -0.90439
    301.15065      -0.02939
    301.16286       0.72061
    301.17507      -1.90439
    301.18728      -0.27939
    301.19949       0.47061
    301.21170      -0.90439
    301.22390      -0.77939
    301.23611      -1.40439
    301.24832      -0.27939
    301.26053       0.09561
    301.27274      -1.15439
    301.28495      -0.15439
    301.29716       0.09561
    301.30936      -1.15439
    301.32157      -0.52939
    301.33378      -0.02939
    301.34599       0.09561
    301.35820      -1.40439
    301.37041      -0.27939
    301.38262      -0.02939
    301.39482      -0.77939
    301.40703       0.09561
    301.41924       1.22061
    301.43145      -1.15439
    301.44366       0.09561
    301.45587       0.47061
    301.46807      -1.02939
    301.48028      -0.15439
    301.49249      -0.77939
    301.50470      -0.02939
    301.51691      -0.77939
    301.52912      -1.90439
    301.54133      -0.65439
    301.55353      -0.40439
    301.56574      -1.02939
    301.57795      -0.65439
    301.59016      -1.27939
    301.60237      -0.27939
    301.61458      -0.27939
    301.62679      -1.15439
    301.63899      -1.27939
    301.65120       0.09561
    301.66341      -0.15439
    301.67562      -0.15439
    301.68783      -1.27939
    301.70004      -0.27939
    301.71225       1.47061
    301.72445      -1.02939
    301.73666      -1.15439
    301.74887      -1.15439
    301.76108      -1.65439
    301.77329       0.72061
    301.78550      -0.90439
    301.79770      -0.52939
    301.80991      -0.65439
    301.82212      -2.40439
    301.83433       0.09561
    301.84654      -0.27939
    301.85875       0.22061
    301.87096      -0.52939
    301.88316      -0.77939
    301.89537      -0.40439
    301.90758      -1.02939
    301.91979      -0.90439
    301.93200      -0.15439
    301.94421      -0.52939
    301.95642      -0.27939
    301.96862       0.84561
    301.98083      -0.65439
    301.99304       0.22061
    302.00525       0.72061
    302.01746      -0.65439
    302.02967      -1.40439
    302.04188       0.47061
    302.05408      -1.02939
    302.06629      -1.02939
    302.07850      -0.15439
    302.09071      -0.65439
    302.10292      -0.15439
    302.11513      -0.77939
    302.12733      -0.90439
    302.13954      -0.27939
    302.15175      -0.77939
    302.16396      -0.77939
    302.17617       0.47061
    302.18838      -0.02939
    302.20059      -0.40439
    302.21279       0.34561
    302.22500      -0.52939
    302.23721      -0.40439
    302.24942      -0.65439
    302.26163       0.22061
    302.27384      -1.40439
    302.28605      -0.90439
    302.29825       0.59561
    302.31046      -0.40439
    302.32267      -0.52939
    302.33488      -1.40439
    302.34709       0.22061
    302.35930      -1.90439
    302.37151      -1.15439
    302.38371       0.22061
    302.39592      -0.15439
    302.40813      -0.90439
    302.42034      -0.90439
    302.43255       0.34561
    302.44476      -0.77939
    302.45696       0.47061
    302.46917      -1.27939
    302.48138      -0.77939
    302.49359      -0.40439
    302.50580      -0.27939
    302.51801      -0.52939
    302.53022      -0.27939
    302.54242      -1.90439
    302.55463      -0.52939
    302.56684      -0.15439
    302.57905      -0.90439
    302.59126      -0.65439
    302.60347      -0.65439
    302.61568      -0.52939
    302.62788      -1.40439
    302.64009      -0.40439
    302.65230      -1.02939
    302.66451      -1.65439
    302.67672       0.59561
    302.68893       0.09561
    302.70114      -1.90439
    302.71334       0.22061
    302.72555      -0.65439
    302.73776      -0.27939
    302.74997      -0.27939
    302.76218      -0.65439
    302.77439      -0.40439
    302.78660       0.34561
    302.79880      -1.65439
    302.81101      -0.65439
    302.82322      -0.15439
    302.83543      -1.15439
    302.84764      -0.90439
    302.85985      -1.65439
    302.87205      -0.27939
    302.88426       0.22061
    302.89647      -1.52939
    302.90868      -0.52939
    302.92089      -0.52939
    302.93310      -0.27939
    302.94531      -0.77939
    302.95751      -0.27939
    302.96972      -0.02939
    302.98193      -0.90439
    302.99414      -0.90439
    303.00635       0.72061
    303.01856      -0.52939
    303.03077      -0.77939
    303.04297      -0.15439
    303.05518      -1.52939
    303.06739      -0.65439
    303.07960       0.34561
    303.09181      -0.15439
    303.10402      -1.27939
    303.11623      -0.27939
    303.12843      -2.15439
    303.14064      -1.15439
    303.15285      -0.40439
    303.16506      -0.65439
    303.17727      -1.02939
    303.18948      -0.27939
    303.20168      -0.40439
    303.21389      -1.02939
    303.22610      -0.15439
    303.23831      -0.77939
    303.25052      -0.40439
    303.26273       0.84561
    303.27494      -0.77939
    303.28714      -1.27939
    303.29935       0.47061
    303.31156      -0.65439
    303.32377      -0.15439
    303.33598      -0.52939
    303.34819       0.97061
    303.36040      -1.02939
    303.37260      -0.02939
    303.38481      -0.52939
    303.39702      -0.65439
    303.40923      -1.15439
    303.42144      -0.77939
    303.43365      -1.77939
    303.44586      -1.27939
    303.45806      -0.15439
    303.47027      -1.27939
    303.48248      -0.90439
    303.49469      -0.65439
    303.50690      -0.65439
    303.51911      -1.27939
    303.53131      -0.27939
    303.54352       1.34561
    303.55573      -0.27939
    303.56794      -0.15439
    303.58015      -1.15439
    303.59236      -0.65439
    303.60457       0.84561
    303.61677      -0.40439
    303.62898      -0.27939
    303.64119       0.34561
    303.65340      -0.52939
    303.66561      -1.02939
    303.67782       0.47061
    303.69003       0.22061
    303.70223      -1.65439
    303.71444       0.84561
    303.72665      -0.40439
    303.73886      -0.02939
    303.75107      -0.90439
    303.76328       0.34561
    303.77549       0.09561
    303.78769      -1.15439
    303.79990       0.22061
    303.81211      -0.02939
    303.82432      -0.40439
    303.83653      -1.15439
    303.84874      -1.52939
    303.86094      -1.52939
    303.87315      -0.15439
    303.88536      -1.27939
    303.89757      -0.65439
    303.90978      -0.77939
    303.92199      -0.52939
    303.93420      -0.52939
    303.94640      -0.90439
    303.95861      -0.27939
    303.97082      -1.77939
    303.98303      -1.52939
    303.99524      -0.15439
    304.00745       0.22061
    304.01966      -0.15439
    304.03186      -1.15439
    304.04407       0.22061
    304.05628      -1.15439
    304.06849       0.72061
    304.08070      -0.52939
    304.09291      -1.52939
    304.10512      -0.40439
    304.11732      -0.90439
    304.12953      -0.77939
    304.14174       0.47061
    304.15395      -0.52939
    304.16616      -0.27939
    304.17837      -1.15439
    304.19058      -0.40439
    304.20278      -1.02939
    304.21499      -0.77939
    304.22720       0.34561
    304.23941       0.97061
    304.25162       0.84561
    304.26383      -0.90439
    304.27603      -0.90439
    304.28824      -0.90439
    304.30045      -0.90439
    304.31266      -0.65439
    304.32487      -0.40439
    304.33708      -0.77939
    304.34929      -0.40439
    304.36149      -1.15439
    304.37370      -1.15439
    304.38591      -0.65439
    304.39812      -0.52939
    304.41033      -0.90439
    304.42254      -0.52939
    304.43475      -1.15439
    304.44695      -0.65439
    304.45916      -1.27939
    304.47137       0.22061
    304.48358       0.47061
    304.49579      -0.65439
    304.50800       0.22061
    304.52021       0.84561
    304.53241      -0.52939
    304.54462      -0.15439
    304.55683       0.97061
    304.56904      -0.15439
    304.58125      -1.40439
    304.59346       0.09561
    304.60566       0.09561
    304.61787       0.22061
    304.63008      -1.02939
    304.64229      -0.40439
    304.65450      -0.40439
    304.66671      -0.65439
    304.67892      -0.02939
    304.69112      -0.27939
    304.70333      -1.27939
    304.71554      -1.27939
    304.72775      -0.77939
    304.73996      -0.52939
    304.75217       0.09561
    304.76438      -0.27939
    304.77658      -0.40439
    304.78879       0.84561
    304.80100      -1.02939
    304.81321      -0.40439
    304.82542      -0.15439
    304.83763       0.34561
    304.84984      -0.27939
    304.86204      -0.27939
    304.87425      -0.77939
    304.88646      -0.52939
    304.89867      -0.90439
    304.91088      -0.40439
    304.92309      -0.27939
    304.93529       0.59561
    304.94750      -2.40439
    304.95971      -0.27939
    304.97192       0.09561
    304.98413      -0.77939
    304.99634      -0.90439
    305.00855      -0.40439
    305.02075      -0.02939
    305.03296      -0.52939
    305.04517      -0.27939
    305.05738       0.72061
    305.06959      -0.90439
    305.08180      -1.15439
    305.09401       0.22061
    305.10621      -1.27939
    305.11842      -0.40439
    305.13063      -0.52939
    305.14284      -0.40439
    305.15505      -0.90439
    305.16726      -0.65439
    305.17947      -0.52939
    305.19167      -0.40439
    305.20388      -0.40439
    305.21609      -1.27939
    305.22830       0.47061
    305.24051       0.47061
    305.25272      -1.90439
    305.26492      -0.90439
    305.27713      -0.27939
    305.28934      -1.52939
    305.30155      -0.40439
    305.31376      -0.27939
    305.32597      -0.40439
    305.33818      -0.77939
    305.35038       0.72061
    305.36259      -1.40439
    305.37480      -0.77939
    305.38701       0.72061
    305.39922      -0.27939
    305.41143      -0.65439
    305.42364      -0.77939
    305.43584      -0.02939
    305.44805      -0.90439
    305.46026      -1.40439
    305.47247       0.22061
    305.48468      -0.77939
    305.49689       0.09561
    305.50910      -0.52939
    305.52130      -0.90439
    305.53351       0.22061
    305.54572      -0.90439
    305.55793      -0.52939
    305.57014      -0.77939
    305.58235      -0.15439
    305.59455      -0.40439
    305.60676      -0.40439
    305.61897      -0.65439
    305.63118       0.22061
    305.64339       0.47061
    305.65560      -1.15439
    305.66781      -0.27939
    305.68001      -0.65439
    305.69222      -1.40439
    305.70443      -0.40439
    305.71664      -1.40439
    305.72885      -0.02939
    305.74106      -1.27939
    305.75327      -0.90439
    305.76547      -1.02939
    305.77768      -1.15439
    305.78989      -0.77939
    305.80210       0.22061
    305.81431      -1.27939
    305.82652      -0.15439
    305.83873      -0.15439
    305.85093      -0.52939
    305.86314      -0.27939
    305.87535      -0.77939
    305.88756      -0.52939
    305.89977      -0.02939
    305.91198      -0.90439
    305.92419       0.22061
    305.93639      -1.40439
    305.94860       0.09561
    305.96081      -0.77939
    305.97302      -0.02939
    305.98523      -0.65439
    305.99744      -2.52939
    306.00964       0.47061
    306.02185      -2.02939
    306.03406      -0.15439
    306.04627      -0.77939
    306.05848      -0.65439
    306.07069      -1.27939
    306.08290      -1.90439
    306.09510      -0.90439
    306.10731      -0.52939
    306.11952      -0.40439
    306.13173      -1.02939
    306.14394      -0.90439
    306.15615      -0.40439
    306.16836      -0.77939
    306.18056      -1.27939
    306.19277      -0.65439
    306.20498      -0.40439
    306.21719      -2.27939
    306.22940      -0.15439
    306.24161      -0.02939
    306.25382      -1.52939
    306.26602      -0.52939
    306.27823      -0.52939
    306.29044      -1.52939
    306.30265      -1.27939
    306.31486       0.34561
    306.32707      -0.02939
    306.33927       0.59561
    306.35148      -1.65439
    306.36369       0.34561
    306.37590       0.59561
    306.38811      -0.90439
    306.40032      -0.52939
    306.41253      -1.02939
    306.42473      -0.52939
    306.43694      -0.52939
    306.44915      -0.27939
    306.46136      -1.02939
    306.47357      -0.65439
    306.48578      -1.15439
    306.49799      -1.02939
    306.51019      -0.52939
    306.52240      -1.77939
    306.53461      -0.02939
    306.54682      -0.90439
    306.55903      -0.27939
    306.57124      -1.40439
    306.58345      -0.52939
    306.59565      -0.90439
    306.60786      -0.65439
    306.62007      -0.40439
    306.63228      -0.40439
    306.64449       0.59561
    306.65670      -0.90439
    306.66890      -0.27939
    306.68111       0.09561
    306.69332      -0.52939
    306.70553      -1.27939
    306.71774       0.34561
    306.72995      -0.02939
    306.74216      -1.27939
    306.75436      -1.27939
    306.76657      -0.77939
    306.77878       0.72061
    306.79099      -1.27939
    306.80320      -0.27939
    306.81541      -0.52939
    306.82762      -0.52939
    306.83982      -1.15439
    306.85203      -0.65439
    306.86424      -0.15439
    306.87645      -0.77939
    306.88866      -2.27939
    306.90087       1.47061
    306.91308       0.34561
    306.92528      -0.52939
    306.93749      -0.15439
    306.94970      -1.02939
    306.96191      -0.65439
    306.97412      -2.15439
    306.98633       0.47061
    306.99853       0.47061
    307.01074      -0.90439
    307.02295       0.34561
    307.03516      -0.27939
    307.04737       0.59561
    307.05958      -0.15439
    307.07179      -1.15439
    307.08399      -0.65439
    307.09620      -0.77939
    307.10841       0.47061
    307.12062      -1.40439
    307.13283      -0.27939
    307.14504       0.84561
    307.15725      -2.02939
    307.16945       0.47061
    307.18166       0.09561
    307.19387       0.09561
    307.20608      -1.02939
    307.21829      -1.15439
    307.23050      -0.52939
    307.24271      -0.65439
    307.25491      -1.40439
    307.26712      -0.15439
    307.27933      -1.65439
    307.29154      -1.15439
    307.30375      -0.65439
    307.31596      -1.02939
    307.32817      -2.27939
    307.34037      -0.65439
    307.35258      -1.02939
    307.36479      -1.02939
    307.37700      -1.27939
    307.38921      -0.90439
    307.40142      -1.27939
    307.41362      -0.40439
    307.42583      -1.27939
    307.43804      -0.02939
    307.45025       0.47061
    307.46246      -1.27939
    307.47467      -0.90439
    307.48688      -2.15439
    307.49908       0.09561
    307.51129      -0.90439
    307.52350      -0.27939
    307.53571      -0.90439
    307.54792      -1.15439
    307.56013       0.34561
    307.57234      -1.02939
    307.58454      -0.02939
    307.59675       0.22061
    307.60896       0.09561
    307.62117      -2.65439
    307.63338       0.34561
    307.64559       0.09561
    307.65780      -1.40439
    307.67000      -0.27939
    307.68221      -0.02939
    307.69442       0.09561
    307.70663      -0.77939
    307.71884      -1.15439
    307.73105       0.59561
    307.74325      -0.40439
    307.75546      -0.90439
    307.76767      -0.52939
    307.77988      -0.65439
    307.79209      -2.27939
    307.80430      -0.65439
    307.81651      -1.27939
    307.82871      -1.77939
    307.84092       0.22061
    307.85313      -0.27939
    307.86534      -1.90439
    307.87755      -0.27939
    307.88976      -0.27939
    307.90197      -0.65439
    307.91417      -1.27939
    307.92638      -2.52939
    307.93859       0.72061
    307.95080      -0.27939
    307.96301      -1.02939
    307.97522       0.59561
    307.98743      -1.15439
    307.99963      -0.77939
    308.01184      -0.65439
    308.02405      -0.40439
    308.03626      -0.15439
    308.04847      -0.77939
    308.06068      -0.27939
    308.07288      -0.90439
    308.08509      -1.90439
    308.09730       0.22061
    308.10951      -1.77939
    308.12172      -1.27939
    308.13393      -0.65439
    308.14614      -1.90439
    308.15834       0.47061
    308.17055      -0.65439
    308.18276      -0.15439
    308.19497      -0.90439
    308.20718      -1.02939
    308.21939       0.72061
    308.23160      -1.15439
    308.24380      -1.02939
    308.25601       0.84561
    308.26822      -0.15439
    308.28043      -1.27939
    308.29264      -0.90439
    308.30485      -0.15439
    308.31706      -1.15439
    308.32926      -0.90439
    308.34147      -0.15439
    308.35368      -0.52939
    308.36589      -1.52939
    308.37810      -2.02939
    308.39031      -0.52939
    308.40251      -0.52939
    308.41472      -1.27939
    308.42693      -1.40439
    308.43914      -0.40439
    308.45135      -0.15439
    308.46356       0.09561
    308.47577      -1.52939
    308.48797       0.22061
    308.50018      -0.77939
    308.51239       0.09561
    308.52460      -1.52939
    308.53681      -0.52939
    308.54902      -0.40439
    308.56123       0.09561
    308.57343      -0.65439
    308.58564      -0.40439
    308.59785      -0.77939
    308.61006      -1.02939
    308.62227       0.09561
    308.63448      -1.15439
    308.64669      -0.52939
    308.65889      -0.02939
    308.67110      -1.15439
    308.68331      -0.27939
    308.69552      -0.65439
    308.70773      -0.02939
    308.71994      -0.40439
    308.73215       0.09561
    308.74435      -0.15439
    308.75656      -1.02939
    308.76877      -0.40439
    308.78098       0.34561
    308.79319      -0.65439
    308.80540      -1.77939
    308.81760      -1.27939
    308.82981      -0.65439
    308.84202       0.47061
    308.85423       0.09561
    308.86644      -1.77939
    308.87865      -0.40439
    308.89086       0.84561
    308.90306      -1.52939
    308.91527      -0.90439
    308.92748      -0.27939
    308.93969      -1.02939
    308.95190      -0.77939
    308.96411      -0.52939
    308.97632      -0.52939
    308.98852       0.09561
    309.00073      -1.15439
    309.01294      -0.65439
    309.02515      -1.02939
    309.03736       0.09561
    309.04957      -0.65439
    309.06178      -0.90439
    309.07398      -0.52939
    309.08619      -0.77939
    309.09840      -0.65439
    309.11061       0.09561
    309.12282      -1.15439
    309.13503      -1.02939
    309.14723      -0.77939
    309.15944      -1.27939
    309.17165      -3.02939
    309.18386      -2.02939
    309.19607       0.34561
    309.20828      -0.90439
    309.22049      -0.90439
    309.23269       0.09561
    309.24490      -0.15439
    309.25711      -0.40439
    309.26932      -0.02939
    309.28153      -1.27939
    309.29374      -1.27939
    309.30595      -0.65439
    309.31815      -0.77939
    309.33036      -1.65439
    309.34257      -1.90439
    309.35478      -1.02939
    309.36699      -1.52939
    309.37920      -0.90439
    309.39141      -1.40439
    309.40361      -1.40439
    309.41582      -0.40439
    309.42803      -0.90439
    309.44024      -1.40439
    309.45245      -0.27939
    309.46466      -1.52939
    309.47686      -1.02939
    309.48907      -1.40439
    309.50128      -1.02939
    309.51349      -0.77939
    309.52570      -0.15439
    309.53791      -1.15439
    309.55012      -1.15439
    309.56232       0.09561
    309.57453      -0.52939
    309.58674      -0.90439
    309.59895      -1.15439
    309.61116      -1.90439
    309.62337      -0.52939
    309.63558      -0.77939
    309.64778      -0.90439
    309.65999      -1.15439
    309.67220      -0.65439
    309.68441      -0.90439
    309.69662      -0.77939
    309.70883      -1.65439
    309.72104      -0.77939
    309.73324      -0.90439
    309.74545      -0.40439
    309.75766      -1.27939
    309.76987      -0.52939
    309.78208       0.09561
    309.79429      -1.52939
    309.80649      -0.77939
    309.81870       0.59561
    309.83091      -1.15439
    309.84312      -0.90439
    309.85533       0.22061
    309.86754      -0.27939
    309.87975      -1.52939
    309.89195      -0.52939
    309.90416      -0.90439
    309.91637      -0.15439
    309.92858      -0.27939
    309.94079      -0.90439
    309.95300      -0.77939
    309.96521      -0.77939
    309.97741      -0.77939
    309.98962      -1.15439
    310.00183       0.09561
    310.01404      -2.02939
    310.02625       0.09561
    310.03846      -0.52939
    310.05067      -0.15439
    310.06287      -0.65439
    310.07508      -1.77939
    310.08729      -0.90439
    310.09950      -1.15439
    310.11171       0.09561
    310.12392      -2.02939
    310.13613      -0.77939
    310.14833      -0.65439
    310.16054      -2.02939
    310.17275      -0.27939
    310.18496      -1.52939
    310.19717      -1.77939
    310.20938       0.09561
    310.22158      -0.40439
    310.23379      -0.90439
    310.24600      -1.02939
    310.25821      -0.40439
    310.27042      -0.15439
    310.28263      -0.15439
    310.29484      -0.15439
    310.30704      -0.40439
    310.31925      -1.15439
    310.33146      -0.15439
    310.34367      -0.27939
    310.35588       0.09561
    310.36809      -0.90439
    310.38030      -0.77939
    310.39250      -0.15439
    310.40471      -0.77939
    310.41692      -0.65439
    310.42913      -1.15439
    310.44134      -0.65439
    310.45355      -0.40439
    310.46576       0.22061
    310.47796      -1.27939
    310.49017       0.22061
    310.50238      -0.02939
    310.51459      -1.40439
    310.52680      -0.52939
    310.53901      -1.27939
    310.55121       0.84561
    310.56342       0.09561
    310.57563       0.09561
    310.58784      -0.27939
    310.60005      -0.15439
    310.61226      -0.40439
    310.62447      -0.65439
    310.63667      -0.02939
    310.64888      -0.40439
    310.66109      -0.40439
    310.67330      -1.40439
    310.68551      -0.90439
    310.69772      -0.27939
    310.70993      -0.77939
    310.72213      -0.27939
    310.73434       0.59561
    310.74655      -1.40439
    310.75876      -0.27939
    310.77097      -0.77939
    310.78318       0.47061
    310.79539       0.09561
    310.80759      -0.52939
    310.81980      -0.02939
    310.83201       0.84561
    310.84422      -0.90439
    310.85643      -1.40439
    310.86864       0.47061
    310.88084      -0.27939
    310.89305      -0.40439
    310.90526      -0.65439
    310.91747      -0.15439
    310.92968      -1.27939
    310.94189      -0.02939
    310.95410       0.84561
    310.96630      -0.40439
    310.97851      -0.77939
    310.99072      -1.40439
    311.00293      -0.65439
    311.01514      -0.77939
    311.02735      -0.90439
    311.03956      -0.27939
    311.05176      -0.40439
    311.06397       0.34561
    311.07618      -0.02939
    311.08839       0.34561
    311.10060      -0.15439
    311.11281      -0.15439
    311.12502      -1.15439
    311.13722       0.34561
    311.14943      -0.52939
    311.16164       0.09561
    311.17385      -0.15439
    311.18606      -0.15439
    311.19827      -0.52939
    311.21047      -0.15439
    311.22268      -1.52939
    311.23489      -1.15439
    311.24710       0.09561
    311.25931       0.47061
    311.27152      -1.40439
    311.28373      -0.40439
    311.29593      -0.65439
    311.30814       0.22061
    311.32035      -0.52939
    311.33256       0.09561
    311.34477      -0.40439
    311.35698      -0.52939
    311.36919       0.22061
    311.38139      -0.65439
    311.39360      -1.65439
    311.40581      -1.15439
    311.41802      -1.15439
    311.43023      -1.77939
    311.44244       0.47061
    311.45465      -1.27939
    311.46685      -0.65439
    311.47906      -0.27939
    311.49127       0.22061
    311.50348      -1.40439
    311.51569      -1.15439
    311.52790      -0.90439
    311.54010      -1.40439
    311.55231      -1.27939
    311.56452      -0.27939
    311.57673      -0.65439
    311.58894       0.09561
    311.60115      -1.15439
    311.61336       0.84561
    311.62556      -0.27939
    311.63777      -0.90439
    311.64998      -0.40439
    311.66219       0.22061
    311.67440      -0.02939
    311.68661      -1.27939
    311.69882      -0.65439
    311.71102      -1.27939
    311.72323      -0.52939
    311.73544      -0.27939
    311.74765       0.34561
    311.75986      -1.52939
    311.77207      -1.40439
    311.78428      -1.02939
    311.79648      -0.52939
    311.80869       0.59561
    311.82090      -0.52939
    311.83311      -0.15439
    311.84532      -0.77939
    311.85753      -0.65439
    311.86974       0.97061
    311.88194       0.22061
    311.89415      -0.27939
    311.90636      -0.02939
    311.91857      -0.40439
    311.93078      -1.15439
    311.94299      -0.40439
    311.95519      -0.65439
    311.96740      -0.77939
    311.97961      -0.52939
    311.99182      -0.77939
    312.00403      -0.65439
    312.01624      -0.02939
    312.02845      -1.02939
    312.04065      -0.15439
    312.05286      -0.15439
    312.06507      -1.40439
    312.07728      -0.52939
    312.08949      -0.40439
    312.10170       0.97061
    312.11391      -0.02939
    312.12611      -0.40439
    312.13832       0.22061
    312.15053      -0.27939
    312.16274      -0.15439
    312.17495      -0.90439
    312.18716       1.09561
    312.19937      -0.65439
    312.21157      -1.77939
    312.22378      -0.40439
    312.23599      -0.65439
    312.24820      -1.77939
    312.26041       0.59561
    312.27262      -0.15439
    312.28482      -1.15439
    312.29703      -1.52939
    312.30924      -0.27939
    312.32145      -0.65439
    312.33366      -0.65439
    312.34587       0.09561
    312.35808       0.22061
    312.37028      -1.02939
    312.38249      -0.90439
    312.39470      -0.40439
    312.40691      -0.77939
    312.41912      -0.65439
    312.43133      -0.52939
    312.44354      -1.27939
    312.45574      -0.90439
    312.46795      -1.27939
    312.48016      -0.52939
    312.49237      -0.15439
    312.50458      -0.02939
    312.51679      -1.65439
    312.52900      -1.02939
    312.54120      -1.65439
    312.55341      -1.65439
    312.56562       0.09561
    312.57783      -1.02939
    312.59004      -0.90439
    312.60225      -0.15439
    312.61445       0.47061
    312.62666      -1.52939
    312.63887      -0.15439
    312.65108      -0.15439
    312.66329      -2.27939
    312.67550      -0.77939
    312.68771      -0.27939
    312.69991      -0.52939
    312.71212      -1.27939
    312.72433      -0.40439
    312.73654      -0.15439
    312.74875      -1.90439
    312.76096      -0.77939
    312.77317      -0.90439
    312.78537      -1.27939
    312.79758      -0.90439
    312.80979      -0.02939
    312.82200      -0.77939
    312.83421      -1.77939
    312.84642      -1.27939
    312.85863      -1.90439
    312.87083      -1.40439
    312.88304      -0.02939
    312.89525      -1.65439
    312.90746       0.97061
    312.91967       0.34561
    312.93188      -0.52939
    312.94408      -0.65439
    312.95629       0.47061
    312.96850       0.34561
    312.98071      -0.65439
    312.99292      -0.02939
    313.00513       1.22061
    313.01734      -0.77939
    313.02954       0.09561
    313.04175       0.47061
    313.05396      -0.52939
    313.06617      -0.27939
    313.07838      -0.77939
    313.09059       0.84561
    313.10280      -0.40439
    313.11500      -1.27939
    313.12721       1.22061
    313.13942      -0.27939
    313.15163      -0.65439
    313.16384      -1.02939
    313.17605       0.47061
    313.18826      -0.52939
    313.20046      -0.40439
    313.21267       0.34561
    313.22488      -1.02939
    313.23709      -2.15439
    313.24930       1.09561
    313.26151       0.72061
    313.27372      -0.65439
    313.28592      -0.90439
    313.29813      -0.27939
    313.31034      -0.77939
    313.32255      -1.52939
    313.33476       0.84561
    313.34697      -0.27939
    313.35917      -0.90439
    313.37138      -1.52939
    313.38359      -0.40439
    313.39580      -0.52939
    313.40801      -0.90439
    313.42022       0.47061
    313.43243       0.09561
    313.44463       0.72061
    313.45684      -0.15439
    313.46905       0.34561
    313.48126      -0.52939
    313.49347      -0.65439
    313.50568      -1.02939
    313.51789      -1.40439
    313.53009      -0.27939
    313.54230      -0.27939
    313.55451      -0.90439
    313.56672      -0.77939
    313.57893       0.09561
    313.59114       0.09561
    313.60335      -0.52939
    313.61555      -1.15439
    313.62776      -1.27939
    313.63997      -0.40439
    313.65218      -0.15439
    313.66439      -0.15439
    313.67660      -0.27939
    313.68880      -0.90439
    313.70101       0.59561
    313.71322      -0.90439
    313.72543      -0.90439
    313.73764      -0.02939
    313.74985      -0.40439
    313.76206      -0.52939
    313.77426      -1.40439
    313.78647      -1.27939
    313.79868      -0.65439
    313.81089      -0.15439
    313.82310      -2.02939
    313.83531      -1.02939
    313.84752      -1.90439
    313.85972      -1.15439
    313.87193      -1.77939
    313.88414      -1.77939
    313.89635      -1.15439
    313.90856      -2.27939
    313.92077      -1.15439
    313.93298      -0.15439
    313.94518       0.09561
    313.95739      -1.52939
    313.96960      -1.15439
    313.98181      -0.77939
    313.99402      -1.02939
    314.00623      -1.40439
    314.01843      -0.90439
    314.03064      -0.52939
    314.04285      -0.90439
    314.05506      -0.65439
    314.06727      -1.02939
    314.07948       0.22061
    314.09169      -1.52939
    314.10389      -1.40439
    314.11610      -1.02939
    314.12831      -0.27939
    314.14052      -0.65439
    314.15273      -2.40439
    314.16494      -0.52939
    314.17715      -0.40439
    314.18935      -2.15439
    314.20156      -0.77939
    314.21377      -2.27939
    314.22598      -0.15439
    314.23819      -1.15439
    314.25040      -0.02939
    314.26261      -1.27939
    314.27481      -1.27939
    314.28702      -2.02939
    314.29923      -1.27939
    314.31144      -0.52939
    314.32365      -1.52939
    314.33586      -0.65439
    314.34806      -0.65439
    314.36027      -1.52939
    314.37248      -0.27939
    314.38469      -1.65439
    314.39690      -0.02939
    314.40911      -1.65439
    314.42132      -1.02939
    314.43352      -0.77939
    314.44573      -1.02939
    314.45794      -1.15439
    314.47015      -1.27939
    314.48236      -0.40439
    314.49457      -0.77939
    314.50678      -1.15439
    314.51898      -1.02939
    314.53119      -0.90439
    314.54340      -0.02939
    314.55561      -1.40439
    314.56782      -2.02939
    314.58003      -1.77939
    314.59224      -0.27939
    314.60444      -0.27939
    314.61665      -1.90439
    314.62886      -1.65439
    314.64107      -2.02939
    314.65328      -0.77939
    314.66549      -1.27939
    314.67770       0.09561
    314.68990      -1.52939
    314.70211      -2.40439
    314.71432      -0.52939
    314.72653      -0.65439
    314.73874      -0.90439
    314.75095      -1.15439
    314.76315      -2.27939
    314.77536      -0.90439
    314.78757      -0.65439
    314.79978      -1.40439
    314.81199      -0.65439
    314.82420      -1.90439
    314.83641      -0.90439
    314.84861      -1.40439
    314.86082      -0.77939
    314.87303      -1.65439
    314.88524      -1.77939
    314.89745      -2.02939
    314.90966       0.22061
    314.92187      -1.90439
    314.93407      -0.65439
    314.94628      -0.15439
    314.95849      -2.65439
    314.97070      -1.27939
    314.98291      -1.27939
    314.99512      -0.90439
    315.00733       0.97061
    315.01953      -1.40439
    315.03174      -1.27939
    315.04395      -1.90439
    315.05616      -1.02939
    315.06837      -0.77939
    315.08058      -1.52939
    315.09278      -2.65439
    315.10499      -1.40439
    315.11720      -1.52939
    315.12941      -1.27939
    315.14162      -0.52939
    315.15383      -1.65439
    315.16604      -2.02939
    315.17824      -0.90439
    315.19045      -1.40439
    315.20266      -2.02939
    315.21487      -0.77939
    315.22708      -0.77939
    315.23929      -1.52939
    315.25150      -0.77939
    315.26370      -0.65439
    315.27591      -1.52939
    315.28812      -2.02939
    315.30033      -0.90439
    315.31254      -2.15439
    315.32475      -0.65439
    315.33696      -1.77939
    315.34916      -1.40439
    315.36137      -1.27939
    315.37358      -0.52939
    315.38579      -1.77939
    315.39800      -2.27939
    315.41021      -1.40439
    315.42241      -1.27939
    315.43462      -0.90439
    315.44683      -0.90439
    315.45904      -0.65439
    315.47125      -1.40439
    315.48346      -1.90439
    315.49567      -2.02939
    315.50787      -1.15439
    315.52008      -0.27939
    315.53229      -1.15439
    315.54450      -0.77939
    315.55671      -1.52939
    315.56892       1.09561
    315.58113      -1.90439
    315.59333      -2.15439
    315.60554      -0.40439
    315.61775       0.72061
    315.62996      -2.15439
    315.64217      -1.15439
    315.65438      -0.65439
    315.66659      -1.02939
    315.67879      -1.65439
    315.69100      -1.65439
    315.70321      -1.15439
    315.71542      -0.65439
    315.72763      -1.02939
    315.73984      -0.40439
    315.75204      -1.77939
    315.76425      -1.15439
    315.77646      -1.27939
    315.78867      -1.90439
    315.80088      -1.40439
    315.81309      -1.40439
    315.82530      -2.52939
    315.83750      -1.27939
    315.84971      -2.27939
    315.86192      -1.02939
    315.87413      -1.15439
    315.88634      -1.15439
    315.89855      -0.15439
    315.91076      -1.65439
    315.92296      -2.02939
    315.93517      -1.52939
    315.94738      -1.40439
    315.95959      -1.90439
    315.97180      -0.40439
    315.98401      -0.90439
    315.99622      -1.65439
    316.00842      -0.65439
    316.02063      -0.40439
    316.03284      -1.40439
    316.04505      -1.02939
    316.05726      -1.15439
    316.06947      -1.40439
    316.08168      -1.40439
    316.09388       0.34561
    316.10609      -0.27939
    316.11830      -1.27939
    316.13051      -1.15439
    316.14272      -1.90439
    316.15493      -0.15439
    316.16713      -2.77939
    316.17934      -0.65439
    316.19155      -1.40439
    316.20376      -2.40439
    316.21597      -2.27939
    316.22818       0.34561
    316.24039      -0.02939
    316.25259      -1.65439
    316.26480       0.59561
    316.27701      -0.02939
    316.28922      -2.15439
    316.30143      -0.52939
    316.31364       0.34561
    316.32585      -1.77939
    316.33805       0.22061
    316.35026      -1.02939
    316.36247       0.34561
    316.37468      -0.65439
    316.38689      -0.52939
    316.39910       0.22061
    316.41131      -1.65439
    316.42351      -1.02939
    316.43572      -1.65439
    316.44793      -0.65439
    316.46014      -1.65439
    316.47235      -0.90439
    316.48456      -0.27939
    316.49676      -0.27939
    316.50897      -0.77939
    316.52118      -0.65439
    316.53339      -1.15439
    316.54560      -1.02939
    316.55781      -0.77939
    316.57002      -1.02939
    316.58222      -0.52939
    316.59443      -1.27939
    316.60664      -1.02939
    316.61885      -0.15439
    316.63106      -1.27939
    316.64327      -0.77939
    316.65548      -2.15439
    316.66768       0.09561
    316.67989      -1.02939
    316.69210      -1.52939
    316.70431      -1.27939
    316.71652       0.34561
    316.72873      -2.02939
    316.74094      -2.27939
    316.75314      -0.02939
    316.76535      -0.40439
    316.77756      -0.90439
    316.78977      -1.02939
    316.80198      -0.27939
    316.81419      -0.52939
    316.82639      -1.77939
    316.83860      -0.77939
    316.85081      -2.65439
    316.86302      -0.65439
    316.87523      -0.15439
    316.88744       0.22061
    316.89965      -0.77939
    316.91185      -0.90439
    316.92406      -1.40439
    316.93627      -0.52939
    316.94848      -1.40439
    316.96069       0.22061
    316.97290      -0.40439
    316.98511      -1.52939
    316.99731      -0.40439
    317.00952      -1.15439
    317.02173      -0.90439
    317.03394      -1.40439
    317.04615      -1.27939
    317.05836      -1.52939
    317.07057       0.97061
    317.08277       0.09561
    317.09498      -1.65439
    317.10719      -0.27939
    317.11940       0.34561
    317.13161      -0.40439
    317.14382       0.22061
    317.15602      -1.65439
    317.16823      -1.15439
    317.18044      -1.65439
    317.19265      -1.15439
    317.20486       0.97061
    317.21707      -1.77939
    317.22928      -1.52939
    317.24148      -2.02939
    317.25369      -0.27939
    317.26590      -0.77939
    317.27811      -2.27939
    317.29032       0.22061
    317.30253      -0.65439
    317.31474      -0.15439
    317.32694      -0.27939
    317.33915      -1.02939
    317.35136      -0.40439
    317.36357      -0.40439
    317.37578      -0.27939
    317.38799      -0.65439
    317.40020      -0.90439
    317.41240      -0.77939
    317.42461      -2.52939
    317.43682      -1.27939
    317.44903       0.09561
    317.46124      -1.15439
    317.47345      -1.40439
    317.48565      -1.02939
    317.49786      -1.40439
    317.51007      -0.90439
    317.52228      -0.02939
    317.53449      -1.02939
    317.54670      -1.15439
    317.55891      -1.90439
    317.57111      -2.27939
    317.58332      -1.02939
    317.59553      -1.02939
    317.60774       0.09561
    317.61995      -1.77939
    317.63216      -0.90439
    317.64437      -1.40439
    317.65657      -0.52939
    317.66878       0.84561
    317.68099      -1.27939
    317.69320      -2.52939
    317.70541      -1.27939
    317.71762      -0.52939
    317.72983      -1.77939
    317.74203      -0.27939
    317.75424      -1.27939
    317.76645      -1.02939
    317.77866      -1.90439
    317.79087      -0.65439
    317.80308      -0.27939
    317.81529      -0.52939
    317.82749      -2.40439
    317.83970      -2.65439
    317.85191      -0.52939
    317.86412      -1.90439
    317.87633      -0.15439
    317.88854      -1.77939
    317.90074      -1.15439
    317.91295      -1.77939
    317.92516      -1.27939
    317.93737      -0.90439
    317.94958      -0.77939
    317.96179      -2.52939
    317.97400      -1.77939
    317.98620      -2.52939
    317.99841      -1.27939
    318.01062      -0.15439
    318.02283      -1.15439
    318.03504      -1.77939
    318.04725      -2.02939
    318.05946      -1.90439
    318.07166      -1.52939
    318.08387      -1.27939
    318.09608      -1.40439
    318.10829      -2.02939
    318.12050      -1.52939
    318.13271      -1.90439
    318.14492      -0.65439
    318.15712      -1.27939
    318.16933      -1.65439
    318.18154      -0.52939
    318.19375      -2.40439
    318.20596      -0.65439
    318.21817      -1.52939
    318.23037      -1.40439
    318.24258      -1.40439
    318.25479      -0.02939
    318.26700      -0.90439
    318.27921      -0.52939
    318.29142      -2.15439
    318.30363      -1.27939
    318.31583      -1.02939
    318.32804      -1.40439
    318.34025      -1.02939
    318.35246      -2.90439
    318.36467      -1.15439
    318.37688      -0.65439
    318.38909      -1.52939
    318.40129      -0.77939
    318.41350      -2.52939
    318.42571       0.47061
    318.43792      -0.52939
    318.45013      -0.15439
    318.46234      -1.77939
    318.47455      -1.27939
    318.48675      -2.02939
    318.49896      -0.15439
    318.51117      -0.15439
    318.52338      -1.15439
    318.53559      -0.90439
    318.54780      -1.40439
    318.56000      -1.90439
    318.57221      -1.15439
    318.58442      -0.52939
    318.59663      -0.65439
    318.60884      -2.40439
    318.62105      -2.40439
    318.63326      -0.77939
    318.64546      -1.40439
    318.65767       0.09561
    318.66988      -0.52939
    318.68209      -1.52939
    318.69430      -2.65439
    318.70651      -0.90439
    318.71872      -0.27939
    318.73092      -2.27939
    318.74313      -1.27939
    318.75534      -2.15439
    318.76755      -0.90439
    318.77976      -0.65439
    318.79197      -3.02939
    318.80418      -1.90439
    318.81638      -1.40439
    318.82859      -1.52939
    318.84080      -1.15439
    318.85301      -2.27939
    318.86522      -1.77939
    318.87743      -0.65439
    318.88963      -1.77939
    318.90184      -2.27939
    318.91405      -1.02939
    318.92626      -2.02939
    318.93847      -1.65439
    318.95068      -1.15439
    318.96289      -0.90439
    318.97509      -0.77939
    318.98730      -1.15439
    318.99951      -1.40439
    319.01172      -1.40439
    319.02393      -1.02939
    319.03614      -2.27939
    319.04835      -1.15439
    319.06055      -2.02939
    319.07276      -1.02939
    319.08497      -1.77939
    319.09718      -1.40439
    319.10939      -1.40439
    319.12160      -1.02939
    319.13381      -0.27939
    319.14601      -0.65439
    319.15822      -0.27939
    319.17043      -0.77939
    319.18264      -1.27939
    319.19485      -0.52939
    319.20706      -2.40439
    319.21927      -1.15439
    319.23147       0.59561
    319.24368      -2.15439
    319.25589      -0.77939
    319.26810      -1.02939
    319.28031      -0.65439
    319.29252      -0.27939
    319.30472       0.47061
    319.31693      -0.40439
    319.32914      -1.15439
    319.34135      -0.52939
    319.35356      -0.27939
    319.36577       0.34561
    319.37798       0.22061
    319.39018      -1.65439
    319.40239      -0.40439
    319.41460      -1.02939
    319.42681      -1.52939
    319.43902      -1.27939
    319.45123      -1.27939
    319.46344      -0.27939
    319.47564       1.09561
    319.48785      -0.02939
    319.50006      -1.02939
    319.51227      -1.02939
    319.52448       0.22061
    319.53669      -0.52939
    319.54890      -0.65439
    319.56110       0.22061
    319.57331      -0.27939
    319.58552       0.09561
    319.59773      -2.15439
    319.60994      -0.02939
    319.62215      -0.52939
    319.63435      -0.90439
    319.64656       0.22061
    319.65877       1.59561
    319.67098       0.72061
    319.68319      -1.02939
    319.69540      -1.40439
    319.70761      -0.77939
    319.71981       1.59561
    319.73202      -0.90439
    319.74423      -0.02939
    319.75644      -1.52939
    319.76865      -1.27939
    319.78086       0.97061
    319.79307      -1.15439
    319.80527      -1.65439
    319.81748      -1.90439
    319.82969      -2.40439
    319.84190      -0.15439
    319.85411      -1.02939
    319.86632      -0.15439
    319.87853      -1.27939
    319.89073      -1.40439
    319.90294      -0.15439
    319.91515      -1.52939
    319.92736      -1.02939
    319.93957      -0.77939
    319.95178      -0.77939
    319.96398       0.72061
    319.97619      -0.02939
    319.98840      -0.15439
    320.00061       1.09561
    320.01282      -0.90439
    320.02503       0.47061
    320.03724      -0.77939
    320.04944      -1.40439
    320.06165      -1.40439
    320.07386      -0.77939
    320.08607      -0.77939
    320.09828      -1.90439
    320.11049       0.97061
    320.12270      -0.15439
    320.13490      -1.27939
    320.14711       0.09561
    320.15932      -1.40439
    320.17153      -1.02939
    320.18374       0.97061
    320.19595       0.72061
    320.20816      -0.90439
    320.22036      -1.02939
    320.23257      -0.27939
    320.24478      -0.65439
    320.25699      -0.65439
    320.26920       1.22061
    320.28141      -0.27939
    320.29361      -2.15439
    320.30582      -0.27939
    320.31803      -1.27939
    320.33024      -0.77939
    320.34245      -2.02939
    320.35466      -1.15439
    320.36687      -1.15439
    320.37907       0.47061
    320.39128      -0.15439
    320.40349      -0.77939
    320.41570      -1.27939
    320.42791      -2.15439
    320.44012       0.84561
    320.45233       0.09561
    320.46453      -1.15439
    320.47674      -0.65439
    320.48895      -1.15439
    320.50116      -1.15439
    320.51337       0.47061
    320.52558       0.34561
    320.53779      -0.15439
    320.54999      -1.40439
    320.56220      -0.15439
    320.57441      -1.52939
    320.58662      -1.52939
    320.59883       0.22061
    320.61104      -0.02939
    320.62325      -1.02939
    320.63545      -0.90439
    320.64766      -1.65439
    320.65987      -1.15439
    320.67208      -0.52939
    320.68429      -0.27939
    320.69650      -0.15439
    320.70870      -0.15439
    320.72091       0.34561
    320.73312      -1.40439
    320.74533       0.34561
    320.75754      -1.02939
    320.76975      -0.02939
    320.78196      -0.90439
    320.79416      -0.27939
    320.80637      -0.15439
    320.81858      -1.02939
    320.83079      -0.90439
    320.84300      -0.15439
    320.85521      -0.40439
    320.86742      -1.02939
    320.87962      -1.02939
    320.89183      -1.02939
    320.90404      -1.15439
    320.91625      -1.02939
    320.92846      -1.15439
    320.94067      -0.52939
    320.95288      -0.65439
    320.96508       0.09561
    320.97729      -0.52939
    320.98950      -0.52939
    321.00171      -0.52939
    321.01392      -1.02939
    321.02613      -1.02939
    321.03833       0.09561
    321.05054      -0.40439
    321.06275       0.59561
    321.07496      -0.65439
    321.08717      -0.27939
    321.09938      -0.77939
    321.11159       0.34561
    321.12379      -1.77939
    321.13600      -0.77939
    321.14821      -1.27939
    321.16042      -1.27939
    321.17263      -1.27939
    321.18484      -2.27939
    321.19705      -0.40439
    321.20925      -1.40439
    321.22146      -0.02939
    321.23367      -0.02939
    321.24588       0.22061
    321.25809       0.47061
    321.27030      -0.52939
    321.28251      -1.15439
    321.29471      -0.27939
    321.30692      -1.40439
    321.31913      -1.02939
    321.33134      -1.02939
    321.34355      -0.65439
    321.35576      -0.90439
    321.36796       0.22061
    321.38017      -0.90439
    321.39238      -1.52939
    321.40459      -0.77939
    321.41680      -1.27939
    321.42901      -0.40439
    321.44122       0.09561
    321.45342       0.22061
    321.46563      -1.02939
    321.47784      -0.90439
    321.49005      -1.65439
    321.50226       0.34561
    321.51447       0.47061
    321.52668      -0.27939
    321.53888      -0.02939
    321.55109      -0.27939
    321.56330      -1.52939
    321.57551      -0.02939
    321.58772      -0.77939
    321.59993      -0.15439
    321.61214      -0.77939
    321.62434      -0.27939
    321.63655       0.47061
    321.64876      -0.65439
    321.66097      -0.90439
    321.67318      -0.77939
    321.68539      -0.40439
    321.69759      -0.52939
    321.70980      -1.15439
    321.72201       0.59561
    321.73422      -0.90439
    321.74643       0.22061
    321.75864      -0.52939
    321.77085       0.34561
    321.78305      -1.27939
    321.79526      -0.90439
    321.80747      -1.65439
    321.81968      -0.02939
    321.83189      -1.77939
    321.84410      -0.77939
    321.85631       0.34561
    321.86851       0.09561
    321.88072      -0.90439
    321.89293      -0.27939
    321.90514       1.09561
    321.91735      -0.40439
    321.92956       0.09561
    321.94177      -0.90439
    321.95397       0.09561
    321.96618      -1.02939
    321.97839      -0.40439
    321.99060       0.22061
    322.00281      -0.52939
    322.01502      -0.90439
    322.02723      -0.15439
    322.03943      -0.27939
    322.05164      -0.52939
    322.06385      -0.90439
    322.07606      -0.40439
    322.08827      -0.90439
    322.10048      -1.15439
    322.11268      -0.27939
    322.12489      -1.90439
    322.13710      -1.15439
    322.14931      -1.15439
    322.16152      -1.27939
    322.17373       0.09561
    322.18594      -1.02939
    322.19814      -0.27939
    322.21035      -0.77939
    322.22256      -1.15439
    322.23477      -0.90439
    322.24698      -0.52939
    322.25919      -0.77939
    322.27140      -1.40439
    322.28360      -0.02939
    322.29581      -0.90439
    322.30802       0.09561
    322.32023      -0.15439
    322.33244      -1.40439
    322.34465      -0.15439
    322.35686      -0.02939
    322.36906      -0.15439
    322.38127       1.09561
    322.39348      -0.52939
    322.40569      -1.40439
    322.41790      -0.40439
    322.43011      -1.15439
    322.44231      -1.27939
    322.45452      -1.27939
    322.46673      -0.90439
    322.47894      -0.15439
    322.49115       0.47061
    322.50336      -0.52939
    322.51557      -0.77939
    322.52777      -1.52939
    322.53998      -0.52939
    322.55219      -0.65439
    322.56440      -0.15439
    322.57661       0.09561
    322.58882      -1.52939
    322.60103      -0.02939
    322.61323      -1.27939
    322.62544      -1.02939
    322.63765      -0.77939
    322.64986      -0.40439
    322.66207      -0.65439
    322.67428      -0.52939
    322.68649      -0.77939
    322.69869      -0.02939
    322.71090      -1.27939
    322.72311       0.22061
    322.73532      -1.52939
    322.74753      -1.02939
    322.75974      -0.77939
    322.77194       0.47061
    322.78415      -0.52939
    322.79636      -0.77939
    322.80857      -1.52939
    322.82078      -1.02939
    322.83299       0.22061
    322.84520      -0.52939
    322.85740       0.22061
    322.86961      -0.27939
    322.88182      -0.65439
    322.89403      -0.27939
    322.90624      -0.27939
    322.91845       0.34561
    322.93066      -1.77939
    322.94286       0.22061
    322.95507      -1.77939
    322.96728      -1.15439
    322.97949      -0.65439
    322.99170      -1.40439
    323.00391       0.34561
    323.01612      -0.65439
    323.02832      -0.27939
    323.04053      -2.02939
    323.05274      -0.40439
    323.06495      -1.52939
    323.07716      -1.02939
    323.08937      -1.02939
    323.10157      -1.65439
    323.11378      -1.27939
    323.12599      -0.02939
    323.13820      -0.27939
    323.15041      -1.40439
    323.16262      -1.15439
    323.17483      -0.52939
    323.18703       0.72061
    323.19924      -0.27939
    323.21145       0.84561
    323.22366      -0.15439
    323.23587      -0.52939
    323.24808       0.72061
    323.26029       0.09561
    323.27249      -1.40439
    323.28470      -0.52939
    323.29691      -0.52939
    323.30912       0.84561
    323.32133      -0.15439
    323.33354      -0.02939
    323.34575      -1.27939
    323.35795       0.22061
    323.37016      -0.52939
    323.38237      -0.02939
    323.39458      -0.65439
    323.40679      -0.77939
    323.41900      -0.90439
    323.43120      -0.02939
    323.44341      -0.27939
    323.45562       1.09561
    323.46783      -1.52939
    323.48004      -1.02939
    323.49225       0.59561
    323.50446      -0.52939
    323.51666      -0.65439
    323.52887      -1.52939
    323.54108      -2.02939
    323.55329      -0.90439
    323.56550      -0.40439
    323.57771       0.97061
    323.58992      -0.90439
    323.60212      -1.52939
    323.61433      -0.52939
    323.62654       0.34561
    323.63875      -0.15439
    323.65096       0.22061
    323.66317      -0.52939
    323.67538      -0.15439
    323.68758       0.47061
    323.69979      -1.02939
    323.71200       0.47061
    323.72421      -0.15439
    323.73642      -1.52939
    323.74863       0.47061
    323.76084      -0.65439
    323.77304      -0.40439
    323.78525      -0.77939
    323.79746      -0.77939
    323.80967      -0.02939
    323.82188       0.22061
    323.83409      -0.02939
    323.84629      -1.15439
    323.85850       0.84561
    323.87071       0.34561
    323.88292       0.84561
    323.89513      -0.90439
    323.90734      -1.40439
    323.91955       0.84561
    323.93175      -1.27939
    323.94396       1.09561
    323.95617      -0.02939
    323.96838      -1.90439
    323.98059      -0.77939
    323.99280      -1.52939
    324.00501       1.09561
    324.01721      -0.52939
    324.02942      -0.90439
    324.04163      -0.90439
    324.05384       0.47061
    324.06605      -0.27939
    324.07826      -0.52939
    324.09047      -0.65439
    324.10267       0.59561
    324.11488      -0.27939
    324.12709      -0.40439
    324.13930      -0.65439
    324.15151      -0.15439
    324.16372       0.84561
    324.17592      -0.02939
    324.18813      -0.15439
    324.20034       0.22061
    324.21255      -0.77939
    324.22476      -0.40439
    324.23697      -0.02939
    324.24918       1.22061
    324.26138      -0.40439
    324.27359      -0.02939
    324.28580      -0.77939
    324.29801       0.34561
    324.31022       0.72061
    324.32243      -1.27939
    324.33464       0.47061
    324.34684      -0.77939
    324.35905      -0.15439
    324.37126      -0.02939
    324.38347       0.72061
    324.39568      -0.15439
    324.40789      -0.15439
    324.42010      -1.77939
    324.43230      -0.65439
    324.44451       1.22061
    324.45672       0.34561
    324.46893      -0.02939
    324.48114      -0.40439
    324.49335      -0.27939
    324.50555      -0.27939
    324.51776      -0.90439
    324.52997      -0.27939
    324.54218      -1.15439
    324.55439       0.22061
    324.56660      -1.65439
    324.57881      -1.40439
    324.59101       0.22061
    324.60322       1.34561
    324.61543      -0.15439
    324.62764      -1.40439
    324.63985      -0.90439
    324.65206      -0.15439
    324.66427       0.22061
    324.67647      -1.27939
    324.68868       0.72061
    324.70089      -0.77939
    324.71310      -0.90439
    324.72531      -0.15439
    324.73752      -0.65439
    324.74973       0.22061
    324.76193       0.34561
    324.77414      -0.77939
    324.78635      -1.15439
    324.79856      -0.15439
    324.81077      -0.02939
    324.82298       0.59561
    324.83518      -0.65439
    324.84739      -0.15439
    324.85960      -1.27939
    324.87181      -0.15439
    324.88402       0.09561
    324.89623      -0.15439
    324.90844       0.34561
    324.92064       1.09561
    324.93285      -0.52939
    324.94506      -0.77939
    324.95727       0.09561
    324.96948       0.22061
    324.98169       0.47061
    324.99390       0.84561
    325.00610       1.09561
    325.01831      -0.02939
    325.03052       0.97061
    325.04273      -1.52939
    325.05494      -0.90439
    325.06715      -0.27939
    325.07936       0.47061
    325.09156       1.09561
    325.10377      -0.90439
    325.11598       0.09561
    325.12819      -0.27939
    325.14040       0.22061
    325.15261      -0.52939
    325.16482       1.22061
    325.17702       1.09561
    325.18923       1.22061
    325.20144       0.34561
    325.21365      -0.40439
    325.22586      -1.40439
    325.23807       1.09561
    325.25027       0.97061
    325.26248       1.22061
    325.27469      -1.02939
    325.28690       0.59561
    325.29911       0.34561
    325.31132       0.34561
    325.32353       0.97061
    325.33573      -0.52939
    325.34794       0.59561
    325.36015       0.22061
    325.37236      -0.27939
    325.38457      -0.40439
    325.39678       1.34561
    325.40899      -0.15439
    325.42119      -0.27939
    325.43340       0.97061
    325.44561       1.59561
    325.45782       1.09561
    325.47003       1.59561
    325.48224      -0.40439
    325.49445      -0.27939
    325.50665      -0.90439
    325.51886       0.22061
    325.53107       0.72061
    325.54328       0.72061
    325.55549      -0.27939
    325.56770       0.09561
    325.57990       0.84561
    325.59211      -1.40439
    325.60432      -0.40439
    325.61653       1.72061
    325.62874      -0.27939
    325.64095      -0.65439
    325.65316       0.47061
    325.66536       0.22061
    325.67757       0.84561
    325.68978      -0.27939
    325.70199      -0.15439
    325.71420       0.22061
    325.72641       0.72061
    325.73862       1.09561
    325.75082       0.59561
    325.76303       0.22061
    325.77524       0.59561
    325.78745      -0.77939
    325.79966      -0.65439
    325.81187       0.47061
    325.82408      -0.90439
    325.83628      -0.65439
    325.84849       1.47061
    325.86070       0.72061
    325.87291      -0.02939
    325.88512      -0.15439
    325.89733       0.34561
    325.90953      -0.65439
    325.92174      -1.27939
    325.93395      -0.40439
    325.94616       0.34561
    325.95837       1.72061
    325.97058       0.97061
    325.98279       0.34561
    325.99499      -0.90439
    326.00720       0.59561
    326.01941       0.09561
    326.03162       1.84561
    326.04383       1.47061
    326.05604      -0.27939
    326.06825       0.22061
    326.08045      -0.27939
    326.09266       0.59561
    326.10487      -0.02939
    326.11708       0.22061
    326.12929       0.34561
    326.14150      -0.40439
    326.15371      -0.40439
    326.16591       0.09561
    326.17812       0.84561
    326.19033       0.84561
    326.20254       0.22061
    326.21475       1.47061
    326.22696       0.22061
    326.23916       0.84561
    326.25137       0.09561
    326.26358      -0.65439
    326.27579       1.09561
    326.28800       0.59561
    326.30021       1.09561
    326.31242      -0.02939
    326.32462       0.09561
    326.33683      -0.77939
    326.34904      -0.40439
    326.36125      -0.15439
    326.37346      -0.02939
    326.38567      -0.52939
    326.39788      -0.27939
    326.41008      -0.27939
    326.42229       1.34561
    326.43450       1.59561
    326.44671      -0.90439
    326.45892       0.34561
    326.47113       0.97061
    326.48334      -1.27939
    326.49554      -0.27939
    326.50775       0.22061
    326.51996      -0.15439
    326.53217      -0.15439
    326.54438       0.09561
    326.55659       1.97061
    326.56880      -0.02939
    326.58100      -0.27939
    326.59321       0.84561
    326.60542       0.97061
    326.61763       0.84561
    326.62984       0.22061
    326.64205       0.72061
    326.65425      -0.15439
    326.66646       0.09561
    326.67867       1.34561
    326.69088      -0.15439
    326.70309       0.09561
    326.71530       0.72061
    326.72751       0.84561
    326.73971      -0.27939
    326.75192       0.84561
    326.76413       0.84561
    326.77634       0.84561
    326.78855       0.72061
    326.80076      -1.40439
    326.81297       0.84561
    326.82517       0.97061
    326.83738       1.09561
    326.84959       1.09561
    326.86180       0.22061
    326.87401       0.84561
    326.88622      -1.15439
    326.89843       0.72061
    326.91063      -0.40439
    326.92284       0.47061
    326.93505       0.72061
    326.94726       0.34561
    326.95947       1.34561
    326.97168       0.97061
    326.98388       0.59561
    326.99609       0.09561
    327.00830       0.97061
    327.02051       0.22061
    327.03272       0.34561
    327.04493       1.72061
    327.05714       1.59561
    327.06934       1.34561
    327.08155       1.84561
    327.09376       0.59561
    327.10597       1.97061
    327.11818       0.59561
    327.13039      -0.90439
    327.14260      -0.02939
    327.15480      -0.02939
    327.16701       0.47061
    327.17922       0.59561
    327.19143      -0.77939
    327.20364       0.84561
    327.21585      -1.02939
    327.22806       0.84561
    327.24026       1.34561
    327.25247       0.59561
    327.26468      -1.15439
    327.27689       0.59561
    327.28910       0.34561
    327.30131       1.47061
    327.31351      -0.02939
    327.32572       0.72061
    327.33793      -0.27939
    327.35014       0.97061
    327.36235       0.84561
    327.37456       1.47061
    327.38677       0.72061
    327.39897       0.97061
    327.41118       1.22061
    327.42339       0.84561
    327.43560       1.59561
    327.44781       0.47061
    327.46002      -0.15439
    327.47223       1.09561
    327.48443       0.34561
    327.49664       0.59561
    327.50885       0.84561
    327.52106      -0.40439
    327.53327      -1.40439
    327.54548       1.47061
    327.55769       1.22061
    327.56989       1.34561
    327.58210       0.22061
    327.59431      -0.02939
    327.60652      -0.15439
    327.61873       0.47061
    327.63094       0.47061
    327.64314       0.22061
    327.65535      -0.02939
    327.66756       1.72061
    327.67977       0.09561
    327.69198       1.09561
    327.70419       1.22061
    327.71640       0.34561
    327.72860       1.34561
    327.74081       0.34561
    327.75302       0.97061
    327.76523       0.97061
    327.77744       0.59561
    327.78965       0.59561
    327.80186      -0.40439
    327.81406       1.22061
    327.82627       0.47061
    327.83848       0.47061
    327.85069       1.47061
    327.86290      -0.52939
    327.87511      -0.27939
    327.88732      -0.40439
    327.89952      -0.90439
    327.91173       0.59561
    327.92394       0.59561
    327.93615      -0.02939
    327.94836      -0.27939
    327.96057      -0.52939
    327.97277      -0.02939
    327.98498       0.72061
    327.99719      -0.02939
    328.00940      -0.15439
    328.02161      -0.77939
    328.03382       0.72061
    328.04603       0.09561
    328.05823       0.09561
    328.07044       0.72061
    328.08265       0.47061
    328.09486       1.22061
    328.10707       0.72061
    328.11928       0.22061
    328.13149      -0.02939
    328.14369       0.47061
    328.15590       0.47061
    328.16811      -1.65439
    328.18032      -0.52939
    328.19253       0.72061
    328.20474       0.84561
    328.21695       0.09561
    328.22915       0.84561
    328.24136       1.34561
    328.25357       1.59561
    328.26578       0.47061
    328.27799      -0.52939
    328.29020      -1.02939
    328.30241      -0.40439
    328.31461       0.34561
    328.32682       0.97061
    328.33903       0.84561
    328.35124       0.47061
    328.36345       1.97061
    328.37566       2.09561
    328.38786       0.09561
    328.40007       1.09561
    328.41228       0.84561
    328.42449       0.47061
    328.43670       1.72061
    328.44891      -0.15439
    328.46112       0.59561
    328.47332      -0.77939
    328.48553       0.09561
    328.49774       1.47061
    328.50995       0.72061
    328.52216       1.22061
    328.53437       0.59561
    328.54658       0.97061
    328.55878       0.09561
    328.57099       1.22061
    328.58320       0.97061
    328.59541       1.72061
    328.60762       1.09561
    328.61983       1.09561
    328.63204       1.09561
    328.64424       0.97061
    328.65645       0.34561
    328.66866      -1.02939
    328.68087       0.72061
    328.69308       0.09561
    328.70529      -0.52939
    328.71749      -0.40439
    328.72970      -0.15439
    328.74191       1.09561
    328.75412      -0.27939
    328.76633      -0.15439
    328.77854       0.47061
    328.79075      -0.02939
    328.80295       1.47061
    328.81516       1.22061
    328.82737       0.72061
    328.83958       1.59561
    328.85179       0.34561
    328.86400       1.34561
    328.87621       0.09561
    328.88841      -0.65439
    328.90062       0.34561
    328.91283       0.84561
    328.92504       0.59561
    328.93725      -1.02939
    328.94946       0.47061
    328.96167       1.72061
    328.97387       1.22061
    328.98608       0.34561
    328.99829      -0.02939
    329.01050       1.59561
    329.02271       1.34561
    329.03492       0.47061
    329.04712      -0.27939
    329.05933      -0.15439
    329.07154       1.22061
    329.08375      -0.52939
    329.09596       0.34561
    329.10817       1.34561
    329.12038      -1.15439
    329.13258       0.72061
    329.14479       0.34561
    329.15700      -0.02939
    329.16921       1.09561
    329.18142      -0.15439
    329.19363      -0.77939
    329.20584      -0.15439
    329.21804      -0.52939
    329.23025      -0.15439
    329.24246      -0.15439
    329.25467       0.34561
    329.26688       0.97061
    329.27909       0.22061
    329.29130       0.22061
    329.30350       0.47061
    329.31571       0.84561
    329.32792       0.72061
    329.34013       1.59561
    329.35234       1.47061
    329.36455       0.97061
    329.37675       1.22061
    329.38896       0.97061
    329.40117       0.47061
    329.41338       0.59561
    329.42559       1.22061
    329.43780       0.09561
    329.45001       1.09561
    329.46221       0.47061
    329.47442      -0.27939
    329.48663       1.34561
    329.49884       1.09561
    329.51105       1.59561
    329.52326       0.22061
    329.53547      -0.40439
    329.54767       0.84561
    329.55988       1.22061
    329.57209       0.84561
    329.58430       1.22061
    329.59651       0.72061
    329.60872       0.22061
    329.62093       1.22061
    329.63313       0.84561
    329.64534       0.72061
    329.65755       1.47061
    329.66976       0.84561
    329.68197       0.97061
    329.69418       0.47061
    329.70639       0.47061
    329.71859      -0.40439
    329.73080      -0.15439
    329.74301      -0.02939
    329.75522       0.47061
    329.76743      -0.15439
    329.77964      -0.90439
    329.79184      -0.40439
    329.80405       0.09561
    329.81626       0.22061
    329.82847       0.09561
    329.84068       1.34561
    329.85289      -0.52939
    329.86510      -0.52939
    329.87730       1.97061
    329.88951      -0.27939
    329.90172       0.22061
    329.91393      -0.02939
    329.92614       1.59561
    329.93835       0.22061
    329.95056      -0.52939
    329.96276       0.59561
    329.97497       0.84561
    329.98718      -0.02939
    329.99939       0.34561
    330.01160      -0.52939
    330.02381       1.47061
    330.03602      -0.02939
    330.04822       0.97061
    330.06043       1.47061
    330.07264       0.72061
    330.08485       0.47061
    330.09706       2.22061
    330.10927       0.97061
    330.12147       2.22061
    330.13368       0.72061
    330.14589       1.97061
    330.15810       0.97061
    330.17031       0.72061
    330.18252       0.97061
    330.19473       0.84561
    330.20693       2.34561
    330.21914       1.59561
    330.23135       0.97061
    330.24356       1.34561
    330.25577       0.09561
    330.26798       0.47061
    330.28019       0.59561
    330.29239       1.84561
    330.30460       0.47061
    330.31681       0.97061
    330.32902       0.72061
    330.34123       0.97061
    330.35344       0.84561
    330.36565       0.34561
    330.37785       1.47061
    330.39006      -0.40439
    330.40227       0.22061
    330.41448       0.22061
    330.42669       0.59561
    330.43890       0.84561
    330.45110       1.97061
    330.46331       2.09561
    330.47552       1.34561
    330.48773       2.34561
    330.49994       1.47061
    330.51215       0.47061
    330.52436       0.84561
    330.53656       1.59561
    330.54877       1.72061
    330.56098       1.22061
    330.57319       0.84561
    330.58540       0.34561
    330.59761       0.84561
    330.60982       1.34561
    330.62202       1.47061
    330.63423       1.34561
    330.64644       1.84561
    330.65865       0.47061
    330.67086       1.22061
    330.68307       0.72061
    330.69528       0.97061
    330.70748       1.97061
    330.71969      -0.02939
    330.73190       0.59561
    330.74411       1.22061
    330.75632       1.84561
    330.76853       1.09561
    330.78073       0.47061
    330.79294       0.22061
    330.80515       2.59561
    330.81736       0.59561
    330.82957       0.97061
    330.84178       1.84561
    330.85399       1.97061
    330.86619       1.47061
    330.87840       1.72061
    330.89061       1.97061
    330.90282       2.09561
    330.91503       1.59561
    330.92724       0.97061
    330.93945       0.59561
    330.95165       0.22061
    330.96386       1.09561
    330.97607       1.34561
    330.98828       0.47061
    331.00049       0.72061
    331.01270      -0.15439
    331.02491       0.22061
    331.03711       0.34561
    331.04932       0.47061
    331.06153       1.09561
    331.07374      -0.02939
    331.08595       1.22061
    331.09816       1.59561
    331.11037       0.84561
    331.12257       2.09561
    331.13478       0.97061
    331.14699       1.97061
    331.15920       1.72061
    331.17141       1.47061
    331.18362       0.47061
    331.19582       1.09561
    331.20803       0.47061
    331.22024       1.59561
    331.23245       0.84561
    331.24466       1.09561
    331.25687      -0.40439
    331.26908      -0.52939
    331.28128       1.47061
    331.29349       0.59561
    331.30570       0.84561
    331.31791       0.34561
    331.33012      -0.40439
    331.34233       0.72061
    331.35454      -0.65439
    331.36674      -0.90439
    331.37895       0.34561
    331.39116      -0.27939
    331.40337       1.22061
    331.41558       0.97061
    331.42779       0.84561
    331.44000       1.47061
    331.45220       2.84561
    331.46441       1.09561
    331.47662       1.47061
    331.48883       1.47061
    331.50104       1.84561
    331.51325       1.47061
    331.52545       1.47061
    331.53766       0.47061
    331.54987       0.97061
    331.56208       0.97061
    331.57429       1.22061
    331.58650       0.97061
    331.59871       2.47061
    331.61091       1.84561
    331.62312       0.72061
    331.63533       1.22061
    331.64754       1.09561
    331.65975       1.84561
    331.67196       0.47061
    331.68417       0.59561
    331.69637      -0.52939
    331.70858       1.72061
    331.72079       1.09561
    331.73300       0.72061
    331.74521       2.72061
    331.75742       2.09561
    331.76963       1.84561
    331.78183      -0.27939
    331.79404      -0.27939
    331.80625      -0.02939
    331.81846       0.72061
    331.83067       0.47061
    331.84288       1.72061
    331.85508       1.34561
    331.86729       0.72061
    331.87950       1.84561
    331.89171       0.97061
    331.90392       0.34561
    331.91613      -0.65439
    331.92834      -0.15439
    331.94054       0.22061
    331.95275      -0.40439
    331.96496       0.47061
    331.97717       0.47061
    331.98938      -0.52939
    332.00159      -0.27939
    332.01380       0.72061
    332.02600       0.97061
    332.03821       0.47061
    332.05042       0.59561
    332.06263      -0.65439
    332.07484      -0.15439
    332.08705      -0.27939
    332.09926      -0.02939
    332.11146      -0.02939
    332.12367      -0.77939
    332.13588      -0.27939
    332.14809      -0.40439
    332.16030      -0.65439
    332.17251       0.72061
    332.18471      -0.27939
    332.19692       1.47061
    332.20913       0.72061
    332.22134       0.22061
    332.23355       0.34561
    332.24576       0.84561
    332.25797       1.09561
    332.27017      -0.52939
    332.28238       0.22061
    332.29459      -0.15439
    332.30680       0.22061
    332.31901       1.22061
    332.33122       0.47061
    332.34343       1.34561
    332.35563       0.97061
    332.36784      -0.02939
    332.38005       1.09561
    332.39226       0.47061
    332.40447      -0.77939
    332.41668       0.34561
    332.42889       0.22061
    332.44109       1.34561
    332.45330      -0.40439
    332.46551       0.59561
    332.47772       0.34561
    332.48993       1.22061
    332.50214       0.34561
    332.51435       0.22061
    332.52655       0.59561
    332.53876       2.22061
    332.55097       1.72061
    332.56318       0.84561
    332.57539       1.34561
    332.58760       1.09561
    332.59980       2.22061
    332.61201       0.59561
    332.62422      -0.15439
    332.63643       1.09561
    332.64864      -0.27939
    332.66085       0.09561
    332.67306      -0.40439
    332.68526      -0.02939
    332.69747       1.34561
    332.70968       0.22061
    332.72189       0.34561
    332.73410       1.09561
    332.74631       1.72061
    332.75852       0.47061
    332.77072       0.47061
    332.78293       0.34561
    332.79514       0.72061
    332.80735       0.22061
    332.81956       2.09561
    332.83177       0.97061
    332.84398      -0.02939
    332.85618       0.09561
    332.86839       0.72061
    332.88060       1.59561
    332.89281       0.84561
    332.90502       0.59561
    332.91723       0.84561
    332.92943       1.22061
    332.94164       0.72061
    332.95385       0.59561
    332.96606       0.22061
    332.97827       0.72061
    332.99048       0.59561
    333.00269       0.97061
    333.01489       0.72061
    333.02710       1.34561
    333.03931       0.09561
    333.05152      -0.40439
    333.06373       0.84561
    333.07594      -0.52939
    333.08815       1.97061
    333.10035       0.72061
    333.11256       1.09561
    333.12477       1.34561
    333.13698      -0.27939
    333.14919       0.59561
    333.16140       1.09561
    333.17361       1.72061
    333.18581      -0.02939
    333.19802       0.47061
    333.21023       0.84561
    333.22244       1.84561
    333.23465      -0.02939
    333.24686       0.34561
    333.25906       1.34561
    333.27127       1.09561
    333.28348       1.84561
    333.29569       0.97061
    333.30790       0.84561
    333.32011       0.72061
    333.33232       1.47061
    333.34452       1.34561
    333.35673       1.09561
    333.36894       0.47061
    333.38115       0.09561
    333.39336       0.59561
    333.40557       0.47061
    333.41778       0.09561
    333.42998      -0.52939
    333.44219       1.34561
    333.45440       0.97061
    333.46661       0.09561
    333.47882       1.59561
    333.49103       1.59561
    333.50324       0.97061
    333.51544       0.34561
    333.52765       0.47061
    333.53986       0.59561
    333.55207       0.22061
    333.56428       0.34561
    333.57649       0.09561
    333.58869       1.34561
    333.60090       0.72061
    333.61311       0.84561
    333.62532       1.22061
    333.63753       1.22061
    333.64974      -0.15439
    333.66195      -0.90439
    333.67415       0.72061
    333.68636       0.59561
    333.69857      -0.02939
    333.71078      -0.15439
    333.72299      -1.02939
    333.73520       0.72061
    333.74741       0.97061
    333.75961      -0.65439
    333.77182      -0.02939
    333.78403       0.22061
    333.79624      -0.52939
    333.80845      -0.15439
    333.82066       0.97061
    333.83287       1.09561
    333.84507      -0.27939
    333.85728       1.22061
    333.86949       0.34561
    333.88170       0.34561
    333.89391       1.09561
    333.90612       1.09561
    333.91832       1.72061
    333.93053       0.97061
    333.94274       0.34561
    333.95495       1.97061
    333.96716       0.72061
    333.97937       1.22061
    333.99158       0.59561
    334.00378       1.22061
    334.01599       1.47061
    334.02820       0.47061
    334.04041       1.34561
    334.05262      -0.52939
    334.06483       1.84561
    334.07704       1.84561
    334.08924      -0.15439
    334.10145       1.34561
    334.11366      -0.02939
    334.12587       0.22061
    334.13808       0.72061
    334.15029      -0.90439
    334.16250      -0.02939
    334.17470       1.09561
    334.18691       1.47061
    334.19912       0.84561
    334.21133      -0.27939
    334.22354       1.09561
    334.23575       0.47061
    334.24796       0.22061
    334.26016       0.84561
    334.27237       1.22061
    334.28458       0.97061
    334.29679       0.34561
    334.30900       0.59561
    334.32121       0.72061
    334.33341       2.59561
    334.34562       2.34561
    334.35783       0.97061
    334.37004       1.59561
    334.38225       0.59561
    334.39446       1.59561
    334.40667       1.72061
    334.41887       0.84561
    334.43108       0.34561
    334.44329       1.34561
    334.45550       0.72061
    334.46771      -0.27939
    334.47992      -1.27939
    334.49213      -0.15439
    334.50433       0.84561
    334.51654       0.72061
    334.52875       0.34561
    334.54096       0.34561
    334.55317       1.22061
    334.56538       0.97061
    334.57759      -0.27939
    334.58979       0.84561
    334.60200      -0.77939
    334.61421      -0.15439
    334.62642       0.09561
    334.63863       1.22061
    334.65084       1.72061
    334.66304       0.47061
    334.67525       0.34561
    334.68746       0.47061
    334.69967       1.09561
    334.71188       0.84561
    334.72409       1.09561
    334.73630      -0.65439
    334.74850      -0.40439
    334.76071       0.59561
    334.77292       0.84561
    334.78513      -0.15439
    334.79734      -0.27939
    334.80955       0.47061
    334.82176       0.84561
    334.83396       1.09561
    334.84617       1.09561
    334.85838       1.22061
    334.87059       1.72061
    334.88280       2.47061
    334.89501       1.47061
    334.90722       1.59561
    334.91942       0.84561
    334.93163       0.72061
    334.94384       1.22061
    334.95605       0.22061
    334.96826      -0.02939
    334.98047      -0.90439
    334.99267       2.09561
    335.00488       0.09561
    335.01709       1.09561
    335.02930       0.84561
    335.04151       0.47061
    335.05372       1.72061
    335.06593       1.22061
    335.07813       0.34561
    335.09034       1.84561
    335.10255       0.47061
    335.11476       0.97061
    335.12697       0.72061
    335.13918       0.72061
    335.15139       0.84561
    335.16359       0.72061
    335.17580       1.47061
    335.18801       0.97061
    335.20022       0.09561
    335.21243      -0.02939
    335.22464       0.84561
    335.23685       1.09561
    335.24905      -0.52939
    335.26126       2.09561
    335.27347       1.59561
    335.28568       0.47061
    335.29789       1.47061
    335.31010       0.22061
    335.32230       1.59561
    335.33451       0.34561
    335.34672       1.34561
    335.35893       1.84561
    335.37114       0.34561
    335.38335       0.84561
    335.39556       1.59561
    335.40776       2.47061
    335.41997       1.34561
    335.43218       0.34561
    335.44439       0.47061
    335.45660      -0.15439
    335.46881       2.34561
    335.48102       1.72061
    335.49322       0.59561
    335.50543       1.34561
    335.51764      -0.40439
    335.52985      -0.52939
    335.54206       0.47061
    335.55427       0.22061
    335.56648       1.47061
    335.57868      -0.40439
    335.59089       0.47061
    335.60310      -0.90439
    335.61531       1.34561
    335.62752       1.09561
    335.63973       0.72061
    335.65194      -0.40439
    335.66414      -0.40439
    335.67635       0.97061
    335.68856       0.47061
    335.70077       1.34561
    335.71298       0.09561
    335.72519       1.09561
    335.73739       0.47061
    335.74960      -0.27939
    335.76181       1.47061
    335.77402      -0.02939
    335.78623       1.34561
    335.79844       1.59561
    335.81065       1.47061
    335.82285       0.34561
    335.83506       0.09561
    335.84727       1.34561
    335.85948       2.34561
    335.87169       1.09561
    335.88390       1.09561
    335.89611       1.59561
    335.90831       0.72061
    335.92052       1.47061
    335.93273       1.22061
    335.94494      -0.27939
    335.95715       1.22061
    335.96936       0.59561
    335.98157       1.22061
    335.99377       0.47061
    336.00598       1.72061
    336.01819       1.72061
    336.03040       0.84561
    336.04261       1.22061
    336.05482       0.72061
    336.06702       0.47061
    336.07923       0.59561
    336.09144       0.47061
    336.10365       0.47061
    336.11586       0.47061
    336.12807       0.59561
    336.14028       0.84561
    336.15248       1.84561
    336.16469       0.97061
    336.17690       0.97061
    336.18911       1.72061
    336.20132       0.72061
    336.21353       0.97061
    336.22574       0.84561
    336.23794       1.22061
    336.25015       1.84561
    336.26236       1.09561
    336.27457       1.22061
    336.28678       0.97061
    336.29899       0.59561
    336.31120       0.09561
    336.32340       0.72061
    336.33561      -0.40439
    336.34782       0.22061
    336.36003      -0.02939
    336.37224      -0.27939
    336.38445       0.59561
    336.39665       0.09561
    336.40886       0.09561
    336.42107      -0.77939
    336.43328       1.34561
    336.44549       0.34561
    336.45770       0.97061
    336.46991       1.09561
    336.48211      -0.15439
    336.49432       0.34561
    336.50653       0.72061
    336.51874       0.34561
    336.53095       0.22061
    336.54316      -0.02939
    336.55537      -0.02939
    336.56757      -0.27939
    336.57978       0.59561
    336.59199       1.34561
    336.60420       0.22061
    336.61641       0.22061
    336.62862       1.09561
    336.64083       0.47061
    336.65303       1.72061
    336.66524       0.34561
    336.67745       1.34561
    336.68966       1.22061
    336.70187       0.59561
    336.71408      -0.27939
    336.72628       0.84561
    336.73849      -0.40439
    336.75070       0.72061
    336.76291       0.34561
    336.77512      -0.52939
    336.78733      -0.02939
    336.79954      -0.40439
    336.81174       0.47061
    336.82395      -0.15439
    336.83616       0.72061
    336.84837      -0.02939
    336.86058       0.22061
    336.87279       0.34561
    336.88500       0.97061
    336.89720       0.47061
    336.90941       1.09561
    336.92162       0.84561
    336.93383      -1.27939
    336.94604       1.09561
    336.95825       0.59561
    336.97046      -0.65439
    336.98266       1.59561
    336.99487       0.84561
    337.00708       1.09561
    337.01929       0.59561
    337.03150      -0.65439
    337.04371      -0.02939
    337.05592       1.47061
    337.06812      -1.02939
    337.08033       0.09561
    337.09254       0.09561
    337.10475      -1.27939
    337.11696       0.09561
    337.12917       0.22061
    337.14137      -0.52939
    337.15358      -0.77939
    337.16579       0.59561
    337.17800       0.84561
    337.19021      -0.65439
    337.20242       0.72061
    337.21463      -0.02939
    337.22683      -0.27939
    337.23904       0.22061
    337.25125       0.72061
    337.26346       0.72061
    337.27567       1.09561
    337.28788      -0.40439
    337.30009      -0.02939
    337.31229      -0.27939
    337.32450      -0.65439
    337.33671      -0.77939
    337.34892       1.09561
    337.36113       1.22061
    337.37334       1.84561
    337.38555       0.84561
    337.39775       1.59561
    337.40996       1.97061
    337.42217       1.72061
    337.43438       2.47061
    337.44659       0.34561
    337.45880       0.59561
    337.47100       1.47061
    337.48321       0.34561
    337.49542       1.34561
    337.50763       1.34561
    337.51984       0.22061
    337.53205       0.34561
    337.54426       1.34561
    337.55646       0.09561
    337.56867      -0.27939
    337.58088       1.47061
    337.59309       1.09561
    337.60530      -0.27939
    337.61751      -0.40439
    337.62972       0.34561
    337.64192       1.47061
    337.65413       0.84561
    337.66634       0.59561
    337.67855       1.72061
    337.69076       0.34561
    337.70297       1.09561
    337.71518      -0.27939
    337.72738       1.09561
    337.73959      -0.02939
    337.75180       0.97061
    337.76401       0.09561
    337.77622       0.84561
    337.78843      -0.02939
    337.80063      -1.27939
    337.81284      -0.27939
    337.82505      -0.65439
    337.83726       0.22061
    337.84947       0.47061
    337.86168      -0.27939
    337.87389       1.97061
    337.88609       0.59561
    337.89830       1.34561
    337.91051      -0.27939
    337.92272       0.47061
    337.93493       0.97061
    337.94714       0.22061
    337.95935       1.34561
    337.97155       0.84561
    337.98376       1.84561
    337.99597       1.22061
    338.00818       2.22061
    338.02039       1.72061
    338.03260       1.59561
    338.04481       1.34561
    338.05701       1.84561
    338.06922       0.84561
    338.08143       0.72061
    338.09364       1.09561
    338.10585       0.84561
    338.11806      -0.65439
    338.13026      -0.77939
    338.14247       0.09561
    338.15468       0.34561
    338.16689      -1.15439
    338.17910       1.59561
    338.19131       0.84561
    338.20352       0.09561
    338.21572       0.97061
    338.22793       0.59561
    338.24014       0.09561
    338.25235      -0.65439
    338.26456       1.72061
    338.27677       0.97061
    338.28898      -0.15439
    338.30118       1.34561
    338.31339      -0.15439
    338.32560      -0.52939
    338.33781       0.09561
    338.35002       0.97061
    338.36223       0.84561
    338.37444      -0.40439
    338.38664       1.22061
    338.39885       0.84561
    338.41106       0.34561
    338.42327       0.59561
    338.43548       1.72061
    338.44769       0.47061
    338.45990       0.34561
    338.47210       0.34561
    338.48431       1.59561
    338.49652       0.34561
    338.50873       1.84561
    338.52094      -0.27939
    338.53315      -0.40439
    338.54535       1.34561
    338.55756      -0.77939
    338.56977       0.47061
    338.58198      -0.77939
    338.59419       0.59561
    338.60640      -0.02939
    338.61861       0.34561
    338.63081       0.09561
    338.64302       0.47061
    338.65523       0.97061
    338.66744      -0.15439
    338.67965       0.22061
    338.69186       1.34561
    338.70407       0.97061
    338.71627       0.97061
    338.72848       0.97061
    338.74069       1.47061
    338.75290       0.97061
    338.76511       1.09561
    338.77732       0.72061
    338.78953       0.59561
    338.80173      -0.27939
    338.81394      -0.02939
    338.82615       0.72061
    338.83836      -0.40439
    338.85057      -0.40439
    338.86278       0.34561
    338.87498       0.09561
    338.88719      -0.15439
    338.89940      -0.15439
    338.91161       0.22061
    338.92382       0.84561
    338.93603       0.34561
    338.94824       0.59561
    338.96044       1.34561
    338.97265       1.22061
    338.98486       0.72061
    338.99707       0.34561
    339.00928       0.97061
    339.02149      -0.77939
    339.03370      -0.77939
    339.04590       1.47061
    339.05811       0.59561
    339.07032       1.72061
    339.08253       0.84561
    339.09474       0.34561
    339.10695       0.84561
    339.11916       0.59561
    339.13136       0.72061
    339.14357       0.47061
    339.15578       0.47061
    339.16799       0.34561
    339.18020      -1.77939
    339.19241       0.59561
    339.20461      -0.02939
    339.21682       1.09561
    339.22903       1.34561
    339.24124       1.22061
    339.25345       0.72061
    339.26566       0.22061
    339.27787       1.84561
    339.29007       1.34561
    339.30228       0.22061
    339.31449       1.84561
    339.32670       0.72061
    339.33891       0.72061
    339.35112       0.84561
    339.36333       0.09561
    339.37553       0.47061
    339.38774       0.59561
    339.39995      -0.65439
    339.41216       1.47061
    339.42437       1.22061
    339.43658       0.72061
    339.44879      -0.02939
    339.46099       1.34561
    339.47320       0.47061
    339.48541      -0.27939
    339.49762       2.47061
    339.50983       1.47061
    339.52204       1.47061
    339.53424       1.34561
    339.54645       1.34561
    339.55866       2.09561
    339.57087       0.34561
    339.58308       0.72061
    339.59529       0.09561
    339.60750       0.09561
    339.61970      -0.15439
    339.63191      -1.40439
    339.64412       0.22061
    339.65633      -0.52939
    339.66854       0.09561
    339.68075      -0.65439
    339.69296       0.59561
    339.70516       0.97061
    339.71737       1.47061
    339.72958      -0.15439
    339.74179       0.97061
    339.75400       0.97061
    339.76621      -0.15439
    339.77842       1.34561
    339.79062       0.59561
    339.80283       0.97061
    339.81504       0.97061
    339.82725       1.47061
    339.83946       1.59561
    339.85167       1.47061
    339.86387       1.34561
    339.87608       2.84561
    339.88829       1.47061
    339.90050       2.47061
    339.91271       1.22061
    339.92492       1.22061
    339.93713       0.59561
    339.94933       0.47061
    339.96154       0.59561
    339.97375       0.22061
    339.98596       0.22061
    339.99817       0.84561
    340.01038       0.47061
    340.02259       0.47061
    340.03479       0.34561
    340.04700       1.59561
    340.05921       0.59561
    340.07142       1.34561
    340.08363       0.47061
    340.09584       0.72061
    340.10805       1.84561
    340.12025       0.72061
    340.13246       0.97061
    340.14467       1.09561
    340.15688       0.47061
    340.16909      -0.02939
    340.18130       0.84561
    340.19351       0.59561
    340.20571       0.22061
    340.21792      -0.02939
    340.23013       1.09561
    340.24234       0.09561
    340.25455       0.97061
    340.26676       1.47061
    340.27896       0.34561
    340.29117       1.22061
    340.30338       1.22061
    340.31559       1.59561
    340.32780       1.72061
    340.34001      -0.15439
    340.35222       0.72061
    340.36442       0.59561
    340.37663      -0.52939
    340.38884       1.22061
    340.40105       0.22061
    340.41326       0.84561
    340.42547       0.72061
    340.43768       0.84561
    340.44988       1.09561
    340.46209       1.47061
    340.47430       1.22061
    340.48651       0.22061
    340.49872       0.72061
    340.51093       0.97061
    340.52314      -0.15439
    340.53534       1.09561
    340.54755      -0.15439
    340.55976       1.09561
    340.57197       0.84561
    340.58418       0.47061
    340.59639       1.09561
    340.60859       1.59561
    340.62080       0.59561
    340.63301       1.09561
    340.64522       2.22061
    340.65743       0.84561
    340.66964       0.72061
    340.68185       0.72061
    340.69405       1.59561
    340.70626       1.22061
    340.71847      -0.40439
    340.73068      -0.02939
    340.74289       1.97061
    340.75510       0.22061
    340.76731       0.09561
    340.77951       1.34561
    340.79172      -0.27939
    340.80393      -0.15439
    340.81614      -0.27939
    340.82835       1.34561
    340.84056       1.22061
    340.85277       1.97061
    340.86497       1.22061
    340.87718       1.72061
    340.88939       1.84561
    340.90160      -0.27939
    340.91381       0.84561
    340.92602      -0.02939
    340.93822       0.59561
    340.95043       0.72061
    340.96264      -0.77939
    340.97485       0.72061
    340.98706       1.72061
    340.99927       0.34561
    341.01148       0.34561
    341.02368       1.72061
    341.03589       0.22061
    341.04810      -0.27939
    341.06031       0.34561
    341.07252       1.09561
    341.08473      -0.40439
    341.09694       0.47061
    341.10914       0.47061
    341.12135       0.72061
    341.13356       0.72061
    341.14577       0.59561
    341.15798       1.22061
    341.17019       0.72061
    341.18240       0.72061
    341.19460       0.34561
    341.20681       0.97061
    341.21902      -0.65439
    341.23123      -0.27939
    341.24344      -0.02939
    341.25565       0.47061
    341.26785       0.72061
    341.28006       0.47061
    341.29227       0.97061
    341.30448       0.84561
    341.31669       0.34561
    341.32890       0.09561
    341.34111      -0.27939
    341.35331       0.34561
    341.36552       0.22061
    341.37773       0.22061
    341.38994      -0.90439
    341.40215       1.72061
    341.41436       0.09561
    341.42657       0.34561
    341.43877       0.97061
    341.45098       1.22061
    341.46319       1.72061
    341.47540       1.34561
    341.48761       1.09561
    341.49982       0.47061
    341.51203       0.22061
    341.52423      -0.27939
    341.53644      -0.02939
    341.54865      -0.65439
    341.56086      -0.65439
    341.57307       0.22061
    341.58528      -0.15439
    341.59749       0.22061
    341.60969       0.22061
    341.62190       0.59561
    341.63411       0.09561
    341.64632      -0.15439
    341.65853       1.22061
    341.67074       0.34561
    341.68294       0.72061
    341.69515       1.22061
    341.70736       1.59561
    341.71957       1.34561
    341.73178       0.09561
    341.74399       0.97061
    341.75620       1.22061
    341.76840      -0.40439
    341.78061      -0.65439
    341.79282       0.22061
    341.80503       0.22061
    341.81724      -0.15439
    341.82945       1.09561
    341.84166       1.84561
    341.85386       0.84561
    341.86607       0.72061
    341.87828       0.97061
    341.89049       1.22061
    341.90270       1.59561
    341.91491      -1.52939
    341.92712       1.47061
    341.93932       0.59561
    341.95153       0.22061
    341.96374       0.59561
    341.97595       1.34561
    341.98816       1.47061
    342.00037       0.22061
    342.01257       0.97061
    342.02478      -0.90439
    342.03699      -0.27939
    342.04920       1.09561
    342.06141      -0.15439
    342.07362       1.34561
    342.08583       0.97061
    342.09803      -0.40439
    342.11024       1.47061
    342.12245       0.47061
    342.13466       1.34561
    342.14687       0.97061
    342.15908       1.59561
    342.17129       1.09561
    342.18349       0.47061
    342.19570       1.22061
    342.20791       0.34561
    342.22012       0.97061
    342.23233       0.22061
    342.24454       0.84561
    342.25675       1.09561
    342.26895       0.22061
    342.28116       1.72061
    342.29337       0.22061
    342.30558       0.09561
    342.31779      -0.90439
    342.33000      -1.40439
    342.34220      -0.27939
    342.35441       1.34561
    342.36662       1.59561
    342.37883       0.47061
    342.39104       0.09561
    342.40325       0.72061
    342.41546       0.22061
    342.42766      -0.15439
    342.43987       1.34561
    342.45208      -0.27939
    342.46429       1.84561
    342.47650       0.34561
    342.48871       0.09561
    342.50092       1.22061
    342.51312      -0.52939
    342.52533      -0.52939
    342.53754       0.22061
    342.54975      -0.40439
    342.56196       0.09561
    342.57417       0.59561
    342.58638       1.09561
    342.59858       1.22061
    342.61079       2.34561
    342.62300       1.09561
    342.63521       2.34561
    342.64742       0.34561
    342.65963       0.47061
    342.67183       0.34561
    342.68404       0.84561
    342.69625      -0.15439
    342.70846       0.47061
    342.72067       0.59561
    342.73288       1.22061
    342.74509       0.84561
    342.75729       1.22061
    342.76950       1.72061
    342.78171      -0.15439
    342.79392      -0.77939
    342.80613       0.97061
    342.81834       0.09561
    342.83055      -0.27939
    342.84275       0.72061
    342.85496       0.72061
    342.86717      -0.15439
    342.87938       0.22061
    342.89159       0.72061
    342.90380       0.22061
    342.91601       1.22061
    342.92821       1.84561
    342.94042       0.97061
    342.95263       0.72061
    342.96484       1.34561
    342.97705       0.84561
    342.98926       0.09561
    343.00147       0.59561
    343.01367       0.72061
    343.02588      -0.40439
    343.03809      -0.52939
    343.05030       0.47061
    343.06251       1.09561
    343.07472       0.84561
    343.08692       1.22061
    343.09913       0.47061
    343.11134       0.97061
    343.12355       0.47061
    343.13576      -0.02939
    343.14797       0.09561
    343.16018       0.09561
    343.17238      -0.77939
    343.18459      -0.27939
    343.19680      -0.02939
    343.20901      -0.15439
    343.22122       0.59561
    343.23343       0.84561
    343.24564       0.47061
    343.25784       1.59561
    343.27005       0.09561
    343.28226       1.09561
    343.29447       1.22061
    343.30668       0.72061
    343.31889      -0.65439
    343.33110       0.59561
    343.34330       0.47061
    343.35551       0.34561
    343.36772       1.09561
    343.37993       1.09561
    343.39214       0.47061
    343.40435      -0.15439
    343.41655       0.59561
    343.42876      -0.02939
    343.44097      -0.15439
    343.45318      -0.02939
    343.46539       0.09561
    343.47760       1.47061
    343.48981       1.34561
    343.50201       0.09561
    343.51422       1.59561
    343.52643       0.72061
    343.53864       0.47061
    343.55085       0.97061
    343.56306      -0.40439
    343.57527      -0.77939
    343.58747       0.84561
    343.59968       0.09561
    343.61189      -0.77939
    343.62410      -0.02939
    343.63631      -0.52939
    343.64852       0.34561
    343.66073       1.34561
    343.67293       1.09561
    343.68514       0.22061
    343.69735       0.97061
    343.70956       1.34561
    343.72177       0.59561
    343.73398       1.72061
    343.74618       0.47061
    343.75839      -0.65439
    343.77060       0.34561
    343.78281       1.22061
    343.79502       1.47061
    343.80723       1.47061
    343.81944       0.34561
    343.83164      -1.02939
    343.84385      -0.27939
    343.85606       0.72061
    343.86827       0.59561
    343.88048       0.09561
    343.89269       1.59561
    343.90490       0.22061
    343.91710       0.09561
    343.92931       0.47061
    343.94152       0.47061
    343.95373       0.72061
    343.96594      -0.15439
    343.97815       0.97061
    343.99036       0.47061
    344.00256       0.09561
    344.01477       0.97061
    344.02698       0.59561
    344.03919       0.47061
    344.05140       0.72061
    344.06361       0.59561
    344.07581       0.09561
    344.08802       0.09561
    344.10023      -0.65439
    344.11244      -0.27939
    344.12465       0.97061
    344.13686       0.34561
    344.14907       1.34561
    344.16127       0.47061
    344.17348       0.09561
    344.18569       0.09561
    344.19790      -0.02939
    344.21011       0.22061
    344.22232       0.97061
    344.23453       0.34561
    344.24673       0.47061
    344.25894       0.22061
    344.27115       1.22061
    344.28336       1.72061
    344.29557       0.72061
    344.30778      -0.15439
    344.31999       0.59561
    344.33219      -0.02939
    344.34440       0.22061
    344.35661       0.47061
    344.36882       0.97061
    344.38103       0.09561
    344.39324       0.34561
    344.40545       0.09561
    344.41765       0.34561
    344.42986      -0.15439
    344.44207      -1.02939
    344.45428      -0.15439
    344.46649      -0.27939
    344.47870      -0.02939
    344.49090       1.09561
    344.50311       0.84561
    344.51532       1.22061
    344.52753       0.47061
    344.53974       0.59561
    344.55195      -0.77939
    344.56416       0.84561
    344.57636       0.47061
    344.58857       1.22061
    344.60078       1.22061
    344.61299      -0.40439
    344.62520       0.72061
    344.63741       0.47061
    344.64962       1.09561
    344.66182      -0.52939
    344.67403       0.47061
    344.68624       0.22061
    344.69845       0.59561
    344.71066      -0.15439
    344.72287       1.59561
    344.73508       0.47061
    344.74728      -0.40439
    344.75949       0.72061
    344.77170      -0.77939
    344.78391       0.59561
    344.79612       0.22061
    344.80833       1.97061
    344.82053       1.09561
    344.83274       1.09561
    344.84495       1.72061
    344.85716       0.72061
    344.86937       1.22061
    344.88158      -0.40439
    344.89379       1.09561
    344.90599       0.34561
    344.91820      -0.02939
    344.93041      -0.52939
    344.94262       0.97061
    344.95483       1.47061
    344.96704       0.47061
    344.97925       0.97061
    344.99145       0.47061
    345.00366       0.59561
    345.01587      -0.15439
    345.02808      -0.27939
    345.04029       0.97061
    345.05250       0.22061
    345.06471      -0.27939
    345.07691       0.59561
    345.08912       3.34561
    345.10133      -0.15439
    345.11354       1.59561
    345.12575       0.97061
    345.13796      -0.15439
    345.15016       0.34561
    345.16237      -0.27939
    345.17458       1.09561
    345.18679      -0.27939
    345.19900       1.09561
    345.21121       0.97061
    345.22342      -0.02939
    345.23562       2.09561
    345.24783      -0.65439
    345.26004       1.09561
    345.27225      -0.77939
    345.28446       0.22061
    345.29667       0.34561
    345.30888       0.84561
    345.32108       0.97061
    345.33329       0.72061
    345.34550       0.84561
    345.35771       1.47061
    345.36992       0.09561
    345.38213       0.84561
    345.39434       0.34561
    345.40654      -0.27939
    345.41875       0.34561
    345.43096       0.09561
    345.44317       0.84561
    345.45538       0.97061
    345.46759       0.84561
    345.47979      -0.15439
    345.49200      -1.02939
    345.50421       0.22061
    345.51642       1.97061
    345.52863       1.59561
    345.54084       0.34561
    345.55305       1.59561
    345.56525      -0.02939
    345.57746       1.22061
    345.58967       0.84561
    345.60188       0.59561
    345.61409       0.09561
    345.62630       1.72061
    345.63851       0.97061
    345.65071       0.72061
    345.66292       0.84561
    345.67513      -0.77939
    345.68734      -0.40439
    345.69955       0.59561
    345.71176      -0.77939
    345.72397      -0.15439
    345.73617       0.22061
    345.74838       0.09561
    345.76059      -0.15439
    345.77280       0.22061
    345.78501      -0.15439
    345.79722       0.47061
    345.80942      -0.90439
    345.82163       1.34561
    345.83384       1.59561
    345.84605       2.09561
    345.85826       1.47061
    345.87047       0.47061
    345.88268       1.59561
    345.89488       1.22061
    345.90709       1.84561
    345.91930       1.34561
    345.93151       1.97061
    345.94372       1.34561
    345.95593       0.34561
    345.96814       0.09561
    345.98034       0.59561
    345.99255      -0.90439
    346.00476       1.97061
    346.01697       0.47061
    346.02918      -0.15439
    346.04139       0.72061
    346.05360       1.09561
    346.06580       0.72061
    346.07801       0.34561
    346.09022      -0.02939
    346.10243       0.72061
    346.11464      -0.27939
    346.12685       2.34561
    346.13906       1.09561
    346.15126       0.72061
    346.16347       0.72061
    346.17568       0.84561
    346.18789       0.59561
    346.20010       0.72061
    346.21231      -0.02939
    346.22451      -0.52939
    346.23672       0.59561
    346.24893       0.72061
    346.26114       0.09561
    346.27335      -0.40439
    346.28556       0.72061
    346.29777       0.59561
    346.30997       0.22061
    346.32218      -0.65439
    346.33439       0.72061
    346.34660       1.47061
    346.35881       1.97061
    346.37102       1.72061
    346.38323       0.72061
    346.39543       0.47061
    346.40764       0.22061
    346.41985       1.59561
    346.43206       2.22061
    346.44427      -0.65439
    346.45648      -0.77939
    346.46869       0.09561
    346.48089      -0.02939
    346.49310       0.97061
    346.50531      -0.40439
    346.51752       0.84561
    346.52973       0.59561
    346.54194       0.97061
    346.55414       0.22061
    346.56635       0.09561
    346.57856      -0.27939
    346.59077      -1.02939
    346.60298       0.34561
    346.61519       1.47061
    346.62740       1.22061
    346.63960       0.59561
    346.65181      -0.15439
    346.66402       0.84561
    346.67623       0.09561
    346.68844      -0.15439
    346.70065      -0.02939
    346.71286      -0.15439
    346.72506       0.84561
    346.73727       2.22061
    346.74948      -0.02939
    346.76169      -0.77939
    346.77390       0.72061
    346.78611       1.09561
    346.79832       1.34561
    346.81052       0.34561
    346.82273       0.34561
    346.83494       0.34561
    346.84715       1.84561
    346.85936       1.09561
    346.87157       0.72061
    346.88377      -0.15439
    346.89598      -0.02939
    346.90819       1.97061
    346.92040       0.34561
    346.93261       0.34561
    346.94482       0.72061
    346.95703      -0.02939
    346.96923      -0.27939
    346.98144       0.59561
    346.99365       1.47061
    347.00586       0.34561
    347.01807       0.09561
    347.03028       0.34561
    347.04249       0.84561
    347.05469       0.47061
    347.06690       0.59561
    347.07911       1.22061
    347.09132       0.59561
    347.10353      -0.15439
    347.11574       0.34561
    347.12795       0.72061
    347.14015       0.47061
    347.15236       0.97061
    347.16457       0.59561
    347.17678       0.72061
    347.18899       0.59561
    347.20120      -0.02939
    347.21340       0.59561
    347.22561      -0.77939
    347.23782      -0.52939
    347.25003       0.59561
    347.26224       0.59561
    347.27445      -0.27939
    347.28666       0.97061
    347.29886      -1.52939
    347.31107      -0.77939
    347.32328       0.84561
    347.33549       0.97061
    347.34770      -0.27939
    347.35991       0.47061
    347.37212      -0.15439
    347.38432       1.22061
    347.39653      -0.27939
    347.40874      -0.65439
    347.42095       0.84561
    347.43316       0.22061
    347.44537       0.97061
    347.45758       0.84561
    347.46978       0.34561
    347.48199       0.22061
    347.49420      -1.15439
    347.50641      -0.15439
    347.51862       0.34561
    347.53083       0.59561
    347.54304      -0.27939
    347.55524       0.97061
    347.56745       2.47061
    347.57966       0.97061
    347.59187      -0.02939
    347.60408       0.84561
    347.61629       0.72061
    347.62849       1.72061
    347.64070       1.22061
    347.65291       0.09561
    347.66512       1.47061
    347.67733       0.34561
    347.68954       2.22061
    347.70175       1.47061
    347.71395       1.22061
    347.72616       0.09561
    347.73837      -0.40439
    347.75058      -0.02939
    347.76279       0.59561
    347.77500       0.97061
    347.78721       1.47061
    347.79941       0.72061
    347.81162      -0.52939
    347.82383       0.47061
    347.83604       0.97061
    347.84825       0.34561
    347.86046       0.84561
    347.87267       1.84561
    347.88487       0.97061
    347.89708       1.22061
    347.90929      -0.02939
    347.92150       1.47061
    347.93371       2.34561
    347.94592       0.22061
    347.95812       1.97061
    347.97033       1.09561
    347.98254       0.34561
    347.99475       1.34561
    348.00696       0.84561
    348.01917       1.59561
    348.03138       1.72061
    348.04358       0.09561
    348.05579       1.47061
    348.06800       0.72061
    348.08021      -0.40439
    348.09242       1.09561
    348.10463       1.47061
    348.11684       0.22061
    348.12904       0.34561
    348.14125       0.47061
    348.15346       1.59561
    348.16567       1.47061
    348.17788       1.22061
    348.19009       0.59561
    348.20230       0.59561
    348.21450      -0.27939
    348.22671       1.22061
    348.23892       1.22061
    348.25113       0.59561
    348.26334       0.47061
    348.27555       0.59561
    348.28775       0.72061
    348.29996      -0.15439
    348.31217       0.09561
    348.32438      -0.02939
    348.33659       1.47061
    348.34880       0.97061
    348.36101       0.97061
    348.37321      -0.65439
    348.38542       0.22061
    348.39763       0.34561
    348.40984       0.34561
    348.42205      -0.02939
    348.43426       1.84561
    348.44647       0.84561
    348.45867       0.84561
    348.47088       1.09561
    348.48309       1.59561
    348.49530      -0.15439
    348.50751       1.22061
    348.51972       1.59561
    348.53193       1.22061
    348.54413       0.59561
    348.55634       0.09561
    348.56855       0.34561
    348.58076       1.34561
    348.59297       0.97061
    348.60518       0.09561
    348.61738       0.97061
    348.62959       0.22061
    348.64180      -1.15439
    348.65401      -0.15439
    348.66622       0.72061
    348.67843       0.84561
    348.69064       1.72061
    348.70284       0.72061
    348.71505       1.22061
    348.72726       1.34561
    348.73947       1.09561
    348.75168       0.97061
    348.76389       2.34561
    348.77610       0.09561
    348.78830       1.09561
    348.80051       1.84561
    348.81272      -0.90439
    348.82493       1.72061
    348.83714       0.97061
    348.84935       0.47061
    348.86156       1.34561
    348.87376       1.59561
    348.88597       0.84561
    348.89818       0.47061
    348.91039       1.34561
    348.92260       0.97061
    348.93481       0.34561
    348.94702       0.97061
    348.95922       1.47061
    348.97143       1.09561
    348.98364       0.34561
    348.99585       0.72061
    349.00806       1.59561
    349.02027       1.47061
    349.03247       0.47061
    349.04468      -0.02939
    349.05689      -0.02939
    349.06910       1.09561
    349.08131       0.22061
    349.09352      -0.65439
    349.10573      -0.40439
    349.11793      -0.02939
    349.13014      -0.65439
    349.14235       0.09561
    349.15456      -0.27939
    349.16677       1.47061
    349.17898       1.34561
    349.19119       0.59561
    349.20339      -0.15439
    349.21560       0.09561
    349.22781       1.22061
    349.24002       1.09561
[truncated: 59,081 more chars]
