# Supplementary material for: Solvent Controlled Generation of Spin Active Polarons in Two-Dimensional Material under UV Light Irradiation
Source: J Am Chem Soc. 2024 May 2;146(22):15010–8. doi: 10.1021/jacs.3c13296 (PMC11157526; doi:10.1021/jacs.3c13296)
Supplement: Supplementary file 1 — ja3c13296_si_001.zip [file ja3c13296_si_001.zip › Data_archive/EPR-raw-data/Figure-1a-GF-powder-light-90K.txt]

waves=1 length=8192 data=CH1/2 
title= ~
sample= ~
comment= ~
date= 2022/05/16~13:41:57
cf325.000 st60.00 rmfirst fq100.00 md0.5x1
am6.00x100 tc0.03 uF9085.763000 MHz uP0.60000    mW 
accumu= 5
===== CH1 data Wave No.1 ===== 
mT            Intensity 
    275.00000    1016.02869
    275.01221    1016.40369
    275.02442    1016.90369
    275.03663    1016.90369
    275.04883    1020.77869
    275.06104    1023.65369
    275.07325    1023.40356
    275.08546    1026.02844
    275.09767    1028.02844
    275.10988    1030.77844
    275.12209    1032.15344
    275.13429    1035.40344
    275.14650    1033.40344
    275.15871    1032.65344
    275.17092    1032.90344
    275.18313    1035.40344
    275.19534    1036.40344
    275.20754    1036.77844
    275.21975    1036.40344
    275.23196    1039.15344
    275.24417    1040.27844
    275.25638    1041.65344
    275.26859    1041.65344
    275.28080    1044.40344
    275.29300    1045.40344
    275.30521    1045.77844
    275.31742    1045.77844
    275.32963    1045.15344
    275.34184    1045.27844
    275.35405    1046.65344
    275.36626    1045.65344
    275.37846    1043.52844
    275.39067    1045.40344
    275.40288    1043.40344
    275.41509    1043.65344
    275.42730    1039.90344
    275.43951    1039.52844
    275.45172    1034.52844
    275.46392    1031.27844
    275.47613    1028.77844
    275.48834    1026.77844
    275.50055    1024.77844
    275.51276    1022.90369
    275.52497    1021.90363
    275.53717    1020.27869
    275.54938    1021.77869
    275.56159    1020.27869
    275.57380    1015.15369
    275.58601    1015.65369
    275.59822    1013.65369
    275.61043    1012.15369
    275.62263    1012.02869
    275.63484    1010.02869
    275.64705    1009.77869
    275.65926    1009.02869
    275.67147    1011.27869
    275.68368    1011.02869
    275.69589    1012.02869
    275.70809    1011.15369
    275.72030    1013.77869
    275.73251    1015.52869
    275.74472    1016.27869
    275.75693    1016.02869
    275.76914    1015.77869
    275.78135    1015.90369
    275.79355    1015.15369
    275.80576    1016.52869
    275.81797    1016.40369
    275.83018    1016.52869
    275.84239    1018.90369
    275.85460    1020.52869
    275.86681    1021.27869
    275.87901    1025.52844
    275.89122    1028.15344
    275.90343    1028.40344
    275.91564    1027.27844
    275.92785    1028.77844
    275.94006    1029.27844
    275.95226    1032.27844
    275.96447    1033.27844
    275.97668    1033.02844
    275.98889    1035.02844
    276.00110    1032.02844
    276.01331    1034.77844
    276.02552    1036.65344
    276.03772    1036.02844
    276.04993    1035.02844
    276.06214    1034.27844
    276.07435    1036.77844
    276.08656    1036.40344
    276.09877    1038.15344
    276.11098    1039.77844
    276.12318    1040.27844
    276.13539    1039.65344
    276.14760    1038.90344
    276.15981    1037.15344
    276.17202    1036.77844
    276.18423    1035.77844
    276.19644    1035.77844
    276.20864    1037.40344
    276.22085    1037.77844
    276.23306    1036.40344
    276.24527    1036.52844
    276.25748    1039.15344
    276.26969    1037.40344
    276.28189    1036.27844
    276.29410    1037.27844
    276.30631    1038.65344
    276.31852    1040.52844
    276.33073    1043.02844
    276.34294    1042.52844
    276.35515    1040.40344
    276.36735    1037.90344
    276.37956    1033.65344
    276.39177    1031.15344
    276.40398    1025.02869
    276.41619    1020.90369
    276.42840    1018.02869
    276.44061    1013.77869
    276.45281    1011.40369
    276.46502    1009.65369
    276.47723    1008.77869
    276.48944    1008.40369
    276.50165    1009.40369
    276.51386    1008.77869
    276.52607    1006.40369
    276.53827    1004.40369
    276.55048    1002.90369
    276.56269    1002.02869
    276.57490    1002.52869
    276.58711    1003.40369
    276.59932    1002.40369
    276.61152    1001.90369
    276.62373    1001.27869
    276.63594     997.65369
    276.64815     989.65369
    276.66036     982.65369
    276.67257     977.90369
    276.68478     974.15369
    276.69698     971.77869
    276.70919     968.90369
    276.72140     969.15369
    276.73361     969.40369
    276.74582     970.65369
    276.75803     971.02869
    276.77024     967.90369
    276.78244     968.40369
    276.79465     968.27869
    276.80686     970.90369
    276.81907     969.90369
    276.83128     970.02869
    276.84349     971.52869
    276.85570     972.15369
    276.86790     973.65369
    276.88011     973.40369
    276.89232     973.90369
    276.90453     973.52869
    276.91674     973.15369
    276.92895     971.27869
    276.94115     971.15369
    276.95336     970.15369
    276.96557     973.27869
    276.97778     974.02869
    276.98999     972.27869
    277.00220     970.40369
    277.01441     970.65369
    277.02661     970.15369
    277.03882     971.90369
    277.05103     973.27869
    277.06324     972.15369
    277.07545     970.65369
    277.08766     971.52869
    277.09987     973.40369
    277.11207     974.40369
    277.12428     975.02869
    277.13649     975.77869
    277.14870     977.27869
    277.16091     979.52869
    277.17312     982.40369
    277.18533     984.02869
    277.19753     986.27869
    277.20974     988.40369
    277.22195     990.40369
    277.23416     990.65369
    277.24637     994.15369
    277.25858     995.52869
    277.27079     996.15369
    277.28299     996.90369
    277.29520     996.27869
    277.30741     998.52869
    277.31962    1000.52869
    277.33183    1002.02869
    277.34404    1001.52869
    277.35624     999.52869
    277.36845     997.40369
    277.38066     995.77869
    277.39287     992.65369
    277.40508     988.65369
    277.41729     984.77869
    277.42950     984.02869
    277.44170     982.90369
    277.45391     981.90369
    277.46612     979.02869
    277.47833     978.27869
    277.49054     976.90369
    277.50275     976.52869
    277.51496     977.77869
    277.52716     977.40369
    277.53937     978.02869
    277.55158     978.02869
    277.56379     981.02869
    277.57600     981.15369
    277.58821     982.65369
    277.60042     981.65369
    277.61262     984.27869
    277.62483     987.15369
    277.63704     987.27869
    277.64925     986.02869
    277.66146     984.65369
    277.67367     980.90369
    277.68587     979.15369
    277.69808     974.02869
    277.71029     971.40369
    277.72250     969.90369
    277.73471     968.40369
    277.74692     970.65369
    277.75913     971.65369
    277.77133     975.15369
    277.78354     976.77869
    277.79575     981.65369
    277.80796     985.90369
    277.82017     985.90369
    277.83238     991.27869
    277.84459     994.15369
    277.85679     996.65369
    277.86900     998.65369
    277.88121     999.52869
    277.89342    1000.15369
    277.90563    1001.65369
    277.91784    1002.52869
    277.93005    1000.52869
    277.94225    1002.40369
    277.95446    1005.65369
    277.96667    1005.77869
    277.97888    1007.15369
    277.99109    1008.27869
    278.00330    1009.40369
    278.01550    1008.15369
    278.02771    1008.52869
    278.03992    1007.65369
    278.05213    1007.77869
    278.06434    1007.15369
    278.07655    1009.02869
    278.08876    1010.77869
    278.10096    1011.27869
    278.11317    1013.15369
    278.12538    1014.65369
    278.13759    1017.52869
    278.14980    1018.15369
    278.16201    1015.02869
    278.17422    1014.15369
    278.18642    1013.02869
    278.19863    1014.27869
    278.21084    1012.77869
    278.22305    1012.90369
    278.23526    1013.40369
    278.24747    1014.27869
    278.25968    1015.90369
    278.27188    1017.90369
    278.28409    1019.65369
    278.29630    1021.02869
    278.30851    1024.77844
    278.32072    1029.52844
    278.33293    1033.15344
    278.34513    1037.90344
    278.35734    1038.90344
    278.36955    1041.52844
    278.38176    1045.02844
    278.39397    1047.02844
    278.40618    1050.52844
    278.41839    1052.27844
    278.43059    1052.15344
    278.44280    1051.90344
    278.45501    1049.65344
    278.46722    1047.77844
    278.47943    1043.40344
    278.49164    1039.40344
    278.50385    1035.65344
    278.51605    1033.52844
    278.52826    1031.02844
    278.54047    1028.27844
    278.55268    1029.77844
    278.56489    1028.77844
    278.57710    1026.52856
    278.58931    1025.52844
    278.60151    1028.15344
    278.61372    1030.52844
    278.62593    1032.02844
    278.63814    1030.15344
    278.65035    1031.02844
    278.66256    1032.15344
    278.67476    1032.40344
    278.68697    1033.65344
    278.69918    1033.77844
    278.71139    1033.65344
    278.72360    1034.02844
    278.73581    1032.02844
    278.74802    1032.02844
    278.76022    1031.40344
    278.77243    1030.15344
    278.78464    1030.65344
    278.79685    1031.27844
    278.80906    1032.02844
    278.82127    1030.27844
    278.83348    1029.40344
    278.84568    1028.27844
    278.85789    1028.15344
    278.87010    1025.27856
    278.88231    1023.15369
    278.89452    1020.40369
    278.90673    1018.02869
    278.91894    1015.40369
    278.93114    1011.27869
    278.94335    1011.90369
    278.95556    1013.52869
    278.96777    1016.02869
    278.97998    1019.27869
    278.99219    1021.02863
    279.00440    1021.90369
    279.01660    1022.02869
    279.02881    1023.15369
    279.04102    1022.15369
    279.05323    1023.40369
    279.06544    1023.52863
    279.07765    1024.02856
    279.08985    1024.27856
    279.10206    1023.27863
    279.11427    1026.02856
    279.12648    1026.27856
    279.13869    1024.15356
    279.15090    1022.65356
    279.16311    1022.40369
    279.17531    1023.15369
    279.18752    1023.40369
    279.19973    1021.52869
    279.21194    1020.65369
    279.22415    1019.40369
    279.23636    1018.02869
    279.24857    1017.02869
    279.26077    1013.77869
    279.27298    1008.52869
    279.28519    1006.40369
    279.29740    1004.52869
    279.30961    1004.27869
    279.32182    1004.27869
    279.33403    1005.27869
    279.34623    1004.65369
    279.35844    1004.02869
    279.37065    1004.52869
    279.38286    1004.77869
    279.39507    1004.65369
    279.40728    1004.65369
    279.41948    1003.77869
    279.43169    1003.27869
    279.44390    1006.27869
    279.45611    1005.40369
    279.46832    1005.40369
    279.48053    1004.15369
    279.49274    1003.52869
    279.50494    1003.90369
    279.51715    1005.15369
    279.52936    1006.40369
    279.54157    1006.02869
    279.55378    1004.90369
    279.56599    1004.90369
    279.57820    1002.90369
    279.59040    1003.27869
    279.60261    1004.52869
    279.61482    1004.90369
    279.62703    1005.40369
    279.63924    1005.27869
    279.65145    1005.65369
    279.66366    1005.15369
    279.67586    1006.15369
    279.68807    1005.27869
    279.70028    1004.02869
    279.71249    1005.40369
    279.72470    1005.40369
    279.73691    1006.27869
    279.74911    1006.77869
    279.76132    1008.15369
    279.77353    1011.02869
    279.78574    1013.15369
    279.79795    1014.40369
    279.81016    1014.40369
    279.82237    1017.52869
    279.83457    1018.02869
    279.84678    1017.27869
    279.85899    1016.77869
    279.87120    1015.40369
    279.88341    1013.27869
    279.89562    1012.52869
    279.90783    1013.52869
    279.92003    1017.15369
    279.93224    1021.02869
    279.94445    1024.02869
    279.95666    1027.27844
    279.96887    1029.02844
    279.98108    1030.77844
    279.99329    1035.52844
    280.00549    1038.15344
    280.01770    1039.65344
    280.02991    1039.15344
    280.04212    1041.02844
    280.05433    1040.65344
    280.06654    1041.15344
    280.07874    1043.90344
    280.09095    1045.02844
    280.10316    1048.15344
    280.11537    1048.02844
    280.12758    1046.02844
    280.13979    1045.65344
    280.15200    1044.15344
    280.16420    1041.02844
    280.17641    1039.02844
    280.18862    1039.02844
    280.20083    1043.15344
    280.21304    1046.02844
    280.22525    1045.90344
    280.23746    1043.65344
    280.24966    1042.52844
    280.26187    1040.90344
    280.27408    1040.65344
    280.28629    1042.77844
    280.29850    1042.27844
    280.31071    1040.15344
    280.32292    1038.90344
    280.33512    1037.40344
    280.34733    1037.40344
    280.35954    1037.02844
    280.37175    1036.52844
    280.38396    1036.40344
    280.39617    1036.65344
    280.40838    1033.52844
    280.42058    1030.40344
    280.43279    1030.15344
    280.44500    1027.27844
    280.45721    1025.40344
    280.46942    1024.65356
    280.48163    1026.77844
    280.49383    1027.27844
    280.50604    1028.90344
    280.51825    1030.52844
    280.53046    1030.40344
    280.54267    1032.65344
    280.55488    1035.52844
    280.56709    1035.27844
    280.57929    1036.27844
    280.59150    1035.90344
    280.60371    1034.52844
    280.61592    1032.27844
    280.62813    1028.77856
    280.64034    1023.27863
    280.65255    1017.52869
    280.66475    1013.15369
    280.67696    1012.77869
    280.68917    1010.65369
    280.70138    1011.02869
    280.71359    1008.90369
    280.72580    1008.40369
    280.73801    1007.77869
    280.75021    1010.27869
    280.76242    1009.65369
    280.77463    1008.90369
    280.78684    1010.02869
    280.79905    1009.02869
    280.81126    1011.65369
    280.82346    1013.27869
    280.83567    1015.90369
    280.84788    1015.40369
    280.86009    1016.02869
    280.87230    1015.77869
    280.88451    1015.90369
    280.89672    1015.65369
    280.90892    1013.40369
    280.92113    1012.65369
    280.93334    1009.15369
    280.94555    1009.02869
    280.95776    1002.27869
    280.96997     999.40369
    280.98218     997.15369
    280.99438     997.02869
    281.00659     996.52869
    281.01880     997.77869
    281.03101     998.90369
    281.04322     998.65369
    281.05543     999.02869
    281.06764     995.90369
    281.07984     994.77869
    281.09205     995.15369
    281.10426     996.27869
    281.11647     996.27869
    281.12868     996.52869
    281.14089     997.77869
    281.15309     998.65369
    281.16530    1001.65369
    281.17751    1003.90369
    281.18972    1003.90369
    281.20193    1005.90369
    281.21414    1008.02869
    281.22635    1008.40369
    281.23855    1009.27869
    281.25076    1006.77869
    281.26297    1004.77869
    281.27518    1005.77869
    281.28739    1006.90369
    281.29960    1006.40369
    281.31181    1005.40369
    281.32401    1005.77869
    281.33622    1003.77869
    281.34843    1005.65369
    281.36064    1003.77869
    281.37285    1003.40369
    281.38506    1004.77869
    281.39727    1005.90369
    281.40947    1008.02869
    281.42168    1008.40369
    281.43389    1007.02869
    281.44610    1003.52869
    281.45831    1000.90369
    281.47052     999.52869
    281.48272     998.15369
    281.49493     996.15369
    281.50714     995.90369
    281.51935     996.27869
    281.53156     996.90369
    281.54377     996.40369
    281.55598     994.52869
    281.56818     993.52869
    281.58039     993.27869
    281.59260     993.02869
    281.60481     991.52869
    281.61702     990.77869
    281.62923     987.65369
    281.64144     988.02869
    281.65364     987.90369
    281.66585     989.65369
    281.67806     989.65369
    281.69027     989.90369
    281.70248     990.65369
    281.71469     990.77869
    281.72690     992.52869
    281.73910     994.27869
    281.75131     993.65369
    281.76352     993.15369
    281.77573     990.27869
    281.78794     990.27869
    281.80015     989.77869
    281.81236     988.90369
    281.82456     987.02869
    281.83677     987.27869
    281.84898     987.40369
    281.86119     987.77869
    281.87340     987.90369
    281.88561     991.27869
    281.89781     994.65369
    281.91002     997.02869
    281.92223     995.52869
    281.93444     997.02869
    281.94665     997.65369
    281.95886     999.27869
    281.97107    1002.15369
    281.98327    1003.02869
    281.99548    1005.65369
    282.00769    1007.02869
    282.01990    1010.40369
    282.03211    1012.40369
    282.04432    1016.40369
    282.05653    1016.52869
    282.06873    1017.52869
    282.08094    1018.02869
    282.09315    1018.40369
    282.10536    1016.77869
    282.11757    1014.40369
    282.12978    1013.40369
    282.14199    1014.02869
    282.15419    1014.77869
    282.16640    1017.15369
    282.17861    1019.40369
    282.19082    1022.15369
    282.20303    1022.15369
    282.21524    1022.52869
    282.22744    1021.27869
    282.23965    1018.15369
    282.25186    1018.90369
    282.26407    1021.27869
    282.27628    1022.52869
    282.28849    1021.40363
    282.30070    1024.27856
    282.31290    1024.90356
    282.32511    1024.40369
    282.33732    1024.15356
    282.34953    1023.52869
    282.36174    1023.27856
    282.37395    1025.27856
    282.38616    1025.65356
    282.39836    1025.90344
    282.41057    1025.27869
    282.42278    1028.52844
    282.43499    1030.27844
    282.44720    1032.15344
    282.45941    1030.27844
    282.47162    1028.77844
    282.48382    1029.15344
    282.49603    1031.40344
    282.50824    1036.77844
    282.52045    1037.15344
    282.53266    1036.40344
    282.54487    1035.40344
    282.55707    1033.90344
    282.56928    1033.90344
    282.58149    1034.02844
    282.59370    1037.27844
    282.60591    1036.27844
    282.61812    1036.02844
    282.63033    1038.40344
    282.64253    1039.27844
    282.65474    1038.65344
    282.66695    1038.02844
    282.67916    1036.02844
    282.69137    1032.02844
    282.70358    1029.02844
    282.71579    1026.77844
    282.72799    1024.90356
    282.74020    1022.77869
    282.75241    1018.77869
    282.76462    1014.15369
    282.77683    1013.65369
    282.78904    1010.77869
    282.80125    1011.15369
    282.81345    1008.40369
    282.82566    1010.15369
    282.83787    1010.65369
    282.85008    1009.40369
    282.86229    1007.52869
    282.87450    1009.27869
    282.88670    1015.27869
    282.89891    1017.77869
    282.91112    1017.77869
    282.92333    1018.40369
    282.93554    1020.52869
    282.94775    1020.40369
    282.95996    1016.02869
    282.97216    1014.65369
    282.98437    1013.52869
    282.99658    1014.27869
    283.00879    1013.65369
    283.02100    1014.40369
    283.03321    1016.77869
    283.04542    1018.52869
    283.05762    1021.90369
    283.06983    1022.40369
    283.08204    1024.02856
    283.09425    1021.90369
    283.10646    1021.02869
    283.11867    1022.65363
    283.13088    1022.90369
    283.14308    1022.15369
    283.15529    1020.65369
    283.16750    1019.77869
    283.17971    1019.15369
    283.19192    1017.52869
    283.20413    1016.27869
    283.21634    1013.77869
    283.22854    1013.02869
    283.24075    1016.65369
    283.25296    1016.65369
    283.26517    1014.27869
    283.27738    1014.02869
    283.28959    1014.52869
    283.30179    1017.02869
    283.31400    1019.15369
    283.32621    1018.90369
    283.33842    1018.90369
    283.35063    1018.15369
    283.36284    1018.02869
    283.37505    1017.52869
    283.38725    1018.15369
    283.39946    1017.27869
    283.41167    1017.15369
    283.42388    1018.15369
    283.43609    1017.90369
    283.44830    1016.40369
    283.46051    1013.77869
    283.47271    1010.65369
    283.48492    1007.65369
    283.49713    1006.90369
    283.50934    1003.27869
    283.52155     999.52869
    283.53376     996.15369
    283.54597     992.65369
    283.55817     989.27869
    283.57038     986.02869
    283.58259     984.65369
    283.59480     982.15369
    283.60701     981.02869
    283.61922     977.15369
    283.63142     976.27869
    283.64363     973.27869
    283.65584     975.27869
    283.66805     974.77869
    283.68026     972.52869
    283.69247     971.65369
    283.70468     972.65369
    283.71688     974.77869
    283.72909     978.40369
    283.74130     982.90369
    283.75351     985.77869
    283.76572     987.15369
    283.77793     990.27869
    283.79014     992.02869
    283.80234     993.40369
    283.81455     995.27869
    283.82676     997.02869
    283.83897     995.40369
    283.85118     993.90369
    283.86339     991.65369
    283.87560     990.52869
    283.88780     989.52869
    283.90001     990.52869
    283.91222     990.02869
    283.92443     988.77869
    283.93664     986.65369
    283.94885     983.40369
    283.96105     981.15369
    283.97326     981.02869
    283.98547     978.52869
    283.99768     978.15369
    284.00989     977.77869
    284.02210     979.52869
    284.03431     983.52869
    284.04651     987.15369
    284.05872     991.02869
    284.07093     990.90369
    284.08314     994.52869
    284.09535     995.52869
    284.10756     996.27869
    284.11977     998.27869
    284.13197     996.65369
    284.14418     994.90369
    284.15639     993.65369
    284.16860     994.40369
    284.18081     995.40369
    284.19302     997.52869
    284.20523     999.27869
    284.21743    1001.15369
    284.22964    1003.52869
    284.24185    1005.77869
    284.25406    1009.40369
    284.26627    1012.52869
    284.27848    1016.27869
    284.29068    1018.90369
    284.30289    1021.77869
    284.31510    1022.52869
    284.32731    1025.02844
    284.33952    1026.02844
    284.35173    1025.40356
    284.36394    1027.52844
    284.37614    1027.40356
    284.38835    1027.15344
    284.40056    1025.90344
    284.41277    1024.52856
    284.42498    1023.77869
    284.43719    1024.02869
    284.44940    1023.02856
    284.46160    1024.02856
    284.47381    1026.15356
    284.48602    1024.40356
    284.49823    1020.65369
    284.51044    1020.77869
    284.52265    1020.52869
    284.53486    1023.90356
    284.54706    1025.65356
    284.55927    1026.52844
    284.57148    1024.77856
    284.58369    1023.90356
    284.59590    1023.90369
    284.60811    1025.65356
    284.62031    1026.15344
    284.63252    1027.52844
    284.64473    1029.27844
    284.65694    1031.52844
    284.66915    1030.90344
    284.68136    1030.02844
    284.69357    1031.77844
    284.70577    1032.52844
    284.71798    1031.02844
    284.73019    1029.77844
    284.74240    1028.77844
    284.75461    1027.27856
    284.76682    1026.15344
    284.77903    1024.90356
    284.79123    1021.40369
    284.80344    1018.90369
    284.81565    1019.27869
    284.82786    1019.65369
    284.84007    1025.65344
    284.85228    1027.90344
    284.86449    1030.15344
    284.87669    1030.15344
    284.88890    1031.52844
    284.90111    1032.02844
    284.91332    1031.15344
    284.92553    1029.52844
    284.93774    1030.40344
    284.94995    1028.27844
    284.96215    1028.40344
    284.97436    1027.77844
    284.98657    1025.90356
    284.99878    1024.02869
    285.01099    1025.52844
    285.02320    1028.27844
    285.03540    1029.77844
    285.04761    1031.15344
    285.05982    1030.40344
    285.07203    1029.40344
    285.08424    1032.40344
    285.09645    1036.15344
    285.10866    1038.40344
    285.12086    1038.15344
    285.13307    1037.02844
    285.14528    1039.27844
    285.15749    1040.52844
    285.16970    1042.02844
    285.18191    1041.65344
    285.19412    1043.52844
    285.20632    1043.90344
    285.21853    1044.40344
    285.23074    1044.52844
    285.24295    1042.27844
    285.25516    1040.40344
    285.26737    1037.27844
    285.27958    1036.40344
    285.29178    1038.27844
    285.30399    1040.27844
    285.31620    1043.52844
    285.32841    1045.77844
    285.34062    1047.77844
    285.35283    1047.65344
    285.36503    1046.15344
    285.37724    1045.02844
    285.38945    1042.52844
    285.40166    1045.15344
    285.41387    1045.02844
    285.42608    1045.15344
    285.43829    1045.40344
    285.45049    1042.65344
    285.46270    1041.65344
    285.47491    1040.40344
    285.48712    1043.02844
    285.49933    1042.52844
    285.51154    1044.27844
    285.52375    1044.02844
    285.53595    1047.40344
    285.54816    1046.02844
    285.56037    1042.52844
    285.57258    1040.65344
    285.58479    1039.40344
    285.59700    1039.02844
    285.60921    1037.52844
    285.62141    1036.90344
    285.63362    1035.52844
    285.64583    1034.15344
    285.65804    1032.52844
    285.67025    1031.65344
    285.68246    1033.52844
    285.69466    1032.52844
    285.70687    1033.40344
    285.71908    1035.77844
    285.73129    1035.40344
    285.74350    1039.77844
    285.75571    1040.27844
    285.76792    1041.02844
    285.78012    1037.27844
    285.79233    1036.65344
    285.80454    1035.02844
    285.81675    1033.15344
    285.82896    1031.27844
    285.84117    1027.90344
    285.85338    1028.65344
    285.86558    1028.65344
    285.87779    1029.90344
    285.89000    1029.52844
    285.90221    1029.40344
    285.91442    1031.77844
    285.92663    1034.02844
    285.93884    1034.52844
    285.95104    1033.65344
    285.96325    1030.02844
    285.97546    1027.65344
    285.98767    1025.27856
    285.99988    1024.02856
    286.01209    1023.27869
    286.02429    1026.40344
    286.03650    1026.90344
    286.04871    1029.90344
    286.06092    1029.02844
    286.07313    1029.40344
    286.08534    1030.15344
    286.09755    1031.40344
    286.10975    1032.02844
    286.12196    1031.27844
    286.13417    1029.77844
    286.14638    1028.40344
    286.15859    1027.02844
    286.17080    1025.15356
    286.18301    1022.52869
    286.19521    1020.02869
    286.20742    1019.52869
    286.21963    1017.77869
    286.23184    1019.40369
    286.24405    1017.52869
    286.25626    1020.15369
    286.26847    1017.90369
    286.28067    1019.27869
    286.29288    1019.40369
    286.30509    1019.40369
    286.31730    1020.02869
    286.32951    1020.15369
    286.34172    1018.90369
    286.35393    1021.90369
    286.36613    1025.02856
    286.37834    1024.15344
    286.39055    1025.27856
    286.40276    1022.27869
    286.41497    1021.15363
    286.42718    1019.90369
    286.43938    1017.02869
    286.45159    1014.27869
    286.46380    1013.15369
    286.47601    1014.77869
    286.48822    1015.65369
    286.50043    1016.27869
    286.51264    1018.65369
    286.52484    1020.15369
    286.53705    1021.52869
    286.54926    1020.52869
    286.56147    1017.02869
    286.57368    1016.02869
    286.58589    1014.27869
    286.59810    1013.27869
    286.61030    1010.15369
    286.62251    1007.90369
    286.63472    1003.27869
    286.64693    1000.15369
    286.65914     995.52869
    286.67135     990.65369
    286.68356     991.27869
    286.69576     990.77869
    286.70797     993.65369
    286.72018     995.52869
    286.73239     999.02869
    286.74460    1002.90369
    286.75681    1008.40369
    286.76901    1013.02869
    286.78122    1019.40369
    286.79343    1022.52869
    286.80564    1028.52844
    286.81785    1033.15344
    286.83006    1035.52844
    286.84227    1035.65344
    286.85447    1035.40344
    286.86668    1032.40344
    286.87889    1029.52844
    286.89110    1029.65344
    286.90331    1029.52844
    286.91552    1026.27844
    286.92773    1025.65344
    286.93993    1023.15363
    286.95214    1022.65369
    286.96435    1020.27869
    286.97656    1020.15369
    286.98877    1020.52869
    287.00098    1023.02869
    287.01319    1025.40344
    287.02539    1025.27844
    287.03760    1027.15344
    287.04981    1029.02844
    287.06202    1029.15344
    287.07423    1027.65344
    287.08644    1026.40356
    287.09864    1023.65369
    287.11085    1021.15369
    287.12306    1016.77869
    287.13527    1012.40369
    287.14748    1009.52869
    287.15969    1008.02869
    287.17190    1008.77869
    287.18410    1005.40369
    287.19631    1004.52869
    287.20852    1000.15369
    287.22073     997.65369
    287.23294     997.02869
    287.24515     995.27869
    287.25736     995.52869
    287.26956     994.77869
    287.28177     995.52869
    287.29398     993.27869
    287.30619     992.02869
    287.31840     990.65369
    287.33061     988.77869
    287.34282     990.77869
    287.35502     989.65369
    287.36723     989.15369
    287.37944     989.15369
    287.39165     989.77869
    287.40386     990.77869
    287.41607     992.77869
    287.42827     993.52869
    287.44048     992.40369
    287.45269     990.52869
    287.46490     990.40369
    287.47711     990.27869
    287.48932     989.77869
    287.50153     990.52869
    287.51373     992.15369
    287.52594     995.90369
    287.53815     995.65369
    287.55036     996.15369
    287.56257     995.40369
    287.57478     999.15369
    287.58699    1000.27869
    287.59919    1001.02869
    287.61140    1002.77869
    287.62361    1004.77869
    287.63582    1003.40369
    287.64803     999.02869
    287.66024     997.27869
    287.67245     996.65369
    287.68465     996.90369
    287.69686     996.40369
    287.70907     996.27869
    287.72128     996.02869
    287.73349     996.15369
    287.74570     996.27869
    287.75791     995.65369
    287.77011     994.65369
    287.78232     995.90369
    287.79453     996.90369
    287.80674     997.77869
    287.81895     997.40369
    287.83116     999.52869
    287.84336    1001.65369
    287.85557    1004.15369
    287.86778    1008.15369
    287.87999    1008.90369
    287.89220    1010.65369
    287.90441    1012.77869
    287.91662    1013.40369
    287.92882    1016.90369
    287.94103    1018.40369
    287.95324    1019.40369
    287.96545    1021.52869
    287.97766    1022.40369
    287.98987    1023.15369
    288.00208    1022.77869
    288.01428    1021.52869
    288.02649    1023.02863
    288.03870    1022.15369
    288.05091    1021.27869
    288.06312    1020.65369
    288.07533    1021.52869
    288.08754    1020.77869
    288.09974    1021.02869
    288.11195    1024.27856
    288.12416    1023.27869
    288.13637    1024.02844
    288.14858    1023.40363
    288.16079    1022.90369
    288.17299    1024.77856
    288.18520    1027.52844
    288.19741    1033.40344
    288.20962    1034.65344
    288.22183    1038.15344
    288.23404    1041.27844
    288.24625    1044.15344
    288.25845    1045.90344
    288.27066    1047.27844
    288.28287    1049.27844
    288.29508    1049.02844
    288.30729    1046.40344
    288.31950    1043.65344
    288.33171    1042.02844
    288.34391    1040.65344
    288.35612    1041.15344
    288.36833    1041.15344
    288.38054    1042.77844
    288.39275    1046.77844
    288.40496    1047.40344
    288.41717    1049.40344
    288.42937    1050.77844
    288.44158    1050.52844
    288.45379    1049.15344
    288.46600    1047.15344
    288.47821    1047.02844
    288.49042    1047.77844
    288.50262    1047.65344
    288.51483    1045.40344
    288.52704    1043.65344
    288.53925    1043.40344
    288.55146    1044.77844
    288.56367    1042.65344
    288.57588    1040.40344
    288.58808    1039.90344
    288.60029    1039.40344
    288.61250    1037.65344
    288.62471    1035.40344
    288.63692    1033.90344
    288.64913    1033.02844
    288.66134    1030.90344
    288.67354    1028.40344
    288.68575    1027.40356
    288.69796    1027.77844
    288.71017    1028.52844
    288.72238    1027.40344
    288.73459    1025.52844
    288.74680    1024.40356
    288.75900    1020.15369
    288.77121    1018.15369
    288.78342    1018.15369
    288.79563    1016.27869
    288.80784    1016.65369
    288.82005    1015.27869
    288.83225    1016.65369
    288.84446    1012.77869
    288.85667    1010.15369
    288.86888    1004.65369
    288.88109    1000.90369
    288.89330     997.52869
    288.90551     993.90369
    288.91771     991.90369
    288.92992     988.52869
    288.94213     987.40369
    288.95434     987.15369
    288.96655     988.15369
    288.97876     986.40369
    288.99097     983.65369
    289.00317     981.52869
    289.01538     981.90369
    289.02759     981.02869
    289.03980     980.77869
    289.05201     981.27869
    289.06422     983.15369
    289.07643     984.15369
    289.08863     982.77869
    289.10084     981.40369
    289.11305     980.52869
    289.12526     981.27869
    289.13747     979.65369
    289.14968     978.90369
    289.16188     977.90369
    289.17409     977.90369
    289.18630     979.77869
    289.19851     982.77869
    289.21072     984.52869
    289.22293     988.15369
    289.23514     991.77869
    289.24734     993.77869
    289.25955     995.52869
    289.27176     998.40369
    289.28397     999.15369
    289.29618     999.40369
    289.30839    1001.77869
    289.32060    1003.52869
    289.33280    1005.77869
    289.34501    1005.15369
    289.35722    1008.02869
    289.36943    1007.77869
    289.38164    1007.27869
    289.39385    1007.52869
    289.40606    1009.77869
    289.41826    1013.02869
    289.43047    1016.77869
    289.44268    1018.65369
    289.45489    1020.77869
    289.46710    1023.02863
    289.47931    1022.40369
    289.49152    1023.40363
    289.50372    1022.90369
    289.51593    1022.27869
    289.52814    1020.52869
    289.54035    1016.65369
    289.55256    1014.27869
    289.56477    1013.27869
    289.57697    1013.27869
    289.58918    1015.52869
    289.60139    1013.27869
    289.61360    1010.52869
    289.62581    1009.77869
    289.63802    1006.90369
    289.65023    1006.90369
    289.66243    1005.77869
    289.67464    1005.40369
    289.68685    1006.15369
    289.69906    1008.90369
    289.71127    1011.02869
    289.72348    1015.02869
    289.73569    1018.65369
    289.74789    1021.65369
    289.76010    1027.65344
    289.77231    1031.90344
    289.78452    1037.15344
    289.79673    1040.65344
    289.80894    1045.02844
    289.82115    1050.52844
    289.83335    1055.40344
    289.84556    1058.27844
    289.85777    1061.15344
    289.86998    1060.90344
    289.88219    1060.90344
    289.89440    1060.90344
    289.90660    1060.27844
    289.91881    1060.65344
    289.93102    1059.77844
    289.94323    1057.90344
    289.95544    1056.65344
    289.96765    1057.77844
    289.97986    1058.02844
    289.99206    1058.77844
    290.00427    1059.65344
    290.01648    1057.77844
    290.02869    1053.65344
    290.04090    1054.52844
    290.05311    1054.15344
    290.06532    1052.77844
    290.07752    1051.65344
    290.08973    1049.52844
    290.10194    1048.65344
    290.11415    1048.77844
    290.12636    1048.52844
    290.13857    1046.77844
    290.15078    1044.77844
    290.16298    1043.40344
    290.17519    1040.15344
    290.18740    1036.40344
    290.19961    1029.02844
    290.21182    1025.27869
    290.22403    1022.65369
    290.23623    1021.02869
    290.24844    1018.77869
    290.26065    1017.02869
    290.27286    1018.27869
    290.28507    1018.90369
    290.29728    1017.65369
    290.30949    1014.27869
    290.32169    1011.15369
    290.33390    1007.27869
    290.34611    1005.27869
    290.35832    1002.65369
    290.37053    1000.27869
    290.38274     996.52869
    290.39495     994.02869
    290.40715     990.52869
    290.41936     991.40369
    290.43157     991.65369
    290.44378     990.27869
    290.45599     991.40369
    290.46820     992.52869
    290.48041     992.90369
    290.49261     995.40369
    290.50482     997.15369
    290.51703    1000.52869
    290.52924    1000.77869
    290.54145    1003.15369
    290.55366    1003.27869
    290.56586    1003.90369
    290.57807    1002.52869
    290.59028    1001.52869
    290.60249    1000.27869
    290.61470    1000.27869
    290.62691     999.65369
    290.63912     999.77869
    290.65132    1003.27869
    290.66353    1005.65369
    290.67574    1006.52869
    290.68795    1006.65369
    290.70016    1007.77869
    290.71237    1008.65369
    290.72458    1012.27869
    290.73678    1015.27869
    290.74899    1018.02869
    290.76120    1018.52869
    290.77341    1022.52863
    290.78562    1023.40369
    290.79783    1026.02844
    290.81004    1028.15344
    290.82224    1030.02844
    290.83445    1033.90344
    290.84666    1036.15344
    290.85887    1038.27844
    290.87108    1039.77844
    290.88329    1043.77844
    290.89550    1047.15344
    290.90770    1048.27844
    290.91991    1049.90344
    290.93212    1052.65344
    290.94433    1054.52844
    290.95654    1054.15344
    290.96875    1055.40344
    290.98095    1053.90344
    290.99316    1054.27844
    291.00537    1055.77844
    291.01758    1055.65344
    291.02979    1053.77844
    291.04200    1055.65344
    291.05421    1057.65344
    291.06641    1055.90344
    291.07862    1054.90344
    291.09083    1054.27844
    291.10304    1051.15344
    291.11525    1049.77844
    291.12746    1045.40344
    291.13967    1043.77844
    291.15187    1042.77844
    291.16408    1042.90344
    291.17629    1041.40344
    291.18850    1044.40344
    291.20071    1048.52844
    291.21292    1048.90344
    291.22513    1051.15344
    291.23733    1050.27844
    291.24954    1049.65344
    291.26175    1049.52844
    291.27396    1046.27844
    291.28617    1043.90344
    291.29838    1042.77844
    291.31058    1042.40344
    291.32279    1041.27844
    291.33500    1038.02844
    291.34721    1034.77844
    291.35942    1032.15344
    291.37163    1031.40344
    291.38384    1029.90344
    291.39604    1030.52844
    291.40825    1028.65344
    291.42046    1029.02844
    291.43267    1029.27844
    291.44488    1030.02844
    291.45709    1031.90344
    291.46930    1031.15344
    291.48150    1033.02844
    291.49371    1034.77844
    291.50592    1038.15344
    291.51813    1037.65344
    291.53034    1036.90344
    291.54255    1036.65344
    291.55476    1035.65344
    291.56696    1036.90344
    291.57917    1035.02844
    291.59138    1033.90344
    291.60359    1032.90344
    291.61580    1031.27844
    291.62801    1031.52844
    291.64021    1030.15344
    291.65242    1029.27844
    291.66463    1028.52856
    291.67684    1026.52856
    291.68905    1023.77869
    291.70126    1023.27856
    291.71347    1022.65369
    291.72567    1023.77869
    291.73788    1025.52856
    291.75009    1025.02856
    291.76230    1028.27844
    291.77451    1029.65344
    291.78672    1031.77844
    291.79893    1032.77844
    291.81113    1034.77844
    291.82334    1034.90344
    291.83555    1032.40344
    291.84776    1032.15344
    291.85997    1032.40344
    291.87218    1031.52844
    291.88439    1031.52844
    291.89659    1031.02844
    291.90880    1029.27844
    291.92101    1028.15344
    291.93322    1028.65344
    291.94543    1030.02844
    291.95764    1028.65344
    291.96984    1026.90344
    291.98205    1027.77844
    291.99426    1029.02844
    292.00647    1027.65344
    292.01868    1026.02844
    292.03089    1024.40356
    292.04310    1023.27869
    292.05530    1023.90356
    292.06751    1021.65369
    292.07972    1022.52869
    292.09193    1023.40356
    292.10414    1023.77856
    292.11635    1023.02869
    292.12856    1022.15369
    292.14076    1021.27869
    292.15297    1020.40369
    292.16518    1020.15369
    292.17739    1020.40369
    292.18960    1019.52869
    292.20181    1019.90369
    292.21402    1016.52869
    292.22622    1012.77869
    292.23843    1009.77869
    292.25064    1008.77869
    292.26285    1007.77869
    292.27506    1004.27869
    292.28727    1002.52869
    292.29948     999.65369
    292.31168     998.77869
    292.32389     997.77869
    292.33610     997.77869
    292.34831     995.65369
    292.36052     994.02869
    292.37273     994.90369
    292.38493     993.77869
    292.39714     994.65369
    292.40935     994.02869
    292.42156     993.02869
    292.43377     991.52869
    292.44598     990.27869
    292.45819     989.90369
    292.47039     990.90369
    292.48260     992.40369
    292.49481     993.52869
    292.50702     996.77869
    292.51923    1000.15369
    292.53144    1002.77869
    292.54365    1003.15369
    292.55585    1004.40369
    292.56806    1005.02869
    292.58027    1005.90369
    292.59248    1009.27869
    292.60469    1009.90369
    292.61690    1010.77869
    292.62911    1012.77869
    292.64131    1014.90369
    292.65352    1016.90369
    292.66573    1018.52869
    292.67794    1019.65369
    292.69015    1023.02869
    292.70236    1028.15344
    292.71456    1029.52844
    292.72677    1028.52844
    292.73898    1025.90356
    292.75119    1022.90369
    292.76340    1020.77869
    292.77561    1019.27869
    292.78782    1017.90369
    292.80002    1019.27869
    292.81223    1021.65363
    292.82444    1023.02856
    292.83665    1022.52869
    292.84886    1023.90363
    292.86107    1023.02869
    292.87328    1025.27844
    292.88548    1026.52844
    292.89769    1027.27844
    292.90990    1028.90344
    292.92211    1027.02856
    292.93432    1025.40356
    292.94653    1023.27863
    292.95874    1024.40369
    292.97094    1021.02869
    292.98315    1018.65369
    292.99536    1017.27869
    293.00757    1018.15369
    293.01978    1017.40369
    293.03199    1013.02869
    293.04419    1008.90369
    293.05640    1007.15369
    293.06861    1005.15369
    293.08082    1000.77869
    293.09303     996.65369
    293.10524     994.90369
    293.11745     995.52869
    293.12965     994.15369
    293.14186     992.52869
    293.15407     991.77869
    293.16628     990.02869
    293.17849     988.52869
    293.19070     987.52869
    293.20291     988.02869
    293.21511     987.52869
    293.22732     986.77869
    293.23953     986.40369
    293.25174     983.40369
    293.26395     980.15369
    293.27616     976.15369
    293.28837     972.77869
    293.30057     972.02869
    293.31278     971.40369
    293.32499     973.90369
    293.33720     974.15369
    293.34941     976.02869
    293.36162     977.65369
    293.37382     976.77869
    293.38603     977.65369
    293.39824     976.52869
    293.41045     977.40369
    293.42266     977.52869
    293.43487     976.65369
    293.44708     976.15369
    293.45928     979.02869
    293.47149     979.65369
    293.48370     977.90369
    293.49591     980.40369
    293.50812     981.40369
    293.52033     982.52869
    293.53254     984.40369
    293.54474     985.77869
    293.55695     987.27869
    293.56916     986.77869
    293.58137     986.15369
    293.59358     984.90369
    293.60579     986.65369
    293.61800     987.15369
    293.63020     986.90369
    293.64241     985.27869
    293.65462     984.52869
    293.66683     984.40369
    293.67904     980.40369
    293.69125     978.65369
    293.70346     977.02869
    293.71566     977.77869
    293.72787     976.90369
    293.74008     979.02869
    293.75229     979.90369
    293.76450     978.77869
    293.77671     978.02869
    293.78891     977.02869
    293.80112     978.02869
    293.81333     978.27869
    293.82554     979.40369
    293.83775     981.90369
    293.84996     987.02869
    293.86217     989.02869
    293.87437     992.02869
    293.88658     992.02869
    293.89879     994.65369
    293.91100     994.27869
    293.92321     995.52869
    293.93542     993.15369
    293.94763     992.52869
    293.95983     996.15369
    293.97204     997.40369
    293.98425     995.90369
    293.99646     994.52869
    294.00867     995.77869
    294.02088     996.15369
    294.03309     995.52869
    294.04529     995.65369
    294.05750     994.02869
    294.06971     995.02869
    294.08192     994.02869
    294.09413     994.90369
    294.10634     994.27869
    294.11854     993.77869
    294.13075     995.02869
    294.14296     994.77869
    294.15517     993.77869
    294.16738     992.90369
    294.17959     993.15369
    294.19180     993.65369
    294.20400     992.02869
    294.21621     989.02869
    294.22842     989.52869
    294.24063     988.65369
    294.25284     987.27869
    294.26505     986.90369
    294.27726     986.02869
    294.28946     984.65369
    294.30167     981.77869
    294.31388     980.65369
    294.32609     980.65369
    294.33830     980.52869
    294.35051     983.40369
    294.36272     982.27869
    294.37492     983.90369
    294.38713     984.15369
    294.39934     982.27869
    294.41155     982.02869
    294.42376     980.15369
    294.43597     978.90369
    294.44817     978.27869
    294.46038     978.27869
    294.47259     982.02869
    294.48480     982.52869
    294.49701     984.65369
    294.50922     984.65369
    294.52143     985.27869
    294.53363     987.40369
    294.54584     992.65369
    294.55805     996.52869
    294.57026     999.52869
    294.58247     997.27869
    294.59468     996.15369
    294.60689     995.90369
    294.61909     995.52869
    294.63130     994.52869
    294.64351     995.27869
    294.65572     995.52869
    294.66793     996.52869
    294.68014     996.52869
    294.69235     995.77869
    294.70455     993.15369
    294.71676     992.65369
    294.72897     993.52869
    294.74118     994.02869
    294.75339     996.02869
    294.76560     997.15369
    294.77780     998.77869
    294.79001     999.02869
    294.80222     999.02869
    294.81443     998.77869
    294.82664     998.15369
    294.83885     998.65369
    294.85106     995.52869
    294.86326     993.40369
    294.87547     992.15369
    294.88768     991.52869
    294.89989     990.40369
    294.91210     989.52869
    294.92431     987.77869
    294.93652     988.77869
    294.94872     988.90369
    294.96093     992.90369
    294.97314     993.02869
    294.98535     992.65369
    294.99756     990.90369
    295.00977     993.15369
    295.02198     994.40369
    295.03418     996.27869
    295.04639     998.77869
    295.05860    1000.90369
    295.07081    1002.52869
    295.08302    1004.65369
    295.09523    1007.02869
    295.10743    1008.15369
    295.11964    1008.02869
    295.13185    1010.52869
    295.14406    1009.65369
    295.15627    1005.52869
    295.16848    1005.15369
    295.18069    1002.77869
    295.19289    1002.15369
    295.20510    1002.40369
    295.21731    1000.27869
    295.22952     998.40369
    295.24173     998.40369
    295.25394     998.77869
    295.26615     997.02869
    295.27835     997.40369
    295.29056     996.15369
    295.30277     994.52869
    295.31498     989.90369
    295.32719     986.77869
    295.33940     986.77869
    295.35161     985.02869
    295.36381     983.90369
    295.37602     983.40369
    295.38823     984.27869
    295.40044     987.77869
    295.41265     990.40369
    295.42486     994.27869
    295.43707     996.02869
    295.44927    1000.02869
    295.46148    1005.15369
    295.47369    1010.77869
    295.48590    1014.65369
    295.49811    1016.77869
    295.51032    1015.40369
    295.52252    1012.40369
    295.53473    1010.65369
    295.54694    1009.65369
    295.55915    1010.65369
    295.57136    1011.52869
    295.58357    1012.65369
    295.59578    1012.02869
    295.60798    1013.27869
    295.62019    1013.40369
    295.63240    1017.65369
    295.64461    1015.65369
    295.65682    1015.40369
    295.66903    1013.65369
    295.68124    1013.65369
    295.69344    1013.15369
    295.70565    1013.90369
    295.71786    1012.02869
    295.73007    1011.90369
    295.74228    1010.77869
    295.75449    1008.77869
    295.76670    1007.90369
    295.77890    1008.15369
    295.79111    1008.77869
    295.80332    1009.15369
    295.81553    1009.02869
    295.82774    1011.15369
    295.83995    1012.77869
    295.85215    1012.77869
    295.86436    1012.02869
    295.87657    1013.90369
    295.88878    1013.77869
    295.90099    1016.77869
    295.91320    1019.77869
    295.92541    1020.90369
    295.93761    1019.77869
    295.94982    1018.02869
    295.96203    1015.40369
    295.97424    1014.77869
    295.98645    1013.65369
    295.99866    1016.02869
    296.01087    1017.02869
    296.02307    1018.77869
    296.03528    1020.27869
    296.04749    1021.02863
    296.05970    1023.52869
    296.07191    1026.15356
    296.08412    1029.27844
    296.09633    1032.90344
    296.10853    1034.27844
    296.12074    1034.77844
    296.13295    1034.52844
    296.14516    1037.15344
    296.15737    1039.52844
    296.16958    1041.65344
    296.18178    1039.52844
    296.19399    1040.15344
    296.20620    1039.40344
    296.21841    1039.27844
    296.23062    1041.15344
    296.24283    1044.77844
    296.25504    1045.40344
    296.26724    1047.40344
    296.27945    1047.90344
    296.29166    1047.77844
    296.30387    1046.90344
    296.31608    1047.52844
    296.32829    1047.52844
    296.34050    1049.15344
    296.35270    1048.77844
    296.36491    1049.65344
    296.37712    1047.65344
    296.38933    1048.40344
    296.40154    1050.02844
    296.41375    1049.40344
    296.42596    1050.15344
    296.43816    1050.52844
    296.45037    1050.65344
    296.46258    1051.15344
    296.47479    1053.15344
    296.48700    1054.77844
    296.49921    1055.90344
    296.51141    1057.65344
    296.52362    1055.40344
    296.53583    1058.90344
    296.54804    1060.77844
    296.56025    1064.27844
    296.57246    1068.15344
    296.58467    1068.40344
    296.59687    1069.77844
    296.60908    1070.27844
    296.62129    1072.02844
    296.63350    1072.65344
    296.64571    1074.40344
    296.65792    1076.52844
    296.67013    1080.02844
    296.68233    1084.02844
    296.69454    1086.65344
    296.70675    1087.40344
    296.71896    1086.65344
    296.73117    1086.52844
    296.74338    1084.65344
    296.75559    1083.77844
    296.76779    1084.15344
    296.78000    1082.52844
    296.79221    1080.02844
    296.80442    1078.02844
    296.81663    1075.02844
    296.82884    1074.15344
    296.84105    1071.65344
    296.85325    1069.15344
    296.86546    1066.90344
    296.87767    1062.90344
    296.88988    1060.15344
    296.90209    1057.15344
    296.91430    1052.02844
    296.92650    1052.77844
    296.93871    1051.40344
    296.95092    1051.40344
    296.96313    1053.15344
    296.97534    1052.27844
    296.98755    1053.27844
    296.99976    1054.52844
    297.01196    1054.52844
    297.02417    1054.90344
    297.03638    1052.90344
    297.04859    1049.52844
    297.06080    1047.02844
    297.07301    1046.27844
    297.08522    1044.52844
    297.09742    1043.02844
    297.10963    1040.90344
    297.12184    1037.65344
    297.13405    1036.15344
    297.14626    1032.15344
    297.15847    1031.27844
    297.17068    1030.52844
    297.18288    1027.90344
    297.19509    1024.15369
    297.20730    1019.02869
    297.21951    1014.65369
    297.23172    1011.65369
    297.24393    1010.27869
    297.25613    1008.65369
    297.26834    1008.90369
    297.28055    1008.90369
    297.29276    1012.90369
    297.30497    1015.77869
    297.31718    1016.15369
    297.32939    1019.02869
    297.34159    1019.27869
    297.35380    1019.40369
    297.36601    1018.52869
    297.37822    1017.02869
    297.39043    1017.65369
    297.40264    1019.02869
    297.41485    1018.65369
    297.42705    1017.90369
    297.43926    1018.02869
    297.45147    1014.52869
    297.46368    1013.90369
    297.47589    1011.02869
    297.48810    1011.52869
    297.50031    1011.90369
    297.51251    1010.77869
    297.52472    1011.15369
    297.53693    1011.40369
    297.54914    1011.77869
    297.56135    1011.65369
    297.57356    1010.15369
    297.58576    1008.90369
    297.59797    1010.90369
    297.61018    1009.52869
    297.62239    1011.52869
    297.63460    1012.27869
    297.64681    1011.77869
    297.65902    1010.27869
    297.67122    1007.77869
    297.68343    1006.65369
    297.69564    1005.65369
    297.70785    1003.90369
    297.72006    1003.15369
    297.73227    1000.90369
    297.74448    1003.77869
    297.75668    1005.02869
    297.76889    1007.40369
    297.78110    1008.02869
    297.79331    1009.90369
    297.80552    1010.02869
    297.81773    1011.15369
    297.82994    1013.02869
    297.84214    1013.77869
    297.85435    1013.02869
    297.86656    1012.77869
    297.87877    1012.02869
    297.89098    1012.52869
    297.90319    1014.52869
    297.91539    1014.27869
    297.92760    1014.02869
    297.93981    1012.65369
    297.95202    1011.52869
    297.96423    1011.40369
    297.97644    1012.52869
    297.98865    1013.27869
    298.00085    1015.27869
    298.01306    1016.90369
    298.02527    1018.40369
    298.03748    1018.65369
    298.04969    1019.27869
    298.06190    1017.27869
    298.07411    1017.77869
    298.08631    1017.52869
    298.09852    1016.27869
    298.11073    1017.27869
    298.12294    1017.40369
    298.13515    1017.27869
    298.14736    1017.77869
    298.15957    1016.65369
    298.17177    1014.02869
    298.18398    1012.52869
    298.19619    1010.27869
    298.20840    1009.27869
    298.22061    1007.65369
    298.23282    1007.77869
    298.24503    1006.15369
    298.25723    1005.77869
    298.26944    1007.77869
    298.28165    1007.40369
    298.29386    1011.02869
    298.30607    1013.15369
    298.31828    1013.52869
    298.33048    1011.52869
    298.34269    1009.15369
    298.35490    1008.27869
    298.36711    1003.90369
    298.37932    1000.77869
    298.39153    1001.90369
    298.40374    1000.90369
    298.41594    1001.15369
    298.42815     999.15369
    298.44036     996.52869
    298.45257     993.15369
    298.46478     993.52869
    298.47699     995.65369
    298.48920     999.27869
    298.50140    1000.40369
    298.51361    1002.77869
    298.52582    1002.90369
    298.53803    1000.65369
    298.55024    1001.40369
    298.56245    1000.90369
    298.57466    1000.77869
    298.58686    1000.27869
    298.59907     999.15369
    298.61128     998.02869
    298.62349     998.65369
    298.63570     996.90369
    298.64791     997.15369
    298.66011     994.40369
    298.67232     992.02869
    298.68453     987.77869
    298.69674     985.40369
    298.70895     982.40369
    298.72116     981.15369
    298.73337     978.40369
    298.74557     975.40369
    298.75778     970.90369
    298.76999     966.02869
    298.78220     962.40369
    298.79441     958.02869
    298.80662     953.15369
    298.81883     946.90369
    298.83103     940.40369
    298.84324     934.90369
    298.85545     932.77869
    298.86766     928.27869
    298.87987     925.65369
    298.89208     922.77869
    298.90429     920.15369
    298.91649     918.02869
    298.92870     916.27869
    298.94091     913.77869
    298.95312     912.02869
    298.96533     911.15369
    298.97754     912.02869
    298.98974     914.40369
    299.00195     916.27869
    299.01416     917.90369
    299.02637     918.65369
    299.03858     920.65369
    299.05079     921.40369
    299.06300     924.27869
    299.07520     924.40369
    299.08741     927.02869
    299.09962     929.52869
    299.11183     932.52869
    299.12404     936.40369
    299.13625     938.52869
    299.14846     937.40369
    299.16066     936.02869
    299.17287     935.90369
    299.18508     932.27869
    299.19729     931.52869
    299.20950     928.90369
    299.22171     926.40369
    299.23392     926.27869
    299.24612     923.77869
    299.25833     921.27869
    299.27054     919.90369
    299.28275     919.52869
    299.29496     919.40369
    299.30717     917.65369
    299.31937     917.52869
    299.33158     915.52869
    299.34379     915.77869
    299.35600     914.40369
    299.36821     913.90369
    299.38042     915.40369
    299.39263     914.40369
    299.40483     912.77869
    299.41704     914.02869
    299.42925     915.15369
    299.44146     913.27869
    299.45367     914.65369
    299.46588     915.77869
    299.47809     914.52869
    299.49029     914.02869
    299.50250     912.52869
    299.51471     912.02869
    299.52692     911.65369
    299.53913     907.77869
    299.55134     905.40369
    299.56355     903.40369
    299.57575     902.27869
    299.58796     899.90369
    299.60017     897.65369
    299.61238     897.27869
    299.62459     898.40369
    299.63680     896.40369
    299.64901     895.02869
    299.66121     892.15369
    299.67342     887.90369
    299.68563     888.15369
    299.69784     888.77869
    299.71005     888.90369
    299.72226     885.40369
    299.73446     884.27869
    299.74667     883.77869
    299.75888     885.52869
    299.77109     887.02869
    299.78330     885.15369
    299.79551     882.90369
    299.80772     880.15369
    299.81992     881.02869
    299.83213     878.52869
    299.84434     875.40369
    299.85655     878.40369
    299.86876     876.65369
    299.88097     877.52869
    299.89318     878.40369
    299.90538     878.02869
    299.91759     879.40369
    299.92980     880.65369
    299.94201     883.02869
    299.95422     885.65369
    299.96643     885.90369
    299.97864     884.27869
    299.99084     884.27869
    300.00305     881.15369
    300.01526     877.27869
    300.02747     877.40369
    300.03968     878.77869
    300.05189     879.65369
    300.06409     881.90369
    300.07630     883.27869
    300.08851     883.77869
    300.10072     883.90369
    300.11293     883.02869
    300.12514     881.27869
    300.13735     881.90369
    300.14955     883.52869
    300.16176     881.15369
    300.17397     879.02869
    300.18618     876.40369
    300.19839     873.52869
    300.21060     872.27869
    300.22281     870.15369
    300.23501     868.52869
    300.24722     865.65369
    300.25943     862.90369
    300.27164     861.52869
    300.28385     863.15369
    300.29606     864.15369
    300.30827     866.77869
    300.32047     867.40369
    300.33268     867.77869
    300.34489     868.15369
    300.35710     869.77869
    300.36931     870.15369
    300.38152     871.65369
    300.39372     872.02869
    300.40593     868.65369
    300.41814     869.02869
    300.43035     868.27869
    300.44256     868.77869
    300.45477     868.27869
    300.46698     867.90369
    300.47918     867.65369
    300.49139     864.65369
    300.50360     862.40369
    300.51581     861.40369
    300.52802     860.40369
    300.54023     861.27869
    300.55244     861.15369
    300.56464     858.52869
    300.57685     857.02869
    300.58906     853.52869
    300.60127     851.40369
    300.61348     852.15369
    300.62569     847.77869
    300.63790     847.52869
    300.65010     846.02869
    300.66231     849.27869
    300.67452     850.27869
    300.68673     849.40369
    300.69894     848.15369
    300.71115     846.77869
    300.72335     845.40369
    300.73556     844.90369
    300.74777     843.40369
    300.75998     842.65369
    300.77219     842.77869
    300.78440     843.65369
    300.79661     843.15369
    300.80881     843.02869
    300.82102     845.52869
    300.83323     844.27869
    300.84544     844.27869
    300.85765     841.77869
    300.86986     838.65369
    300.88207     834.02869
    300.89427     832.52869
    300.90648     830.15369
    300.91869     829.40369
    300.93090     828.52869
    300.94311     829.15369
    300.95532     829.90369
    300.96753     831.77869
    300.97973     833.15369
    300.99194     831.40369
    301.00415     830.65369
    301.01636     828.40369
    301.02857     825.90369
    301.04078     823.40369
    301.05298     819.90369
    301.06519     819.02869
    301.07740     816.65369
    301.08961     816.40369
    301.10182     816.40369
    301.11403     814.65369
    301.12624     812.15369
    301.13844     809.02869
    301.15065     805.40369
    301.16286     803.02869
    301.17507     802.40369
    301.18728     800.40369
    301.19949     797.27869
    301.21170     796.65369
    301.22390     798.90369
    301.23611     798.52869
    301.24832     797.02869
    301.26053     796.52869
    301.27274     796.90369
    301.28495     796.90369
    301.29716     799.40369
    301.30936     798.77869
    301.32157     799.65369
    301.33378     800.90369
    301.34599     800.90369
    301.35820     802.77869
    301.37041     800.15369
    301.38262     798.40369
    301.39482     800.02869
    301.40703     799.52869
    301.41924     796.52869
    301.43145     799.40369
    301.44366     802.40369
    301.45587     806.40369
    301.46807     810.02869
    301.48028     809.02869
    301.49249     813.52869
    301.50470     817.27869
    301.51691     819.90369
    301.52912     822.77869
    301.54133     825.77869
    301.55353     829.40369
    301.56574     833.27869
    301.57795     833.90369
    301.59016     833.90369
    301.60237     832.52869
    301.61458     831.65369
    301.62679     833.02869
    301.63899     828.77869
    301.65120     827.52869
    301.66341     828.52869
    301.67562     825.77869
    301.68783     825.90369
    301.70004     825.02869
    301.71225     826.65369
    301.72445     827.65369
    301.73666     827.65369
    301.74887     828.02869
    301.76108     828.65369
    301.77329     828.15369
    301.78550     824.52869
    301.79770     823.15369
    301.80991     821.77869
    301.82212     822.77869
    301.83433     823.40369
    301.84654     822.52869
    301.85875     823.52869
    301.87096     823.27869
    301.88316     824.27869
    301.89537     825.27869
    301.90758     827.52869
    301.91979     830.02869
    301.93200     833.27869
    301.94421     837.15369
    301.95642     838.52869
    301.96862     840.02869
    301.98083     843.40369
    301.99304     843.52869
    302.00525     844.77869
    302.01746     844.15369
    302.02967     846.65369
    302.04188     846.40369
    302.05408     843.40369
    302.06629     841.27869
    302.07850     838.27869
    302.09071     834.52869
    302.10292     832.15369
    302.11513     829.27869
    302.12733     828.15369
    302.13954     828.27869
    302.15175     828.15369
    302.16396     827.77869
    302.17617     826.77869
    302.18838     826.27869
    302.20059     825.52869
    302.21279     827.40369
    302.22500     827.40369
    302.23721     829.65369
    302.24942     831.65369
    302.26163     831.02869
    302.27384     831.52869
    302.28605     830.02869
    302.29825     829.15369
    302.31046     829.52869
    302.32267     832.02869
    302.33488     833.15369
    302.34709     836.40369
    302.35930     836.40369
    302.37151     838.15369
    302.38371     838.27869
    302.39592     840.40369
    302.40813     843.65369
    302.42034     844.52869
    302.43255     847.77869
    302.44476     848.40369
    302.45696     847.27869
    302.46917     849.40369
    302.48138     848.90369
    302.49359     848.15369
    302.50580     848.77869
    302.51801     847.65369
    302.53022     845.77869
    302.54242     845.65369
    302.55463     846.77869
    302.56684     846.27869
    302.57905     845.40369
    302.59126     844.27869
    302.60347     843.90369
    302.61568     845.65369
    302.62788     845.27869
    302.64009     844.02869
    302.65230     839.90369
    302.66451     836.52869
    302.67672     833.40369
    302.68893     832.40369
    302.70114     833.52869
    302.71334     837.27869
    302.72555     837.77869
    302.73776     837.27869
    302.74997     837.15369
    302.76218     835.27869
    302.77439     836.65369
    302.78660     838.52869
    302.79880     840.40369
    302.81101     843.77869
    302.82322     843.90369
    302.83543     848.27869
    302.84764     849.15369
    302.85985     849.77869
    302.87205     852.52869
    302.88426     849.77869
    302.89647     851.65369
    302.90868     852.52869
    302.92089     852.52869
    302.93310     855.02869
    302.94531     856.40369
    302.95751     857.90369
    302.96972     859.77869
    302.98193     859.90369
    302.99414     861.02869
    303.00635     859.52869
    303.01856     856.90369
    303.03077     853.52869
    303.04297     850.02869
    303.05518     847.15369
    303.06739     843.77869
    303.07960     842.27869
    303.09181     839.27869
    303.10402     835.27869
    303.11623     833.65369
    303.12843     830.90369
    303.14064     828.90369
    303.15285     828.90369
    303.16506     827.02869
    303.17727     825.52869
    303.18948     824.27869
    303.20168     825.02869
    303.21389     826.15369
    303.22610     829.65369
    303.23831     830.65369
    303.25052     831.90369
    303.26273     833.52869
    303.27494     835.40369
    303.28714     836.15369
    303.29935     838.90369
    303.31156     839.90369
    303.32377     843.02869
    303.33598     847.15369
    303.34819     850.15369
    303.36040     851.52869
    303.37260     853.02869
    303.38481     855.65369
    303.39702     859.52869
    303.40923     861.40369
    303.42144     861.52869
    303.43365     861.52869
    303.44586     864.52869
    303.45806     863.02869
    303.47027     863.40369
    303.48248     863.27869
    303.49469     859.77869
    303.50690     857.27869
    303.51911     854.27869
    303.53131     853.65369
    303.54352     849.40369
    303.55573     848.27869
    303.56794     848.52869
    303.58015     848.77869
    303.59236     848.15369
    303.60457     848.15369
    303.61677     849.77869
    303.62898     850.65369
    303.64119     852.77869
    303.65340     854.02869
    303.66561     857.27869
    303.67782     858.02869
    303.69003     859.65369
    303.70223     859.15369
    303.71444     859.77869
    303.72665     860.65369
    303.73886     862.77869
    303.75107     862.90369
    303.76328     863.65369
    303.77549     865.65369
    303.78769     863.27869
    303.79990     862.40369
    303.81211     861.02869
    303.82432     863.40369
    303.83653     863.65369
    303.84874     861.40369
    303.86094     860.65369
    303.87315     862.15369
    303.88536     861.52869
    303.89757     864.02869
    303.90978     866.15369
    303.92199     870.02869
    303.93420     876.27869
    303.94640     879.02869
    303.95861     879.52869
    303.97082     878.90369
    303.98303     877.90369
    303.99524     879.02869
    304.00745     877.15369
    304.01966     875.40369
    304.03186     871.77869
    304.04407     869.52869
    304.05628     867.90369
    304.06849     868.90369
    304.08070     869.15369
    304.09291     869.40369
    304.10512     868.52869
    304.11732     865.02869
    304.12953     864.52869
    304.14174     866.02869
    304.15395     867.15369
    304.16616     870.77869
    304.17837     872.90369
    304.19058     875.40369
    304.20278     876.40369
    304.21499     878.27869
    304.22720     877.02869
    304.23941     874.90369
    304.25162     870.27869
    304.26383     870.27869
    304.27603     869.77869
    304.28824     870.65369
    304.30045     870.65369
    304.31266     869.52869
    304.32487     867.65369
    304.33708     865.65369
    304.34929     868.02869
    304.36149     869.15369
    304.37370     866.40369
    304.38591     862.15369
    304.39812     857.77869
    304.41033     856.02869
    304.42254     852.40369
    304.43475     853.77869
    304.44695     852.65369
    304.45916     853.40369
    304.47137     855.02869
    304.48358     854.02869
    304.49579     854.77869
    304.50800     855.27869
    304.52021     855.52869
    304.53241     855.65369
    304.54462     856.15369
    304.55683     855.02869
    304.56904     854.27869
    304.58125     856.15369
    304.59346     857.15369
    304.60566     856.77869
    304.61787     852.90369
    304.63008     853.52869
    304.64229     854.52869
    304.65450     852.15369
    304.66671     852.90369
    304.67892     854.02869
    304.69112     856.52869
    304.70333     858.90369
    304.71554     860.65369
    304.72775     861.90369
    304.73996     863.52869
    304.75217     862.90369
    304.76438     861.40369
    304.77658     861.27869
    304.78879     862.90369
    304.80100     863.15369
    304.81321     862.02869
    304.82542     861.40369
    304.83763     862.65369
    304.84984     863.15369
    304.86204     862.40369
    304.87425     860.90369
    304.88646     857.40369
    304.89867     855.40369
    304.91088     851.02869
    304.92309     850.27869
    304.93529     849.02869
    304.94750     847.65369
    304.95971     845.90369
    304.97192     848.40369
    304.98413     851.15369
    304.99634     852.15369
    305.00855     850.65369
    305.02075     850.65369
    305.03296     849.90369
    305.04517     848.02869
    305.05738     849.77869
    305.06959     848.15369
    305.08180     849.90369
    305.09401     849.77869
    305.10621     848.90369
    305.11842     850.52869
    305.13063     852.90369
    305.14284     856.65369
    305.15505     859.27869
    305.16726     859.65369
    305.17947     858.90369
    305.19167     853.77869
    305.20388     851.77869
    305.21609     849.65369
    305.22830     850.40369
    305.24051     850.65369
    305.25272     850.52869
    305.26492     851.02869
    305.27713     847.65369
    305.28934     844.15369
    305.30155     840.90369
    305.31376     835.02869
    305.32597     833.90369
    305.33818     833.65369
    305.35038     832.02869
    305.36259     832.52869
    305.37480     832.15369
    305.38701     834.77869
    305.39922     832.40369
    305.41143     833.52869
    305.42364     836.27869
    305.43584     840.40369
    305.44805     841.40369
    305.46026     841.90369
    305.47247     843.02869
    305.48468     844.15369
    305.49689     847.40369
    305.50910     850.52869
    305.52130     856.40369
    305.53351     859.02869
    305.54572     859.40369
    305.55793     858.77869
    305.57014     859.52869
    305.58235     860.65369
    305.59455     860.77869
    305.60676     860.52869
    305.61897     863.90369
    305.63118     866.65369
    305.64339     869.90369
    305.65560     871.65369
    305.66781     875.15369
    305.68001     875.90369
    305.69222     877.02869
    305.70443     877.65369
    305.71664     877.52869
    305.72885     877.40369
    305.74106     876.02869
    305.75327     876.02869
    305.76547     874.90369
    305.77768     873.40369
    305.78989     871.02869
    305.80210     871.65369
    305.81431     872.27869
    305.82652     872.15369
    305.83873     870.90369
    305.85093     870.15369
    305.86314     868.90369
    305.87535     868.27869
    305.88756     869.02869
    305.89977     868.52869
    305.91198     869.90369
    305.92419     871.52869
    305.93639     873.65369
    305.94860     871.40369
    305.96081     869.77869
    305.97302     870.65369
    305.98523     870.40369
    305.99744     868.15369
    306.00964     868.65369
    306.02185     869.40369
    306.03406     868.15369
    306.04627     867.77869
    306.05848     866.40369
    306.07069     865.27869
    306.08290     864.52869
    306.09510     864.02869
    306.10731     861.27869
    306.11952     858.40369
    306.13173     859.27869
    306.14394     857.15369
    306.15615     851.77869
    306.16836     851.90369
    306.18056     848.90369
    306.19277     847.77869
    306.20498     844.90369
    306.21719     844.90369
    306.22940     845.40369
    306.24161     847.40369
    306.25382     849.52869
    306.26602     850.77869
    306.27823     849.90369
    306.29044     848.52869
    306.30265     850.27869
    306.31486     852.02869
    306.32707     852.77869
    306.33927     852.02869
    306.35148     851.90369
    306.36369     852.90369
    306.37590     852.02869
    306.38811     848.40369
    306.40032     847.52869
    306.41253     846.27869
    306.42473     847.27869
    306.43694     848.02869
    306.44915     852.52869
    306.46136     855.02869
    306.47357     859.40369
    306.48578     862.77869
    306.49799     865.52869
    306.51019     867.77869
    306.52240     869.15369
    306.53461     871.52869
    306.54682     873.65369
    306.55903     873.90369
    306.57124     875.02869
    306.58345     876.27869
    306.59565     873.77869
    306.60786     872.15369
    306.62007     867.77869
    306.63228     864.90369
    306.64449     863.90369
    306.65670     861.40369
    306.66890     858.15369
    306.68111     856.90369
    306.69332     855.77869
    306.70553     855.90369
    306.71774     855.52869
    306.72995     856.27869
    306.74216     857.40369
    306.75436     856.02869
    306.76657     855.90369
    306.77878     856.52869
    306.79099     856.65369
    306.80320     858.27869
    306.81541     860.27869
    306.82762     860.02869
    306.83982     860.65369
    306.85203     860.90369
    306.86424     859.27869
    306.87645     861.77869
    306.88866     865.27869
    306.90087     868.27869
    306.91308     867.52869
    306.92528     870.52869
    306.93749     873.15369
    306.94970     873.90369
    306.96191     872.90369
    306.97412     871.02869
    306.98633     869.15369
    306.99853     868.02869
    307.01074     863.27869
    307.02295     862.52869
    307.03516     858.02869
    307.04737     854.02869
    307.05958     850.77869
    307.07179     851.77869
    307.08399     849.77869
    307.09620     848.52869
    307.10841     849.15369
    307.12062     849.65369
    307.13283     849.40369
    307.14504     851.27869
    307.15725     852.52869
    307.16945     850.02869
    307.18166     849.40369
    307.19387     850.90369
    307.20608     849.90369
    307.21829     851.40369
    307.23050     849.65369
    307.24271     850.15369
    307.25491     853.77869
    307.26712     855.02869
    307.27933     858.40369
    307.29154     859.77869
    307.30375     862.77869
    307.31596     860.77869
    307.32817     862.52869
    307.34037     861.40369
    307.35258     861.52869
    307.36479     861.27869
    307.37700     858.40369
    307.38921     858.65369
    307.40142     859.52869
    307.41362     859.02869
    307.42583     858.40369
    307.43804     857.90369
    307.45025     859.90369
    307.46246     864.90369
    307.47467     866.65369
    307.48688     867.27869
    307.49908     867.40369
    307.51129     870.15369
    307.52350     871.77869
    307.53571     872.27869
    307.54792     871.52869
    307.56013     873.40369
    307.57234     872.52869
    307.58454     871.77869
    307.59675     872.77869
    307.60896     873.77869
    307.62117     873.90369
    307.63338     871.90369
    307.64559     872.77869
    307.65780     874.65369
    307.67000     872.65369
    307.68221     873.40369
    307.69442     876.27869
    307.70663     876.90369
    307.71884     877.77869
    307.73105     878.15369
    307.74325     879.65369
    307.75546     878.27869
    307.76767     880.15369
    307.77988     877.77869
    307.79209     879.40369
    307.80430     878.65369
    307.81651     879.65369
    307.82871     878.65369
    307.84092     878.15369
    307.85313     877.15369
    307.86534     875.27869
    307.87755     875.40369
    307.88976     872.77869
    307.90197     873.77869
    307.91417     874.65369
    307.92638     873.02869
    307.93859     874.77869
    307.95080     874.27869
    307.96301     872.40369
    307.97522     872.52869
    307.98743     872.02869
    307.99963     871.27869
    308.01184     867.40369
    308.02405     864.02869
    308.03626     860.90369
    308.04847     860.40369
    308.06068     858.90369
    308.07288     857.15369
    308.08509     856.02869
    308.09730     854.65369
    308.10951     852.77869
    308.12172     848.77869
    308.13393     846.15369
    308.14614     844.40369
    308.15834     843.02869
    308.17055     842.65369
    308.18276     842.27869
    308.19497     840.02869
    308.20718     841.15369
    308.21939     843.27869
    308.23160     846.77869
    308.24380     847.27869
    308.25601     851.40369
    308.26822     855.52869
    308.28043     856.15369
    308.29264     856.52869
    308.30485     858.40369
    308.31706     860.65369
    308.32926     863.65369
    308.34147     866.52869
    308.35368     869.52869
    308.36589     870.27869
    308.37810     874.27869
    308.39031     874.65369
    308.40251     878.65369
    308.41472     880.15369
    308.42693     876.65369
    308.43914     877.52869
    308.45135     881.90369
    308.46356     884.77869
    308.47577     885.15369
    308.48797     886.40369
    308.50018     886.77869
    308.51239     887.27869
    308.52460     890.40369
    308.53681     890.52869
    308.54902     886.77869
    308.56123     886.77869
    308.57343     885.77869
    308.58564     884.65369
    308.59785     883.90369
    308.61006     884.65369
    308.62227     883.77869
    308.63448     881.90369
    308.64669     882.90369
    308.65889     880.90369
    308.67110     880.27869
    308.68331     880.02869
    308.69552     879.15369
    308.70773     881.40369
    308.71994     883.52869
    308.73215     883.40369
    308.74435     884.27869
    308.75656     886.15369
    308.76877     889.40369
    308.78098     892.65369
    308.79319     895.40369
    308.80540     894.40369
    308.81760     895.40369
    308.82981     896.02869
    308.84202     895.77869
    308.85423     894.02869
    308.86644     888.90369
    308.87865     889.02869
    308.89086     890.77869
    308.90306     891.27869
    308.91527     893.52869
    308.92748     898.90369
    308.93969     902.90369
    308.95190     902.90369
    308.96411     904.65369
    308.97632     906.77869
    308.98852     906.52869
    309.00073     907.77869
    309.01294     906.90369
    309.02515     908.02869
    309.03736     907.77869
    309.04957     906.52869
    309.06178     907.15369
    309.07398     906.90369
    309.08619     909.15369
    309.09840     909.15369
    309.11061     908.02869
    309.12282     906.52869
    309.13503     906.65369
    309.14723     909.27869
    309.15944     909.15369
    309.17165     910.90369
    309.18386     914.15369
    309.19607     916.65369
    309.20828     919.27869
    309.22049     920.77869
    309.23269     925.52869
    309.24490     930.27869
    309.25711     932.15369
    309.26932     934.90369
    309.28153     941.15369
    309.29374     947.02869
    309.30595     951.90369
    309.31815     955.15369
    309.33036     956.27869
    309.34257     958.90369
    309.35478     959.02869
    309.36699     960.77869
    309.37920     961.40369
    309.39141     961.65369
    309.40361     963.15369
    309.41582     962.02869
    309.42803     960.90369
    309.44024     958.40369
    309.45245     957.77869
    309.46466     956.52869
    309.47686     960.02869
    309.48907     961.02869
    309.50128     962.02869
    309.51349     961.15369
    309.52570     961.15369
    309.53791     960.52869
    309.55012     958.65369
    309.56232     959.02869
    309.57453     960.90369
    309.58674     961.90369
    309.59895     961.27869
    309.61116     958.27869
    309.62337     958.02869
    309.63558     959.77869
    309.64778     955.90369
    309.65999     951.65369
    309.67220     951.40369
    309.68441     949.52869
    309.69662     946.02869
    309.70883     943.27869
    309.72104     940.40369
    309.73324     939.65369
    309.74545     940.27869
    309.75766     940.40369
    309.76987     939.90369
    309.78208     940.02869
    309.79429     937.65369
    309.80649     936.15369
    309.81870     935.40369
    309.83091     934.27869
    309.84312     934.15369
    309.85533     934.40369
    309.86754     936.90369
    309.87975     936.52869
    309.89195     937.02869
    309.90416     937.15369
    309.91637     940.52869
    309.92858     939.15369
    309.94079     938.27869
    309.95300     937.77869
    309.96521     937.40369
    309.97741     938.40369
    309.98962     938.52869
    310.00183     939.52869
    310.01404     938.65369
    310.02625     937.02869
    310.03846     936.52869
    310.05067     932.65369
    310.06287     931.27869
    310.07508     928.40369
    310.08729     927.90369
    310.09950     928.15369
    310.11171     926.90369
    310.12392     927.02869
    310.13613     925.77869
    310.14833     925.77869
    310.16054     924.52869
    310.17275     923.77869
    310.18496     919.90369
    310.19717     916.77869
    310.20938     911.15369
    310.22158     909.02869
    310.23379     908.77869
    310.24600     906.40369
    310.25821     904.65369
    310.27042     906.77869
    310.28263     907.02869
    310.29484     906.77869
    310.30704     906.15369
    310.31925     908.90369
    310.33146     910.27869
    310.34367     910.65369
    310.35588     910.40369
    310.36809     909.90369
    310.38030     910.27869
    310.39250     909.15369
    310.40471     907.40369
    310.41692     905.90369
    310.42913     905.52869
    310.44134     904.77869
    310.45355     904.02869
    310.46576     902.90369
    310.47796     904.65369
    310.49017     906.02869
    310.50238     904.77869
    310.51459     908.27869
    310.52680     907.90369
    310.53901     906.90369
    310.55121     907.40369
    310.56342     905.77869
    310.57563     904.02869
    310.58784     902.27869
    310.60005     900.90369
    310.61226     898.15369
    310.62447     893.02869
    310.63667     888.90369
    310.64888     886.65369
    310.66109     886.15369
    310.67330     884.02869
    310.68551     883.27869
    310.69772     885.15369
    310.70993     884.52869
    310.72213     883.15369
    310.73434     878.65369
    310.74655     876.15369
    310.75876     877.15369
    310.77097     875.40369
    310.78318     874.02869
    310.79539     871.27869
    310.80759     869.27869
    310.81980     869.77869
    310.83201     863.77869
    310.84422     859.52869
    310.85643     859.27869
    310.86864     855.90369
    310.88084     852.02869
    310.89305     847.15369
    310.90526     845.27869
    310.91747     844.15369
    310.92968     841.15369
    310.94189     840.77869
    310.95410     840.90369
    310.96630     838.77869
    310.97851     835.15369
    310.99072     834.15369
    311.00293     830.15369
    311.01514     828.02869
    311.02735     826.77869
    311.03956     824.90369
    311.05176     823.77869
    311.06397     825.52869
    311.07618     829.02869
    311.08839     829.90369
    311.10060     831.52869
    311.11281     832.27869
    311.12502     831.40369
    311.13722     831.65369
    311.14943     829.77869
    311.16164     829.40369
    311.17385     829.27869
    311.18606     827.77869
    311.19827     828.15369
    311.21047     827.15369
    311.22268     829.27869
    311.23489     828.27869
    311.24710     826.27869
    311.25931     825.15369
    311.27152     823.65369
    311.28373     821.77869
    311.29593     821.27869
    311.30814     820.52869
    311.32035     818.15369
    311.33256     817.77869
    311.34477     818.52869
    311.35698     821.02869
    311.36919     823.52869
    311.38139     822.27869
    311.39360     822.90369
    311.40581     823.77869
    311.41802     824.65369
    311.43023     824.40369
    311.44244     824.15369
    311.45465     823.27869
    311.46685     823.77869
    311.47906     825.65369
    311.49127     823.40369
    311.50348     823.40369
    311.51569     824.15369
    311.52790     823.52869
    311.54010     825.90369
    311.55231     824.02869
    311.56452     825.02869
    311.57673     826.02869
    311.58894     828.90369
    311.60115     829.40369
    311.61336     832.52869
    311.62556     832.65369
    311.63777     834.77869
    311.64998     835.27869
    311.66219     836.77869
    311.67440     836.15369
    311.68661     837.15369
    311.69882     836.77869
    311.71102     837.15369
    311.72323     841.02869
    311.73544     841.15369
    311.74765     842.27869
    311.75986     842.52869
    311.77207     844.27869
    311.78428     844.15369
    311.79648     844.02869
    311.80869     843.77869
    311.82090     845.52869
    311.83311     846.40369
    311.84532     848.52869
    311.85753     849.27869
    311.86974     849.15369
    311.88194     852.15369
    311.89415     853.52869
    311.90636     852.90369
    311.91857     850.52869
    311.93078     848.40369
    311.94299     848.40369
    311.95519     847.27869
    311.96740     846.27869
    311.97961     842.77869
    311.99182     839.52869
    312.00403     838.40369
    312.01624     835.27869
    312.02845     833.65369
    312.04065     832.65369
    312.05286     830.02869
    312.06507     826.90369
    312.07728     824.15369
    312.08949     822.65369
    312.10170     822.77869
    312.11391     824.15369
    312.12611     822.27869
    312.13832     822.15369
    312.15053     826.52869
    312.16274     829.27869
    312.17495     831.02869
    312.18716     833.15369
    312.19937     836.90369
    312.21157     839.77869
    312.22378     843.27869
    312.23599     847.15369
    312.24820     849.40369
    312.26041     848.65369
    312.27262     847.65369
    312.28482     846.40369
    312.29703     851.15369
    312.30924     856.40369
    312.32145     858.65369
    312.33366     861.77869
    312.34587     862.52869
    312.35808     868.15369
    312.37028     870.02869
    312.38249     873.02869
    312.39470     877.52869
    312.40691     881.15369
    312.41912     881.15369
    312.43133     884.27869
    312.44354     888.90369
    312.45574     890.27869
    312.46795     892.90369
    312.48016     896.65369
    312.49237     900.02869
    312.50458     902.27869
    312.51679     903.02869
    312.52900     904.02869
    312.54120     906.52869
    312.55341     906.77869
    312.56562     911.52869
    312.57783     915.02869
    312.59004     919.27869
    312.60225     923.52869
    312.61445     931.52869
    312.62666     937.65369
    312.63887     941.65369
    312.65108     944.52869
    312.66329     949.27869
    312.67550     951.15369
    312.68771     954.27869
    312.69991     957.40369
    312.71212     961.52869
    312.72433     965.27869
    312.73654     966.40369
    312.74875     969.02869
    312.76096     973.65369
    312.77317     976.40369
    312.78537     980.90369
    312.79758     983.52869
    312.80979     986.02869
    312.82200     988.40369
    312.83421     992.15369
    312.84642     995.40369
    312.85863    1000.52869
    312.87083    1003.77869
    312.88304    1004.90369
    312.89525    1007.65369
    312.90746    1011.65369
    312.91967    1016.90369
    312.93188    1021.27869
    312.94408    1026.77856
    312.95629    1029.65344
    312.96850    1032.65344
    312.98071    1037.90344
    312.99292    1043.02844
    313.00513    1043.65344
    313.01734    1045.27844
    313.02954    1046.65344
    313.04175    1048.77844
    313.05396    1051.15344
    313.06617    1052.77844
    313.07838    1057.27844
    313.09059    1060.02844
    313.10280    1062.77844
    313.11500    1065.15344
    313.12721    1067.52844
    313.13942    1072.02844
    313.15163    1074.15344
    313.16384    1079.15344
    313.17605    1081.90344
    313.18826    1085.40344
    313.20046    1088.15344
    313.21267    1092.77844
    313.22488    1098.40344
    313.23709    1105.90344
    313.24930    1110.27844
    313.26151    1116.65344
    313.27372    1120.65344
    313.28592    1127.15344
    313.29813    1130.40344
    313.31034    1134.65344
    313.32255    1137.52844
    313.33476    1139.52844
    313.34697    1141.27844
    313.35917    1144.40344
    313.37138    1151.40344
    313.38359    1156.90344
    313.39580    1160.15344
    313.40801    1165.52844
    313.42022    1171.40344
    313.43243    1174.15344
    313.44463    1176.02844
    313.45684    1179.77844
    313.46905    1182.52844
    313.48126    1183.52844
    313.49347    1185.90344
    313.50568    1190.40344
    313.51789    1196.40344
    313.53009    1199.90344
    313.54230    1206.40344
    313.55451    1211.90344
    313.56672    1213.52844
    313.57893    1216.15344
    313.59114    1219.02844
    313.60335    1222.02844
    313.61555    1220.40344
    313.62776    1219.77844
    313.63997    1221.15344
    313.65218    1223.90344
    313.66439    1227.65344
    313.67660    1233.15344
    313.68880    1236.27844
    313.70101    1241.77844
    313.71322    1246.52844
    313.72543    1252.40344
    313.73764    1257.40344
    313.74985    1260.52844
    313.76206    1262.77844
    313.77426    1265.90344
    313.78647    1271.02844
    313.79868    1272.15344
    313.81089    1274.52844
    313.82310    1279.40344
    313.83531    1284.27844
    313.84752    1286.65344
    313.85972    1290.27844
    313.87193    1292.52844
    313.88414    1293.02844
    313.89635    1298.40344
    313.90856    1300.90344
    313.92077    1304.77844
    313.93298    1311.15344
    313.94518    1315.40344
    313.95739    1321.15344
    313.96960    1326.77844
    313.98181    1331.15344
    313.99402    1334.40344
    314.00623    1338.77844
    314.01843    1340.15344
    314.03064    1342.40344
    314.04285    1344.40344
    314.05506    1345.40344
    314.06727    1346.27844
    314.07948    1348.52844
    314.09169    1353.15344
    314.10389    1358.02844
    314.11610    1361.90344
    314.12831    1362.02844
    314.14052    1366.15344
    314.15273    1368.65344
    314.16494    1369.65344
    314.17715    1373.52844
    314.18935    1377.27844
    314.20156    1382.40344
    314.21377    1384.15344
    314.22598    1385.65344
    314.23819    1388.65344
    314.25040    1390.77844
    314.26261    1392.15344
    314.27481    1394.27844
    314.28702    1397.65344
    314.29923    1399.65344
    314.31144    1402.27844
    314.32365    1406.02844
    314.33586    1409.15344
    314.34806    1409.90344
    314.36027    1410.77844
    314.37248    1414.52844
    314.38469    1418.15344
    314.39690    1416.65344
    314.40911    1417.27844
    314.42132    1416.65344
    314.43352    1417.52844
    314.44573    1418.65344
    314.45794    1421.52844
    314.47015    1424.27844
    314.48236    1425.40344
    314.49457    1427.65344
    314.50678    1433.15344
    314.51898    1434.40344
    314.53119    1434.77844
    314.54340    1437.02844
    314.55561    1440.65344
    314.56782    1439.77844
    314.58003    1439.40344
    314.59224    1442.77844
    314.60444    1444.40344
    314.61665    1447.02844
    314.62886    1451.27844
    314.64107    1451.15344
    314.65328    1450.65344
    314.66549    1451.40344
    314.67770    1451.27844
    314.68990    1450.40344
    314.70211    1450.40344
    314.71432    1449.65344
    314.72653    1449.40344
    314.73874    1451.52844
    314.75095    1451.02844
    314.76315    1449.27844
    314.77536    1450.27844
    314.78757    1450.65344
    314.79978    1453.65344
    314.81199    1453.40344
    314.82420    1455.77844
    314.83641    1456.15344
    314.84861    1457.40344
    314.86082    1456.65344
    314.87303    1457.90344
    314.88524    1455.40344
    314.89745    1454.27844
    314.90966    1453.90344
    314.92187    1454.77844
    314.93407    1454.52844
    314.94628    1454.27844
    314.95849    1455.27844
    314.97070    1454.40344
    314.98291    1453.65344
    314.99512    1455.40344
    315.00733    1458.52844
    315.01953    1459.15344
    315.03174    1460.52844
    315.04395    1463.02844
    315.05616    1464.90344
    315.06837    1465.77844
    315.08058    1464.15344
    315.09278    1464.15344
    315.10499    1464.90344
    315.11720    1468.40344
    315.12941    1469.90344
    315.14162    1471.40344
    315.15383    1473.65344
    315.16604    1472.52844
    315.17824    1472.02844
    315.19045    1469.52844
    315.20266    1469.27844
    315.21487    1466.15344
    315.22708    1464.02844
    315.23929    1461.27844
    315.25150    1459.02844
    315.26370    1458.65344
    315.27591    1456.40344
    315.28812    1455.40344
    315.30033    1455.27844
    315.31254    1452.02844
    315.32475    1451.52844
    315.33696    1452.15344
    315.34916    1452.27844
    315.36137    1451.90344
    315.37358    1451.90344
    315.38579    1452.02844
    315.39800    1452.40344
    315.41021    1450.40344
    315.42241    1451.65344
    315.43462    1450.90344
    315.44683    1447.52844
    315.45904    1447.15344
    315.47125    1444.77844
    315.48346    1443.65344
    315.49567    1442.65344
    315.50787    1440.02844
    315.52008    1437.65344
    315.53229    1438.27844
    315.54450    1439.77844
    315.55671    1439.52844
    315.56892    1439.02844
    315.58113    1438.77844
    315.59333    1438.27844
    315.60554    1437.40344
    315.61775    1439.65344
    315.62996    1438.40344
    315.64217    1436.02844
    315.65438    1436.27844
    315.66659    1434.52844
    315.67879    1433.27844
    315.69100    1432.02844
    315.70321    1428.90344
    315.71542    1427.65344
    315.72763    1426.02844
    315.73984    1421.90344
    315.75204    1421.02844
    315.76425    1416.15344
    315.77646    1412.02844
    315.78867    1410.65344
    315.80088    1407.15344
    315.81309    1402.65344
    315.82530    1401.77844
    315.83750    1399.15344
    315.84971    1392.90344
    315.86192    1390.65344
    315.87413    1389.02844
    315.88634    1388.77844
    315.89855    1388.90344
    315.91076    1389.77844
    315.92296    1390.02844
    315.93517    1388.90344
    315.94738    1387.27844
    315.95959    1382.77844
    315.97180    1379.65344
    315.98401    1377.90344
    315.99622    1375.27844
    316.00842    1371.40344
    316.02063    1368.65344
    316.03284    1368.40344
    316.04505    1366.77844
    316.05726    1365.77844
    316.06947    1363.27844
    316.08168    1364.27844
    316.09388    1362.77844
    316.10609    1362.65344
    316.11830    1362.90344
    316.13051    1362.15344
    316.14272    1358.77844
    316.15493    1352.40344
    316.16713    1345.65344
    316.17934    1341.90344
    316.19155    1338.40344
    316.20376    1337.77844
    316.21597    1336.40344
    316.22818    1334.90344
    316.24039    1332.52844
    316.25259    1334.65344
    316.26480    1333.90344
    316.27701    1333.27844
    316.28922    1329.15344
    316.30143    1325.52844
    316.31364    1322.65344
    316.32585    1321.15344
    316.33805    1319.40344
    316.35026    1316.77844
    316.36247    1316.40344
    316.37468    1315.27844
    316.38689    1311.90344
    316.39910    1309.52844
    316.41131    1309.27844
    316.42351    1309.52844
    316.43572    1307.77844
    316.44793    1306.77844
    316.46014    1305.02844
    316.47235    1303.52844
    316.48456    1304.15344
    316.49676    1303.65344
    316.50897    1305.27844
    316.52118    1304.77844
    316.53339    1306.90344
    316.54560    1307.90344
    316.55781    1308.02844
    316.57002    1308.27844
    316.58222    1309.15344
    316.59443    1308.02844
    316.60664    1306.52844
    316.61885    1304.02844
    316.63106    1302.40344
    316.64327    1302.27844
    316.65548    1300.27844
    316.66768    1298.27844
    316.67989    1297.77844
    316.69210    1294.52844
    316.70431    1292.15344
    316.71652    1292.65344
    316.72873    1291.65344
    316.74094    1290.40344
    316.75314    1290.77844
    316.76535    1292.02844
    316.77756    1294.15344
    316.78977    1296.40344
    316.80198    1297.15344
    316.81419    1300.15344
    316.82639    1303.52844
    316.83860    1304.90344
    316.85081    1306.40344
    316.86302    1309.27844
    316.87523    1314.77844
    316.88744    1317.40344
    316.89965    1320.15344
    316.91185    1320.02844
    316.92406    1321.77844
    316.93627    1321.40344
    316.94848    1318.65344
    316.96069    1321.77844
    316.97290    1321.02844
    316.98511    1322.65344
    316.99731    1323.90344
    317.00952    1324.77844
    317.02173    1326.40344
    317.03394    1326.77844
    317.04615    1327.65344
    317.05836    1327.65344
    317.07057    1325.77844
    317.08277    1323.52844
    317.09498    1321.90344
    317.10719    1323.40344
    317.11940    1323.77844
    317.13161    1323.52844
    317.14382    1323.40344
    317.15602    1322.27844
    317.16823    1320.90344
    317.18044    1320.15344
    317.19265    1320.77844
    317.20486    1321.02844
    317.21707    1324.52844
    317.22928    1326.52844
    317.24148    1327.15344
    317.25369    1329.02844
    317.26590    1331.40344
    317.27811    1334.52844
    317.29032    1338.02844
    317.30253    1339.27844
    317.31474    1340.52844
    317.32694    1341.77844
    317.33915    1342.90344
    317.35136    1344.52844
    317.36357    1348.90344
    317.37578    1352.77844
    317.38799    1353.65344
    317.40020    1356.02844
    317.41240    1355.65344
    317.42461    1358.65344
    317.43682    1359.15344
    317.44903    1359.02844
    317.46124    1358.77844
    317.47345    1357.65344
    317.48565    1356.77844
    317.49786    1356.52844
    317.51007    1357.65344
    317.52228    1359.15344
    317.53449    1361.27844
    317.54670    1362.52844
    317.55891    1359.40344
    317.57111    1358.90344
    317.58332    1357.65344
    317.59553    1357.27844
    317.60774    1357.90344
    317.61995    1361.90344
    317.63216    1364.40344
    317.64437    1366.65344
    317.65657    1368.65344
    317.66878    1369.27844
    317.68099    1371.15344
    317.69320    1374.40344
    317.70541    1379.52844
    317.71762    1382.15344
    317.72983    1386.52844
    317.74203    1389.65344
    317.75424    1392.65344
    317.76645    1397.40344
    317.77866    1398.90344
    317.79087    1400.90344
    317.80308    1404.27844
    317.81529    1407.65344
    317.82749    1410.02844
    317.83970    1413.02844
    317.85191    1414.65344
    317.86412    1414.52844
    317.87633    1414.40344
    317.88854    1415.52844
    317.90074    1417.77844
    317.91295    1419.02844
    317.92516    1422.15344
    317.93737    1425.90344
    317.94958    1427.52844
    317.96179    1431.15344
    317.97400    1433.15344
    317.98620    1434.15344
    317.99841    1435.52844
    318.01062    1439.15344
    318.02283    1443.15344
    318.03504    1445.65344
    318.04725    1445.65344
    318.05946    1447.90344
    318.07166    1452.02844
    318.08387    1453.02844
    318.09608    1456.02844
    318.10829    1456.52844
    318.12050    1457.52844
    318.13271    1458.15344
    318.14492    1459.27844
    318.15712    1460.15344
    318.16933    1460.77844
    318.18154    1461.15344
    318.19375    1464.52844
    318.20596    1467.40344
    318.21817    1470.15344
    318.23037    1473.40344
    318.24258    1476.77844
    318.25479    1479.02844
    318.26700    1480.27844
    318.27921    1483.65344
    318.29142    1484.52844
    318.30363    1486.77844
    318.31583    1485.27844
    318.32804    1486.65344
    318.34025    1489.52844
    318.35246    1492.15344
    318.36467    1492.52844
    318.37688    1494.02844
    318.38909    1497.52844
    318.40129    1500.27844
    318.41350    1501.27844
    318.42571    1501.77844
    318.43792    1502.15344
    318.45013    1503.02844
    318.46234    1505.52844
    318.47455    1506.02844
    318.48675    1507.15344
    318.49896    1506.77844
    318.51117    1510.52844
    318.52338    1513.77844
    318.53559    1515.52844
    318.54780    1514.52844
    318.56000    1515.65344
    318.57221    1516.40344
    318.58442    1516.27844
    318.59663    1517.77844
    318.60884    1519.27844
    318.62105    1519.65344
    318.63326    1521.40344
    318.64546    1521.40344
    318.65767    1521.27844
    318.66988    1520.77844
    318.68209    1522.65344
    318.69430    1524.15344
    318.70651    1525.65344
    318.71872    1528.02844
    318.73092    1530.77844
    318.74313    1533.02844
    318.75534    1535.65344
    318.76755    1536.15344
    318.77976    1534.15344
    318.79197    1532.02844
    318.80418    1530.40344
    318.81638    1527.65344
    318.82859    1527.77844
    318.84080    1528.90344
    318.85301    1530.27844
    318.86522    1527.65344
    318.87743    1527.40344
    318.88963    1523.65344
    318.90184    1521.90344
    318.91405    1519.77844
    318.92626    1521.15344
    318.93847    1518.15344
    318.95068    1513.65344
    318.96289    1508.52844
    318.97509    1503.90344
    318.98730    1499.52844
    318.99951    1493.27844
    319.01172    1488.77844
    319.02393    1483.27844
    319.03614    1479.27844
    319.04835    1474.15344
    319.06055    1467.90344
    319.07276    1461.02844
    319.08497    1453.15344
    319.09718    1447.15344
    319.10939    1441.90344
    319.12160    1438.65344
    319.13381    1433.65344
    319.14601    1430.27844
    319.15822    1425.40344
    319.17043    1419.40344
    319.18264    1416.77844
    319.19485    1411.52844
    319.20706    1408.02844
    319.21927    1403.65344
    319.23147    1402.15344
    319.24368    1397.02844
    319.25589    1394.15344
    319.26810    1394.15344
    319.28031    1393.77844
    319.29252    1389.77844
    319.30472    1383.02844
    319.31693    1374.40344
    319.32914    1364.77844
    319.34135    1358.90344
    319.35356    1354.02844
    319.36577    1346.52844
    319.37798    1339.27844
    319.39018    1332.27844
    319.40239    1326.52844
    319.41460    1319.65344
    319.42681    1313.90344
    319.43902    1309.90344
    319.45123    1305.40344
    319.46344    1298.40344
    319.47564    1291.65344
    319.48785    1281.90344
    319.50006    1271.90344
    319.51227    1261.90344
    319.52448    1251.27844
    319.53669    1239.65344
    319.54890    1231.15344
    319.56110    1222.90344
    319.57331    1215.65344
    319.58552    1207.65344
    319.59773    1197.02844
    319.60994    1185.65344
    319.62215    1172.52844
    319.63435    1164.90344
    319.64656    1157.52844
    319.65877    1150.77844
    319.67098    1143.27844
    319.68319    1138.52844
    319.69540    1129.27844
    319.70761    1122.40344
    319.71981    1116.27844
    319.73202    1109.15344
    319.74423    1102.77844
    319.75644    1098.52844
    319.76865    1092.27844
    319.78086    1085.52844
    319.79307    1077.15344
    319.80527    1069.02844
    319.81748    1060.02844
    319.82969    1051.27844
    319.84190    1043.15344
    319.85411    1034.02844
    319.86632    1024.27869
    319.87853    1018.02869
    319.89073    1010.90369
    319.90294    1004.65369
    319.91515     997.15369
    319.92736     990.65369
    319.93957     986.90369
    319.95178     980.02869
    319.96398     972.02869
    319.97619     964.40369
    319.98840     956.52869
    320.00061     951.40369
    320.01282     945.15369
    320.02503     938.02869
    320.03724     933.40369
    320.04944     928.27869
    320.06165     922.40369
    320.07386     915.27869
    320.08607     909.90369
    320.09828     904.52869
    320.11049     901.40369
    320.12270     893.52869
    320.13490     886.15369
    320.14711     878.77869
    320.15932     870.90369
    320.17153     863.52869
    320.18374     852.52869
    320.19595     845.15369
    320.20816     837.15369
    320.22036     831.15369
    320.23257     824.27869
    320.24478     819.27869
    320.25699     814.40369
    320.26920     806.52869
    320.28141     799.02869
    320.29361     794.27869
    320.30582     789.52869
    320.31803     788.15369
    320.33024     786.77869
    320.34245     779.65369
    320.35466     775.40369
    320.36687     771.15369
    320.37907     767.77869
    320.39128     764.77869
    320.40349     763.40369
    320.41570     761.02869
    320.42791     758.77869
    320.44012     752.77869
    320.45233     744.65369
    320.46453     740.15369
    320.47674     736.40369
    320.48895     731.52869
    320.50116     727.77869
    320.51337     727.27869
    320.52558     724.77869
    320.53779     724.15369
    320.54999     722.90369
    320.56220     720.77869
    320.57441     717.65369
    320.58662     717.77869
    320.59883     717.02869
    320.61104     715.40369
    320.62325     712.52869
    320.63545     710.40369
    320.64766     705.15369
    320.65987     699.77869
    320.67208     695.40369
    320.68429     691.02869
    320.69650     686.65369
    320.70870     682.77869
    320.72091     679.77863
    320.73312     679.15363
    320.74533     679.52863
    320.75754     680.52863
    320.76975     685.77869
    320.78196     690.77869
    320.79416     690.40369
    320.80637     692.27869
    320.81858     693.77869
    320.83079     692.65369
    320.84300     690.40369
    320.85521     689.52869
    320.86742     686.90369
    320.87962     685.52869
    320.89183     683.77869
    320.90404     687.02869
    320.91625     690.52869
    320.92846     693.40369
    320.94067     697.15369
    320.95288     699.77869
    320.96508     700.27869
    320.97729     703.27869
    320.98950     705.77869
    321.00171     708.02869
    321.01392     711.90369
    321.02613     715.27869
    321.03833     719.15369
    321.05054     721.52869
    321.06275     721.90369
    321.07496     721.40369
    321.08717     719.90369
    321.09938     718.65369
    321.11159     715.77869
    321.12379     713.40369
    321.13600     711.77869
    321.14821     713.15369
    321.16042     713.90369
    321.17263     715.90369
    321.18484     719.52869
    321.19705     723.15369
    321.20925     725.15369
    321.22146     726.90369
    321.23367     730.65369
    321.24588     732.02869
    321.25809     734.27869
    321.27030     734.52869
    321.28251     733.40369
    321.29471     732.90369
    321.30692     730.15369
    321.31913     729.65369
    321.33134     732.02869
    321.34355     733.27869
    321.35576     736.65369
    321.36796     739.02869
    321.38017     740.27869
    321.39238     741.90369
    321.40459     743.27869
    321.41680     744.65369
    321.42901     746.52869
    321.44122     749.15369
    321.45342     751.15369
    321.46563     753.15369
    321.47784     754.02869
    321.49005     753.27869
    321.50226     751.77869
    321.51447     749.27869
    321.52668     746.40369
    321.53888     748.02869
    321.55109     752.65369
    321.56330     755.15369
    321.57551     758.27869
    321.58772     762.65369
    321.59993     767.77869
    321.61214     772.52869
    321.62434     777.40369
    321.63655     782.65369
    321.64876     786.65369
    321.66097     790.40369
    321.67318     793.52869
    321.68539     798.15369
    321.69759     802.52869
    321.70980     805.52869
    321.72201     811.65369
    321.73422     817.02869
    321.74643     823.27869
    321.75864     825.90369
    321.77085     830.90369
    321.78305     831.27869
    321.79526     834.27869
    321.80747     838.02869
    321.81968     837.65369
    321.83189     841.02869
    321.84410     842.90369
    321.85631     843.90369
    321.86851     844.40369
    321.88072     845.40369
    321.89293     845.65369
    321.90514     847.77869
    321.91735     848.40369
    321.92956     852.02869
    321.94177     853.02869
    321.95397     851.77869
    321.96618     850.77869
    321.97839     850.02869
    321.99060     849.52869
    322.00281     847.65369
    322.01502     846.90369
    322.02723     843.52869
    322.03943     842.15369
    322.05164     841.40369
    322.06385     839.27869
    322.07606     839.65369
    322.08827     838.27869
    322.10048     836.15369
    322.11268     834.02869
    322.12489     833.27869
    322.13710     833.02869
    322.14931     834.90369
    322.16152     833.52869
    322.17373     832.65369
    322.18594     835.02869
    322.19814     836.40369
    322.21035     836.27869
    322.22256     837.77869
    322.23477     841.02869
    322.24698     842.65369
    322.25919     846.40369
    322.27140     849.65369
    322.28360     855.15369
    322.29581     861.77869
    322.30802     863.02869
    322.32023     866.15369
    322.33244     868.65369
    322.34465     870.02869
    322.35686     870.52869
    322.36906     874.40369
    322.38127     876.65369
    322.39348     879.65369
    322.40569     879.27869
    322.41790     880.77869
    322.43011     882.40369
    322.44231     883.65369
    322.45452     883.77869
    322.46673     883.27869
    322.47894     882.52869
    322.49115     878.52869
    322.50336     876.15369
    322.51557     874.40369
    322.52777     873.40369
    322.53998     875.40369
    322.55219     872.40369
    322.56440     873.90369
    322.57661     871.15369
    322.58882     870.65369
    322.60103     866.77869
    322.61323     866.52869
    322.62544     864.65369
    322.63765     866.52869
    322.64986     864.40369
    322.66207     861.77869
    322.67428     859.02869
    322.68649     855.02869
    322.69869     854.15369
    322.71090     852.90369
    322.72311     852.77869
    322.73532     853.27869
    322.74753     855.15369
    322.75974     854.90369
    322.77194     854.40369
    322.78415     853.52869
    322.79636     853.15369
    322.80857     853.02869
    322.82078     852.02869
    322.83299     850.77869
    322.84520     849.65369
    322.85740     846.02869
    322.86961     841.90369
    322.88182     837.02869
    322.89403     834.02869
    322.90624     832.40369
    322.91845     827.52869
    322.93066     827.52869
    322.94286     826.77869
    322.95507     825.02869
    322.96728     824.27869
    322.97949     824.40369
    322.99170     822.65369
    323.00391     820.02869
    323.01612     818.65369
    323.02832     818.65369
    323.04053     818.27869
    323.05274     817.65369
    323.06495     815.77869
    323.07716     810.77869
    323.08937     808.02869
    323.10157     806.77869
    323.11378     807.27869
    323.12599     806.27869
    323.13820     809.77869
    323.15041     810.77869
    323.16262     812.52869
    323.17483     813.90369
    323.18703     816.90369
    323.19924     818.27869
    323.21145     819.40369
    323.22366     821.40369
    323.23587     821.90369
    323.24808     823.77869
    323.26029     820.77869
    323.27249     820.15369
    323.28470     821.40369
    323.29691     823.77869
    323.30912     824.15369
    323.32133     822.02869
    323.33354     820.52869
    323.34575     819.40369
    323.35795     817.15369
    323.37016     817.27869
    323.38237     817.27869
    323.39458     816.77869
    323.40679     816.40369
    323.41900     813.52869
    323.43120     809.52869
    323.44341     806.77869
    323.45562     801.02869
    323.46783     796.40369
    323.48004     790.90369
    323.49225     788.02869
    323.50446     784.27869
    323.51666     782.52869
    323.52887     778.02869
    323.54108     775.65369
    323.55329     770.02869
    323.56550     765.40369
    323.57771     760.02869
    323.58992     755.40369
    323.60212     751.77869
    323.61433     748.15369
    323.62654     744.27869
    323.63875     742.65369
    323.65096     742.27869
    323.66317     739.65369
    323.67538     739.27869
    323.68758     734.90369
    323.69979     732.02869
    323.71200     730.02869
    323.72421     728.02869
    323.73642     724.77869
    323.74863     719.90369
    323.76084     712.77869
    323.77304     707.65369
    323.78525     702.15369
    323.79746     697.02869
    323.80967     692.65369
    323.82188     688.65369
    323.83409     685.15369
    323.84629     682.02869
    323.85850     677.02863
    323.87071     671.40363
    323.88292     665.02863
    323.89513     659.65363
    323.90734     654.02863
    323.91955     649.27863
    323.93175     644.02863
    323.94396     638.27863
    323.95617     633.77863
    323.96838     630.52863
    323.98059     625.27863
    323.99280     620.02863
    324.00501     612.15363
    324.01721     604.40363
    324.02942     597.65363
    324.04163     589.02863
    324.05384     585.02863
    324.06605     578.52863
    324.07826     569.65363
    324.09047     562.40363
    324.10267     555.02863
    324.11488     546.27863
    324.12709     539.15363
    324.13930     532.77863
    324.15151     524.27863
    324.16372     515.90363
    324.17592     509.27859
    324.18813     503.52859
    324.20034     499.65359
    324.21255     495.15359
    324.22476     490.15359
    324.23697     486.02859
    324.24918     480.02859
    324.26138     475.40359
    324.27359     469.90359
    324.28580     464.27859
    324.29801     460.52859
    324.31022     455.52859
    324.32243     454.02859
    324.33464     452.90359
    324.34684     452.15359
    324.35905     451.90359
    324.37126     453.40359
    324.38347     455.27859
    324.39568     453.27859
    324.40789     451.77859
    324.42010     447.02859
    324.43230     445.02859
    324.44451     442.27859
    324.45672     438.90359
    324.46893     436.65359
    324.48114     433.27859
    324.49335     429.02859
    324.50555     426.27859
    324.51776     420.15359
    324.52997     416.27859
    324.54218     411.40359
    324.55439     405.02859
    324.56660     395.65359
    324.57881     385.40359
    324.59101     373.40359
    324.60322     362.40359
    324.61543     351.90359
    324.62764     340.40359
    324.63985     328.02859
    324.65206     314.65359
    324.66427     301.15359
    324.67647     286.27859
    324.68868     271.52859
    324.70089     255.65359
    324.71310     241.90359
    324.72531     225.52859
    324.73752     210.15359
    324.74973     193.65363
    324.76193     178.90363
    324.77414     162.65363
    324.78635     146.52863
    324.79856     130.27863
    324.81077     114.40363
    324.82298      97.27863
    324.83518      79.40363
    324.84739      62.40363
    324.85960      43.27863
    324.87181      24.90363
    324.88402       6.65363
    324.89623     -11.59637
    324.90844     -27.34637
    324.92064     -44.84637
    324.93285     -57.47137
    324.94506     -72.84637
    324.95727     -87.34637
    324.96948     -99.84637
    324.98169    -110.47137
    324.99390    -121.97137
    325.00610    -131.97137
    325.01831    -144.72137
    325.03052    -156.47137
    325.04273    -166.97137
    325.05494    -177.97137
    325.06715    -187.47137
    325.07936    -196.47137
    325.09156    -204.22137
    325.10377    -213.22141
    325.11598    -220.22141
    325.12819    -229.97141
    325.14040    -237.84641
    325.15261    -246.22141
    325.16482    -258.84641
    325.17702    -271.59641
    325.18923    -280.09641
    325.20144    -290.59641
    325.21365    -300.34641
    325.22586    -311.59641
    325.23807    -324.47141
    325.25027    -336.72141
    325.26248    -349.09641
    325.27469    -363.34641
    325.28690    -374.47141
    325.29911    -384.22141
    325.31132    -397.09641
    325.32353    -409.47141
    325.33573    -421.84641
    325.34794    -432.59641
    325.36015    -444.09641
    325.37236    -453.34641
    325.38457    -465.84641
    325.39678    -476.84641
    325.40899    -485.84641
    325.42119    -494.34641
    325.43340    -504.97141
    325.44561    -516.97137
    325.45782    -528.47137
    325.47003    -541.09637
    325.48224    -552.22137
    325.49445    -563.84637
    325.50665    -574.97137
    325.51886    -589.59637
    325.53107    -601.34637
    325.54328    -611.22137
    325.55549    -618.47137
    325.56770    -623.22137
    325.57990    -629.47137
    325.59211    -633.84637
    325.60432    -639.34637
    325.61653    -644.97137
    325.62874    -651.09637
    325.64095    -656.47137
    325.65316    -661.47137
    325.66536    -665.97137
    325.67757    -669.97137
    325.68978    -673.47137
    325.70199    -675.97137
    325.71420    -678.59637
    325.72641    -679.22137
    325.73862    -682.09637
    325.75082    -685.34631
    325.76303    -690.09631
    325.77524    -691.97131
    325.78745    -692.72131
    325.79966    -695.22131
    325.81187    -697.22131
    325.82408    -698.22131
    325.83628    -698.97131
    325.84849    -698.59631
    325.86070    -699.47131
    325.87291    -699.34631
    325.88512    -705.09631
    325.89733    -709.72131
    325.90953    -713.09631
    325.92174    -717.72131
    325.93395    -723.09631
    325.94616    -728.72131
    325.95837    -732.97131
    325.97058    -735.84631
    325.98279    -739.97131
    325.99499    -747.22131
    326.00720    -754.72131
    326.01941    -762.22131
    326.03162    -767.22131
    326.04383    -774.09631
    326.05604    -777.59631
    326.06825    -781.72131
    326.08045    -785.72131
    326.09266    -787.22131
    326.10487    -788.59631
    326.11708    -790.84631
    326.12929    -789.72131
    326.14150    -791.84631
    326.15371    -794.34631
    326.16591    -797.84631
    326.17812    -798.84631
    326.19033    -798.97131
    326.20254    -798.97131
    326.21475    -798.97131
    326.22696    -798.59631
    326.23916    -798.47131
    326.25137    -799.22131
    326.26358    -800.97131
    326.27579    -797.59631
    326.28800    -798.22131
    326.30021    -796.09631
    326.31242    -796.47131
    326.32462    -797.59631
    326.33683    -796.97131
    326.34904    -798.47131
    326.36125    -801.09631
    326.37346    -802.47131
    326.38567    -804.97131
    326.39788    -806.09631
    326.41008    -808.34631
    326.42229    -812.97131
    326.43450    -814.09631
    326.44671    -817.47131
    326.45892    -818.97131
    326.47113    -820.22131
    326.48334    -823.84631
    326.49554    -823.59631
    326.50775    -826.84631
    326.51996    -827.34631
    326.53217    -827.34631
    326.54438    -829.09631
    326.55659    -829.34631
    326.56880    -831.84631
    326.58100    -833.22131
    326.59321    -836.97131
    326.60542    -839.72131
    326.61763    -840.47131
    326.62984    -841.84631
    326.64205    -842.34631
    326.65425    -842.84631
    326.66646    -845.34631
    326.67867    -847.72131
    326.69088    -849.97131
    326.70309    -854.47131
    326.71530    -859.59631
    326.72751    -862.97131
    326.73971    -867.09631
    326.75192    -869.72131
    326.76413    -871.47131
    326.77634    -872.97131
    326.78855    -874.22131
    326.80076    -878.09631
    326.81297    -878.34631
    326.82517    -879.84631
    326.83738    -881.47131
    326.84959    -884.22131
    326.86180    -890.09631
    326.87401    -895.47131
    326.88622    -899.47131
    326.89843    -903.59631
    326.91063    -909.47131
    326.92284    -914.09631
    326.93505    -917.09631
    326.94726    -921.59631
    326.95947    -922.72131
    326.97168    -925.47131
    326.98388    -926.34631
    326.99609    -927.47131
    327.00830    -930.09631
    327.02051    -930.72131
    327.03272    -931.59631
    327.04493    -930.84631
    327.05714    -931.97131
    327.06934    -932.34631
    327.08155    -933.34631
    327.09376    -934.47131
    327.10597    -937.97131
    327.11818    -940.09631
    327.13039    -940.34631
    327.14260    -939.72131
    327.15480    -938.47131
    327.16701    -939.47131
    327.17922    -939.59631
    327.19143    -940.72131
    327.20364    -941.22131
    327.21585    -943.22131
    327.22806    -942.47131
    327.24026    -942.84631
    327.25247    -941.09631
    327.26468    -939.97131
    327.27689    -938.72131
    327.28910    -937.22131
    327.30131    -936.97131
    327.31351    -938.34631
    327.32572    -940.09631
    327.33793    -942.47131
    327.35014    -945.97131
    327.36235    -948.59631
    327.37456    -952.22131
    327.38677    -954.97131
    327.39897    -957.84631
    327.41118    -958.84631
    327.42339    -960.47131
    327.43560    -962.59631
    327.44781    -964.72131
    327.46002    -965.59631
    327.47223    -966.84631
    327.48443    -965.97131
    327.49664    -966.84631
    327.50885    -969.97131
    327.52106    -972.84631
    327.53327    -977.97131
    327.54548    -980.84631
    327.55769    -985.34631
    327.56989    -989.59631
    327.58210    -993.97131
    327.59431    -997.34631
    327.60652    -998.72131
    327.61873    -998.84631
    327.63094    -998.84631
    327.64314    -998.84631
    327.65535    -996.59631
    327.66756    -996.97131
    327.67977    -997.72131
    327.69198    -997.09631
    327.70419    -995.34631
    327.71640    -995.84631
    327.72860    -993.84631
    327.74081    -991.97131
    327.75302    -992.22131
    327.76523    -991.59631
    327.77744    -990.47131
    327.78965    -985.84631
    327.80186    -986.22131
    327.81406    -986.34631
    327.82627    -986.34631
    327.83848    -985.72131
    327.85069    -984.09631
    327.86290    -981.47131
    327.87511    -980.59631
    327.88732    -980.34631
    327.89952    -978.22131
    327.91173    -976.84631
    327.92394    -974.09631
    327.93615    -972.34631
    327.94836    -970.34631
    327.96057    -968.34631
    327.97277    -968.34631
    327.98498    -969.59631
    327.99719    -968.72131
    328.00940    -971.72131
    328.02161    -974.97131
    328.03382    -974.59631
    328.04603    -974.84631
    328.05823    -973.47131
    328.07044    -972.72131
    328.08265    -973.47131
    328.09486    -973.59631
    328.10707    -973.09631
    328.11928    -972.34631
    328.13149    -970.72131
    328.14369    -972.34631
    328.15590    -968.59631
    328.16811    -967.72131
    328.18032    -968.22131
    328.19253    -966.59631
    328.20474    -963.34631
    328.21695    -961.72131
    328.22915    -961.47131
    328.24136    -960.34631
    328.25357    -963.97131
    328.26578    -964.47131
    328.27799    -966.09631
    328.29020    -966.84631
    328.30241    -969.34631
    328.31461    -971.34631
    328.32682    -972.84631
    328.33903    -974.47131
    328.35124    -973.84631
    328.36345    -973.09631
    328.37566    -971.72131
    328.38786    -971.47131
    328.40007    -969.72131
    328.41228    -969.97131
    328.42449    -967.34631
    328.43670    -965.97131
    328.44891    -965.97131
    328.46112    -964.72131
    328.47332    -961.97131
    328.48553    -961.47131
    328.49774    -961.97131
    328.50995    -964.97131
    328.52216    -963.84631
    328.53437    -965.47131
    328.54658    -962.72131
    328.55878    -961.72131
    328.57099    -961.59631
    328.58320    -962.22131
    328.59541    -962.59631
    328.60762    -962.47131
    328.61983    -963.09631
    328.63204    -964.84631
    328.64424    -967.34631
    328.65645    -965.34631
    328.66866    -968.59631
    328.68087    -970.72131
    328.69308    -973.59631
    328.70529    -975.59631
    328.71749    -978.34631
    328.72970    -981.09631
    328.74191    -980.72131
    328.75412    -982.47131
    328.76633    -983.09631
    328.77854    -985.34631
    328.79075    -984.59631
    328.80295    -985.47131
    328.81516    -986.22131
    328.82737    -989.34631
    328.83958    -993.09631
    328.85179    -995.84631
    328.86400   -1000.22131
    328.87621   -1002.34631
    328.88841   -1004.59631
    328.90062   -1004.84631
    328.91283   -1004.84631
    328.92504   -1006.97131
    328.93725   -1008.72131
    328.94946   -1012.22131
    328.96167   -1017.09631
    328.97387   -1019.84631
    328.98608   -1022.22131
    328.99829   -1023.47137
    329.01050   -1024.72144
    329.02271   -1024.34644
    329.03492   -1028.09656
    329.04712   -1030.97156
    329.05933   -1033.59656
    329.07154   -1034.22156
    329.08375   -1036.72156
    329.09596   -1036.59656
    329.10817   -1037.72156
    329.12038   -1037.22156
    329.13258   -1037.09656
    329.14479   -1036.47156
    329.15700   -1036.09656
    329.16921   -1038.09656
    329.18142   -1039.59656
    329.19363   -1042.84656
    329.20584   -1044.59656
    329.21804   -1046.34656
    329.23025   -1047.84656
    329.24246   -1048.47156
    329.25467   -1048.97156
    329.26688   -1049.47156
    329.27909   -1049.47156
    329.29130   -1050.97156
    329.30350   -1051.97156
    329.31571   -1053.22156
    329.32792   -1055.22156
    329.34013   -1059.47156
    329.35234   -1062.72156
    329.36455   -1065.22156
    329.37675   -1068.84656
    329.38896   -1073.22156
    329.40117   -1079.47156
    329.41338   -1085.59656
    329.42559   -1089.09656
    329.43780   -1092.84656
    329.45001   -1093.59656
    329.46221   -1096.47156
    329.47442   -1099.34656
    329.48663   -1103.47156
    329.49884   -1108.09656
    329.51105   -1111.72156
    329.52326   -1116.59656
    329.53547   -1121.59656
    329.54767   -1126.22156
    329.55988   -1132.59656
    329.57209   -1136.47156
    329.58430   -1143.22156
    329.59651   -1148.97156
    329.60872   -1154.97156
    329.62093   -1160.72156
    329.63313   -1168.47156
    329.64534   -1176.59656
    329.65755   -1184.09656
    329.66976   -1193.22156
    329.68197   -1202.97156
    329.69418   -1211.34656
    329.70639   -1218.97156
    329.71859   -1226.22156
    329.73080   -1232.72156
    329.74301   -1239.72156
    329.75522   -1249.72156
    329.76743   -1256.97156
    329.77964   -1262.97156
    329.79184   -1269.34656
    329.80405   -1276.22156
    329.81626   -1280.59656
    329.82847   -1288.34656
    329.84068   -1292.97156
    329.85289   -1299.59656
    329.86510   -1306.34656
    329.87730   -1311.72156
    329.88951   -1317.09656
    329.90172   -1320.47156
    329.91393   -1327.97156
    329.92614   -1333.72156
    329.93835   -1340.97156
    329.95056   -1348.47156
    329.96276   -1355.84656
    329.97497   -1364.59656
    329.98718   -1370.72156
    329.99939   -1377.47156
    330.01160   -1382.22156
    330.02381   -1389.22156
    330.03602   -1396.09656
    330.04822   -1403.09656
    330.06043   -1409.72156
    330.07264   -1417.84656
    330.08485   -1423.84656
    330.09706   -1427.22156
    330.10927   -1431.72156
    330.12147   -1437.22156
    330.13368   -1443.59656
    330.14589   -1450.22156
    330.15810   -1459.22156
    330.17031   -1468.22156
    330.18252   -1477.34656
    330.19473   -1488.09656
    330.20693   -1497.34656
    330.21914   -1505.59656
    330.23135   -1516.34656
    330.24356   -1525.72156
    330.25577   -1535.97156
    330.26798   -1543.72156
    330.28019   -1551.34656
    330.29239   -1557.97156
    330.30460   -1566.47156
    330.31681   -1574.97156
    330.32902   -1579.84656
    330.34123   -1586.09656
    330.35344   -1589.34656
    330.36565   -1594.09656
    330.37785   -1599.34656
    330.39006   -1603.34656
    330.40227   -1608.47156
    330.41448   -1613.72156
    330.42669   -1618.47156
    330.43890   -1624.22156
    330.45110   -1629.97156
    330.46331   -1632.84656
    330.47552   -1638.34656
    330.48773   -1643.47156
    330.49994   -1648.22156
    330.51215   -1655.47156
    330.52436   -1658.59656
    330.53656   -1662.47156
    330.54877   -1668.59656
    330.56098   -1672.97156
    330.57319   -1676.97156
    330.58540   -1679.84656
    330.59761   -1684.47156
    330.60982   -1688.22156
    330.62202   -1693.47156
    330.63423   -1699.84656
    330.64644   -1705.09656
    330.65865   -1710.59656
    330.67086   -1713.84656
    330.68307   -1720.34656
    330.69528   -1725.59656
    330.70748   -1730.47156
    330.71969   -1732.84656
    330.73190   -1735.72156
    330.74411   -1738.22156
    330.75632   -1740.97156
    330.76853   -1745.34656
    330.78073   -1750.34656
    330.79294   -1757.97156
    330.80515   -1763.22156
    330.81736   -1766.47156
    330.82957   -1768.97156
    330.84178   -1770.97156
    330.85399   -1771.09656
    330.86619   -1773.09656
    330.87840   -1773.84656
    330.89061   -1777.97156
    330.90282   -1777.47156
    330.91503   -1777.97156
    330.92724   -1776.34656
    330.93945   -1775.09656
    330.95165   -1775.97156
    330.96386   -1775.84656
    330.97607   -1777.34656
    330.98828   -1777.34656
    331.00049   -1780.72156
    331.01270   -1784.22156
    331.02491   -1788.22156
    331.03711   -1792.72156
    331.04932   -1797.47156
    331.06153   -1802.59656
    331.07374   -1804.72156
    331.08595   -1806.84656
    331.09816   -1809.22156
    331.11037   -1810.09656
    331.12257   -1810.47156
    331.13478   -1809.84656
    331.14699   -1810.34656
    331.15920   -1807.72156
    331.17141   -1806.84656
    331.18362   -1806.09656
    331.19582   -1806.84656
    331.20803   -1806.59656
    331.22024   -1806.34656
    331.23245   -1803.97156
    331.24466   -1802.47156
    331.25687   -1801.72156
    331.26908   -1803.59656
    331.28128   -1805.97156
    331.29349   -1804.22156
    331.30570   -1804.09656
    331.31791   -1802.22156
    331.33012   -1801.59656
    331.34233   -1800.47156
    331.35454   -1800.34656
    331.36674   -1802.47156
    331.37895   -1802.59656
    331.39116   -1804.09656
    331.40337   -1803.22156
    331.41558   -1800.72156
    331.42779   -1798.97156
    331.44000   -1793.72156
    331.45220   -1788.47156
    331.46441   -1783.09656
    331.47662   -1778.84656
    331.48883   -1776.97156
    331.50104   -1776.47156
    331.51325   -1774.34656
    331.52545   -1773.84656
    331.53766   -1770.22156
    331.54987   -1769.34656
    331.56208   -1768.59656
    331.57429   -1767.22156
    331.58650   -1767.59656
    331.59871   -1765.09656
    331.61091   -1764.97156
    331.62312   -1764.84656
    331.63533   -1764.09656
    331.64754   -1761.09656
    331.65975   -1754.72156
    331.67196   -1751.59656
    331.68417   -1749.34656
    331.69637   -1745.09656
    331.70858   -1739.22156
    331.72079   -1736.72156
    331.73300   -1734.22156
    331.74521   -1731.09656
    331.75742   -1728.47156
    331.76963   -1725.34656
    331.78183   -1722.22156
    331.79404   -1722.59656
    331.80625   -1718.47156
    331.81846   -1716.97156
    331.83067   -1713.09656
    331.84288   -1709.97156
    331.85508   -1703.72156
    331.86729   -1697.47156
    331.87950   -1690.59656
    331.89171   -1684.22156
    331.90392   -1678.22156
    331.91613   -1673.22156
    331.92834   -1666.59656
    331.94054   -1662.22156
    331.95275   -1655.59656
    331.96496   -1651.84656
    331.97717   -1648.72156
    331.98938   -1646.09656
    332.00159   -1642.59656
    332.01380   -1639.34656
    332.02600   -1637.47156
    332.03821   -1631.09656
    332.05042   -1626.72156
    332.06263   -1620.97156
    332.07484   -1615.84656
    332.08705   -1612.72156
    332.09926   -1610.09656
    332.11146   -1605.84656
    332.12367   -1603.09656
    332.13588   -1598.97156
    332.14809   -1594.72156
    332.16030   -1592.84656
    332.17251   -1589.72156
    332.18471   -1585.59656
    332.19692   -1582.09656
    332.20913   -1577.59656
    332.22134   -1574.59656
    332.23355   -1570.34656
    332.24576   -1567.72156
    332.25797   -1563.09656
    332.27017   -1555.34656
    332.28238   -1550.72156
    332.29459   -1544.09656
    332.30680   -1542.09656
    332.31901   -1538.47156
    332.33122   -1535.09656
    332.34343   -1533.22156
    332.35563   -1531.09656
    332.36784   -1525.59656
    332.38005   -1521.47156
    332.39226   -1517.72156
    332.40447   -1514.59656
    332.41668   -1511.22156
    332.42889   -1509.34656
    332.44109   -1506.59656
    332.45330   -1506.47156
    332.46551   -1504.47156
    332.47772   -1503.47156
    332.48993   -1503.22156
    332.50214   -1499.22156
    332.51435   -1495.34656
    332.52655   -1493.34656
    332.53876   -1489.47156
    332.55097   -1485.34656
    332.56318   -1481.34656
    332.57539   -1473.84656
    332.58760   -1470.34656
    332.59980   -1466.84656
    332.61201   -1463.59656
    332.62422   -1463.09656
    332.63643   -1460.34656
    332.64864   -1461.09656
    332.66085   -1459.34656
    332.67306   -1457.72156
    332.68526   -1457.09656
    332.69747   -1455.09656
    332.70968   -1454.47156
    332.72189   -1455.84656
    332.73410   -1457.09656
    332.74631   -1459.22156
    332.75852   -1460.22156
    332.77072   -1459.09656
    332.78293   -1459.72156
    332.79514   -1456.34656
    332.80735   -1457.22156
    332.81956   -1457.59656
    332.83177   -1458.09656
    332.84398   -1457.97156
    332.85618   -1457.72156
    332.86839   -1456.97156
    332.88060   -1454.47156
    332.89281   -1453.59656
    332.90502   -1450.84656
    332.91723   -1449.47156
    332.92943   -1446.22156
    332.94164   -1441.84656
    332.95385   -1441.47156
    332.96606   -1438.47156
    332.97827   -1437.22156
    332.99048   -1436.47156
    333.00269   -1435.09656
    333.01489   -1431.72156
    333.02710   -1427.47156
    333.03931   -1427.59656
    333.05152   -1426.72156
    333.06373   -1427.09656
    333.07594   -1425.47156
    333.08815   -1424.09656
    333.10035   -1423.09656
    333.11256   -1420.72156
    333.12477   -1420.59656
    333.13698   -1421.22156
    333.14919   -1422.84656
    333.16140   -1425.22156
    333.17361   -1425.59656
    333.18581   -1426.72156
    333.19802   -1426.22156
    333.21023   -1427.34656
    333.22244   -1425.72156
    333.23465   -1426.34656
    333.24686   -1426.97156
    333.25906   -1426.84656
    333.27127   -1428.34656
    333.28348   -1429.59656
    333.29569   -1432.22156
    333.30790   -1436.09656
    333.32011   -1437.09656
    333.33232   -1439.84656
    333.34452   -1442.72156
    333.35673   -1443.97156
    333.36894   -1446.34656
    333.38115   -1446.47156
    333.39336   -1447.72156
    333.40557   -1449.84656
    333.41778   -1448.47156
    333.42998   -1449.34656
    333.44219   -1448.59656
    333.45440   -1448.09656
    333.46661   -1445.97156
    333.47882   -1446.22156
    333.49103   -1445.22156
    333.50324   -1448.72156
    333.51544   -1450.97156
    333.52765   -1454.72156
    333.53986   -1456.84656
    333.55207   -1460.97156
    333.56428   -1465.09656
    333.57649   -1468.84656
    333.58869   -1468.34656
    333.60090   -1470.09656
    333.61311   -1469.22156
    333.62532   -1472.47156
    333.63753   -1473.72156
    333.64974   -1476.09656
    333.66195   -1476.34656
    333.67415   -1478.84656
    333.68636   -1482.22156
    333.69857   -1482.34656
    333.71078   -1482.97156
    333.72299   -1483.59656
    333.73520   -1483.59656
    333.74741   -1483.72156
    333.75961   -1482.84656
    333.77182   -1480.84656
    333.78403   -1481.34656
    333.79624   -1480.47156
    333.80845   -1478.47156
    333.82066   -1479.84656
    333.83287   -1481.72156
    333.84507   -1484.47156
    333.85728   -1486.47156
    333.86949   -1486.47156
    333.88170   -1488.84656
    333.89391   -1488.47156
    333.90612   -1489.22156
    333.91832   -1489.09656
    333.93053   -1487.22156
    333.94274   -1489.47156
    333.95495   -1488.72156
    333.96716   -1488.97156
    333.97937   -1488.34656
    333.99158   -1488.72156
    334.00378   -1490.47156
    334.01599   -1492.97156
    334.02820   -1497.09656
    334.04041   -1499.72156
    334.05262   -1502.72156
    334.06483   -1504.97156
    334.07704   -1506.22156
    334.08924   -1505.59656
    334.10145   -1507.09656
    334.11366   -1507.09656
    334.12587   -1508.34656
    334.13808   -1506.97156
    334.15029   -1508.97156
    334.16250   -1508.47156
    334.17470   -1510.22156
    334.18691   -1509.59656
    334.19912   -1508.59656
    334.21133   -1510.72156
    334.22354   -1512.97156
    334.23575   -1514.09656
    334.24796   -1514.59656
    334.26016   -1515.09656
    334.27237   -1516.47156
    334.28458   -1519.34656
    334.29679   -1520.59656
    334.30900   -1523.97156
    334.32121   -1530.34656
    334.33341   -1534.47156
    334.34562   -1539.47156
    334.35783   -1542.34656
    334.37004   -1546.47156
    334.38225   -1549.47156
    334.39446   -1552.72156
    334.40667   -1557.47156
    334.41887   -1558.97156
    334.43108   -1561.97156
    334.44329   -1560.72156
    334.45550   -1561.22156
    334.46771   -1562.34656
    334.47992   -1561.59656
    334.49213   -1560.22156
    334.50433   -1558.09656
    334.51654   -1556.59656
    334.52875   -1556.97156
    334.54096   -1553.34656
    334.55317   -1552.34656
    334.56538   -1552.34656
    334.57759   -1552.34656
    334.58979   -1552.84656
    334.60200   -1550.72156
    334.61421   -1550.59656
    334.62642   -1549.72156
    334.63863   -1546.84656
    334.65084   -1545.09656
    334.66304   -1543.84656
    334.67525   -1545.59656
    334.68746   -1545.09656
    334.69967   -1544.34656
    334.71188   -1544.47156
    334.72409   -1544.84656
    334.73630   -1546.84656
    334.74850   -1547.59656
    334.76071   -1548.47156
    334.77292   -1550.22156
    334.78513   -1551.59656
    334.79734   -1553.09656
    334.80955   -1552.59656
    334.82176   -1552.97156
    334.83396   -1553.59656
    334.84617   -1553.09656
    334.85838   -1554.84656
    334.87059   -1553.84656
    334.88280   -1551.84656
    334.89501   -1549.97156
    334.90722   -1551.22156
    334.91942   -1549.47156
    334.93163   -1549.47156
    334.94384   -1548.59656
    334.95605   -1547.22156
    334.96826   -1551.22156
    334.98047   -1551.22156
    334.99267   -1554.84656
    335.00488   -1557.59656
    335.01709   -1560.09656
    335.02930   -1558.84656
    335.04151   -1557.97156
    335.05372   -1558.59656
    335.06593   -1557.72156
    335.07813   -1557.97156
    335.09034   -1559.09656
    335.10255   -1558.97156
    335.11476   -1558.22156
    335.12697   -1559.22156
    335.13918   -1563.47156
    335.15139   -1563.09656
    335.16359   -1563.97156
    335.17580   -1566.09656
    335.18801   -1566.22156
    335.20022   -1569.22156
    335.21243   -1571.59656
    335.22464   -1572.22156
    335.23685   -1572.72156
    335.24905   -1572.34656
    335.26126   -1572.59656
    335.27347   -1570.22156
    335.28568   -1571.72156
    335.29789   -1573.72156
    335.31010   -1573.72156
    335.32230   -1574.47156
    335.33451   -1575.22156
    335.34672   -1575.34656
    335.35893   -1575.59656
    335.37114   -1576.47156
    335.38335   -1575.72156
    335.39556   -1575.47156
    335.40776   -1575.09656
    335.41997   -1574.22156
    335.43218   -1572.09656
    335.44439   -1570.72156
    335.45660   -1567.84656
    335.46881   -1567.47156
    335.48102   -1564.47156
    335.49322   -1562.72156
    335.50543   -1558.72156
    335.51764   -1556.09656
    335.52985   -1554.22156
    335.54206   -1546.59656
    335.55427   -1540.84656
    335.56648   -1534.47156
    335.57868   -1531.47156
    335.59089   -1527.72156
    335.60310   -1523.22156
    335.61531   -1518.59656
    335.62752   -1512.09656
    335.63973   -1507.84656
    335.65194   -1506.97156
    335.66414   -1507.22156
    335.67635   -1506.34656
    335.68856   -1507.09656
    335.70077   -1505.59656
    335.71298   -1507.34656
    335.72519   -1507.34656
    335.73739   -1506.22156
    335.74960   -1504.09656
    335.76181   -1504.34656
    335.77402   -1503.34656
    335.78623   -1504.84656
    335.79844   -1503.34656
    335.81065   -1502.22156
    335.82285   -1500.97156
    335.83506   -1497.47156
    335.84727   -1496.47156
    335.85948   -1491.72156
    335.87169   -1491.84656
    335.88390   -1487.72156
    335.89611   -1481.34656
    335.90831   -1476.59656
    335.92052   -1469.59656
    335.93273   -1463.47156
    335.94494   -1457.47156
    335.95715   -1453.84656
    335.96936   -1451.59656
    335.98157   -1448.97156
    335.99377   -1449.22156
    336.00598   -1446.34656
    336.01819   -1444.59656
    336.03040   -1442.84656
    336.04261   -1441.72156
    336.05482   -1439.34656
    336.06702   -1436.47156
    336.07923   -1432.59656
    336.09144   -1429.97156
    336.10365   -1426.34656
    336.11586   -1420.09656
    336.12807   -1417.22156
    336.14028   -1408.09656
    336.15248   -1402.22156
    336.16469   -1397.09656
    336.17690   -1394.59656
    336.18911   -1393.72156
    336.20132   -1390.22156
    336.21353   -1389.97156
    336.22574   -1386.97156
    336.23794   -1387.72156
    336.25015   -1385.59656
    336.26236   -1386.22156
    336.27457   -1380.72156
    336.28678   -1376.47156
    336.29899   -1372.97156
    336.31120   -1368.22156
    336.32340   -1362.84656
    336.33561   -1358.47156
    336.34782   -1354.72156
    336.36003   -1350.84656
    336.37224   -1349.22156
    336.38445   -1346.22156
    336.39665   -1344.59656
    336.40886   -1343.72156
    336.42107   -1339.47156
    336.43328   -1336.22156
    336.44549   -1331.72156
    336.45770   -1326.72156
    336.46991   -1323.97156
    336.48211   -1319.34656
    336.49432   -1311.09656
    336.50653   -1304.72156
    336.51874   -1299.22156
    336.53095   -1294.59656
    336.54316   -1289.59656
    336.55537   -1286.34656
    336.56757   -1284.47156
    336.57978   -1281.59656
    336.59199   -1278.34656
    336.60420   -1274.72156
    336.61641   -1271.47156
    336.62862   -1268.09656
    336.64083   -1268.22156
    336.65303   -1263.47156
    336.66524   -1257.84656
    336.67745   -1256.84656
    336.68966   -1251.34656
    336.70187   -1245.47156
    336.71408   -1242.47156
    336.72628   -1240.22156
    336.73849   -1235.97156
    336.75070   -1232.47156
    336.76291   -1227.22156
    336.77512   -1221.47156
    336.78733   -1216.84656
    336.79954   -1213.22156
    336.81174   -1209.97156
    336.82395   -1209.09656
    336.83616   -1204.59656
    336.84837   -1205.59656
    336.86058   -1205.72156
    336.87279   -1208.09656
    336.88500   -1207.59656
    336.89720   -1206.72156
    336.90941   -1205.47156
    336.92162   -1198.97156
    336.93383   -1193.72156
    336.94604   -1186.22156
    336.95825   -1181.34656
    336.97046   -1175.84656
    336.98266   -1170.09656
    336.99487   -1165.59656
    337.00708   -1160.34656
    337.01929   -1158.84656
    337.03150   -1153.97156
    337.04371   -1150.59656
    337.05592   -1147.34656
    337.06812   -1143.34656
    337.08033   -1141.97156
    337.09254   -1139.59656
    337.10475   -1139.09656
    337.11696   -1136.97156
    337.12917   -1134.84656
    337.14137   -1131.59656
    337.15358   -1126.09656
    337.16579   -1121.59656
    337.17800   -1120.84656
    337.19021   -1118.34656
    337.20242   -1116.34656
    337.21463   -1112.47156
    337.22683   -1109.59656
    337.23904   -1107.09656
    337.25125   -1105.59656
    337.26346   -1102.97156
    337.27567   -1100.59656
    337.28788   -1099.34656
    337.30009   -1095.09656
    337.31229   -1090.84656
    337.32450   -1086.22156
    337.33671   -1082.84656
    337.34892   -1082.97156
    337.36113   -1081.09656
    337.37334   -1082.72156
    337.38555   -1080.47156
    337.39775   -1082.59656
    337.40996   -1078.97156
    337.42217   -1076.09656
    337.43438   -1074.22156
    337.44659   -1069.84656
    337.45880   -1067.22156
    337.47100   -1064.97156
    337.48321   -1064.47156
    337.49542   -1064.34656
    337.50763   -1062.34656
    337.51984   -1060.09656
    337.53205   -1059.22156
    337.54426   -1059.22156
    337.55646   -1058.34656
    337.56867   -1058.59656
    337.58088   -1059.22156
    337.59309   -1058.09656
    337.60530   -1057.97156
    337.61751   -1057.72156
    337.62972   -1052.72156
    337.64192   -1050.72156
    337.65413   -1047.97156
    337.66634   -1047.34656
    337.67855   -1046.59656
    337.69076   -1046.84656
    337.70297   -1044.22156
    337.71518   -1043.84656
    337.72738   -1040.97156
    337.73959   -1039.72156
    337.75180   -1037.84656
    337.76401   -1038.34656
    337.77622   -1037.72156
    337.78843   -1038.72156
    337.80063   -1036.97156
    337.81284   -1037.84656
    337.82505   -1038.72156
    337.83726   -1037.34656
    337.84947   -1034.72156
    337.86168   -1033.72156
    337.87389   -1032.72156
    337.88609   -1031.97156
    337.89830   -1029.84656
    337.91051   -1029.22156
    337.92272   -1026.97156
    337.93493   -1022.97137
    337.94714   -1019.09631
    337.95935   -1015.34631
    337.97155   -1010.47131
    337.98376   -1004.22131
    337.99597    -998.72131
    338.00818    -993.59631
    338.02039    -988.22131
    338.03260    -985.47131
    338.04481    -983.47131
    338.05701    -982.84631
    338.06922    -982.47131
    338.08143    -983.22131
    338.09364    -983.22131
    338.10585    -981.09631
    338.11806    -979.84631
    338.13026    -977.22131
    338.14247    -974.59631
    338.15468    -973.34631
    338.16689    -970.84631
    338.17910    -969.09631
    338.19131    -967.47131
    338.20352    -967.97131
    338.21572    -967.84631
    338.22793    -970.22131
    338.24014    -969.34631
    338.25235    -968.84631
    338.26456    -968.72131
    338.27677    -967.59631
    338.28898    -969.72131
    338.30118    -970.09631
    338.31339    -970.34631
    338.32560    -970.97131
    338.33781    -970.72131
    338.35002    -970.72131
    338.36223    -970.34631
    338.37444    -971.72131
    338.38664    -971.72131
    338.39885    -971.47131
    338.41106    -970.59631
    338.42327    -970.47131
    338.43548    -969.47131
    338.44769    -969.34631
    338.45990    -970.72131
    338.47210    -969.97131
    338.48431    -968.72131
    338.49652    -969.84631
    338.50873    -969.22131
    338.52094    -971.59631
    338.53315    -970.47131
    338.54535    -971.47131
    338.55756    -968.97131
    338.56977    -967.97131
    338.58198    -967.97131
    338.59419    -968.72131
    338.60640    -971.09631
    338.61861    -972.97131
    338.63081    -978.47131
    338.64302    -981.59631
    338.65523    -988.09631
    338.66744    -992.97131
    338.67965    -995.59631
    338.69186   -1000.59631
    338.70407   -1004.09631
    338.71627   -1007.72131
    338.72848   -1009.22131
    338.74069   -1010.97131
    338.75290   -1013.22131
    338.76511   -1011.09631
    338.77732   -1012.84631
    338.78953   -1013.09631
    338.80173   -1013.22131
    338.81394   -1014.59631
    338.82615   -1014.72131
    338.83836   -1015.97131
    338.85057   -1014.22131
    338.86278   -1011.97131
    338.87498   -1010.34631
    338.88719   -1010.34631
    338.89940   -1012.59631
    338.91161   -1012.22131
    338.92382   -1016.72131
    338.93603   -1021.59631
    338.94824   -1025.47144
    338.96044   -1028.09656
    338.97265   -1030.34656
    338.98486   -1030.59656
    338.99707   -1030.59656
    339.00928   -1031.09656
    339.02149   -1032.84656
    339.03370   -1032.72156
    339.04590   -1036.34656
    339.05811   -1037.72156
    339.07032   -1038.97156
    339.08253   -1040.84656
    339.09474   -1042.22156
    339.10695   -1043.47156
    339.11916   -1044.47156
    339.13136   -1043.22156
    339.14357   -1043.34656
    339.15578   -1044.59656
    339.16799   -1047.09656
    339.18020   -1048.47156
    339.19241   -1048.72156
    339.20461   -1048.84656
    339.21682   -1050.84656
    339.22903   -1053.34656
    339.24124   -1054.09656
    339.25345   -1056.97156
    339.26566   -1057.84656
    339.27787   -1061.59656
    339.29007   -1062.72156
    339.30228   -1062.84656
    339.31449   -1062.22156
    339.32670   -1064.22156
    339.33891   -1066.47156
    339.35112   -1068.84656
    339.36333   -1069.59656
    339.37553   -1069.97156
    339.38774   -1070.22156
    339.39995   -1074.84656
    339.41216   -1077.47156
    339.42437   -1080.59656
    339.43658   -1083.97156
    339.44879   -1085.59656
    339.46099   -1086.22156
    339.47320   -1085.84656
    339.48541   -1087.47156
    339.49762   -1088.59656
    339.50983   -1090.59656
    339.52204   -1092.84656
    339.53424   -1095.34656
    339.54645   -1099.72156
    339.55866   -1101.59656
    339.57087   -1104.47156
    339.58308   -1106.72156
    339.59529   -1107.72156
    339.60750   -1109.09656
    339.61970   -1111.22156
    339.63191   -1113.72156
    339.64412   -1115.59656
    339.65633   -1117.84656
    339.66854   -1118.34656
    339.68075   -1117.97156
    339.69296   -1119.09656
    339.70516   -1120.97156
    339.71737   -1124.84656
    339.72958   -1125.34656
    339.74179   -1127.22156
    339.75400   -1129.34656
    339.76621   -1129.97156
    339.77842   -1133.22156
    339.79062   -1136.09656
    339.80283   -1138.72156
    339.81504   -1140.47156
    339.82725   -1142.34656
    339.83946   -1143.59656
    339.85167   -1144.84656
    339.86387   -1146.47156
    339.87608   -1146.34656
    339.88829   -1148.22156
    339.90050   -1149.47156
    339.91271   -1149.22156
    339.92492   -1151.34656
    339.93713   -1149.72156
    339.94933   -1152.97156
    339.96154   -1154.22156
    339.97375   -1154.59656
    339.98596   -1159.09656
    339.99817   -1161.72156
    340.01038   -1165.72156
    340.02259   -1168.34656
    340.03479   -1169.34656
    340.04700   -1168.09656
    340.05921   -1167.72156
    340.07142   -1170.22156
    340.08363   -1172.59656
    340.09584   -1174.47156
    340.10805   -1175.72156
    340.12025   -1174.59656
    340.13246   -1175.09656
    340.14467   -1175.47156
    340.15688   -1176.97156
    340.16909   -1176.59656
    340.18130   -1174.22156
    340.19351   -1175.97156
    340.20571   -1177.59656
    340.21792   -1181.59656
    340.23013   -1183.47156
    340.24234   -1185.47156
    340.25455   -1185.47156
    340.26676   -1187.84656
    340.27896   -1191.84656
    340.29117   -1194.34656
    340.30338   -1193.84656
    340.31559   -1197.09656
    340.32780   -1199.09656
    340.34001   -1200.47156
    340.35222   -1200.72156
    340.36442   -1199.84656
    340.37663   -1196.97156
    340.38884   -1196.47156
    340.40105   -1194.97156
    340.41326   -1195.47156
    340.42547   -1194.47156
    340.43768   -1197.59656
    340.44988   -1197.34656
    340.46209   -1200.09656
    340.47430   -1202.59656
    340.48651   -1203.47156
    340.49872   -1206.22156
    340.51093   -1207.34656
    340.52314   -1210.09656
    340.53534   -1208.72156
    340.54755   -1209.59656
    340.55976   -1207.84656
    340.57197   -1208.59656
    340.58418   -1209.22156
    340.59639   -1211.09656
    340.60859   -1212.84656
    340.62080   -1215.97156
    340.63301   -1218.59656
    340.64522   -1219.97156
    340.65743   -1220.84656
    340.66964   -1218.22156
    340.68185   -1216.09656
    340.69405   -1214.09656
    340.70626   -1215.09656
    340.71847   -1212.97156
    340.73068   -1207.59656
    340.74289   -1201.97156
    340.75510   -1198.22156
    340.76731   -1193.22156
    340.77951   -1191.09656
    340.79172   -1188.47156
    340.80393   -1187.97156
    340.81614   -1188.09656
    340.82835   -1188.09656
    340.84056   -1187.84656
    340.85277   -1187.47156
    340.86497   -1183.22156
    340.87718   -1181.59656
    340.88939   -1179.84656
    340.90160   -1180.09656
    340.91381   -1178.34656
    340.92602   -1177.97156
    340.93822   -1177.97156
    340.95043   -1176.47156
    340.96264   -1176.72156
    340.97485   -1172.72156
    340.98706   -1172.09656
    340.99927   -1168.59656
    341.01148   -1165.72156
    341.02368   -1162.47156
    341.03589   -1161.59656
    341.04810   -1160.59656
    341.06031   -1160.84656
    341.07252   -1157.84656
    341.08473   -1156.34656
    341.09694   -1150.84656
    341.10914   -1148.72156
    341.12135   -1148.09656
    341.13356   -1144.59656
    341.14577   -1143.97156
    341.15798   -1142.34656
    341.17019   -1140.72156
    341.18240   -1138.34656
    341.19460   -1135.84656
    341.20681   -1133.47156
    341.21902   -1131.97156
    341.23123   -1128.34656
    341.24344   -1130.34656
    341.25565   -1131.09656
    341.26785   -1132.34656
    341.28006   -1131.59656
    341.29227   -1133.09656
    341.30448   -1130.34656
    341.31669   -1129.09656
    341.32890   -1126.47156
    341.34111   -1124.34656
    341.35331   -1121.09656
    341.36552   -1118.09656
    341.37773   -1116.84656
    341.38994   -1116.84656
    341.40215   -1114.97156
    341.41436   -1112.34656
    341.42657   -1111.72156
    341.43877   -1109.34656
    341.45098   -1108.59656
    341.46319   -1108.22156
    341.47540   -1107.34656
    341.48761   -1106.59656
    341.49982   -1102.22156
    341.51203   -1099.97156
    341.52423   -1096.22156
    341.53644   -1093.97156
    341.54865   -1091.59656
    341.56086   -1091.97156
    341.57307   -1089.09656
    341.58528   -1087.09656
    341.59749   -1083.47156
    341.60969   -1081.47156
    341.62190   -1079.72156
    341.63411   -1077.97156
    341.64632   -1073.09656
    341.65853   -1070.22156
    341.67074   -1064.09656
    341.68294   -1059.22156
    341.69515   -1055.97156
    341.70736   -1050.34656
    341.71957   -1043.72156
    341.73178   -1040.72156
    341.74399   -1037.84656
    341.75620   -1036.09656
    341.76840   -1035.47156
    341.78061   -1036.34656
    341.79282   -1037.22156
    341.80503   -1034.97156
    341.81724   -1034.72156
    341.82945   -1033.09656
    341.84166   -1029.59656
    341.85386   -1026.59644
    341.86607   -1024.84656
    341.87828   -1022.59631
    341.89049   -1019.84631
    341.90270   -1017.59631
    341.91491   -1015.34631
    341.92712   -1012.84631
    341.93932   -1009.59631
    341.95153   -1005.97131
    341.96374   -1004.09631
    341.97595   -1001.09631
    341.98816    -996.84631
    342.00037    -995.97131
    342.01257    -994.59631
    342.02478    -995.59631
    342.03699    -995.84631
    342.04920    -996.59631
    342.06141    -994.59631
    342.07362    -992.84631
    342.08583    -991.34631
    342.09803    -990.34631
    342.11024    -992.22131
    342.12245    -994.09631
    342.13466    -999.22131
    342.14687   -1003.09631
    342.15908   -1003.59631
    342.17129   -1004.59631
    342.18349   -1001.72131
    342.19570    -999.09631
    342.20791    -995.34631
    342.22012    -993.59631
    342.23233    -988.34631
    342.24454    -984.97131
    342.25675    -982.97131
    342.26895    -979.22131
    342.28116    -976.97131
    342.29337    -971.72131
    342.30558    -968.59631
    342.31779    -965.34631
    342.33000    -964.09631
    342.34220    -960.22131
    342.35441    -960.59631
    342.36662    -960.72131
    342.37883    -959.22131
    342.39104    -958.72131
    342.40325    -962.97131
    342.41546    -963.34631
    342.42766    -962.59631
    342.43987    -963.34631
    342.45208    -963.72131
    342.46429    -963.09631
    342.47650    -959.22131
    342.48871    -959.22131
    342.50092    -955.22131
    342.51312    -954.47131
    342.52533    -953.72131
    342.53754    -954.97131
    342.54975    -954.47131
    342.56196    -956.22131
    342.57417    -957.09631
    342.58638    -960.09631
    342.59858    -962.34631
    342.61079    -962.97131
    342.62300    -967.59631
    342.63521    -968.47131
    342.64742    -970.72131
    342.65963    -971.22131
    342.67183    -971.59631
    342.68404    -971.72131
    342.69625    -972.84631
    342.70846    -970.34631
    342.72067    -969.59631
    342.73288    -967.22131
    342.74509    -964.59631
    342.75729    -961.59631
    342.76950    -962.09631
    342.78171    -958.72131
    342.79392    -956.59631
    342.80613    -955.09631
    342.81834    -952.22131
    342.83055    -951.72131
    342.84275    -949.59631
    342.85496    -948.22131
    342.86717    -946.72131
    342.87938    -945.59631
    342.89159    -943.09631
    342.90380    -941.22131
    342.91601    -938.84631
    342.92821    -936.72131
    342.94042    -938.47131
    342.95263    -939.34631
    342.96484    -940.72131
    342.97705    -942.72131
    342.98926    -945.97131
    343.00147    -946.84631
    343.01367    -948.84631
    343.02588    -949.97131
    343.03809    -948.72131
    343.05030    -947.22131
    343.06251    -946.72131
    343.07472    -947.09631
    343.08692    -947.22131
    343.09913    -948.09631
    343.11134    -945.84631
    343.12355    -944.59631
    343.13576    -945.09631
    343.14797    -939.97131
    343.16018    -936.47131
    343.17238    -931.09631
    343.18459    -928.97131
    343.19680    -927.97131
    343.20901    -928.59631
    343.22122    -930.34631
    343.23343    -931.59631
    343.24564    -932.47131
    343.25784    -934.47131
    343.27005    -934.97131
    343.28226    -935.22131
    343.29447    -936.59631
    343.30668    -939.22131
    343.31889    -939.84631
    343.33110    -940.84631
    343.34330    -939.34631
    343.35551    -939.84631
    343.36772    -939.34631
    343.37993    -938.09631
    343.39214    -937.09631
    343.40435    -937.34631
    343.41655    -933.09631
    343.42876    -932.47131
    343.44097    -929.59631
    343.45318    -929.47131
    343.46539    -930.97131
    343.47760    -929.34631
    343.48981    -928.59631
    343.50201    -928.09631
    343.51422    -926.84631
    343.52643    -924.84631
    343.53864    -923.22131
    343.55085    -923.84631
    343.56306    -925.59631
    343.57527    -925.84631
    343.58747    -928.84631
    343.59968    -928.22131
    343.61189    -928.47131
    343.62410    -926.09631
    343.63631    -925.59631
    343.64852    -923.59631
    343.66073    -919.97131
    343.67293    -917.34631
    343.68514    -914.72131
    343.69735    -914.09631
    343.70956    -911.97131
    343.72177    -910.72131
    343.73398    -909.22131
    343.74618    -905.72131
    343.75839    -902.47131
    343.77060    -898.59631
    343.78281    -898.47131
    343.79502    -896.72131
    343.80723    -894.84631
    343.81944    -891.34631
    343.83164    -890.22131
    343.84385    -890.97131
    343.85606    -888.47131
    343.86827    -885.97131
    343.88048    -883.22131
    343.89269    -879.22131
    343.90490    -875.84631
    343.91710    -875.59631
    343.92931    -874.22131
    343.94152    -873.59631
    343.95373    -873.59631
    343.96594    -874.47131
    343.97815    -875.97131
    343.99036    -877.22131
    344.00256    -876.47131
    344.01477    -874.34631
    344.02698    -873.72131
    344.03919    -871.34631
    344.05140    -869.97131
    344.06361    -868.47131
    344.07581    -865.84631
    344.08802    -864.97131
    344.10023    -864.72131
    344.11244    -863.22131
    344.12465    -863.34631
    344.13686    -863.09631
    344.14907    -865.22131
    344.16127    -865.72131
    344.17348    -866.97131
    344.18569    -868.84631
    344.19790    -866.47131
    344.21011    -868.34631
    344.22232    -865.34631
    344.23453    -866.59631
    344.24673    -866.09631
    344.25894    -863.84631
    344.27115    -863.84631
    344.28336    -865.84631
    344.29557    -866.72131
    344.30778    -865.84631
    344.31999    -864.59631
    344.33219    -863.72131
    344.34440    -862.47131
    344.35661    -863.84631
    344.36882    -861.22131
    344.38103    -859.97131
    344.39324    -859.34631
    344.40545    -861.22131
    344.41765    -859.97131
    344.42986    -860.34631
    344.44207    -859.59631
    344.45428    -857.34631
    344.46649    -856.59631
    344.47870    -852.72131
    344.49090    -851.72131
    344.50311    -850.09631
    344.51532    -851.72131
    344.52753    -852.09631
    344.53974    -852.84631
    344.55195    -850.47131
    344.56416    -851.22131
    344.57636    -851.72131
    344.58857    -852.22131
    344.60078    -855.09631
    344.61299    -854.72131
    344.62520    -854.97131
    344.63741    -854.72131
    344.64962    -851.97131
    344.66182    -850.72131
    344.67403    -846.72131
    344.68624    -846.47131
    344.69845    -842.47131
    344.71066    -837.09631
    344.72287    -834.34631
    344.73508    -830.47131
    344.74728    -830.59631
    344.75949    -830.34631
    344.77170    -830.59631
    344.78391    -828.72131
    344.79612    -830.34631
    344.80833    -831.47131
    344.82053    -834.09631
    344.83274    -835.97131
    344.84495    -835.22131
    344.85716    -836.47131
    344.86937    -836.09631
    344.88158    -835.84631
    344.89379    -836.97131
    344.90599    -837.84631
    344.91820    -840.47131
    344.93041    -841.84631
    344.94262    -843.34631
    344.95483    -843.97131
    344.96704    -847.97131
    344.97925    -846.72131
    344.99145    -844.72131
    345.00366    -842.47131
    345.01587    -840.09631
    345.02808    -837.97131
    345.04029    -838.47131
    345.05250    -839.09631
    345.06471    -840.97131
    345.07691    -838.47131
    345.08912    -838.59631
    345.10133    -838.09631
    345.11354    -838.47131
    345.12575    -836.72131
    345.13796    -838.97131
    345.15016    -840.59631
    345.16237    -840.97131
    345.17458    -842.97131
    345.18679    -843.72131
    345.19900    -846.47131
    345.21121    -847.34631
    345.22342    -847.34631
    345.23562    -846.47131
    345.24783    -845.72131
    345.26004    -847.09631
    345.27225    -845.72131
    345.28446    -845.97131
    345.29667    -846.09631
    345.30888    -845.59631
    345.32108    -848.22131
    345.33329    -847.09631
    345.34550    -847.47131
    345.35771    -848.09631
    345.36992    -847.59631
    345.38213    -848.97131
    345.39434    -849.22131
    345.40654    -850.72131
    345.41875    -851.59631
    345.43096    -853.34631
    345.44317    -855.47131
    345.45538    -858.34631
    345.46759    -859.22131
    345.47979    -859.72131
    345.49200    -860.47131
    345.50421    -859.22131
    345.51642    -860.72131
    345.52863    -861.09631
    345.54084    -861.22131
    345.55305    -862.09631
    345.56525    -861.72131
    345.57746    -861.22131
    345.58967    -859.97131
    345.60188    -861.59631
    345.61409    -860.59631
    345.62630    -860.84631
    345.63851    -856.84631
    345.65071    -855.72131
    345.66292    -853.97131
    345.67513    -853.34631
    345.68734    -850.84631
    345.69955    -850.09631
    345.71176    -848.09631
    345.72397    -846.47131
    345.73617    -847.59631
    345.74838    -847.84631
    345.76059    -850.09631
    345.77280    -848.59631
    345.78501    -851.47131
    345.79722    -851.22131
    345.80942    -853.59631
    345.82163    -856.34631
    345.83384    -861.09631
    345.84605    -864.09631
    345.85826    -865.59631
    345.87047    -866.09631
    345.88268    -866.97131
    345.89488    -865.09631
    345.90709    -862.34631
    345.91930    -861.59631
    345.93151    -863.34631
    345.94372    -864.34631
    345.95593    -865.84631
    345.96814    -866.34631
    345.98034    -865.47131
    345.99255    -865.84631
    346.00476    -864.47131
    346.01697    -866.22131
    346.02918    -863.34631
    346.04139    -862.22131
    346.05360    -861.22131
    346.06580    -862.72131
    346.07801    -861.34631
    346.09022    -862.34631
    346.10243    -859.97131
    346.11464    -857.97131
    346.12685    -857.34631
    346.13906    -856.84631
    346.15126    -857.97131
    346.16347    -857.59631
    346.17568    -857.59631
    346.18789    -854.34631
    346.20010    -852.47131
    346.21231    -851.09631
    346.22451    -850.09631
    346.23672    -849.72131
    346.24893    -848.72131
    346.26114    -849.09631
    346.27335    -850.34631
    346.28556    -851.47131
    346.29777    -853.22131
    346.30997    -854.97131
    346.32218    -857.59631
    346.33439    -858.47131
    346.34660    -858.09631
    346.35881    -860.09631
    346.37102    -859.22131
    346.38323    -859.09631
    346.39543    -856.59631
    346.40764    -854.22131
    346.41985    -852.34631
    346.43206    -848.84631
    346.44427    -843.34631
    346.45648    -840.59631
    346.46869    -833.47131
    346.48089    -830.09631
    346.49310    -823.84631
    346.50531    -819.97131
    346.51752    -813.34631
    346.52973    -810.22131
    346.54194    -807.47131
    346.55414    -806.97131
    346.56635    -807.47131
    346.57856    -805.47131
    346.59077    -805.34631
    346.60298    -806.59631
    346.61519    -809.84631
    346.62740    -813.22131
    346.63960    -814.09631
    346.65181    -814.59631
    346.66402    -816.47131
    346.67623    -814.34631
    346.68844    -813.84631
    346.70065    -814.59631
    346.71286    -814.97131
    346.72506    -816.22131
    346.73727    -815.84631
    346.74948    -814.34631
    346.76169    -812.22131
    346.77390    -810.34631
    346.78611    -811.09631
    346.79832    -810.97131
    346.81052    -809.22131
    346.82273    -808.72131
    346.83494    -807.72131
    346.84715    -810.59631
    346.85936    -810.84631
    346.87157    -810.47131
    346.88377    -809.59631
    346.89598    -810.47131
    346.90819    -811.59631
    346.92040    -815.59631
    346.93261    -817.22131
    346.94482    -816.72131
    346.95703    -816.72131
    346.96923    -815.47131
    346.98144    -813.72131
    346.99365    -813.09631
    347.00586    -814.59631
    347.01807    -813.84631
    347.03028    -814.22131
    347.04249    -815.84631
    347.05469    -816.59631
    347.06690    -815.47131
    347.07911    -815.97131
    347.09132    -813.59631
    347.10353    -814.22131
    347.11574    -814.47131
    347.12795    -816.09631
    347.14015    -813.09631
    347.15236    -812.97131
    347.16457    -811.59631
    347.17678    -808.72131
    347.18899    -804.47131
    347.20120    -803.97131
    347.21340    -806.59631
    347.22561    -807.97131
    347.23782    -809.72131
    347.25003    -812.34631
    347.26224    -815.09631
    347.27445    -818.84631
    347.28666    -820.22131
    347.29886    -821.84631
    347.31107    -821.22131
    347.32328    -821.09631
    347.33549    -821.59631
    347.34770    -821.59631
    347.35991    -822.47131
    347.37212    -821.47131
    347.38432    -824.47131
    347.39653    -827.84631
    347.40874    -831.59631
    347.42095    -834.72131
    347.43316    -833.59631
    347.44537    -835.22131
    347.45758    -835.59631
    347.46978    -836.09631
    347.48199    -836.59631
    347.49420    -836.84631
    347.50641    -837.47131
    347.51862    -840.22131
    347.53083    -838.97131
    347.54304    -836.47131
    347.55524    -833.34631
    347.56745    -831.47131
    347.57966    -830.47131
    347.59187    -827.34631
    347.60408    -824.72131
    347.61629    -823.22131
    347.62849    -823.72131
    347.64070    -822.84631
    347.65291    -820.59631
    347.66512    -815.84631
    347.67733    -809.97131
    347.68954    -806.47131
    347.70175    -802.97131
    347.71395    -800.47131
    347.72616    -797.72131
    347.73837    -796.59631
    347.75058    -793.97131
    347.76279    -795.84631
    347.77500    -796.34631
    347.78721    -799.59631
    347.79941    -797.72131
    347.81162    -799.84631
    347.82383    -801.59631
    347.83604    -802.84631
    347.84825    -807.09631
    347.86046    -809.84631
    347.87267    -811.47131
    347.88487    -813.47131
    347.89708    -814.09631
    347.90929    -815.97131
    347.92150    -817.72131
    347.93371    -817.59631
    347.94592    -817.47131
    347.95812    -816.72131
    347.97033    -816.47131
    347.98254    -814.84631
    347.99475    -811.97131
    348.00696    -810.84631
    348.01917    -807.22131
    348.03138    -805.59631
    348.04358    -805.59631
    348.05579    -805.22131
    348.06800    -804.22131
    348.08021    -803.84631
    348.09242    -805.22131
    348.10463    -804.72131
    348.11684    -806.72131
    348.12904    -807.22131
    348.14125    -809.09631
    348.15346    -812.59631
    348.16567    -815.72131
    348.17788    -819.34631
    348.19009    -820.47131
    348.20230    -823.47131
    348.21450    -822.34631
    348.22671    -821.47131
    348.23892    -820.09631
    348.25113    -818.22131
    348.26334    -815.59631
    348.27555    -814.09631
    348.28775    -811.84631
    348.29996    -810.22131
    348.31217    -810.97131
    348.32438    -809.34631
    348.33659    -809.97131
    348.34880    -807.72131
    348.36101    -807.97131
    348.37321    -804.84631
    348.38542    -803.84631
    348.39763    -804.34631
    348.40984    -800.97131
    348.42205    -801.09631
    348.43426    -799.72131
    348.44647    -800.47131
    348.45867    -800.84631
    348.47088    -802.22131
    348.48309    -802.97131
    348.49530    -802.47131
    348.50751    -803.22131
    348.51972    -806.97131
    348.53193    -808.59631
    348.54413    -812.47131
    348.55634    -812.84631
    348.56855    -813.47131
    348.58076    -813.84631
    348.59297    -814.84631
    348.60518    -816.47131
    348.61738    -820.84631
    348.62959    -822.34631
    348.64180    -824.72131
    348.65401    -826.72131
    348.66622    -824.47131
    348.67843    -823.72131
    348.69064    -820.97131
    348.70284    -818.09631
    348.71505    -818.59631
    348.72726    -818.84631
    348.73947    -821.59631
    348.75168    -823.47131
    348.76389    -823.34631
    348.77610    -825.47131
    348.78830    -826.47131
    348.80051    -826.22131
    348.81272    -827.22131
    348.82493    -830.34631
    348.83714    -831.47131
    348.84935    -831.72131
    348.86156    -830.72131
    348.87376    -829.72131
    348.88597    -827.84631
    348.89818    -828.97131
    348.91039    -828.59631
    348.92260    -830.34631
    348.93481    -830.09631
    348.94702    -830.72131
    348.95922    -830.72131
    348.97143    -833.47131
    348.98364    -833.97131
    348.99585    -833.59631
    349.00806    -834.34631
    349.02027    -834.09631
    349.03247    -832.34631
    349.04468    -829.72131
    349.05689    -828.22131
    349.06910    -826.97131
    349.08131    -829.97131
    349.09352    -832.97131
    349.10573    -837.09631
    349.11793    -838.22131
    349.13014    -839.47131
    349.14235    -838.72131
    349.15456    -840.84631
    349.16677    -842.09631
    349.17898    -844.59631
    349.19119    -847.97131
    349.20339    -849.97131
    349.21560    -850.22131
    349.22781    -849.09631
    349.24002    -849.47131
    349.25223    -845.84631
    349.26444    -844.09631
    349.27665    -840.47131
    349.28885    -837.84631
    349.30106    -836.72131
    349.31327    -836.59631
    349.32548    -838.34631
    349.33769    -836.59631
    349.34990    -837.47131
    349.36210    -836.22131
    349.37431    -836.09631
    349.38652    -835.47131
    349.39873    -833.59631
    349.41094    -831.47131
    349.42315    -830.34631
    349.43536    -832.84631
    349.44756    -834.47131
    349.45977    -833.59631
    349.47198    -834.59631
    349.48419    -836.47131
    349.49640    -838.47131
    349.50861    -837.84631
    349.52082    -840.97131
    349.53302    -843.34631
    349.54523    -846.72131
    349.55744    -845.47131
    349.56965    -845.34631
    349.58186    -844.22131
    349.59407    -842.59631
    349.60628    -842.59631
    349.61848    -843.72131
    349.63069    -843.97131
    349.64290    -844.09631
    349.65511    -845.72131
    349.66732    -848.34631
    349.67953    -852.22131
    349.69173    -853.97131
    349.70394    -859.09631
    349.71615    -861.97131
    349.72836    -867.34631
    349.74057    -870.97131
    349.75278    -873.72131
    349.76499    -876.59631
    349.77719    -876.97131
    349.78940    -875.97131
    349.80161    -875.97131
    349.81382    -875.84631
    349.82603    -875.59631
    349.83824    -877.72131
    349.85045    -878.09631
    349.86265    -878.72131
    349.87486    -879.22131
    349.88707    -878.72131
    349.89928    -878.59631
    349.91149    -878.72131
    349.92370    -881.47131
    349.93591    -880.09631
    349.94811    -881.59631
    349.96032    -880.72131
    349.97253    -881.84631
    349.98474    -881.22131
    349.99695    -881.09631
    350.00916    -879.34631
    350.02136    -879.47131
    350.03357    -880.97131
    350.04578    -881.22131
    350.05799    -880.47131
    350.07020    -879.97131
    350.08241    -880.72131
    350.09462    -880.97131
    350.10682    -878.84631
    350.11903    -877.34631
    350.13124    -877.47131
    350.14345    -875.59631
    350.15566    -878.22131
    350.16787    -879.72131
    350.18008    -880.09631
    350.19228    -880.84631
    350.20449    -881.09631
    350.21670    -878.59631
    350.22891    -875.84631
    350.24112    -874.59631
    350.25333    -873.97131
    350.26554    -873.84631
    350.27774    -874.97131
    350.28995    -879.34631
    350.30216    -881.84631
    350.31437    -885.09631
    350.32658    -888.72131
    350.33879    -889.22131
    350.35099    -891.34631
    350.36320    -891.22131
    350.37541    -892.47131
    350.38762    -892.09631
    350.39983    -894.22131
    350.41204    -895.09631
    350.42425    -898.22131
    350.43645    -900.97131
    350.44866    -901.84631
    350.46087    -902.59631
    350.47308    -902.59631
    350.48529    -905.34631
    350.49750    -907.09631
    350.50971    -910.72131
    350.52191    -912.22131
    350.53412    -914.59631
    350.54633    -912.47131
    350.55854    -913.84631
    350.57075    -915.47131
    350.58296    -916.97131
    350.59517    -917.59631
    350.60737    -915.59631
    350.61958    -914.72131
    350.63179    -913.97131
    350.64400    -913.72131
    350.65621    -914.72131
    350.66842    -915.34631
    350.68063    -915.47131
    350.69283    -916.84631
    350.70504    -916.97131
    350.71725    -919.84631
    350.72946    -921.47131
    350.74167    -923.09631
    350.75388    -926.34631
    350.76608    -928.97131
    350.77829    -929.22131
    350.79050    -929.59631
    350.80271    -927.97131
    350.81492    -927.59631
    350.82713    -925.59631
    350.83934    -924.97131
    350.85154    -924.34631
    350.86375    -924.47131
    350.87596    -926.47131
    350.88817    -927.97131
    350.90038    -931.84631
    350.91259    -933.47131
    350.92480    -937.22131
    350.93700    -938.34631
    350.94921    -943.47131
    350.96142    -945.59631
    350.97363    -946.47131
    350.98584    -946.59631
    350.99805    -948.09631
    351.01026    -946.47131
    351.02246    -945.09631
    351.03467    -944.72131
    351.04688    -944.84631
    351.05909    -946.72131
    351.07130    -948.34631
    351.08351    -952.84631
    351.09571    -956.84631
    351.10792    -959.09631
    351.12013    -962.09631
    351.13234    -963.34631
    351.14455    -966.09631
    351.15676    -968.22131
    351.16897    -970.09631
    351.18117    -970.97131
    351.19338    -972.72131
    351.20559    -972.97131
    351.21780    -973.72131
    351.23001    -972.47131
    351.24222    -972.22131
    351.25443    -971.34631
    351.26663    -969.34631
    351.27884    -969.47131
    351.29105    -966.72131
    351.30326    -965.84631
    351.31547    -963.47131
    351.32768    -958.34631
    351.33989    -956.72131
    351.35209    -951.09631
    351.36430    -950.47131
    351.37651    -950.59631
    351.38872    -950.22131
    351.40093    -950.34631
    351.41314    -949.59631
    351.42534    -950.09631
    351.43755    -950.72131
    351.44976    -953.34631
    351.46197    -958.22131
    351.47418    -960.84631
    351.48639    -964.59631
    351.49860    -966.09631
    351.51080    -967.72131
    351.52301    -968.97131
    351.53522    -970.22131
    351.54743    -968.59631
    351.55964    -970.72131
    351.57185    -970.97131
    351.58406    -973.09631
    351.59626    -973.34631
    351.60847    -973.59631
    351.62068    -977.09631
    351.63289    -977.59631
    351.64510    -976.72131
    351.65731    -974.84631
    351.66952    -973.34631
    351.68172    -970.22131
    351.69393    -966.59631
    351.70614    -964.59631
    351.71835    -964.09631
    351.73056    -961.84631
    351.74277    -960.22131
    351.75497    -960.47131
    351.76718    -959.47131
    351.77939    -959.09631
    351.79160    -958.72131
    351.80381    -961.34631
    351.81602    -964.09631
    351.82823    -965.47131
    351.84043    -964.84631
    351.85264    -964.47131
    351.86485    -964.34631
    351.87706    -961.47131
    351.88927    -959.97131
    351.90148    -955.97131
    351.91369    -952.59631
    351.92589    -952.22131
    351.93810    -951.22131
    351.95031    -951.59631
    351.96252    -954.47131
    351.97473    -956.97131
    351.98694    -958.34631
    351.99915    -958.84631
    352.01135    -959.47131
    352.02356    -958.72131
    352.03577    -959.09631
    352.04798    -960.09631
    352.06019    -962.97131
    352.07240    -964.09631
    352.08461    -966.59631
    352.09681    -967.59631
    352.10902    -968.09631
    352.12123    -970.34631
    352.13344    -973.22131
    352.14565    -975.59631
    352.15786    -977.59631
    352.17006    -978.47131
    352.18227    -979.47131
    352.19448    -978.72131
    352.20669    -977.72131
    352.21890    -975.34631
    352.23111    -974.59631
    352.24332    -972.34631
    352.25552    -972.97131
    352.26773    -971.59631
    352.27994    -973.72131
    352.29215    -974.09631
    352.30436    -971.34631
    352.31657    -969.59631
    352.32878    -968.97131
    352.34098    -969.84631
    352.35319    -971.34631
    352.36540    -970.59631
    352.37761    -968.97131
    352.38982    -964.22131
    352.40203    -964.34631
    352.41424    -964.47131
    352.42644    -963.47131
    352.43865    -963.97131
    352.45086    -964.84631
    352.46307    -965.97131
    352.47528    -967.22131
    352.48749    -971.22131
    352.49969    -973.22131
    352.51190    -972.84631
    352.52411    -971.97131
    352.53632    -968.72131
    352.54853    -967.47131
    352.56074    -965.09631
    352.57295    -962.97131
    352.58515    -961.97131
    352.59736    -962.47131
    352.60957    -960.97131
    352.62178    -962.22131
    352.63399    -964.97131
    352.64620    -970.34631
    352.65841    -975.84631
    352.67061    -977.09631
    352.68282    -981.34631
    352.69503    -984.59631
    352.70724    -984.47131
    352.71945    -985.97131
    352.73166    -987.84631
    352.74387    -987.97131
    352.75607    -991.09631
    352.76828    -992.47131
    352.78049    -992.84631
    352.79270    -993.59631
    352.80491    -993.97131
    352.81712    -994.47131
    352.82932    -992.22131
    352.84153    -990.22131
    352.85374    -992.84631
    352.86595    -994.47131
    352.87816    -994.22131
    352.89037    -994.59631
    352.90258    -993.84631
    352.91478    -992.34631
    352.92699    -993.84631
    352.93920    -992.47131
    352.95141    -989.47131
    352.96362    -988.59631
    352.97583    -987.34631
    352.98804    -983.84631
    353.00024    -979.97131
    353.01245    -977.59631
    353.02466    -975.47131
    353.03687    -973.84631
    353.04908    -972.97131
    353.06129    -975.72131
    353.07350    -977.34631
    353.08570    -979.34631
    353.09791    -979.97131
    353.11012    -980.59631
    353.12233    -981.09631
    353.13454    -982.34631
    353.14675    -984.47131
    353.15895    -985.59631
    353.17116    -985.47131
    353.18337    -985.09631
    353.19558    -986.59631
    353.20779    -984.97131
    353.22000    -983.59631
    353.23221    -980.47131
    353.24441    -978.47131
    353.25662    -976.97131
    353.26883    -976.34631
    353.28104    -972.47131
    353.29325    -970.84631
    353.30546    -970.84631
    353.31767    -964.97131
    353.32987    -961.72131
    353.34208    -958.47131
    353.35429    -958.84631
    353.36650    -959.97131
    353.37871    -958.22131
    353.39092    -957.97131
    353.40313    -962.09631
    353.41533    -963.72131
    353.42754    -965.59631
    353.43975    -968.59631
    353.45196    -968.97131
    353.46417    -967.22131
    353.47638    -965.97131
    353.48859    -965.22131
    353.50079    -965.84631
    353.51300    -968.59631
    353.52521    -974.47131
    353.53742    -976.59631
    353.54963    -978.22131
    353.56184    -980.09631
    353.57404    -978.72131
    353.58625    -979.97131
    353.59846    -979.72131
    353.61067    -982.34631
    353.62288    -981.22131
    353.63509    -980.84631
    353.64730    -981.59631
    353.65950    -980.97131
    353.67171    -983.22131
    353.68392    -984.84631
    353.69613    -985.47131
    353.70834    -982.97131
    353.72055    -979.84631
    353.73276    -977.47131
    353.74496    -974.84631
    353.75717    -973.47131
    353.76938    -971.47131
    353.78159    -970.09631
    353.79380    -968.59631
    353.80601    -968.34631
    353.81822    -966.47131
    353.83042    -965.84631
    353.84263    -962.97131
    353.85484    -958.97131
    353.86705    -955.47131
    353.87926    -950.34631
    353.89147    -948.97131
    353.90367    -947.34631
    353.91588    -944.84631
    353.92809    -942.72131
    353.94030    -943.22131
    353.95251    -945.84631
    353.96472    -947.97131
    353.97693    -945.47131
    353.98913    -948.34631
    354.00134    -948.72131
    354.01355    -951.22131
    354.02576    -949.97131
    354.03797    -950.22131
    354.05018    -953.34631
    354.06239    -955.09631
    354.07459    -957.72131
    354.08680    -958.97131
    354.09901    -962.34631
    354.11122    -964.84631
    354.12343    -968.59631
    354.13564    -967.34631
    354.14785    -968.34631
    354.16005    -966.22131
    354.17226    -967.34631
    354.18447    -966.72131
    354.19668    -967.72131
    354.20889    -964.09631
    354.22110    -961.47131
    354.23330    -956.09631
    354.24551    -952.72131
    354.25772    -949.22131
    354.26993    -943.34631
    354.28214    -940.09631
    354.29435    -936.22131
    354.30656    -933.47131
    354.31876    -934.09631
    354.33097    -934.09631
    354.34318    -932.59631
    354.35539    -931.59631
    354.36760    -929.47131
    354.37981    -928.09631
    354.39202    -927.34631
    354.40422    -928.09631
    354.41643    -927.84631
    354.42864    -929.22131
    354.44085    -928.47131
    354.45306    -925.97131
    354.46527    -921.59631
    354.47748    -918.09631
    354.48968    -914.34631
    354.50189    -911.84631
    354.51410    -913.72131
    354.52631    -913.72131
    354.53852    -914.59631
    354.55073    -916.22131
    354.56293    -916.22131
    354.57514    -917.59631
    354.58735    -916.84631
    354.59956    -916.34631
    354.61177    -916.47131
    354.62398    -917.97131
    354.63619    -919.97131
    354.64839    -921.84631
    354.66060    -925.97131
    354.67281    -926.72131
    354.68502    -929.84631
    354.69723    -932.84631
    354.70944    -935.72131
    354.72165    -935.97131
    354.73385    -936.22131
    354.74606    -935.22131
    354.75827    -935.09631
    354.77048    -936.09631
    354.78269    -936.84631
    354.79490    -938.97131
    354.80711    -942.84631
    354.81931    -944.22131
    354.83152    -945.34631
    354.84373    -943.59631
    354.85594    -942.59631
    354.86815    -938.72131
    354.88036    -935.84631
    354.89257    -933.59631
    354.90477    -929.47131
    354.91698    -926.72131
    354.92919    -925.97131
    354.94140    -923.97131
    354.95361    -924.84631
    354.96582    -924.72131
    354.97802    -923.09631
    354.99023    -923.09631
    355.00244    -923.47131
    355.01465    -923.22131
    355.02686    -921.34631
    355.03907    -921.59631
    355.05128    -920.09631
    355.06348    -918.59631
    355.07569    -921.34631
    355.08790    -919.34631
    355.10011    -918.59631
    355.11232    -918.34631
    355.12453    -916.72131
    355.13674    -916.09631
    355.14894    -914.59631
    355.16115    -915.22131
    355.17336    -914.59631
    355.18557    -913.72131
    355.19778    -911.97131
    355.20999    -910.59631
    355.22220    -910.47131
    355.23440    -913.09631
    355.24661    -915.84631
    355.25882    -918.09631
    355.27103    -918.72131
    355.28324    -919.34631
    355.29545    -917.47131
    355.30765    -918.84631
    355.31986    -918.22131
    355.33207    -918.22131
    355.34428    -920.09631
    355.35649    -918.59631
    355.36870    -915.47131
    355.38091    -912.22131
    355.39311    -911.34631
    355.40532    -914.22131
    355.41753    -915.47131
    355.42974    -915.34631
    355.44195    -917.34631
    355.45416    -916.97131
    355.46637    -916.22131
    355.47857    -915.09631
    355.49078    -913.72131
    355.50299    -913.59631
    355.51520    -911.72131
    355.52741    -910.72131
    355.53962    -911.97131
    355.55183    -914.09631
    355.56403    -914.47131
    355.57624    -913.72131
    355.58845    -913.72131
    355.60066    -912.09631
    355.61287    -910.22131
    355.62508    -909.47131
    355.63728    -905.97131
    355.64949    -905.09631
    355.66170    -904.59631
    355.67391    -905.34631
    355.68612    -904.97131
    355.69833    -903.72131
    355.71054    -902.22131
    355.72274    -902.09631
    355.73495    -898.97131
    355.74716    -900.09631
    355.75937    -897.47131
    355.77158    -895.84631
    355.78379    -895.34631
    355.79600    -893.09631
    355.80820    -890.84631
    355.82041    -886.84631
    355.83262    -886.22131
    355.84483    -884.47131
    355.85704    -882.47131
    355.86925    -881.47131
    355.88146    -880.47131
    355.89366    -880.72131
    355.90587    -880.34631
    355.91808    -880.84631
    355.93029    -883.84631
    355.94250    -886.84631
    355.95471    -889.09631
    355.96691    -892.72131
    355.97912    -895.72131
    355.99133    -897.97131
    356.00354    -900.09631
    356.01575    -898.97131
    356.02796    -900.22131
    356.04017    -899.34631
    356.05237    -899.22131
    356.06458    -895.47131
    356.07679    -894.47131
    356.08900    -892.34631
    356.10121    -888.22131
    356.11342    -887.72131
    356.12563    -887.34631
    356.13783    -889.97131
    356.15004    -890.84631
    356.16225    -893.47131
    356.17446    -897.97131
    356.18667    -901.59631
    356.19888    -904.22131
    356.21109    -907.34631
    356.22329    -908.84631
    356.23550    -907.59631
    356.24771    -904.72131
    356.25992    -903.84631
    356.27213    -903.34631
    356.28434    -903.97131
    356.29654    -906.09631
    356.30875    -905.59631
    356.32096    -906.34631
    356.33317    -907.09631
    356.34538    -908.34631
    356.35759    -908.72131
    356.36980    -908.59631
    356.38200    -908.97131
    356.39421    -906.84631
    356.40642    -906.72131
    356.41863    -906.22131
    356.43084    -906.47131
    356.44305    -907.84631
    356.45526    -905.22131
    356.46746    -906.59631
    356.47967    -908.22131
    356.49188    -907.47131
    356.50409    -905.72131
    356.51630    -903.22131
    356.52851    -903.09631
    356.54072    -903.34631
    356.55292    -903.97131
    356.56513    -901.97131
    356.57734    -901.09631
    356.58955    -900.22131
    356.60176    -897.34631
    356.61397    -894.97131
    356.62618    -893.47131
    356.63838    -894.34631
    356.65059    -894.72131
    356.66280    -893.97131
    356.67501    -893.59631
    356.68722    -897.97131
    356.69943    -897.47131
    356.71163    -899.59631
    356.72384    -901.47131
    356.73605    -902.97131
    356.74826    -906.22131
    356.76047    -909.97131
    356.77268    -910.59631
    356.78489    -911.22131
    356.79709    -912.34631
    356.80930    -911.22131
    356.82151    -908.59631
    356.83372    -908.22131
    356.84593    -906.84631
    356.85814    -905.47131
    356.87035    -902.09631
    356.88255    -903.09631
    356.89476    -902.72131
    356.90697    -897.97131
    356.91918    -896.59631
    356.93139    -894.59631
    356.94360    -894.72131
    356.95581    -896.09631
    356.96801    -897.34631
    356.98022    -898.72131
    356.99243    -902.09631
    357.00464    -904.09631
    357.01685    -907.84631
    357.02906    -908.97131
    357.04126    -909.59631
    357.05347    -910.59631
    357.06568    -914.72131
    357.07789    -917.34631
    357.09010    -918.09631
    357.10231    -920.47131
    357.11452    -919.72131
    357.12672    -917.34631
    357.13893    -916.59631
    357.15114    -912.47131
    357.16335    -909.59631
    357.17556    -906.09631
    357.18777    -907.09631
    357.19998    -904.84631
    357.21218    -901.97131
    357.22439    -898.47131
    357.23660    -894.22131
    357.24881    -890.59631
    357.26102    -891.84631
    357.27323    -890.84631
    357.28544    -890.84631
    357.29764    -889.09631
    357.30985    -889.34631
    357.32206    -891.47131
    357.33427    -887.22131
    357.34648    -886.72131
    357.35869    -886.22131
    357.37089    -887.09631
    357.38310    -888.09631
    357.39531    -885.97131
    357.40752    -888.47131
    357.41973    -888.22131
    357.43194    -890.34631
    357.44415    -892.09631
    357.45635    -894.84631
    357.46856    -895.09631
    357.48077    -898.47131
    357.49298    -902.09631
    357.50519    -903.97131
    357.51740    -904.84631
    357.52961    -905.22131
    357.54181    -906.84631
    357.55402    -909.09631
    357.56623    -910.84631
    357.57844    -911.84631
    357.59065    -912.59631
    357.60286    -912.47131
    357.61507    -912.97131
    357.62727    -911.59631
    357.63948    -908.47131
    357.65169    -907.34631
    357.66390    -901.22131
    357.67611    -896.97131
    357.68832    -894.59631
    357.70052    -891.09631
    357.71273    -886.22131
    357.72494    -883.34631
    357.73715    -881.47131
    357.74936    -880.34631
    357.76157    -881.09631
    357.77378    -880.97131
    357.78598    -884.22131
    357.79819    -884.84631
    357.81040    -887.22131
    357.82261    -888.34631
    357.83482    -884.84631
    357.84703    -885.59631
    357.85924    -886.34631
    357.87144    -884.34631
    357.88365    -882.84631
    357.89586    -885.22131
    357.90807    -885.59631
    357.92028    -887.59631
    357.93249    -888.22131
    357.94470    -889.47131
    357.95690    -890.47131
    357.96911    -895.09631
    357.98132    -898.22131
    357.99353    -900.22131
    358.00574    -901.34631
    358.01795    -904.59631
    358.03016    -904.59631
    358.04236    -905.22131
    358.05457    -901.97131
    358.06678    -902.09631
    358.07899    -900.34631
    358.09120    -896.59631
    358.10341    -894.47131
    358.11561    -893.22131
    358.12782    -893.72131
    358.14003    -891.97131
    358.15224    -890.84631
    358.16445    -887.22131
    358.17666    -886.97131
    358.18887    -886.84631
    358.20107    -884.97131
    358.21328    -884.34631
    358.22549    -886.84631
    358.23770    -885.97131
    358.24991    -885.84631
    358.26212    -886.97131
    358.27433    -885.97131
    358.28653    -888.72131
    358.29874    -890.34631
    358.31095    -890.47131
    358.32316    -890.97131
    358.33537    -892.59631
    358.34758    -893.59631
    358.35979    -891.84631
    358.37199    -888.72131
    358.38420    -887.22131
    358.39641    -887.22131
    358.40862    -887.97131
    358.42083    -884.97131
    358.43304    -886.84631
    358.44524    -886.84631
    358.45745    -887.59631
    358.46966    -887.59631
    358.48187    -888.47131
    358.49408    -890.22131
    358.50629    -891.59631
    358.51850    -896.34631
    358.53070    -899.59631
    358.54291    -900.97131
    358.55512    -898.84631
    358.56733    -902.22131
    358.57954    -897.34631
    358.59175    -895.97131
    358.60396    -890.97131
    358.61616    -889.34631
    358.62837    -890.22131
    358.64058    -887.97131
    358.65279    -887.97131
    358.66500    -886.59631
    358.67721    -883.47131
    358.68942    -882.72131
    358.70162    -880.09631
    358.71383    -878.47131
    358.72604    -878.97131
    358.73825    -879.84631
    358.75046    -879.84631
    358.76267    -881.34631
    358.77487    -881.09631
    358.78708    -882.84631
    358.79929    -886.09631
    358.81150    -886.09631
    358.82371    -882.47131
    358.83592    -879.59631
    358.84813    -877.59631
    358.86033    -873.97131
    358.87254    -872.47131
    358.88475    -872.22131
    358.89696    -874.22131
    358.90917    -875.59631
    358.92138    -878.22131
    358.93359    -878.09631
    358.94579    -880.47131
    358.95800    -880.22131
    358.97021    -879.34631
    358.98242    -879.47131
    358.99463    -879.84631
    359.00684    -882.34631
    359.01905    -883.84631
    359.03125    -884.22131
    359.04346    -881.22131
    359.05567    -879.97131
    359.06788    -880.22131
    359.08009    -879.09631
    359.09230    -878.97131
    359.10450    -877.22131
    359.11671    -878.34631
    359.12892    -878.34631
    359.14113    -877.72131
    359.15334    -880.22131
    359.16555    -884.47131
    359.17776    -886.59631
    359.18996    -888.34631
    359.20217    -890.34631
    359.21438    -891.47131
    359.22659    -893.09631
    359.23880    -892.97131
    359.25101    -893.09631
    359.26322    -891.34631
    359.27542    -889.09631
    359.28763    -887.34631
    359.29984    -886.72131
    359.31205    -885.59631
    359.32426    -887.84631
    359.33647    -888.84631
    359.34868    -889.34631
    359.36088    -890.47131
    359.37309    -892.59631
    359.38530    -893.09631
    359.39751    -890.47131
    359.40972    -888.22131
    359.42193    -888.47131
    359.43414    -888.72131
    359.44634    -889.84631
    359.45855    -893.09631
    359.47076    -892.09631
    359.48297    -891.84631
    359.49518    -892.97131
    359.50739    -892.22131
    359.51959    -892.34631
    359.53180    -889.47131
    359.54401    -887.47131
    359.55622    -888.72131
    359.56843    -887.97131
    359.58064    -887.47131
    359.59285    -887.72131
    359.60505    -887.47131
    359.61726    -887.47131
    359.62947    -886.59631
    359.64168    -889.34631
    359.65389    -891.34631
    359.66610    -891.47131
    359.67831    -894.22131
    359.69051    -893.59631
    359.70272    -892.22131
    359.71493    -890.84631
    359.72714    -888.59631
    359.73935    -887.72131
    359.75156    -885.59631
    359.76377    -885.22131
    359.77597    -884.47131
    359.78818    -883.97131
    359.80039    -884.97131
    359.81260    -885.84631
    359.82481    -888.22131
    359.83702    -887.59631
    359.84922    -889.84631
    359.86143    -889.84631
    359.87364    -890.22131
    359.88585    -891.59631
    359.89806    -890.59631
    359.91027    -891.84631
    359.92248    -893.22131
    359.93468    -889.59631
    359.94689    -889.22131
    359.95910    -885.72131
    359.97131    -882.47131
    359.98352    -883.59631
    359.99573    -882.22131
    360.00794    -882.97131
    360.02014    -882.09631
    360.03235    -881.09631
    360.04456    -881.09631
    360.05677    -880.09631
    360.06898    -880.59631
    360.08119    -880.47131
    360.09340    -878.72131
    360.10560    -879.72131
    360.11781    -881.84631
    360.13002    -881.97131
    360.14223    -879.59631
    360.15444    -876.09631
    360.16665    -873.34631
    360.17885    -870.84631
    360.19106    -870.09631
    360.20327    -872.09631
    360.21548    -870.97131
    360.22769    -871.84631
    360.23990    -868.72131
    360.25211    -865.72131
    360.26431    -864.34631
    360.27652    -863.34631
    360.28873    -859.97131
    360.30094    -857.59631
    360.31315    -855.22131
    360.32536    -853.34631
    360.33757    -853.84631
    360.34977    -855.59631
    360.36198    -857.59631
    360.37419    -859.97131
    360.38640    -860.34631
    360.39861    -860.97131
    360.41082    -864.22131
    360.42303    -869.84631
    360.43523    -872.47131
    360.44744    -874.59631
    360.45965    -878.97131
    360.47186    -880.84631
    360.48407    -884.84631
    360.49628    -884.72131
    360.50848    -886.22131
    360.52069    -885.84631
    360.53290    -887.22131
    360.54511    -888.47131
    360.55732    -887.84631
    360.56953    -889.09631
    360.58174    -891.47131
    360.59394    -892.09631
    360.60615    -892.72131
    360.61836    -893.59631
    360.63057    -894.97131
    360.64278    -898.22131
    360.65499    -900.72131
    360.66720    -900.59631
    360.67940    -900.72131
    360.69161    -901.34631
    360.70382    -898.72131
    360.71603    -898.34631
    360.72824    -895.47131
    360.74045    -896.97131
    360.75266    -897.09631
    360.76486    -897.59631
    360.77707    -895.97131
    360.78928    -896.72131
    360.80149    -899.47131
    360.81370    -901.47131
    360.82591    -902.22131
    360.83812    -901.97131
    360.85032    -899.47131
    360.86253    -898.72131
    360.87474    -896.09631
    360.88695    -895.84631
    360.89916    -893.84631
    360.91137    -893.09631
    360.92357    -893.59631
    360.93578    -891.09631
    360.94799    -890.47131
    360.96020    -891.22131
    360.97241    -889.34631
    360.98462    -889.97131
    360.99683    -887.34631
    361.00903    -888.97131
    361.02124    -889.72131
    361.03345    -889.34631
    361.04566    -889.09631
    361.05787    -887.97131
    361.07008    -887.47131
    361.08229    -887.34631
    361.09449    -888.97131
    361.10670    -888.47131
    361.11891    -888.47131
    361.13112    -888.84631
    361.14333    -887.47131
    361.15554    -889.72131
    361.16775    -888.59631
    361.17995    -886.72131
    361.19216    -883.97131
    361.20437    -881.09631
    361.21658    -883.84631
    361.22879    -881.97131
    361.24100    -884.84631
    361.25320    -885.97131
    361.26541    -886.34631
    361.27762    -886.84631
    361.28983    -886.22131
    361.30204    -890.22131
    361.31425    -891.09631
    361.32646    -889.47131
    361.33866    -889.47131
    361.35087    -886.22131
    361.36308    -884.59631
    361.37529    -883.72131
    361.38750    -881.97131
    361.39971    -878.84631
    361.41192    -879.84631
    361.42412    -879.59631
    361.43633    -879.47131
    361.44854    -879.22131
    361.46075    -881.47131
    361.47296    -884.72131
    361.48517    -885.72131
    361.49738    -885.72131
    361.50958    -886.59631
    361.52179    -886.59631
    361.53400    -886.47131
    361.54621    -885.72131
    361.55842    -884.84631
    361.57063    -880.84631
    361.58283    -881.34631
    361.59504    -881.22131
    361.60725    -879.09631
    361.61946    -876.72131
    361.63167    -874.47131
    361.64388    -875.22131
    361.65609    -870.72131
    361.66829    -868.84631
    361.68050    -869.47131
    361.69271    -869.09631
    361.70492    -868.09631
    361.71713    -867.47131
    361.72934    -869.09631
    361.74155    -867.59631
    361.75375    -864.97131
    361.76596    -865.22131
    361.77817    -866.34631
    361.79038    -864.97131
    361.80259    -865.34631
    361.81480    -864.84631
    361.82701    -864.22131
    361.83921    -862.59631
    361.85142    -862.34631
    361.86363    -861.59631
    361.87584    -861.09631
    361.88805    -861.22131
    361.90026    -862.72131
    361.91246    -866.34631
    361.92467    -866.72131
    361.93688    -868.09631
    361.94909    -867.84631
    361.96130    -867.72131
    361.97351    -867.22131
    361.98572    -865.97131
    361.99792    -866.72131
    362.01013    -867.72131
    362.02234    -870.97131
    362.03455    -875.09631
    362.04676    -874.09631
    362.05897    -874.34631
    362.07118    -873.84631
    362.08338    -873.97131
    362.09559    -877.97131
    362.10780    -876.22131
    362.12001    -871.72131
    362.13222    -871.97131
    362.14443    -871.09631
    362.15664    -871.59631
    362.16884    -870.97131
    362.18105    -870.97131
    362.19326    -870.59631
    362.20547    -871.72131
    362.21768    -869.97131
    362.22989    -869.22131
    362.24209    -868.34631
    362.25430    -866.59631
    362.26651    -863.97131
    362.27872    -863.59631
    362.29093    -858.34631
    362.30314    -856.47131
    362.31535    -853.72131
    362.32755    -852.97131
    362.33976    -851.34631
    362.35197    -850.59631
    362.36418    -848.34631
    362.37639    -846.47131
    362.38860    -845.59631
    362.40081    -847.34631
    362.41301    -846.84631
    362.42522    -845.72131
    362.43743    -844.22131
    362.44964    -842.09631
    362.46185    -843.34631
    362.47406    -840.72131
    362.48627    -841.59631
    362.49847    -839.47131
    362.51068    -840.72131
    362.52289    -840.72131
    362.53510    -840.09631
    362.54731    -839.84631
    362.55952    -841.22131
    362.57173    -844.72131
    362.58393    -844.59631
    362.59614    -842.84631
    362.60835    -842.47131
    362.62056    -841.47131
    362.63277    -844.34631
    362.64498    -844.34631
    362.65718    -847.34631
    362.66939    -850.22131
    362.68160    -851.97131
    362.69381    -848.97131
    362.70602    -848.84631
    362.71823    -848.09631
    362.73044    -848.84631
    362.74264    -850.72131
    362.75485    -851.97131
    362.76706    -852.09631
    362.77927    -851.84631
    362.79148    -852.97131
    362.80369    -856.72131
    362.81590    -860.34631
    362.82810    -864.09631
    362.84031    -864.22131
    362.85252    -863.97131
    362.86473    -865.34631
    362.87694    -865.97131
    362.88915    -867.22131
    362.90136    -868.47131
    362.91356    -867.84631
    362.92577    -867.84631
    362.93798    -869.34631
    362.95019    -871.34631
    362.96240    -871.97131
    362.97461    -870.72131
    362.98681    -869.09631
    362.99902    -870.84631
    363.01123    -871.72131
    363.02344    -872.59631
    363.03565    -872.84631
    363.04786    -873.34631
    363.06007    -874.84631
    363.07227    -875.97131
    363.08448    -875.72131
    363.09669    -875.34631
    363.10890    -877.09631
    363.12111    -877.59631
    363.13332    -874.34631
    363.14553    -875.97131
    363.15773    -876.59631
    363.16994    -876.09631
    363.18215    -873.84631
    363.19436    -873.84631
    363.20657    -874.72131
    363.21878    -872.97131
    363.23099    -871.59631
    363.24319    -867.59631
    363.25540    -865.84631
    363.26761    -861.59631
    363.27982    -860.97131
    363.29203    -859.84631
    363.30424    -856.34631
    363.31644    -854.34631
    363.32865    -855.59631
    363.34086    -859.09631
    363.35307    -859.72131
    363.36528    -860.72131
    363.37749    -858.59631
    363.38970    -857.59631
    363.40190    -856.47131
    363.41411    -854.59631
    363.42632    -853.84631
    363.43853    -850.84631
    363.45074    -850.47131
    363.46295    -852.84631
    363.47516    -850.84631
    363.48736    -851.59631
    363.49957    -851.34631
    363.51178    -852.34631
    363.52399    -854.59631
    363.53620    -857.22131
    363.54841    -858.72131
    363.56062    -857.72131
    363.57282    -859.22131
    363.58503    -857.59631
    363.59724    -856.97131
    363.60945    -854.97131
    363.62166    -853.34631
    363.63387    -853.22131
    363.64607    -854.34631
    363.65828    -858.47131
    363.67049    -857.09631
    363.68270    -858.34631
    363.69491    -858.84631
    363.70712    -858.97131
    363.71933    -859.09631
    363.73153    -860.47131
    363.74374    -865.09631
    363.75595    -864.97131
    363.76816    -866.84631
    363.78037    -866.34631
    363.79258    -864.84631
    363.80479    -863.09631
    363.81699    -861.34631
    363.82920    -859.84631
    363.84141    -859.84631
    363.85362    -861.09631
    363.86583    -861.97131
    363.87804    -858.09631
    363.89025    -856.84631
    363.90245    -855.22131
    363.91466    -853.47131
    363.92687    -852.34631
    363.93908    -851.59631
    363.95129    -850.72131
    363.96350    -850.09631
    363.97571    -850.47131
    363.98791    -849.47131
    364.00012    -849.47131
    364.01233    -851.59631
    364.02454    -850.59631
    364.03675    -848.84631
    364.04896    -846.34631
    364.06116    -846.22131
    364.07337    -844.84631
    364.08558    -845.47131
    364.09779    -846.22131
    364.11000    -842.97131
    364.12221    -842.22131
    364.13442    -840.84631
    364.14662    -841.59631
    364.15883    -839.09631
    364.17104    -837.09631
    364.18325    -835.97131
    364.19546    -840.22131
    364.20767    -840.97131
    364.21988    -841.72131
    364.23208    -840.59631
    364.24429    -840.47131
    364.25650    -843.09631
    364.26871    -845.59631
    364.28092    -847.59631
    364.29313    -847.09631
    364.30534    -846.47131
    364.31754    -846.72131
    364.32975    -847.84631
    364.34196    -846.09631
    364.35417    -844.72131
    364.36638    -843.47131
    364.37859    -841.84631
    364.39079    -841.22131
    364.40300    -842.34631
    364.41521    -843.09631
    364.42742    -844.34631
    364.43963    -846.97131
    364.45184    -849.97131
    364.46405    -852.72131
    364.47625    -855.34631
    364.48846    -857.09631
    364.50067    -858.59631
    364.51288    -859.47131
    364.52509    -862.34631
    364.53730    -862.72131
    364.54951    -862.47131
    364.56171    -859.59631
    364.57392    -856.47131
    364.58613    -855.84631
    364.59834    -853.09631
    364.61055    -853.09631
    364.62276    -854.09631
    364.63497    -853.59631
    364.64717    -851.97131
    364.65938    -851.97131
    364.67159    -853.97131
    364.68380    -852.09631
    364.69601    -850.34631
    364.70822    -848.59631
    364.72042    -848.22131
    364.73263    -847.97131
    364.74484    -848.47131
    364.75705    -850.47131
    364.76926    -849.97131
    364.78147    -850.97131
    364.79368    -852.97131
    364.80588    -852.47131
    364.81809    -854.22131
    364.83030    -852.34631
    364.84251    -853.47131
    364.85472    -852.09631
    364.86693    -851.97131
    364.87914    -849.47131
    364.89134    -846.84631
    364.90355    -848.47131
    364.91576    -848.47131
    364.92797    -847.22131
    364.94018    -848.47131
    364.95239    -850.34631
    364.96460    -852.34631
    364.97680    -851.59631
    364.98901    -852.47131
    365.00122    -853.34631
    365.01343    -855.59631
    365.02564    -856.47131
    365.03785    -858.72131
    365.05005    -859.72131
    365.06226    -861.09631
    365.07447    -861.22131
    365.08668    -862.47131
    365.09889    -861.34631
    365.11110    -861.59631
    365.12331    -864.59631
    365.13551    -861.34631
    365.14772    -861.72131
    365.15993    -858.22131
    365.17214    -857.59631
    365.18435    -858.59631
    365.19656    -859.59631
    365.20877    -862.34631
    365.22097    -864.34631
    365.23318    -864.59631
    365.24539    -864.22131
    365.25760    -864.84631
    365.26981    -863.59631
    365.28202    -864.72131
    365.29423    -867.09631
    365.30643    -871.09631
    365.31864    -875.59631
    365.33085    -878.22131
    365.34306    -880.72131
    365.35527    -880.34631
    365.36748    -882.09631
    365.37969    -885.09631
    365.39189    -886.97131
    365.40410    -885.84631
    365.41631    -886.09631
    365.42852    -882.22131
    365.44073    -881.34631
    365.45294    -879.59631
    365.46514    -875.09631
    365.47735    -873.22131
    365.48956    -871.09631
    365.50177    -867.47131
    365.51398    -864.97131
    365.52619    -863.22131
    365.53840    -862.47131
    365.55060    -858.59631
    365.56281    -857.47131
    365.57502    -858.09631
    365.58723    -858.34631
    365.59944    -860.09631
    365.61165    -858.47131
    365.62386    -860.97131
    365.63606    -863.09631
    365.64827    -865.47131
    365.66048    -864.97131
    365.67269    -860.72131
    365.68490    -858.59631
    365.69711    -855.09631
    365.70932    -850.84631
    365.72152    -850.34631
    365.73373    -849.22131
    365.74594    -851.47131
    365.75815    -852.72131
    365.77036    -853.22131
    365.78257    -853.47131
    365.79477    -853.34631
    365.80698    -855.47131
    365.81919    -852.34631
    365.83140    -853.97131
    365.84361    -851.22131
    365.85582    -850.72131
    365.86803    -849.59631
    365.88023    -849.97131
    365.89244    -849.97131
    365.90465    -849.72131
    365.91686    -851.72131
    365.92907    -852.09631
    365.94128    -850.84631
    365.95349    -851.47131
    365.96569    -850.97131
    365.97790    -851.84631
    365.99011    -850.47131
    366.00232    -850.47131
    366.01453    -850.34631
    366.02674    -851.84631
    366.03895    -852.22131
    366.05115    -854.97131
    366.06336    -855.84631
    366.07557    -857.84631
    366.08778    -856.09631
    366.09999    -855.47131
    366.11220    -854.09631
    366.12440    -853.84631
    366.13661    -854.97131
    366.14882    -856.72131
    366.16103    -857.34631
    366.17324    -861.22131
    366.18545    -862.47131
    366.19766    -861.97131
    366.20986    -859.72131
    366.22207    -858.72131
    366.23428    -855.34631
    366.24649    -851.84631
    366.25870    -851.22131
    366.27091    -850.47131
    366.28312    -849.47131
    366.29532    -849.34631
    366.30753    -848.72131
    366.31974    -848.47131
    366.33195    -849.09631
    366.34416    -846.84631
    366.35637    -845.97131
    366.36858    -844.47131
    366.38078    -841.47131
    366.39299    -841.34631
    366.40520    -839.34631
    366.41741    -839.09631
    366.42962    -838.47131
    366.44183    -840.09631
    366.45403    -841.97131
    366.46624    -843.59631
    366.47845    -845.59631
    366.49066    -849.84631
    366.50287    -851.84631
    366.51508    -851.84631
    366.52729    -850.97131
    366.53949    -847.47131
    366.55170    -845.09631
    366.56391    -842.72131
    366.57612    -840.47131
    366.58833    -836.84631
    366.60054    -834.72131
    366.61275    -833.22131
    366.62495    -830.22131
    366.63716    -831.84631
    366.64937    -832.84631
    366.66158    -834.84631
    366.67379    -833.47131
    366.68600    -835.09631
    366.69821    -834.72131
    366.71041    -834.59631
    366.72262    -833.97131
    366.73483    -833.84631
    366.74704    -836.84631
    366.75925    -838.84631
    366.77146    -843.34631
    366.78366    -846.34631
    366.79587    -848.84631
    366.80808    -848.09631
    366.82029    -847.84631
    366.83250    -846.59631
    366.84471    -846.72131
    366.85692    -843.72131
    366.86912    -842.84631
    366.88133    -842.09631
    366.89354    -841.84631
    366.90575    -839.97131
    366.91796    -840.97131
    366.93017    -842.22131
    366.94238    -843.22131
    366.95458    -844.34631
    366.96679    -847.72131
    366.97900    -849.84631
    366.99121    -852.84631
    367.00342    -853.97131
    367.01563    -856.09631
    367.02784    -856.84631
    367.04004    -856.84631
    367.05225    -854.72131
    367.06446    -854.97131
    367.07667    -854.09631
    367.08888    -855.34631
    367.10109    -852.22131
    367.11330    -851.34631
    367.12550    -850.97131
    367.13771    -850.34631
    367.14992    -848.22131
    367.16213    -848.47131
    367.17434    -847.59631
    367.18655    -845.97131
    367.19875    -844.09631
    367.21096    -843.47131
    367.22317    -843.22131
    367.23538    -842.22131
    367.24759    -840.09631
    367.25980    -839.72131
    367.27201    -839.34631
    367.28421    -841.22131
    367.29642    -842.84631
    367.30863    -844.22131
    367.32084    -844.72131
    367.33305    -845.34631
    367.34526    -847.22131
    367.35747    -847.47131
    367.36967    -849.22131
    367.38188    -848.97131
    367.39409    -850.22131
    367.40630    -854.97131
    367.41851    -857.34631
    367.43072    -861.34631
    367.44293    -862.34631
    367.45513    -863.59631
    367.46734    -866.09631
    367.47955    -869.09631
    367.49176    -872.09631
    367.50397    -872.72131
    367.51618    -875.09631
    367.52838    -875.97131
    367.54059    -872.97131
    367.55280    -874.47131
    367.56501    -875.47131
    367.57722    -875.72131
    367.58943    -874.34631
    367.60164    -871.47131
    367.61384    -869.34631
    367.62605    -865.97131
    367.63826    -864.47131
    367.65047    -861.84631
    367.66268    -859.84631
    367.67489    -858.47131
    367.68710    -859.22131
    367.69930    -861.34631
    367.71151    -861.09631
    367.72372    -860.34631
    367.73593    -858.97131
    367.74814    -858.47131
    367.76035    -859.34631
    367.77256    -856.72131
    367.78476    -856.47131
    367.79697    -853.59631
    367.80918    -853.84631
    367.82139    -853.47131
    367.83360    -854.59631
    367.84581    -857.47131
    367.85801    -859.22131
    367.87022    -862.34631
    367.88243    -860.22131
    367.89464    -862.34631
    367.90685    -864.34631
    367.91906    -864.59631
    367.93127    -868.84631
    367.94347    -870.09631
    367.95568    -870.09631
    367.96789    -870.47131
    367.98010    -871.97131
    367.99231    -870.22131
    368.00452    -868.59631
    368.01673    -869.22131
    368.02893    -870.09631
    368.04114    -869.47131
    368.05335    -870.59631
    368.06556    -869.22131
    368.07777    -870.22131
    368.08998    -869.72131
    368.10219    -867.84631
    368.11439    -866.22131
    368.12660    -865.34631
    368.13881    -862.59631
    368.15102    -859.84631
    368.16323    -858.47131
    368.17544    -860.59631
    368.18764    -859.34631
    368.19985    -860.09631
    368.21206    -859.97131
    368.22427    -859.47131
    368.23648    -858.84631
    368.24869    -858.84631
    368.26090    -857.72131
    368.27310    -857.34631
    368.28531    -856.34631
    368.29752    -855.97131
    368.30973    -857.47131
    368.32194    -859.47131
    368.33415    -860.97131
    368.34636    -860.72131
    368.35856    -860.34631
    368.37077    -860.97131
    368.38298    -857.34631
    368.39519    -859.84631
    368.40740    -861.09631
    368.41961    -860.34631
    368.43182    -859.34631
    368.44402    -857.97131
    368.45623    -857.59631
    368.46844    -857.09631
    368.48065    -857.84631
    368.49286    -856.97131
    368.50507    -853.97131
    368.51728    -850.97131
    368.52948    -848.84631
    368.54169    -847.97131
    368.55390    -847.97131
    368.56611    -846.47131
    368.57832    -843.47131
    368.59053    -843.59631
    368.60273    -845.09631
    368.61494    -845.22131
    368.62715    -845.22131
    368.63936    -849.22131
    368.65157    -848.09631
    368.66378    -852.84631
    368.67599    -852.72131
    368.68819    -855.84631
    368.70040    -855.34631
    368.71261    -859.34631
    368.72482    -858.72131
    368.73703    -858.09631
    368.74924    -854.47131
    368.76145    -851.72131
    368.77365    -848.84631
    368.78586    -845.97131
    368.79807    -842.22131
    368.81028    -839.34631
    368.82249    -838.22131
    368.83470    -836.22131
    368.84691    -835.84631
    368.85911    -835.72131
    368.87132    -836.97131
    368.88353    -835.59631
    368.89574    -836.84631
    368.90795    -837.97131
    368.92016    -839.47131
    368.93236    -841.84631
    368.94457    -846.47131
    368.95678    -847.97131
    368.96899    -849.84631
    368.98120    -849.97131
    368.99341    -852.59631
    369.00562    -852.34631
    369.01782    -856.84631
    369.03003    -858.22131
    369.04224    -858.47131
    369.05445    -856.59631
    369.06666    -857.47131
    369.07887    -856.59631
    369.09108    -855.97131
    369.10328    -856.84631
    369.11549    -856.34631
    369.12770    -855.72131
    369.13991    -854.09631
    369.15212    -850.97131
    369.16433    -848.97131
    369.17654    -847.47131
    369.18874    -846.84631
    369.20095    -844.72131
    369.21316    -842.47131
    369.22537    -839.34631
    369.23758    -838.59631
    369.24979    -837.34631
    369.26199    -838.47131
    369.27420    -836.97131
    369.28641    -837.97131
    369.29862    -834.09631
    369.31083    -832.47131
    369.32304    -832.09631
    369.33525    -831.59631
    369.34745    -830.09631
    369.35966    -830.22131
    369.37187    -830.59631
    369.38408    -831.59631
    369.39629    -834.09631
    369.40850    -836.47131
    369.42071    -836.34631
    369.43291    -838.84631
    369.44512    -837.84631
    369.45733    -836.84631
    369.46954    -836.34631
    369.48175    -838.97131
    369.49396    -839.59631
    369.50617    -843.59631
    369.51837    -847.72131
    369.53058    -847.34631
    369.54279    -849.22131
    369.55500    -852.09631
    369.56721    -854.72131
    369.57942    -854.97131
    369.59162    -856.34631
    369.60383    -857.84631
    369.61604    -858.34631
    369.62825    -858.72131
    369.64046    -859.47131
    369.65267    -859.22131
    369.66488    -857.09631
    369.67708    -856.59631
    369.68929    -855.59631
    369.70150    -857.72131
    369.71371    -855.84631
    369.72592    -853.84631
    369.73813    -850.47131
    369.75034    -847.84631
    369.76254    -847.59631
    369.77475    -849.09631
    369.78696    -852.59631
    369.79917    -853.97131
    369.81138    -851.72131
    369.82359    -851.22131
    369.83580    -849.59631
    369.84800    -849.09631
    369.86021    -847.97131
    369.87242    -847.22131
    369.88463    -847.59631
    369.89684    -842.97131
    369.90905    -841.97131
    369.92126    -840.59631
    369.93346    -840.47131
    369.94567    -840.84631
    369.95788    -840.84631
    369.97009    -840.09631
    369.98230    -840.22131
    369.99451    -841.72131
    370.00671    -843.34631
    370.01892    -843.97131
    370.03113    -845.09631
    370.04334    -845.59631
    370.05555    -848.34631
    370.06776    -849.47131
    370.07997    -850.84631
    370.09217    -853.34631
    370.10438    -854.09631
    370.11659    -855.09631
    370.12880    -856.09631
    370.14101    -854.97131
    370.15322    -853.47131
    370.16543    -850.84631
    370.17763    -849.34631
    370.18984    -849.97131
    370.20205    -845.59631
    370.21426    -846.72131
    370.22647    -847.22131
    370.23868    -845.34631
    370.25089    -843.09631
    370.26309    -842.22131
    370.27530    -840.72131
    370.28751    -841.84631
    370.29972    -837.34631
    370.31193    -835.09631
    370.32414    -835.97131
    370.33634    -835.97131
    370.34855    -833.84631
    370.36076    -829.72131
    370.37297    -827.47131
    370.38518    -828.09631
    370.39739    -829.59631
    370.40960    -829.97131
    370.42180    -830.84631
    370.43401    -830.47131
    370.44622    -831.59631
    370.45843    -831.59631
    370.47064    -833.59631
    370.48285    -833.22131
    370.49506    -831.59631
    370.50726    -829.84631
    370.51947    -829.97131
    370.53168    -829.22131
    370.54389    -829.84631
    370.55610    -831.34631
    370.56831    -831.22131
    370.58052    -830.97131
    370.59272    -833.59631
    370.60493    -834.84631
    370.61714    -837.34631
    370.62935    -838.47131
    370.64156    -839.22131
    370.65377    -839.59631
    370.66597    -836.47131
    370.67818    -833.34631
    370.69039    -833.72131
    370.70260    -831.59631
    370.71481    -832.84631
    370.72702    -834.22131
    370.73923    -831.97131
    370.75143    -832.59631
    370.76364    -831.84631
    370.77585    -833.47131
    370.78806    -834.72131
    370.80027    -833.47131
    370.81248    -832.34631
    370.82469    -830.84631
    370.83689    -828.47131
    370.84910    -825.84631
    370.86131    -825.22131
    370.87352    -823.84631
    370.88573    -823.47131
    370.89794    -821.72131
    370.91015    -822.09631
    370.92235    -821.97131
    370.93456    -823.09631
    370.94677    -825.22131
    370.95898    -826.34631
    370.97119    -828.34631
    370.98340    -829.47131
    370.99560    -830.59631
    371.00781    -830.09631
    371.02002    -831.09631
    371.03223    -831.09631
    371.04444    -832.34631
    371.05665    -831.47131
    371.06886    -833.22131
    371.08106    -833.22131
    371.09327    -835.22131
    371.10548    -838.22131
    371.11769    -839.97131
    371.12990    -841.09631
    371.14211    -842.34631
    371.15432    -843.72131
    371.16652    -845.59631
    371.17873    -845.84631
    371.19094    -848.72131
    371.20315    -850.47131
    371.21536    -850.97131
    371.22757    -850.22131
    371.23978    -848.59631
    371.25198    -848.34631
    371.26419    -847.72131
    371.27640    -844.34631
    371.28861    -842.47131
    371.30082    -838.72131
    371.31303    -837.22131
    371.32524    -836.34631
    371.33744    -834.34631
    371.34965    -833.34631
    371.36186    -828.84631
    371.37407    -826.72131
    371.38628    -826.47131
    371.39849    -825.47131
    371.41069    -827.59631
    371.42290    -827.47131
    371.43511    -828.22131
    371.44732    -829.09631
    371.45953    -829.09631
    371.47174    -828.72131
    371.48395    -831.59631
    371.49615    -834.59631
    371.50836    -837.97131
    371.52057    -839.97131
    371.53278    -841.34631
    371.54499    -841.72131
    371.55720    -844.84631
    371.56941    -844.72131
    371.58161    -846.84631
    371.59382    -847.59631
    371.60603    -847.59631
    371.61824    -846.59631
    371.63045    -846.22131
    371.64266    -846.72131
    371.65487    -846.47131
    371.66707    -846.09631
    371.67928    -845.47131
    371.69149    -842.72131
    371.70370    -842.59631
    371.71591    -840.72131
    371.72812    -837.34631
    371.74032    -834.59631
    371.75253    -832.97131
    371.76474    -829.84631
    371.77695    -827.22131
    371.78916    -826.22131
    371.80137    -825.72131
    371.81358    -824.34631
    371.82578    -826.59631
    371.83799    -827.22131
    371.85020    -828.97131
    371.86241    -829.47131
    371.87462    -831.47131
    371.88683    -833.34631
    371.89904    -835.97131
    371.91124    -837.59631
    371.92345    -838.72131
    371.93566    -837.47131
    371.94787    -837.59631
    371.96008    -836.47131
    371.97229    -835.09631
    371.98450    -833.72131
    371.99670    -833.59631
    372.00891    -833.97131
    372.02112    -835.84631
    372.03333    -833.47131
    372.04554    -832.84631
    372.05775    -830.59631
    372.06995    -828.59631
    372.08216    -824.09631
    372.09437    -822.47131
    372.10658    -823.09631
    372.11879    -821.09631
    372.13100    -822.47131
    372.14321    -822.22131
    372.15541    -823.22131
    372.16762    -823.59631
    372.17983    -821.34631
    372.19204    -819.34631
    372.20425    -819.47131
    372.21646    -819.09631
    372.22867    -820.97131
    372.24087    -821.72131
    372.25308    -825.97131
    372.26529    -827.09631
    372.27750    -827.22131
    372.28971    -827.34631
    372.30192    -827.97131
    372.31413    -828.72131
    372.32633    -827.59631
    372.33854    -829.47131
    372.35075    -829.34631
    372.36296    -829.97131
    372.37517    -830.72131
    372.38738    -829.72131
    372.39958    -833.59631
    372.41179    -833.97131
    372.42400    -830.34631
    372.43621    -828.59631
    372.44842    -825.34631
    372.46063    -822.59631
    372.47284    -819.72131
    372.48504    -820.59631
    372.49725    -819.34631
    372.50946    -819.59631
    372.52167    -817.84631
    372.53388    -819.59631
    372.54609    -819.47131
    372.55830    -820.09631
    372.57050    -819.09631
    372.58271    -818.97131
    372.59492    -819.84631
    372.60713    -820.72131
    372.61934    -820.84631
    372.63155    -822.34631
    372.64376    -822.97131
    372.65596    -824.22131
    372.66817    -824.59631
    372.68038    -825.34631
    372.69259    -823.47131
    372.70480    -825.34631
    372.71701    -825.84631
    372.72921    -827.59631
    372.74142    -826.84631
    372.75363    -826.97131
    372.76584    -825.84631
    372.77805    -825.47131
    372.79026    -827.34631
    372.80247    -827.09631
    372.81467    -826.09631
    372.82688    -824.97131
    372.83909    -820.47131
    372.85130    -818.59631
    372.86351    -813.22131
    372.87572    -810.97131
    372.88793    -808.97131
    372.90013    -808.09631
    372.91234    -808.59631
    372.92455    -808.09631
    372.93676    -807.47131
    372.94897    -807.34631
    372.96118    -807.09631
    372.97339    -807.34631
    372.98559    -807.34631
    372.99780    -810.59631
    373.01001    -813.97131
    373.02222    -816.09631
    373.03443    -818.34631
    373.04664    -823.09631
    373.05885    -827.22131
    373.07105    -826.59631
    373.08326    -827.09631
    373.09547    -825.09631
    373.10768    -824.59631
    373.11989    -823.59631
    373.13210    -825.09631
    373.14430    -825.34631
    373.15651    -826.97131
    373.16872    -825.09631
    373.18093    -827.34631
    373.19314    -826.59631
    373.20535    -825.97131
    373.21756    -827.22131
    373.22976    -826.84631
    373.24197    -829.59631
    373.25418    -831.47131
    373.26639    -834.09631
    373.27860    -834.34631
    373.29081    -834.72131
    373.30302    -833.84631
    373.31522    -833.47131
    373.32743    -834.34631
    373.33964    -834.34631
    373.35185    -834.59631
    373.36406    -835.59631
    373.37627    -832.84631
    373.38848    -832.84631
    373.40068    -830.97131
    373.41289    -827.22131
    373.42510    -825.97131
    373.43731    -824.09631
    373.44952    -823.47131
    373.46173    -822.47131
    373.47393    -820.34631
    373.48614    -818.84631
    373.49835    -816.72131
    373.51056    -817.47131
    373.52277    -816.72131
    373.53498    -814.97131
    373.54719    -815.47131
    373.55939    -815.47131
    373.57160    -816.34631
    373.58381    -817.22131
    373.59602    -817.97131
    373.60823    -818.22131
    373.62044    -815.47131
    373.63265    -810.34631
    373.64485    -809.22131
    373.65706    -808.97131
    373.66927    -808.34631
    373.68148    -807.72131
    373.69369    -809.22131
    373.70590    -810.22131
    373.71811    -810.34631
    373.73031    -811.34631
    373.74252    -810.22131
    373.75473    -810.34631
    373.76694    -808.84631
    373.77915    -806.72131
    373.79136    -804.97131
    373.80356    -803.84631
    373.81577    -801.59631
    373.82798    -800.34631
    373.84019    -800.09631
    373.85240    -801.34631
    373.86461    -799.47131
    373.87682    -799.59631
    373.88902    -799.84631
    373.90123    -802.22131
    373.91344    -804.59631
    373.92565    -806.72131
    373.93786    -808.34631
    373.95007    -808.34631
    373.96228    -807.97131
    373.97448    -806.47131
    373.98669    -805.72131
    373.99890    -803.47131
    374.01111    -801.34631
    374.02332    -800.97131
    374.03553    -801.47131
    374.04774    -802.22131
    374.05994    -803.09631
    374.07215    -803.59631
    374.08436    -805.59631
    374.09657    -806.09631
    374.10878    -807.59631
    374.12099    -810.22131
    374.13319    -812.09631
    374.14540    -815.84631
    374.15761    -816.47131
    374.16982    -816.47131
    374.18203    -815.47131
    374.19424    -815.34631
    374.20645    -817.09631
    374.21865    -818.72131
    374.23086    -820.47131
    374.24307    -820.97131
    374.25528    -823.22131
    374.26749    -824.59631
    374.27970    -825.59631
    374.29191    -826.97131
    374.30411    -827.72131
    374.31632    -827.59631
    374.32853    -824.47131
    374.34074    -823.34631
    374.35295    -821.72131
    374.36516    -820.09631
    374.37737    -819.59631
    374.38957    -819.72131
    374.40178    -817.34631
    374.41399    -815.59631
    374.42620    -814.47131
    374.43841    -814.47131
    374.45062    -815.59631
    374.46283    -816.09631
    374.47503    -817.97131
    374.48724    -816.72131
    374.49945    -817.22131
    374.51166    -816.47131
    374.52387    -816.47131
    374.53608    -814.72131
    374.54828    -818.59631
    374.56049    -819.34631
    374.57270    -819.34631
    374.58491    -817.47131
    374.59712    -814.72131
    374.60933    -815.47131
    374.62154    -815.47131
    374.63374    -814.59631
    374.64595    -814.72131
    374.65816    -815.97131
    374.67037    -815.47131
    374.68258    -815.09631
    374.69479    -816.22131
    374.70700    -814.22131
    374.71920    -811.22131
    374.73141    -812.84631
    374.74362    -815.22131
    374.75583    -815.47131
    374.76804    -815.09631
    374.78025    -816.47131
    374.79246    -815.72131
    374.80466    -814.72131
    374.81687    -812.22131
    374.82908    -809.22131
    374.84129    -809.09631
    374.85350    -809.59631
    374.86571    -809.84631
    374.87791    -811.72131
    374.89012    -811.72131
    374.90233    -810.84631
    374.91454    -809.09631
    374.92675    -810.22131
    374.93896    -810.22131
    374.95117    -810.47131
    374.96337    -809.72131
    374.97558    -809.72131
    374.98779    -810.34631
    375.00000    -811.97131
===== CH2 data Wave No.1 ===== 
mT            Intensity 
    275.00000     -29.36580
    275.01221      -0.36580
    275.02442      -0.11580
    275.03663      -1.74080
    275.04883      -0.61580
    275.06104      -1.74080
    275.07325      -1.61580
    275.08546      -0.24080
    275.09767       0.00920
    275.10988      -0.36580
    275.12209      -0.49080
    275.13429      -0.49080
    275.14650      -0.86580
    275.15871       0.13420
    275.17092       0.13420
    275.18313       0.00920
    275.19534      -1.24080
    275.20754       0.13420
    275.21975       0.25920
    275.23196      -1.11580
    275.24417      -0.86580
    275.25638      -1.24080
    275.26859       0.00920
    275.28080       0.13420
    275.29300       0.38420
    275.30521       0.50920
    275.31742      -0.61580
    275.32963       0.25920
    275.34184      -0.86580
    275.35405      -0.61580
    275.36626      -0.74080
    275.37846       0.88420
    275.39067      -0.11580
    275.40288      -0.36580
    275.41509      -0.36580
    275.42730      -0.36580
    275.43951       0.88420
    275.45172      -1.36580
    275.46392      -1.74080
    275.47613      -0.49080
    275.48834      -0.24080
    275.50055      -0.86580
    275.51276       0.38420
    275.52497      -0.24080
    275.53717      -0.49080
    275.54938       0.13420
    275.56159      -0.74080
    275.57380      -1.24080
    275.58601      -0.61580
    275.59822      -0.99080
    275.61043      -0.99080
    275.62263       0.00920
    275.63484      -0.61580
    275.64705       0.25920
    275.65926      -0.11580
    275.67147      -0.24080
    275.68368      -1.11580
    275.69589      -0.11580
    275.70809      -0.74080
    275.72030       0.00920
    275.73251      -1.24080
    275.74472      -1.61580
    275.75693      -1.36580
    275.76914      -1.24080
    275.78135       0.00920
    275.79355      -0.11580
    275.80576      -0.61580
    275.81797      -1.24080
    275.83018      -0.99080
    275.84239      -0.99080
    275.85460      -0.36580
    275.86681       0.13420
    275.87901      -0.74080
    275.89122      -0.86580
    275.90343      -0.24080
    275.91564      -0.74080
    275.92785      -0.11580
    275.94006      -1.49080
    275.95226      -0.86580
    275.96447      -0.86580
    275.97668      -0.36580
    275.98889       0.38420
    276.00110      -0.86580
    276.01331      -0.74080
    276.02552      -2.11580
    276.03772      -0.74080
    276.04993       0.38420
    276.06214      -1.11580
    276.07435      -1.36580
    276.08656      -0.74080
    276.09877      -0.61580
    276.11098       0.75920
    276.12318      -0.24080
    276.13539      -0.86580
    276.14760      -0.36580
    276.15981       0.38420
    276.17202      -0.49080
    276.18423       0.25920
    276.19644      -0.49080
    276.20864       0.38420
    276.22085       0.75920
    276.23306      -1.36580
    276.24527      -0.99080
    276.25748      -0.74080
    276.26969      -0.11580
    276.28189       0.25920
    276.29410       0.38420
    276.30631      -0.74080
    276.31852      -0.36580
    276.33073      -0.49080
    276.34294      -0.24080
    276.35515      -0.61580
    276.36735       0.13420
    276.37956      -0.99080
    276.39177       0.88420
    276.40398      -1.36580
    276.41619      -0.49080
    276.42840      -1.36580
    276.44061       0.00920
    276.45281       0.75920
    276.46502      -1.49080
    276.47723      -1.11580
    276.48944      -1.11580
    276.50165      -1.11580
    276.51386      -0.11580
    276.52607      -1.24080
    276.53827       0.13420
    276.55048      -0.11580
    276.56269      -1.11580
    276.57490       0.50920
    276.58711      -0.36580
    276.59932      -0.49080
    276.61152      -1.24080
    276.62373      -1.86580
    276.63594      -0.61580
    276.64815       0.13420
    276.66036      -0.24080
    276.67257      -1.24080
    276.68478       0.00920
    276.69698      -1.61580
    276.70919      -1.49080
    276.72140      -0.36580
    276.73361      -1.49080
    276.74582      -1.49080
    276.75803      -1.36580
    276.77024      -0.24080
    276.78244      -0.61580
    276.79465      -1.49080
    276.80686      -0.86580
    276.81907      -0.74080
    276.83128      -0.86580
    276.84349      -0.86580
    276.85570      -1.11580
    276.86790      -1.49080
    276.88011      -0.74080
    276.89232      -0.99080
    276.90453      -1.74080
    276.91674      -1.36580
    276.92895      -1.24080
    276.94115      -0.86580
    276.95336       0.50920
    276.96557      -1.74080
    276.97778      -1.86580
    276.98999       0.50920
    277.00220      -0.36580
    277.01441      -0.86580
    277.02661      -1.99080
    277.03882      -0.99080
    277.05103       0.38420
    277.06324       0.00920
    277.07545      -0.61580
    277.08766      -1.99080
    277.09987      -1.49080
    277.11207      -0.49080
    277.12428      -0.74080
    277.13649       0.38420
    277.14870      -1.99080
    277.16091      -1.74080
    277.17312      -1.49080
    277.18533      -0.24080
    277.19753      -1.99080
    277.20974      -0.36580
    277.22195      -0.36580
    277.23416      -0.11580
    277.24637      -0.74080
    277.25858      -1.24080
    277.27079      -1.74080
    277.28299       0.00920
    277.29520      -0.49080
    277.30741      -1.11580
    277.31962      -2.36580
    277.33183      -1.11580
    277.34404       0.00920
    277.35624      -1.74080
    277.36845      -1.61580
    277.38066      -1.99080
    277.39287      -1.36580
    277.40508      -0.61580
    277.41729      -0.61580
    277.42950      -1.61580
    277.44170      -2.36580
    277.45391      -1.36580
    277.46612      -0.11580
    277.47833      -0.99080
    277.49054      -1.86580
    277.50275      -0.61580
    277.51496      -1.61580
    277.52716      -0.99080
    277.53937       0.00920
    277.55158      -0.74080
    277.56379      -1.24080
    277.57600      -1.49080
    277.58821       0.00920
    277.60042      -0.11580
    277.61262      -1.86580
    277.62483      -2.24080
    277.63704      -1.99080
    277.64925      -0.24080
    277.66146      -0.74080
    277.67367      -1.61580
    277.68587      -1.99080
    277.69808      -1.61580
    277.71029      -0.61580
    277.72250      -0.49080
    277.73471       0.38420
    277.74692      -1.24080
    277.75913      -1.24080
    277.77133      -1.36580
    277.78354      -1.24080
    277.79575      -0.49080
    277.80796      -0.36580
    277.82017      -0.36580
    277.83238      -0.61580
    277.84459      -1.61580
    277.85679       0.00920
    277.86900      -0.24080
    277.88121       0.25920
    277.89342      -1.74080
    277.90563      -1.49080
    277.91784      -0.99080
    277.93005      -0.86580
    277.94225      -0.74080
    277.95446      -1.24080
    277.96667      -0.86580
    277.97888       0.00920
    277.99109       0.13420
    278.00330       0.25920
    278.01550       0.13420
    278.02771       0.00920
    278.03992       0.13420
    278.05213       0.38420
    278.06434      -0.36580
    278.07655       0.00920
    278.08876      -1.36580
    278.10096      -1.36580
    278.11317      -0.86580
    278.12538      -2.36580
    278.13759      -1.36580
    278.14980       0.00920
    278.16201       1.38420
    278.17422       1.25920
    278.18642      -0.36580
    278.19863      -0.49080
    278.21084      -0.24080
    278.22305       0.25920
    278.23526      -0.49080
    278.24747      -1.61580
    278.25968      -1.74080
    278.27188      -0.36580
    278.28409      -0.49080
    278.29630      -0.36580
    278.30851      -1.99080
    278.32072       0.25920
    278.33293      -0.36580
    278.34513       0.00920
    278.35734       0.63420
    278.36955      -1.11580
    278.38176       0.50920
    278.39397       0.25920
    278.40618      -0.24080
    278.41839      -0.86580
    278.43059      -0.11580
    278.44280       0.75920
    278.45501      -0.36580
    278.46722       0.38420
    278.47943      -0.11580
    278.49164      -1.11580
    278.50385       0.50920
    278.51605      -0.74080
    278.52826       1.00920
    278.54047      -0.74080
    278.55268      -0.86580
    278.56489      -0.24080
    278.57710      -0.36580
    278.58931       0.38420
    278.60151      -0.86580
    278.61372      -0.24080
    278.62593       0.25920
    278.63814      -0.36580
    278.65035      -1.11580
    278.66256      -0.49080
    278.67476       0.25920
    278.68697       0.00920
    278.69918      -0.86580
    278.71139      -0.61580
    278.72360      -0.36580
    278.73581      -0.11580
    278.74802      -0.49080
    278.76022      -0.36580
    278.77243       0.88420
    278.78464      -1.24080
    278.79685      -0.74080
    278.80906      -1.36580
    278.82127       0.13420
    278.83348       0.13420
    278.84568       0.00920
    278.85789       0.13420
    278.87010      -0.24080
    278.88231      -0.86580
    278.89452      -0.49080
    278.90673      -0.61580
    278.91894       0.13420
    278.93114       0.13420
    278.94335      -0.49080
    278.95556      -2.36580
    278.96777       0.50920
    278.97998       0.25920
    278.99219      -0.61580
    279.00440      -1.11580
    279.01660      -0.61580
    279.02881      -0.61580
    279.04102      -0.49080
    279.05323      -1.11580
    279.06544       0.00920
    279.07765      -0.61580
    279.08985       0.38420
    279.10206       0.25920
    279.11427      -0.86580
    279.12648       0.63420
    279.13869       1.00920
    279.15090      -0.86580
    279.16311      -0.86580
    279.17531      -1.49080
    279.18752       0.25920
    279.19973       0.25920
    279.21194      -0.24080
    279.22415      -1.61580
    279.23636      -1.61580
    279.24857      -0.36580
    279.26077      -0.49080
    279.27298       0.00920
    279.28519      -1.61580
    279.29740      -0.36580
    279.30961      -0.24080
    279.32182      -0.36580
    279.33403       0.13420
    279.34623       0.00920
    279.35844       0.25920
    279.37065      -0.74080
    279.38286      -0.36580
    279.39507      -0.36580
    279.40728      -0.11580
    279.41948       0.13420
    279.43169      -0.61580
    279.44390      -0.61580
    279.45611      -1.49080
    279.46832      -0.74080
    279.48053      -0.99080
    279.49274      -0.74080
    279.50494       0.00920
    279.51715      -1.61580
    279.52936       1.00920
    279.54157       1.00920
    279.55378      -0.24080
    279.56599       0.00920
    279.57820      -0.74080
    279.59040      -0.99080
    279.60261      -0.74080
    279.61482      -0.74080
    279.62703       0.63420
    279.63924      -0.24080
    279.65145      -0.86580
    279.66366      -0.49080
    279.67586      -0.24080
    279.68807      -1.11580
    279.70028      -0.36580
    279.71249       0.13420
    279.72470       0.00920
    279.73691      -1.36580
    279.74911      -0.11580
    279.76132      -0.99080
    279.77353      -0.49080
    279.78574      -0.49080
    279.79795       0.75920
    279.81016      -0.36580
    279.82237      -0.86580
    279.83457      -0.11580
    279.84678      -0.61580
    279.85899      -0.36580
    279.87120      -0.11580
    279.88341       0.50920
    279.89562      -0.86580
    279.90783      -0.24080
    279.92003      -1.24080
    279.93224      -0.86580
    279.94445      -0.36580
    279.95666      -1.24080
    279.96887      -0.61580
    279.98108      -0.61580
    279.99329       0.75920
    280.00549       0.63420
    280.01770      -0.36580
    280.02991      -0.11580
    280.04212      -0.99080
    280.05433       0.63420
    280.06654      -0.61580
    280.07874      -0.49080
    280.09095      -0.86580
    280.10316      -0.11580
    280.11537       0.50920
    280.12758       0.75920
    280.13979       0.75920
    280.15200      -0.49080
    280.16420       0.25920
    280.17641      -1.49080
    280.18862      -0.61580
    280.20083      -0.49080
    280.21304      -0.36580
    280.22525       0.75920
    280.23746       0.63420
    280.24966       1.13420
    280.26187      -0.86580
    280.27408      -0.61580
    280.28629      -0.74080
    280.29850      -1.36580
    280.31071      -0.74080
    280.32292      -0.24080
    280.33512       1.00920
    280.34733      -0.11580
    280.35954      -0.61580
    280.37175      -0.86580
    280.38396      -1.24080
    280.39617       0.13420
    280.40838      -0.36580
    280.42058       0.00920
    280.43279      -1.11580
    280.44500      -0.36580
    280.45721      -0.24080
    280.46942       0.00920
    280.48163      -1.24080
    280.49383       0.00920
    280.50604       0.75920
    280.51825      -1.86580
    280.53046      -1.49080
    280.54267      -1.74080
    280.55488       0.25920
    280.56709      -0.24080
    280.57929      -0.36580
    280.59150       1.13420
    280.60371      -2.11580
    280.61592      -0.24080
    280.62813      -0.24080
    280.64034       0.00920
    280.65255      -0.36580
    280.66475      -0.11580
    280.67696      -1.36580
    280.68917      -1.24080
    280.70138       0.75920
    280.71359       1.13420
    280.72580      -0.24080
    280.73801      -2.36580
    280.75021       0.00920
    280.76242      -0.86580
    280.77463       0.63420
    280.78684      -0.24080
    280.79905      -0.36580
    280.81126      -0.61580
    280.82346      -0.99080
    280.83567      -0.49080
    280.84788      -1.11580
    280.86009      -0.49080
    280.87230      -1.36580
    280.88451       0.25920
    280.89672      -0.36580
    280.90892       0.38420
    280.92113      -0.24080
    280.93334      -0.36580
    280.94555      -0.49080
    280.95776      -0.86580
    280.96997      -0.11580
    280.98218       0.13420
    280.99438      -1.49080
    281.00659      -0.24080
    281.01880      -1.86580
    281.03101      -0.99080
    281.04322       0.88420
    281.05543      -0.86580
    281.06764      -0.49080
    281.07984      -1.24080
    281.09205      -0.24080
    281.10426      -1.86580
    281.11647      -0.61580
    281.12868      -1.11580
    281.14089      -0.74080
    281.15309      -0.99080
    281.16530      -0.61580
    281.17751       1.38420
    281.18972       0.13420
    281.20193      -0.11580
    281.21414      -1.24080
    281.22635      -0.36580
    281.23855      -0.99080
    281.25076      -0.11580
    281.26297      -0.36580
    281.27518      -2.74080
    281.28739      -0.36580
    281.29960      -0.74080
    281.31181       0.75920
    281.32401      -1.36580
    281.33622       0.25920
    281.34843      -0.24080
    281.36064       0.13420
    281.37285      -0.74080
    281.38506      -1.11580
    281.39727      -0.36580
    281.40947      -0.99080
    281.42168      -0.24080
    281.43389      -0.49080
    281.44610      -0.61580
    281.45831       0.50920
    281.47052      -0.86580
    281.48272      -0.24080
    281.49493      -0.86580
    281.50714      -0.86580
    281.51935      -1.36580
    281.53156      -0.49080
    281.54377      -0.24080
    281.55598      -1.86580
    281.56818      -1.74080
    281.58039      -0.86580
    281.59260      -0.86580
    281.60481      -0.61580
    281.61702      -0.86580
    281.62923      -0.74080
    281.64144       0.38420
    281.65364      -0.99080
    281.66585      -0.24080
    281.67806      -1.99080
    281.69027       0.38420
    281.70248      -0.74080
    281.71469      -0.11580
    281.72690      -0.86580
    281.73910      -0.74080
    281.75131      -0.61580
    281.76352      -0.74080
    281.77573      -0.24080
    281.78794      -0.49080
    281.80015      -1.74080
    281.81236      -0.86580
    281.82456      -0.49080
    281.83677      -0.74080
    281.84898      -0.36580
    281.86119      -0.36580
    281.87340       0.38420
    281.88561      -0.74080
    281.89781      -1.74080
    281.91002      -1.24080
    281.92223      -0.24080
    281.93444      -0.24080
    281.94665      -0.36580
    281.95886      -0.86580
    281.97107      -0.61580
    281.98327      -0.11580
    281.99548      -1.24080
    282.00769      -1.24080
    282.01990      -2.74080
    282.03211      -0.36580
    282.04432       0.38420
    282.05653      -1.11580
    282.06873      -1.74080
    282.08094      -1.24080
    282.09315       0.50920
    282.10536      -1.61580
    282.11757      -0.99080
    282.12978       0.38420
    282.14199      -0.74080
    282.15419      -0.36580
    282.16640      -0.74080
    282.17861      -0.11580
    282.19082      -0.99080
    282.20303      -1.11580
    282.21524      -0.99080
    282.22744      -1.24080
    282.23965      -0.11580
    282.25186      -0.99080
    282.26407       0.50920
    282.27628      -1.24080
    282.28849      -1.24080
    282.30070       0.38420
    282.31290      -0.99080
    282.32511      -0.36580
    282.33732      -2.11580
    282.34953      -1.11580
    282.36174      -0.99080
    282.37395      -0.49080
    282.38616       0.50920
    282.39836      -0.36580
    282.41057       0.38420
    282.42278      -1.11580
    282.43499      -0.86580
    282.44720      -0.36580
    282.45941       0.13420
    282.47162       0.25920
    282.48382      -1.61580
    282.49603       0.00920
    282.50824       0.38420
    282.52045      -1.11580
    282.53266       0.13420
    282.54487      -0.24080
    282.55707       0.00920
    282.56928       0.88420
    282.58149      -0.86580
    282.59370      -0.61580
    282.60591      -0.99080
    282.61812      -1.11580
    282.63033       0.25920
    282.64253      -0.86580
    282.65474      -0.61580
    282.66695       0.13420
    282.67916       1.13420
    282.69137      -0.61580
    282.70358      -0.49080
    282.71579      -0.49080
    282.72799      -0.99080
    282.74020       0.63420
    282.75241       0.00920
    282.76462      -0.61580
    282.77683      -0.36580
    282.78904      -0.11580
    282.80125       0.38420
    282.81345      -1.49080
    282.82566      -1.24080
    282.83787      -0.86580
    282.85008       0.00920
    282.86229       0.13420
    282.87450      -1.74080
    282.88670      -0.74080
    282.89891      -0.49080
    282.91112       0.88420
    282.92333      -1.74080
    282.93554      -0.24080
    282.94775       0.63420
    282.95996      -1.74080
    282.97216      -0.11580
    282.98437      -1.86580
    282.99658       0.75920
    283.00879       0.50920
    283.02100       0.38420
    283.03321       0.63420
    283.04542      -2.24080
    283.05762      -0.99080
    283.06983      -0.61580
    283.08204      -0.24080
    283.09425      -0.36580
    283.10646      -0.99080
    283.11867       0.13420
    283.13088      -0.49080
    283.14308      -0.24080
    283.15529       0.00920
    283.16750      -1.36580
    283.17971      -1.49080
    283.19192      -0.11580
    283.20413      -0.11580
    283.21634      -0.24080
    283.22854      -0.24080
    283.24075      -1.11580
    283.25296       0.00920
    283.26517       0.00920
    283.27738       0.13420
    283.28959      -1.11580
    283.30179      -1.24080
    283.31400      -1.61580
    283.32621      -0.49080
    283.33842      -0.11580
    283.35063       0.38420
    283.36284      -0.74080
    283.37505      -0.99080
    283.38725      -0.49080
    283.39946      -0.86580
    283.41167      -0.99080
    283.42388      -1.49080
    283.43609      -1.24080
    283.44830      -0.61580
    283.46051       0.63420
    283.47271       0.50920
    283.48492       0.00920
    283.49713      -1.49080
    283.50934      -0.24080
    283.52155      -1.11580
    283.53376      -1.61580
    283.54597      -0.61580
    283.55817      -0.61580
    283.57038      -2.49080
    283.58259      -1.49080
    283.59480      -0.11580
    283.60701      -0.99080
    283.61922      -0.11580
    283.63142      -0.49080
    283.64363      -0.99080
    283.65584      -0.86580
    283.66805      -1.86580
    283.68026       0.88420
    283.69247       1.13420
    283.70468       0.13420
    283.71688      -0.99080
    283.72909      -1.11580
    283.74130      -1.24080
    283.75351      -0.99080
    283.76572      -0.11580
    283.77793      -0.86580
    283.79014       0.00920
    283.80234      -1.36580
    283.81455      -0.36580
    283.82676      -1.74080
    283.83897      -1.24080
    283.85118      -0.99080
    283.86339      -1.61580
    283.87560      -1.36580
    283.88780      -2.74080
    283.90001      -1.61580
    283.91222      -1.49080
    283.92443      -0.24080
    283.93664       0.25920
    283.94885      -0.11580
    283.96105      -1.61580
    283.97326      -1.49080
    283.98547      -0.86580
    283.99768      -1.24080
    284.00989       0.00920
    284.02210       0.13420
    284.03431      -0.61580
    284.04651      -0.36580
    284.05872      -1.24080
    284.07093      -1.86580
    284.08314       0.00920
    284.09535      -1.99080
    284.10756      -1.11580
    284.11977      -1.49080
    284.13197       0.75920
    284.14418      -0.49080
    284.15639      -0.86580
    284.16860      -1.49080
    284.18081      -1.74080
    284.19302      -1.49080
    284.20523      -0.86580
    284.21743       0.38420
    284.22964      -1.11580
    284.24185      -1.11580
    284.25406      -0.74080
    284.26627      -1.24080
    284.27848      -0.36580
    284.29068      -0.36580
    284.30289      -0.74080
    284.31510      -0.49080
    284.32731      -0.86580
    284.33952      -0.36580
    284.35173      -0.49080
    284.36394      -0.86580
    284.37614       0.00920
    284.38835      -1.24080
    284.40056      -0.36580
    284.41277       0.13420
    284.42498       0.25920
    284.43719      -0.11580
    284.44940      -0.49080
    284.46160      -0.61580
    284.47381      -0.49080
    284.48602      -1.36580
    284.49823       0.63420
    284.51044      -0.74080
    284.52265      -0.99080
    284.53486      -0.61580
    284.54706      -0.99080
    284.55927       0.00920
    284.57148      -0.49080
    284.58369       0.00920
    284.59590       0.38420
    284.60811       0.88420
    284.62031      -1.49080
    284.63252      -0.99080
    284.64473      -0.86580
    284.65694       0.38420
    284.66915      -0.36580
    284.68136      -1.74080
    284.69357      -1.49080
    284.70577      -0.49080
    284.71798      -0.49080
    284.73019       0.75920
    284.74240       0.00920
    284.75461      -0.11580
    284.76682      -1.24080
    284.77903      -1.11580
    284.79123      -0.74080
    284.80344      -0.36580
    284.81565       0.38420
    284.82786      -0.36580
    284.84007      -0.49080
    284.85228      -0.11580
    284.86449       0.88420
    284.87669       1.25920
    284.88890       0.00920
    284.90111      -1.11580
    284.91332      -0.36580
    284.92553       0.00920
    284.93774      -0.61580
    284.94995      -0.36580
    284.96215      -1.61580
    284.97436       0.13420
    284.98657       0.13420
    284.99878      -0.49080
    285.01099      -1.49080
    285.02320      -1.49080
    285.03540      -0.11580
    285.04761       0.13420
    285.05982       0.75920
    285.07203      -0.61580
    285.08424      -0.86580
    285.09645      -0.36580
    285.10866       0.38420
    285.12086      -0.36580
    285.13307       0.38420
    285.14528      -1.36580
    285.15749      -1.36580
    285.16970       0.00920
    285.18191      -0.61580
    285.19412       0.13420
    285.20632      -0.49080
    285.21853      -0.49080
    285.23074      -0.36580
    285.24295      -0.24080
    285.25516      -0.11580
    285.26737      -0.99080
    285.27958       0.13420
    285.29178      -0.11580
    285.30399      -0.24080
    285.31620      -0.99080
    285.32841       0.75920
    285.34062       0.25920
    285.35283       0.00920
    285.36503      -0.49080
    285.37724      -0.49080
    285.38945       0.38420
    285.40166       0.38420
    285.41387      -0.99080
    285.42608       0.63420
    285.43829       0.38420
    285.45049       0.13420
    285.46270      -0.86580
    285.47491      -0.61580
    285.48712      -0.11580
    285.49933       0.50920
    285.51154       0.25920
    285.52375      -0.74080
    285.53595      -0.24080
    285.54816      -1.74080
    285.56037       0.13420
    285.57258       0.25920
    285.58479      -0.74080
    285.59700      -0.61580
    285.60921      -0.61580
    285.62141       0.25920
    285.63362      -0.74080
    285.64583      -0.86580
    285.65804      -0.36580
    285.67025      -0.86580
    285.68246      -1.24080
    285.69466      -0.61580
    285.70687       0.25920
    285.71908      -1.61580
    285.73129      -1.74080
    285.74350      -0.49080
    285.75571      -0.74080
    285.76792       0.13420
    285.78012      -0.36580
    285.79233       0.38420
    285.80454      -1.24080
    285.81675      -0.11580
    285.82896      -0.11580
    285.84117      -0.61580
    285.85338      -1.11580
    285.86558      -0.49080
    285.87779       0.38420
    285.89000       0.63420
    285.90221      -0.36580
    285.91442      -1.61580
    285.92663      -0.74080
    285.93884       0.63420
    285.95104       0.25920
    285.96325       0.00920
    285.97546      -1.11580
    285.98767      -0.74080
    285.99988      -0.36580
    286.01209      -0.49080
    286.02429      -0.24080
    286.03650      -0.36580
    286.04871       0.00920
    286.06092       0.88420
    286.07313      -0.36580
    286.08534      -2.24080
    286.09755      -1.36580
    286.10975      -0.11580
    286.12196       1.00920
    286.13417      -0.86580
    286.14638      -0.49080
    286.15859       0.00920
    286.17080      -0.24080
    286.18301      -1.24080
    286.19521      -0.86580
    286.20742      -0.86580
    286.21963      -0.24080
    286.23184       1.13420
    286.24405      -0.86580
    286.25626      -1.86580
    286.26847      -0.36580
    286.28067       0.25920
    286.29288      -0.49080
    286.30509      -0.11580
    286.31730      -0.49080
    286.32951       1.13420
    286.34172      -0.49080
    286.35393      -1.49080
    286.36613      -0.99080
    286.37834      -1.36580
    286.39055       0.13420
    286.40276      -0.11580
    286.41497      -0.49080
    286.42718      -0.49080
    286.43938      -1.99080
    286.45159      -0.74080
    286.46380      -1.11580
    286.47601      -0.74080
    286.48822       0.13420
    286.50043       0.25920
    286.51264      -0.11580
    286.52484      -1.36580
    286.53705      -0.74080
    286.54926      -0.36580
    286.56147      -0.24080
    286.57368       0.13420
    286.58589      -1.24080
    286.59810      -0.61580
    286.61030       0.13420
    286.62251      -0.36580
    286.63472       0.25920
    286.64693      -1.61580
    286.65914      -0.74080
    286.67135      -0.24080
    286.68356      -1.11580
    286.69576      -2.24080
    286.70797      -0.24080
    286.72018       0.38420
    286.73239       0.25920
    286.74460      -1.11580
    286.75681      -1.24080
    286.76901      -1.24080
    286.78122       0.13420
    286.79343      -0.11580
    286.80564      -1.24080
    286.81785      -0.11580
    286.83006       0.38420
    286.84227      -0.11580
    286.85447      -0.11580
    286.86668       1.50920
    286.87889      -0.74080
    286.89110      -0.36580
    286.90331      -0.99080
    286.91552       2.00920
    286.92773       0.38420
    286.93993      -0.24080
    286.95214      -0.61580
    286.96435      -1.11580
    286.97656      -1.11580
    286.98877      -1.24080
    287.00098      -1.11580
    287.01319      -0.49080
    287.02539       0.63420
    287.03760      -0.24080
    287.04981      -1.11580
    287.06202      -0.24080
    287.07423      -1.11580
    287.08644      -1.74080
    287.09864      -1.74080
    287.11085      -1.36580
    287.12306      -0.74080
    287.13527       0.38420
    287.14748      -0.99080
    287.15969      -1.11580
    287.17190      -2.11580
    287.18410       0.00920
    287.19631       0.25920
    287.20852      -1.24080
    287.22073      -0.99080
    287.23294      -1.61580
    287.24515       0.50920
    287.25736       0.25920
    287.26956       0.13420
    287.28177      -0.86580
    287.29398      -1.36580
    287.30619      -1.11580
    287.31840      -0.86580
    287.33061      -1.61580
    287.34282      -1.24080
    287.35502      -1.61580
    287.36723      -0.61580
    287.37944      -0.24080
    287.39165      -0.24080
    287.40386      -0.99080
    287.41607      -0.24080
    287.42827      -0.24080
    287.44048      -0.36580
    287.45269      -0.74080
    287.46490      -1.36580
    287.47711      -0.86580
    287.48932      -0.11580
    287.50153      -0.49080
    287.51373       0.13420
    287.52594      -0.74080
    287.53815      -1.11580
    287.55036      -0.99080
    287.56257      -1.61580
    287.57478      -0.11580
    287.58699      -0.74080
    287.59919      -0.11580
    287.61140      -0.49080
    287.62361      -0.49080
    287.63582      -0.11580
    287.64803       0.75920
    287.66024       0.13420
    287.67245      -1.86580
    287.68465       0.38420
    287.69686       0.13420
    287.70907      -0.36580
    287.72128      -1.36580
    287.73349      -1.11580
    287.74570      -1.99080
    287.75791      -0.36580
    287.77011      -0.24080
    287.78232       0.50920
    287.79453      -0.99080
    287.80674      -0.74080
    287.81895      -0.49080
    287.83116      -0.49080
    287.84336      -1.11580
    287.85557      -1.24080
    287.86778       0.13420
    287.87999      -0.24080
    287.89220      -0.36580
    287.90441       0.50920
    287.91662      -0.74080
    287.92882      -0.24080
    287.94103      -0.24080
    287.95324       0.50920
    287.96545      -1.24080
    287.97766      -1.11580
    287.98987      -1.11580
    288.00208      -0.24080
    288.01428      -1.24080
    288.02649       0.38420
    288.03870      -0.49080
    288.05091       0.38420
    288.06312      -0.24080
    288.07533      -0.61580
    288.08754      -0.99080
    288.09974      -0.36580
    288.11195      -0.61580
    288.12416      -0.24080
    288.13637       0.75920
    288.14858      -0.86580
    288.16079       0.50920
    288.17299      -0.74080
    288.18520      -0.36580
    288.19741       0.00920
    288.20962      -1.11580
    288.22183       0.25920
    288.23404      -1.11580
    288.24625       0.25920
    288.25845      -1.24080
    288.27066       0.25920
    288.28287      -0.49080
    288.29508       0.25920
    288.30729       0.50920
    288.31950       0.00920
    288.33171       0.13420
    288.34391      -0.36580
    288.35612       1.00920
    288.36833       0.88420
    288.38054       0.00920
    288.39275      -0.61580
    288.40496      -0.86580
    288.41717      -0.36580
    288.42937       0.00920
    288.44158      -0.61580
    288.45379      -0.49080
    288.46600       0.50920
    288.47821      -0.11580
    288.49042      -0.74080
    288.50262      -0.61580
    288.51483       0.38420
    288.52704       0.50920
    288.53925      -0.49080
    288.55146      -0.49080
    288.56367      -0.11580
    288.57588       0.13420
    288.58808      -1.11580
    288.60029      -1.24080
    288.61250       0.75920
    288.62471      -0.49080
    288.63692      -0.24080
    288.64913      -1.24080
    288.66134       0.38420
    288.67354      -0.74080
    288.68575      -1.11580
    288.69796      -0.11580
    288.71017       0.25920
    288.72238      -0.24080
    288.73459      -0.36580
    288.74680      -1.11580
    288.75900       0.63420
    288.77121      -0.24080
    288.78342      -1.24080
    288.79563      -0.99080
    288.80784       0.00920
    288.82005      -0.36580
    288.83225      -0.11580
    288.84446      -0.11580
    288.85667      -0.61580
    288.86888      -1.24080
    288.88109       1.00920
    288.89330      -0.86580
    288.90551      -0.74080
    288.91771       0.50920
    288.92992      -0.86580
    288.94213      -1.61580
    288.95434      -1.36580
    288.96655      -1.49080
    288.97876      -0.99080
    288.99097      -0.86580
    289.00317      -0.86580
    289.01538      -0.24080
    289.02759      -0.61580
    289.03980       0.00920
    289.05201      -1.36580
    289.06422      -1.74080
    289.07643      -0.49080
    289.08863      -0.74080
    289.10084      -0.49080
    289.11305      -0.86580
    289.12526      -0.61580
    289.13747      -0.11580
    289.14968      -0.86580
    289.16188      -1.99080
    289.17409      -0.24080
    289.18630      -1.11580
    289.19851      -1.11580
    289.21072      -0.74080
    289.22293      -0.49080
    289.23514       0.25920
    289.24734      -0.11580
    289.25955      -0.74080
    289.27176      -1.11580
    289.28397      -1.11580
    289.29618      -0.49080
    289.30839      -1.24080
    289.32060      -1.24080
    289.33280      -0.49080
    289.34501      -1.49080
    289.35722      -1.49080
    289.36943      -0.99080
    289.38164      -0.36580
    289.39385      -0.36580
    289.40606      -1.99080
    289.41826      -0.86580
    289.43047      -0.74080
    289.44268       0.13420
    289.45489      -1.24080
    289.46710       0.88420
    289.47931      -0.49080
    289.49152      -0.36580
    289.50372      -0.49080
    289.51593      -1.36580
    289.52814       0.00920
    289.54035      -0.86580
    289.55256       0.38420
    289.56477      -0.36580
    289.57697      -1.11580
    289.58918      -1.49080
    289.60139      -1.24080
    289.61360      -0.49080
    289.62581      -1.24080
    289.63802      -0.99080
    289.65023      -2.36580
    289.66243       0.50920
    289.67464      -0.49080
    289.68685       0.50920
    289.69906      -1.24080
    289.71127      -0.99080
    289.72348      -0.86580
    289.73569      -0.86580
    289.74789      -0.49080
    289.76010      -0.24080
    289.77231       0.75920
    289.78452       0.88420
    289.79673       0.88420
    289.80894       0.50920
    289.82115      -1.74080
    289.83335      -0.74080
    289.84556      -0.74080
    289.85777      -0.74080
    289.86998       0.75920
    289.88219      -1.24080
    289.89440      -0.49080
    289.90660      -1.11580
    289.91881       1.13420
    289.93102      -0.11580
    289.94323       0.88420
    289.95544      -0.11580
    289.96765      -0.11580
    289.97986      -0.74080
    289.99206      -2.24080
    290.00427       0.63420
    290.01648       0.38420
    290.02869       0.38420
    290.04090       0.50920
    290.05311      -0.24080
    290.06532      -0.11580
    290.07752      -0.99080
    290.08973      -1.11580
    290.10194      -0.36580
    290.11415      -0.36580
    290.12636       0.50920
    290.13857       0.13420
    290.15078       0.25920
    290.16298      -0.49080
    290.17519      -1.11580
    290.18740      -0.49080
    290.19961       0.13420
    290.21182      -0.74080
    290.22403      -0.36580
    290.23623      -0.11580
    290.24844      -0.74080
    290.26065      -0.24080
    290.27286      -0.86580
    290.28507      -0.74080
    290.29728      -0.99080
    290.30949      -0.36580
    290.32169      -1.11580
    290.33390      -1.74080
    290.34611      -1.36580
    290.35832      -1.74080
    290.37053      -1.49080
    290.38274      -0.99080
    290.39495      -0.36580
    290.40715      -0.61580
    290.41936      -0.24080
    290.43157      -1.61580
    290.44378      -0.86580
    290.45599      -1.36580
    290.46820      -0.49080
    290.48041      -0.49080
    290.49261      -0.74080
    290.50482      -1.49080
    290.51703      -1.74080
    290.52924      -1.11580
    290.54145      -0.36580
    290.55366       0.38420
    290.56586      -0.11580
    290.57807       0.13420
    290.59028      -0.99080
    290.60249      -0.99080
    290.61470      -0.61580
    290.62691       0.13420
    290.63912      -0.11580
    290.65132       0.25920
    290.66353      -2.24080
    290.67574      -0.24080
    290.68795      -0.74080
    290.70016      -0.61580
    290.71237      -1.61580
    290.72458      -1.74080
    290.73678      -0.49080
    290.74899      -0.99080
    290.76120      -1.36580
    290.77341      -1.36580
    290.78562      -1.11580
    290.79783      -0.99080
    290.81004       0.00920
    290.82224      -0.24080
    290.83445      -0.36580
    290.84666       0.25920
    290.85887       0.25920
    290.87108      -1.61580
    290.88329       0.50920
    290.89550      -1.49080
    290.90770       0.00920
    290.91991      -0.61580
    290.93212      -0.24080
    290.94433      -0.86580
    290.95654       0.00920
    290.96875       0.00920
    290.98095      -1.86580
    290.99316      -0.11580
    291.00537       0.25920
    291.01758      -0.36580
    291.02979      -0.74080
    291.04200      -0.11580
    291.05421      -0.49080
    291.06641       0.13420
    291.07862       0.50920
    291.09083      -0.36580
    291.10304       0.50920
    291.11525      -0.11580
    291.12746      -0.36580
    291.13967      -0.11580
    291.15187       0.00920
    291.16408      -0.24080
    291.17629      -0.49080
    291.18850       0.50920
    291.20071      -0.86580
    291.21292      -1.74080
    291.22513      -1.36580
    291.23733      -2.11580
    291.24954      -0.86580
    291.26175      -0.74080
    291.27396      -0.36580
    291.28617      -0.86580
    291.29838      -0.36580
    291.31058      -0.36580
    291.32279      -0.74080
    291.33500       0.63420
    291.34721       0.13420
    291.35942       0.63420
    291.37163      -0.49080
    291.38384      -0.74080
    291.39604      -0.36580
    291.40825      -0.36580
    291.42046      -0.74080
    291.43267      -0.61580
    291.44488      -0.36580
    291.45709       0.00920
    291.46930      -1.49080
    291.48150      -0.74080
    291.49371      -1.24080
    291.50592       0.50920
    291.51813       1.13420
    291.53034       2.00920
    291.54255       0.25920
    291.55476      -0.36580
    291.56696       0.13420
    291.57917       0.50920
    291.59138       0.13420
    291.60359       0.13420
    291.61580      -0.36580
    291.62801       0.00920
    291.64021      -0.49080
    291.65242      -1.24080
    291.66463      -1.61580
    291.67684      -0.24080
    291.68905      -0.74080
    291.70126       0.00920
    291.71347       0.00920
    291.72567      -0.36580
    291.73788      -1.24080
    291.75009       0.75920
    291.76230      -0.24080
    291.77451       0.13420
    291.78672       0.25920
    291.79893      -0.99080
    291.81113      -0.24080
    291.82334      -0.49080
    291.83555       0.63420
    291.84776       0.75920
    291.85997      -0.24080
    291.87218      -0.99080
    291.88439       0.88420
    291.89659       0.38420
    291.90880      -0.24080
    291.92101      -0.49080
    291.93322      -1.24080
    291.94543      -1.11580
    291.95764      -0.36580
    291.96984       0.25920
    291.98205       0.63420
    291.99426      -0.61580
    292.00647      -0.49080
    292.01868       1.13420
    292.03089      -0.36580
    292.04310      -0.74080
    292.05530      -0.99080
    292.06751      -1.36580
    292.07972      -0.86580
    292.09193       0.50920
    292.10414      -0.49080
    292.11635       0.25920
    292.12856      -0.86580
    292.14076      -1.36580
    292.15297      -0.61580
    292.16518       0.75920
    292.17739      -0.49080
    292.18960      -0.74080
    292.20181       0.88420
    292.21402       0.25920
    292.22622      -0.24080
    292.23843      -1.24080
    292.25064      -0.99080
    292.26285      -1.61580
    292.27506       0.38420
    292.28727      -0.11580
    292.29948      -1.11580
    292.31168      -0.11580
    292.32389      -1.36580
    292.33610       1.13420
    292.34831      -0.99080
    292.36052      -0.61580
    292.37273      -0.86580
    292.38493      -1.36580
    292.39714      -0.74080
    292.40935      -0.74080
    292.42156       0.13420
    292.43377      -0.86580
    292.44598      -0.49080
    292.45819      -1.24080
    292.47039      -0.74080
    292.48260      -0.11580
    292.49481      -1.24080
    292.50702      -1.61580
    292.51923      -1.11580
    292.53144      -0.74080
    292.54365      -0.61580
    292.55585      -0.49080
    292.56806       0.25920
    292.58027      -1.49080
    292.59248      -0.24080
    292.60469      -0.24080
    292.61690      -0.24080
    292.62911      -0.86580
    292.64131      -1.49080
    292.65352       0.25920
    292.66573      -0.49080
    292.67794       0.63420
    292.69015      -0.74080
    292.70236      -1.24080
    292.71456      -1.11580
    292.72677      -0.36580
    292.73898      -0.11580
    292.75119      -0.11580
    292.76340       0.38420
    292.77561      -1.86580
    292.78782      -0.24080
    292.80002      -0.49080
    292.81223      -0.74080
    292.82444      -0.11580
    292.83665       0.00920
    292.84886      -0.36580
    292.86107      -0.99080
    292.87328       0.00920
    292.88548       0.00920
    292.89769       0.38420
    292.90990       0.00920
    292.92211       0.38420
    292.93432       0.63420
    292.94653      -0.74080
    292.95874      -0.74080
    292.97094      -0.11580
    292.98315       0.25920
    292.99536      -0.61580
    293.00757      -0.86580
    293.01978       0.00920
    293.03199       0.00920
    293.04419      -0.74080
    293.05640      -1.49080
    293.06861      -1.11580
    293.08082      -1.49080
    293.09303      -0.86580
    293.10524      -1.11580
    293.11745      -0.99080
    293.12965      -1.61580
    293.14186      -0.74080
    293.15407      -0.61580
    293.16628      -0.24080
    293.17849      -0.11580
    293.19070       0.38420
    293.20291       0.25920
    293.21511      -0.61580
    293.22732      -1.86580
    293.23953      -0.36580
    293.25174      -0.99080
    293.26395      -0.49080
    293.27616       0.00920
    293.28837      -0.24080
    293.30057      -0.99080
    293.31278      -0.49080
    293.32499      -1.36580
    293.33720      -2.74080
    293.34941      -0.61580
    293.36162      -1.99080
    293.37382      -1.11580
    293.38603      -0.74080
    293.39824      -0.61580
    293.41045      -0.86580
    293.42266      -0.49080
    293.43487      -0.86580
    293.44708      -0.49080
    293.45928      -1.36580
    293.47149      -0.74080
    293.48370       0.63420
    293.49591       0.75920
    293.50812      -1.36580
    293.52033      -1.11580
    293.53254      -1.74080
    293.54474      -1.99080
    293.55695      -0.99080
    293.56916      -0.36580
    293.58137      -0.24080
    293.59358      -0.11580
    293.60579      -1.36580
    293.61800      -0.49080
    293.63020       0.00920
    293.64241      -1.24080
    293.65462      -0.74080
    293.66683      -0.99080
    293.67904      -0.49080
    293.69125      -0.24080
    293.70346      -0.74080
    293.71566      -0.49080
    293.72787      -1.61580
    293.74008      -0.61580
    293.75229      -1.11580
    293.76450      -0.61580
    293.77671      -1.11580
    293.78891      -1.36580
    293.80112      -0.99080
    293.81333      -0.61580
    293.82554      -0.11580
    293.83775      -0.49080
    293.84996      -1.49080
    293.86217      -2.11580
    293.87437       0.38420
    293.88658       0.38420
    293.89879      -1.24080
    293.91100      -1.36580
    293.92321      -1.24080
    293.93542      -0.11580
    293.94763      -1.74080
    293.95983      -0.61580
    293.97204       0.25920
    293.98425       0.50920
    293.99646       0.00920
    294.00867      -0.61580
    294.02088      -1.24080
    294.03309      -0.86580
    294.04529      -0.61580
    294.05750      -0.86580
    294.06971      -1.11580
    294.08192      -1.61580
    294.09413      -0.99080
    294.10634      -0.11580
    294.11854      -1.36580
    294.13075      -1.11580
    294.14296      -1.74080
    294.15517      -1.36580
    294.16738      -2.61580
    294.17959      -1.86580
    294.19180      -1.24080
    294.20400      -0.61580
    294.21621      -0.86580
    294.22842      -0.36580
    294.24063      -0.36580
    294.25284      -0.99080
    294.26505      -1.24080
    294.27726      -1.99080
    294.28946      -1.11580
    294.30167       0.13420
    294.31388      -0.24080
    294.32609      -0.74080
    294.33830      -1.11580
    294.35051      -0.36580
    294.36272      -2.11580
    294.37492      -0.99080
    294.38713      -0.86580
    294.39934      -0.36580
    294.41155      -0.49080
    294.42376      -1.49080
    294.43597      -1.36580
    294.44817      -1.36580
    294.46038      -0.11580
    294.47259      -2.61580
    294.48480      -1.86580
    294.49701       0.13420
    294.50922       0.00920
    294.52143       0.63420
    294.53363      -0.99080
    294.54584      -1.36580
    294.55805      -0.86580
    294.57026      -0.36580
    294.58247      -0.24080
    294.59468      -1.36580
    294.60689      -1.61580
    294.61909      -0.24080
    294.63130      -1.11580
    294.64351      -1.49080
    294.65572      -1.11580
    294.66793      -1.36580
    294.68014      -0.86580
    294.69235      -0.49080
    294.70455       0.13420
    294.71676      -1.24080
    294.72897      -1.49080
    294.74118      -0.74080
    294.75339       1.00920
    294.76560      -1.24080
    294.77780       0.00920
    294.79001      -1.49080
    294.80222      -1.61580
    294.81443      -1.11580
    294.82664      -0.36580
    294.83885      -0.86580
    294.85106      -0.99080
    294.86326       0.00920
    294.87547      -0.49080
    294.88768      -1.61580
    294.89989      -0.99080
    294.91210      -1.24080
    294.92431      -0.24080
    294.93652      -1.36580
    294.94872      -1.24080
    294.96093      -1.86580
    294.97314      -1.11580
    294.98535      -0.36580
    294.99756      -1.24080
    295.00977       0.00920
    295.02198      -0.74080
    295.03418      -0.86580
    295.04639      -0.99080
    295.05860      -0.61580
    295.07081      -0.11580
    295.08302       0.00920
    295.09523       0.00920
    295.10743      -1.49080
    295.11964      -1.74080
    295.13185      -1.74080
    295.14406      -1.24080
    295.15627      -0.49080
    295.16848      -0.99080
    295.18069      -0.61580
    295.19289      -1.86580
    295.20510      -0.99080
    295.21731       0.25920
    295.22952       0.00920
    295.24173      -0.11580
    295.25394      -1.36580
    295.26615      -1.24080
    295.27835      -1.24080
    295.29056      -0.99080
    295.30277      -1.11580
    295.31498      -2.49080
    295.32719      -1.86580
    295.33940      -2.11580
    295.35161      -1.24080
    295.36381      -0.61580
    295.37602      -0.36580
    295.38823      -1.11580
    295.40044      -1.11580
    295.41265      -1.49080
    295.42486      -0.74080
    295.43707      -0.24080
    295.44927      -0.36580
    295.46148      -0.99080
    295.47369      -0.86580
    295.48590      -0.49080
    295.49811      -1.24080
    295.51032      -1.24080
    295.52252      -0.49080
    295.53473       0.63420
    295.54694      -0.49080
    295.55915       0.00920
    295.57136      -1.24080
    295.58357      -0.24080
    295.59578      -0.24080
    295.60798      -1.11580
    295.62019      -1.86580
    295.63240      -2.86580
    295.64461      -1.11580
    295.65682      -0.24080
    295.66903       0.63420
    295.68124       0.00920
    295.69344      -0.36580
    295.70565      -0.61580
    295.71786      -1.61580
    295.73007      -0.86580
    295.74228      -0.86580
    295.75449      -1.24080
    295.76670      -0.11580
    295.77890      -0.61580
    295.79111       0.00920
    295.80332       0.00920
    295.81553      -0.36580
    295.82774      -1.99080
    295.83995      -1.11580
    295.85215      -1.24080
    295.86436       0.38420
    295.87657      -0.49080
    295.88878       0.75920
    295.90099       0.38420
    295.91320      -0.74080
    295.92541      -1.49080
    295.93761      -0.49080
    295.94982      -0.36580
    295.96203       0.25920
    295.97424      -0.49080
    295.98645      -0.99080
    295.99866       0.38420
    296.01087      -0.99080
    296.02307       0.00920
    296.03528      -0.24080
    296.04749       0.38420
    296.05970      -0.24080
    296.07191       0.13420
    296.08412      -0.99080
    296.09633      -0.74080
    296.10853       0.38420
    296.12074      -0.11580
    296.13295      -0.24080
    296.14516      -1.11580
    296.15737      -0.86580
    296.16958      -0.86580
    296.18178       1.38420
    296.19399       0.38420
    296.20620      -1.24080
    296.21841      -1.24080
    296.23062      -0.11580
    296.24283      -1.24080
    296.25504      -0.11580
    296.26724       0.63420
    296.27945       0.13420
    296.29166       0.88420
    296.30387       0.88420
    296.31608      -1.61580
    296.32829      -0.99080
    296.34050      -1.36580
    296.35270       1.50920
    296.36491       1.13420
    296.37712       0.88420
    296.38933       0.50920
    296.40154       0.50920
    296.41375      -0.49080
    296.42596      -0.61580
    296.43816      -1.49080
    296.45037      -0.36580
    296.46258      -0.61580
    296.47479      -0.24080
    296.48700       0.50920
    296.49921       0.38420
    296.51141      -0.49080
    296.52362       0.00920
    296.53583      -0.74080
    296.54804      -1.61580
    296.56025       0.13420
    296.57246      -1.36580
    296.58467      -0.36580
    296.59687      -0.61580
    296.60908      -0.86580
    296.62129      -0.11580
    296.63350      -0.49080
    296.64571      -0.99080
    296.65792      -0.49080
    296.67013      -0.86580
    296.68233      -0.99080
    296.69454      -0.74080
    296.70675       0.38420
    296.71896       0.13420
    296.73117      -0.49080
    296.74338      -1.11580
    296.75559      -0.11580
    296.76779      -0.61580
    296.78000      -0.24080
    296.79221       0.38420
    296.80442      -1.11580
    296.81663      -0.11580
    296.82884      -0.86580
    296.84105       0.00920
    296.85325       0.88420
    296.86546       1.25920
    296.87767       0.00920
    296.88988       0.25920
    296.90209      -0.49080
    296.91430      -1.49080
    296.92650      -0.36580
    296.93871      -0.86580
    296.95092      -1.24080
    296.96313      -0.11580
    296.97534      -0.24080
    296.98755      -0.36580
    296.99976      -1.49080
    297.01196      -0.86580
    297.02417      -1.24080
    297.03638      -0.61580
    297.04859      -0.24080
    297.06080      -0.74080
    297.07301      -0.36580
    297.08522       0.13420
    297.09742       0.88420
    297.10963      -0.24080
    297.12184      -0.61580
    297.13405      -0.86580
    297.14626       0.13420
    297.15847      -1.49080
    297.17068      -0.49080
    297.18288      -0.36580
    297.19509      -0.11580
    297.20730      -0.36580
    297.21951       0.00920
    297.23172       0.00920
    297.24393      -1.49080
    297.25613      -0.86580
    297.26834      -0.24080
    297.28055      -0.36580
    297.29276       0.00920
    297.30497       0.25920
    297.31718      -1.11580
    297.32939      -1.61580
    297.34159       1.00920
    297.35380       1.00920
    297.36601       0.38420
    297.37822      -0.49080
    297.39043      -0.86580
    297.40264      -1.11580
    297.41485      -0.99080
    297.42705       1.00920
    297.43926       0.13420
    297.45147      -1.36580
    297.46368      -1.36580
    297.47589      -0.86580
    297.48810      -0.99080
    297.50031      -0.11580
    297.51251       0.25920
    297.52472      -0.49080
    297.53693      -0.36580
    297.54914      -1.36580
    297.56135      -1.11580
    297.57356      -0.86580
    297.58576      -0.99080
    297.59797      -0.99080
    297.61018      -1.11580
    297.62239      -0.74080
    297.63460      -2.61580
    297.64681      -1.11580
    297.65902      -1.74080
    297.67122      -1.11580
    297.68343      -0.24080
    297.69564      -0.36580
    297.70785      -0.86580
    297.72006      -1.24080
    297.73227      -0.86580
    297.74448      -1.74080
    297.75668      -0.99080
    297.76889       0.25920
    297.78110       0.25920
    297.79331       0.00920
    297.80552      -0.99080
    297.81773      -1.11580
    297.82994      -1.24080
    297.84214      -0.61580
    297.85435       1.13420
    297.86656       0.25920
    297.87877      -0.24080
    297.89098      -0.24080
    297.90319      -1.49080
    297.91539      -0.11580
    297.92760      -0.49080
    297.93981      -0.74080
    297.95202      -0.86580
    297.96423      -0.86580
    297.97644      -1.36580
    297.98865      -0.61580
    298.00085      -0.24080
    298.01306      -0.24080
    298.02527      -0.61580
    298.03748      -0.61580
    298.04969      -0.99080
    298.06190      -1.36580
    298.07411      -0.74080
    298.08631      -0.74080
    298.09852      -1.36580
    298.11073      -1.99080
    298.12294      -1.11580
    298.13515       0.25920
    298.14736       0.00920
    298.15957      -0.61580
    298.17177       0.25920
    298.18398      -0.86580
    298.19619      -0.74080
    298.20840       1.25920
    298.22061       0.63420
    298.23282       0.25920
    298.24503      -0.86580
    298.25723      -0.86580
    298.26944      -0.36580
    298.28165      -0.86580
    298.29386      -0.99080
    298.30607      -0.11580
    298.31828      -1.99080
    298.33048      -0.61580
    298.34269      -0.86580
    298.35490       0.13420
    298.36711      -0.86580
    298.37932      -0.99080
    298.39153      -1.11580
    298.40374      -1.74080
    298.41594      -1.11580
    298.42815      -1.36580
    298.44036      -0.11580
    298.45257       0.50920
    298.46478      -0.24080
    298.47699      -1.49080
    298.48920      -0.86580
    298.50140      -0.74080
    298.51361      -1.99080
    298.52582      -1.11580
    298.53803      -0.61580
    298.55024      -1.11580
    298.56245       0.50920
    298.57466      -0.11580
    298.58686      -0.74080
    298.59907      -1.36580
    298.61128      -0.99080
    298.62349      -0.61580
    298.63570      -0.74080
    298.64791      -1.24080
    298.66011      -1.49080
    298.67232      -0.11580
    298.68453      -0.36580
    298.69674      -0.74080
    298.70895      -0.24080
    298.72116      -1.36580
    298.73337      -0.74080
    298.74557       0.25920
    298.75778      -0.49080
    298.76999      -1.74080
    298.78220      -2.24080
    298.79441      -2.24080
    298.80662      -0.49080
    298.81883      -0.24080
    298.83103       0.00920
    298.84324      -1.11580
    298.85545      -1.86580
    298.86766       0.13420
    298.87987      -0.11580
    298.89208      -1.74080
    298.90429      -1.86580
    298.91649       0.75920
    298.92870       0.75920
    298.94091      -0.49080
    298.95312      -1.24080
    298.96533      -1.49080
    298.97754      -0.36580
    298.98974      -0.74080
    299.00195      -0.74080
    299.01416      -0.24080
    299.02637      -0.61580
    299.03858      -1.24080
    299.05079      -1.86580
    299.06300      -0.86580
    299.07520      -1.49080
    299.08741      -0.74080
    299.09962      -1.11580
    299.11183      -0.11580
    299.12404      -0.49080
    299.13625      -0.24080
    299.14846       0.13420
    299.16066      -0.99080
    299.17287      -0.61580
    299.18508      -1.61580
    299.19729      -0.24080
    299.20950      -0.11580
    299.22171      -0.36580
    299.23392      -0.99080
    299.24612      -0.61580
    299.25833       0.00920
    299.27054      -1.86580
    299.28275      -0.11580
    299.29496      -0.61580
    299.30717      -0.86580
    299.31937      -1.11580
    299.33158      -0.99080
    299.34379      -1.36580
    299.35600      -0.61580
    299.36821      -0.11580
    299.38042      -0.49080
    299.39263       0.38420
    299.40483      -0.86580
    299.41704      -0.86580
    299.42925      -0.49080
    299.44146       0.00920
    299.45367       0.00920
    299.46588      -0.99080
    299.47809      -0.99080
    299.49029      -0.36580
    299.50250       0.13420
    299.51471      -2.49080
    299.52692      -0.86580
    299.53913      -0.24080
    299.55134      -1.24080
    299.56355      -1.49080
    299.57575      -0.36580
    299.58796       0.63420
    299.60017       1.00920
    299.61238      -0.86580
    299.62459      -2.11580
    299.63680      -1.61580
    299.64901      -1.49080
    299.66121      -0.86580
    299.67342      -0.86580
    299.68563      -0.86580
    299.69784      -1.11580
    299.71005      -0.74080
    299.72226      -0.86580
    299.73446      -0.74080
    299.74667      -0.99080
    299.75888      -0.49080
    299.77109      -0.49080
    299.78330      -0.24080
    299.79551       0.00920
    299.80772      -1.99080
    299.81992       0.00920
    299.83213      -0.24080
    299.84434      -1.11580
    299.85655      -1.49080
    299.86876      -0.86580
    299.88097      -0.49080
    299.89318      -0.24080
    299.90538      -0.86580
    299.91759       0.38420
    299.92980      -0.24080
    299.94201      -1.11580
    299.95422      -1.24080
    299.96643       0.25920
    299.97864      -0.74080
    299.99084       0.00920
    300.00305      -1.11580
    300.01526      -0.49080
    300.02747      -1.49080
    300.03968      -1.36580
    300.05189      -0.24080
    300.06409      -0.86580
    300.07630       0.00920
    300.08851      -0.61580
    300.10072      -0.24080
    300.11293       0.50920
    300.12514      -0.49080
    300.13735      -1.11580
    300.14955      -1.74080
    300.16176      -1.61580
    300.17397      -0.36580
    300.18618      -0.61580
    300.19839      -0.74080
    300.21060      -0.99080
    300.22281      -0.74080
    300.23501      -1.61580
    300.24722      -0.61580
    300.25943      -0.11580
    300.27164      -0.74080
    300.28385      -0.61580
    300.29606      -0.24080
    300.30827      -0.86580
    300.32047       0.13420
    300.33268      -0.49080
    300.34489      -0.86580
    300.35710      -2.24080
    300.36931      -0.61580
    300.38152       0.00920
    300.39372      -0.24080
    300.40593       0.38420
    300.41814      -2.24080
    300.43035      -0.74080
    300.44256      -0.49080
    300.45477      -0.24080
    300.46698       0.25920
    300.47918      -1.24080
    300.49139      -1.49080
    300.50360      -0.11580
    300.51581       0.50920
    300.52802      -0.61580
    300.54023      -0.11580
    300.55244      -1.24080
    300.56464       0.25920
    300.57685      -0.11580
    300.58906      -1.74080
    300.60127      -1.86580
    300.61348      -1.11580
    300.62569       0.63420
    300.63790      -0.24080
    300.65010      -0.49080
    300.66231      -0.86580
    300.67452      -0.99080
    300.68673      -1.24080
    300.69894      -0.86580
    300.71115      -1.61580
    300.72335      -0.36580
    300.73556      -0.11580
    300.74777      -0.24080
    300.75998      -1.61580
    300.77219      -0.24080
    300.78440       0.50920
    300.79661       0.63420
    300.80881       0.00920
    300.82102      -0.61580
    300.83323      -1.49080
    300.84544      -0.36580
    300.85765       0.38420
    300.86986       0.38420
    300.88207      -0.86580
    300.89427      -2.61580
    300.90648      -0.49080
    300.91869      -0.74080
    300.93090      -0.74080
    300.94311       0.00920
    300.95532      -0.61580
    300.96753      -1.24080
    300.97973       0.88420
    300.99194      -0.36580
    301.00415      -0.11580
    301.01636      -1.99080
    301.02857       0.63420
    301.04078       0.00920
    301.05298      -0.61580
    301.06519       0.13420
    301.07740       0.50920
    301.08961      -0.61580
    301.10182      -1.74080
    301.11403      -0.86580
    301.12624      -0.74080
    301.13844       0.50920
    301.15065      -0.24080
    301.16286      -1.36580
    301.17507      -1.11580
    301.18728       0.00920
    301.19949       0.38420
    301.21170      -0.36580
    301.22390      -0.99080
    301.23611      -0.49080
    301.24832       0.75920
    301.26053       0.00920
    301.27274      -0.86580
    301.28495      -0.49080
    301.29716      -2.11580
    301.30936      -0.61580
    301.32157       0.38420
    301.33378      -0.74080
    301.34599      -0.49080
    301.35820      -0.86580
    301.37041      -0.61580
    301.38262      -0.99080
    301.39482      -1.49080
    301.40703      -1.61580
    301.41924      -2.24080
    301.43145      -0.11580
    301.44366      -0.99080
    301.45587       0.13420
    301.46807      -0.74080
    301.48028      -0.49080
    301.49249       0.00920
    301.50470      -1.86580
    301.51691      -0.74080
    301.52912      -0.11580
    301.54133      -1.11580
    301.55353      -0.99080
    301.56574      -0.36580
    301.57795       0.25920
    301.59016      -0.74080
    301.60237      -1.36580
    301.61458      -0.99080
    301.62679       0.38420
    301.63899      -1.74080
    301.65120      -0.49080
    301.66341      -1.11580
    301.67562       0.00920
    301.68783       0.75920
    301.70004       0.00920
    301.71225      -0.24080
    301.72445      -1.11580
    301.73666       0.25920
    301.74887      -1.36580
    301.76108      -0.61580
    301.77329       0.00920
    301.78550      -0.61580
    301.79770       0.38420
    301.80991      -0.61580
    301.82212      -0.61580
    301.83433      -0.11580
    301.84654       0.13420
    301.85875      -0.74080
    301.87096      -0.11580
    301.88316      -0.86580
    301.89537      -0.74080
    301.90758      -0.36580
    301.91979      -0.24080
    301.93200      -0.49080
    301.94421      -0.11580
    301.95642      -1.24080
    301.96862      -0.99080
    301.98083      -0.24080
    301.99304       0.13420
    302.00525       0.00920
    302.01746      -0.11580
    302.02967      -0.74080
    302.04188      -0.61580
    302.05408      -0.74080
    302.06629       0.13420
    302.07850       0.00920
    302.09071       0.00920
    302.10292      -0.86580
    302.11513      -1.36580
    302.12733      -0.74080
    302.13954      -0.99080
    302.15175       0.38420
    302.16396       0.25920
    302.17617       0.38420
    302.18838       0.50920
    302.20059      -0.99080
    302.21279      -1.86580
    302.22500      -0.74080
    302.23721      -0.86580
    302.24942       0.38420
    302.26163      -0.36580
    302.27384      -0.61580
    302.28605      -1.24080
    302.29825      -0.74080
    302.31046      -0.49080
    302.32267      -1.11580
    302.33488       0.63420
    302.34709      -0.99080
    302.35930      -0.86580
    302.37151       0.25920
    302.38371      -0.86580
    302.39592       0.13420
    302.40813      -0.36580
    302.42034      -1.61580
    302.43255      -0.86580
    302.44476      -1.11580
    302.45696      -0.99080
    302.46917      -0.74080
    302.48138      -1.36580
    302.49359       0.50920
    302.50580       0.13420
    302.51801       1.25920
    302.53022      -1.36580
    302.54242      -1.11580
    302.55463      -1.86580
    302.56684      -0.74080
    302.57905       0.38420
    302.59126      -0.74080
    302.60347      -0.74080
    302.61568      -1.11580
    302.62788      -0.24080
    302.64009      -0.74080
    302.65230      -0.24080
    302.66451      -0.74080
    302.67672      -0.99080
    302.68893      -2.24080
    302.70114      -1.36580
    302.71334      -0.61580
    302.72555      -0.99080
    302.73776      -0.49080
    302.74997      -1.36580
    302.76218      -0.86580
    302.77439      -0.99080
    302.78660      -1.11580
    302.79880      -0.11580
    302.81101      -1.36580
    302.82322      -0.11580
    302.83543      -0.24080
    302.84764      -1.36580
    302.85985      -0.49080
    302.87205      -0.49080
    302.88426      -0.24080
    302.89647      -0.49080
    302.90868      -1.11580
    302.92089       0.00920
    302.93310      -0.86580
    302.94531      -1.49080
    302.95751      -1.74080
    302.96972      -1.36580
    302.98193      -1.49080
    302.99414      -1.24080
    303.00635      -0.36580
    303.01856      -1.74080
    303.03077      -0.36580
    303.04297      -0.36580
    303.05518      -1.49080
    303.06739      -1.36580
    303.07960      -0.61580
    303.09181       0.38420
    303.10402       0.63420
    303.11623      -0.36580
    303.12843      -1.24080
    303.14064      -1.11580
    303.15285      -0.36580
    303.16506      -0.11580
    303.17727       0.13420
    303.18948      -0.49080
    303.20168      -0.61580
    303.21389       0.13420
    303.22610      -1.11580
    303.23831      -1.74080
    303.25052      -1.11580
    303.26273      -0.11580
    303.27494      -0.99080
    303.28714      -1.11580
    303.29935      -0.86580
    303.31156      -0.49080
    303.32377       0.25920
    303.33598      -0.36580
    303.34819      -1.49080
    303.36040      -0.99080
    303.37260      -0.86580
    303.38481      -1.86580
    303.39702       0.25920
    303.40923       0.13420
    303.42144      -0.61580
    303.43365      -0.61580
    303.44586      -0.99080
    303.45806      -0.99080
    303.47027      -0.99080
    303.48248      -1.61580
    303.49469      -0.74080
    303.50690       0.25920
    303.51911      -0.99080
    303.53131      -0.24080
    303.54352       0.75920
    303.55573      -1.24080
    303.56794      -1.36580
    303.58015      -0.49080
    303.59236      -0.24080
    303.60457      -0.24080
    303.61677      -0.11580
    303.62898      -0.24080
    303.64119      -0.74080
    303.65340      -0.61580
    303.66561      -1.11580
    303.67782      -0.11580
    303.69003      -0.36580
    303.70223      -0.49080
    303.71444      -0.74080
    303.72665      -0.74080
    303.73886      -0.24080
    303.75107      -0.24080
    303.76328      -0.86580
    303.77549      -0.11580
    303.78769      -0.24080
    303.79990       0.00920
    303.81211      -1.24080
    303.82432      -0.99080
    303.83653      -0.36580
    303.84874      -0.61580
    303.86094      -0.11580
    303.87315      -0.74080
    303.88536      -0.61580
    303.89757      -0.99080
    303.90978      -1.24080
    303.92199      -0.24080
    303.93420      -1.74080
    303.94640       0.25920
    303.95861       0.38420
    303.97082       0.50920
    303.98303      -1.11580
    303.99524      -1.74080
    304.00745      -1.24080
    304.01966      -0.49080
    304.03186      -0.36580
    304.04407      -1.24080
    304.05628      -0.36580
    304.06849      -1.74080
    304.08070      -0.86580
    304.09291      -0.86580
    304.10512       0.25920
    304.11732      -1.61580
    304.12953      -1.11580
    304.14174      -1.74080
    304.15395      -1.61580
    304.16616      -1.24080
    304.17837       0.13420
    304.19058       0.00920
    304.20278      -0.36580
    304.21499      -1.49080
    304.22720      -0.49080
    304.23941      -0.11580
    304.25162      -0.86580
    304.26383      -1.99080
    304.27603      -0.86580
    304.28824      -0.61580
    304.30045      -1.49080
    304.31266      -0.61580
    304.32487      -0.49080
    304.33708      -0.61580
    304.34929      -1.61580
    304.36149      -2.24080
    304.37370      -0.74080
    304.38591      -0.11580
    304.39812       0.38420
    304.41033      -1.24080
    304.42254      -0.99080
    304.43475      -0.49080
    304.44695      -0.49080
    304.45916       0.38420
    304.47137      -0.11580
    304.48358      -0.99080
    304.49579      -1.24080
    304.50800      -1.11580
    304.52021       0.13420
    304.53241      -0.11580
    304.54462      -0.86580
    304.55683      -0.74080
    304.56904      -0.49080
    304.58125      -0.49080
    304.59346      -1.61580
    304.60566       0.00920
    304.61787      -0.49080
    304.63008      -0.86580
    304.64229      -2.49080
    304.65450      -0.74080
    304.66671       0.38420
    304.67892      -1.24080
    304.69112      -0.11580
    304.70333       0.00920
    304.71554      -0.36580
    304.72775      -1.36580
    304.73996      -1.24080
    304.75217      -0.61580
    304.76438      -0.24080
    304.77658      -0.49080
    304.78879      -0.74080
    304.80100       0.25920
    304.81321      -0.24080
    304.82542      -0.24080
    304.83763      -0.36580
    304.84984      -0.86580
    304.86204      -1.24080
    304.87425      -0.11580
    304.88646      -1.24080
    304.89867      -0.11580
    304.91088       0.13420
    304.92309      -0.49080
    304.93529       0.38420
    304.94750      -0.99080
    304.95971       1.00920
    304.97192      -1.86580
    304.98413      -0.36580
    304.99634       0.00920
    305.00855      -0.74080
    305.02075      -0.86580
    305.03296      -0.11580
    305.04517      -0.36580
    305.05738      -0.24080
    305.06959      -2.24080
    305.08180      -0.36580
    305.09401      -0.74080
    305.10621       0.75920
    305.11842      -0.11580
    305.13063      -1.11580
    305.14284      -0.74080
    305.15505      -0.86580
    305.16726       0.00920
    305.17947      -0.11580
    305.19167      -0.24080
    305.20388      -0.36580
    305.21609      -0.86580
    305.22830      -0.99080
    305.24051      -0.74080
    305.25272      -0.24080
    305.26492      -1.74080
    305.27713      -1.49080
    305.28934      -0.11580
    305.30155       0.13420
    305.31376      -0.86580
    305.32597      -2.11580
    305.33818       0.75920
    305.35038      -1.74080
    305.36259       0.00920
    305.37480       0.00920
    305.38701      -0.61580
    305.39922       1.00920
    305.41143      -0.24080
    305.42364      -0.49080
    305.43584      -1.36580
    305.44805      -0.99080
    305.46026      -0.86580
    305.47247      -0.36580
    305.48468       0.88420
    305.49689      -0.99080
    305.50910      -0.49080
    305.52130      -0.49080
    305.53351      -1.24080
    305.54572      -0.61580
    305.55793      -0.99080
    305.57014      -1.86580
    305.58235      -1.24080
    305.59455      -0.74080
    305.60676      -0.24080
    305.61897      -1.24080
    305.63118       0.50920
    305.64339       0.13420
    305.65560      -1.11580
    305.66781      -0.86580
    305.68001      -0.99080
    305.69222      -0.99080
    305.70443      -0.49080
    305.71664       0.13420
    305.72885      -0.36580
    305.74106      -1.36580
    305.75327      -1.99080
    305.76547      -1.49080
    305.77768      -0.36580
    305.78989       0.00920
    305.80210      -1.74080
    305.81431      -0.49080
    305.82652      -0.49080
    305.83873      -0.61580
    305.85093      -0.24080
    305.86314      -1.49080
    305.87535       0.50920
    305.88756      -0.99080
    305.89977      -0.49080
    305.91198      -1.36580
    305.92419      -0.99080
    305.93639       0.38420
    305.94860       0.50920
    305.96081       0.25920
    305.97302      -1.86580
    305.98523      -1.11580
    305.99744      -0.49080
    306.00964       0.50920
    306.02185      -0.11580
    306.03406      -1.74080
    306.04627      -0.86580
    306.05848       0.25920
    306.07069       0.38420
    306.08290      -0.86580
    306.09510      -1.11580
    306.10731       0.25920
    306.11952      -1.11580
    306.13173      -0.86580
    306.14394      -1.86580
    306.15615       0.00920
    306.16836      -0.86580
    306.18056      -0.99080
    306.19277      -1.11580
    306.20498      -1.61580
    306.21719      -0.99080
    306.22940      -0.36580
    306.24161       0.38420
    306.25382      -1.49080
    306.26602      -1.24080
    306.27823      -0.49080
    306.29044      -0.11580
    306.30265       0.00920
    306.31486      -0.74080
    306.32707       0.13420
    306.33927      -1.36580
    306.35148      -1.24080
    306.36369      -0.99080
    306.37590      -0.49080
    306.38811      -0.36580
    306.40032      -0.86580
    306.41253      -0.24080
    306.42473       0.25920
    306.43694      -0.99080
    306.44915      -0.36580
    306.46136      -1.24080
    306.47357       0.00920
    306.48578      -0.36580
    306.49799      -1.74080
    306.51019      -1.36580
    306.52240      -0.99080
    306.53461      -0.36580
    306.54682       0.63420
    306.55903       0.38420
    306.57124      -1.99080
    306.58345      -1.74080
    306.59565      -1.11580
    306.60786       0.50920
    306.62007       0.50920
    306.63228      -0.86580
    306.64449      -1.74080
    306.65670      -0.11580
    306.66890      -0.24080
    306.68111      -0.99080
    306.69332      -1.86580
    306.70553      -0.49080
    306.71774      -1.11580
    306.72995      -0.36580
    306.74216      -0.74080
    306.75436      -0.24080
    306.76657      -0.99080
    306.77878       0.00920
    306.79099       0.00920
    306.80320      -1.24080
    306.81541      -0.49080
    306.82762      -1.49080
    306.83982      -0.11580
    306.85203      -0.11580
    306.86424      -0.61580
    306.87645      -1.49080
    306.88866      -0.74080
    306.90087      -0.74080
    306.91308      -0.36580
    306.92528      -2.61580
    306.93749      -0.61580
    306.94970      -1.36580
    306.96191      -0.74080
    306.97412      -0.86580
    306.98633      -0.61580
    306.99853      -1.24080
    307.01074       0.63420
    307.02295      -1.24080
    307.03516      -0.36580
    307.04737      -0.11580
    307.05958      -0.24080
    307.07179      -0.74080
    307.08399      -0.36580
    307.09620      -0.36580
    307.10841      -0.99080
    307.12062      -1.36580
    307.13283      -1.11580
    307.14504      -0.74080
    307.15725      -1.61580
    307.16945      -1.86580
    307.18166      -0.24080
    307.19387      -0.61580
    307.20608      -0.61580
    307.21829       0.63420
    307.23050      -1.36580
    307.24271      -0.86580
    307.25491      -1.11580
    307.26712      -0.36580
    307.27933      -0.49080
    307.29154      -0.61580
    307.30375      -0.49080
    307.31596      -0.49080
    307.32817      -0.11580
    307.34037      -1.99080
    307.35258      -1.36580
    307.36479      -0.61580
    307.37700      -0.74080
    307.38921      -1.74080
    307.40142      -2.24080
    307.41362      -0.24080
    307.42583      -0.11580
    307.43804      -0.36580
    307.45025      -0.99080
    307.46246      -1.11580
    307.47467      -0.74080
    307.48688      -1.11580
    307.49908       0.63420
    307.51129      -0.86580
    307.52350      -1.11580
    307.53571       0.13420
    307.54792      -0.74080
    307.56013       0.00920
    307.57234      -1.24080
    307.58454      -0.61580
    307.59675      -1.86580
    307.60896      -1.24080
    307.62117       0.00920
    307.63338      -0.99080
    307.64559      -1.11580
    307.65780      -0.49080
    307.67000       0.25920
    307.68221      -0.61580
    307.69442      -0.74080
    307.70663      -0.86580
    307.71884      -0.86580
    307.73105       0.75920
    307.74325       0.00920
    307.75546      -0.86580
    307.76767      -1.11580
    307.77988      -0.49080
    307.79209       0.13420
    307.80430      -0.24080
    307.81651      -0.24080
    307.82871      -1.74080
    307.84092      -0.86580
    307.85313      -0.61580
    307.86534      -0.24080
    307.87755       0.13420
    307.88976      -1.49080
    307.90197      -0.86580
    307.91417       0.88420
    307.92638      -0.36580
    307.93859      -1.49080
    307.95080       0.13420
    307.96301      -1.24080
    307.97522      -1.24080
    307.98743      -1.11580
    307.99963      -1.61580
    308.01184      -0.61580
    308.02405      -0.36580
    308.03626      -1.99080
    308.04847      -1.24080
    308.06068      -0.24080
    308.07288      -0.11580
    308.08509      -0.61580
    308.09730      -0.86580
    308.10951      -0.24080
    308.12172      -0.11580
    308.13393       0.13420
    308.14614      -1.24080
    308.15834      -1.61580
    308.17055       0.25920
    308.18276      -0.74080
    308.19497      -1.11580
    308.20718      -1.86580
    308.21939      -1.11580
    308.23160       0.75920
    308.24380      -0.49080
    308.25601      -0.61580
    308.26822      -1.86580
    308.28043      -0.24080
    308.29264      -0.36580
    308.30485      -0.74080
    308.31706      -0.49080
    308.32926      -0.74080
    308.34147       0.38420
    308.35368      -0.74080
    308.36589      -0.61580
    308.37810      -0.86580
    308.39031      -1.49080
    308.40251      -0.36580
    308.41472       0.38420
    308.42693      -0.49080
    308.43914      -1.11580
    308.45135      -0.86580
    308.46356       0.13420
    308.47577      -1.36580
    308.48797      -1.11580
    308.50018      -1.36580
    308.51239      -0.86580
    308.52460      -1.86580
    308.53681      -1.36580
    308.54902       0.63420
    308.56123      -1.61580
    308.57343      -1.11580
    308.58564       0.63420
    308.59785      -0.36580
    308.61006       0.00920
    308.62227      -1.24080
    308.63448      -0.61580
    308.64669      -0.61580
    308.65889      -2.11580
    308.67110       0.75920
    308.68331      -0.36580
    308.69552      -0.61580
    308.70773      -0.86580
    308.71994      -0.86580
    308.73215      -0.36580
    308.74435      -0.74080
    308.75656      -1.11580
    308.76877      -1.86580
    308.78098      -0.36580
    308.79319       0.00920
    308.80540      -0.36580
    308.81760       0.13420
    308.82981      -1.24080
    308.84202       0.25920
    308.85423       0.50920
    308.86644      -1.36580
    308.87865      -0.99080
    308.89086      -0.24080
    308.90306       0.63420
    308.91527      -0.61580
    308.92748      -0.74080
    308.93969      -0.74080
    308.95190      -0.61580
    308.96411      -0.61580
    308.97632      -1.61580
    308.98852      -0.99080
    309.00073      -0.61580
    309.01294      -0.61580
    309.02515      -0.61580
    309.03736      -0.99080
    309.04957       0.50920
    309.06178      -0.49080
    309.07398      -0.74080
    309.08619      -1.49080
    309.09840      -1.36580
    309.11061       0.63420
    309.12282      -1.49080
    309.13503      -0.49080
    309.14723      -0.99080
    309.15944      -0.11580
    309.17165      -0.49080
    309.18386      -0.99080
    309.19607       0.75920
    309.20828      -0.74080
    309.22049      -1.11580
    309.23269      -1.36580
    309.24490      -1.11580
    309.25711      -0.99080
    309.26932      -0.24080
    309.28153      -1.24080
    309.29374      -1.36580
    309.30595      -0.11580
    309.31815      -0.11580
    309.33036      -0.24080
    309.34257      -1.86580
    309.35478      -1.11580
    309.36699      -1.11580
    309.37920      -1.24080
    309.39141      -0.36580
    309.40361      -0.24080
    309.41582      -0.11580
    309.42803      -1.49080
    309.44024      -0.86580
    309.45245      -0.24080
    309.46466      -0.86580
    309.47686      -2.24080
    309.48907      -1.36580
    309.50128       0.13420
    309.51349       0.13420
    309.52570      -1.86580
    309.53791      -1.11580
    309.55012      -0.36580
    309.56232      -0.61580
    309.57453      -1.49080
    309.58674      -0.86580
    309.59895      -0.61580
    309.61116      -1.61580
    309.62337      -0.61580
    309.63558      -1.86580
    309.64778       0.00920
    309.65999      -0.99080
    309.67220      -1.74080
    309.68441      -1.74080
    309.69662      -0.49080
    309.70883       0.00920
    309.72104      -0.86580
    309.73324      -1.11580
    309.74545       0.38420
    309.75766      -0.49080
    309.76987      -0.86580
    309.78208      -1.11580
    309.79429      -0.99080
    309.80649      -1.61580
    309.81870      -1.11580
    309.83091      -0.86580
    309.84312      -1.61580
    309.85533      -1.61580
    309.86754       0.13420
    309.87975      -0.49080
    309.89195      -1.49080
    309.90416      -1.61580
    309.91637      -0.36580
    309.92858      -0.24080
    309.94079      -0.36580
    309.95300      -0.99080
    309.96521      -1.36580
    309.97741      -0.11580
    309.98962      -0.86580
    310.00183      -0.24080
    310.01404      -0.11580
    310.02625      -1.49080
    310.03846      -1.24080
    310.05067      -0.49080
    310.06287      -0.11580
    310.07508      -1.36580
    310.08729      -1.36580
    310.09950      -1.24080
    310.11171      -0.11580
    310.12392      -0.86580
    310.13613      -1.36580
    310.14833       0.25920
    310.16054      -0.74080
    310.17275      -0.86580
    310.18496      -0.99080
    310.19717      -0.11580
    310.20938      -0.36580
    310.22158      -1.61580
    310.23379      -0.74080
    310.24600      -0.86580
    310.25821      -0.86580
    310.27042      -1.74080
    310.28263      -0.74080
    310.29484      -0.49080
    310.30704      -0.11580
    310.31925      -1.49080
    310.33146      -0.49080
    310.34367      -0.49080
    310.35588      -1.24080
    310.36809      -1.11580
    310.38030      -1.49080
    310.39250       0.50920
    310.40471      -0.24080
    310.41692      -1.61580
    310.42913      -0.86580
    310.44134       0.50920
    310.45355      -0.61580
    310.46576      -0.36580
    310.47796       0.13420
    310.49017      -0.99080
    310.50238      -1.24080
    310.51459      -0.11580
    310.52680      -0.61580
    310.53901       0.13420
    310.55121      -2.36580
    310.56342      -1.49080
    310.57563       0.50920
    310.58784      -1.11580
    310.60005      -0.86580
    310.61226      -1.24080
    310.62447       0.50920
    310.63667      -0.61580
    310.64888      -0.61580
    310.66109      -0.36580
    310.67330      -0.36580
    310.68551      -1.11580
    310.69772       0.13420
    310.70993       0.00920
    310.72213      -0.11580
    310.73434      -0.24080
    310.74655      -0.49080
    310.75876      -1.86580
    310.77097      -0.86580
    310.78318       0.00920
    310.79539      -0.86580
    310.80759      -1.86580
    310.81980      -0.61580
    310.83201      -0.49080
    310.84422      -0.74080
    310.85643      -0.99080
    310.86864      -1.49080
    310.88084       0.25920
    310.89305      -0.24080
    310.90526      -0.99080
    310.91747      -0.86580
    310.92968      -0.49080
    310.94189      -1.49080
    310.95410      -0.49080
    310.96630      -0.36580
    310.97851       0.38420
    310.99072      -0.99080
    311.00293      -0.36580
    311.01514      -0.49080
    311.02735      -0.61580
    311.03956      -0.24080
    311.05176      -1.61580
    311.06397      -0.74080
    311.07618      -1.11580
    311.08839      -1.11580
    311.10060      -0.61580
    311.11281      -0.61580
    311.12502      -1.11580
    311.13722      -0.74080
    311.14943      -0.61580
    311.16164      -0.11580
    311.17385      -0.61580
    311.18606      -0.74080
    311.19827       0.38420
    311.21047       0.00920
    311.22268      -1.24080
    311.23489       0.00920
    311.24710       0.00920
    311.25931       0.00920
    311.27152      -1.24080
    311.28373      -1.24080
    311.29593      -0.74080
    311.30814      -0.49080
    311.32035      -1.36580
    311.33256       0.13420
    311.34477      -0.86580
    311.35698      -1.24080
    311.36919      -0.49080
    311.38139       0.13420
    311.39360      -0.11580
    311.40581      -1.49080
    311.41802      -1.24080
    311.43023      -0.24080
    311.44244       0.25920
    311.45465      -1.36580
    311.46685      -0.99080
    311.47906      -0.49080
    311.49127      -0.11580
    311.50348      -0.11580
    311.51569      -1.49080
    311.52790      -1.61580
    311.54010      -0.61580
    311.55231       0.00920
    311.56452       0.13420
    311.57673      -0.74080
    311.58894       1.50920
    311.60115       0.38420
    311.61336      -0.74080
    311.62556      -1.86580
    311.63777      -1.11580
    311.64998      -0.24080
    311.66219      -0.86580
    311.67440      -0.11580
    311.68661       0.00920
    311.69882      -0.99080
    311.71102      -1.36580
    311.72323      -1.24080
    311.73544       0.25920
    311.74765      -0.99080
    311.75986      -0.86580
    311.77207      -0.49080
    311.78428      -0.49080
    311.79648      -0.86580
    311.80869       0.25920
    311.82090      -0.49080
    311.83311      -0.49080
    311.84532       0.38420
    311.85753       0.13420
    311.86974      -1.11580
    311.88194      -2.24080
    311.89415      -1.36580
    311.90636       0.00920
    311.91857       0.13420
    311.93078      -0.74080
    311.94299      -1.86580
    311.95519      -0.74080
    311.96740       0.13420
    311.97961      -1.61580
    311.99182      -0.86580
    312.00403      -1.24080
    312.01624       0.38420
    312.02845      -0.49080
    312.04065      -0.99080
    312.05286      -0.36580
    312.06507       1.38420
    312.07728      -0.74080
    312.08949      -1.11580
    312.10170      -0.24080
    312.11391      -1.24080
    312.12611       0.38420
    312.13832      -0.24080
    312.15053      -0.74080
    312.16274      -0.36580
    312.17495      -1.36580
    312.18716      -0.74080
    312.19937      -1.11580
    312.21157      -0.11580
    312.22378      -0.74080
    312.23599      -1.61580
    312.24820      -0.36580
    312.26041       0.88420
    312.27262       0.63420
    312.28482      -0.86580
    312.29703       0.50920
    312.30924      -1.74080
    312.32145      -1.61580
    312.33366      -0.74080
    312.34587      -0.74080
    312.35808      -0.74080
    312.37028       0.50920
    312.38249      -0.99080
    312.39470      -1.36580
    312.40691      -0.86580
    312.41912      -1.36580
    312.43133      -0.86580
    312.44354      -1.24080
    312.45574      -0.24080
    312.46795      -0.24080
    312.48016      -1.11580
    312.49237      -0.74080
    312.50458      -0.49080
    312.51679       0.13420
    312.52900      -0.61580
    312.54120      -0.36580
    312.55341      -0.36580
    312.56562      -0.36580
    312.57783      -0.61580
    312.59004       0.38420
    312.60225      -0.74080
    312.61445      -0.74080
    312.62666       0.13420
    312.63887      -0.99080
    312.65108      -2.24080
    312.66329       0.13420
    312.67550      -0.24080
    312.68771      -1.99080
    312.69991      -1.24080
    312.71212      -1.36580
    312.72433       0.00920
    312.73654       0.00920
    312.74875       0.13420
    312.76096      -0.74080
    312.77317      -1.74080
    312.78537      -2.11580
    312.79758      -0.49080
    312.80979      -1.11580
    312.82200      -1.24080
    312.83421      -1.11580
    312.84642      -0.86580
    312.85863      -1.74080
    312.87083      -0.49080
    312.88304       0.13420
    312.89525       0.13420
    312.90746      -1.49080
    312.91967      -0.99080
    312.93188       1.25920
    312.94408      -1.24080
    312.95629      -0.36580
    312.96850      -0.11580
    312.98071      -1.11580
    312.99292       0.25920
    313.00513       0.25920
    313.01734       0.75920
    313.02954      -0.24080
    313.04175      -0.49080
    313.05396       1.13420
    313.06617       0.75920
    313.07838      -1.11580
    313.09059      -1.49080
    313.10280       0.25920
    313.11500       0.13420
    313.12721      -1.24080
    313.13942      -1.36580
    313.15163      -0.61580
    313.16384      -0.49080
    313.17605      -0.11580
    313.18826      -1.11580
    313.20046      -1.24080
    313.21267      -0.74080
    313.22488      -0.74080
    313.23709      -0.11580
    313.24930       1.13420
    313.26151      -0.36580
    313.27372      -0.24080
    313.28592      -1.49080
    313.29813      -1.24080
    313.31034      -1.99080
    313.32255       0.13420
    313.33476      -0.11580
    313.34697      -0.49080
    313.35917      -0.11580
    313.37138      -1.24080
    313.38359      -0.36580
    313.39580      -0.36580
    313.40801      -0.11580
    313.42022      -1.24080
    313.43243      -0.24080
    313.44463      -0.24080
    313.45684      -0.61580
    313.46905      -0.24080
    313.48126      -1.74080
    313.49347      -0.74080
    313.50568      -1.24080
    313.51789      -0.24080
    313.53009      -1.61580
    313.54230      -0.61580
    313.55451      -1.11580
    313.56672      -0.49080
    313.57893      -0.61580
    313.59114      -0.99080
    313.60335      -0.99080
    313.61555      -0.86580
    313.62776      -1.61580
    313.63997       0.75920
    313.65218      -0.61580
    313.66439      -0.36580
    313.67660       0.00920
    313.68880      -0.99080
    313.70101      -0.86580
    313.71322      -0.74080
    313.72543      -1.11580
    313.73764      -1.86580
    313.74985      -0.49080
    313.76206       0.75920
    313.77426      -2.49080
    313.78647      -0.99080
    313.79868      -1.36580
    313.81089      -1.74080
    313.82310      -2.11580
    313.83531      -0.61580
    313.84752      -0.11580
    313.85972      -1.11580
    313.87193      -0.99080
    313.88414      -0.86580
    313.89635      -1.49080
    313.90856      -1.11580
    313.92077      -0.74080
    313.93298      -0.99080
    313.94518      -1.49080
    313.95739      -2.49080
    313.96960      -1.24080
    313.98181      -1.99080
    313.99402      -0.74080
    314.00623      -1.36580
    314.01843      -0.86580
    314.03064      -1.36580
    314.04285      -2.24080
    314.05506      -0.99080
    314.06727      -0.86580
    314.07948      -1.24080
    314.09169      -2.24080
    314.10389      -0.86580
    314.11610      -1.36580
    314.12831      -0.74080
    314.14052       0.50920
    314.15273      -1.11580
    314.16494      -1.86580
    314.17715      -1.74080
    314.18935      -2.49080
    314.20156      -1.86580
    314.21377      -0.61580
    314.22598      -1.74080
    314.23819      -0.99080
    314.25040      -0.86580
    314.26261       0.25920
    314.27481      -1.61580
    314.28702      -1.36580
    314.29923      -1.74080
    314.31144      -1.11580
    314.32365      -1.36580
    314.33586      -0.61580
    314.34806       0.38420
    314.36027      -0.74080
    314.37248      -0.36580
    314.38469      -2.24080
    314.39690      -1.24080
    314.40911      -2.36580
    314.42132      -1.61580
    314.43352      -1.49080
    314.44573      -1.99080
    314.45794      -0.99080
    314.47015      -1.61580
    314.48236      -1.61580
    314.49457      -1.99080
    314.50678      -1.36580
    314.51898      -1.24080
    314.53119      -2.11580
    314.54340      -1.99080
    314.55561      -1.11580
    314.56782      -0.49080
    314.58003      -0.61580
    314.59224      -0.49080
    314.60444      -2.36580
    314.61665      -1.36580
    314.62886      -1.36580
    314.64107      -0.61580
    314.65328      -1.61580
    314.66549      -0.99080
    314.67770      -0.36580
    314.68990      -2.11580
    314.70211      -0.99080
    314.71432      -2.49080
    314.72653      -0.86580
    314.73874      -1.24080
    314.75095      -2.49080
    314.76315      -2.49080
    314.77536      -2.24080
    314.78757      -1.11580
    314.79978      -1.24080
    314.81199      -1.61580
    314.82420      -1.61580
    314.83641      -0.49080
    314.84861      -1.49080
    314.86082      -1.86580
    314.87303      -2.11580
    314.88524      -2.11580
    314.89745      -0.74080
    314.90966      -1.36580
    314.92187      -1.24080
    314.93407      -1.36580
    314.94628      -1.36580
    314.95849      -1.74080
    314.97070      -1.11580
    314.98291      -1.61580
    314.99512      -1.49080
    315.00733      -0.49080
    315.01953      -1.49080
    315.03174      -1.49080
    315.04395      -0.24080
    315.05616       0.13420
    315.06837      -2.24080
    315.08058      -1.74080
    315.09278      -0.49080
    315.10499      -1.11580
    315.11720      -1.86580
    315.12941      -2.36580
    315.14162      -1.36580
    315.15383      -1.99080
    315.16604      -1.36580
    315.17824      -1.24080
    315.19045      -1.49080
    315.20266      -2.11580
    315.21487      -2.99080
    315.22708      -0.74080
    315.23929      -1.11580
    315.25150      -0.86580
    315.26370      -0.61580
    315.27591      -1.86580
    315.28812      -0.99080
    315.30033      -0.99080
    315.31254      -0.36580
    315.32475      -1.11580
    315.33696      -2.36580
    315.34916      -1.11580
    315.36137      -0.36580
    315.37358      -0.74080
    315.38579      -2.86580
    315.39800      -0.61580
    315.41021      -0.74080
    315.42241      -1.36580
    315.43462      -2.36580
    315.44683      -2.24080
    315.45904      -1.86580
    315.47125      -1.11580
    315.48346      -2.11580
    315.49567      -2.11580
    315.50787      -1.11580
    315.52008      -1.24080
    315.53229      -2.24080
    315.54450      -0.74080
    315.55671      -1.74080
    315.56892      -1.99080
    315.58113      -0.99080
    315.59333      -1.74080
    315.60554      -2.49080
    315.61775      -2.36580
    315.62996      -0.61580
    315.64217      -1.74080
    315.65438      -1.74080
    315.66659      -0.86580
    315.67879      -1.36580
    315.69100      -1.49080
    315.70321      -0.99080
    315.71542      -0.24080
    315.72763      -1.61580
    315.73984      -1.74080
    315.75204      -1.99080
    315.76425      -2.24080
    315.77646      -0.61580
    315.78867      -0.86580
    315.80088      -1.24080
    315.81309      -2.49080
    315.82530      -0.74080
    315.83750      -0.74080
    315.84971      -2.24080
    315.86192      -3.11580
    315.87413      -1.86580
    315.88634      -1.11580
    315.89855      -1.36580
    315.91076      -0.99080
    315.92296      -1.74080
    315.93517      -1.36580
    315.94738      -0.24080
    315.95959      -0.86580
    315.97180       0.13420
    315.98401      -1.36580
    315.99622      -1.74080
    316.00842      -1.36580
    316.02063      -0.86580
    316.03284      -0.86580
    316.04505      -0.74080
    316.05726      -2.24080
    316.06947      -1.99080
    316.08168      -0.74080
    316.09388      -0.99080
    316.10609      -0.49080
    316.11830      -0.99080
    316.13051      -1.86580
    316.14272      -1.61580
    316.15493      -1.74080
    316.16713      -0.24080
    316.17934      -0.86580
    316.19155      -1.74080
    316.20376      -0.74080
    316.21597      -1.49080
    316.22818      -1.86580
    316.24039      -1.11580
    316.25259      -1.49080
    316.26480      -1.99080
    316.27701      -1.49080
    316.28922      -0.99080
    316.30143      -0.74080
    316.31364      -0.86580
    316.32585      -0.99080
    316.33805      -0.74080
    316.35026      -1.61580
    316.36247      -1.61580
    316.37468      -0.36580
    316.38689       0.25920
    316.39910      -1.49080
    316.41131      -1.24080
    316.42351      -0.86580
    316.43572      -0.99080
    316.44793      -0.61580
    316.46014       0.00920
    316.47235      -0.49080
    316.48456      -2.24080
    316.49676      -1.61580
    316.50897       0.25920
    316.52118      -0.86580
    316.53339      -2.24080
    316.54560      -1.74080
    316.55781      -1.24080
    316.57002      -1.36580
    316.58222      -1.61580
    316.59443      -1.99080
    316.60664      -2.49080
    316.61885      -1.74080
    316.63106      -0.86580
    316.64327      -0.11580
    316.65548      -0.24080
    316.66768       0.13420
    316.67989      -1.11580
    316.69210       0.00920
    316.70431      -1.86580
    316.71652      -2.11580
    316.72873      -0.86580
    316.74094      -0.86580
    316.75314      -0.24080
    316.76535       0.13420
    316.77756      -0.74080
    316.78977      -1.11580
    316.80198      -0.99080
    316.81419      -2.11580
    316.82639      -1.74080
    316.83860      -0.36580
    316.85081      -1.99080
    316.86302      -0.61580
    316.87523      -1.36580
    316.88744      -1.36580
    316.89965      -1.24080
    316.91185      -0.86580
    316.92406      -0.11580
    316.93627      -1.36580
    316.94848      -0.49080
    316.96069      -1.36580
    316.97290      -1.24080
    316.98511      -0.36580
    316.99731      -3.11580
    317.00952      -0.11580
    317.02173      -2.11580
    317.03394      -0.74080
    317.04615      -0.11580
    317.05836      -0.86580
    317.07057      -0.86580
    317.08277      -1.99080
    317.09498      -1.61580
    317.10719      -0.74080
    317.11940      -1.74080
    317.13161       1.13420
    317.14382      -0.49080
    317.15602      -0.49080
    317.16823      -1.61580
    317.18044      -1.61580
    317.19265      -1.99080
    317.20486      -1.86580
    317.21707      -1.36580
    317.22928      -1.99080
    317.24148      -0.86580
    317.25369      -1.99080
    317.26590      -0.74080
    317.27811      -0.49080
    317.29032      -1.11580
    317.30253       0.00920
    317.31474      -0.49080
    317.32694      -1.99080
    317.33915      -0.49080
    317.35136      -1.74080
    317.36357      -1.36580
    317.37578      -0.49080
    317.38799      -0.24080
    317.40020      -1.24080
    317.41240      -1.49080
    317.42461      -1.99080
    317.43682      -1.99080
    317.44903      -0.61580
    317.46124      -1.86580
    317.47345      -0.74080
    317.48565       0.25920
    317.49786      -2.36580
    317.51007      -1.49080
    317.52228      -1.36580
    317.53449      -1.49080
    317.54670      -0.99080
    317.55891      -1.24080
    317.57111      -0.86580
    317.58332      -1.49080
    317.59553       0.13420
    317.60774      -1.61580
    317.61995      -1.74080
    317.63216      -1.86580
    317.64437      -1.61580
    317.65657      -1.36580
    317.66878       0.63420
    317.68099      -2.11580
    317.69320      -1.99080
    317.70541      -1.36580
    317.71762      -2.61580
    317.72983      -1.61580
    317.74203      -1.24080
    317.75424      -0.86580
    317.76645      -2.11580
    317.77866      -1.11580
    317.79087      -1.61580
    317.80308      -0.36580
    317.81529      -0.49080
    317.82749      -0.74080
    317.83970      -1.61580
    317.85191      -0.86580
    317.86412      -0.86580
    317.87633      -1.36580
    317.88854      -1.11580
    317.90074      -0.86580
    317.91295      -1.49080
    317.92516      -1.49080
    317.93737      -1.86580
    317.94958      -2.36580
    317.96179      -1.74080
    317.97400      -1.24080
    317.98620      -1.86580
    317.99841      -1.61580
    318.01062      -0.74080
    318.02283      -1.49080
    318.03504      -0.74080
    318.04725      -0.49080
    318.05946      -0.61580
    318.07166      -1.36580
    318.08387      -1.36580
    318.09608      -1.86580
    318.10829      -2.49080
    318.12050      -1.61580
    318.13271      -0.49080
    318.14492      -1.86580
    318.15712      -0.74080
    318.16933      -2.11580
    318.18154      -2.49080
    318.19375      -0.99080
    318.20596      -2.61580
    318.21817      -2.74080
    318.23037      -1.86580
    318.24258      -1.49080
    318.25479      -1.61580
    318.26700      -1.24080
    318.27921      -1.49080
    318.29142      -1.61580
    318.30363      -0.86580
    318.31583      -2.24080
    318.32804      -2.24080
    318.34025      -2.86580
    318.35246      -0.86580
    318.36467      -1.24080
    318.37688      -0.24080
    318.38909      -1.61580
    318.40129      -1.49080
    318.41350      -2.36580
    318.42571      -0.74080
    318.43792      -1.49080
    318.45013      -2.99080
    318.46234      -1.36580
    318.47455      -0.86580
    318.48675      -0.24080
    318.49896      -0.49080
    318.51117      -0.74080
    318.52338      -1.99080
    318.53559      -0.99080
    318.54780      -1.61580
    318.56000      -1.11580
    318.57221      -0.99080
    318.58442      -0.86580
    318.59663      -1.86580
    318.60884      -0.36580
    318.62105      -0.36580
    318.63326      -2.36580
    318.64546      -0.86580
    318.65767      -1.11580
    318.66988      -2.11580
    318.68209      -2.49080
    318.69430      -2.49080
    318.70651       0.00920
    318.71872      -0.49080
    318.73092       0.00920
    318.74313      -0.36580
    318.75534      -0.74080
    318.76755      -1.24080
    318.77976      -1.11580
    318.79197      -0.61580
    318.80418      -2.86580
    318.81638      -1.36580
    318.82859      -1.11580
    318.84080      -1.49080
    318.85301      -1.36580
    318.86522      -1.86580
    318.87743      -0.49080
    318.88963      -1.49080
    318.90184      -1.74080
    318.91405      -1.86580
    318.92626      -1.49080
    318.93847      -2.36580
    318.95068      -0.86580
    318.96289      -0.99080
    318.97509      -0.74080
    318.98730      -1.74080
    318.99951      -1.74080
    319.01172      -0.49080
    319.02393      -0.86580
    319.03614      -1.36580
    319.04835      -1.86580
    319.06055      -2.36580
    319.07276      -0.86580
    319.08497      -1.24080
    319.09718      -1.86580
    319.10939      -2.86580
    319.12160      -1.74080
    319.13381      -2.61580
    319.14601      -1.61580
    319.15822      -0.74080
    319.17043      -1.99080
    319.18264      -2.11580
    319.19485      -1.99080
    319.20706      -0.74080
    319.21927      -1.11580
    319.23147      -0.74080
    319.24368      -1.36580
    319.25589      -1.74080
    319.26810      -2.36580
    319.28031      -1.36580
    319.29252      -0.74080
    319.30472      -1.99080
    319.31693      -0.99080
    319.32914      -1.74080
    319.34135      -0.74080
    319.35356      -2.99080
    319.36577      -1.86580
    319.37798      -1.24080
    319.39018      -0.86580
    319.40239      -0.24080
    319.41460       0.50920
    319.42681      -1.11580
    319.43902      -0.74080
    319.45123      -1.49080
    319.46344      -1.11580
    319.47564      -0.86580
    319.48785      -0.99080
    319.50006      -1.36580
    319.51227      -0.99080
    319.52448       0.38420
    319.53669       0.00920
    319.54890      -1.61580
    319.56110      -1.61580
    319.57331      -0.74080
    319.58552      -1.24080
    319.59773      -0.61580
    319.60994      -0.11580
    319.62215      -0.24080
    319.63435      -0.36580
    319.64656       1.25920
    319.65877       0.50920
    319.67098       0.25920
    319.68319       0.25920
    319.69540      -0.74080
    319.70761      -1.61580
    319.71981      -1.74080
    319.73202       0.00920
    319.74423      -0.24080
    319.75644      -0.36580
    319.76865       0.25920
    319.78086      -0.61580
    319.79307      -1.86580
    319.80527      -2.11580
    319.81748      -0.61580
    319.82969      -1.49080
    319.84190      -0.86580
    319.85411      -0.61580
    319.86632       0.75920
    319.87853      -1.24080
    319.89073      -0.74080
    319.90294       0.63420
    319.91515      -0.36580
    319.92736      -1.36580
    319.93957      -0.86580
    319.95178       0.25920
    319.96398      -0.86580
    319.97619      -0.86580
    319.98840      -1.11580
    320.00061       0.13420
    320.01282      -0.74080
    320.02503      -1.61580
    320.03724      -1.86580
    320.04944      -1.36580
    320.06165      -0.99080
    320.07386      -0.99080
    320.08607      -0.99080
    320.09828      -1.74080
    320.11049      -0.11580
    320.12270      -0.24080
    320.13490       0.38420
    320.14711      -0.86580
    320.15932      -1.36580
    320.17153      -0.74080
    320.18374      -1.36580
    320.19595      -0.99080
    320.20816      -1.24080
    320.22036      -0.36580
    320.23257      -0.49080
    320.24478      -0.86580
    320.25699      -0.74080
    320.26920      -1.36580
    320.28141      -0.36580
    320.29361      -1.24080
    320.30582      -1.86580
    320.31803      -0.24080
    320.33024      -0.36580
    320.34245       0.00920
    320.35466       0.25920
    320.36687       0.13420
    320.37907      -0.49080
    320.39128      -0.99080
    320.40349      -0.99080
    320.41570      -1.36580
    320.42791      -0.74080
    320.44012       0.00920
    320.45233       0.25920
    320.46453      -0.36580
    320.47674      -0.24080
    320.48895      -1.11580
    320.50116      -0.86580
    320.51337      -0.74080
    320.52558      -0.86580
    320.53779      -0.11580
    320.54999      -0.99080
    320.56220       0.13420
    320.57441      -0.36580
    320.58662      -1.61580
    320.59883      -1.11580
    320.61104      -1.24080
    320.62325      -0.86580
    320.63545      -0.49080
    320.64766      -0.36580
    320.65987      -0.24080
    320.67208       0.50920
    320.68429       0.38420
    320.69650      -1.49080
    320.70870      -0.61580
    320.72091      -1.61580
    320.73312      -1.24080
    320.74533      -1.74080
    320.75754      -0.86580
    320.76975      -0.86580
    320.78196       0.25920
    320.79416      -0.49080
    320.80637      -1.11580
    320.81858       0.63420
    320.83079       0.25920
    320.84300      -1.24080
    320.85521      -0.24080
    320.86742      -0.99080
    320.87962       0.13420
    320.89183      -1.86580
    320.90404      -0.36580
    320.91625      -0.74080
    320.92846      -0.86580
    320.94067      -1.24080
    320.95288      -0.86580
    320.96508      -0.74080
    320.97729      -0.99080
    320.98950      -0.36580
    321.00171      -0.61580
    321.01392      -0.11580
    321.02613      -0.99080
    321.03833       0.00920
    321.05054      -2.36580
    321.06275      -0.86580
    321.07496      -1.36580
    321.08717      -0.86580
    321.09938      -1.61580
    321.11159      -0.74080
    321.12379      -1.49080
    321.13600      -2.11580
    321.14821      -0.74080
    321.16042      -1.24080
    321.17263      -0.86580
    321.18484      -0.86580
    321.19705      -0.86580
    321.20925      -0.11580
    321.22146      -0.86580
    321.23367       0.00920
    321.24588       0.88420
    321.25809      -0.24080
    321.27030       0.38420
    321.28251      -0.86580
    321.29471      -1.49080
    321.30692      -0.11580
    321.31913      -1.11580
    321.33134      -0.99080
    321.34355       0.13420
    321.35576      -0.61580
    321.36796      -1.36580
    321.38017      -0.36580
    321.39238      -0.86580
    321.40459      -1.24080
    321.41680      -0.49080
    321.42901      -0.99080
    321.44122      -1.74080
    321.45342      -0.24080
    321.46563      -0.24080
    321.47784       1.00920
    321.49005       0.25920
    321.50226      -0.11580
    321.51447       0.13420
    321.52668      -0.74080
    321.53888      -0.74080
    321.55109      -1.24080
    321.56330       0.00920
    321.57551      -0.24080
    321.58772       0.00920
    321.59993      -0.86580
    321.61214      -1.11580
    321.62434      -1.11580
    321.63655      -0.74080
    321.64876      -0.49080
    321.66097       0.38420
    321.67318      -0.24080
    321.68539      -0.36580
    321.69759       0.00920
    321.70980       0.13420
    321.72201      -0.86580
    321.73422      -0.61580
    321.74643      -0.36580
    321.75864      -0.49080
    321.77085      -1.11580
    321.78305      -0.61580
    321.79526      -0.49080
    321.80747      -1.61580
    321.81968      -0.74080
    321.83189      -1.49080
    321.84410      -1.11580
    321.85631      -0.86580
    321.86851      -1.11580
    321.88072       0.13420
    321.89293       0.25920
    321.90514      -1.36580
    321.91735      -1.36580
    321.92956      -0.24080
    321.94177      -1.36580
    321.95397      -0.61580
    321.96618       0.88420
    321.97839       0.25920
    321.99060       0.25920
    322.00281      -0.74080
    322.01502      -0.86580
    322.02723      -1.61580
    322.03943      -0.49080
    322.05164      -0.36580
    322.06385      -0.86580
    322.07606      -0.74080
    322.08827       0.13420
    322.10048      -0.74080
    322.11268       0.63420
    322.12489       0.13420
    322.13710      -0.99080
    322.14931      -2.11580
    322.16152      -0.86580
    322.17373      -0.74080
    322.18594      -0.24080
    322.19814       0.88420
    322.21035       0.38420
    322.22256      -0.49080
    322.23477       0.75920
    322.24698      -0.61580
    322.25919      -0.74080
    322.27140      -0.49080
    322.28360      -1.49080
    322.29581      -1.49080
    322.30802      -1.11580
    322.32023      -1.99080
    322.33244      -0.61580
    322.34465      -0.86580
    322.35686      -1.49080
    322.36906      -0.74080
    322.38127      -1.49080
    322.39348      -0.74080
    322.40569      -0.11580
    322.41790      -1.11580
    322.43011       0.25920
    322.44231      -0.49080
    322.45452       0.00920
    322.46673      -0.11580
    322.47894       0.25920
    322.49115      -0.61580
    322.50336      -0.36580
    322.51557      -0.61580
    322.52777      -0.74080
    322.53998      -1.36580
    322.55219      -1.24080
    322.56440      -0.49080
    322.57661      -0.74080
    322.58882      -1.24080
    322.60103      -0.49080
    322.61323      -0.11580
    322.62544      -0.86580
    322.63765      -0.99080
    322.64986      -0.24080
    322.66207      -0.99080
    322.67428      -1.36580
    322.68649      -1.11580
    322.69869      -1.11580
    322.71090      -1.74080
    322.72311      -2.11580
    322.73532      -0.11580
    322.74753      -1.61580
    322.75974      -0.49080
    322.77194      -0.36580
    322.78415       0.13420
    322.79636       0.00920
    322.80857       0.50920
    322.82078       0.50920
    322.83299      -1.49080
    322.84520      -1.61580
    322.85740      -0.24080
    322.86961      -0.86580
    322.88182      -1.11580
    322.89403       0.25920
    322.90624       0.13420
    322.91845       0.13420
    322.93066       0.38420
    322.94286       0.25920
    322.95507       0.00920
    322.96728      -0.36580
    322.97949      -0.61580
    322.99170      -0.49080
    323.00391      -0.99080
    323.01612      -1.61580
    323.02832      -1.74080
    323.04053      -0.36580
    323.05274      -1.11580
    323.06495      -0.49080
    323.07716       0.00920
    323.08937       0.00920
    323.10157      -0.86580
    323.11378      -0.61580
    323.12599      -0.24080
    323.13820      -1.74080
    323.15041      -0.86580
    323.16262      -0.11580
    323.17483      -0.61580
    323.18703      -0.86580
    323.19924       0.00920
    323.21145      -0.74080
    323.22366      -1.99080
    323.23587       0.00920
    323.24808      -1.86580
    323.26029      -1.49080
    323.27249      -0.61580
    323.28470      -0.86580
    323.29691      -0.36580
    323.30912       0.00920
    323.32133      -0.24080
    323.33354      -0.24080
    323.34575      -0.49080
    323.35795      -1.11580
    323.37016       0.00920
    323.38237      -0.74080
    323.39458       0.38420
    323.40679      -0.86580
    323.41900      -1.11580
    323.43120       0.88420
    323.44341      -1.24080
    323.45562      -0.86580
    323.46783       0.13420
    323.48004      -0.61580
    323.49225      -1.11580
    323.50446      -1.61580
    323.51666       0.00920
    323.52887      -1.36580
    323.54108      -0.99080
    323.55329      -0.99080
    323.56550      -0.99080
    323.57771      -0.74080
    323.58992      -0.11580
    323.60212      -0.36580
    323.61433      -0.11580
    323.62654       0.00920
    323.63875      -1.74080
    323.65096      -1.11580
    323.66317      -1.24080
    323.67538      -1.36580
    323.68758      -0.24080
    323.69979       0.63420
    323.71200       0.00920
    323.72421      -0.99080
    323.73642      -0.99080
    323.74863      -1.24080
    323.76084      -1.61580
    323.77304      -0.61580
    323.78525      -0.86580
    323.79746      -0.99080
    323.80967       0.38420
    323.82188       0.25920
    323.83409      -0.24080
    323.84629      -0.74080
    323.85850       0.63420
    323.87071      -1.36580
    323.88292      -0.86580
    323.89513      -0.49080
    323.90734       0.00920
    323.91955      -0.86580
    323.93175      -0.24080
    323.94396      -1.36580
    323.95617      -1.11580
    323.96838      -1.11580
    323.98059      -0.74080
    323.99280       0.13420
    324.00501       1.63420
    324.01721       0.25920
    324.02942       0.00920
    324.04163      -0.24080
    324.05384      -0.24080
    324.06605      -0.49080
    324.07826      -0.86580
    324.09047      -1.36580
    324.10267      -0.74080
    324.11488       0.63420
    324.12709      -0.36580
    324.13930      -0.74080
    324.15151      -1.11580
    324.16372      -0.86580
    324.17592      -0.86580
    324.18813      -1.49080
    324.20034      -1.74080
    324.21255      -0.61580
    324.22476       0.25920
    324.23697       0.50920
    324.24918       0.13420
    324.26138       0.50920
    324.27359      -0.36580
    324.28580      -0.61580
    324.29801       0.00920
    324.31022      -0.86580
    324.32243      -0.11580
    324.33464      -0.74080
    324.34684      -0.11580
    324.35905       0.00920
    324.37126      -0.36580
    324.38347      -1.61580
    324.39568       0.13420
    324.40789      -0.61580
    324.42010      -0.36580
    324.43230       0.50920
    324.44451      -1.24080
    324.45672       0.13420
    324.46893      -1.36580
    324.48114       0.00920
    324.49335      -0.11580
    324.50555      -0.11580
    324.51776       0.50920
    324.52997       0.00920
    324.54218      -0.24080
    324.55439       0.25920
    324.56660      -0.86580
    324.57881       0.38420
    324.59101       0.38420
    324.60322       0.63420
    324.61543      -0.24080
    324.62764       0.38420
    324.63985      -0.74080
    324.65206      -0.49080
    324.66427       0.38420
    324.67647      -1.49080
    324.68868      -0.11580
    324.70089      -0.86580
    324.71310      -0.61580
    324.72531       0.25920
    324.73752      -0.11580
    324.74973      -0.86580
    324.76193      -0.49080
    324.77414      -0.74080
    324.78635      -0.24080
    324.79856      -0.61580
    324.81077       0.00920
    324.82298       0.25920
    324.83518      -1.61580
    324.84739      -0.61580
    324.85960      -0.24080
    324.87181      -0.49080
    324.88402       0.00920
    324.89623      -0.24080
    324.90844       0.63420
    324.92064       0.38420
    324.93285       0.38420
    324.94506       0.38420
    324.95727      -0.49080
    324.96948       0.13420
    324.98169       0.00920
    324.99390      -0.49080
    325.00610      -0.49080
    325.01831      -0.11580
    325.03052      -0.74080
    325.04273       0.13420
    325.05494       0.75920
    325.06715      -0.74080
    325.07936       0.88420
    325.09156      -0.36580
    325.10377       0.13420
    325.11598      -0.36580
    325.12819       0.13420
    325.14040      -0.24080
    325.15261       0.13420
    325.16482       0.50920
    325.17702      -1.74080
    325.18923       0.25920
    325.20144      -0.24080
    325.21365      -1.11580
    325.22586      -0.36580
    325.23807      -0.11580
    325.25027       0.63420
    325.26248       0.75920
    325.27469       0.63420
    325.28690      -0.49080
    325.29911      -0.49080
    325.31132       0.25920
    325.32353      -0.11580
    325.33573       0.13420
    325.34794      -0.11580
    325.36015      -0.49080
    325.37236      -0.11580
    325.38457      -0.86580
    325.39678       0.25920
    325.40899      -0.11580
    325.42119      -0.36580
    325.43340       0.00920
    325.44561      -0.86580
    325.45782      -0.99080
    325.47003       0.88420
    325.48224      -0.74080
    325.49445      -0.11580
    325.50665       1.25920
    325.51886       1.38420
    325.53107       0.50920
    325.54328       0.63420
    325.55549       0.63420
    325.56770       1.13420
    325.57990       0.13420
    325.59211       0.75920
    325.60432       0.63420
    325.61653       1.00920
    325.62874       1.50920
    325.64095       1.38420
    325.65316       0.63420
    325.66536       1.00920
    325.67757       0.75920
    325.68978       0.75920
    325.70199       0.88420
    325.71420       0.00920
    325.72641      -0.11580
    325.73862       0.00920
    325.75082      -0.99080
    325.76303       1.13420
    325.77524       0.00920
    325.78745       0.75920
    325.79966       0.75920
    325.81187       1.13420
    325.82408       0.88420
    325.83628       0.25920
    325.84849       0.88420
    325.86070       0.13420
    325.87291       0.25920
    325.88512      -0.36580
    325.89733      -0.61580
    325.90953      -0.49080
    325.92174       0.75920
    325.93395      -0.49080
    325.94616       0.13420
    325.95837      -1.11580
    325.97058       1.00920
    325.98279       0.63420
    325.99499       0.88420
    326.00720      -0.11580
    326.01941       0.13420
    326.03162       1.00920
    326.04383       1.13420
    326.05604       0.00920
    326.06825       0.50920
    326.08045       1.25920
    326.09266       0.00920
    326.10487      -0.74080
    326.11708       1.25920
    326.12929       0.13420
    326.14150       0.13420
    326.15371       1.00920
    326.16591       0.88420
    326.17812       0.88420
    326.19033       0.13420
    326.20254       0.63420
    326.21475      -0.61580
    326.22696       0.00920
    326.23916       0.75920
    326.25137       0.75920
    326.26358       0.75920
    326.27579       0.63420
    326.28800       0.13420
    326.30021       1.38420
    326.31242      -0.11580
    326.32462       0.13420
    326.33683       0.75920
    326.34904       0.00920
    326.36125       0.25920
    326.37346      -0.74080
    326.38567       0.75920
    326.39788      -0.11580
    326.41008       1.00920
    326.42229       1.25920
    326.43450       1.50920
    326.44671       0.50920
    326.45892      -0.11580
    326.47113      -1.24080
    326.48334      -0.49080
    326.49554       0.75920
    326.50775      -0.24080
    326.51996       0.25920
    326.53217       0.88420
    326.54438      -0.74080
    326.55659       0.50920
    326.56880       0.88420
    326.58100       1.63420
    326.59321       2.00920
    326.60542       0.75920
    326.61763       0.38420
    326.62984       0.38420
    326.64205       0.50920
    326.65425      -0.36580
    326.66646       1.25920
    326.67867       0.00920
    326.69088      -0.24080
    326.70309       0.13420
    326.71530       0.25920
    326.72751       0.50920
    326.73971      -0.86580
    326.75192      -0.11580
    326.76413       0.13420
    326.77634       0.25920
    326.78855       0.50920
    326.80076       1.25920
    326.81297       0.50920
    326.82517       1.25920
    326.83738       0.25920
    326.84959       0.38420
    326.86180      -0.11580
    326.87401      -0.11580
    326.88622       0.25920
    326.89843       1.00920
    326.91063       1.63420
    326.92284       1.50920
    326.93505       1.00920
    326.94726       0.25920
    326.95947       0.88420
    326.97168      -0.24080
    326.98388      -0.24080
    326.99609       0.13420
    327.00830       1.13420
    327.02051       0.38420
    327.03272       1.63420
    327.04493       1.75920
    327.05714       0.00920
    327.06934       1.63420
    327.08155       0.75920
    327.09376       1.13420
    327.10597       1.63420
    327.11818       1.25920
    327.13039       1.50920
    327.14260       0.63420
    327.15480      -0.74080
    327.16701       1.00920
    327.17922       0.88420
    327.19143       0.63420
    327.20364       1.13420
    327.21585       0.13420
    327.22806       1.50920
    327.24026      -0.24080
    327.25247       1.13420
    327.26468       0.25920
    327.27689       1.00920
    327.28910       0.00920
    327.30131       0.00920
    327.31351       0.63420
    327.32572       0.13420
    327.33793       0.25920
    327.35014       0.25920
    327.36235       1.13420
    327.37456       0.00920
    327.38677       0.00920
    327.39897       0.50920
    327.41118       0.88420
    327.42339       2.00920
    327.43560       2.25920
    327.44781       0.63420
    327.46002       0.50920
    327.47223       0.13420
    327.48443      -0.36580
    327.49664       0.63420
    327.50885       1.25920
    327.52106       0.50920
    327.53327       0.63420
    327.54548       1.00920
    327.55769       1.25920
    327.56989       0.75920
    327.58210       0.63420
    327.59431       1.00920
    327.60652       0.38420
    327.61873       1.38420
    327.63094       0.25920
    327.64314       0.25920
    327.65535      -0.61580
    327.66756       0.50920
    327.67977       1.13420
    327.69198       1.50920
    327.70419       1.50920
    327.71640       1.63420
    327.72860       1.88420
    327.74081       1.63420
    327.75302       1.00920
    327.76523       0.25920
    327.77744       0.63420
    327.78965       0.38420
    327.80186       0.38420
    327.81406       0.88420
    327.82627       0.00920
    327.83848       1.25920
    327.85069       1.13420
    327.86290       0.63420
    327.87511       1.75920
    327.88732       0.13420
    327.89952       0.75920
    327.91173       1.38420
    327.92394       0.50920
    327.93615       1.50920
    327.94836       0.13420
    327.96057       0.50920
    327.97277       1.00920
    327.98498       1.50920
    327.99719       0.75920
    328.00940       1.38420
    328.02161       0.13420
    328.03382       0.25920
    328.04603       1.25920
    328.05823      -0.74080
    328.07044      -0.24080
    328.08265       1.38420
    328.09486       1.25920
    328.10707       1.38420
    328.11928       0.38420
    328.13149       1.50920
    328.14369       0.38420
    328.15590       0.75920
    328.16811       0.63420
    328.18032       1.63420
    328.19253       1.25920
    328.20474       0.63420
    328.21695       1.00920
    328.22915       0.63420
    328.24136       1.00920
    328.25357       0.25920
    328.26578      -0.11580
    328.27799       0.88420
    328.29020       0.38420
    328.30241       1.75920
    328.31461      -0.11580
    328.32682       0.25920
    328.33903       0.63420
    328.35124      -0.61580
    328.36345       0.50920
    328.37566       2.50920
    328.38786      -0.11580
    328.40007       1.00920
    328.41228       1.38420
    328.42449       0.88420
    328.43670       1.38420
    328.44891       1.50920
    328.46112       1.63420
    328.47332       0.88420
    328.48553       0.50920
    328.49774       1.13420
    328.50995       0.63420
    328.52216       1.25920
    328.53437       0.25920
    328.54658      -0.36580
    328.55878      -0.74080
    328.57099       1.63420
    328.58320       1.00920
    328.59541       1.50920
    328.60762       1.38420
    328.61983       0.50920
    328.63204       1.13420
    328.64424       0.88420
    328.65645       0.38420
    328.66866       0.75920
    328.68087       1.13420
    328.69308      -0.11580
    328.70529       2.00920
    328.71749       1.13420
    328.72970       1.63420
    328.74191       2.13420
    328.75412       0.50920
    328.76633       1.00920
    328.77854       0.25920
    328.79075      -0.61580
    328.80295      -0.11580
    328.81516      -0.86580
    328.82737      -0.49080
    328.83958       0.25920
    328.85179      -0.36580
    328.86400      -0.36580
    328.87621       1.25920
    328.88841       1.38420
    328.90062       0.88420
    328.91283       1.88420
    328.92504       0.75920
    328.93725       0.88420
    328.94946       1.38420
    328.96167       1.50920
    328.97387       0.75920
    328.98608       0.63420
    328.99829       0.25920
    329.01050       0.88420
    329.02271      -0.99080
    329.03492       1.13420
    329.04712       0.13420
    329.05933      -0.11580
    329.07154       0.88420
    329.08375       0.25920
    329.09596       0.50920
    329.10817      -0.24080
    329.12038       0.25920
    329.13258       0.50920
    329.14479       1.00920
    329.15700       0.88420
    329.16921       1.50920
    329.18142       0.88420
    329.19363       1.00920
    329.20584       0.00920
    329.21804       0.13420
    329.23025      -0.49080
    329.24246      -0.49080
    329.25467       0.13420
    329.26688      -0.36580
    329.27909      -0.49080
    329.29130       0.75920
    329.30350       1.13420
    329.31571       0.50920
    329.32792       0.50920
    329.34013       1.38420
    329.35234       0.63420
    329.36455       0.50920
    329.37675      -0.24080
    329.38896       0.00920
    329.40117       1.00920
    329.41338       1.13420
    329.42559       0.75920
    329.43780       0.00920
    329.45001      -0.24080
    329.46221       0.38420
    329.47442      -0.11580
    329.48663       1.00920
    329.49884       0.88420
    329.51105       1.00920
    329.52326       0.88420
    329.53547       1.63420
    329.54767       1.00920
    329.55988       1.13420
    329.57209       1.00920
    329.58430       0.75920
    329.59651      -0.36580
    329.60872       0.63420
    329.62093       0.25920
    329.63313      -0.99080
    329.64534       1.13420
    329.65755       1.00920
    329.66976       2.00920
    329.68197       1.25920
    329.69418       1.38420
    329.70639       1.00920
    329.71859      -0.36580
    329.73080       1.25920
    329.74301       0.38420
    329.75522       1.75920
    329.76743       1.25920
    329.77964       1.25920
    329.79184       1.00920
    329.80405       0.50920
    329.81626       0.50920
    329.82847       1.00920
    329.84068       1.00920
    329.85289       1.13420
    329.86510      -0.61580
    329.87730       1.38420
    329.88951      -0.74080
    329.90172       1.25920
    329.91393       0.00920
    329.92614       1.00920
    329.93835       1.50920
    329.95056       1.75920
    329.96276       1.13420
    329.97497       0.25920
    329.98718       1.50920
    329.99939      -0.61580
    330.01160       1.25920
    330.02381       0.25920
    330.03602       0.75920
    330.04822       1.75920
    330.06043       1.88420
    330.07264       1.38420
    330.08485       0.13420
    330.09706       1.13420
    330.10927      -0.36580
    330.12147       1.00920
    330.13368       0.75920
    330.14589       0.63420
    330.15810       1.75920
    330.17031      -0.11580
    330.18252       1.38420
    330.19473       0.13420
    330.20693       0.50920
    330.21914       1.13420
    330.23135       0.75920
    330.24356       0.50920
    330.25577       1.25920
    330.26798       1.63420
    330.28019       1.13420
    330.29239       1.00920
    330.30460       0.63420
    330.31681      -0.11580
    330.32902       0.75920
    330.34123       0.00920
    330.35344      -0.24080
    330.36565       0.13420
    330.37785      -0.11580
    330.39006       0.25920
    330.40227       2.13420
    330.41448       0.88420
    330.42669       1.00920
    330.43890       0.38420
    330.45110       0.00920
    330.46331       0.38420
    330.47552       1.63420
    330.48773       1.50920
    330.49994       1.13420
    330.51215       2.13420
    330.52436       0.88420
    330.53656       1.63420
    330.54877       1.25920
    330.56098       1.38420
    330.57319       0.00920
    330.58540       1.00920
    330.59761      -0.11580
    330.60982       0.50920
    330.62202      -0.11580
    330.63423       1.88420
    330.64644       1.38420
    330.65865       1.13420
    330.67086       0.63420
    330.68307       1.75920
    330.69528       0.75920
    330.70748       0.63420
    330.71969       1.25920
    330.73190       1.63420
    330.74411       1.13420
    330.75632       1.75920
    330.76853       1.25920
    330.78073       0.50920
    330.79294       2.13420
    330.80515       1.50920
    330.81736       1.63420
    330.82957       1.38420
    330.84178       1.00920
    330.85399       0.13420
    330.86619       0.63420
    330.87840       1.13420
    330.89061       1.50920
    330.90282       0.38420
    330.91503       0.50920
    330.92724       1.38420
    330.93945       1.63420
    330.95165       1.38420
    330.96386       2.13420
    330.97607       0.75920
    330.98828       0.63420
    331.00049       1.13420
    331.01270       1.75920
    331.02491       1.50920
    331.03711       2.50920
    331.04932       1.38420
    331.06153       0.88420
    331.07374       1.88420
    331.08595       0.38420
    331.09816       0.13420
    331.11037       0.25920
    331.12257       0.25920
    331.13478      -0.36580
    331.14699       1.75920
    331.15920       0.75920
    331.17141       1.88420
    331.18362       1.88420
    331.19582       1.88420
    331.20803       2.00920
    331.22024       0.50920
    331.23245       2.13420
    331.24466      -0.11580
    331.25687       0.50920
    331.26908       1.38420
    331.28128       0.75920
    331.29349       1.38420
    331.30570       0.38420
    331.31791       1.63420
    331.33012       2.13420
    331.34233       1.75920
    331.35454       0.63420
    331.36674       1.00920
    331.37895      -0.49080
    331.39116       0.75920
    331.40337       0.50920
    331.41558       1.75920
    331.42779       1.25920
    331.44000       1.13420
    331.45220       1.00920
    331.46441       0.75920
    331.47662       0.00920
    331.48883       0.75920
    331.50104       1.63420
    331.51325       1.75920
    331.52545       1.50920
    331.53766       0.63420
    331.54987       0.63420
    331.56208       1.13420
    331.57429       0.88420
    331.58650       2.25920
    331.59871       0.38420
    331.61091       1.00920
    331.62312       0.50920
    331.63533       1.50920
    331.64754       1.88420
    331.65975       2.75920
    331.67196       2.75920
    331.68417       1.25920
    331.69637       1.25920
    331.70858       1.13420
    331.72079       1.50920
    331.73300       1.50920
    331.74521       0.25920
    331.75742       1.25920
    331.76963       0.25920
    331.78183       0.50920
    331.79404       0.88420
    331.80625       0.75920
    331.81846       0.50920
    331.83067       1.38420
    331.84288       2.50920
    331.85508       1.50920
    331.86729       2.38420
    331.87950       0.88420
    331.89171       0.50920
    331.90392      -0.24080
    331.91613       0.25920
    331.92834       0.50920
    331.94054       1.25920
    331.95275       0.38420
    331.96496       0.50920
    331.97717       0.38420
    331.98938       0.75920
    332.00159       1.75920
    332.01380       0.13420
    332.02600       1.25920
    332.03821       0.63420
    332.05042       0.00920
    332.06263       1.38420
    332.07484       1.25920
    332.08705       2.00920
    332.09926       2.00920
    332.11146       2.38420
    332.12367       1.63420
    332.13588       0.88420
    332.14809       1.13420
    332.16030       0.00920
    332.17251       0.75920
    332.18471       0.25920
    332.19692       0.25920
    332.20913       0.38420
    332.22134       1.50920
    332.23355       0.88420
    332.24576       1.13420
    332.25797      -0.49080
    332.27017       0.50920
    332.28238      -0.24080
    332.29459       0.75920
    332.30680       1.50920
    332.31901       0.88420
    332.33122       2.38420
    332.34343       1.25920
    332.35563       0.63420
    332.36784       0.63420
    332.38005       1.00920
    332.39226       1.13420
    332.40447       1.25920
    332.41668       0.25920
    332.42889       0.38420
    332.44109       1.63420
    332.45330       1.13420
    332.46551       1.13420
    332.47772       1.13420
    332.48993       0.13420
    332.50214       0.25920
    332.51435       0.38420
    332.52655       1.13420
    332.53876       0.75920
    332.55097       2.00920
    332.56318      -0.74080
    332.57539       1.25920
    332.58760       0.00920
    332.59980       1.00920
    332.61201       1.00920
    332.62422       1.13420
    332.63643       1.25920
    332.64864       0.63420
    332.66085       1.75920
    332.67306       0.75920
    332.68526      -0.36580
    332.69747       0.38420
    332.70968       1.00920
    332.72189      -0.24080
    332.73410       0.63420
    332.74631       1.63420
    332.75852       1.25920
    332.77072       2.25920
    332.78293       0.38420
    332.79514       1.13420
    332.80735       0.50920
    332.81956       0.63420
    332.83177       0.25920
    332.84398       1.38420
    332.85618       1.13420
    332.86839       1.25920
    332.88060       1.63420
    332.89281       0.88420
    332.90502       0.25920
    332.91723       1.00920
    332.92943      -0.74080
    332.94164       1.88420
    332.95385       0.38420
    332.96606       1.50920
    332.97827       1.13420
    332.99048       0.63420
    333.00269       0.13420
    333.01489       0.63420
    333.02710       1.13420
    333.03931       1.50920
    333.05152       1.50920
    333.06373       0.50920
    333.07594       0.88420
    333.08815       0.25920
    333.10035       0.38420
    333.11256       0.25920
    333.12477       0.88420
    333.13698       1.50920
    333.14919      -0.11580
    333.16140       2.13420
    333.17361       0.75920
    333.18581       2.13420
    333.19802      -0.24080
    333.21023       0.13420
    333.22244       0.63420
    333.23465       0.00920
    333.24686      -0.24080
    333.25906       1.00920
    333.27127       0.38420
    333.28348       1.25920
    333.29569       1.50920
    333.30790       0.50920
    333.32011       0.38420
    333.33232       1.25920
    333.34452       0.38420
    333.35673       0.38420
    333.36894       0.00920
    333.38115       1.13420
    333.39336       0.00920
    333.40557       1.25920
    333.41778       1.00920
    333.42998       1.00920
    333.44219       1.63420
    333.45440       1.75920
    333.46661       1.00920
    333.47882       1.00920
    333.49103       0.75920
    333.50324       1.25920
    333.51544       1.25920
    333.52765       1.63420
    333.53986       1.13420
    333.55207       1.13420
    333.56428       0.88420
    333.57649       2.00920
    333.58869       1.50920
    333.60090       0.50920
    333.61311       1.38420
    333.62532       0.38420
    333.63753      -0.24080
    333.64974       0.75920
    333.66195       0.25920
    333.67415       0.38420
    333.68636       1.13420
    333.69857       0.88420
    333.71078       2.50920
    333.72299       0.88420
    333.73520       2.13420
    333.74741       1.25920
    333.75961       0.38420
    333.77182       1.25920
    333.78403       0.63420
    333.79624       0.38420
    333.80845       1.38420
    333.82066      -0.49080
    333.83287       0.13420
    333.84507       0.38420
    333.85728       0.13420
    333.86949       1.88420
    333.88170       0.00920
    333.89391      -0.11580
    333.90612       0.50920
    333.91832       1.00920
    333.93053       0.50920
    333.94274       1.63420
    333.95495       1.50920
    333.96716       0.75920
    333.97937       1.63420
    333.99158       1.13420
    334.00378       0.88420
    334.01599       1.00920
    334.02820       1.38420
    334.04041       1.00920
    334.05262       0.00920
    334.06483       1.25920
    334.07704       0.25920
    334.08924       0.13420
    334.10145      -0.11580
    334.11366       1.00920
    334.12587      -0.49080
    334.13808       1.25920
    334.15029       0.75920
    334.16250       2.00920
    334.17470       1.25920
    334.18691       2.00920
    334.19912       1.75920
    334.21133       2.13420
    334.22354       1.63420
    334.23575       2.13420
    334.24796       0.88420
    334.26016       0.50920
    334.27237       0.63420
    334.28458       1.50920
    334.29679       0.63420
    334.30900       1.25920
    334.32121       1.00920
    334.33341       1.50920
    334.34562       0.88420
    334.35783       0.88420
    334.37004      -1.61580
    334.38225       1.25920
    334.39446       0.75920
    334.40667       1.00920
    334.41887       1.25920
    334.43108       2.00920
    334.44329       1.75920
    334.45550       0.38420
    334.46771       0.50920
    334.47992      -0.36580
    334.49213       2.00920
    334.50433       1.13420
    334.51654       0.38420
    334.52875       1.13420
    334.54096      -0.11580
    334.55317       1.13420
    334.56538       0.63420
    334.57759       1.63420
    334.58979       1.38420
    334.60200       0.63420
    334.61421       0.13420
    334.62642       1.13420
    334.63863       1.00920
    334.65084       0.75920
    334.66304       2.13420
    334.67525       1.25920
    334.68746       1.75920
    334.69967       1.13420
    334.71188       0.63420
    334.72409       1.25920
    334.73630       1.25920
    334.74850       1.63420
    334.76071       1.63420
    334.77292       1.38420
    334.78513       0.50920
    334.79734       1.75920
    334.80955      -0.11580
    334.82176       0.38420
    334.83396       1.00920
    334.84617       0.13420
    334.85838       1.25920
    334.87059       1.38420
    334.88280       1.25920
    334.89501       0.38420
    334.90722       1.38420
    334.91942       1.88420
    334.93163       1.13420
    334.94384       0.75920
    334.95605       0.38420
    334.96826       0.38420
    334.98047       0.38420
    334.99267       0.00920
    335.00488       1.63420
    335.01709       0.38420
    335.02930       1.25920
    335.04151       1.75920
    335.05372       1.50920
    335.06593      -0.24080
    335.07813       1.50920
    335.09034       0.38420
    335.10255      -0.11580
    335.11476       0.38420
    335.12697       1.75920
    335.13918       0.63420
    335.15139       0.88420
    335.16359       1.13420
    335.17580       0.63420
    335.18801       0.88420
    335.20022       1.25920
    335.21243       1.50920
    335.22464       1.50920
    335.23685       0.63420
    335.24905       0.00920
    335.26126       0.00920
    335.27347      -0.11580
    335.28568       1.25920
    335.29789       0.88420
    335.31010       2.13420
    335.32230       1.38420
    335.33451       0.13420
    335.34672       0.50920
    335.35893      -0.11580
    335.37114       0.00920
    335.38335       0.63420
    335.39556       0.75920
    335.40776       1.13420
    335.41997       1.00920
    335.43218       2.25920
    335.44439       0.63420
    335.45660       0.13420
    335.46881       0.75920
    335.48102       0.63420
    335.49322       0.13420
    335.50543       0.88420
    335.51764       0.63420
    335.52985       1.88420
    335.54206       1.88420
    335.55427       1.25920
    335.56648       0.25920
    335.57868       1.50920
    335.59089       1.63420
    335.60310       1.00920
    335.61531       0.75920
    335.62752       0.50920
    335.63973       0.13420
    335.65194       0.13420
    335.66414       1.13420
    335.67635       1.75920
    335.68856      -0.86580
    335.70077       1.50920
    335.71298       0.75920
    335.72519       1.75920
    335.73739       0.75920
    335.74960       1.50920
    335.76181       0.75920
    335.77402       2.63420
    335.78623       1.25920
    335.79844       1.50920
    335.81065       1.75920
    335.82285       0.38420
    335.83506       1.00920
    335.84727       1.88420
    335.85948       0.88420
    335.87169       1.00920
    335.88390       0.75920
    335.89611       0.25920
    335.90831       1.38420
    335.92052      -0.11580
    335.93273       1.75920
    335.94494       1.50920
    335.95715       1.63420
    335.96936       0.75920
    335.98157      -0.61580
    335.99377       1.38420
    336.00598       0.75920
    336.01819       2.00920
    336.03040       1.63420
    336.04261       1.38420
    336.05482       1.00920
    336.06702       1.25920
    336.07923       2.13420
    336.09144       1.25920
    336.10365       1.00920
    336.11586       1.00920
    336.12807      -0.24080
    336.14028      -0.36580
    336.15248       0.88420
    336.16469       2.00920
    336.17690       0.25920
    336.18911       1.00920
    336.20132       1.63420
    336.21353       1.13420
    336.22574       0.00920
    336.23794       0.88420
    336.25015       0.63420
    336.26236       0.88420
    336.27457       0.25920
    336.28678       0.25920
    336.29899       1.13420
    336.31120       1.50920
    336.32340       1.13420
    336.33561       1.88420
    336.34782       0.38420
    336.36003       0.63420
    336.37224       0.13420
    336.38445       0.50920
    336.39665       0.75920
    336.40886       0.13420
    336.42107       0.13420
    336.43328      -0.24080
    336.44549       1.00920
    336.45770       0.00920
    336.46991       1.50920
    336.48211       0.50920
    336.49432       0.50920
    336.50653       1.50920
    336.51874      -0.61580
    336.53095       0.38420
    336.54316       0.50920
    336.55537       1.50920
    336.56757       0.50920
    336.57978       2.00920
    336.59199       1.13420
    336.60420       1.75920
    336.61641      -0.61580
    336.62862      -0.11580
    336.64083       0.25920
    336.65303       0.88420
    336.66524       0.63420
    336.67745       1.38420
    336.68966       0.25920
    336.70187       0.88420
    336.71408       1.00920
    336.72628       1.38420
    336.73849       1.13420
    336.75070       1.38420
    336.76291       0.75920
    336.77512       0.63420
    336.78733       1.13420
    336.79954       1.75920
    336.81174       1.50920
    336.82395       0.63420
    336.83616       0.25920
    336.84837       0.38420
    336.86058       1.00920
    336.87279       1.38420
    336.88500       1.00920
    336.89720      -0.49080
    336.90941       1.38420
    336.92162       0.63420
    336.93383       0.25920
    336.94604       0.63420
    336.95825       0.75920
    336.97046       0.88420
    336.98266       0.00920
    336.99487       1.25920
    337.00708       0.88420
    337.01929       1.00920
    337.03150       1.00920
    337.04371       0.63420
    337.05592      -0.49080
    337.06812       0.88420
    337.08033       1.25920
    337.09254       0.50920
    337.10475       0.63420
    337.11696       0.50920
    337.12917      -0.99080
    337.14137       0.63420
    337.15358       1.00920
    337.16579       0.50920
    337.17800       1.75920
    337.19021      -0.11580
    337.20242      -0.36580
    337.21463       0.00920
    337.22683       0.00920
    337.23904       1.00920
    337.25125       0.13420
    337.26346       0.63420
    337.27567       0.63420
    337.28788       0.50920
    337.30009       0.75920
    337.31229      -0.49080
    337.32450       0.63420
    337.33671       1.38420
    337.34892       0.25920
    337.36113       1.50920
    337.37334       1.38420
    337.38555       0.50920
    337.39775       0.25920
    337.40996       0.50920
    337.42217      -0.61580
    337.43438       0.75920
    337.44659      -0.11580
    337.45880       0.50920
    337.47100       0.75920
    337.48321       0.50920
    337.49542       1.00920
    337.50763      -1.36580
    337.51984       0.38420
    337.53205       0.25920
    337.54426       1.63420
    337.55646       1.50920
    337.56867      -0.99080
    337.58088      -0.74080
    337.59309       0.63420
    337.60530       0.13420
    337.61751       1.25920
    337.62972       1.13420
    337.64192       1.63420
    337.65413       0.75920
    337.66634       0.63420
    337.67855       0.38420
    337.69076      -0.74080
    337.70297       1.25920
    337.71518       1.13420
    337.72738      -0.24080
    337.73959      -0.74080
    337.75180       0.00920
    337.76401       0.75920
    337.77622       1.00920
    337.78843       0.88420
    337.80063      -0.74080
    337.81284       0.13420
    337.82505       1.50920
    337.83726       0.75920
    337.84947       1.00920
    337.86168       0.38420
    337.87389       0.88420
    337.88609       0.88420
    337.89830       0.13420
    337.91051       0.38420
    337.92272       0.75920
    337.93493       1.38420
    337.94714       1.50920
    337.95935      -0.11580
    337.97155       0.50920
    337.98376      -0.24080
    337.99597       0.00920
    338.00818       0.63420
    338.02039       0.63420
    338.03260       1.38420
    338.04481      -0.36580
    338.05701       0.00920
    338.06922       0.38420
    338.08143       1.25920
    338.09364       0.88420
    338.10585       1.00920
    338.11806       0.63420
    338.13026       0.75920
    338.14247       0.75920
    338.15468       0.50920
    338.16689       0.25920
    338.17910       0.50920
    338.19131       1.25920
    338.20352       0.88420
    338.21572      -0.11580
    338.22793       0.13420
    338.24014       0.13420
    338.25235       0.25920
    338.26456       0.25920
    338.27677       1.13420
    338.28898       0.00920
    338.30118       2.25920
    338.31339       1.75920
    338.32560       1.00920
    338.33781       0.63420
    338.35002       0.50920
    338.36223       1.88420
    338.37444       0.50920
    338.38664      -0.11580
    338.39885       0.50920
    338.41106       0.13420
    338.42327       1.38420
    338.43548       1.63420
    338.44769       0.75920
    338.45990       1.00920
    338.47210      -0.74080
    338.48431       0.00920
    338.49652       0.38420
    338.50873       0.88420
    338.52094       1.38420
    338.53315       0.50920
    338.54535       2.00920
    338.55756       0.25920
    338.56977       0.13420
    338.58198       1.88420
    338.59419       0.75920
    338.60640       0.50920
    338.61861      -0.11580
    338.63081      -0.11580
    338.64302       2.13420
    338.65523       0.75920
    338.66744       1.13420
    338.67965       0.63420
    338.69186      -0.99080
    338.70407       0.38420
    338.71627       1.25920
    338.72848       0.50920
    338.74069       0.38420
    338.75290      -0.11580
    338.76511       0.00920
    338.77732       1.13420
    338.78953       0.00920
    338.80173       1.25920
    338.81394       1.38420
    338.82615       0.13420
    338.83836      -0.61580
    338.85057       0.63420
    338.86278       0.13420
    338.87498       1.88420
    338.88719       1.25920
    338.89940       1.00920
    338.91161      -0.11580
    338.92382       0.38420
    338.93603      -0.24080
    338.94824       0.00920
    338.96044       1.00920
    338.97265       1.88420
    338.98486       1.13420
    338.99707       0.88420
    339.00928       0.63420
    339.02149       0.38420
    339.03370       1.25920
    339.04590      -0.11580
    339.05811       1.13420
    339.07032       1.75920
    339.08253       0.50920
    339.09474       0.75920
    339.10695       0.63420
    339.11916      -0.61580
    339.13136       0.13420
    339.14357       0.38420
    339.15578      -0.36580
    339.16799       1.63420
    339.18020       0.50920
    339.19241       1.00920
    339.20461       0.75920
    339.21682       0.25920
    339.22903       0.25920
    339.24124       0.25920
    339.25345       0.50920
    339.26566       0.50920
    339.27787       1.25920
    339.29007       0.13420
    339.30228      -0.11580
    339.31449       0.38420
    339.32670       1.25920
    339.33891       1.50920
    339.35112       0.00920
    339.36333      -0.11580
    339.37553       0.13420
    339.38774      -0.11580
    339.39995       1.25920
    339.41216       0.63420
    339.42437       1.13420
    339.43658       0.75920
    339.44879       0.13420
    339.46099       1.63420
    339.47320       0.63420
    339.48541       1.50920
    339.49762       1.13420
    339.50983       0.88420
    339.52204       0.88420
    339.53424       1.13420
    339.54645       1.38420
    339.55866       1.25920
    339.57087      -0.11580
    339.58308      -0.49080
    339.59529       0.50920
    339.60750       1.13420
    339.61970       1.25920
    339.63191       0.13420
    339.64412       1.00920
    339.65633      -0.24080
    339.66854       0.38420
    339.68075      -0.11580
    339.69296       0.38420
    339.70516       2.38420
    339.71737       0.38420
    339.72958       1.38420
    339.74179       0.50920
    339.75400       0.38420
    339.76621      -0.11580
    339.77842       0.25920
    339.79062      -0.11580
    339.80283       0.00920
    339.81504       0.25920
    339.82725       1.38420
    339.83946       0.25920
    339.85167       1.63420
    339.86387       0.38420
    339.87608       0.25920
    339.88829      -0.24080
    339.90050       0.00920
    339.91271       1.75920
    339.92492       0.88420
    339.93713       1.50920
    339.94933       1.00920
    339.96154       0.38420
    339.97375       0.25920
    339.98596       0.50920
    339.99817       0.75920
    340.01038       1.75920
    340.02259       0.00920
    340.03479       2.00920
    340.04700       1.13420
    340.05921      -0.49080
    340.07142       0.50920
    340.08363       0.25920
    340.09584       1.13420
    340.10805       0.75920
    340.12025       1.13420
    340.13246       0.63420
    340.14467       0.38420
    340.15688      -0.24080
    340.16909       1.50920
    340.18130      -0.49080
    340.19351       1.50920
    340.20571       0.50920
    340.21792       2.13420
    340.23013       0.88420
    340.24234       1.13420
    340.25455       0.75920
    340.26676       0.50920
    340.27896       0.00920
    340.29117       0.13420
    340.30338       0.63420
    340.31559      -0.11580
    340.32780       0.63420
    340.34001       1.25920
    340.35222       0.38420
    340.36442       1.13420
    340.37663      -0.24080
    340.38884       0.38420
    340.40105       1.50920
    340.41326       0.00920
    340.42547       1.00920
    340.43768      -0.24080
    340.44988       1.00920
    340.46209      -0.36580
    340.47430       0.63420
    340.48651       1.38420
    340.49872       0.00920
    340.51093       1.63420
    340.52314       0.38420
    340.53534       1.75920
    340.54755      -0.11580
    340.55976       0.38420
    340.57197       0.63420
    340.58418      -0.24080
    340.59639       0.38420
    340.60859       1.13420
    340.62080       2.25920
    340.63301       1.25920
    340.64522       1.75920
    340.65743      -0.24080
    340.66964       0.88420
    340.68185       0.75920
    340.69405      -0.49080
    340.70626       1.88420
    340.71847       1.00920
    340.73068       1.38420
    340.74289       0.88420
    340.75510       1.25920
    340.76731      -0.86580
    340.77951       0.63420
    340.79172       1.38420
    340.80393       0.88420
    340.81614       1.50920
    340.82835       0.38420
    340.84056       0.88420
    340.85277       0.13420
    340.86497       0.88420
    340.87718       0.13420
    340.88939       1.88420
    340.90160       1.00920
    340.91381       0.88420
    340.92602       0.38420
    340.93822       0.25920
    340.95043      -0.36580
    340.96264      -0.74080
    340.97485       1.75920
    340.98706      -0.11580
    340.99927       1.00920
    341.01148       0.13420
    341.02368       1.00920
    341.03589       0.50920
    341.04810       0.75920
    341.06031       1.13420
    341.07252       0.63420
    341.08473       0.75920
    341.09694       0.63420
    341.10914       0.50920
    341.12135       0.63420
    341.13356      -0.61580
    341.14577       0.75920
    341.15798       0.00920
    341.17019       0.75920
    341.18240       0.00920
    341.19460       1.63420
    341.20681      -0.61580
    341.21902      -0.86580
    341.23123       0.75920
    341.24344       0.25920
    341.25565       2.00920
    341.26785       0.50920
    341.28006       0.88420
    341.29227       2.13420
    341.30448      -0.61580
    341.31669       1.38420
    341.32890       0.25920
    341.34111       1.13420
    341.35331       0.63420
    341.36552       1.38420
    341.37773       1.25920
    341.38994       0.38420
    341.40215       0.75920
    341.41436      -0.86580
    341.42657       0.00920
    341.43877      -0.11580
    341.45098       0.00920
    341.46319       0.50920
    341.47540       0.25920
    341.48761       1.00920
    341.49982       0.38420
    341.51203       0.75920
    341.52423       1.25920
    341.53644       1.50920
    341.54865       1.75920
    341.56086       1.38420
    341.57307       0.88420
    341.58528       0.75920
    341.59749       1.00920
    341.60969       0.38420
    341.62190       0.00920
    341.63411       0.13420
    341.64632       0.13420
    341.65853      -0.36580
    341.67074       1.13420
    341.68294       0.25920
    341.69515       0.25920
    341.70736       1.25920
    341.71957       1.13420
    341.73178       1.75920
    341.74399       0.75920
    341.75620       0.88420
    341.76840       1.50920
    341.78061       1.38420
    341.79282       1.13420
    341.80503       0.50920
    341.81724       0.13420
    341.82945      -0.36580
    341.84166       0.00920
    341.85386       1.50920
    341.86607       1.38420
    341.87828       1.38420
    341.89049       0.38420
    341.90270       1.38420
    341.91491       0.38420
    341.92712       0.63420
    341.93932       1.75920
    341.95153       1.63420
    341.96374      -0.11580
    341.97595       0.75920
    341.98816      -0.11580
    342.00037       0.38420
    342.01257       1.88420
    342.02478       0.63420
    342.03699       1.63420
    342.04920       1.25920
    342.06141       1.00920
    342.07362       0.88420
    342.08583       0.75920
    342.09803      -0.11580
    342.11024       1.00920
    342.12245       1.00920
    342.13466       1.38420
    342.14687       0.75920
    342.15908       0.88420
    342.17129       1.38420
    342.18349       0.13420
    342.19570      -0.61580
    342.20791       0.25920
    342.22012       1.88420
    342.23233       1.38420
    342.24454       1.75920
    342.25675       1.25920
    342.26895       0.25920
    342.28116       0.88420
    342.29337       0.63420
    342.30558       0.88420
    342.31779       2.63420
    342.33000       1.00920
    342.34220       1.50920
    342.35441       0.25920
    342.36662       0.00920
    342.37883       0.50920
    342.39104      -0.49080
    342.40325       1.63420
    342.41546       0.25920
    342.42766       0.75920
    342.43987       0.13420
    342.45208       0.75920
    342.46429       0.38420
    342.47650       0.75920
    342.48871       1.38420
    342.50092       1.25920
    342.51312      -0.24080
    342.52533       0.75920
    342.53754      -0.11580
    342.54975       1.50920
    342.56196       1.13420
    342.57417       1.00920
    342.58638       1.13420
    342.59858       0.50920
    342.61079      -0.36580
    342.62300       0.88420
    342.63521      -0.24080
    342.64742       0.88420
    342.65963      -0.11580
    342.67183       0.00920
    342.68404       1.63420
    342.69625       0.88420
    342.70846       0.75920
    342.72067       0.75920
    342.73288       0.38420
    342.74509       1.38420
    342.75729       1.00920
    342.76950       1.38420
    342.78171       1.63420
    342.79392       0.75920
    342.80613       1.13420
    342.81834      -0.11580
    342.83055       2.25920
    342.84275       0.63420
    342.85496       1.88420
    342.86717       1.38420
    342.87938       0.88420
    342.89159       0.50920
    342.90380       0.50920
    342.91601       1.88420
    342.92821       0.50920
    342.94042       1.63420
    342.95263       1.00920
    342.96484       1.25920
    342.97705       0.88420
    342.98926       0.75920
    343.00147       0.75920
    343.01367      -0.24080
    343.02588       0.38420
    343.03809       0.25920
    343.05030       0.38420
    343.06251       1.63420
    343.07472       0.25920
    343.08692       0.63420
    343.09913      -0.11580
    343.11134       0.25920
    343.12355      -0.11580
    343.13576       0.50920
    343.14797       0.88420
    343.16018      -0.24080
    343.17238      -0.11580
    343.18459       0.25920
    343.19680       0.88420
    343.20901       0.75920
    343.22122       1.00920
    343.23343       0.13420
    343.24564       0.88420
    343.25784       0.38420
    343.27005       0.00920
    343.28226      -0.49080
    343.29447       0.50920
    343.30668       0.38420
    343.31889       0.75920
    343.33110       1.13420
    343.34330       0.25920
    343.35551       1.13420
    343.36772       0.00920
    343.37993       0.13420
    343.39214       0.75920
    343.40435       0.38420
    343.41655       1.50920
    343.42876       0.88420
    343.44097       1.13420
    343.45318       0.88420
    343.46539       0.63420
    343.47760       1.00920
    343.48981       0.13420
    343.50201       1.50920
    343.51422       1.13420
    343.52643       0.50920
    343.53864      -0.24080
    343.55085       0.50920
    343.56306       1.00920
    343.57527       1.25920
    343.58747       0.75920
    343.59968       0.63420
    343.61189       1.63420
    343.62410       1.63420
    343.63631       1.63420
    343.64852       1.63420
    343.66073       0.00920
    343.67293       0.50920
    343.68514       1.88420
    343.69735       0.75920
    343.70956       1.38420
    343.72177       1.88420
    343.73398       0.75920
    343.74618      -0.24080
    343.75839      -0.49080
    343.77060      -0.24080
    343.78281       0.38420
    343.79502       0.63420
    343.80723       1.25920
    343.81944      -0.49080
    343.83164       1.88420
    343.84385       0.75920
    343.85606       1.25920
    343.86827       0.75920
    343.88048       0.88420
    343.89269       0.25920
    343.90490       0.38420
    343.91710       1.00920
    343.92931       0.88420
    343.94152       1.25920
    343.95373      -0.36580
    343.96594       0.50920
    343.97815      -0.36580
    343.99036       0.88420
    344.00256       0.88420
    344.01477       0.75920
    344.02698      -0.99080
    344.03919       0.25920
    344.05140       0.50920
    344.06361       0.13420
    344.07581       1.13420
    344.08802       0.38420
    344.10023       2.13420
    344.11244       1.75920
    344.12465       0.38420
    344.13686       1.38420
    344.14907      -0.36580
    344.16127       1.38420
    344.17348       0.63420
    344.18569       1.25920
    344.19790       1.75920
    344.21011       0.63420
    344.22232       0.88420
    344.23453       0.63420
    344.24673       0.63420
    344.25894      -0.11580
    344.27115      -0.49080
    344.28336       0.75920
    344.29557       1.50920
    344.30778       2.25920
    344.31999       1.13420
    344.33219       0.38420
    344.34440      -0.49080
    344.35661      -0.74080
    344.36882       0.13420
    344.38103       1.13420
    344.39324       0.63420
    344.40545       1.50920
    344.41765       1.75920
    344.42986       1.38420
    344.44207       0.13420
    344.45428       0.38420
    344.46649      -1.24080
    344.47870      -0.36580
    344.49090      -0.36580
    344.50311       0.00920
    344.51532       0.25920
    344.52753       1.38420
    344.53974       1.00920
    344.55195       0.50920
    344.56416       0.50920
    344.57636       0.38420
    344.58857       1.38420
    344.60078       1.00920
    344.61299       0.38420
    344.62520       0.00920
    344.63741       0.50920
    344.64962      -0.24080
    344.66182       0.50920
    344.67403       1.13420
    344.68624       0.63420
    344.69845       0.38420
    344.71066       0.50920
    344.72287       0.00920
    344.73508       1.00920
    344.74728       1.00920
    344.75949       1.50920
    344.77170       0.63420
    344.78391       0.38420
    344.79612      -0.24080
    344.80833       0.75920
    344.82053       0.88420
    344.83274       0.75920
    344.84495       0.75920
    344.85716      -0.24080
    344.86937      -0.11580
    344.88158       0.13420
    344.89379       1.75920
    344.90599       0.63420
    344.91820       0.25920
    344.93041       0.25920
    344.94262       0.00920
    344.95483       0.50920
    344.96704       0.00920
    344.97925       1.13420
    344.99145       0.50920
    345.00366      -0.99080
    345.01587       0.75920
    345.02808       0.63420
    345.04029       1.13420
    345.05250      -0.61580
    345.06471       0.13420
    345.07691      -0.36580
    345.08912      -0.24080
    345.10133       0.50920
    345.11354       1.13420
    345.12575       0.88420
    345.13796       0.88420
    345.15016      -0.11580
    345.16237       0.13420
    345.17458       1.25920
    345.18679       0.25920
    345.19900       1.50920
    345.21121       1.38420
    345.22342       1.38420
    345.23562       1.13420
    345.24783       0.75920
    345.26004       1.00920
    345.27225       0.50920
    345.28446       1.75920
    345.29667       1.00920
    345.30888       0.75920
    345.32108       0.63420
    345.33329       0.25920
    345.34550      -0.24080
    345.35771       0.00920
    345.36992       1.75920
    345.38213       1.00920
    345.39434       0.63420
    345.40654      -0.11580
    345.41875      -0.24080
    345.43096       1.50920
    345.44317       0.88420
    345.45538       0.63420
    345.46759      -0.36580
    345.47979       1.75920
    345.49200       0.13420
    345.50421       1.75920
    345.51642       1.25920
    345.52863       0.50920
    345.54084      -0.49080
    345.55305       0.50920
    345.56525       1.50920
    345.57746       0.63420
    345.58967       0.13420
    345.60188       0.25920
    345.61409       0.25920
    345.62630       1.63420
    345.63851      -0.11580
    345.65071       0.00920
    345.66292      -0.24080
    345.67513       1.63420
    345.68734       1.00920
    345.69955      -0.24080
    345.71176       1.75920
    345.72397       1.25920
    345.73617       1.50920
    345.74838       1.38420
    345.76059       0.00920
    345.77280       0.13420
    345.78501       0.25920
    345.79722       1.00920
    345.80942       1.00920
    345.82163       1.00920
    345.83384      -0.11580
    345.84605      -0.49080
    345.85826       0.75920
    345.87047      -0.11580
    345.88268       1.25920
    345.89488       0.75920
    345.90709       2.75920
    345.91930       0.88420
    345.93151       0.63420
    345.94372       0.25920
    345.95593       1.63420
    345.96814       0.50920
    345.98034       1.00920
    345.99255       0.75920
    346.00476       0.63420
    346.01697       0.63420
    346.02918      -0.49080
    346.04139      -0.24080
    346.05360       0.00920
    346.06580       1.50920
    346.07801       0.63420
    346.09022       1.00920
    346.10243       0.88420
    346.11464       0.63420
    346.12685       0.00920
    346.13906       0.50920
    346.15126       0.75920
    346.16347       1.75920
    346.17568       1.00920
    346.18789       1.25920
    346.20010       0.13420
    346.21231       0.63420
    346.22451       0.88420
    346.23672       1.13420
    346.24893       1.13420
    346.26114       0.13420
    346.27335       1.00920
    346.28556       0.25920
    346.29777       1.50920
    346.30997       0.25920
    346.32218       0.50920
    346.33439       0.13420
    346.34660       0.88420
    346.35881       1.00920
    346.37102       0.75920
    346.38323       1.75920
    346.39543       1.13420
    346.40764       0.38420
    346.41985      -0.49080
    346.43206       0.63420
    346.44427      -0.36580
    346.45648       1.13420
    346.46869       1.25920
    346.48089      -0.24080
    346.49310       0.00920
    346.50531       0.38420
    346.51752       0.88420
    346.52973      -0.36580
    346.54194       2.00920
    346.55414      -0.36580
    346.56635      -0.24080
    346.57856      -0.61580
    346.59077       0.38420
    346.60298       0.38420
    346.61519       1.63420
    346.62740       0.63420
    346.63960       0.50920
    346.65181       0.63420
    346.66402      -0.49080
    346.67623       0.25920
    346.68844      -0.11580
    346.70065       0.88420
    346.71286       1.25920
    346.72506      -1.49080
    346.73727      -0.24080
    346.74948      -0.49080
    346.76169       0.75920
    346.77390       0.00920
    346.78611       2.13420
    346.79832       0.13420
    346.81052       1.13420
    346.82273       0.63420
    346.83494       1.25920
    346.84715       0.50920
    346.85936       1.13420
    346.87157       0.25920
    346.88377      -0.11580
    346.89598       1.25920
    346.90819      -0.49080
    346.92040       0.88420
    346.93261       0.88420
    346.94482       1.38420
    346.95703      -0.49080
    346.96923      -0.49080
    346.98144       0.38420
    346.99365       0.63420
    347.00586       0.25920
    347.01807      -0.99080
    347.03028       0.00920
    347.04249      -0.61580
    347.05469       0.63420
    347.06690       1.00920
    347.07911       1.25920
    347.09132      -0.24080
    347.10353       0.38420
    347.11574      -0.36580
    347.12795       0.13420
    347.14015       0.88420
    347.15236       0.75920
    347.16457       0.00920
    347.17678      -0.61580
    347.18899       0.25920
    347.20120      -0.49080
    347.21340      -0.11580
    347.22561       0.75920
    347.23782       0.00920
    347.25003       0.13420
    347.26224       0.38420
    347.27445       1.38420
    347.28666      -0.49080
    347.29886       0.00920
    347.31107       0.25920
    347.32328       1.63420
    347.33549       1.13420
    347.34770      -0.49080
    347.35991       0.13420
    347.37212       0.25920
    347.38432       0.38420
    347.39653       0.88420
    347.40874       0.50920
    347.42095       0.38420
    347.43316      -0.49080
    347.44537       1.38420
    347.45758       1.38420
    347.46978       0.88420
    347.48199      -0.36580
    347.49420       0.63420
    347.50641       1.63420
    347.51862       0.75920
    347.53083       0.50920
    347.54304       0.88420
    347.55524       0.50920
    347.56745       1.25920
    347.57966       0.75920
    347.59187       1.00920
    347.60408       0.25920
    347.61629       0.50920
    347.62849       1.38420
    347.64070       1.00920
    347.65291      -0.61580
    347.66512       0.38420
    347.67733      -0.36580
    347.68954       1.50920
    347.70175       0.75920
    347.71395       1.63420
    347.72616      -0.49080
    347.73837       0.00920
    347.75058       0.75920
    347.76279       1.00920
    347.77500       2.25920
    347.78721       1.13420
    347.79941       1.13420
    347.81162      -0.24080
    347.82383       0.25920
    347.83604       0.38420
    347.84825       1.00920
    347.86046       0.25920
    347.87267       0.13420
    347.88487       1.00920
    347.89708       0.00920
    347.90929       1.75920
    347.92150      -0.11580
    347.93371       0.25920
    347.94592      -0.99080
    347.95812      -0.11580
    347.97033       0.88420
    347.98254       1.13420
    347.99475       0.25920
    348.00696       0.13420
    348.01917       2.13420
    348.03138       2.50920
    348.04358       0.88420
    348.05579       1.13420
    348.06800       0.75920
    348.08021       0.00920
    348.09242       0.63420
    348.10463      -0.99080
    348.11684       0.00920
    348.12904       0.00920
    348.14125       0.63420
    348.15346       1.13420
    348.16567       1.00920
    348.17788       1.13420
    348.19009       0.00920
    348.20230       1.13420
    348.21450       1.13420
    348.22671       0.63420
    348.23892       0.25920
    348.25113      -0.24080
    348.26334       1.25920
    348.27555      -1.24080
    348.28775       0.63420
    348.29996       1.25920
    348.31217       0.25920
    348.32438       1.13420
    348.33659       0.75920
    348.34880       1.13420
    348.36101      -0.11580
    348.37321       0.00920
    348.38542      -0.61580
    348.39763      -0.36580
    348.40984       0.25920
    348.42205       1.00920
    348.43426      -0.11580
    348.44647       0.25920
    348.45867       0.50920
    348.47088       0.13420
    348.48309       0.88420
    348.49530       1.13420
    348.50751       0.38420
    348.51972       1.25920
    348.53193       0.38420
    348.54413       1.38420
    348.55634       0.88420
    348.56855       0.38420
    348.58076       0.50920
    348.59297       0.25920
    348.60518      -0.36580
    348.61738      -0.49080
    348.62959      -0.74080
    348.64180       0.50920
    348.65401       1.00920
    348.66622       1.75920
    348.67843       0.38420
    348.69064       1.00920
    348.70284      -0.11580
    348.71505      -0.24080
    348.72726       0.88420
    348.73947       0.63420
    348.75168       1.38420
    348.76389       0.88420
    348.77610      -0.61580
    348.78830       0.38420
    348.80051       0.00920
    348.81272       0.13420
    348.82493       0.38420
    348.83714       0.50920
    348.84935       1.25920
    348.86156      -0.11580
    348.87376       1.00920
    348.88597      -0.74080
    348.89818       2.25920
    348.91039       2.25920
    348.92260       0.88420
    348.93481       1.50920
    348.94702      -0.99080
    348.95922      -0.36580
    348.97143       0.00920
    348.98364      -0.86580
    348.99585       1.00920
    349.00806       1.00920
    349.02027       0.88420
    349.03247       0.63420
    349.04468       0.88420
    349.05689      -0.49080
    349.06910      -0.11580
    349.08131       1.13420
    349.09352       0.50920
    349.10573       1.88420
    349.11793      -0.36580
    349.13014       0.13420
    349.14235       0.13420
    349.15456       1.13420
    349.16677       0.88420
    349.17898       0.25920
    349.19119       0.25920
    349.20339       0.25920
    349.21560       0.25920
    349.22781       0.50920
    349.24002       1.13420
[truncated: 59,081 more chars]
