# Supplementary material for: Solvent Controlled Generation of Spin Active Polarons in Two-Dimensional Material under UV Light Irradiation
Source: J Am Chem Soc. 2024 May 2;146(22):15010–8. doi: 10.1021/jacs.3c13296 (PMC11157526; doi:10.1021/jacs.3c13296)
Supplement: Supplementary file 1 — ja3c13296_si_001.zip [file ja3c13296_si_001.zip › Data_archive/EPR-raw-data/Figure-1b-GF-Acetone -dark-90K.txt]

waves=1 length=8192 data=CH1/2 
title= ~
sample= ~
comment= ~
date= 2020/11/06~11:09:18
cf327.000 st60.00 rmfirst fq100.00 md0.6x1
am1.00x100 tc0.03 uF9087.182000 MHz uP0.60000    mW 
accumu= 1
===== CH1 data Wave No.1 ===== 
mT            Intensity 
    302.00000      34.16113
    302.00610      36.16113
    302.01221      36.91113
    302.01831      36.16113
    302.02442      35.28613
    302.03052      36.78613
    302.03663      35.53613
    302.04273      35.41113
    302.04883      35.03613
    302.05494      36.41113
    302.06104      38.03613
    302.06715      35.91113
    302.07325      38.03613
    302.07936      36.78613
    302.08546      38.28613
    302.09156      39.03613
    302.09767      39.53613
    302.10377      40.78613
    302.10988      45.53613
    302.11598      43.66113
    302.12209      44.78613
    302.12819      42.78613
    302.13429      44.66113
    302.14040      41.53613
    302.14650      38.53613
    302.15261      38.53613
    302.15871      39.28613
    302.16482      38.53613
    302.17092      39.41113
    302.17702      39.91113
    302.18313      40.28613
    302.18923      40.03613
    302.19534      41.16113
    302.20144      42.03613
    302.20754      39.28613
    302.21365      41.41113
    302.21975      38.91113
    302.22586      39.53613
    302.23196      36.41113
    302.23807      36.16113
    302.24417      39.53613
    302.25027      38.78613
    302.25638      38.78613
    302.26248      38.78613
    302.26859      39.16113
    302.27469      40.03613
    302.28080      38.28613
    302.28690      36.78613
    302.29300      39.91113
    302.29911      41.91113
    302.30521      41.53613
    302.31132      45.53613
    302.31742      45.16113
    302.32353      45.91113
    302.32963      49.03613
    302.33573      48.28613
    302.34184      48.66113
    302.34794      50.78613
    302.35405      49.28613
    302.36015      49.28613
    302.36626      49.41113
    302.37236      50.78613
    302.37846      49.53613
    302.38457      49.78613
    302.39067      49.91113
    302.39678      50.78613
    302.40288      51.28613
    302.40899      48.53613
    302.41509      51.53613
    302.42119      51.28613
    302.42730      52.66113
    302.43340      52.66113
    302.43951      49.91113
    302.44561      47.91113
    302.45172      48.91113
    302.45782      48.28613
    302.46392      45.91113
    302.47003      44.53613
    302.47613      42.78613
    302.48224      41.66113
    302.48834      39.03613
    302.49445      36.53613
    302.50055      35.53613
    302.50665      33.91113
    302.51276      32.16113
    302.51886      31.03613
    302.52497      32.66113
    302.53107      28.78613
    302.53717      29.28613
    302.54328      28.66113
    302.54938      28.03613
    302.55549      29.78613
    302.56159      31.66113
    302.56770      30.53613
    302.57380      30.53613
    302.57990      34.66113
    302.58601      36.66113
    302.59211      36.91113
    302.59822      38.78613
    302.60432      38.66113
    302.61043      42.16113
    302.61653      41.53613
    302.62263      40.91113
    302.62874      41.91113
    302.63484      43.53613
    302.64095      45.91113
    302.64705      49.28613
    302.65316      51.91113
    302.65926      52.28613
    302.66536      56.03613
    302.67147      55.28613
    302.67757      59.53613
    302.68368      57.91113
    302.68978      59.91113
    302.69589      59.03613
    302.70199      60.53613
    302.70809      57.41113
    302.71420      53.53613
    302.72030      54.53613
    302.72641      49.53613
    302.73251      50.78613
    302.73862      44.91113
    302.74472      47.16113
    302.75082      44.66113
    302.75693      43.03613
    302.76303      43.41113
    302.76914      36.66113
    302.77524      39.03613
    302.78135      40.41113
    302.78745      38.91113
    302.79355      39.41113
    302.79966      37.66113
    302.80576      34.66113
    302.81187      34.66113
    302.81797      32.91113
    302.82408      33.03613
    302.83018      32.41113
    302.83628      29.53613
    302.84239      30.78613
    302.84849      32.03613
    302.85460      34.16113
    302.86070      34.53613
    302.86681      35.53613
    302.87291      35.66113
    302.87901      35.28613
    302.88512      37.78613
    302.89122      36.78613
    302.89733      37.53613
    302.90343      36.66113
    302.90953      37.66113
    302.91564      38.16113
    302.92174      40.03613
    302.92785      41.03613
    302.93395      39.91113
    302.94006      40.66113
    302.94616      37.16113
    302.95226      38.03613
    302.95837      36.16113
    302.96447      39.16113
    302.97058      38.66113
    302.97668      39.78613
    302.98279      41.28613
    302.98889      42.66113
    302.99499      43.41113
    303.00110      44.16113
    303.00720      47.16113
    303.01331      46.16113
    303.01941      47.41113
    303.02552      49.66113
    303.03162      49.16113
    303.03772      45.41113
    303.04383      45.28613
    303.04993      48.41113
    303.05604      47.16113
    303.06214      47.41113
    303.06825      47.78613
    303.07435      48.53613
    303.08045      50.91113
    303.08656      49.78613
    303.09266      52.78613
    303.09877      52.03613
    303.10487      51.03613
    303.11098      50.78613
    303.11708      48.66113
    303.12318      48.78613
    303.12929      48.16113
    303.13539      45.03613
    303.14150      46.28613
    303.14760      43.03613
    303.15371      45.53613
    303.15981      43.78613
    303.16591      44.53613
    303.17202      44.16113
    303.17812      43.16113
    303.18423      44.16113
    303.19033      46.28613
    303.19644      45.03613
    303.20254      47.91113
    303.20864      45.16113
    303.21475      45.03613
    303.22085      48.41113
    303.22696      46.41113
    303.23306      48.28613
    303.23916      47.53613
    303.24527      46.66113
    303.25137      46.28613
    303.25748      43.53613
    303.26358      42.78613
    303.26969      42.53613
    303.27579      40.53613
    303.28189      42.16113
    303.28800      41.53613
    303.29410      41.66113
    303.30021      41.78613
    303.30631      42.16113
    303.31242      44.28613
    303.31852      45.16113
    303.32462      45.66113
    303.33073      48.16113
    303.33683      44.66113
    303.34294      46.78613
    303.34904      44.66113
    303.35515      47.28613
    303.36125      45.78613
    303.36735      47.41113
    303.37346      46.28613
    303.37956      47.28613
    303.38567      46.41113
    303.39177      47.78613
    303.39788      46.28613
    303.40398      46.03613
    303.41008      46.03613
    303.41619      49.03613
    303.42229      44.91113
    303.42840      47.78613
    303.43450      44.28613
    303.44061      45.28613
    303.44671      43.91113
    303.45281      47.91113
    303.45892      46.03613
    303.46502      48.66113
    303.47113      46.41113
    303.47723      46.41113
    303.48334      43.16113
    303.48944      44.41113
    303.49554      41.66113
    303.50165      43.28613
    303.50775      41.78613
    303.51386      43.03613
    303.51996      42.28613
    303.52607      42.91113
    303.53217      44.41113
    303.53827      45.78613
    303.54438      45.66113
    303.55048      44.78613
    303.55659      45.28613
    303.56269      44.66113
    303.56880      46.66113
    303.57490      45.41113
    303.58100      46.41113
    303.58711      45.16113
    303.59321      45.03613
    303.59932      46.03613
    303.60542      44.66113
    303.61152      46.28613
    303.61763      47.78613
    303.62373      47.66113
    303.62984      47.16113
    303.63594      47.91113
    303.64205      44.66113
    303.64815      44.78613
    303.65425      41.91113
    303.66036      43.28613
    303.66646      40.41113
    303.67257      40.28613
    303.67867      40.41113
    303.68478      41.53613
    303.69088      39.28613
    303.69698      39.78613
    303.70309      40.41113
    303.70919      40.91113
    303.71530      42.53613
    303.72140      42.66113
    303.72751      43.53613
    303.73361      44.78613
    303.73971      44.78613
    303.74582      43.66113
    303.75192      43.16113
    303.75803      43.91113
    303.76413      43.53613
    303.77024      45.78613
    303.77634      44.66113
    303.78244      47.03613
    303.78855      45.16113
    303.79465      45.91113
    303.80076      48.66113
    303.80686      47.41113
    303.81297      48.53613
    303.81907      47.03613
    303.82517      48.28613
    303.83128      48.53613
    303.83738      50.66113
    303.84349      51.16113
    303.84959      53.03613
    303.85570      53.03613
    303.86180      56.53613
    303.86790      55.91113
    303.87401      58.41113
    303.88011      56.28613
    303.88622      55.28613
    303.89232      53.41113
    303.89843      55.91113
    303.90453      54.78613
    303.91063      54.41113
    303.91674      53.66113
    303.92284      54.03613
    303.92895      54.53613
    303.93505      55.78613
    303.94115      57.03613
    303.94726      54.78613
    303.95336      54.41113
    303.95947      52.78613
    303.96557      53.16113
    303.97168      52.53613
    303.97778      54.16113
    303.98388      53.53613
    303.98999      50.53613
    303.99609      50.41113
    304.00220      49.03613
    304.00830      48.78613
    304.01441      48.66113
    304.02051      50.66113
    304.02661      49.78613
    304.03272      53.28613
    304.03882      51.03613
    304.04493      51.16113
    304.05103      48.78613
    304.05714      49.41113
    304.06324      48.03613
    304.06934      46.66113
    304.07545      47.03613
    304.08155      44.91113
    304.08766      43.53613
    304.09376      39.53613
    304.09987      40.78613
    304.10597      41.03613
    304.11207      42.28613
    304.11818      42.53613
    304.12428      45.53613
    304.13039      46.41113
    304.13649      49.41113
    304.14260      48.41113
    304.14870      49.53613
    304.15480      50.03613
    304.16091      51.53613
    304.16701      50.41113
    304.17312      49.53613
    304.17922      49.91113
    304.18533      49.41113
    304.19143      47.16113
    304.19753      48.66113
    304.20364      46.91113
    304.20974      48.66113
    304.21585      46.91113
    304.22195      44.91113
    304.22806      43.41113
    304.23416      42.53613
    304.24026      43.53613
    304.24637      43.78613
    304.25247      43.53613
    304.25858      46.03613
    304.26468      46.03613
    304.27079      47.16113
    304.27689      47.41113
    304.28299      45.16113
    304.28910      44.16113
    304.29520      43.41113
    304.30131      40.03613
    304.30741      41.03613
    304.31351      43.41113
    304.31962      45.78613
    304.32572      47.91113
    304.33183      46.66113
    304.33793      49.66113
    304.34404      49.78613
    304.35014      49.16113
    304.35624      51.66113
    304.36235      50.91113
    304.36845      53.78613
    304.37456      53.91113
    304.38066      57.28613
    304.38677      56.28613
    304.39287      57.03613
    304.39897      55.03613
    304.40508      51.66113
    304.41118      49.53613
    304.41729      47.53613
    304.42339      48.28613
    304.42950      45.28613
    304.43560      47.66113
    304.44170      46.66113
    304.44781      46.41113
    304.45391      48.03613
    304.46002      49.41113
    304.46612      48.91113
    304.47223      48.53613
    304.47833      49.78613
    304.48443      51.28613
    304.49054      50.78613
    304.49664      51.53613
    304.50275      52.28613
    304.50885      51.53613
    304.51496      49.53613
    304.52106      51.78613
    304.52716      51.78613
    304.53327      51.91113
    304.53937      51.91113
    304.54548      52.16113
    304.55158      50.53613
    304.55769      48.78613
    304.56379      48.28613
    304.56989      50.28613
    304.57600      48.41113
    304.58210      51.91113
    304.58821      51.03613
    304.59431      54.78613
    304.60042      54.41113
    304.60652      55.03613
    304.61262      52.16113
    304.61873      51.16113
    304.62483      48.66113
    304.63094      51.03613
    304.63704      46.03613
    304.64314      45.91113
    304.64925      46.28613
    304.65535      48.03613
    304.66146      49.03613
    304.66756      50.16113
    304.67367      50.41113
    304.67977      53.03613
    304.68587      52.28613
    304.69198      51.41113
    304.69808      51.41113
    304.70419      49.53613
    304.71029      48.03613
    304.71640      51.03613
    304.72250      46.16113
    304.72860      47.53613
    304.73471      43.78613
    304.74081      45.66113
    304.74692      43.53613
    304.75302      44.16113
    304.75913      43.91113
    304.76523      45.16113
    304.77133      42.28613
    304.77744      44.66113
    304.78354      45.16113
    304.78965      46.16113
    304.79575      47.78613
    304.80186      48.28613
    304.80796      50.16113
    304.81406      51.28613
    304.82017      54.03613
    304.82627      54.03613
    304.83238      57.03613
    304.83848      56.16113
    304.84459      59.41113
    304.85069      55.16113
    304.85679      57.53613
    304.86290      55.16113
    304.86900      52.53613
    304.87511      52.78613
    304.88121      50.78613
    304.88732      49.16113
    304.89342      49.28613
    304.89952      46.41113
    304.90563      47.91113
    304.91173      46.78613
    304.91784      47.78613
    304.92394      47.66113
    304.93005      47.41113
    304.93615      45.66113
    304.94225      47.16113
    304.94836      46.16113
    304.95446      45.28613
    304.96057      46.53613
    304.96667      45.03613
    304.97277      43.66113
    304.97888      41.91113
    304.98498      44.53613
    304.99109      40.91113
    304.99719      41.16113
    305.00330      39.53613
    305.00940      40.28613
    305.01550      40.66113
    305.02161      43.66113
    305.02771      43.91113
    305.03382      46.78613
    305.03992      47.16113
    305.04603      47.53613
    305.05213      47.91113
    305.05823      48.16113
    305.06434      48.66113
    305.07044      48.41113
    305.07655      52.28613
    305.08265      50.78613
    305.08876      50.78613
    305.09486      51.16113
    305.10096      51.66113
    305.10707      53.28613
    305.11317      50.66113
    305.11928      53.03613
    305.12538      51.41113
    305.13149      49.28613
    305.13759      50.66113
    305.14369      52.66113
    305.14980      52.28613
    305.15590      50.78613
    305.16201      52.66113
    305.16811      51.53613
    305.17422      54.28613
    305.18032      51.53613
    305.18642      49.28613
    305.19253      47.53613
    305.19863      46.41113
    305.20474      47.66113
    305.21084      48.16113
    305.21695      48.66113
    305.22305      46.53613
    305.22915      45.91113
    305.23526      44.16113
    305.24136      44.28613
    305.24747      43.91113
    305.25357      44.91113
    305.25968      41.28613
    305.26578      47.91113
    305.27188      44.53613
    305.27799      45.16113
    305.28409      44.03613
    305.29020      43.91113
    305.29630      45.91113
    305.30241      44.41113
    305.30851      46.41113
    305.31461      48.53613
    305.32072      48.53613
    305.32682      49.03613
    305.33293      50.53613
    305.33903      48.91113
    305.34513      50.66113
    305.35124      49.28613
    305.35734      48.91113
    305.36345      47.66113
    305.36955      49.41113
    305.37566      48.41113
    305.38176      50.78613
    305.38786      52.66113
    305.39397      51.66113
    305.40007      52.91113
    305.40618      54.91113
    305.41228      56.41113
    305.41839      54.78613
    305.42449      58.16113
    305.43059      59.91113
    305.43670      60.53613
    305.44280      60.53613
    305.44891      61.53613
    305.45501      56.03613
    305.46112      55.41113
    305.46722      54.16113
    305.47332      51.53613
    305.47943      49.78613
    305.48553      47.16113
    305.49164      45.03613
    305.49774      44.53613
    305.50385      42.66113
    305.50995      40.41113
    305.51605      40.03613
    305.52216      38.78613
    305.52826      37.03613
    305.53437      37.66113
    305.54047      36.16113
    305.54658      36.03613
    305.55268      34.16113
    305.55878      39.78613
    305.56489      40.41113
    305.57099      40.28613
    305.57710      41.78613
    305.58320      43.53613
    305.58931      42.53613
    305.59541      43.91113
    305.60151      45.03613
    305.60762      43.78613
    305.61372      46.16113
    305.61983      47.03613
    305.62593      50.53613
    305.63204      49.78613
    305.63814      51.53613
    305.64424      51.16113
    305.65035      51.91113
    305.65645      54.53613
    305.66256      54.66113
    305.66866      54.66113
    305.67476      56.91113
    305.68087      57.78613
    305.68697      58.03613
    305.69308      56.78613
    305.69918      59.16113
    305.70529      57.41113
    305.71139      55.66113
    305.71749      52.78613
    305.72360      49.53613
    305.72970      45.41113
    305.73581      44.16113
    305.74191      42.91113
    305.74802      41.53613
    305.75412      41.41113
    305.76022      39.41113
    305.76633      40.53613
    305.77243      40.28613
    305.77854      38.16113
    305.78464      39.28613
    305.79075      37.03613
    305.79685      37.66113
    305.80295      37.53613
    305.80906      36.53613
    305.81516      35.03613
    305.82127      34.16113
    305.82737      35.66113
    305.83348      36.91113
    305.83958      35.53613
    305.84568      39.78613
    305.85179      38.16113
    305.85789      41.03613
    305.86400      43.91113
    305.87010      44.28613
    305.87621      44.78613
    305.88231      46.28613
    305.88841      45.41113
    305.89452      48.41113
    305.90062      46.66113
    305.90673      49.16113
    305.91283      48.66113
    305.91894      51.66113
    305.92504      53.78613
    305.93114      56.78613
    305.93725      58.28613
    305.94335      60.28613
    305.94946      63.66113
    305.95556      63.91113
    305.96167      65.66113
    305.96777      64.16113
    305.97387      64.41113
    305.97998      62.03613
    305.98608      60.28613
    305.99219      61.16113
    305.99829      58.03613
    306.00440      56.78613
    306.01050      52.91113
    306.01660      53.41113
    306.02271      49.16113
    306.02881      49.91113
    306.03492      45.66113
    306.04102      44.28613
    306.04712      41.28613
    306.05323      43.53613
    306.05933      40.53613
    306.06544      39.03613
    306.07154      33.41113
    306.07765      31.53613
    306.08375      30.03613
    306.08985      26.66113
    306.09596      27.28613
    306.10206      25.53613
    306.10817      28.78613
    306.11427      27.16113
    306.12038      29.16113
    306.12648      30.03613
    306.13258      33.78613
    306.13869      35.53613
    306.14479      38.03613
    306.15090      37.91113
    306.15700      37.53613
    306.16311      40.28613
    306.16921      41.28613
    306.17531      39.03613
    306.18142      39.03613
    306.18752      38.53613
    306.19363      38.03613
    306.19973      37.53613
    306.20584      33.16113
    306.21194      36.16113
    306.21804      33.91113
    306.22415      33.28613
    306.23025      34.91113
    306.23636      35.28613
    306.24246      33.66113
    306.24857      35.41113
    306.25467      35.53613
    306.26077      36.91113
    306.26688      36.91113
    306.27298      39.41113
    306.27909      40.16113
    306.28519      44.66113
    306.29130      45.78613
    306.29740      47.03613
    306.30350      47.78613
    306.30961      49.53613
    306.31571      49.78613
    306.32182      49.41113
    306.32792      52.41113
    306.33403      49.16113
    306.34013      51.66113
    306.34623      48.16113
    306.35234      51.53613
    306.35844      49.28613
    306.36455      52.66113
    306.37065      49.78613
    306.37675      50.66113
    306.38286      48.41113
    306.38896      47.53613
    306.39507      47.78613
    306.40117      46.91113
    306.40728      46.78613
    306.41338      47.16113
    306.41948      46.28613
    306.42559      46.28613
    306.43169      47.66113
    306.43780      46.66113
    306.44390      48.41113
    306.45001      48.16113
    306.45611      52.03613
    306.46221      50.66113
    306.46832      49.66113
    306.47442      49.91113
    306.48053      49.66113
    306.48663      50.28613
    306.49274      48.53613
    306.49884      49.03613
    306.50494      47.41113
    306.51105      46.78613
    306.51715      45.03613
    306.52326      46.03613
    306.52936      44.78613
    306.53547      44.66113
    306.54157      45.16113
    306.54767      45.16113
    306.55378      44.16113
    306.55988      43.91113
    306.56599      47.03613
    306.57209      42.03613
    306.57820      43.66113
    306.58430      46.03613
    306.59040      44.41113
    306.59651      46.66113
    306.60261      47.16113
    306.60872      46.28613
    306.61482      48.66113
    306.62093      48.16113
    306.62703      48.53613
    306.63313      47.53613
    306.63924      49.16113
    306.64534      48.03613
    306.65145      49.66113
    306.65755      49.03613
    306.66366      45.16113
    306.66976      46.41113
    306.67586      45.16113
    306.68197      44.03613
    306.68807      42.78613
    306.69418      40.03613
    306.70028      40.28613
    306.70639      36.91113
    306.71249      37.91113
    306.71859      36.28613
    306.72470      35.03613
    306.73080      38.16113
    306.73691      38.78613
    306.74301      36.16113
    306.74911      40.53613
    306.75522      40.66113
    306.76132      41.66113
    306.76743      44.16113
    306.77353      42.66113
    306.77964      44.28613
    306.78574      41.41113
    306.79184      42.16113
    306.79795      44.66113
    306.80405      43.78613
    306.81016      42.16113
    306.81626      42.66113
    306.82237      43.53613
    306.82847      41.91113
    306.83457      42.66113
    306.84068      40.53613
    306.84678      41.53613
    306.85289      37.53613
    306.85899      38.41113
    306.86510      33.91113
    306.87120      33.91113
    306.87730      32.03613
    306.88341      33.16113
    306.88951      36.28613
    306.89562      37.53613
    306.90172      38.53613
    306.90783      40.41113
    306.91393      39.53613
    306.92003      42.78613
    306.92614      40.91113
    306.93224      40.78613
    306.93835      39.28613
    306.94445      38.78613
    306.95056      36.41113
    306.95666      35.16113
    306.96276      33.41113
    306.96887      34.16113
    306.97497      33.91113
    306.98108      37.53613
    306.98718      37.03613
    306.99329      39.03613
    306.99939      38.91113
    307.00549      37.78613
    307.01160      35.28613
    307.01770      35.91113
    307.02381      32.91113
    307.02991      28.91113
    307.03602      31.53613
    307.04212      29.41113
    307.04822      30.16113
    307.05433      32.03613
    307.06043      30.78613
    307.06654      30.03613
    307.07264      31.53613
    307.07874      31.78613
    307.08485      29.78613
    307.09095      29.78613
    307.09706      31.03613
    307.10316      33.03613
    307.10927      35.78613
    307.11537      37.53613
    307.12147      38.16113
    307.12758      40.91113
    307.13368      43.03613
    307.13979      42.28613
    307.14589      45.03613
    307.15200      46.03613
    307.15810      45.66113
    307.16420      46.41113
    307.17031      44.41113
    307.17641      46.66113
    307.18252      44.41113
    307.18862      43.91113
    307.19473      46.53613
    307.20083      44.28613
    307.20693      43.53613
    307.21304      42.28613
    307.21914      43.16113
    307.22525      39.91113
    307.23135      40.53613
    307.23746      38.16113
    307.24356      36.53613
    307.24966      33.28613
    307.25577      31.78613
    307.26187      31.66113
    307.26798      27.66113
    307.27408      28.03613
    307.28019      26.03613
    307.28629      25.28613
    307.29239      27.91113
    307.29850      25.78613
    307.30460      30.41113
    307.31071      30.78613
    307.31681      32.28613
    307.32292      31.91113
    307.32902      33.41113
    307.33512      33.03613
    307.34123      31.78613
    307.34733      35.41113
    307.35344      33.16113
    307.35954      31.91113
    307.36565      34.66113
    307.37175      32.16113
    307.37785      33.16113
    307.38396      34.78613
    307.39006      36.66113
    307.39617      34.28613
    307.40227      36.03613
    307.40838      35.66113
    307.41448      37.91113
    307.42058      38.41113
    307.42669      37.28613
    307.43279      39.28613
    307.43890      39.41113
    307.44500      42.78613
    307.45110      43.66113
    307.45721      43.41113
    307.46331      45.66113
    307.46942      43.66113
    307.47552      41.41113
    307.48163      40.16113
    307.48773      38.16113
    307.49383      38.41113
    307.49994      38.53613
    307.50604      36.28613
    307.51215      35.53613
    307.51825      36.28613
    307.52436      34.91113
    307.53046      34.53613
    307.53656      36.78613
    307.54267      33.91113
    307.54877      34.41113
    307.55488      31.16113
    307.56098      33.53613
    307.56709      32.53613
    307.57319      32.53613
    307.57929      32.53613
    307.58540      36.28613
    307.59150      38.16113
    307.59761      38.66113
    307.60371      38.16113
    307.60982      41.03613
    307.61592      41.66113
    307.62202      40.78613
    307.62813      39.16113
    307.63423      36.41113
    307.64034      35.16113
    307.64644      34.16113
    307.65255      31.41113
    307.65865      32.28613
    307.66475      32.16113
    307.67086      33.53613
    307.67696      34.16113
    307.68307      35.66113
    307.68917      36.41113
    307.69528      35.16113
    307.70138      37.28613
    307.70748      37.78613
    307.71359      39.03613
    307.71969      38.16113
    307.72580      38.53613
    307.73190      36.41113
    307.73801      37.03613
    307.74411      35.78613
    307.75021      36.91113
    307.75632      35.91113
    307.76242      40.78613
    307.76853      39.41113
    307.77463      39.16113
    307.78073      43.16113
    307.78684      41.16113
    307.79294      43.03613
    307.79905      40.16113
    307.80515      39.91113
    307.81126      37.78613
    307.81736      39.78613
    307.82346      40.28613
    307.82957      38.53613
    307.83567      38.53613
    307.84178      39.66113
    307.84788      41.41113
    307.85399      38.41113
    307.86009      41.66113
    307.86619      39.03613
    307.87230      37.16113
    307.87840      38.03613
    307.88451      34.91113
    307.89061      36.03613
    307.89672      36.41113
    307.90282      37.28613
    307.90892      35.41113
    307.91503      33.78613
    307.92113      32.91113
    307.92724      33.66113
    307.93334      33.16113
    307.93945      33.16113
    307.94555      31.66113
    307.95165      37.03613
    307.95776      35.03613
    307.96386      35.28613
    307.96997      33.78613
    307.97607      33.03613
    307.98218      29.41113
    307.98828      31.03613
    307.99438      27.28613
    308.00049      26.53613
    308.00659      27.78613
    308.01270      26.28613
    308.01880      28.16113
    308.02491      31.91113
    308.03101      31.53613
    308.03711      34.41113
    308.04322      33.53613
    308.04932      34.66113
    308.05543      35.53613
    308.06153      35.91113
    308.06764      37.16113
    308.07374      37.03613
    308.07984      41.66113
    308.08595      39.66113
    308.09205      40.41113
    308.09816      38.28613
    308.10426      38.16113
    308.11037      38.66113
    308.11647      38.16113
    308.12257      39.03613
    308.12868      40.66113
    308.13478      38.66113
    308.14089      39.53613
    308.14699      40.66113
    308.15309      39.41113
    308.15920      40.91113
    308.16530      37.53613
    308.17141      38.66113
    308.17751      37.53613
    308.18362      37.28613
    308.18972      39.28613
    308.19582      37.78613
    308.20193      38.28613
    308.20803      37.16113
    308.21414      37.03613
    308.22024      37.41113
    308.22635      37.41113
    308.23245      37.03613
    308.23855      37.66113
    308.24466      35.78613
    308.25076      35.03613
    308.25687      37.16113
    308.26297      33.16113
    308.26908      32.53613
    308.27518      33.16113
    308.28128      33.53613
    308.28739      34.16113
    308.29349      35.28613
    308.29960      37.53613
    308.30570      37.41113
    308.31181      38.53613
    308.31791      37.66113
    308.32401      39.28613
    308.33012      42.16113
    308.33622      40.28613
    308.34233      42.53613
    308.34843      42.16113
    308.35454      40.78613
    308.36064      41.78613
    308.36674      40.28613
    308.37285      43.03613
    308.37895      43.28613
    308.38506      40.91113
    308.39116      40.91113
    308.39727      41.28613
    308.40337      44.41113
    308.40947      43.78613
    308.41558      47.16113
    308.42168      46.91113
    308.42779      47.53613
    308.43389      49.16113
    308.44000      46.16113
    308.44610      43.41113
    308.45220      41.16113
    308.45831      41.53613
    308.46441      40.91113
    308.47052      38.41113
    308.47662      39.16113
    308.48272      38.28613
    308.48883      37.41113
    308.49493      37.53613
    308.50104      33.91113
    308.50714      35.16113
    308.51325      32.16113
    308.51935      30.78613
    308.52545      31.53613
    308.53156      31.91113
    308.53766      31.66113
    308.54377      33.03613
    308.54987      33.53613
    308.55598      34.78613
    308.56208      37.78613
    308.56818      37.91113
    308.57429      39.03613
    308.58039      39.16113
    308.58650      41.78613
    308.59260      40.66113
    308.59871      41.91113
    308.60481      40.91113
    308.61091      43.03613
    308.61702      42.53613
    308.62312      42.78613
    308.62923      42.41113
    308.63533      42.66113
    308.64144      42.16113
    308.64754      40.78613
    308.65364      38.91113
    308.65975      37.66113
    308.66585      34.78613
    308.67196      32.91113
    308.67806      34.16113
    308.68417      33.28613
    308.69027      32.28613
    308.69637      30.28613
    308.70248      33.41113
    308.70858      33.03613
    308.71469      32.41113
    308.72079      33.78613
    308.72690      36.03613
    308.73300      33.28613
    308.73910      33.16113
    308.74521      32.53613
    308.75131      32.91113
    308.75742      33.91113
    308.76352      35.41113
    308.76963      34.91113
    308.77573      36.16113
    308.78183      36.66113
    308.78794      37.41113
    308.79404      39.53613
    308.80015      38.78613
    308.80625      36.28613
    308.81236      37.03613
    308.81846      37.53613
    308.82456      36.53613
    308.83067      37.28613
    308.83677      38.66113
    308.84288      39.16113
    308.84898      37.66113
    308.85508      40.91113
    308.86119      40.03613
    308.86729      41.78613
    308.87340      40.53613
    308.87950      43.91113
    308.88561      44.66113
    308.89171      39.28613
    308.89781      40.41113
    308.90392      38.66113
    308.91002      38.78613
    308.91613      38.66113
    308.92223      37.91113
    308.92834      38.78613
    308.93444      38.16113
    308.94054      39.53613
    308.94665      38.91113
    308.95275      38.78613
    308.95886      39.16113
    308.96496      42.03613
    308.97107      44.28613
    308.97717      43.91113
    308.98327      42.66113
    308.98938      43.53613
    308.99548      40.41113
    309.00159      40.53613
    309.00769      39.28613
    309.01380      38.66113
    309.01990      38.28613
    309.02600      37.91113
    309.03211      33.41113
    309.03821      29.16113
    309.04432      27.66113
    309.05042      28.16113
    309.05653      27.28613
    309.06263      28.53613
    309.06873      27.03613
    309.07484      27.78613
    309.08094      27.78613
    309.08705      28.16113
    309.09315      24.91113
    309.09926      26.78613
    309.10536      27.66113
    309.11146      29.53613
    309.11757      27.53613
    309.12367      27.78613
    309.12978      26.41113
    309.13588      25.91113
    309.14199      25.66113
    309.14809      26.66113
    309.15419      26.41113
    309.16030      31.41113
    309.16640      28.28613
    309.17251      32.41113
    309.17861      33.53613
    309.18471      36.16113
    309.19082      36.78613
    309.19692      36.66113
    309.20303      38.03613
    309.20913      39.41113
    309.21524      40.91113
    309.22134      41.53613
    309.22744      41.53613
    309.23355      41.28613
    309.23965      38.91113
    309.24576      40.66113
    309.25186      41.53613
    309.25797      40.78613
    309.26407      43.28613
    309.27017      39.66113
    309.27628      38.91113
    309.28238      37.53613
    309.28849      33.41113
    309.29459      33.03613
    309.30070      33.41113
    309.30680      29.28613
    309.31290      29.16113
    309.31901      29.16113
    309.32511      31.41113
    309.33122      28.66113
    309.33732      30.41113
    309.34343      27.53613
    309.34953      28.78613
    309.35563      27.66113
    309.36174      26.03613
    309.36784      21.66113
    309.37395      22.91113
    309.38005      24.28613
    309.38616      21.91113
    309.39226      23.66113
    309.39836      24.03613
    309.40447      24.28613
    309.41057      21.78613
    309.41668      22.78613
    309.42278      24.16113
    309.42889      25.16113
    309.43499      25.16113
    309.44109      26.91113
    309.44720      26.28613
    309.45330      28.28613
    309.45941      28.78613
    309.46551      29.53613
    309.47162      29.28613
    309.47772      28.16113
    309.48382      31.66113
    309.48993      33.16113
    309.49603      32.41113
    309.50214      33.41113
    309.50824      33.03613
    309.51435      35.16113
    309.52045      32.03613
    309.52655      35.53613
    309.53266      34.66113
    309.53876      37.53613
    309.54487      35.91113
    309.55097      35.66113
    309.55707      33.91113
    309.56318      29.91113
    309.56928      28.91113
    309.57539      26.66113
    309.58149      25.66113
    309.58760      23.53613
    309.59370      22.78613
    309.59980      21.41113
    309.60591      18.53613
    309.61201      17.53613
    309.61812      16.16113
    309.62422      14.28613
    309.63033      12.41113
    309.63643      13.91113
    309.64253      15.28613
    309.64864      18.03613
    309.65474      20.78613
    309.66085      23.78613
    309.66695      26.91113
    309.67306      25.91113
    309.67916      27.03613
    309.68526      28.16113
    309.69137      29.03613
    309.69747      29.16113
    309.70358      28.28613
    309.70968      30.66113
    309.71579      30.66113
    309.72189      31.91113
    309.72799      32.16113
    309.73410      35.78613
    309.74020      32.16113
    309.74631      35.91113
    309.75241      32.91113
    309.75852      32.78613
    309.76462      32.53613
    309.77072      33.91113
    309.77683      32.16113
    309.78293      34.53613
    309.78904      36.66113
    309.79514      39.28613
    309.80125      35.53613
    309.80735      39.41113
    309.81345      40.78613
    309.81956      37.91113
    309.82566      40.41113
    309.83177      37.28613
    309.83787      36.78613
    309.84398      36.66113
    309.85008      36.91113
    309.85618      37.53613
    309.86229      36.16113
    309.86839      36.41113
    309.87450      35.41113
    309.88060      34.91113
    309.88670      36.53613
    309.89281      34.16113
    309.89891      34.03613
    309.90502      33.91113
    309.91112      33.78613
    309.91723      31.03613
    309.92333      31.53613
    309.92943      30.53613
    309.93554      33.16113
    309.94164      33.03613
    309.94775      32.66113
    309.95385      35.16113
    309.95996      34.16113
    309.96606      35.66113
    309.97216      33.91113
    309.97827      33.03613
    309.98437      33.66113
    309.99048      33.41113
    309.99658      33.41113
    310.00269      34.66113
    310.00879      34.91113
    310.01489      32.78613
    310.02100      32.28613
    310.02710      30.78613
    310.03321      28.03613
    310.03931      27.28613
    310.04542      27.03613
    310.05152      24.66113
    310.05762      24.16113
    310.06373      27.16113
    310.06983      26.66113
    310.07594      26.53613
    310.08204      25.03613
    310.08815      25.66113
    310.09425      28.41113
    310.10035      27.41113
    310.10646      29.41113
    310.11256      26.03613
    310.11867      25.91113
    310.12477      27.91113
    310.13088      25.41113
    310.13698      27.16113
    310.14308      23.41113
    310.14919      26.91113
    310.15529      25.28613
    310.16140      28.53613
    310.16750      28.78613
    310.17361      28.66113
    310.17971      27.16113
    310.18581      28.16113
    310.19192      26.28613
    310.19802      27.41113
    310.20413      26.91113
    310.21023      28.03613
    310.21634      26.53613
    310.22244      27.78613
    310.22854      24.66113
    310.23465      24.78613
    310.24075      27.16113
    310.24686      24.91113
    310.25296      23.91113
    310.25906      24.78613
    310.26517      26.91113
    310.27127      26.53613
    310.27738      29.28613
    310.28348      33.28613
    310.28959      32.28613
    310.29569      33.53613
    310.30179      32.66113
    310.30790      33.41113
    310.31400      32.41113
    310.32011      30.78613
    310.32621      29.78613
    310.33232      30.03613
    310.33842      26.91113
    310.34452      26.41113
    310.35063      26.28613
    310.35673      26.53613
    310.36284      28.53613
    310.36894      29.41113
    310.37505      28.91113
    310.38115      28.78613
    310.38725      26.66113
    310.39336      26.53613
    310.39946      25.16113
    310.40557      26.91113
    310.41167      25.66113
    310.41778      28.66113
    310.42388      26.16113
    310.42998      27.78613
    310.43609      26.78613
    310.44219      27.66113
    310.44830      27.28613
    310.45440      27.66113
    310.46051      24.78613
    310.46661      24.78613
    310.47271      26.66113
    310.47882      22.03613
    310.48492      21.91113
    310.49103      20.28613
    310.49713      18.91113
    310.50324      19.53613
    310.50934      19.53613
    310.51544      19.41113
    310.52155      20.41113
    310.52765      21.16113
    310.53376      23.16113
    310.53986      20.16113
    310.54597      19.91113
    310.55207      21.28613
    310.55817      17.78613
    310.56428      18.78613
    310.57038      17.53613
    310.57649      18.66113
    310.58259      18.41113
    310.58869      18.91113
    310.59480      19.53613
    310.60090      22.66113
    310.60701      18.78613
    310.61311      19.66113
    310.61922      18.28613
    310.62532      15.03613
    310.63142      14.16113
    310.63753      13.78613
    310.64363      14.53613
    310.64974      12.03613
    310.65584      12.66113
    310.66195      14.41113
    310.66805      13.53613
    310.67415      14.66113
    310.68026      15.03613
    310.68636      18.28613
    310.69247      19.28613
    310.69857      23.41113
    310.70468      24.28613
    310.71078      28.66113
    310.71688      30.91113
    310.72299      28.78613
    310.72909      30.16113
    310.73520      28.91113
    310.74130      29.91113
    310.74741      28.28613
    310.75351      29.03613
    310.75961      29.16113
    310.76572      33.41113
    310.77182      28.91113
    310.77793      31.28613
    310.78403      29.03613
    310.79014      31.03613
    310.79624      29.16113
    310.80234      30.78613
    310.80845      32.28613
    310.81455      34.03613
    310.82066      33.91113
    310.82676      35.53613
    310.83287      36.66113
    310.83897      33.66113
    310.84507      32.16113
    310.85118      31.03613
    310.85728      29.41113
    310.86339      27.53613
    310.86949      24.78613
    310.87560      24.03613
    310.88170      25.53613
    310.88780      26.28613
    310.89391      27.03613
    310.90001      26.53613
    310.90612      25.91113
    310.91222      25.53613
    310.91832      23.78613
    310.92443      24.78613
    310.93053      23.53613
    310.93664      22.16113
    310.94274      20.41113
    310.94885      21.41113
    310.95495      21.66113
    310.96105      19.78613
    310.96716      20.78613
    310.97326      19.41113
    310.97937      18.91113
    310.98547      16.16113
    310.99158      17.91113
    310.99768      15.53613
    311.00378      17.41113
    311.00989      16.41113
    311.01599      14.78613
    311.02210      14.78613
    311.02820      16.16113
    311.03431      14.78613
    311.04041      14.03613
    311.04651      14.53613
    311.05262      14.78613
    311.05872      18.16113
    311.06483      19.78613
    311.07093      21.91113
    311.07704      23.28613
    311.08314      22.41113
    311.08924      25.03613
    311.09535      23.03613
    311.10145      27.66113
    311.10756      28.03613
    311.11366      32.41113
    311.11977      35.16113
    311.12587      37.66113
    311.13197      40.66113
    311.13808      37.91113
    311.14418      38.28613
    311.15029      37.53613
    311.15639      35.41113
    311.16250      37.03613
    311.16860      34.16113
    311.17470      35.78613
    311.18081      38.03613
    311.18691      36.28613
    311.19302      38.28613
    311.19912      38.28613
    311.20523      39.41113
    311.21133      40.28613
    311.21743      40.66113
    311.22354      37.53613
    311.22964      39.03613
    311.23575      37.41113
    311.24185      36.41113
    311.24796      33.53613
    311.25406      31.78613
    311.26016      29.91113
    311.26627      28.41113
    311.27237      27.28613
    311.27848      24.41113
    311.28458      23.91113
    311.29068      23.78613
    311.29679      21.41113
    311.30289      21.28613
    311.30900      22.03613
    311.31510      17.41113
    311.32121      19.66113
    311.32731      19.91113
    311.33341      21.16113
    311.33952      21.78613
    311.34562      20.78613
    311.35173      20.41113
    311.35783      20.28613
    311.36394      21.78613
    311.37004      20.91113
    311.37614      23.28613
    311.38225      24.16113
    311.38835      24.03613
    311.39446      24.78613
    311.40056      26.16113
    311.40667      25.28613
    311.41277      25.78613
    311.41887      26.53613
    311.42498      27.78613
    311.43108      26.78613
    311.43719      29.28613
    311.44329      28.16113
    311.44940      28.78613
    311.45550      28.66113
    311.46160      27.03613
    311.46771      24.91113
    311.47381      27.03613
    311.47992      28.16113
    311.48602      27.41113
    311.49213      30.03613
    311.49823      28.78613
    311.50433      30.03613
    311.51044      32.78613
    311.51654      29.91113
    311.52265      31.03613
    311.52875      30.28613
    311.53486      30.03613
    311.54096      30.16113
    311.54706      29.78613
    311.55317      29.41113
    311.55927      28.91113
    311.56538      27.03613
    311.57148      28.03613
    311.57759      28.28613
    311.58369      26.53613
    311.58979      26.41113
    311.59590      25.78613
    311.60200      26.53613
    311.60811      29.91113
    311.61421      25.91113
    311.62031      25.91113
    311.62642      24.53613
    311.63252      27.03613
    311.63863      26.66113
    311.64473      26.41113
    311.65084      28.03613
    311.65694      30.78613
    311.66304      30.03613
    311.66915      32.28613
    311.67525      30.41113
    311.68136      31.16113
    311.68746      29.66113
    311.69357      32.28613
    311.69967      31.28613
    311.70577      28.53613
    311.71188      30.91113
    311.71798      31.28613
    311.72409      32.91113
    311.73019      31.28613
    311.73630      29.78613
    311.74240      27.28613
    311.74850      27.28613
    311.75461      25.28613
    311.76071      27.03613
    311.76682      24.28613
    311.77292      28.03613
    311.77903      27.41113
    311.78513      25.91113
    311.79123      29.03613
    311.79734      28.78613
    311.80344      30.41113
    311.80955      28.78613
    311.81565      29.53613
    311.82176      25.28613
    311.82786      21.91113
    311.83396      19.91113
    311.84007      20.66113
    311.84617      18.28613
    311.85228      18.91113
    311.85838      18.66113
    311.86449      20.16113
    311.87059      21.28613
    311.87669      24.53613
    311.88280      20.53613
    311.88890      20.41113
    311.89501      20.28613
    311.90111      19.53613
    311.90722      22.41113
    311.91332      22.41113
    311.91942      23.28613
    311.92553      25.78613
    311.93163      30.28613
    311.93774      28.78613
    311.94384      29.78613
    311.94995      33.78613
    311.95605      31.78613
    311.96215      31.53613
    311.96826      30.78613
    311.97436      31.03613
    311.98047      32.41113
    311.98657      29.53613
    311.99267      28.66113
    311.99878      28.03613
    312.00488      25.53613
    312.01099      24.41113
    312.01709      24.28613
    312.02320      22.91113
    312.02930      23.28613
    312.03540      22.66113
    312.04151      22.66113
    312.04761      20.03613
    312.05372      21.16113
    312.05982      17.66113
    312.06593      19.16113
    312.07203      16.66113
    312.07813      17.78613
    312.08424      18.41113
    312.09034      16.91113
    312.09645      19.66113
    312.10255      19.16113
    312.10866      23.03613
    312.11476      24.53613
    312.12086      26.41113
    312.12697      24.66113
    312.13307      28.03613
    312.13918      29.78613
    312.14528      31.53613
    312.15139      30.16113
    312.15749      33.53613
    312.16359      31.91113
    312.16970      32.91113
    312.17580      30.66113
    312.18191      31.41113
    312.18801      30.41113
    312.19412      31.16113
    312.20022      29.53613
    312.20632      29.78613
    312.21243      30.03613
    312.21853      31.41113
    312.22464      34.66113
    312.23074      35.53613
    312.23685      43.16113
    312.24295      42.41113
    312.24905      44.91113
    312.25516      41.91113
    312.26126      41.91113
    312.26737      39.78613
    312.27347      38.28613
    312.27958      37.41113
    312.28568      39.41113
    312.29178      34.78613
    312.29789      36.03613
    312.30399      35.53613
    312.31010      36.53613
    312.31620      37.28613
    312.32230      36.28613
    312.32841      37.91113
    312.33451      37.66113
    312.34062      38.03613
    312.34672      38.53613
    312.35283      38.28613
    312.35893      35.41113
    312.36503      36.91113
    312.37114      36.53613
    312.37724      39.91113
    312.38335      39.41113
    312.38945      42.78613
    312.39556      41.41113
    312.40166      39.66113
    312.40776      38.78613
    312.41387      40.66113
    312.41997      39.03613
    312.42608      36.53613
    312.43218      37.66113
    312.43829      35.91113
    312.44439      33.78613
    312.45049      33.66113
    312.45660      32.03613
    312.46270      32.03613
    312.46881      32.53613
    312.47491      32.03613
    312.48102      32.53613
    312.48712      34.03613
    312.49322      35.78613
    312.49933      35.16113
    312.50543      37.41113
    312.51154      34.53613
    312.51764      35.16113
    312.52375      32.91113
    312.52985      35.28613
    312.53595      32.78613
    312.54206      34.78613
    312.54816      35.41113
    312.55427      34.41113
    312.56037      33.03613
    312.56648      32.66113
    312.57258      31.53613
    312.57868      30.03613
    312.58479      31.66113
    312.59089      32.16113
    312.59700      33.53613
    312.60310      34.28613
    312.60921      31.41113
    312.61531      33.53613
    312.62141      30.53613
    312.62752      28.16113
    312.63362      26.78613
    312.63973      22.91113
    312.64583      19.66113
    312.65194      19.91113
    312.65804      18.78613
    312.66414      19.28613
    312.67025      22.16113
    312.67635      22.03613
    312.68246      25.78613
    312.68856      26.16113
    312.69466      30.53613
    312.70077      30.78613
    312.70687      32.03613
    312.71298      34.91113
    312.71908      32.78613
    312.72519      35.78613
    312.73129      37.53613
    312.73739      38.28613
    312.74350      39.91113
    312.74960      39.91113
    312.75571      37.78613
    312.76181      38.41113
    312.76792      33.78613
    312.77402      30.78613
    312.78012      27.91113
    312.78623      29.16113
    312.79233      28.16113
    312.79844      26.66113
    312.80454      27.28613
    312.81065      25.28613
    312.81675      25.03613
    312.82285      23.91113
    312.82896      23.91113
    312.83506      22.28613
    312.84117      23.28613
    312.84727      26.91113
    312.85338      26.41113
    312.85948      28.53613
    312.86558      28.91113
    312.87169      33.53613
    312.87779      30.53613
    312.88390      31.66113
    312.89000      29.66113
    312.89611      32.03613
    312.90221      33.16113
    312.90831      33.41113
    312.91442      34.53613
    312.92052      36.41113
    312.92663      37.03613
    312.93273      37.53613
    312.93884      39.16113
    312.94494      39.66113
    312.95104      37.28613
    312.95715      38.66113
    312.96325      35.78613
    312.96936      36.28613
    312.97546      36.53613
    312.98157      36.91113
    312.98767      34.41113
    312.99377      32.78613
    312.99988      29.66113
    313.00598      29.41113
    313.01209      28.41113
    313.01819      25.41113
    313.02429      26.66113
    313.03040      27.03613
    313.03650      26.78613
    313.04261      32.28613
    313.04871      28.91113
    313.05482      34.03613
    313.06092      32.41113
    313.06702      32.53613
    313.07313      32.03613
    313.07923      33.16113
    313.08534      33.03613
    313.09144      33.66113
    313.09755      31.91113
    313.10365      30.03613
    313.10975      31.16113
    313.11586      28.41113
    313.12196      29.28613
    313.12807      27.53613
    313.13417      28.66113
    313.14028      28.28613
    313.14638      29.28613
    313.15248      30.53613
    313.15859      31.41113
    313.16469      31.66113
    313.17080      31.53613
    313.17690      33.66113
    313.18301      33.41113
    313.18911      32.03613
    313.19521      35.53613
    313.20132      34.53613
    313.20742      32.53613
    313.21353      33.91113
    313.21963      30.91113
    313.22574      31.91113
    313.23184      32.16113
    313.23794      31.28613
    313.24405      34.78613
    313.25015      35.16113
    313.25626      36.66113
    313.26236      37.66113
    313.26847      37.53613
    313.27457      35.53613
    313.28067      35.03613
    313.28678      36.03613
    313.29288      34.78613
    313.29899      35.78613
    313.30509      32.91113
    313.31120      35.91113
    313.31730      37.66113
    313.32340      36.78613
    313.32951      39.03613
    313.33561      37.91113
    313.34172      38.03613
    313.34782      40.16113
    313.35393      35.53613
    313.36003      39.03613
    313.36613      38.16113
    313.37224      39.28613
    313.37834      38.78613
    313.38445      41.16113
    313.39055      40.91113
    313.39665      42.91113
    313.40276      42.28613
    313.40886      43.16113
    313.41497      43.16113
    313.42107      43.53613
    313.42718      44.66113
    313.43328      45.66113
    313.43938      44.16113
    313.44549      43.66113
    313.45159      43.03613
    313.45770      41.41113
    313.46380      41.03613
    313.46991      38.03613
    313.47601      35.41113
    313.48211      36.16113
    313.48822      34.91113
    313.49432      34.78613
    313.50043      35.66113
    313.50653      33.66113
    313.51264      35.03613
    313.51874      33.28613
    313.52484      32.28613
    313.53095      32.91113
    313.53705      31.91113
    313.54316      32.03613
    313.54926      35.03613
    313.55537      33.28613
    313.56147      34.03613
    313.56757      35.41113
    313.57368      32.53613
    313.57978      32.03613
    313.58589      30.28613
    313.59199      30.66113
    313.59810      32.53613
    313.60420      32.03613
    313.61030      30.28613
    313.61641      28.28613
    313.62251      28.66113
    313.62862      29.03613
    313.63472      29.28613
    313.64083      29.16113
    313.64693      30.28613
    313.65303      30.66113
    313.65914      30.16113
    313.66524      33.91113
    313.67135      31.91113
    313.67745      35.41113
    313.68356      37.16113
    313.68966      37.91113
    313.69576      39.66113
    313.70187      41.16113
    313.70797      36.66113
    313.71408      39.78613
    313.72018      35.91113
    313.72628      37.28613
    313.73239      33.91113
    313.73849      32.66113
    313.74460      29.28613
    313.75070      30.53613
    313.75681      27.16113
    313.76291      27.16113
    313.76901      25.78613
    313.77512      24.78613
    313.78122      24.91113
    313.78733      24.66113
    313.79343      24.66113
    313.79954      25.78613
    313.80564      27.16113
    313.81174      27.91113
    313.81785      29.78613
    313.82395      30.41113
    313.83006      30.53613
    313.83616      32.16113
    313.84227      34.53613
    313.84837      32.03613
    313.85447      33.66113
    313.86058      34.03613
    313.86668      36.78613
    313.87279      37.16113
    313.87889      38.66113
    313.88500      36.16113
    313.89110      37.66113
    313.89720      37.78613
    313.90331      37.53613
    313.90941      38.28613
    313.91552      35.03613
    313.92162      37.41113
    313.92773      36.78613
    313.93383      38.28613
    313.93993      35.78613
    313.94604      37.78613
    313.95214      36.53613
    313.95825      38.53613
    313.96435      38.41113
    313.97046      39.03613
    313.97656      38.78613
    313.98266      37.78613
    313.98877      37.91113
    313.99487      37.41113
    314.00098      38.66113
    314.00708      36.78613
    314.01319      36.16113
    314.01929      34.53613
    314.02539      34.03613
    314.03150      33.03613
    314.03760      35.41113
    314.04371      34.91113
    314.04981      34.41113
    314.05592      33.53613
    314.06202      34.28613
    314.06812      32.41113
    314.07423      34.28613
    314.08033      33.16113
    314.08644      34.03613
    314.09254      31.16113
    314.09864      32.66113
    314.10475      30.78613
    314.11085      32.16113
    314.11696      30.91113
    314.12306      28.78613
    314.12917      28.03613
    314.13527      30.91113
    314.14137      29.53613
    314.14748      31.78613
    314.15358      29.78613
    314.15969      33.28613
    314.16579      33.91113
    314.17190      36.28613
    314.17800      34.91113
    314.18410      37.53613
    314.19021      35.91113
    314.19631      36.28613
    314.20242      36.16113
    314.20852      35.78613
    314.21463      34.41113
    314.22073      34.16113
    314.22683      31.16113
    314.23294      31.91113
    314.23904      31.78613
    314.24515      29.28613
    314.25125      32.66113
    314.25736      29.91113
    314.26346      30.41113
    314.26956      27.66113
    314.27567      26.03613
    314.28177      23.53613
    314.28788      26.41113
    314.29398      25.41113
    314.30009      27.28613
    314.30619      25.16113
    314.31229      24.91113
    314.31840      25.53613
    314.32450      24.66113
    314.33061      26.53613
    314.33671      29.16113
    314.34282      28.91113
    314.34892      31.03613
    314.35502      32.28613
    314.36113      25.41113
    314.36723      30.16113
    314.37334      29.41113
    314.37944      28.91113
    314.38555      31.91113
    314.39165      29.03613
    314.39775      26.78613
    314.40386      28.91113
    314.40996      30.16113
    314.41607      32.03613
    314.42217      30.78613
    314.42827      36.16113
    314.43438      35.03613
    314.44048      33.78613
    314.44659      35.16113
    314.45269      31.66113
    314.45880      32.53613
    314.46490      31.78613
    314.47100      32.53613
    314.47711      32.53613
    314.48321      30.03613
    314.48932      28.03613
    314.49542      29.03613
    314.50153      28.53613
    314.50763      29.03613
    314.51373      33.16113
    314.51984      28.28613
    314.52594      33.78613
    314.53205      32.53613
    314.53815      33.78613
    314.54426      34.41113
    314.55036      38.28613
    314.55646      37.78613
    314.56257      41.03613
    314.56867      42.03613
    314.57478      42.41113
    314.58088      42.53613
    314.58699      41.91113
    314.59309      38.78613
    314.59919      34.91113
    314.60530      34.91113
    314.61140      31.28613
    314.61751      27.66113
    314.62361      27.91113
    314.62972      27.03613
    314.63582      28.03613
    314.64192      28.03613
    314.64803      30.16113
    314.65413      30.66113
    314.66024      31.03613
    314.66634      33.91113
    314.67245      32.66113
    314.67855      33.41113
    314.68465      35.16113
    314.69076      36.28613
    314.69686      36.91113
    314.70297      33.78613
    314.70907      35.41113
    314.71518      34.66113
    314.72128      35.28613
    314.72738      35.66113
    314.73349      33.16113
    314.73959      32.78613
    314.74570      32.16113
    314.75180      29.03613
    314.75791      30.91113
    314.76401      27.91113
    314.77011      30.41113
    314.77622      31.03613
    314.78232      32.41113
    314.78843      33.66113
    314.79453      34.53613
    314.80063      36.66113
    314.80674      36.16113
    314.81284      38.28613
    314.81895      39.28613
    314.82505      40.28613
    314.83116      41.03613
    314.83726      40.66113
    314.84336      41.41113
    314.84947      43.03613
    314.85557      41.91113
    314.86168      44.16113
    314.86778      43.91113
    314.87389      41.66113
    314.87999      42.16113
    314.88609      38.41113
    314.89220      37.41113
    314.89830      36.66113
    314.90441      34.03613
    314.91051      32.16113
    314.91662      34.91113
    314.92272      35.91113
    314.92882      35.16113
    314.93493      36.91113
    314.94103      35.66113
    314.94714      37.03613
    314.95324      37.53613
    314.95935      36.91113
    314.96545      37.03613
    314.97155      36.53613
    314.97766      37.53613
    314.98376      36.03613
    314.98987      38.53613
    314.99597      37.78613
    315.00208      38.66113
    315.00818      38.66113
    315.01428      38.66113
    315.02039      41.78613
    315.02649      41.16113
    315.03260      41.66113
    315.03870      40.41113
    315.04481      41.91113
    315.05091      41.28613
    315.05701      42.03613
    315.06312      39.91113
    315.06922      40.16113
    315.07533      40.53613
    315.08143      40.41113
    315.08754      41.66113
    315.09364      40.41113
    315.09974      40.16113
    315.10585      40.91113
    315.11195      41.66113
    315.11806      40.53613
    315.12416      39.91113
    315.13026      40.91113
    315.13637      40.41113
    315.14247      38.66113
    315.14858      39.41113
    315.15468      39.28613
    315.16079      38.78613
    315.16689      40.16113
    315.17299      37.16113
    315.17910      37.03613
    315.18520      35.53613
    315.19131      32.03613
    315.19741      30.53613
    315.20352      28.03613
    315.20962      30.78613
    315.21572      28.78613
    315.22183      30.16113
    315.22793      31.53613
    315.23404      29.53613
    315.24014      31.41113
    315.24625      29.03613
    315.25235      30.66113
    315.25845      29.91113
    315.26456      29.53613
    315.27066      29.16113
    315.27677      29.66113
    315.28287      29.16113
    315.28898      29.91113
    315.29508      28.78613
    315.30118      29.66113
    315.30729      27.91113
    315.31339      30.03613
    315.31950      29.16113
    315.32560      29.91113
    315.33171      32.16113
    315.33781      30.41113
    315.34391      33.28613
    315.35002      32.16113
    315.35612      29.91113
    315.36223      30.16113
    315.36833      33.03613
    315.37444      30.78613
    315.38054      32.03613
    315.38664      32.91113
    315.39275      32.53613
    315.39885      31.53613
    315.40496      32.66113
    315.41106      31.91113
    315.41717      34.91113
    315.42327      32.53613
    315.42937      33.91113
    315.43548      33.66113
    315.44158      34.16113
    315.44769      32.91113
    315.45379      33.78613
    315.45990      33.28613
    315.46600      36.16113
    315.47210      34.78613
    315.47821      35.66113
    315.48431      34.16113
    315.49042      32.78613
    315.49652      32.91113
    315.50262      33.03613
    315.50873      32.16113
    315.51483      34.16113
    315.52094      34.03613
    315.52704      33.28613
    315.53315      35.91113
    315.53925      35.16113
    315.54535      33.03613
    315.55146      31.66113
    315.55756      30.53613
    315.56367      30.41113
    315.56977      30.66113
    315.57588      27.53613
    315.58198      31.28613
    315.58808      32.53613
    315.59419      34.66113
    315.60029      37.28613
    315.60640      38.28613
    315.61250      41.91113
    315.61861      42.53613
    315.62471      43.78613
    315.63081      45.28613
    315.63692      45.91113
    315.64302      46.03613
    315.64913      47.16113
    315.65523      45.03613
    315.66134      45.28613
    315.66744      44.78613
    315.67354      44.53613
    315.67965      45.78613
    315.68575      44.03613
    315.69186      45.91113
    315.69796      43.53613
    315.70407      41.66113
    315.71017      42.53613
    315.71627      39.53613
    315.72238      39.53613
    315.72848      37.53613
    315.73459      36.53613
    315.74069      35.78613
    315.74680      33.41113
    315.75290      35.28613
    315.75900      29.53613
    315.76511      30.66113
    315.77121      30.78613
    315.77732      30.41113
    315.78342      32.41113
    315.78953      31.41113
    315.79563      32.78613
    315.80173      33.78613
    315.80784      31.53613
    315.81394      30.03613
    315.82005      28.91113
    315.82615      29.53613
    315.83225      29.66113
    315.83836      26.66113
    315.84446      23.28613
    315.85057      25.91113
    315.85667      23.53613
    315.86278      23.03613
    315.86888      24.41113
    315.87498      21.53613
    315.88109      23.91113
    315.88719      24.78613
    315.89330      26.78613
    315.89940      30.28613
    315.90551      29.78613
    315.91161      33.53613
    315.91771      35.66113
    315.92382      38.78613
    315.92992      41.53613
    315.93603      39.28613
    315.94213      40.53613
    315.94824      40.16113
    315.95434      38.53613
    315.96044      40.28613
    315.96655      37.91113
    315.97265      36.41113
    315.97876      40.16113
    315.98486      40.16113
    315.99097      40.03613
    315.99707      40.16113
    316.00317      39.78613
    316.00928      42.28613
    316.01538      43.78613
    316.02149      44.16113
    316.02759      41.78613
    316.03370      41.28613
    316.03980      42.91113
    316.04590      41.53613
    316.05201      41.28613
    316.05811      42.78613
    316.06422      43.16113
    316.07032      45.16113
    316.07643      45.16113
    316.08253      46.28613
    316.08863      46.41113
    316.09474      47.66113
    316.10084      48.03613
    316.10695      45.91113
    316.11305      47.41113
    316.11916      47.41113
    316.12526      47.16113
    316.13136      48.78613
    316.13747      47.91113
    316.14357      48.78613
    316.14968      45.91113
    316.15578      43.03613
    316.16188      41.16113
    316.16799      40.28613
    316.17409      38.41113
    316.18020      38.28613
    316.18630      35.66113
    316.19241      38.28613
    316.19851      37.41113
    316.20461      39.03613
    316.21072      39.28613
    316.21682      41.78613
    316.22293      43.28613
    316.22903      43.16113
    316.23514      43.91113
    316.24124      38.16113
    316.24734      39.41113
    316.25345      37.78613
    316.25955      34.78613
    316.26566      31.78613
    316.27176      30.41113
    316.27787      30.53613
    316.28397      31.78613
    316.29007      33.66113
    316.29618      33.53613
    316.30228      35.16113
    316.30839      37.28613
    316.31449      37.41113
    316.32060      36.41113
    316.32670      35.91113
    316.33280      35.66113
    316.33891      36.91113
    316.34501      36.41113
    316.35112      37.28613
    316.35722      37.91113
    316.36333      40.03613
    316.36943      38.41113
    316.37553      36.66113
    316.38164      36.78613
    316.38774      36.16113
    316.39385      36.16113
    316.39995      33.53613
    316.40606      34.53613
    316.41216      37.16113
    316.41826      36.16113
    316.42437      36.91113
    316.43047      36.16113
    316.43658      38.16113
    316.44268      35.91113
    316.44879      37.16113
    316.45489      36.28613
    316.46099      36.78613
    316.46710      38.78613
    316.47320      36.66113
    316.47931      36.16113
    316.48541      39.91113
    316.49152      37.41113
    316.49762      41.78613
    316.50372      42.91113
    316.50983      44.53613
    316.51593      47.91113
    316.52204      47.78613
    316.52814      47.28613
    316.53424      47.16113
    316.54035      44.53613
    316.54645      45.91113
    316.55256      46.03613
    316.55866      47.66113
    316.56477      46.91113
    316.57087      47.16113
    316.57697      45.03613
    316.58308      46.16113
    316.58918      48.91113
    316.59529      45.28613
    316.60139      48.53613
    316.60750      49.66113
    316.61360      48.66113
    316.61970      48.03613
    316.62581      48.78613
    316.63191      46.91113
    316.63802      44.78613
    316.64412      43.03613
    316.65023      43.28613
    316.65633      41.66113
    316.66243      40.16113
    316.66854      40.41113
    316.67464      40.66113
    316.68075      40.28613
    316.68685      39.53613
    316.69296      39.03613
    316.69906      38.78613
    316.70516      38.41113
    316.71127      34.41113
    316.71737      37.91113
    316.72348      37.78613
    316.72958      37.41113
    316.73569      40.41113
    316.74179      39.41113
    316.74789      41.91113
    316.75400      41.78613
    316.76010      43.78613
    316.76621      46.03613
    316.77231      45.53613
    316.77842      47.78613
    316.78452      45.16113
    316.79062      48.91113
    316.79673      46.53613
    316.80283      49.91113
    316.80894      50.53613
    316.81504      49.66113
    316.82115      49.41113
    316.82725      50.78613
    316.83335      50.91113
    316.83946      51.28613
    316.84556      49.16113
    316.85167      49.16113
    316.85777      47.53613
    316.86387      49.78613
    316.86998      44.66113
    316.87608      45.16113
    316.88219      42.66113
    316.88829      41.28613
    316.89440      40.16113
    316.90050      38.78613
    316.90660      38.41113
    316.91271      37.91113
    316.91881      39.91113
    316.92492      37.91113
    316.93102      39.16113
    316.93713      40.91113
    316.94323      39.78613
    316.94933      42.53613
    316.95544      42.03613
    316.96154      43.41113
    316.96765      43.78613
    316.97375      45.28613
    316.97986      45.91113
    316.98596      49.28613
    316.99206      49.78613
    316.99817      53.53613
    317.00427      51.03613
    317.01038      51.16113
    317.01648      49.16113
    317.02259      49.53613
    317.02869      50.16113
    317.03479      51.91113
    317.04090      49.66113
    317.04700      50.53613
    317.05311      47.03613
    317.05921      43.28613
    317.06532      44.66113
    317.07142      45.53613
    317.07752      44.41113
    317.08363      46.28613
    317.08973      43.91113
    317.09584      46.41113
    317.10194      47.53613
    317.10805      47.53613
    317.11415      48.41113
    317.12025      49.78613
    317.12636      48.53613
    317.13246      49.16113
    317.13857      48.78613
    317.14467      49.28613
    317.15078      46.53613
    317.15688      49.91113
    317.16298      48.28613
    317.16909      49.03613
    317.17519      47.91113
    317.18130      45.53613
    317.18740      47.91113
    317.19351      46.66113
    317.19961      45.91113
    317.20571      46.41113
    317.21182      46.53613
    317.21792      45.91113
    317.22403      48.41113
    317.23013      46.28613
    317.23623      44.03613
    317.24234      42.28613
    317.24844      40.53613
    317.25455      41.41113
    317.26065      41.03613
    317.26676      41.41113
    317.27286      40.41113
    317.27896      38.78613
    317.28507      40.91113
    317.29117      39.53613
    317.29728      39.91113
    317.30338      39.53613
    317.30949      41.41113
    317.31559      43.28613
    317.32169      42.28613
    317.32780      43.91113
    317.33390      42.78613
    317.34001      43.41113
    317.34611      43.66113
    317.35222      44.16113
    317.35832      45.03613
    317.36442      42.53613
    317.37053      46.28613
    317.37663      46.03613
    317.38274      45.78613
    317.38884      49.28613
    317.39495      46.78613
    317.40105      47.66113
    317.40715      46.16113
    317.41326      44.16113
    317.41936      46.66113
    317.42547      45.41113
    317.43157      43.66113
    317.43768      41.03613
    317.44378      40.03613
    317.44988      40.53613
    317.45599      38.53613
    317.46209      37.91113
    317.46820      36.53613
    317.47430      39.03613
    317.48041      37.53613
    317.48651      40.78613
    317.49261      40.16113
    317.49872      41.16113
    317.50482      43.41113
    317.51093      43.53613
    317.51703      44.91113
    317.52314      46.41113
    317.52924      48.16113
    317.53534      46.41113
    317.54145      49.28613
    317.54755      47.91113
    317.55366      48.41113
    317.55976      48.53613
    317.56586      48.78613
    317.57197      50.16113
    317.57807      49.16113
    317.58418      49.41113
    317.59028      49.41113
    317.59639      47.16113
    317.60249      47.41113
    317.60859      47.66113
    317.61470      48.66113
    317.62080      49.78613
    317.62691      49.66113
    317.63301      49.78613
    317.63912      50.66113
    317.64522      46.16113
    317.65132      46.41113
    317.65743      45.53613
    317.66353      43.03613
    317.66964      44.41113
    317.67574      42.78613
    317.68185      42.66113
    317.68795      42.66113
    317.69405      42.66113
    317.70016      42.03613
    317.70626      41.28613
    317.71237      39.53613
    317.71847      39.16113
    317.72458      36.53613
    317.73068      36.78613
    317.73678      34.16113
    317.74289      35.41113
    317.74899      36.78613
    317.75510      39.41113
    317.76120      43.78613
    317.76731      46.91113
    317.77341      49.16113
    317.77951      49.16113
    317.78562      48.78613
    317.79172      48.66113
    317.79783      46.66113
    317.80393      46.78613
    317.81004      44.91113
    317.81614      45.16113
    317.82224      44.78613
    317.82835      44.28613
    317.83445      44.66113
    317.84056      45.16113
    317.84666      46.03613
    317.85277      45.66113
    317.85887      46.16113
    317.86497      45.41113
    317.87108      47.03613
    317.87718      45.78613
    317.88329      49.41113
    317.88939      47.03613
    317.89550      46.66113
    317.90160      46.03613
    317.90770      46.91113
    317.91381      46.03613
    317.91991      50.03613
    317.92602      47.03613
    317.93212      46.91113
    317.93822      44.28613
    317.94433      44.53613
    317.95043      46.53613
    317.95654      44.03613
    317.96264      45.91113
    317.96875      42.03613
    317.97485      45.66113
    317.98095      44.78613
    317.98706      49.16113
    317.99316      47.91113
    317.99927      50.91113
    318.00537      52.53613
    318.01148      52.53613
    318.01758      49.78613
    318.02368      52.03613
    318.02979      48.53613
    318.03589      52.03613
    318.04200      51.66113
    318.04810      55.66113
    318.05421      53.91113
    318.06031      56.41113
    318.06641      52.91113
    318.07252      52.66113
    318.07862      50.16113
    318.08473      50.53613
    318.09083      48.28613
    318.09694      48.66113
    318.10304      47.03613
    318.10914      47.03613
    318.11525      49.28613
    318.12135      48.41113
    318.12746      53.28613
    318.13356      51.78613
    318.13967      54.03613
    318.14577      53.28613
    318.15187      54.41113
    318.15798      54.28613
    318.16408      56.53613
    318.17019      55.03613
    318.17629      54.28613
    318.18240      53.28613
    318.18850      50.28613
    318.19460      48.78613
    318.20071      47.78613
    318.20681      46.16113
    318.21292      49.16113
    318.21902      48.53613
    318.22513      50.16113
    318.23123      53.66113
    318.23733      51.41113
    318.24344      50.78613
    318.24954      51.41113
    318.25565      48.28613
    318.26175      47.53613
    318.26785      46.53613
    318.27396      46.91113
    318.28006      46.91113
    318.28617      50.41113
    318.29227      46.16113
    318.29838      49.78613
    318.30448      49.91113
    318.31058      48.91113
    318.31669      47.91113
    318.32279      48.66113
    318.32890      46.28613
    318.33500      49.28613
    318.34111      49.78613
    318.34721      48.78613
    318.35331      49.28613
    318.35942      48.16113
    318.36552      47.78613
    318.37163      45.03613
    318.37773      47.91113
    318.38384      51.03613
    318.38994      51.03613
    318.39604      53.53613
    318.40215      52.66113
    318.40825      56.41113
    318.41436      55.66113
    318.42046      56.66113
    318.42657      58.03613
    318.43267      60.16113
    318.43877      59.66113
    318.44488      61.28613
    318.45098      59.16113
    318.45709      62.16113
    318.46319      62.03613
    318.46930      65.03613
    318.47540      62.28613
    318.48150      64.28613
    318.48761      64.41113
    318.49371      63.66113
    318.49982      65.66113
    318.50592      65.66113
    318.51203      66.03613
    318.51813      67.91113
    318.52423      66.66113
    318.53034      65.66113
    318.53644      66.53613
    318.54255      67.16113
    318.54865      67.66113
    318.55476      66.66113
    318.56086      68.66113
    318.56696      68.41113
    318.57307      70.03613
    318.57917      71.16113
    318.58528      70.91113
    318.59138      72.66113
    318.59749      72.78613
    318.60359      72.16113
    318.60969      72.28613
    318.61580      67.03613
    318.62190      64.91113
    318.62801      63.91113
    318.63411      64.16113
    318.64021      60.78613
    318.64632      60.03613
    318.65242      57.28613
    318.65853      55.16113
    318.66463      56.16113
    318.67074      54.16113
    318.67684      52.41113
    318.68294      48.91113
    318.68905      46.28613
    318.69515      45.41113
    318.70126      44.66113
    318.70736      44.41113
    318.71347      44.03613
    318.71957      47.03613
    318.72567      47.28613
    318.73178      50.41113
    318.73788      49.66113
    318.74399      52.03613
    318.75009      52.03613
    318.75620      55.03613
    318.76230      56.16113
    318.76840      60.66113
    318.77451      60.53613
    318.78061      61.41113
    318.78672      60.41113
    318.79282      59.41113
    318.79893      62.16113
    318.80503      61.53613
    318.81113      62.41113
    318.81724      63.66113
    318.82334      66.41113
    318.82945      66.91113
    318.83555      67.91113
    318.84166      70.41113
    318.84776      71.53613
    318.85386      72.91113
    318.85997      73.16113
    318.86607      72.66113
    318.87218      71.53613
    318.87828      70.28613
    318.88439      69.53613
    318.89049      67.41113
    318.89659      62.78613
    318.90270      61.03613
    318.90880      56.91113
    318.91491      56.16113
    318.92101      53.66113
    318.92712      51.28613
    318.93322      52.53613
    318.93932      49.03613
    318.94543      52.28613
    318.95153      50.03613
    318.95764      49.78613
    318.96374      49.16113
    318.96984      51.28613
    318.97595      51.03613
    318.98205      51.16113
    318.98816      51.53613
    318.99426      51.41113
    319.00037      52.16113
    319.00647      49.41113
    319.01257      51.66113
    319.01868      52.28613
    319.02478      53.16113
    319.03089      55.16113
    319.03699      53.16113
    319.04310      55.41113
    319.04920      52.53613
    319.05530      53.78613
    319.06141      57.66113
    319.06751      58.66113
    319.07362      60.16113
    319.07972      60.66113
    319.08583      63.53613
    319.09193      60.41113
    319.09803      61.66113
    319.10414      61.66113
    319.11024      58.28613
    319.11635      59.28613
    319.12245      60.53613
    319.12856      59.16113
    319.13466      60.03613
    319.14076      59.16113
    319.14687      59.03613
    319.15297      59.16113
    319.15908      55.91113
    319.16518      54.66113
    319.17129      53.41113
    319.17739      53.28613
    319.18349      51.03613
    319.18960      51.78613
    319.19570      51.78613
    319.20181      50.91113
    319.20791      51.53613
    319.21402      51.78613
    319.22012      53.53613
    319.22622      54.28613
    319.23233      55.03613
    319.23843      54.91113
    319.24454      54.53613
    319.25064      56.91113
    319.25675      53.28613
    319.26285      56.28613
    319.26895      54.78613
    319.27506      58.28613
    319.28116      56.28613
    319.28727      58.03613
    319.29337      58.41113
    319.29948      61.78613
    319.30558      62.41113
    319.31168      65.66113
    319.31779      65.41113
    319.32389      67.91113
    319.33000      66.66113
    319.33610      68.53613
    319.34220      69.53613
    319.34831      67.41113
    319.35441      67.53613
    319.36052      65.91113
    319.36662      64.78613
    319.37273      62.78613
    319.37883      66.41113
    319.38493      63.66113
    319.39104      64.78613
    319.39714      64.16113
    319.40325      67.78613
    319.40935      64.78613
    319.41546      68.53613
    319.42156      69.66113
    319.42766      72.28613
    319.43377      71.03613
    319.43987      69.16113
    319.44598      67.28613
    319.45208      69.41113
    319.45819      67.53613
    319.46429      70.66113
    319.47039      68.66113
    319.47650      69.28613
    319.48260      68.91113
    319.48871      68.28613
    319.49481      69.16113
    319.50092      68.66113
    319.50702      68.03613
    319.51312      68.03613
    319.51923      66.91113
    319.52533      66.28613
    319.53144      67.16113
    319.53754      65.91113
    319.54365      65.78613
    319.54975      66.03613
    319.55585      67.03613
    319.56196      65.41113
    319.56806      61.28613
    319.57417      61.53613
    319.58027      62.78613
    319.58638      58.78613
    319.59248      65.66113
    319.59858      64.41113
    319.60469      66.41113
    319.61079      66.78613
    319.61690      67.91113
    319.62300      67.78613
    319.62911      64.66113
    319.63521      63.41113
    319.64131      61.66113
    319.64742      60.03613
    319.65352      58.91113
    319.65963      60.91113
    319.66573      61.91113
    319.67183      65.16113
    319.67794      64.03613
    319.68404      64.91113
    319.69015      63.03613
    319.69625      64.78613
    319.70236      64.91113
    319.70846      65.28613
    319.71456      64.91113
    319.72067      66.66113
    319.72677      67.16113
    319.73288      69.41113
    319.73898      70.91113
    319.74509      70.53613
    319.75119      71.91113
    319.75729      72.78613
    319.76340      71.16113
    319.76950      72.53613
    319.77561      73.66113
    319.78171      76.03613
    319.78782      74.41113
    319.79392      76.78613
    319.80002      73.78613
    319.80613      73.03613
    319.81223      70.16113
    319.81834      68.91113
    319.82444      68.03613
    319.83055      71.28613
    319.83665      72.78613
    319.84275      70.91113
    319.84886      71.53613
    319.85496      70.53613
    319.86107      71.28613
    319.86717      71.66113
    319.87328      70.16113
    319.87938      70.16113
    319.88548      69.91113
    319.89159      67.66113
    319.89769      67.91113
    319.90380      66.91113
    319.90990      67.78613
    319.91601      70.53613
    319.92211      69.66113
    319.92821      68.53613
    319.93432      68.66113
    319.94042      70.41113
    319.94653      69.28613
    319.95263      68.91113
    319.95874      68.78613
    319.96484      67.53613
    319.97094      69.66113
    319.97705      68.41113
    319.98315      68.28613
    319.98926      67.78613
    319.99536      64.53613
    320.00147      66.28613
    320.00757      65.53613
    320.01367      66.28613
    320.01978      63.91113
    320.02588      59.41113
    320.03199      58.91113
    320.03809      60.91113
    320.04419      59.28613
    320.05030      60.53613
    320.05640      61.91113
    320.06251      63.28613
    320.06861      67.03613
    320.07472      66.78613
    320.08082      67.03613
    320.08692      66.41113
    320.09303      66.03613
    320.09913      65.78613
    320.10524      65.03613
    320.11134      64.78613
    320.11745      64.91113
    320.12355      63.78613
    320.12965      63.91113
    320.13576      62.03613
    320.14186      60.91113
    320.14797      62.28613
    320.15407      59.91113
    320.16018      59.78613
    320.16628      59.53613
    320.17238      61.28613
    320.17849      60.66113
    320.18459      61.66113
    320.19070      59.66113
    320.19680      60.03613
    320.20291      58.91113
    320.20901      62.41113
    320.21511      58.03613
    320.22122      59.16113
    320.22732      57.03613
    320.23343      58.41113
    320.23953      57.78613
    320.24564      60.53613
    320.25174      57.91113
    320.25784      61.91113
    320.26395      61.91113
    320.27005      62.66113
    320.27616      62.91113
    320.28226      60.41113
    320.28837      58.66113
    320.29447      58.16113
    320.30057      58.03613
    320.30668      56.16113
    320.31278      57.03613
    320.31889      57.53613
    320.32499      56.03613
    320.33110      56.66113
    320.33720      54.53613
    320.34330      52.53613
    320.34941      54.16113
    320.35551      53.53613
    320.36162      55.03613
    320.36772      55.41113
    320.37382      57.41113
    320.37993      60.91113
    320.38603      62.03613
    320.39214      64.16113
    320.39824      63.91113
    320.40435      66.91113
    320.41045      65.78613
    320.41655      68.66113
    320.42266      65.53613
    320.42876      70.28613
    320.43487      69.53613
    320.44097      69.41113
    320.44708      69.28613
    320.45318      67.91113
    320.45928      67.28613
    320.46539      68.41113
    320.47149      67.16113
    320.47760      66.28613
    320.48370      67.53613
    320.48981      67.66113
    320.49591      65.66113
    320.50201      70.78613
    320.50812      70.03613
    320.51422      68.16113
    320.52033      70.16113
    320.52643      71.78613
    320.53254      71.16113
    320.53864      72.28613
    320.54474      69.66113
    320.55085      71.16113
    320.55695      71.91113
    320.56306      72.53613
    320.56916      74.66113
    320.57527      75.28613
    320.58137      77.53613
    320.58747      76.78613
    320.59358      77.16113
    320.59968      75.03613
    320.60579      75.53613
    320.61189      73.91113
    320.61800      71.03613
    320.62410      69.78613
    320.63020      66.41113
    320.63631      66.16113
    320.64241      62.91113
    320.64852      62.91113
    320.65462      64.03613
    320.66073      64.53613
    320.66683      61.28613
    320.67293      64.53613
    320.67904      60.91113
    320.68514      60.78613
    320.69125      61.03613
    320.69735      64.03613
    320.70346      62.66113
    320.70956      63.91113
    320.71566      64.53613
    320.72177      63.78613
    320.72787      63.78613
    320.73398      64.66113
    320.74008      63.78613
    320.74618      63.66113
    320.75229      63.28613
    320.75839      62.53613
    320.76450      63.78613
    320.77060      63.16113
    320.77671      60.53613
    320.78281      59.16113
    320.78891      56.66113
    320.79502      54.78613
    320.80112      53.16113
    320.80723      50.91113
    320.81333      51.91113
    320.81944      51.66113
    320.82554      54.66113
    320.83164      54.16113
    320.83775      58.28613
    320.84385      58.03613
    320.84996      58.78613
    320.85606      63.41113
    320.86217      61.53613
    320.86827      64.41113
    320.87437      65.41113
    320.88048      69.28613
    320.88658      70.66113
    320.89269      69.53613
    320.89879      69.91113
    320.90490      74.41113
    320.91100      74.16113
    320.91710      75.78613
    320.92321      73.66113
    320.92931      76.53613
    320.93542      72.78613
    320.94152      70.91113
    320.94763      67.91113
    320.95373      66.53613
    320.95983      67.28613
    320.96594      67.03613
    320.97204      69.28613
    320.97815      67.78613
    320.98425      68.16113
    320.99036      69.41113
    320.99646      71.16113
    321.00256      71.91113
    321.00867      68.28613
    321.01477      68.28613
    321.02088      67.03613
    321.02698      68.41113
    321.03309      71.16113
    321.03919      68.28613
    321.04529      68.91113
    321.05140      67.03613
    321.05750      64.66113
    321.06361      64.03613
    321.06971      63.91113
    321.07581      61.53613
    321.08192      63.41113
    321.08802      62.66113
    321.09413      60.66113
    321.10023      60.78613
    321.10634      61.28613
    321.11244      64.66113
    321.11854      64.03613
    321.12465      66.53613
    321.13075      67.16113
    321.13686      67.78613
    321.14296      67.16113
    321.14907      68.16113
    321.15517      70.16113
    321.16127      71.03613
    321.16738      67.91113
    321.17348      72.53613
    321.17959      71.66113
    321.18569      71.03613
    321.19180      70.53613
    321.19790      68.03613
    321.20400      71.91113
    321.21011      72.78613
    321.21621      73.28613
    321.22232      72.91113
    321.22842      73.03613
    321.23453      69.41113
    321.24063      69.03613
    321.24673      65.41113
    321.25284      63.78613
    321.25894      62.53613
    321.26505      61.66113
    321.27115      60.03613
    321.27726      58.91113
    321.28336      57.66113
    321.28946      56.16113
    321.29557      55.66113
    321.30167      58.03613
    321.30778      56.91113
    321.31388      59.16113
    321.31999      61.28613
    321.32609      59.03613
    321.33219      61.16113
    321.33830      64.28613
    321.34440      67.41113
    321.35051      66.66113
    321.35661      70.28613
    321.36272      70.16113
    321.36882      71.16113
    321.37492      73.53613
    321.38103      72.41113
    321.38713      74.41113
    321.39324      75.03613
    321.39934      75.16113
    321.40545      76.53613
    321.41155      73.91113
    321.41765      77.41113
    321.42376      77.03613
    321.42986      76.53613
    321.43597      77.53613
    321.44207      77.03613
    321.44817      76.53613
    321.45428      74.28613
    321.46038      74.66113
    321.46649      74.28613
    321.47259      75.66113
    321.47870      76.16113
    321.48480      74.66113
    321.49090      74.78613
    321.49701      74.66113
    321.50311      75.28613
    321.50922      73.28613
    321.51532      76.66113
    321.52143      73.53613
    321.52753      74.28613
    321.53363      74.16113
    321.53974      74.53613
    321.54584      71.78613
    321.55195      72.41113
    321.55805      71.41113
    321.56416      69.66113
    321.57026      70.41113
    321.57636      68.91113
    321.58247      69.53613
    321.58857      66.28613
    321.59468      68.28613
    321.60078      70.16113
    321.60689      71.53613
    321.61299      68.91113
    321.61909      71.03613
    321.62520      70.78613
    321.63130      72.78613
    321.63741      73.53613
    321.64351      73.16113
    321.64962      72.28613
    321.65572      73.78613
    321.66182      74.53613
    321.66793      74.91113
    321.67403      74.78613
    321.68014      76.28613
    321.68624      78.91113
    321.69235      77.03613
    321.69845      77.16113
    321.70455      76.91113
    321.71066      78.53613
    321.71676      77.53613
    321.72287      78.03613
    321.72897      78.78613
    321.73508      79.16113
    321.74118      77.03613
    321.74728      79.28613
    321.75339      79.28613
    321.75949      80.91113
    321.76560      80.66113
    321.77170      79.91113
    321.77780      78.78613
    321.78391      80.03613
    321.79001      77.53613
    321.79612      74.41113
    321.80222      74.28613
    321.80833      75.03613
    321.81443      76.16113
    321.82053      76.66113
    321.82664      76.78613
    321.83274      76.78613
    321.83885      75.66113
    321.84495      77.78613
    321.85106      75.91113
    321.85716      79.03613
    321.86326      77.78613
    321.86937      77.28613
    321.87547      76.03613
    321.88158      75.41113
    321.88768      75.91113
    321.89379      73.28613
    321.89989      72.41113
    321.90599      72.53613
    321.91210      71.78613
    321.91820      72.66113
    321.92431      72.28613
    321.93041      74.66113
    321.93652      72.91113
    321.94262      73.28613
    321.94872      75.03613
    321.95483      74.53613
    321.96093      75.03613
    321.96704      74.03613
    321.97314      75.78613
    321.97925      72.66113
    321.98535      74.78613
    321.99145      73.91113
    321.99756      75.28613
    322.00366      75.66113
    322.00977      75.78613
    322.01587      72.16113
    322.02198      72.16113
    322.02808      71.41113
    322.03418      70.66113
    322.04029      68.66113
    322.04639      70.03613
    322.05250      69.16113
    322.05860      69.28613
    322.06471      70.78613
    322.07081      70.28613
    322.07691      68.41113
    322.08302      72.16113
    322.08912      70.66113
    322.09523      71.03613
    322.10133      71.78613
    322.10743      74.66113
    322.11354      71.28613
    322.11964      73.03613
    322.12575      71.28613
    322.13185      70.41113
    322.13796      69.03613
    322.14406      67.03613
    322.15016      71.03613
    322.15627      70.41113
    322.16237      70.78613
    322.16848      70.16113
    322.17458      69.78613
    322.18069      69.91113
    322.18679      68.28613
    322.19289      68.03613
    322.19900      68.16113
    322.20510      70.53613
    322.21121      72.03613
    322.21731      69.66113
    322.22342      69.91113
    322.22952      70.28613
    322.23562      69.16113
    322.24173      71.16113
    322.24783      69.78613
    322.25394      70.53613
    322.26004      68.66113
    322.26615      71.03613
    322.27225      65.91113
    322.27835      66.53613
    322.28446      64.78613
    322.29056      66.28613
    322.29667      65.03613
    322.30277      66.66113
    322.30888      65.28613
    322.31498      68.16113
    322.32108      66.53613
    322.32719      66.78613
    322.33329      66.78613
    322.33940      67.16113
    322.34550      67.78613
    322.35161      69.66113
    322.35771      71.91113
    322.36381      72.78613
    322.36992      71.53613
    322.37602      75.53613
    322.38213      74.91113
    322.38823      77.53613
    322.39434      77.41113
    322.40044      76.03613
    322.40654      73.28613
    322.41265      74.28613
    322.41875      75.03613
    322.42486      77.91113
    322.43096      78.41113
    322.43707      78.78613
    322.44317      79.03613
    322.44927      75.91113
    322.45538      75.28613
    322.46148      75.78613
    322.46759      74.41113
    322.47369      74.53613
    322.47979      70.28613
    322.48590      70.91113
    322.49200      69.66113
    322.49811      69.91113
    322.50421      68.66113
    322.51032      69.28613
    322.51642      67.66113
    322.52252      69.41113
    322.52863      69.16113
    322.53473      72.78613
    322.54084      72.66113
    322.54694      73.53613
    322.55305      75.03613
    322.55915      77.53613
    322.56525      75.16113
    322.57136      76.91113
    322.57746      79.03613
    322.58357      79.41113
    322.58967      77.91113
    322.59578      77.78613
    322.60188      75.28613
    322.60798      74.66113
    322.61409      74.53613
    322.62019      72.41113
    322.62630      71.28613
    322.63240      69.53613
    322.63851      67.78613
    322.64461      69.53613
    322.65071      66.41113
    322.65682      67.03613
    322.66292      64.66113
    322.66903      67.41113
    322.67513      66.91113
    322.68124      66.66113
    322.68734      66.16113
    322.69344      65.41113
    322.69955      66.41113
    322.70565      67.03613
    322.71176      71.03613
    322.71786      74.28613
    322.72397      73.78613
    322.73007      76.66113
    322.73617      76.91113
    322.74228      77.53613
    322.74838      77.28613
    322.75449      80.03613
    322.76059      79.78613
    322.76670      81.91113
    322.77280      81.66113
    322.77890      85.41113
    322.78501      83.28613
    322.79111      83.66113
    322.79722      84.53613
    322.80332      81.53613
    322.80942      81.03613
    322.81553      79.53613
    322.82163      78.16113
    322.82774      76.41113
    322.83384      76.16113
    322.83995      73.91113
    322.84605      74.28613
    322.85215      73.78613
    322.85826      70.28613
    322.86436      72.16113
    322.87047      72.53613
    322.87657      75.03613
    322.88268      71.66113
    322.88878      72.53613
    322.89488      70.16113
    322.90099      70.78613
    322.90709      69.53613
    322.91320      71.91113
    322.91930      71.03613
    322.92541      70.41113
    322.93151      70.78613
    322.93761      70.66113
    322.94372      70.78613
    322.94982      69.91113
    322.95593      70.91113
    322.96203      71.91113
    322.96814      72.41113
    322.97424      73.03613
    322.98034      73.53613
    322.98645      74.03613
    322.99255      73.66113
    322.99866      75.66113
    323.00476      71.53613
    323.01087      69.41113
    323.01697      68.91113
    323.02307      69.28613
    323.02918      63.53613
    323.03528      64.28613
    323.04139      62.28613
    323.04749      63.16113
    323.05360      63.53613
    323.05970      62.53613
    323.06580      61.91113
    323.07191      62.16113
    323.07801      59.03613
    323.08412      62.16113
    323.09022      61.41113
    323.09633      62.91113
    323.10243      61.78613
    323.10853      63.03613
    323.11464      65.78613
    323.12074      65.16113
    323.12685      65.28613
    323.13295      66.41113
    323.13906      67.91113
    323.14516      67.78613
    323.15126      67.28613
    323.15737      64.28613
    323.16347      65.28613
    323.16958      65.41113
    323.17568      63.78613
    323.18178      61.66113
    323.18789      64.91113
    323.19399      62.28613
    323.20010      63.66113
    323.20620      60.78613
    323.21231      60.41113
    323.21841      56.66113
    323.22451      58.16113
    323.23062      57.03613
    323.23672      57.78613
    323.24283      57.16113
    323.24893      58.41113
    323.25504      56.53613
    323.26114      57.03613
    323.26724      57.78613
    323.27335      58.16113
    323.27945      60.28613
    323.28556      59.78613
    323.29166      61.53613
    323.29777      61.66113
    323.30387      61.41113
    323.30997      59.53613
    323.31608      60.16113
    323.32218      59.78613
    323.32829      60.16113
    323.33439      60.16113
    323.34050      58.28613
    323.34660      57.41113
    323.35270      58.78613
    323.35881      55.66113
    323.36491      55.78613
    323.37102      54.91113
    323.37712      54.91113
    323.38323      54.53613
    323.38933      54.91113
    323.39543      55.16113
    323.40154      54.53613
    323.40764      55.28613
    323.41375      55.28613
    323.41985      56.03613
    323.42596      53.41113
    323.43206      55.66113
    323.43816      55.78613
    323.44427      58.03613
    323.45037      56.91113
    323.45648      58.16113
    323.46258      58.16113
    323.46869      59.53613
    323.47479      60.53613
    323.48089      61.28613
    323.48700      58.53613
    323.49310      58.53613
    323.49921      61.53613
    323.50531      59.53613
    323.51141      59.16113
    323.51752      58.28613
    323.52362      57.41113
    323.52973      56.66113
    323.53583      56.91113
    323.54194      56.66113
    323.54804      57.91113
    323.55414      57.03613
    323.56025      60.28613
    323.56635      55.78613
    323.57246      57.91113
    323.57856      57.41113
    323.58467      56.53613
    323.59077      57.66113
    323.59687      57.03613
    323.60298      58.91113
    323.60908      55.53613
    323.61519      56.28613
    323.62129      55.16113
    323.62740      52.78613
    323.63350      52.78613
    323.63960      51.78613
    323.64571      50.91113
    323.65181      50.16113
    323.65792      51.16113
    323.66402      47.53613
    323.67013      47.78613
    323.67623      45.28613
    323.68233      49.91113
    323.68844      47.41113
    323.69454      47.41113
    323.70065      49.03613
    323.70675      47.91113
    323.71286      48.78613
    323.71896      48.41113
    323.72506      50.16113
    323.73117      48.53613
    323.73727      49.16113
    323.74338      51.28613
    323.74948      51.78613
    323.75559      49.41113
    323.76169      51.78613
    323.76779      51.91113
    323.77390      51.16113
    323.78000      49.16113
    323.78611      50.03613
    323.79221      46.66113
    323.79832      49.28613
    323.80442      49.03613
    323.81052      46.91113
    323.81663      46.28613
    323.82273      42.28613
    323.82884      44.91113
    323.83494      41.78613
    323.84105      39.53613
    323.84715      40.53613
    323.85325      39.41113
    323.85936      39.41113
    323.86546      41.28613
    323.87157      43.53613
    323.87767      44.78613
    323.88377      44.16113
    323.88988      47.41113
    323.89598      48.53613
    323.90209      48.66113
    323.90819      50.78613
    323.91430      46.41113
    323.92040      48.28613
    323.92650      49.53613
    323.93261      49.03613
    323.93871      49.16113
    323.94482      46.91113
    323.95092      46.28613
    323.95703      46.53613
    323.96313      47.66113
    323.96923      47.03613
    323.97534      50.16113
    323.98144      49.41113
    323.98755      48.91113
    323.99365      48.53613
    323.99976      50.03613
    324.00586      46.03613
    324.01196      45.41113
    324.01807      44.41113
    324.02417      42.91113
    324.03028      41.03613
    324.03638      42.53613
    324.04249      42.16113
    324.04859      44.53613
    324.05469      43.91113
    324.06080      44.16113
    324.06690      39.66113
    324.07301      39.53613
    324.07911      39.78613
    324.08522      37.41113
    324.09132      37.66113
    324.09742      37.28613
    324.10353      37.41113
    324.10963      35.28613
    324.11574      38.66113
    324.12184      36.03613
    324.12795      36.66113
    324.13405      34.91113
    324.14015      35.91113
    324.14626      36.66113
    324.15236      37.41113
    324.15847      37.03613
    324.16457      39.41113
    324.17068      40.41113
    324.17678      41.66113
    324.18288      41.53613
    324.18899      41.28613
    324.19509      39.91113
    324.20120      41.03613
    324.20730      39.91113
    324.21340      40.28613
    324.21951      38.91113
    324.22561      40.53613
    324.23172      38.66113
    324.23782      39.91113
    324.24393      37.41113
    324.25003      40.53613
    324.25613      37.91113
    324.26224      38.53613
    324.26834      36.91113
    324.27445      36.78613
    324.28055      34.03613
    324.28666      33.66113
    324.29276      32.91113
    324.29886      27.78613
    324.30497      27.66113
    324.31107      24.78613
    324.31718      24.28613
    324.32328      20.53613
    324.32939      18.28613
    324.33549      18.03613
    324.34159      15.78613
    324.34770      17.78613
    324.35380      17.91113
    324.35991      19.53613
    324.36601      19.66113
    324.37212      19.91113
    324.37822      21.53613
    324.38432      20.53613
    324.39043      21.66113
    324.39653      16.28613
    324.40264      16.28613
    324.40874      17.91113
    324.41485      15.66113
    324.42095      17.53613
    324.42705      15.28613
    324.43316      16.03613
    324.43926      17.53613
    324.44537      15.78613
    324.45147      15.66113
    324.45758      13.78613
    324.46368      12.78613
    324.46978      10.91113
    324.47589      10.16113
    324.48199       9.53613
    324.48810      10.16113
    324.49420      12.91113
    324.50031      13.28613
    324.50641      13.53613
    324.51251      12.91113
    324.51862      12.91113
    324.52472      12.16113
    324.53083      15.03613
    324.53693      13.53613
    324.54304      13.16113
    324.54914       9.66113
    324.55524      11.16113
    324.56135      11.91113
    324.56745       8.78613
    324.57356      12.66113
    324.57966      11.66113
    324.58576      12.16113
    324.59187      13.28613
    324.59797      12.91113
    324.60408       8.91113
    324.61018      12.41113
    324.61629      10.16113
    324.62239       6.91113
    324.62849       2.91113
    324.63460       0.66113
    324.64070      -3.96387
    324.64681      -7.08887
    324.65291     -11.96387
    324.65902     -13.71387
    324.66512     -14.58887
    324.67122     -16.58887
    324.67733     -15.21387
    324.68343     -16.21387
    324.68954     -13.96387
    324.69564     -11.46387
    324.70175     -11.96387
    324.70785     -12.83887
    324.71395     -12.08887
    324.72006     -16.83887
    324.72616     -15.58887
    324.73227     -14.58887
    324.73837     -14.71387
    324.74448     -11.58887
    324.75058     -13.46387
    324.75668     -14.96387
    324.76279     -17.08887
    324.76889     -19.96387
    324.77500     -17.71387
    324.78110     -17.58887
    324.78721     -16.96387
    324.79331     -17.83887
    324.79941     -15.71387
    324.80552     -14.33887
    324.81162     -16.08887
    324.81773     -17.46387
    324.82383     -19.21387
    324.82994     -18.71387
    324.83604     -19.71387
    324.84214     -21.71387
    324.84825     -20.21387
    324.85435     -24.46387
    324.86046     -24.46387
    324.86656     -25.96387
    324.87267     -27.96387
    324.87877     -30.08887
    324.88487     -31.08887
    324.89098     -32.21387
    324.89708     -32.21387
    324.90319     -30.21387
    324.90929     -33.21387
    324.91539     -28.71387
    324.92150     -27.71387
    324.92760     -27.58887
    324.93371     -26.96387
    324.93981     -26.71387
    324.94592     -24.83887
    324.95202     -28.21387
    324.95812     -27.33887
    324.96423     -28.33887
    324.97033     -28.21387
    324.97644     -31.08887
    324.98254     -29.96387
    324.98865     -29.46387
    324.99475     -29.96387
    325.00085     -27.46387
    325.00696     -30.58887
    325.01306     -29.33887
    325.01917     -28.21387
    325.02527     -28.46387
    325.03138     -27.71387
    325.03748     -29.21387
    325.04358     -32.21387
    325.04969     -31.46387
    325.05579     -33.71387
    325.06190     -35.96387
    325.06800     -36.71387
    325.07411     -39.08887
    325.08021     -38.46387
    325.08631     -39.71387
    325.09242     -40.08887
    325.09852     -40.21387
    325.10463     -38.46387
    325.11073     -38.58887
    325.11684     -36.08887
    325.12294     -36.08887
    325.12904     -34.21387
    325.13515     -32.71387
    325.14125     -33.46387
    325.14736     -27.83887
    325.15346     -26.58887
    325.15957     -24.71387
    325.16567     -22.71387
    325.17177     -24.33887
    325.17788     -24.71387
    325.18398     -26.58887
    325.19009     -25.46387
    325.19619     -25.71387
    325.20230     -26.71387
    325.20840     -26.58887
    325.21450     -27.71387
    325.22061     -26.33887
    325.22671     -29.46387
    325.23282     -30.33887
    325.23892     -33.46387
    325.24503     -37.08887
    325.25113     -37.58887
    325.25723     -38.33887
    325.26334     -36.96387
    325.26944     -38.71387
    325.27555     -39.46387
    325.28165     -40.08887
    325.28775     -39.58887
    325.29386     -39.96387
    325.29996     -39.46387
    325.30607     -39.08887
    325.31217     -41.83887
    325.31828     -40.71387
    325.32438     -41.58887
    325.33048     -43.71387
    325.33659     -44.33887
    325.34269     -45.46387
    325.34880     -47.58887
    325.35490     -49.08887
    325.36101     -49.33887
    325.36711     -47.46387
    325.37321     -49.58887
    325.37932     -48.58887
    325.38542     -47.33887
    325.39153     -44.33887
    325.39763     -45.71387
    325.40374     -42.71387
    325.40984     -45.96387
    325.41594     -44.83887
    325.42205     -45.71387
    325.42815     -46.71387
    325.43426     -47.71387
    325.44036     -45.46387
    325.44647     -47.33887
    325.45257     -48.33887
    325.45867     -48.21387
    325.46478     -48.21387
    325.47088     -51.08887
    325.47699     -50.71387
    325.48309     -53.33887
    325.48920     -53.58887
    325.49530     -52.58887
    325.50140     -52.08887
    325.50751     -53.71387
    325.51361     -49.83887
    325.51972     -50.58887
    325.52582     -51.46387
    325.53193     -48.96387
    325.53803     -49.33887
    325.54413     -48.33887
    325.55024     -51.83887
    325.55634     -51.46387
    325.56245     -54.33887
    325.56855     -55.71387
    325.57466     -56.58887
    325.58076     -57.83887
    325.58686     -58.33887
    325.59297     -56.83887
    325.59907     -58.46387
    325.60518     -58.96387
    325.61128     -57.46387
    325.61738     -56.33887
    325.62349     -57.08887
    325.62959     -54.08887
    325.63570     -54.71387
    325.64180     -53.58887
    325.64791     -52.46387
    325.65401     -54.33887
    325.66011     -54.58887
    325.66622     -55.58887
    325.67232     -57.21387
    325.67843     -54.33887
    325.68453     -54.46387
    325.69064     -51.96387
    325.69674     -50.58887
    325.70284     -49.21387
    325.70895     -47.33887
    325.71505     -46.08887
    325.72116     -45.83887
    325.72726     -45.33887
    325.73337     -46.46387
    325.73947     -45.83887
    325.74557     -47.08887
    325.75168     -48.33887
    325.75778     -47.71387
    325.76389     -48.08887
    325.76999     -52.46387
    325.77610     -54.71387
    325.78220     -54.21387
    325.78830     -57.08887
    325.79441     -55.33887
    325.80051     -53.71387
    325.80662     -52.71387
    325.81272     -53.21387
    325.81883     -52.58887
    325.82493     -52.83887
    325.83103     -49.83887
    325.83714     -51.83887
    325.84324     -51.08887
    325.84935     -52.71387
    325.85545     -51.46387
    325.86156     -51.71387
    325.86766     -52.08887
    325.87376     -53.83887
    325.87987     -53.83887
    325.88597     -55.96387
    325.89208     -54.08887
    325.89818     -56.21387
    325.90429     -57.21387
    325.91039     -59.21387
    325.91649     -60.58887
    325.92260     -61.21387
    325.92870     -61.96387
    325.93481     -59.46387
    325.94091     -57.58887
    325.94702     -57.58887
    325.95312     -57.08887
    325.95922     -55.96387
    325.96533     -58.33887
    325.97143     -56.58887
    325.97754     -55.71387
    325.98364     -56.21387
    325.98974     -59.71387
    325.99585     -55.21387
    326.00195     -55.83887
    326.00806     -55.21387
    326.01416     -53.58887
    326.02027     -56.21387
    326.02637     -56.33887
    326.03247     -58.33887
    326.03858     -54.08887
    326.04468     -57.21387
    326.05079     -54.58887
    326.05689     -55.21387
    326.06300     -55.08887
    326.06910     -55.46387
    326.07520     -55.71387
    326.08131     -53.08887
    326.08741     -54.96387
    326.09352     -52.46387
    326.09962     -52.96387
    326.10573     -52.33887
    326.11183     -52.46387
    326.11793     -52.33887
    326.12404     -53.58887
    326.13014     -50.46387
    326.13625     -51.33887
    326.14235     -52.33887
    326.14846     -51.21387
    326.15456     -50.58887
    326.16066     -52.83887
    326.16677     -51.83887
    326.17287     -49.96387
    326.17898     -50.96387
    326.18508     -50.33887
    326.19119     -52.83887
    326.19729     -53.96387
    326.20339     -55.58887
    326.20950     -55.21387
    326.21560     -53.21387
    326.22171     -52.08887
    326.22781     -52.21387
    326.23392     -50.21387
    326.24002     -52.83887
    326.24612     -53.58887
    326.25223     -55.83887
    326.25833     -54.71387
    326.26444     -58.46387
    326.27054     -56.33887
    326.27665     -57.71387
    326.28275     -56.83887
    326.28885     -59.21387
    326.29496     -60.46387
    326.30106     -61.83887
    326.30717     -64.08887
    326.31327     -65.46387
    326.31937     -64.83887
    326.32548     -63.33887
    326.33158     -69.58887
    326.33769     -65.96387
    326.34379     -63.83887
    326.34990     -66.46387
    326.35600     -65.96387
    326.36210     -63.71387
    326.36821     -66.46387
    326.37431     -66.46387
    326.38042     -64.71387
    326.38652     -63.21387
    326.39263     -63.33887
    326.39873     -63.71387
    326.40483     -63.58887
    326.41094     -64.83887
    326.41704     -63.96387
    326.42315     -63.46387
    326.42925     -63.21387
    326.43536     -62.96387
    326.44146     -61.46387
    326.44756     -61.71387
    326.45367     -59.83887
    326.45977     -59.71387
    326.46588     -58.71387
    326.47198     -59.46387
    326.47809     -58.21387
    326.48419     -57.33887
    326.49029     -56.33887
    326.49640     -57.71387
    326.50250     -56.58887
    326.50861     -54.58887
    326.51471     -56.33887
    326.52082     -54.58887
    326.52692     -56.21387
    326.53302     -56.96387
    326.53913     -57.71387
    326.54523     -57.96387
    326.55134     -57.71387
    326.55744     -60.58887
    326.56355     -59.96387
    326.56965     -62.83887
    326.57575     -63.21387
    326.58186     -63.33887
    326.58796     -61.21387
    326.59407     -61.21387
    326.60017     -59.58887
    326.60628     -59.33887
    326.61238     -58.46387
    326.61848     -55.46387
    326.62459     -55.58887
    326.63069     -55.33887
    326.63680     -55.08887
    326.64290     -57.58887
    326.64901     -57.33887
    326.65511     -57.71387
    326.66121     -55.33887
    326.66732     -59.58887
    326.67342     -56.21387
    326.67953     -54.96387
    326.68563     -56.96387
    326.69173     -54.83887
    326.69784     -55.08887
    326.70394     -53.58887
    326.71005     -54.83887
    326.71615     -55.58887
    326.72226     -57.58887
    326.72836     -59.46387
    326.73446     -58.08887
    326.74057     -63.08887
    326.74667     -60.96387
    326.75278     -65.83887
    326.75888     -64.96387
    326.76499     -65.08887
    326.77109     -66.71387
    326.77719     -68.83887
    326.78330     -67.08887
    326.78940     -66.83887
    326.79551     -66.71387
    326.80161     -66.46387
    326.80772     -64.71387
    326.81382     -67.21387
    326.81992     -65.46387
    326.82603     -65.83887
    326.83213     -64.58887
    326.83824     -66.96387
    326.84434     -67.08887
    326.85045     -69.96387
    326.85655     -70.96387
    326.86265     -71.08887
    326.86876     -70.33887
    326.87486     -72.08887
    326.88097     -71.08887
    326.88707     -71.33887
    326.89318     -70.21387
    326.89928     -72.33887
    326.90538     -70.58887
    326.91149     -71.46387
    326.91759     -67.83887
    326.92370     -71.08887
    326.92980     -67.96387
    326.93591     -71.46387
    326.94201     -70.58887
    326.94811     -70.33887
    326.95422     -69.83887
    326.96032     -69.58887
    326.96643     -66.21387
    326.97253     -67.08887
    326.97864     -67.08887
    326.98474     -67.58887
    326.99084     -69.96387
    326.99695     -68.33887
    327.00305     -71.71387
    327.00916     -70.33887
    327.01526     -69.08887
    327.02136     -73.08887
    327.02747     -69.21387
    327.03357     -68.58887
    327.03968     -66.96387
    327.04578     -68.46387
    327.05189     -66.71387
    327.05799     -65.33887
    327.06409     -66.83887
    327.07020     -64.46387
    327.07630     -65.33887
    327.08241     -66.21387
    327.08851     -67.71387
    327.09462     -65.83887
    327.10072     -67.21387
    327.10682     -68.08887
    327.11293     -67.83887
    327.11903     -67.33887
    327.12514     -65.83887
    327.13124     -65.71387
    327.13735     -65.83887
    327.14345     -65.21387
    327.14955     -65.33887
    327.15566     -67.33887
    327.16176     -67.33887
    327.16787     -68.21387
    327.17397     -70.08887
    327.18008     -71.71387
    327.18618     -71.46387
    327.19228     -70.96387
    327.19839     -73.71387
    327.20449     -73.83887
    327.21060     -73.83887
    327.21670     -75.96387
    327.22281     -73.46387
    327.22891     -74.21387
    327.23501     -74.58887
    327.24112     -73.21387
    327.24722     -70.71387
    327.25333     -69.83887
    327.25943     -67.83887
    327.26554     -66.08887
    327.27164     -63.33887
    327.27774     -63.71387
    327.28385     -60.46387
    327.28995     -63.96387
    327.29606     -64.33887
    327.30216     -66.33887
    327.30827     -67.33887
    327.31437     -69.08887
    327.32047     -69.71387
    327.32658     -71.08887
    327.33268     -72.08887
    327.33879     -73.96387
    327.34489     -73.21387
    327.35099     -74.83887
    327.35710     -75.33887
    327.36320     -75.58887
    327.36931     -75.58887
    327.37541     -78.71387
    327.38152     -76.21387
    327.38762     -78.33887
    327.39372     -74.71387
    327.39983     -77.83887
    327.40593     -73.58887
    327.41204     -71.46387
    327.41814     -69.96387
    327.42425     -68.83887
    327.43035     -66.71387
    327.43645     -69.46387
    327.44256     -68.71387
    327.44866     -69.21387
    327.45477     -70.33887
    327.46087     -71.96387
    327.46698     -72.46387
    327.47308     -76.96387
    327.47918     -79.08887
    327.48529     -80.71387
    327.49139     -81.58887
    327.49750     -83.46387
    327.50360     -83.58887
    327.50971     -85.46387
    327.51581     -84.33887
    327.52191     -87.08887
    327.52802     -87.71387
    327.53412     -87.21387
    327.54023     -90.33887
    327.54633     -87.71387
    327.55244     -88.21387
    327.55854     -88.33887
    327.56464     -86.58887
    327.57075     -89.46387
    327.57685     -85.33887
    327.58296     -87.21387
    327.58906     -85.58887
    327.59517     -85.58887
    327.60127     -83.08887
    327.60737     -82.96387
    327.61348     -77.08887
    327.61958     -78.46387
    327.62569     -77.08887
    327.63179     -76.96387
    327.63790     -78.46387
    327.64400     -80.71387
    327.65010     -79.21387
    327.65621     -82.21387
    327.66231     -78.58887
    327.66842     -77.46387
    327.67452     -77.83887
    327.68063     -74.83887
    327.68673     -74.08887
    327.69283     -74.46387
    327.69894     -75.83887
    327.70504     -72.71387
    327.71115     -73.96387
    327.71725     -73.46387
    327.72335     -70.83887
    327.72946     -69.83887
    327.73556     -71.96387
    327.74167     -70.21387
    327.74777     -71.08887
    327.75388     -69.71387
    327.75998     -69.83887
    327.76608     -67.58887
    327.77219     -71.83887
    327.77829     -66.58887
    327.78440     -69.08887
    327.79050     -67.58887
    327.79661     -68.21387
    327.80271     -67.83887
    327.80881     -67.33887
    327.81492     -69.21387
    327.82102     -69.21387
    327.82713     -69.71387
    327.83323     -69.96387
    327.83934     -70.08887
    327.84544     -70.83887
    327.85154     -70.96387
    327.85765     -71.58887
    327.86375     -73.33887
    327.86986     -71.58887
    327.87596     -69.46387
    327.88207     -72.33887
    327.88817     -72.71387
    327.89427     -70.71387
    327.90038     -69.71387
    327.90648     -70.21387
    327.91259     -68.33887
    327.91869     -67.33887
    327.92480     -67.21387
    327.93090     -69.21387
    327.93700     -65.21387
    327.94311     -68.21387
    327.94921     -66.96387
    327.95532     -67.33887
    327.96142     -66.83887
    327.96753     -65.96387
    327.97363     -67.71387
    327.97973     -69.71387
    327.98584     -67.83887
    327.99194     -69.83887
    327.99805     -71.46387
    328.00415     -73.33887
    328.01026     -74.83887
    328.01636     -75.33887
    328.02246     -75.96387
    328.02857     -79.46387
    328.03467     -78.58887
    328.04078     -78.58887
    328.04688     -82.21387
    328.05298     -80.96387
    328.05909     -81.08887
    328.06519     -79.58887
    328.07130     -80.21387
    328.07740     -81.71387
    328.08351     -79.58887
    328.08961     -81.08887
    328.09571     -79.71387
    328.10182     -83.08887
    328.10792     -82.33887
    328.11403     -81.58887
    328.12013     -81.71387
    328.12624     -81.33887
    328.13234     -82.08887
    328.13844     -82.71387
    328.14455     -82.08887
    328.15065     -83.58887
    328.15676     -84.46387
    328.16286     -85.83887
    328.16897     -86.33887
    328.17507     -88.96387
    328.18117     -93.33887
    328.18728     -93.33887
    328.19338     -95.46387
    328.19949     -95.58887
    328.20559     -95.96387
    328.21170     -96.21387
    328.21780     -95.21387
    328.22390     -97.21387
    328.23001     -96.83887
    328.23611     -98.08887
    328.24222     -96.83887
    328.24832     -97.33887
    328.25443     -94.96387
    328.26053     -99.33887
    328.26663     -93.83887
    328.27274     -93.96387
    328.27884     -93.58887
    328.28495     -93.46387
    328.29105     -95.08887
    328.29716     -91.46387
    328.30326     -94.21387
    328.30936     -92.08887
    328.31547     -91.08887
    328.32157     -91.33887
    328.32768     -89.46387
    328.33378     -86.83887
    328.33989     -88.21387
    328.34599     -84.46387
    328.35209     -86.71387
    328.35820     -84.33887
    328.36430     -86.21387
    328.37041     -83.83887
    328.37651     -83.83887
    328.38262     -85.46387
    328.38872     -83.21387
    328.39482     -84.46387
    328.40093     -84.71387
    328.40703     -85.96387
    328.41314     -86.21387
    328.41924     -83.21387
    328.42534     -87.08887
    328.43145     -84.83887
    328.43755     -85.96387
    328.44366     -85.21387
    328.44976     -83.33887
    328.45587     -82.58887
    328.46197     -79.96387
    328.46807     -79.58887
    328.47418     -81.46387
    328.48028     -78.96387
    328.48639     -81.71387
    328.49249     -77.58887
    328.49860     -80.08887
    328.50470     -79.46387
    328.51080     -82.21387
    328.51691     -81.21387
    328.52301     -80.08887
    328.52912     -79.96387
    328.53522     -81.21387
    328.54133     -82.21387
    328.54743     -82.96387
    328.55353     -81.58887
    328.55964     -82.83887
    328.56574     -83.08887
    328.57185     -84.46387
    328.57795     -84.58887
    328.58406     -84.71387
    328.59016     -84.71387
    328.59626     -83.71387
    328.60237     -81.08887
    328.60847     -83.08887
    328.61458     -82.46387
    328.62068     -82.21387
    328.62679     -82.58887
    328.63289     -81.83887
    328.63899     -81.33887
    328.64510     -82.71387
    328.65120     -83.83887
    328.65731     -86.21387
    328.66341     -84.33887
    328.66952     -87.33887
    328.67562     -86.83887
    328.68172     -86.33887
    328.68783     -86.21387
    328.69393     -86.21387
    328.70004     -82.21387
    328.70614     -85.46387
    328.71225     -84.71387
    328.71835     -84.96387
    328.72445     -84.33887
    328.73056     -86.96387
    328.73666     -85.08887
    328.74277     -85.83887
    328.74887     -85.33887
    328.75497     -85.96387
    328.76108     -88.71387
    328.76718     -88.58887
    328.77329     -93.33887
    328.77939     -95.58887
    328.78550     -95.46387
    328.79160     -96.33887
    328.79770     -94.33887
    328.80381     -92.46387
    328.80991     -92.71387
    328.81602     -90.83887
    328.82212     -89.08887
    328.82823     -86.46387
    328.83433     -84.58887
    328.84043     -85.96387
    328.84654     -83.21387
    328.85264     -83.08887
    328.85875     -80.58887
    328.86485     -78.33887
    328.87096     -80.33887
    328.87706     -78.21387
    328.88316     -79.21387
    328.88927     -78.83887
    328.89537     -79.46387
    328.90148     -78.33887
    328.90758     -79.71387
    328.91369     -80.58887
    328.91979     -77.96387
    328.92589     -81.21387
    328.93200     -82.46387
    328.93810     -84.46387
    328.94421     -85.33887
    328.95031     -86.71387
    328.95642     -89.08887
    328.96252     -88.46387
    328.96862     -90.21387
    328.97473     -87.46387
    328.98083     -87.46387
    328.98694     -87.33887
    328.99304     -87.21387
    328.99915     -84.71387
    329.00525     -87.21387
    329.01135     -84.71387
    329.01746     -83.96387
    329.02356     -83.83887
    329.02967     -83.33887
    329.03577     -82.58887
    329.04188     -82.96387
    329.04798     -83.46387
    329.05408     -83.96387
    329.06019     -82.96387
    329.06629     -84.21387
    329.07240     -84.46387
    329.07850     -87.33887
    329.08461     -84.08887
    329.09071     -85.83887
    329.09681     -84.96387
    329.10292     -82.96387
    329.10902     -83.08887
    329.11513     -81.46387
    329.12123     -79.96387
    329.12733     -79.46387
    329.13344     -79.33887
    329.13954     -78.58887
    329.14565     -80.46387
    329.15175     -78.83887
    329.15786     -79.96387
    329.16396     -80.08887
    329.17006     -81.83887
    329.17617     -79.96387
    329.18227     -78.33887
    329.18838     -83.83887
    329.19448     -84.96387
    329.20059     -86.58887
    329.20669     -89.08887
    329.21279     -90.08887
    329.21890     -91.33887
    329.22500     -89.46387
    329.23111     -91.83887
    329.23721     -91.33887
    329.24332     -88.83887
    329.24942     -91.58887
    329.25552     -91.96387
    329.26163     -91.83887
    329.26773     -96.33887
    329.27384     -96.21387
    329.27994     -96.71387
    329.28605     -99.96387
    329.29215     -99.08887
    329.29825     -99.71387
    329.30436     -97.21387
    329.31046    -101.58887
    329.31657    -100.33887
    329.32267    -100.83887
    329.32878    -102.46387
    329.33488    -103.83887
    329.34098    -106.96387
    329.34709    -108.46387
    329.35319    -109.71387
    329.35930    -112.33887
    329.36540    -109.46387
    329.37151    -108.08887
    329.37761    -105.96387
    329.38371    -103.33887
    329.38982     -99.33887
    329.39592     -95.71387
    329.40203     -93.83887
    329.40813     -92.21387
    329.41424     -90.21387
    329.42034     -89.83887
    329.42644     -88.96387
    329.43255     -92.21387
    329.43865     -93.33887
    329.44476     -93.96387
    329.45086     -93.71387
    329.45696     -93.71387
    329.46307     -92.33887
    329.46917     -93.21387
    329.47528     -89.46387
    329.48138     -89.96387
    329.48749     -89.71387
    329.49359     -89.08887
    329.49969     -87.83887
    329.50580     -89.71387
    329.51190     -86.58887
    329.51801     -89.33887
    329.52411     -87.71387
    329.53022     -86.08887
    329.53632     -87.96387
    329.54242     -88.46387
    329.54853     -88.83887
    329.55463     -86.83887
    329.56074     -90.21387
    329.56684     -88.21387
    329.57295     -88.08887
    329.57905     -88.46387
    329.58515     -87.71387
    329.59126     -87.08887
    329.59736     -90.33887
    329.60347     -87.33887
    329.60957     -88.71387
    329.61568     -86.46387
    329.62178     -84.46387
    329.62788     -84.71387
    329.63399     -84.33887
    329.64009     -84.58887
    329.64620     -84.96387
    329.65230     -83.21387
    329.65841     -86.58887
    329.66451     -88.08887
    329.67061     -88.33887
    329.67672     -89.46387
    329.68282     -90.71387
    329.68893     -89.83887
    329.69503     -90.96387
    329.70114     -90.46387
    329.70724     -90.08887
    329.71334     -91.58887
    329.71945     -91.83887
    329.72555     -90.58887
    329.73166     -88.96387
    329.73776     -93.58887
    329.74387     -90.71387
    329.74997     -90.08887
    329.75607     -93.46387
    329.76218     -93.83887
    329.76828     -94.71387
    329.77439     -95.33887
    329.78049     -95.33887
    329.78660     -97.46387
    329.79270     -97.33887
    329.79880     -97.96387
    329.80491     -98.71387
    329.81101     -99.96387
    329.81712     -98.08887
    329.82322    -102.71387
    329.82932     -98.33887
    329.83543     -99.83887
    329.84153     -99.33887
    329.84764     -98.21387
    329.85374     -96.08887
    329.85985     -95.21387
    329.86595     -90.21387
    329.87205     -91.83887
    329.87816     -88.71387
    329.88426     -89.58887
    329.89037     -85.96387
    329.89647     -86.71387
    329.90258     -87.08887
    329.90868     -87.46387
    329.91478     -87.46387
    329.92089     -88.96387
    329.92699     -88.71387
    329.93310     -92.96387
    329.93920     -92.96387
    329.94531     -94.21387
    329.95141     -94.21387
    329.95751     -94.71387
    329.96362     -95.08887
    329.96972     -93.58887
    329.97583     -97.21387
    329.98193     -94.08887
    329.98804     -93.58887
    329.99414     -95.21387
    330.00024     -94.46387
    330.00635     -92.33887
    330.01245     -95.08887
    330.01856     -92.83887
    330.02466     -94.46387
    330.03077     -93.71387
    330.03687     -94.96387
    330.04297     -97.46387
    330.04908     -93.96387
    330.05518     -95.83887
    330.06129     -93.08887
    330.06739     -91.96387
    330.07350     -92.71387
    330.07960     -90.21387
    330.08570     -88.46387
    330.09181     -87.71387
    330.09791     -85.58887
    330.10402     -85.33887
    330.11012     -86.71387
    330.11623     -85.21387
    330.12233     -88.46387
    330.12843     -87.33887
    330.13454     -88.08887
    330.14064     -89.33887
    330.14675     -87.96387
    330.15285     -88.08887
    330.15895     -89.08887
    330.16506     -87.33887
    330.17116     -86.58887
    330.17727     -84.58887
    330.18337     -87.33887
    330.18948     -86.58887
    330.19558     -88.46387
    330.20168     -89.83887
    330.20779     -89.58887
    330.21389     -90.21387
    330.22000     -90.83887
    330.22610     -87.58887
    330.23221     -88.71387
    330.23831     -86.71387
    330.24441     -85.96387
    330.25052     -86.96387
    330.25662     -85.21387
    330.26273     -88.58887
    330.26883     -88.58887
    330.27494     -89.71387
    330.28104     -91.21387
    330.28714     -89.33887
    330.29325     -88.21387
    330.29935     -85.58887
    330.30546     -85.21387
    330.31156     -82.83887
    330.31767     -84.21387
    330.32377     -86.33887
    330.32987     -84.46387
    330.33598     -85.21387
    330.34208     -86.83887
    330.34819     -86.71387
    330.35429     -87.33887
    330.36040     -87.08887
    330.36650     -87.58887
    330.37260     -88.83887
    330.37871     -91.83887
    330.38481     -89.08887
    330.39092     -88.58887
    330.39702     -91.33887
    330.40313     -88.33887
    330.40923     -88.96387
    330.41533     -88.33887
    330.42144     -88.96387
    330.42754     -85.46387
    330.43365     -85.08887
    330.43975     -81.58887
    330.44586     -85.33887
    330.45196     -82.08887
    330.45806     -84.46387
    330.46417     -82.33887
    330.47027     -84.96387
    330.47638     -83.96387
    330.48248     -83.83887
    330.48859     -83.58887
    330.49469     -84.71387
    330.50079     -85.58887
    330.50690     -85.21387
    330.51300     -84.71387
    330.51911     -85.58887
    330.52521     -87.33887
    330.53131     -86.08887
    330.53742     -85.33887
    330.54352     -86.71387
    330.54963     -84.96387
    330.55573     -84.83887
    330.56184     -86.46387
    330.56794     -85.33887
    330.57404     -82.83887
    330.58015     -85.33887
    330.58625     -84.83887
    330.59236     -86.71387
    330.59846     -87.46387
    330.60457     -84.46387
    330.61067     -86.21387
    330.61677     -85.46387
    330.62288     -85.71387
    330.62898     -86.71387
    330.63509     -85.08887
    330.64119     -84.83887
    330.64730     -86.58887
    330.65340     -87.08887
    330.65950     -85.46387
    330.66561     -85.08887
    330.67171     -84.21387
    330.67782     -82.71387
    330.68392     -80.46387
    330.69003     -81.58887
    330.69613     -78.33887
    330.70223     -79.21387
    330.70834     -82.08887
    330.71444     -83.46387
    330.72055     -82.71387
    330.72665     -83.83887
    330.73276     -87.33887
    330.73886     -86.46387
    330.74496     -86.71387
    330.75107     -91.08887
    330.75717     -89.96387
    330.76328     -91.96387
    330.76938     -92.96387
    330.77549     -91.08887
    330.78159     -89.33887
    330.78769     -87.58887
    330.79380     -89.58887
    330.79990     -88.83887
    330.80601     -89.58887
    330.81211     -90.33887
    330.81822     -85.58887
    330.82432     -84.21387
    330.83042     -83.83887
    330.83653     -81.83887
    330.84263     -83.71387
    330.84874     -81.96387
    330.85484     -82.33887
    330.86094     -82.83887
    330.86705     -81.08887
    330.87315     -79.08887
    330.87926     -78.08887
    330.88536     -75.96387
    330.89147     -76.08887
    330.89757     -77.83887
    330.90367     -76.71387
    330.90978     -76.08887
    330.91588     -78.08887
    330.92199     -77.83887
    330.92809     -76.08887
    330.93420     -74.21387
    330.94030     -76.08887
    330.94640     -71.58887
    330.95251     -72.33887
    330.95861     -71.21387
    330.96472     -71.58887
    330.97082     -67.46387
    330.97693     -70.83887
    330.98303     -68.58887
    330.98913     -71.71387
    330.99524     -70.58887
    331.00134     -68.08887
    331.00745     -68.83887
    331.01355     -69.96387
    331.01966     -68.71387
    331.02576     -69.71387
    331.03186     -71.33887
    331.03797     -72.83887
    331.04407     -72.21387
    331.05018     -72.83887
    331.05628     -72.21387
    331.06239     -69.58887
    331.06849     -70.21387
    331.07459     -68.71387
    331.08070     -67.21387
    331.08680     -64.96387
    331.09291     -63.21387
    331.09901     -66.71387
    331.10512     -66.33887
    331.11122     -68.46387
    331.11732     -70.46387
    331.12343     -69.58887
    331.12953     -70.83887
    331.13564     -73.21387
    331.14174     -72.58887
    331.14785     -73.58887
    331.15395     -74.46387
    331.16005     -78.46387
    331.16616     -76.96387
    331.17226     -80.71387
    331.17837     -85.33887
    331.18447     -82.08887
    331.19058     -83.83887
    331.19668     -81.21387
    331.20278     -84.83887
    331.20889     -83.71387
    331.21499     -84.96387
    331.22110     -83.46387
    331.22720     -83.58887
    331.23330     -81.71387
    331.23941     -77.96387
    331.24551     -77.08887
    331.25162     -73.46387
    331.25772     -73.08887
    331.26383     -73.58887
    331.26993     -73.08887
    331.27603     -73.58887
    331.28214     -75.46387
    331.28824     -75.46387
    331.29435     -71.58887
    331.30045     -73.21387
    331.30656     -74.96387
    331.31266     -77.96387
    331.31876     -78.21387
    331.32487     -79.08887
    331.33097     -80.33887
    331.33708     -82.58887
    331.34318     -80.08887
    331.34929     -79.33887
    331.35539     -77.96387
    331.36149     -78.71387
    331.36760     -75.71387
    331.37370     -74.83887
    331.37981     -73.96387
    331.38591     -74.21387
    331.39202     -74.46387
    331.39812     -74.21387
    331.40422     -70.33887
    331.41033     -70.46387
    331.41643     -68.96387
    331.42254     -70.33887
    331.42864     -69.83887
    331.43475     -71.71387
    331.44085     -70.96387
    331.44695     -76.33887
    331.45306     -76.71387
    331.45916     -79.58887
    331.46527     -85.08887
    331.47137     -85.33887
    331.47748     -84.46387
    331.48358     -86.96387
    331.48968     -83.96387
    331.49579     -87.08887
    331.50189     -85.71387
    331.50800     -85.83887
    331.51410     -86.58887
    331.52021     -84.58887
    331.52631     -81.58887
    331.53241     -84.71387
    331.53852     -79.83887
    331.54462     -81.58887
    331.55073     -80.71387
    331.55683     -80.96387
    331.56293     -83.08887
    331.56904     -80.83887
    331.57514     -78.46387
    331.58125     -75.46387
    331.58735     -73.46387
    331.59346     -72.83887
    331.59956     -68.58887
    331.60566     -67.21387
    331.61177     -66.83887
    331.61787     -65.08887
    331.62398     -64.58887
    331.63008     -63.83887
    331.63619     -65.58887
    331.64229     -65.71387
    331.64839     -65.33887
    331.65450     -68.08887
    331.66060     -67.96387
    331.66671     -66.08887
    331.67281     -66.71387
    331.67892     -67.58887
    331.68502     -69.96387
    331.69112     -72.33887
    331.69723     -74.33887
    331.70333     -76.96387
    331.70944     -75.58887
    331.71554     -75.08887
    331.72165     -80.08887
    331.72775     -77.08887
    331.73385     -74.71387
    331.73996     -75.96387
    331.74606     -76.96387
    331.75217     -74.83887
    331.75827     -78.46387
    331.76438     -75.96387
    331.77048     -74.71387
    331.77658     -75.96387
    331.78269     -78.96387
    331.78879     -81.21387
    331.79490     -82.96387
    331.80100     -83.83887
    331.80711     -83.46387
    331.81321     -84.58887
    331.81931     -82.08887
    331.82542     -81.83887
    331.83152     -81.96387
    331.83763     -79.46387
    331.84373     -78.08887
    331.84984     -77.21387
    331.85594     -74.83887
    331.86204     -73.08887
    331.86815     -71.33887
    331.87425     -70.71387
    331.88036     -69.83887
    331.88646     -69.96387
    331.89257     -67.71387
    331.89867     -67.33887
    331.90477     -64.83887
    331.91088     -63.83887
    331.91698     -63.08887
    331.92309     -62.21387
    331.92919     -62.83887
    331.93529     -62.71387
    331.94140     -65.58887
    331.94750     -67.21387
    331.95361     -65.96387
    331.95971     -67.96387
    331.96582     -64.96387
    331.97192     -64.83887
    331.97802     -62.46387
    331.98413     -63.33887
    331.99023     -59.08887
    331.99634     -61.33887
    332.00244     -62.21387
    332.00855     -63.21387
    332.01465     -65.83887
    332.02075     -65.58887
    332.02686     -68.33887
    332.03296     -68.33887
    332.03907     -70.46387
    332.04517     -72.33887
    332.05128     -71.08887
    332.05738     -71.21387
    332.06348     -69.21387
    332.06959     -68.96387
    332.07569     -69.96387
    332.08180     -68.46387
    332.08790     -66.46387
    332.09401     -66.21387
    332.10011     -66.58887
    332.10621     -63.83887
    332.11232     -65.21387
    332.11842     -65.46387
    332.12453     -64.71387
    332.13063     -63.08887
    332.13674     -64.21387
    332.14284     -60.33887
    332.14894     -62.21387
    332.15505     -62.33887
    332.16115     -62.71387
    332.16726     -61.71387
    332.17336     -61.08887
    332.17947     -65.08887
    332.18557     -64.33887
    332.19167     -66.83887
    332.19778     -68.46387
    332.20388     -68.21387
    332.20999     -70.96387
    332.21609     -70.08887
    332.22220     -67.46387
    332.22830     -67.83887
    332.23440     -66.58887
    332.24051     -63.96387
    332.24661     -66.08887
    332.25272     -64.71387
    332.25882     -63.33887
    332.26492     -64.33887
    332.27103     -61.08887
    332.27713     -63.71387
    332.28324     -62.46387
    332.28934     -61.71387
    332.29545     -61.21387
    332.30155     -60.46387
    332.30765     -61.33887
    332.31376     -62.33887
    332.31986     -61.71387
    332.32597     -62.21387
    332.33207     -61.46387
    332.33818     -64.08887
    332.34428     -65.58887
    332.35038     -64.58887
    332.35649     -66.83887
    332.36259     -64.58887
    332.36870     -64.21387
    332.37480     -65.21387
    332.38091     -62.58887
    332.38701     -61.83887
    332.39311     -59.46387
    332.39922     -58.58887
    332.40532     -57.58887
    332.41143     -56.46387
    332.41753     -56.96387
    332.42364     -57.08887
    332.42974     -54.83887
    332.43584     -56.33887
    332.44195     -55.08887
    332.44805     -53.83887
    332.45416     -54.21387
    332.46026     -55.46387
    332.46637     -55.08887
    332.47247     -57.96387
    332.47857     -61.08887
    332.48468     -62.96387
    332.49078     -63.83887
    332.49689     -62.08887
    332.50299     -69.21387
    332.50910     -64.96387
    332.51520     -68.21387
    332.52130     -67.83887
    332.52741     -66.08887
    332.53351     -66.96387
    332.53962     -63.33887
    332.54572     -67.46387
    332.55183     -64.83887
    332.55793     -64.71387
    332.56403     -60.96387
    332.57014     -63.58887
    332.57624     -59.83887
    332.58235     -62.46387
    332.58845     -61.46387
    332.59455     -63.58887
    332.60066     -61.46387
    332.60676     -61.46387
    332.61287     -59.83887
    332.61897     -59.33887
    332.62508     -60.08887
    332.63118     -58.08887
    332.63728     -57.58887
    332.64339     -58.21387
    332.64949     -58.08887
    332.65560     -59.33887
    332.66170     -58.83887
    332.66781     -59.08887
    332.67391     -60.58887
    332.68001     -59.58887
    332.68612     -57.96387
    332.69222     -56.33887
    332.69833     -58.83887
    332.70443     -57.08887
    332.71054     -59.46387
    332.71664     -58.71387
    332.72274     -58.58887
    332.72885     -59.08887
    332.73495     -58.46387
    332.74106     -60.46387
    332.74716     -58.96387
    332.75327     -57.71387
    332.75937     -60.83887
    332.76547     -59.96387
    332.77158     -57.96387
    332.77768     -59.33887
    332.78379     -59.46387
    332.78989     -59.83887
    332.79600     -60.71387
    332.80210     -59.21387
    332.80820     -58.58887
    332.81431     -57.21387
    332.82041     -56.83887
    332.82652     -57.21387
    332.83262     -56.71387
    332.83873     -56.08887
    332.84483     -54.33887
    332.85093     -56.46387
    332.85704     -55.46387
    332.86314     -57.33887
    332.86925     -53.71387
    332.87535     -55.21387
    332.88146     -56.21387
    332.88756     -56.33887
    332.89366     -57.83887
    332.89977     -54.96387
    332.90587     -58.46387
    332.91198     -56.83887
    332.91808     -57.96387
    332.92419     -58.58887
    332.93029     -57.08887
    332.93639     -51.71387
    332.94250     -53.83887
    332.94860     -52.83887
    332.95471     -53.21387
    332.96081     -54.21387
    332.96691     -51.21387
    332.97302     -52.33887
    332.97912     -50.58887
    332.98523     -52.08887
    332.99133     -49.96387
    332.99744     -52.08887
    333.00354     -51.46387
    333.00964     -50.58887
    333.01575     -50.46387
    333.02185     -52.46387
    333.02796     -49.46387
    333.03406     -51.46387
    333.04017     -51.21387
    333.04627     -50.58887
    333.05237     -50.83887
    333.05848     -54.46387
    333.06458     -51.46387
    333.07069     -53.83887
    333.07679     -55.96387
    333.08290     -54.08887
    333.08900     -54.08887
    333.09510     -57.71387
    333.10121     -53.21387
    333.10731     -53.83887
    333.11342     -54.33887
    333.11952     -51.46387
    333.12563     -52.21387
    333.13173     -51.83887
    333.13783     -50.46387
    333.14394     -51.96387
    333.15004     -51.08887
    333.15615     -50.08887
    333.16225     -50.08887
    333.16836     -50.58887
    333.17446     -49.96387
    333.18056     -51.46387
    333.18667     -54.21387
    333.19277     -57.33887
    333.19888     -57.33887
    333.20498     -58.96387
    333.21109     -62.08887
    333.21719     -61.08887
    333.22329     -60.08887
    333.22940     -65.58887
    333.23550     -65.46387
    333.24161     -65.08887
    333.24771     -65.58887
    333.25382     -64.08887
    333.25992     -64.71387
    333.26602     -64.96387
    333.27213     -66.83887
    333.27823     -65.58887
    333.28434     -65.21387
    333.29044     -64.46387
    333.29654     -62.83887
    333.30265     -66.08887
    333.30875     -65.08887
    333.31486     -64.83887
    333.32096     -64.83887
    333.32707     -61.83887
    333.33317     -63.46387
    333.33927     -64.33887
    333.34538     -65.08887
    333.35148     -66.83887
    333.35759     -64.83887
    333.36369     -65.83887
    333.36980     -69.58887
    333.37590     -68.08887
    333.38200     -65.71387
    333.38811     -68.46387
    333.39421     -68.33887
    333.40032     -65.46387
    333.40642     -65.33887
    333.41253     -65.08887
    333.41863     -68.21387
    333.42473     -65.21387
    333.43084     -65.83887
    333.43694     -64.71387
    333.44305     -63.08887
    333.44915     -60.33887
    333.45526     -61.08887
    333.46136     -59.83887
    333.46746     -55.33887
    333.47357     -55.46387
    333.47967     -56.71387
    333.48578     -54.08887
    333.49188     -54.96387
    333.49799     -57.71387
    333.50409     -55.96387
    333.51019     -56.58887
    333.51630     -56.71387
    333.52240     -58.58887
    333.52851     -59.96387
    333.53461     -61.21387
    333.54072     -62.46387
    333.54682     -62.58887
    333.55292     -63.33887
    333.55903     -63.33887
    333.56513     -61.33887
    333.57124     -62.46387
    333.57734     -63.21387
    333.58345     -62.71387
    333.58955     -59.21387
    333.59565     -61.83887
    333.60176     -57.58887
    333.60786     -56.33887
    333.61397     -57.21387
    333.62007     -55.46387
    333.62618     -51.08887
    333.63228     -50.21387
    333.63838     -49.21387
    333.64449     -49.96387
    333.65059     -49.96387
    333.65670     -50.71387
    333.66280     -53.08887
    333.66890     -51.71387
    333.67501     -53.58887
    333.68111     -56.08887
    333.68722     -53.33887
    333.69332     -57.21387
    333.69943     -56.71387
    333.70553     -60.08887
    333.71163     -60.58887
    333.71774     -60.58887
    333.72384     -60.71387
    333.72995     -62.21387
    333.73605     -60.21387
    333.74216     -60.08887
    333.74826     -61.58887
    333.75436     -59.71387
    333.76047     -58.58887
    333.76657     -58.08887
    333.77268     -58.08887
    333.77878     -58.33887
    333.78489     -57.58887
    333.79099     -56.71387
    333.79709     -54.33887
    333.80320     -53.58887
    333.80930     -54.71387
    333.81541     -54.21387
    333.82151     -53.21387
    333.82762     -55.33887
    333.83372     -53.21387
    333.83982     -53.58887
    333.84593     -53.58887
    333.85203     -54.71387
    333.85814     -54.08887
    333.86424     -49.83887
    333.87035     -50.21387
    333.87645     -52.46387
    333.88255     -50.33887
    333.88866     -51.71387
    333.89476     -52.58887
    333.90087     -51.71387
    333.90697     -52.21387
    333.91308     -53.83887
    333.91918     -51.58887
    333.92528     -53.21387
    333.93139     -52.83887
    333.93749     -51.33887
    333.94360     -53.71387
    333.94970     -52.83887
    333.95581     -53.21387
    333.96191     -51.33887
    333.96801     -53.33887
    333.97412     -54.08887
    333.98022     -53.71387
    333.98633     -53.08887
    333.99243     -53.33887
    333.99853     -48.96387
    334.00464     -49.08887
    334.01074     -50.08887
    334.01685     -47.83887
    334.02295     -48.33887
    334.02906     -49.21387
    334.03516     -48.83887
    334.04126     -48.71387
    334.04737     -48.08887
    334.05347     -48.71387
    334.05958     -48.33887
    334.06568     -51.08887
    334.07179     -48.58887
    334.07789     -49.83887
    334.08399     -46.71387
    334.09010     -44.83887
    334.09620     -41.21387
    334.10231     -42.46387
    334.10841     -38.83887
    334.11452     -37.21387
    334.12062     -37.33887
    334.12672     -36.33887
    334.13283     -35.58887
    334.13893     -36.21387
    334.14504     -37.08887
    334.15114     -38.33887
    334.15725     -39.08887
    334.16335     -39.58887
    334.16945     -38.08887
    334.17556     -38.96387
    334.18166     -37.96387
    334.18777     -38.46387
    334.19387     -37.71387
    334.19998     -36.08887
    334.20608     -39.46387
    334.21218     -39.21387
    334.21829     -39.58887
    334.22439     -38.83887
    334.23050     -38.96387
    334.23660     -38.58887
    334.24271     -38.83887
    334.24881     -44.96387
    334.25491     -40.71387
    334.26102     -43.96387
    334.26712     -44.21387
    334.27323     -48.33887
    334.27933     -47.96387
    334.28544     -49.08887
    334.29154     -45.58887
    334.29764     -46.58887
    334.30375     -46.08887
    334.30985     -44.33887
    334.31596     -45.21387
    334.32206     -44.58887
    334.32817     -42.71387
    334.33427     -41.96387
    334.34037     -42.71387
    334.34648     -41.33887
    334.35258     -42.83887
    334.35869     -40.21387
    334.36479     -39.58887
    334.37089     -40.96387
    334.37700     -40.83887
    334.38310     -41.33887
    334.38921     -40.83887
    334.39531     -44.58887
    334.40142     -41.08887
    334.40752     -45.21387
    334.41362     -43.58887
    334.41973     -42.33887
    334.42583     -43.21387
    334.43194     -44.96387
    334.43804     -46.21387
    334.44415     -45.46387
    334.45025     -45.46387
    334.45635     -45.71387
    334.46246     -44.33887
    334.46856     -43.83887
    334.47467     -44.08887
    334.48077     -44.46387
    334.48688     -43.33887
    334.49298     -44.96387
    334.49908     -43.33887
    334.50519     -44.46387
    334.51129     -45.96387
    334.51740     -45.71387
    334.52350     -46.33887
    334.52961     -47.46387
    334.53571     -46.21387
    334.54181     -44.96387
    334.54792     -46.58887
    334.55402     -45.21387
    334.56013     -46.08887
    334.56623     -44.46387
    334.57234     -44.46387
    334.57844     -46.46387
    334.58454     -46.83887
    334.59065     -47.21387
    334.59675     -45.58887
    334.60286     -50.21387
    334.60896     -49.21387
    334.61507     -48.33887
    334.62117     -51.08887
    334.62727     -50.46387
    334.63338     -52.21387
    334.63948     -53.83887
    334.64559     -55.58887
    334.65169     -55.58887
    334.65780     -55.71387
    334.66390     -53.46387
    334.67000     -54.96387
    334.67611     -52.21387
    334.68221     -52.46387
    334.68832     -52.33887
    334.69442     -53.71387
    334.70052     -51.33887
    334.70663     -51.08887
    334.71273     -49.71387
    334.71884     -48.96387
    334.72494     -48.71387
    334.73105     -45.08887
    334.73715     -45.96387
    334.74325     -43.96387
    334.74936     -43.58887
    334.75546     -42.33887
    334.76157     -40.46387
    334.76767     -41.08887
    334.77378     -42.46387
    334.77988     -43.83887
    334.78598     -45.08887
    334.79209     -47.33887
    334.79819     -46.96387
    334.80430     -48.21387
    334.81040     -53.71387
    334.81651     -51.83887
    334.82261     -52.33887
    334.82871     -52.08887
    334.83482     -53.46387
    334.84092     -52.71387
    334.84703     -53.96387
    334.85313     -51.83887
    334.85924     -51.33887
    334.86534     -53.21387
    334.87144     -50.71387
    334.87755     -50.71387
    334.88365     -51.46387
    334.88976     -50.71387
    334.89586     -48.96387
    334.90197     -49.08887
    334.90807     -49.83887
    334.91417     -48.83887
    334.92028     -47.33887
    334.92638     -46.21387
    334.93249     -46.21387
    334.93859     -45.71387
    334.94470     -46.33887
    334.95080     -46.46387
    334.95690     -44.96387
    334.96301     -44.71387
    334.96911     -43.08887
    334.97522     -44.58887
    334.98132     -42.08887
    334.98743     -42.83887
    334.99353     -44.96387
    334.99963     -42.83887
    335.00574     -42.33887
    335.01184     -41.46387
    335.01795     -40.71387
    335.02405     -38.08887
    335.03016     -41.46387
    335.03626     -38.21387
    335.04236     -37.58887
    335.04847     -38.33887
    335.05457     -37.21387
    335.06068     -39.21387
    335.06678     -38.33887
    335.07288     -41.21387
    335.07899     -41.71387
    335.08509     -43.08887
    335.09120     -43.58887
    335.09730     -43.21387
    335.10341     -43.21387
    335.10951     -43.21387
    335.11561     -45.83887
    335.12172     -42.58887
    335.12782     -44.08887
    335.13393     -42.21387
    335.14003     -42.21387
    335.14614     -45.83887
    335.15224     -45.58887
    335.15834     -43.33887
    335.16445     -43.46387
    335.17055     -41.58887
    335.17666     -45.96387
    335.18276     -43.08887
    335.18887     -44.83887
    335.19497     -43.46387
    335.20107     -42.83887
    335.20718     -42.21387
    335.21328     -40.96387
    335.21939     -40.21387
    335.22549     -39.83887
    335.23160     -40.33887
    335.23770     -41.46387
    335.24380     -40.08887
    335.24991     -41.08887
    335.25601     -37.83887
    335.26212     -42.58887
    335.26822     -40.96387
    335.27433     -42.96387
    335.28043     -44.71387
    335.28653     -44.83887
    335.29264     -47.21387
    335.29874     -47.33887
    335.30485     -48.08887
    335.31095     -49.83887
    335.31706     -49.71387
    335.32316     -48.08887
    335.32926     -50.08887
    335.33537     -49.08887
    335.34147     -47.58887
    335.34758     -48.46387
    335.35368     -48.58887
    335.35979     -49.08887
    335.36589     -49.83887
    335.37199     -50.58887
    335.37810     -50.46387
    335.38420     -52.46387
    335.39031     -53.96387
    335.39641     -54.96387
    335.40251     -53.83887
    335.40862     -52.83887
    335.41472     -50.46387
    335.42083     -51.96387
    335.42693     -48.58887
    335.43304     -46.83887
    335.43914     -46.58887
    335.44524     -45.46387
    335.45135     -42.46387
    335.45745     -43.33887
    335.46356     -38.71387
    335.46966     -37.33887
    335.47577     -42.21387
    335.48187     -37.33887
    335.48797     -38.83887
    335.49408     -40.08887
    335.50018     -38.46387
    335.50629     -37.46387
    335.51239     -38.08887
    335.51850     -36.33887
    335.52460     -34.46387
    335.53070     -38.08887
    335.53681     -34.08887
    335.54291     -34.21387
    335.54902     -34.96387
    335.55512     -38.08887
    335.56123     -39.71387
    335.56733     -44.46387
    335.57343     -45.83887
    335.57954     -49.58887
    335.58564     -49.96387
    335.59175     -50.83887
    335.59785     -54.96387
    335.60396     -51.96387
    335.61006     -51.83887
    335.61616     -52.08887
    335.62227     -51.83887
    335.62837     -53.58887
    335.63448     -56.96387
    335.64058     -58.46387
    335.64669     -59.21387
    335.65279     -59.08887
    335.65889     -55.71387
    335.66500     -54.58887
    335.67110     -51.21387
    335.67721     -50.83887
    335.68331     -46.71387
    335.68942     -45.58887
    335.69552     -43.46387
    335.70162     -46.58887
    335.70773     -44.71387
    335.71383     -43.08887
    335.71994     -42.71387
    335.72604     -43.58887
    335.73215     -44.58887
    335.73825     -45.21387
    335.74435     -45.21387
    335.75046     -44.83887
    335.75656     -46.83887
    335.76267     -45.71387
    335.76877     -46.83887
    335.77487     -46.08887
    335.78098     -47.58887
    335.78708     -48.46387
    335.79319     -47.58887
    335.79929     -48.08887
    335.80540     -49.21387
    335.81150     -45.46387
    335.81760     -46.71387
    335.82371     -44.33887
    335.82981     -42.96387
    335.83592     -45.71387
    335.84202     -46.21387
    335.84813     -44.33887
    335.85423     -46.33887
    335.86033     -45.08887
    335.86644     -44.33887
    335.87254     -44.58887
    335.87865     -43.71387
    335.88475     -42.96387
    335.89086     -41.71387
    335.89696     -41.33887
    335.90306     -42.71387
    335.90917     -41.96387
    335.91527     -41.58887
    335.92138     -42.96387
    335.92748     -37.21387
    335.93359     -40.46387
    335.93969     -37.96387
    335.94579     -35.83887
    335.95190     -36.71387
    335.95800     -36.71387
    335.96411     -38.58887
    335.97021     -37.08887
    335.97632     -37.58887
    335.98242     -35.33887
    335.98852     -38.08887
    335.99463     -39.08887
    336.00073     -41.46387
    336.00684     -41.83887
    336.01294     -40.96387
    336.01905     -44.08887
    336.02515     -45.58887
    336.03125     -44.33887
    336.03736     -41.71387
    336.04346     -42.08887
    336.04957     -43.21387
    336.05567     -41.83887
    336.06178     -42.33887
    336.06788     -42.71387
    336.07398     -37.96387
    336.08009     -38.46387
    336.08619     -37.83887
    336.09230     -38.21387
    336.09840     -38.83887
    336.10450     -37.21387
    336.11061     -38.71387
    336.11671     -38.08887
    336.12282     -34.08887
    336.12892     -34.96387
    336.13503     -35.46387
    336.14113     -33.46387
    336.14723     -33.58887
    336.15334     -31.21387
    336.15944     -33.21387
    336.16555     -32.46387
    336.17165     -33.58887
    336.17776     -33.21387
    336.18386     -38.71387
    336.18996     -36.71387
    336.19607     -37.71387
    336.20217     -37.58887
    336.20828     -37.96387
    336.21438     -37.46387
    336.22049     -38.96387
    336.22659     -39.96387
    336.23269     -41.96387
    336.23880     -44.58887
    336.24490     -44.71387
    336.25101     -47.58887
    336.25711     -44.58887
    336.26322     -46.21387
    336.26932     -46.71387
    336.27542     -45.46387
    336.28153     -45.08887
    336.28763     -44.96387
    336.29374     -44.96387
    336.29984     -46.83887
    336.30595     -45.46387
    336.31205     -44.83887
    336.31815     -45.96387
    336.32426     -42.33887
    336.33036     -42.58887
    336.33647     -41.96387
    336.34257     -44.46387
    336.34868     -43.08887
    336.35478     -42.58887
    336.36088     -42.46387
    336.36699     -39.96387
    336.37309     -38.83887
    336.37920     -39.21387
    336.38530     -37.58887
    336.39141     -35.58887
    336.39751     -36.96387
    336.40361     -34.46387
    336.40972     -37.96387
    336.41582     -34.58887
    336.42193     -33.96387
    336.42803     -35.21387
    336.43414     -35.46387
    336.44024     -35.33887
    336.44634     -36.08887
    336.45245     -33.71387
    336.45855     -35.58887
    336.46466     -35.58887
    336.47076     -36.33887
    336.47686     -36.96387
    336.48297     -39.71387
    336.48907     -39.83887
    336.49518     -43.08887
    336.50128     -41.46387
    336.50739     -40.83887
    336.51349     -39.58887
    336.51959     -39.21387
    336.52570     -37.33887
    336.53180     -39.33887
    336.53791     -38.46387
    336.54401     -38.08887
    336.55012     -36.33887
    336.55622     -37.83887
    336.56232     -36.08887
    336.56843     -37.21387
    336.57453     -37.46387
    336.58064     -36.71387
    336.58674     -35.83887
    336.59285     -38.58887
    336.59895     -36.96387
    336.60505     -37.71387
    336.61116     -36.96387
    336.61726     -38.46387
    336.62337     -38.46387
    336.62947     -39.08887
    336.63558     -41.58887
    336.64168     -40.96387
    336.64778     -39.71387
    336.65389     -41.71387
    336.65999     -44.33887
    336.66610     -44.83887
    336.67220     -44.21387
    336.67831     -44.21387
    336.68441     -43.96387
    336.69051     -46.83887
    336.69662     -43.08887
    336.70272     -40.46387
    336.70883     -40.33887
    336.71493     -37.96387
    336.72104     -35.33887
    336.72714     -34.33887
    336.73324     -29.83887
    336.73935     -31.71387
    336.74545     -30.46387
    336.75156     -27.58887
    336.75766     -29.21387
    336.76377     -29.58887
    336.76987     -28.21387
    336.77597     -30.71387
    336.78208     -32.21387
    336.78818     -34.21387
    336.79429     -34.83887
    336.80039     -35.83887
    336.80649     -38.58887
    336.81260     -38.83887
    336.81870     -38.71387
    336.82481     -38.33887
    336.83091     -36.83887
    336.83702     -39.46387
    336.84312     -40.21387
    336.84922     -40.71387
    336.85533     -38.08887
    336.86143     -41.21387
    336.86754     -39.33887
    336.87364     -36.96387
    336.87975     -39.08887
    336.88585     -37.71387
    336.89195     -35.96387
    336.89806     -31.83887
    336.90416     -34.08887
    336.91027     -31.96387
    336.91637     -33.33887
    336.92248     -34.33887
    336.92858     -32.46387
    336.93468     -33.21387
    336.94079     -34.08887
    336.94689     -30.71387
    336.95300     -32.96387
    336.95910     -29.58887
    336.96521     -32.96387
    336.97131     -30.83887
    336.97741     -31.46387
    336.98352     -28.83887
    336.98962     -28.96387
    336.99573     -29.46387
    337.00183     -28.58887
    337.00794     -27.83887
    337.01404     -29.83887
    337.02014     -28.46387
    337.02625     -25.96387
    337.03235     -26.08887
    337.03846     -22.83887
    337.04456     -21.33887
    337.05067     -19.83887
    337.05677     -18.96387
    337.06287     -18.08887
    337.06898     -18.33887
    337.07508     -18.46387
    337.08119     -19.21387
    337.08729     -20.21387
    337.09340     -19.21387
    337.09950     -16.83887
    337.10560     -20.71387
    337.11171     -16.58887
    337.11781     -18.33887
    337.12392     -19.08887
    337.13002     -17.08887
    337.13613     -17.33887
    337.14223     -17.46387
    337.14833     -15.71387
    337.15444     -17.83887
    337.16054     -17.71387
    337.16665     -17.96387
    337.17275     -17.08887
    337.17885     -18.83887
    337.18496     -16.21387
    337.19106     -14.33887
    337.19717     -13.96387
    337.20327     -10.96387
    337.20938     -11.83887
    337.21548      -9.58887
    337.22158     -10.58887
    337.22769     -11.58887
    337.23379     -10.83887
    337.23990     -12.83887
    337.24600     -12.33887
    337.25211     -14.46387
    337.25821     -15.33887
    337.26431     -16.58887
    337.27042     -19.46387
    337.27652     -20.08887
    337.28263     -21.58887
    337.28873     -22.08887
    337.29484     -21.21387
    337.30094     -22.71387
    337.30704     -21.58887
    337.31315     -20.58887
    337.31925     -21.46387
    337.32536     -20.58887
    337.33146     -17.96387
    337.33757     -19.96387
    337.34367     -20.83887
    337.34977     -19.46387
    337.35588     -22.33887
    337.36198     -21.58887
    337.36809     -22.46387
    337.37419     -21.58887
    337.38030     -23.46387
    337.38640     -23.21387
    337.39250     -23.46387
    337.39861     -26.71387
    337.40471     -24.46387
    337.41082     -27.08887
    337.41692     -23.83887
    337.42303     -22.71387
    337.42913     -22.96387
    337.43523     -22.33887
    337.44134     -19.96387
    337.44744     -18.58887
    337.45355     -17.71387
    337.45965     -19.08887
    337.46576     -17.58887
    337.47186     -20.83887
    337.47796     -21.58887
    337.48407     -21.83887
    337.49017     -23.71387
    337.49628     -25.58887
    337.50238     -24.58887
    337.50848     -27.33887
    337.51459     -26.33887
    337.52069     -25.83887
    337.52680     -21.71387
    337.53290     -23.21387
    337.53901     -24.71387
    337.54511     -21.58887
    337.55121     -22.33887
    337.55732     -20.96387
    337.56342     -19.71387
    337.56953     -16.96387
    337.57563     -17.33887
    337.58174     -15.83887
    337.58784     -16.33887
    337.59394     -18.46387
    337.60005     -18.71387
    337.60615     -20.08887
    337.61226     -19.21387
    337.61836     -16.33887
    337.62447     -16.96387
    337.63057     -17.21387
    337.63667     -16.33887
    337.64278     -16.71387
    337.64888     -17.46387
    337.65499     -15.46387
    337.66109     -17.08887
    337.66720     -17.71387
    337.67330     -18.33887
    337.67940     -17.71387
    337.68551     -19.08887
    337.69161     -18.71387
    337.69772     -15.46387
    337.70382     -19.46387
    337.70993     -16.58887
    337.71603     -17.46387
    337.72213     -19.21387
    337.72824     -20.83887
    337.73434     -20.96387
    337.74045     -22.83887
    337.74655     -23.96387
    337.75266     -23.83887
    337.75876     -28.71387
    337.76486     -26.58887
    337.77097     -30.08887
    337.77707     -31.21387
    337.78318     -31.96387
    337.78928     -29.46387
    337.79539     -31.21387
    337.80149     -30.33887
    337.80759     -29.71387
    337.81370     -32.96387
    337.81980     -31.33887
    337.82591     -32.58887
    337.83201     -31.71387
    337.83812     -30.46387
    337.84422     -31.83887
    337.85032     -31.21387
    337.85643     -28.46387
    337.86253     -29.58887
    337.86864     -26.58887
    337.87474     -26.08887
    337.88084     -26.83887
    337.88695     -24.96387
    337.89305     -26.21387
    337.89916     -23.83887
    337.90526     -24.33887
    337.91137     -25.71387
    337.91747     -27.08887
    337.92357     -28.71387
    337.92968     -29.71387
    337.93578     -30.96387
    337.94189     -31.83887
    337.94799     -30.83887
    337.95410     -34.21387
    337.96020     -36.08887
    337.96630     -36.83887
    337.97241     -37.08887
    337.97851     -39.08887
    337.98462     -38.08887
    337.99072     -36.08887
    337.99683     -35.58887
    338.00293     -32.46387
    338.00903     -33.83887
    338.01514     -32.08887
    338.02124     -31.83887
    338.02735     -32.21387
    338.03345     -29.96387
    338.03956     -32.58887
    338.04566     -30.83887
    338.05176     -31.33887
    338.05787     -31.46387
    338.06397     -33.33887
    338.07008     -33.96387
    338.07618     -32.96387
    338.08229     -33.96387
    338.08839     -33.46387
    338.09449     -32.33887
    338.10060     -32.46387
    338.10670     -31.21387
    338.11281     -31.96387
    338.11891     -31.21387
    338.12502     -31.08887
    338.13112     -28.21387
    338.13722     -29.96387
    338.14333     -32.71387
    338.14943     -28.33887
    338.15554     -30.58887
    338.16164     -29.96387
    338.16775     -29.21387
    338.17385     -29.96387
    338.17995     -27.96387
    338.18606     -28.71387
    338.19216     -27.96387
    338.19827     -23.58887
    338.20437     -26.33887
    338.21047     -22.83887
    338.21658     -23.21387
    338.22268     -23.21387
    338.22879     -23.83887
    338.23489     -17.96387
    338.24100     -19.46387
    338.24710     -18.33887
    338.25320     -18.71387
    338.25931     -20.46387
    338.26541     -21.21387
    338.27152     -21.08887
    338.27762     -20.08887
    338.28373     -19.83887
    338.28983     -19.96387
    338.29593     -16.58887
    338.30204     -15.96387
    338.30814     -17.08887
    338.31425     -18.21387
    338.32035     -18.21387
    338.32646     -18.21387
    338.33256     -18.96387
    338.33866     -22.83887
    338.34477     -21.33887
    338.35087     -23.71387
    338.35698     -23.96387
    338.36308     -26.58887
    338.36919     -24.46387
    338.37529     -30.08887
    338.38139     -30.96387
    338.38750     -31.83887
    338.39360     -35.21387
    338.39971     -36.21387
    338.40581     -34.21387
    338.41192     -34.33887
    338.41802     -34.33887
    338.42412     -33.08887
    338.43023     -33.46387
    338.43633     -32.58887
    338.44244     -31.21387
    338.44854     -32.83887
    338.45465     -32.46387
    338.46075     -29.96387
    338.46685     -29.21387
    338.47296     -29.96387
    338.47906     -29.08887
    338.48517     -27.33887
    338.49127     -24.83887
    338.49738     -26.83887
    338.50348     -27.08887
    338.50958     -27.96387
    338.51569     -27.83887
    338.52179     -24.46387
    338.52790     -26.71387
    338.53400     -28.21387
    338.54010     -25.96387
    338.54621     -24.21387
    338.55231     -27.71387
    338.55842     -23.58887
    338.56452     -24.96387
    338.57063     -22.71387
    338.57673     -27.58887
    338.58283     -23.33887
    338.58894     -23.58887
    338.59504     -25.21387
    338.60115     -25.46387
    338.60725     -24.83887
    338.61336     -26.83887
    338.61946     -27.33887
    338.62556     -30.58887
    338.63167     -33.21387
    338.63777     -30.71387
    338.64388     -32.21387
    338.64998     -32.46387
    338.65609     -31.96387
    338.66219     -29.46387
    338.66829     -29.96387
    338.67440     -30.08887
    338.68050     -27.71387
    338.68661     -28.21387
    338.69271     -27.83887
    338.69882     -24.96387
    338.70492     -25.96387
    338.71102     -24.33887
    338.71713     -27.33887
    338.72323     -25.83887
    338.72934     -25.46387
    338.73544     -24.96387
    338.74155     -24.33887
    338.74765     -26.58887
    338.75375     -28.58887
    338.75986     -27.33887
    338.76596     -26.83887
    338.77207     -31.46387
    338.77817     -30.96387
    338.78428     -29.46387
    338.79038     -27.71387
    338.79648     -27.21387
    338.80259     -25.46387
    338.80869     -24.33887
    338.81480     -22.46387
    338.82090     -23.21387
    338.82701     -22.46387
    338.83311     -21.46387
    338.83921     -21.58887
    338.84532     -23.21387
    338.85142     -20.46387
    338.85753     -22.33887
    338.86363     -23.21387
    338.86974     -24.33887
    338.87584     -25.21387
    338.88194     -21.83887
    338.88805     -20.33887
    338.89415     -18.83887
    338.90026     -19.83887
    338.90636     -19.58887
    338.91246     -21.21387
    338.91857     -23.08887
    338.92467     -23.33887
    338.93078     -25.46387
    338.93688     -26.96387
    338.94299     -27.33887
    338.94909     -28.96387
    338.95519     -28.33887
    338.96130     -29.96387
    338.96740     -28.33887
    338.97351     -29.83887
    338.97961     -30.21387
    338.98572     -28.08887
    338.99182     -27.08887
    338.99792     -24.08887
    339.00403     -25.71387
    339.01013     -26.21387
    339.01624     -25.46387
    339.02234     -21.08887
    339.02845     -21.71387
    339.03455     -21.33887
    339.04065     -20.46387
    339.04676     -18.96387
    339.05286     -16.46387
    339.05897     -18.08887
    339.06507     -16.21387
    339.07118     -13.08887
    339.07728     -14.96387
    339.08338     -12.08887
    339.08949     -11.33887
    339.09559     -11.08887
    339.10170     -12.46387
    339.10780     -13.21387
    339.11391     -14.08887
    339.12001     -12.71387
    339.12611     -13.46387
    339.13222     -12.96387
    339.13832     -10.46387
    339.14443     -13.08887
    339.15053     -10.46387
    339.15664     -10.33887
    339.16274      -9.21387
    339.16884     -16.21387
    339.17495     -17.58887
    339.18105     -17.96387
    339.18716     -18.21387
    339.19326     -19.46387
    339.19937     -16.71387
    339.20547     -20.08887
    339.21157     -18.46387
    339.21768     -19.33887
    339.22378     -18.08887
    339.22989     -20.33887
    339.23599     -20.33887
    339.24209     -21.08887
    339.24820     -20.33887
    339.25430     -20.58887
    339.26041     -19.83887
    339.26651     -21.21387
    339.27262     -19.83887
    339.27872     -20.21387
    339.28482     -20.58887
    339.29093     -22.96387
    339.29703     -22.21387
    339.30314     -18.46387
    339.30924     -17.71387
    339.31535     -19.46387
    339.32145     -18.46387
    339.32755     -17.33887
    339.33366     -16.83887
    339.33976     -16.83887
    339.34587     -16.71387
    339.35197     -18.58887
    339.35808     -18.08887
    339.36418     -15.46387
    339.37028     -18.58887
    339.37639     -15.96387
    339.38249     -17.96387
    339.38860     -21.33887
    339.39470     -19.96387
    339.40081     -21.96387
    339.40691     -21.46387
    339.41301     -22.71387
    339.41912     -21.08887
    339.42522     -19.21387
    339.43133     -17.46387
    339.43743     -19.71387
    339.44354     -16.33887
    339.44964     -17.58887
    339.45574     -17.96387
    339.46185     -17.96387
    339.46795     -23.96387
    339.47406     -25.58887
    339.48016     -29.21387
    339.48627     -27.96387
    339.49237     -31.46387
    339.49847     -29.96387
    339.50458     -29.83887
    339.51068     -32.21387
    339.51679     -33.33887
    339.52289     -33.83887
    339.52900     -33.58887
    339.53510     -31.08887
    339.54120     -31.46387
    339.54731     -29.46387
    339.55341     -29.96387
    339.55952     -29.08887
    339.56562     -29.71387
    339.57173     -27.08887
    339.57783     -25.83887
    339.58393     -28.83887
    339.59004     -27.33887
    339.59614     -28.08887
    339.60225     -27.33887
    339.60835     -27.96387
    339.61445     -25.58887
    339.62056     -30.96387
    339.62666     -31.21387
    339.63277     -28.71387
    339.63887     -28.33887
    339.64498     -27.33887
    339.65108     -25.83887
    339.65718     -25.08887
    339.66329     -24.96387
    339.66939     -25.08887
    339.67550     -22.96387
    339.68160     -25.33887
    339.68771     -23.21387
    339.69381     -23.08887
    339.69991     -23.46387
    339.70602     -21.83887
    339.71212     -22.21387
    339.71823     -23.08887
    339.72433     -25.33887
    339.73044     -23.83887
    339.73654     -24.46387
    339.74264     -26.21387
    339.74875     -25.71387
    339.75485     -26.21387
    339.76096     -27.33887
    339.76706     -27.46387
    339.77317     -26.46387
    339.77927     -27.08887
    339.78537     -25.08887
    339.79148     -28.83887
    339.79758     -27.21387
    339.80369     -30.08887
    339.80979     -30.83887
    339.81590     -29.83887
    339.82200     -29.46387
    339.82810     -32.08887
    339.83421     -29.96387
    339.84031     -31.21387
    339.84642     -29.83887
    339.85252     -29.46387
    339.85863     -31.33887
    339.86473     -26.96387
    339.87083     -30.46387
    339.87694     -27.71387
    339.88304     -29.58887
    339.88915     -30.33887
    339.89525     -31.21387
    339.90136     -30.96387
    339.90746     -31.71387
    339.91356     -32.58887
    339.91967     -31.71387
    339.92577     -32.33887
    339.93188     -34.96387
    339.93798     -32.08887
    339.94408     -33.08887
    339.95019     -34.46387
    339.95629     -32.08887
    339.96240     -31.21387
    339.96850     -28.71387
    339.97461     -28.58887
    339.98071     -27.96387
    339.98681     -27.58887
    339.99292     -25.21387
    339.99902     -29.08887
    340.00513     -26.46387
    340.01123     -27.58887
    340.01734     -30.21387
    340.02344     -33.83887
    340.02954     -27.08887
    340.03565     -29.33887
    340.04175     -27.21387
    340.04786     -26.33887
    340.05396     -26.08887
    340.06007     -24.58887
    340.06617     -25.83887
    340.07227     -24.83887
    340.07838     -22.71387
    340.08448     -23.21387
    340.09059     -23.21387
    340.09669     -25.21387
    340.10280     -21.08887
    340.10890     -22.08887
    340.11500     -20.83887
    340.12111     -22.96387
    340.12721     -20.46387
    340.13332     -20.58887
    340.13942     -22.96387
    340.14553     -22.58887
    340.15163     -22.58887
    340.15773     -23.21387
    340.16384     -25.58887
    340.16994     -24.46387
    340.17605     -22.83887
    340.18215     -24.08887
    340.18826     -21.83887
    340.19436     -21.71387
    340.20046     -22.58887
    340.20657     -24.33887
    340.21267     -21.71387
    340.21878     -23.21387
    340.22488     -24.71387
    340.23099     -23.58887
    340.23709     -21.96387
    340.24319     -23.46387
    340.24930     -23.96387
    340.25540     -21.21387
    340.26151     -19.33887
    340.26761     -19.21387
    340.27372     -20.08887
    340.27982     -20.83887
    340.28592     -20.58887
    340.29203     -22.71387
    340.29813     -23.33887
    340.30424     -22.21387
    340.31034     -23.58887
    340.31644     -24.58887
    340.32255     -25.33887
    340.32865     -24.33887
    340.33476     -25.33887
    340.34086     -23.08887
    340.34697     -23.71387
    340.35307     -22.08887
    340.35917     -23.08887
    340.36528     -21.21387
    340.37138     -24.46387
    340.37749     -25.21387
    340.38359     -24.83887
    340.38970     -24.46387
    340.39580     -24.58887
    340.40190     -25.96387
    340.40801     -26.21387
    340.41411     -27.71387
    340.42022     -28.08887
    340.42632     -29.21387
    340.43243     -28.83887
    340.43853     -29.58887
    340.44463     -31.46387
    340.45074     -33.21387
    340.45684     -32.58887
    340.46295     -32.08887
    340.46905     -34.96387
    340.47516     -32.08887
    340.48126     -29.83887
    340.48736     -30.83887
    340.49347     -34.58887
    340.49957     -32.58887
    340.50568     -31.58887
    340.51178     -34.21387
    340.51789     -32.96387
    340.52399     -34.21387
    340.53009     -34.46387
    340.53620     -37.71387
    340.54230     -35.71387
    340.54841     -34.96387
    340.55451     -37.58887
    340.56062     -37.71387
    340.56672     -38.46387
    340.57282     -37.83887
    340.57893     -40.08887
    340.58503     -38.08887
    340.59114     -36.21387
    340.59724     -34.08887
    340.60335     -34.58887
    340.60945     -31.71387
    340.61555     -31.46387
    340.62166     -32.83887
    340.62776     -30.83887
    340.63387     -26.33887
    340.63997     -26.46387
    340.64607     -23.33887
    340.65218     -21.83887
    340.65828     -23.08887
    340.66439     -25.58887
    340.67049     -22.08887
    340.67660     -29.46387
    340.68270     -24.46387
    340.68880     -26.21387
    340.69491     -25.58887
    340.70101     -26.21387
    340.70712     -25.71387
    340.71322     -26.08887
    340.71933     -24.96387
    340.72543     -26.71387
    340.73153     -26.46387
    340.73764     -25.71387
    340.74374     -27.08887
    340.74985     -26.58887
    340.75595     -25.58887
    340.76206     -26.71387
    340.76816     -24.58887
    340.77426     -26.96387
    340.78037     -28.33887
    340.78647     -30.33887
    340.79258     -30.08887
    340.79868     -30.33887
    340.80479     -29.71387
    340.81089     -27.96387
    340.81699     -26.96387
    340.82310     -26.96387
    340.82920     -24.83887
    340.83531     -25.46387
    340.84141     -25.96387
    340.84752     -25.33887
    340.85362     -26.08887
    340.85972     -28.83887
    340.86583     -29.96387
    340.87193     -26.08887
    340.87804     -33.83887
    340.88414     -30.83887
    340.89025     -30.33887
    340.89635     -34.83887
    340.90245     -30.96387
    340.90856     -30.96387
    340.91466     -32.71387
    340.92077     -30.08887
    340.92687     -29.46387
    340.93298     -27.46387
    340.93908     -28.46387
    340.94518     -26.58887
    340.95129     -28.96387
    340.95739     -29.08887
    340.96350     -29.21387
    340.96960     -32.08887
    340.97571     -31.33887
    340.98181     -30.08887
    340.98791     -29.96387
    340.99402     -26.46387
    341.00012     -22.96387
    341.00623     -22.21387
    341.01233     -23.21387
    341.01843     -21.71387
    341.02454     -21.71387
    341.03064     -23.08887
    341.03675     -21.83887
    341.04285     -23.33887
    341.04896     -21.83887
    341.05506     -19.58887
    341.06116     -14.71387
    341.06727     -20.33887
    341.07337     -17.08887
    341.07948     -17.08887
    341.08558     -16.33887
    341.09169     -18.58887
    341.09779     -19.96387
    341.10389     -23.21387
    341.11000     -25.08887
    341.11610     -26.33887
    341.12221     -28.33887
    341.12831     -30.71387
    341.13442     -32.33887
    341.14052     -34.08887
    341.14662     -36.58887
    341.15273     -36.33887
    341.15883     -38.33887
    341.16494     -36.33887
    341.17104     -33.96387
    341.17715     -33.46387
    341.18325     -30.71387
    341.18935     -32.96387
    341.19546     -34.71387
    341.20156     -31.96387
    341.20767     -31.71387
    341.21377     -29.83887
    341.21988     -29.08887
    341.22598     -26.46387
    341.23208     -25.83887
    341.23819     -23.83887
    341.24429     -22.71387
    341.25040     -22.96387
    341.25650     -22.96387
    341.26261     -22.21387
    341.26871     -22.08887
    341.27481     -24.71387
    341.28092     -23.46387
    341.28702     -24.96387
    341.29313     -24.58887
    341.29923     -26.08887
    341.30534     -25.58887
    341.31144     -25.08887
    341.31754     -27.33887
    341.32365     -26.58887
    341.32975     -27.71387
    341.33586     -26.08887
    341.34196     -25.21387
    341.34806     -28.33887
    341.35417     -27.21387
    341.36027     -25.83887
    341.36638     -22.58887
    341.37248     -26.21387
    341.37859     -24.71387
    341.38469     -24.46387
    341.39079     -23.58887
    341.39690     -24.83887
    341.40300     -23.83887
    341.40911     -24.21387
    341.41521     -24.71387
    341.42132     -25.08887
    341.42742     -24.21387
    341.43352     -24.08887
    341.43963     -25.58887
    341.44573     -24.71387
    341.45184     -25.46387
    341.45794     -26.33887
    341.46405     -25.58887
    341.47015     -26.83887
    341.47625     -27.96387
    341.48236     -25.33887
    341.48846     -25.71387
    341.49457     -25.46387
    341.50067     -33.08887
    341.50678     -33.46387
    341.51288     -33.46387
    341.51898     -33.71387
    341.52509     -35.33887
    341.53119     -32.08887
    341.53730     -31.33887
    341.54340     -31.33887
    341.54951     -32.21387
    341.55561     -27.08887
    341.56171     -25.71387
    341.56782     -24.96387
    341.57392     -21.08887
    341.58003     -23.71387
    341.58613     -23.08887
    341.59224     -22.83887
    341.59834     -24.71387
    341.60444     -23.58887
    341.61055     -24.96387
    341.61665     -24.08887
    341.62276     -26.83887
    341.62886     -24.46387
    341.63497     -26.21387
    341.64107     -24.83887
    341.64717     -25.33887
    341.65328     -23.58887
    341.65938     -22.58887
    341.66549     -23.58887
    341.67159     -22.08887
    341.67770     -21.21387
    341.68380     -20.71387
    341.68990     -20.58887
    341.69601     -17.83887
    341.70211     -19.46387
    341.70822     -16.21387
    341.71432     -18.21387
    341.72042     -18.08887
    341.72653     -18.83887
    341.73263     -18.33887
    341.73874     -20.08887
    341.74484     -21.08887
    341.75095     -21.21387
    341.75705     -21.96387
    341.76315     -21.96387
    341.76926     -23.71387
    341.77536     -20.83887
    341.78147     -22.58887
    341.78757     -22.83887
    341.79368     -24.46387
    341.79978     -24.21387
    341.80588     -24.58887
    341.81199     -22.96387
    341.81809     -23.08887
    341.82420     -24.46387
    341.83030     -22.83887
    341.83641     -22.21387
    341.84251     -25.96387
    341.84861     -25.21387
    341.85472     -26.46387
    341.86082     -27.46387
    341.86693     -26.96387
    341.87303     -24.83887
    341.87914     -26.08887
    341.88524     -26.08887
    341.89134     -25.71387
    341.89745     -26.71387
    341.90355     -28.58887
    341.90966     -28.83887
    341.91576     -28.21387
    341.92187     -28.58887
    341.92797     -26.71387
    341.93407     -26.96387
    341.94018     -24.33887
    341.94628     -27.21387
    341.95239     -23.83887
    341.95849     -20.96387
    341.96460     -19.83887
    341.97070     -17.21387
    341.97680     -17.96387
    341.98291     -17.83887
    341.98901     -14.83887
    341.99512     -15.83887
    342.00122     -13.83887
    342.00733     -14.71387
    342.01343     -13.96387
    342.01953     -15.33887
    342.02564     -15.46387
    342.03174     -15.21387
    342.03785     -17.96387
    342.04395     -18.83887
    342.05005     -19.83887
    342.05616     -18.58887
    342.06226     -19.96387
    342.06837     -17.58887
    342.07447     -18.58887
    342.08058     -16.71387
    342.08668     -11.58887
    342.09278     -13.33887
    342.09889      -9.83887
    342.10499      -6.71387
    342.11110      -8.96387
    342.11720     -10.08887
    342.12331      -9.96387
    342.12941     -11.21387
    342.13551     -13.83887
    342.14162     -15.08887
    342.14772     -15.46387
    342.15383     -17.33887
    342.15993     -20.96387
    342.16604     -20.83887
    342.17214     -22.58887
    342.17824     -22.71387
    342.18435     -23.71387
    342.19045     -25.58887
    342.19656     -21.96387
    342.20266     -20.83887
    342.20877     -17.96387
    342.21487     -19.46387
    342.22097     -18.71387
    342.22708     -17.33887
    342.23318     -15.71387
    342.23929     -13.83887
    342.24539     -16.71387
    342.25150     -14.96387
    342.25760     -13.96387
    342.26370     -17.96387
    342.26981     -19.21387
    342.27591     -20.21387
    342.28202     -19.08887
    342.28812     -21.83887
    342.29423     -24.33887
    342.30033     -24.58887
    342.30643     -24.46387
    342.31254     -25.71387
    342.31864     -27.71387
    342.32475     -25.58887
    342.33085     -25.33887
    342.33696     -27.21387
    342.34306     -24.33887
    342.34916     -20.96387
    342.35527     -23.46387
    342.36137     -23.46387
    342.36748     -24.46387
    342.37358     -24.96387
    342.37969     -26.96387
    342.38579     -25.46387
    342.39189     -26.71387
    342.39800     -28.83887
    342.40410     -28.21387
    342.41021     -29.71387
    342.41631     -31.83887
    342.42241     -31.46387
    342.42852     -33.71387
    342.43462     -29.46387
    342.44073     -30.21387
    342.44683     -31.21387
    342.45294     -30.71387
    342.45904     -30.33887
    342.46514     -29.83887
    342.47125     -28.21387
    342.47735     -24.33887
    342.48346     -20.96387
    342.48956     -25.08887
    342.49567     -22.46387
    342.50177     -22.33887
    342.50787     -18.33887
    342.51398     -18.46387
    342.52008     -18.21387
    342.52619     -17.08887
    342.53229     -19.46387
    342.53840     -19.58887
    342.54450     -19.33887
    342.55060     -19.58887
    342.55671     -19.33887
    342.56281     -20.21387
    342.56892     -19.33887
    342.57502     -19.58887
    342.58113     -20.58887
    342.58723     -21.21387
    342.59333     -19.71387
    342.59944     -21.71387
    342.60554     -19.58887
    342.61165     -20.21387
    342.61775     -22.08887
    342.62386     -21.08887
    342.62996     -22.58887
    342.63606     -20.58887
    342.64217     -20.46387
    342.64827     -19.33887
    342.65438     -18.71387
    342.66048     -18.71387
    342.66659     -18.33887
    342.67269     -18.96387
    342.67879     -19.83887
    342.68490     -16.83887
    342.69100     -21.08887
    342.69711     -18.96387
    342.70321     -18.96387
    342.70932     -20.08887
    342.71542     -19.08887
    342.72152     -20.83887
    342.72763     -19.83887
    342.73373     -17.96387
    342.73984     -17.71387
    342.74594     -15.08887
    342.75204     -15.21387
    342.75815     -15.71387
    342.76425     -14.83887
    342.77036     -13.46387
    342.77646     -11.46387
    342.78257     -11.46387
    342.78867     -12.33887
    342.79477     -11.96387
    342.80088     -11.58887
    342.80698     -12.21387
    342.81309     -12.71387
    342.81919     -13.46387
    342.82530     -14.71387
    342.83140     -15.83887
    342.83750     -14.08887
    342.84361     -15.96387
    342.84971     -15.21387
    342.85582     -13.83887
    342.86192     -12.58887
    342.86803     -10.71387
    342.87413     -10.21387
    342.88023     -10.96387
    342.88634     -11.08887
    342.89244     -10.08887
    342.89855     -10.08887
    342.90465     -10.08887
    342.91076      -8.33887
    342.91686     -10.46387
    342.92296     -11.71387
    342.92907      -9.21387
    342.93517     -12.33887
    342.94128     -10.96387
    342.94738      -7.33887
    342.95349      -9.33887
    342.95959      -8.83887
    342.96569      -8.71387
    342.97180      -9.08887
    342.97790     -11.71387
    342.98401     -12.83887
    342.99011     -12.83887
    342.99622     -14.33887
    343.00232     -13.46387
    343.00842     -14.58887
    343.01453     -15.33887
    343.02063     -14.33887
    343.02674     -14.96387
    343.03284     -15.71387
    343.03895     -16.96387
    343.04505     -15.58887
    343.05115     -15.33887
    343.05726     -17.33887
    343.06336     -16.96387
    343.06947     -17.83887
    343.07557     -14.71387
    343.08168     -15.71387
    343.08778     -16.21387
    343.09388     -20.08887
    343.09999     -15.71387
    343.10609     -13.96387
    343.11220     -14.08887
    343.11830     -12.33887
    343.12440     -11.83887
    343.13051     -11.83887
    343.13661     -11.83887
    343.14272     -13.21387
    343.14882     -11.46387
    343.15493     -10.83887
    343.16103     -16.08887
    343.16713     -14.58887
    343.17324     -13.08887
    343.17934     -12.21387
    343.18545     -14.96387
    343.19155     -14.83887
    343.19766     -14.08887
    343.20376     -13.96387
    343.20986     -14.21387
    343.21597     -14.21387
    343.22207     -11.96387
    343.22818     -12.21387
    343.23428     -13.08887
    343.24039     -13.58887
    343.24649     -10.96387
    343.25259     -12.58887
    343.25870     -11.96387
    343.26480     -10.71387
    343.27091     -14.58887
    343.27701     -14.96387
    343.28312     -15.46387
    343.28922     -11.21387
    343.29532     -14.33887
    343.30143     -12.96387
    343.30753     -12.96387
    343.31364     -12.33887
    343.31974     -13.58887
    343.32585     -12.58887
    343.33195     -11.21387
    343.33805     -13.71387
    343.34416     -16.83887
    343.35026     -17.08887
    343.35637     -15.58887
    343.36247     -18.08887
    343.36858     -17.08887
    343.37468     -18.33887
    343.38078     -16.33887
    343.38689     -15.71387
    343.39299     -14.71387
    343.39910     -14.08887
    343.40520     -14.46387
    343.41131     -13.33887
    343.41741     -15.58887
    343.42351     -16.46387
    343.42962     -14.96387
    343.43572     -15.58887
    343.44183     -12.58887
    343.44793     -10.33887
    343.45403     -10.08887
    343.46014      -9.08887
    343.46624      -6.96387
    343.47235      -4.96387
    343.47845      -6.08887
    343.48456      -6.46387
    343.49066     -10.71387
    343.49676      -8.96387
    343.50287     -10.83887
    343.50897     -13.08887
    343.51508     -12.21387
    343.52118     -15.08887
    343.52729     -14.21387
    343.53339     -14.58887
    343.53949     -11.71387
    343.54560      -9.08887
    343.55170      -9.83887
    343.55781     -10.33887
    343.56391     -10.58887
    343.57002      -9.58887
    343.57612     -10.33887
    343.58222     -10.58887
    343.58833     -10.46387
    343.59443     -11.08887
    343.60054     -11.71387
    343.60664     -12.08887
    343.61275     -11.46387
    343.61885     -11.83887
    343.62495     -12.96387
    343.63106     -10.96387
    343.63716     -12.33887
    343.64327     -13.33887
    343.64937     -15.96387
    343.65548     -15.08887
    343.66158     -15.21387
    343.66768     -16.08887
    343.67379     -17.71387
    343.67989     -18.83887
    343.68600     -20.21387
    343.69210     -15.46387
    343.69821     -15.83887
    343.70431     -17.96387
    343.71041     -14.83887
    343.71652     -13.83887
    343.72262     -12.83887
    343.72873     -12.46387
    343.73483      -9.96387
    343.74094      -9.08887
    343.74704      -7.96387
    343.75314      -9.71387
    343.75925      -9.96387
    343.76535      -8.83887
    343.77146      -7.71387
    343.77756      -7.71387
    343.78366      -6.96387
    343.78977      -6.21387
    343.79587      -5.08887
    343.80198      -6.33887
    343.80808      -4.83887
    343.81419      -3.83887
    343.82029      -5.08887
    343.82639      -7.83887
    343.83250      -9.46387
    343.83860      -8.21387
    343.84471     -10.21387
    343.85081     -10.08887
    343.85692     -12.33887
    343.86302     -10.71387
    343.86912     -11.71387
    343.87523      -9.46387
    343.88133     -13.46387
    343.88744     -11.33887
    343.89354     -14.08887
    343.89965     -13.83887
    343.90575     -17.33887
    343.91185     -14.46387
    343.91796     -14.96387
    343.92406     -12.33887
    343.93017     -15.08887
    343.93627     -16.08887
    343.94238     -15.46387
    343.94848     -16.21387
    343.95458     -17.21387
    343.96069     -18.46387
    343.96679     -18.96387
    343.97290     -19.83887
    343.97900     -16.46387
    343.98511     -13.96387
    343.99121     -11.08887
    343.99731      -8.08887
    344.00342     -10.96387
    344.00952     -10.83887
    344.01563      -8.83887
    344.02173      -9.83887
    344.02784      -8.33887
    344.03394      -9.33887
    344.04004      -6.46387
    344.04615      -8.46387
    344.05225      -8.71387
    344.05836     -10.08887
    344.06446      -7.58887
    344.07057      -7.46387
    344.07667      -7.46387
    344.08277      -8.96387
    344.08888      -8.33887
    344.09498      -9.21387
    344.10109     -11.58887
    344.10719      -7.21387
    344.11330      -8.96387
    344.11940      -6.33887
    344.12550      -7.08887
    344.13161      -5.46387
    344.13771      -3.33887
    344.14382      -4.33887
    344.14992      -3.58887
    344.15602      -3.33887
    344.16213      -1.58887
    344.16823      -3.83887
    344.17434      -5.58887
    344.18044      -5.46387
    344.18655      -5.83887
    344.19265      -5.21387
    344.19875      -3.58887
    344.20486      -2.71387
    344.21096      -4.08887
    344.21707      -3.58887
    344.22317      -4.96387
    344.22928      -6.33887
    344.23538      -5.96387
    344.24148      -6.58887
    344.24759      -7.08887
    344.25369      -3.46387
    344.25980      -4.21387
    344.26590      -2.96387
    344.27201      -1.08887
    344.27811      -2.08887
    344.28421      -3.21387
    344.29032      -3.96387
    344.29642      -4.21387
    344.30253      -5.21387
    344.30863      -6.33887
    344.31474      -7.83887
    344.32084      -6.08887
    344.32694      -9.21387
    344.33305     -10.71387
    344.33915     -10.71387
    344.34526     -10.96387
    344.35136     -15.46387
    344.35747     -13.33887
    344.36357     -15.96387
    344.36967     -16.33887
    344.37578     -15.96387
    344.38188     -13.96387
    344.38799     -16.71387
    344.39409     -16.46387
    344.40020     -16.83887
    344.40630     -16.33887
    344.41240     -15.83887
    344.41851     -13.96387
    344.42461     -15.96387
    344.43072     -13.71387
    344.43682     -13.71387
    344.44293     -14.46387
    344.44903     -12.21387
    344.45513     -16.83887
    344.46124     -14.08887
    344.46734     -14.21387
    344.47345     -14.46387
    344.47955     -14.83887
    344.48565     -13.46387
    344.49176     -10.33887
    344.49786     -15.08887
    344.50397     -12.96387
    344.51007     -11.96387
    344.51618     -13.08887
    344.52228     -11.46387
    344.52838     -10.08887
    344.53449      -8.58887
    344.54059      -5.96387
    344.54670      -8.08887
    344.55280      -4.21387
    344.55891      -2.08887
    344.56501      -1.83887
    344.57111      -1.33887
    344.57722      -2.71387
    344.58332      -3.33887
    344.58943      -4.58887
    344.59553      -3.08887
    344.60164      -4.21387
    344.60774      -3.46387
    344.61384      -4.71387
    344.61995      -6.46387
    344.62605      -7.08887
    344.63216      -8.08887
    344.63826      -8.83887
    344.64437      -8.71387
    344.65047     -10.21387
    344.65657     -10.08887
    344.66268     -10.21387
    344.66878     -13.21387
    344.67489     -13.96387
    344.68099     -13.08887
    344.68710     -13.58887
    344.69320     -14.08887
    344.69930     -12.58887
    344.70541     -11.46387
    344.71151     -13.96387
    344.71762     -11.58887
    344.72372     -12.71387
    344.72983     -12.08887
    344.73593     -12.21387
    344.74203     -11.83887
    344.74814     -12.58887
    344.75424     -15.96387
    344.76035     -14.33887
    344.76645     -13.71387
    344.77256     -11.83887
    344.77866     -13.71387
    344.78476     -12.08887
    344.79087     -12.96387
    344.79697     -13.83887
    344.80308     -16.21387
    344.80918     -14.08887
    344.81529     -12.58887
    344.82139     -12.21387
    344.82749      -8.46387
    344.83360      -8.33887
    344.83970      -6.96387
    344.84581      -7.46387
    344.85191      -6.83887
    344.85801      -7.58887
    344.86412      -6.71387
    344.87022      -9.46387
    344.87633      -9.21387
    344.88243     -11.71387
    344.88854     -11.46387
    344.89464     -12.58887
    344.90074     -11.08887
    344.90685     -11.08887
    344.91295     -11.08887
    344.91906     -13.33887
    344.92516     -10.96387
    344.93127     -12.46387
    344.93737     -11.71387
    344.94347     -11.58887
    344.94958     -14.71387
    344.95568     -10.21387
    344.96179      -9.58887
    344.96789      -8.96387
    344.97400      -9.83887
    344.98010      -6.83887
    344.98620      -8.46387
    344.99231      -9.58887
    344.99841      -9.71387
    345.00452      -9.46387
    345.01062     -11.08887
    345.01673      -9.71387
    345.02283      -7.58887
    345.02893      -8.46387
    345.03504      -6.96387
    345.04114      -7.21387
    345.04725      -7.96387
    345.05335      -6.33887
    345.05946      -7.46387
    345.06556     -10.83887
    345.07166      -7.83887
    345.07777     -11.71387
    345.08387     -11.46387
    345.08998      -9.96387
    345.09608     -11.08887
    345.10219      -8.33887
    345.10829      -6.83887
    345.11439      -4.96387
    345.12050      -3.58887
    345.12660      -6.58887
    345.13271      -3.71387
    345.13881      -2.46387
    345.14492      -2.96387
    345.15102      -1.96387
    345.15712      -2.83887
    345.16323      -2.21387
    345.16933      -1.58887
    345.17544      -3.58887
    345.18154      -4.46387
    345.18764      -4.71387
    345.19375      -9.33887
    345.19985     -11.33887
    345.20596     -11.33887
    345.21206      -9.08887
    345.21817     -11.21387
    345.22427     -10.08887
    345.23037     -10.08887
    345.23648     -11.83887
    345.24258     -10.58887
    345.24869     -10.96387
    345.25479      -8.71387
    345.26090      -8.71387
    345.26700      -6.46387
    345.27310      -6.58887
    345.27921      -6.58887
    345.28531      -7.71387
    345.29142      -7.21387
    345.29752      -8.46387
    345.30363     -10.58887
    345.30973      -8.83887
    345.31583     -10.21387
    345.32194     -11.83887
    345.32804     -11.33887
    345.33415     -13.21387
    345.34025     -13.21387
    345.34636     -14.46387
    345.35246     -11.58887
    345.35856     -15.96387
    345.36467     -12.08887
    345.37077     -12.33887
    345.37688     -11.33887
    345.38298     -11.46387
    345.38909     -11.58887
    345.39519     -11.83887
    345.40129     -15.08887
    345.40740     -14.96387
    345.41350     -16.58887
    345.41961     -14.58887
    345.42571     -15.46387
    345.43182     -16.46387
    345.43792     -16.58887
    345.44402     -16.46387
    345.45013     -16.96387
    345.45623     -17.46387
    345.46234     -17.33887
    345.46844     -14.96387
    345.47455     -15.58887
    345.48065     -15.33887
    345.48675     -13.96387
    345.49286     -12.58887
    345.49896     -12.58887
    345.50507     -13.08887
    345.51117     -15.21387
    345.51728     -11.83887
    345.52338     -12.96387
    345.52948     -16.58887
    345.53559     -15.21387
    345.54169     -16.71387
    345.54780     -16.83887
    345.55390     -17.83887
    345.56000     -12.71387
    345.56611     -12.08887
    345.57221     -10.46387
    345.57832     -11.83887
    345.58442      -8.83887
    345.59053      -6.21387
    345.59663      -9.96387
    345.60273      -7.71387
    345.60884      -8.08887
    345.61494     -10.58887
    345.62105      -9.33887
    345.62715     -12.21387
    345.63326     -12.08887
    345.63936     -12.83887
    345.64546     -11.58887
    345.65157     -11.71387
    345.65767     -11.58887
    345.66378      -9.21387
    345.66988     -10.21387
    345.67599     -12.33887
    345.68209     -13.58887
    345.68819     -13.33887
    345.69430     -16.21387
    345.70040     -13.96387
    345.70651     -13.71387
    345.71261     -14.33887
    345.71872     -10.83887
    345.72482     -12.08887
    345.73092     -12.33887
    345.73703     -12.08887
    345.74313     -12.08887
    345.74924     -14.21387
    345.75534      -9.58887
    345.76145     -10.83887
    345.76755      -8.08887
    345.77365      -8.21387
    345.77976      -5.21387
    345.78586      -5.71387
    345.79197      -5.58887
    345.79807      -5.46387
    345.80418      -3.96387
    345.81028      -5.71387
    345.81638      -6.96387
    345.82249      -6.71387
    345.82859      -7.71387
    345.83470      -9.33887
    345.84080      -9.46387
    345.84691      -8.33887
    345.85301      -9.21387
    345.85911      -7.33887
    345.86522      -9.46387
    345.87132      -9.46387
    345.87743     -12.58887
    345.88353      -8.33887
    345.88963      -8.08887
    345.89574      -7.33887
    345.90184      -6.71387
    345.90795      -7.21387
    345.91405      -8.08887
    345.92016     -11.46387
    345.92626     -11.71387
    345.93236      -8.83887
    345.93847      -9.08887
    345.94457      -7.96387
    345.95068     -11.33887
    345.95678      -9.96387
    345.96289     -12.46387
    345.96899     -14.71387
    345.97509     -14.46387
    345.98120     -15.33887
    345.98730     -17.96387
    345.99341     -16.71387
    345.99951     -18.33887
    346.00562     -18.21387
    346.01172     -18.08887
    346.01782     -17.46387
    346.02393     -16.96387
    346.03003     -18.21387
    346.03614     -14.83887
    346.04224     -17.96387
    346.04835     -15.58887
    346.05445     -14.96387
    346.06055     -16.71387
    346.06666     -13.21387
    346.07276     -10.96387
    346.07887     -11.83887
    346.08497     -11.21387
    346.09108     -11.83887
    346.09718      -8.83887
    346.10328      -7.21387
    346.10939     -11.46387
    346.11549     -10.71387
    346.12160     -10.58887
    346.12770     -11.33887
    346.13381     -13.21387
    346.13991      -9.83887
    346.14601     -13.46387
    346.15212     -15.33887
    346.15822     -16.46387
    346.16433     -19.33887
    346.17043     -16.83887
    346.17654     -16.08887
    346.18264     -17.21387
    346.18874     -15.08887
    346.19485     -15.58887
    346.20095     -13.21387
    346.20706     -11.71387
    346.21316     -10.83887
    346.21927      -9.58887
    346.22537      -7.33887
    346.23147      -6.71387
    346.23758      -8.08887
    346.24368      -7.08887
    346.24979      -8.08887
    346.25589      -5.83887
    346.26199      -5.83887
    346.26810      -4.83887
    346.27420      -6.83887
    346.28031      -9.08887
    346.28641     -10.21387
    346.29252     -10.21387
    346.29862     -10.33887
    346.30472      -7.58887
    346.31083     -10.71387
    346.31693     -11.58887
    346.32304     -14.58887
    346.32914     -15.96387
    346.33525     -17.83887
    346.34135     -16.83887
    346.34745     -16.96387
    346.35356     -17.96387
    346.35966     -20.96387
    346.36577     -17.08887
    346.37187     -15.08887
    346.37798     -15.33887
    346.38408     -15.21387
    346.39018     -12.71387
    346.39629     -11.96387
    346.40239     -12.71387
    346.40850      -9.96387
    346.41460     -10.58887
    346.42071     -10.71387
    346.42681      -9.08887
    346.43291      -9.46387
    346.43902      -8.46387
    346.44512     -11.33887
    346.45123     -11.83887
    346.45733     -13.46387
    346.46344     -15.08887
    346.46954     -13.83887
    346.47564     -13.58887
    346.48175     -12.21387
    346.48785      -9.96387
    346.49396      -8.71387
    346.50006      -9.58887
    346.50617     -13.96387
    346.51227     -10.33887
    346.51837     -12.33887
    346.52448     -11.08887
    346.53058     -10.71387
    346.53669      -8.83887
    346.54279      -7.71387
    346.54890      -7.58887
    346.55500      -2.71387
    346.56110      -3.33887
    346.56721       0.41113
    346.57331       0.28613
    346.57942      -2.08887
    346.58552      -2.96387
    346.59162      -2.58887
    346.59773      -2.21387
    346.60383      -2.96387
    346.60994      -2.21387
    346.61604      -0.83887
    346.62215       0.16113
    346.62825      -1.46387
    346.63435      -2.46387
    346.64046      -1.08887
    346.64656      -4.08887
    346.65267      -3.58887
    346.65877      -1.83887
    346.66488      -4.96387
    346.67098      -2.33887
    346.67708      -3.71387
    346.68319      -3.08887
    346.68929      -0.08887
    346.69540      -6.58887
    346.70150      -1.21387
    346.70761      -1.96387
    346.71371      -3.08887
    346.71981      -0.83887
    346.72592      -2.83887
    346.73202      -2.96387
    346.73813      -2.83887
    346.74423      -2.58887
    346.75034      -0.58887
    346.75644      -3.71387
    346.76254      -0.71387
    346.76865      -1.21387
    346.77475      -2.58887
    346.78086      -2.58887
    346.78696      -2.08887
    346.79307      -2.21387
    346.79917      -3.58887
    346.80527      -3.21387
    346.81138      -7.21387
    346.81748      -8.33887
    346.82359      -9.21387
    346.82969     -10.71387
    346.83580     -12.33887
    346.84190     -13.33887
    346.84800     -16.33887
    346.85411     -15.46387
    346.86021     -16.33887
    346.86632     -17.21387
    346.87242     -15.33887
    346.87853     -12.58887
    346.88463     -18.46387
    346.89073     -13.58887
    346.89684     -12.71387
    346.90294     -14.46387
    346.90905     -12.71387
    346.91515     -12.08887
    346.92126      -9.46387
    346.92736     -10.08887
    346.93346      -8.58887
    346.93957      -8.46387
    346.94567      -5.83887
    346.95178      -5.96387
    346.95788      -4.71387
    346.96398      -0.33887
    346.97009       2.41113
    346.97619       5.28613
    346.98230       5.91113
    346.98840       5.53613
    346.99451       4.41113
    347.00061       3.78613
    347.00671       5.28613
    347.01282       4.41113
    347.01892       4.66113
    347.02503       2.78613
    347.03113       2.16113
    347.03724       3.16113
    347.04334       1.78613
    347.04944       1.91113
    347.05555       2.16113
    347.06165       1.91113
    347.06776       2.41113
    347.07386       1.41113
    347.07997       0.66113
    347.08607       1.53613
    347.09217      -0.08887
    347.09828       0.28613
    347.10438      -0.21387
    347.11049       0.41113
    347.11659       0.28613
    347.12270       0.16113
    347.12880       0.91113
    347.13490       1.28613
    347.14101       2.28613
    347.14711       4.28613
    347.15322       2.53613
    347.15932       3.16113
    347.16543       1.41113
    347.17153       0.78613
    347.17763      -3.58887
    347.18374      -3.58887
    347.18984      -3.83887
    347.19595      -8.46387
    347.20205      -7.71387
    347.20816      -9.21387
    347.21426     -10.08887
    347.22036      -9.71387
    347.22647     -11.21387
    347.23257     -10.21387
    347.23868     -10.33887
    347.24478      -7.46387
    347.25089      -7.83887
    347.25699      -8.08887
    347.26309      -7.71387
    347.26920      -5.46387
    347.27530      -6.96387
    347.28141      -7.21387
    347.28751      -6.58887
    347.29361      -5.71387
    347.29972      -7.46387
    347.30582      -4.71387
    347.31193      -7.21387
    347.31803      -7.33887
    347.32414      -9.08887
    347.33024      -7.83887
    347.33634      -7.71387
    347.34245      -9.08887
    347.34855     -11.58887
    347.35466     -10.96387
    347.36076     -11.58887
    347.36687     -11.71387
    347.37297     -10.08887
    347.37907     -12.33887
    347.38518     -14.33887
    347.39128     -14.21387
    347.39739     -13.71387
    347.40349     -13.46387
    347.40960     -14.08887
    347.41570     -11.96387
    347.42180     -11.08887
    347.42791     -12.08887
    347.43401     -11.33887
    347.44012     -12.58887
    347.44622     -12.58887
    347.45233     -11.96387
    347.45843     -12.58887
    347.46453     -13.83887
    347.47064     -12.33887
    347.47674     -14.21387
    347.48285     -10.58887
    347.48895      -9.08887
    347.49506      -8.46387
    347.50116     -11.96387
    347.50726     -11.21387
    347.51337     -13.08887
    347.51947     -10.58887
    347.52558     -11.83887
    347.53168      -9.58887
    347.53779      -6.96387
    347.54389     -10.08887
    347.54999      -6.58887
    347.55610      -5.46387
    347.56220      -4.96387
    347.56831      -3.46387
    347.57441      -2.83887
    347.58052       0.28613
    347.58662      -2.46387
    347.59272      -1.71387
    347.59883      -1.83887
    347.60493       0.66113
    347.61104       0.28613
    347.61714      -0.58887
    347.62325      -1.83887
    347.62935      -0.71387
    347.63545      -2.96387
    347.64156      -1.46387
    347.64766      -3.08887
    347.65377      -5.58887
    347.65987      -1.46387
    347.66597      -3.21387
    347.67208      -2.08887
    347.67818      -2.33887
    347.68429      -1.83887
    347.69039      -3.08887
    347.69650      -0.58887
    347.70260      -0.71387
    347.70870      -1.71387
    347.71481       1.16113
    347.72091      -0.83887
    347.72702       1.03613
    347.73312       3.41113
    347.73923       1.28613
    347.74533       1.03613
    347.75143      -0.08887
    347.75754       3.41113
    347.76364      -0.96387
    347.76975      -0.83887
    347.77585      -1.21387
    347.78196      -2.21387
    347.78806      -1.83887
    347.79416      -3.46387
    347.80027      -2.83887
    347.80637      -3.08887
    347.81248      -5.08887
    347.81858      -5.21387
    347.82469      -9.83887
    347.83079      -5.96387
    347.83689      -7.58887
    347.84300      -7.71387
    347.84910      -5.71387
    347.85521      -9.08887
    347.86131     -10.83887
    347.86742     -11.08887
    347.87352     -11.21387
    347.87962     -12.33887
    347.88573      -8.58887
    347.89183      -7.83887
    347.89794      -8.21387
    347.90404      -7.58887
    347.91015      -8.96387
    347.91625      -9.46387
    347.92235      -9.46387
    347.92846     -11.96387
    347.93456     -10.08887
    347.94067      -9.46387
    347.94677     -10.46387
    347.95288      -7.58887
    347.95898      -9.33887
    347.96508      -5.83887
    347.97119      -4.58887
    347.97729      -3.83887
    347.98340      -5.21387
    347.98950      -2.96387
    347.99560      -2.83887
    348.00171      -2.08887
    348.00781      -1.96387
    348.01392      -0.08887
    348.02002       0.53613
    348.02613       3.03613
    348.03223       1.78613
    348.03833       3.78613
    348.04444       1.28613
    348.05054       2.16113
    348.05665       1.66113
    348.06275      -0.46387
    348.06886      -2.58887
    348.07496      -2.96387
    348.08106      -4.83887
    348.08717      -5.71387
    348.09327      -4.96387
    348.09938      -6.58887
    348.10548      -4.21387
    348.11159      -4.83887
    348.11769      -4.83887
    348.12379      -4.33887
    348.12990      -3.21387
    348.13600      -3.83887
    348.14211       0.28613
    348.14821      -0.71387
    348.15432      -0.21387
    348.16042       0.91113
    348.16652      -2.58887
    348.17263       0.78613
    348.17873      -0.08887
    348.18484       1.41113
    348.19094       5.03613
    348.19705      -2.58887
    348.20315       1.16113
    348.20925       0.28613
    348.21536       1.66113
    348.22146      -0.33887
    348.22757      -0.21387
    348.23367      -5.58887
    348.23978      -3.83887
    348.24588      -2.83887
    348.25198      -1.21387
    348.25809      -1.21387
    348.26419      -0.96387
    348.27030       0.28613
    348.27640      -0.71387
    348.28251      -1.96387
    348.28861      -1.21387
    348.29471      -6.46387
    348.30082      -3.83887
    348.30692      -4.08887
    348.31303      -4.83887
    348.31913      -6.21387
    348.32524      -4.46387
    348.33134      -4.08887
    348.33744      -0.33887
    348.34355      -1.58887
    348.34965      -2.08887
    348.35576      -0.46387
    348.36186       0.03613
    348.36796       3.41113
    348.37407       5.91113
    348.38017       3.28613
    348.38628       6.78613
    348.39238       7.66113
    348.39849       8.78613
    348.40459       8.78613
    348.41069      12.16113
    348.41680      10.03613
    348.42290       4.53613
    348.42901       4.28613
    348.43511      -1.33887
    348.44122      -2.46387
    348.44732      -5.96387
    348.45342      -4.58887
    348.45953      -4.96387
    348.46563      -1.71387
    348.47174      -6.08887
    348.47784      -3.83887
    348.48395      -7.33887
    348.49005      -0.33887
    348.49615      -4.21387
    348.50226      -2.96387
    348.50836      -6.58887
    348.51447      -2.96387
    348.52057      -5.96387
    348.52668      -5.71387
    348.53278      -9.08887
    348.53888      -8.46387
    348.54499     -11.08887
    348.55109     -12.71387
    348.55720     -16.08887
    348.56330     -16.58887
    348.56941     -17.33887
    348.57551     -16.96387
    348.58161     -19.71387
    348.58772     -18.21387
    348.59382     -19.83887
    348.59993     -16.96387
    348.60603     -14.46387
    348.61214     -10.96387
    348.61824      -9.83887
    348.62434     -11.08887
    348.63045      -7.21387
    348.63655      -2.71387
    348.64266      -5.96387
    348.64876      -2.96387
    348.65487      -1.33887
    348.66097      -3.71387
    348.66707      -1.46387
    348.67318      -3.21387
    348.67928      -0.58887
    348.68539      -3.96387
    348.69149      -3.33887
    348.69759      -7.46387
    348.70370      -6.71387
    348.70980      -7.46387
    348.71591      -7.33887
    348.72201     -10.71387
    348.72812     -11.96387
    348.73422     -11.96387
    348.74032     -13.21387
    348.74643     -14.33887
    348.75253     -14.71387
    348.75864     -15.33887
    348.76474     -15.46387
    348.77085     -15.08887
    348.77695     -13.58887
    348.78305     -12.21387
    348.78916      -9.08887
    348.79526     -10.71387
    348.80137     -10.71387
    348.80747     -11.21387
    348.81358     -10.08887
    348.81968     -10.21387
    348.82578      -8.21387
    348.83189     -12.08887
    348.83799     -12.33887
    348.84410     -13.58887
    348.85020     -10.96387
    348.85631     -10.71387
    348.86241     -14.83887
    348.86851      -9.58887
    348.87462      -9.71387
    348.88072      -8.96387
    348.88683      -8.21387
    348.89293      -8.83887
    348.89904      -9.83887
    348.90514      -9.08887
    348.91124      -9.58887
    348.91735      -7.21387
    348.92345      -7.46387
    348.92956      -8.21387
    348.93566      -7.58887
    348.94177      -4.21387
    348.94787      -4.58887
    348.95397      -4.96387
    348.96008      -4.96387
    348.96618      -5.58887
    348.97229      -2.96387
    348.97839      -2.46387
    348.98450      -2.46387
    348.99060      -1.83887
    348.99670      -2.71387
    349.00281      -7.96387
    349.00891      -5.58887
    349.01502      -9.33887
    349.02112      -7.83887
    349.02723      -8.08887
    349.03333      -7.21387
    349.03943      -9.71387
    349.04554      -9.46387
    349.05164      -7.71387
    349.05775      -5.58887
    349.06385     -11.08887
    349.06995      -9.71387
    349.07606      -9.96387
    349.08216      -9.21387
    349.08827     -10.96387
    349.09437      -9.83887
    349.10048      -8.71387
    349.10658      -8.96387
    349.11268     -12.83887
    349.11879      -9.58887
    349.12489      -7.58887
    349.13100      -9.08887
    349.13710     -12.71387
    349.14321     -10.33887
    349.14931     -12.58887
    349.15541     -10.96387
    349.16152     -12.96387
    349.16762      -9.96387
    349.17373     -10.21387
    349.17983      -8.08887
    349.18594      -8.83887
    349.19204      -8.21387
    349.19814      -8.46387
    349.20425      -8.58887
    349.21035     -11.58887
    349.21646     -13.71387
    349.22256     -13.33887
    349.22867     -11.58887
    349.23477     -15.21387
    349.24087     -13.83887
    349.24698     -14.21387
    349.25308     -11.71387
    349.25919     -15.46387
    349.26529     -12.46387
    349.27140     -13.58887
    349.27750     -11.58887
    349.28360     -11.83887
    349.28971     -11.21387
    349.29581     -10.58887
    349.30192      -7.46387
    349.30802      -9.21387
    349.31413      -7.46387
    349.32023      -5.71387
    349.32633      -3.58887
    349.33244      -4.46387
    349.33854      -2.33887
    349.34465      -3.46387
    349.35075      -0.96387
    349.35686      -0.46387
    349.36296       1.03613
    349.36906      -0.08887
    349.37517      -0.21387
    349.38127      -3.96387
    349.38738      -6.46387
    349.39348      -5.08887
    349.39958      -7.33887
    349.40569      -4.96387
    349.41179      -7.46387
    349.41790      -5.83887
    349.42400      -6.96387
    349.43011      -7.46387
    349.43621      -6.71387
    349.44231      -7.21387
    349.44842      -7.21387
    349.45452      -5.96387
    349.46063     -13.58887
    349.46673     -11.08887
    349.47284     -12.46387
    349.47894     -14.33887
    349.48504     -14.71387
    349.49115     -17.58887
    349.49725     -17.21387
    349.50336     -17.71387
    349.50946     -18.21387
    349.51557     -16.96387
    349.52167     -15.71387
    349.52777     -16.33887
    349.53388     -17.71387
    349.53998     -15.21387
    349.54609     -20.33887
    349.55219     -21.21387
    349.55830     -21.83887
    349.56440     -22.21387
    349.57050     -20.33887
    349.57661     -22.33887
    349.58271     -19.46387
    349.58882     -21.71387
    349.59492     -21.71387
    349.60103     -18.21387
    349.60713     -16.58887
    349.61323     -17.08887
    349.61934     -19.33887
    349.62544     -16.21387
    349.63155     -17.58887
    349.63765     -15.21387
    349.64376     -13.96387
    349.64986     -11.08887
    349.65596     -14.46387
    349.66207      -9.58887
    349.66817     -12.21387
    349.67428     -11.58887
    349.68038     -14.96387
    349.68649     -14.83887
    349.69259     -19.21387
    349.69869     -15.71387
    349.70480     -17.46387
    349.71090     -17.71387
    349.71701     -17.08887
    349.72311     -15.58887
    349.72921     -14.58887
    349.73532     -16.33887
    349.74142     -12.83887
    349.74753     -15.08887
    349.75363     -12.83887
    349.75974     -12.58887
    349.76584     -13.46387
    349.77194     -13.58887
    349.77805     -11.96387
    349.78415     -13.96387
    349.79026     -14.83887
    349.79636     -13.46387
    349.80247     -12.58887
    349.80857     -12.08887
    349.81467     -12.46387
    349.82078     -12.21387
    349.82688     -15.08887
    349.83299     -15.96387
    349.83909     -13.83887
    349.84520     -14.83887
    349.85130     -12.33887
    349.85740     -12.96387
    349.86351     -16.21387
    349.86961     -12.58887
    349.87572     -13.21387
    349.88182     -13.33887
    349.88793     -14.21387
    349.89403     -12.83887
    349.90013     -15.21387
    349.90624     -13.46387
    349.91234     -14.71387
    349.91845     -10.58887
    349.92455      -9.58887
    349.93066     -12.83887
    349.93676      -7.46387
    349.94286     -10.21387
    349.94897     -10.08887
    349.95507     -11.71387
    349.96118     -12.71387
    349.96728     -14.71387
    349.97339     -10.21387
    349.97949     -10.71387
    349.98559     -13.33887
    349.99170     -14.46387
    349.99780     -14.83887
    350.00391     -12.83887
    350.01001     -10.21387
    350.01612     -13.08887
    350.02222     -11.96387
    350.02832     -12.96387
    350.03443     -15.96387
    350.04053     -17.83887
    350.04664     -18.71387
    350.05274     -20.96387
    350.05885     -22.33887
    350.06495     -18.96387
    350.07105     -20.58887
    350.07716     -23.46387
    350.08326     -16.83887
    350.08937     -20.83887
    350.09547     -19.33887
    350.10157     -18.21387
    350.10768     -17.83887
    350.11378     -17.58887
    350.11989     -13.08887
    350.12599     -14.96387
    350.13210     -12.71387
    350.13820     -13.71387
    350.14430     -14.96387
    350.15041     -14.33887
    350.15651     -17.33887
    350.16262     -16.08887
    350.16872     -17.46387
    350.17483     -15.71387
    350.18093     -18.83887
    350.18703     -14.96387
    350.19314     -17.33887
    350.19924     -14.71387
    350.20535     -15.46387
    350.21145     -13.33887
    350.21756     -16.58887
    350.22366     -15.58887
    350.22976     -19.33887
    350.23587     -15.83887
    350.24197     -14.83887
    350.24808     -14.46387
    350.25418     -16.33887
    350.26029     -16.96387
    350.26639     -15.21387
    350.27249     -12.33887
    350.27860     -17.21387
    350.28470     -16.96387
    350.29081     -18.33887
    350.29691     -14.46387
    350.30302     -18.83887
    350.30912     -13.96387
    350.31522     -13.21387
    350.32133     -12.21387
    350.32743     -12.21387
    350.33354     -14.08887
    350.33964     -10.83887
    350.34575      -7.96387
    350.35185      -9.08887
    350.35795      -9.33887
    350.36406     -10.58887
    350.37016      -8.33887
    350.37627      -9.21387
    350.38237      -9.83887
    350.38848     -11.83887
    350.39458     -12.33887
    350.40068     -13.21387
    350.40679      -9.96387
    350.41289     -13.08887
    350.41900     -10.58887
    350.42510     -12.58887
    350.43120     -13.21387
    350.43731     -14.08887
    350.44341     -14.33887
    350.44952     -17.08887
    350.45562     -15.21387
    350.46173     -16.08887
    350.46783     -13.33887
    350.47393     -14.71387
    350.48004     -13.08887
    350.48614     -16.21387
    350.49225     -13.33887
    350.49835     -14.83887
    350.50446     -14.46387
    350.51056     -11.58887
    350.51666     -12.33887
    350.52277     -10.71387
    350.52887     -13.71387
    350.53498     -10.33887
    350.54108     -10.83887
    350.54719      -9.58887
    350.55329     -10.08887
    350.55939      -7.83887
    350.56550      -8.58887
    350.57160      -7.33887
    350.57771     -10.33887
    350.58381     -10.33887
    350.58992     -10.71387
    350.59602      -8.96387
    350.60212     -11.46387
    350.60823      -9.96387
    350.61433     -12.21387
    350.62044     -12.33887
    350.62654     -13.33887
    350.63265     -17.33887
    350.63875     -15.96387
    350.64485     -18.46387
    350.65096     -16.58887
    350.65706     -19.46387
    350.66317     -19.33887
    350.66927     -21.33887
    350.67538     -19.96387
    350.68148     -21.21387
    350.68758     -19.83887
    350.69369     -17.96387
    350.69979     -22.08887
    350.70590     -16.08887
    350.71200     -18.96387
    350.71811     -16.83887
    350.72421     -18.08887
    350.73031     -14.46387
    350.73642     -16.08887
    350.74252     -12.46387
    350.74863     -16.46387
    350.75473     -14.83887
    350.76084     -15.46387
    350.76694     -13.96387
    350.77304     -13.58887
    350.77915     -11.96387
    350.78525     -12.21387
    350.79136     -13.96387
    350.79746     -15.08887
    350.80356     -11.83887
    350.80967     -13.96387
    350.81577     -12.71387
    350.82188     -14.58887
    350.82798     -12.96387
    350.83409     -14.08887
    350.84019     -15.33887
    350.84629     -14.58887
    350.85240     -15.71387
    350.85850     -13.21387
    350.86461     -17.71387
    350.87071     -15.46387
    350.87682     -18.71387
    350.88292     -16.71387
    350.88902     -18.58887
    350.89513     -15.83887
    350.90123     -13.33887
    350.90734     -16.71387
    350.91344     -12.08887
    350.91955     -12.58887
    350.92565      -9.71387
    350.93175     -11.08887
    350.93786      -9.21387
    350.94396     -11.08887
    350.95007     -10.46387
    350.95617     -10.08887
    350.96228      -9.83887
    350.96838      -9.21387
    350.97448     -14.21387
    350.98059     -14.83887
    350.98669     -15.33887
    350.99280     -15.21387
    350.99890     -17.21387
    351.00501     -14.08887
    351.01111     -17.33887
    351.01721     -16.08887
    351.02332     -17.33887
    351.02942     -16.33887
    351.03553     -17.33887
    351.04163     -16.21387
    351.04774     -16.46387
    351.05384     -17.21387
    351.05994     -19.21387
    351.06605     -15.96387
    351.07215     -17.71387
    351.07826     -18.21387
    351.08436     -19.83887
    351.09047     -19.58887
    351.09657     -20.71387
    351.10267     -19.21387
    351.10878     -22.58887
    351.11488     -22.71387
    351.12099     -26.46387
    351.12709     -26.83887
    351.13319     -26.21387
    351.13930     -22.21387
    351.14540     -23.71387
    351.15151     -21.33887
    351.15761     -24.46387
    351.16372     -20.58887
    351.16982     -21.08887
    351.17592     -20.08887
    351.18203     -23.21387
    351.18813     -21.46387
    351.19424     -23.21387
    351.20034     -22.08887
    351.20645     -23.71387
    351.21255     -21.83887
    351.21865     -20.58887
    351.22476     -21.33887
    351.23086     -20.96387
    351.23697     -21.71387
    351.24307     -21.08887
    351.24918     -23.33887
    351.25528     -20.46387
    351.26138     -20.96387
    351.26749     -20.33887
    351.27359     -17.96387
    351.27970     -17.83887
    351.28580     -17.33887
    351.29191     -16.83887
    351.29801     -15.08887
    351.30411     -12.58887
    351.31022     -13.96387
    351.31632     -11.33887
    351.32243     -10.08887
    351.32853      -8.96387
    351.33464     -13.71387
    351.34074      -9.96387
    351.34684     -15.46387
    351.35295     -12.58887
    351.35905     -14.83887
    351.36516     -14.21387
    351.37126     -12.33887
    351.37737     -15.46387
    351.38347     -11.46387
    351.38957     -13.21387
    351.39568     -10.83887
    351.40178     -12.96387
    351.40789     -12.46387
    351.41399     -11.33887
    351.42010      -8.83887
    351.42620     -10.21387
    351.43230     -10.08887
    351.43841     -11.08887
    351.44451      -8.46387
    351.45062      -8.96387
    351.45672      -9.33887
    351.46283     -11.21387
    351.46893     -10.83887
    351.47503     -11.33887
    351.48114     -12.46387
    351.48724     -13.08887
    351.49335     -14.58887
    351.49945     -16.46387
    351.50555     -12.83887
    351.51166     -14.08887
    351.51776     -14.33887
    351.52387     -15.21387
    351.52997     -11.58887
    351.53608     -11.58887
    351.54218     -11.21387
    351.54828     -10.71387
    351.55439     -11.21387
    351.56049      -9.83887
    351.56660      -9.71387
    351.57270     -11.71387
    351.57881     -12.71387
    351.58491     -11.21387
    351.59101     -12.96387
    351.59712     -13.71387
    351.60322     -15.08887
    351.60933     -15.08887
    351.61543     -16.58887
    351.62154     -14.71387
    351.62764     -19.08887
    351.63374     -17.21387
    351.63985     -16.71387
    351.64595     -19.21387
    351.65206     -20.21387
    351.65816     -21.33887
    351.66427     -19.46387
    351.67037     -23.21387
    351.67647     -21.21387
    351.68258     -25.83887
    351.68868     -22.71387
    351.69479     -23.71387
    351.70089     -23.83887
    351.70700     -25.46387
    351.71310     -21.46387
    351.71920     -28.08887
    351.72531     -20.96387
    351.73141     -21.71387
    351.73752     -21.58887
    351.74362     -17.58887
    351.74973     -18.83887
    351.75583     -15.33887
    351.76193     -16.46387
    351.76804     -15.58887
    351.77414     -16.58887
    351.78025     -13.33887
    351.78635     -14.33887
    351.79246     -12.33887
    351.79856     -16.08887
    351.80466     -13.58887
    351.81077     -14.21387
    351.81687     -11.46387
    351.82298     -14.08887
    351.82908     -11.21387
    351.83518     -11.33887
    351.84129      -9.96387
    351.84739     -11.33887
    351.85350      -8.83887
    351.85960      -9.33887
    351.86571      -9.46387
    351.87181      -7.83887
    351.87791     -10.33887
    351.88402     -10.21387
    351.89012     -13.21387
    351.89623     -13.83887
    351.90233     -13.46387
    351.90844     -17.71387
    351.91454     -17.83887
    351.92064     -17.46387
    351.92675     -18.83887
    351.93285     -18.08887
    351.93896     -18.58887
    351.94506     -18.46387
    351.95117     -20.46387
    351.95727     -19.08887
    351.96337     -18.46387
    351.96948     -14.21387
    351.97558     -14.83887
    351.98169     -12.96387
    351.98779     -13.71387
    351.99390     -13.83887
    352.00000     -12.21387
===== CH2 data Wave No.1 ===== 
mT            Intensity 
    302.00000      -0.84283
    302.00610       0.78217
    302.01221       0.65717
    302.01831      -0.34283
    302.02442       1.90717
    302.03052       1.53217
    302.03663       0.78217
    302.04273       0.53217
    302.04883      -0.34283
    302.05494       0.65717
    302.06104       0.03217
    302.06715      -1.84283
    302.07325       1.03217
    302.07936       0.65717
    302.08546       1.40717
    302.09156       1.03217
    302.09767      -0.96783
    302.10377      -0.71783
    302.10988      -0.71783
    302.11598      -1.21783
    302.12209       0.78217
    302.12819       0.78217
    302.13429       1.28217
    302.14040      -0.34283
    302.14650       0.15717
    302.15261       0.03217
    302.15871      -0.34283
    302.16482       1.90717
    302.17092       0.28217
    302.17702      -0.09283
    302.18313       0.90717
    302.18923       1.65717
    302.19534      -1.09283
    302.20144       0.78217
    302.20754       1.15717
    302.21365       1.90717
    302.21975       0.78217
    302.22586      -1.21783
    302.23196       0.53217
    302.23807       1.15717
    302.24417       0.28217
    302.25027      -0.34283
    302.25638      -0.09283
    302.26248       1.15717
    302.26859      -0.59283
    302.27469       1.90717
    302.28080      -1.96783
    302.28690       1.15717
    302.29300       2.40717
    302.29911       1.53217
    302.30521      -0.96783
    302.31132       0.53217
    302.31742      -1.21783
    302.32353       0.03217
    302.32963       2.28217
    302.33573      -0.34283
    302.34184       2.65717
    302.34794      -1.59283
    302.35405      -0.09283
    302.36015      -1.21783
    302.36626       0.28217
    302.37236       0.28217
    302.37846      -0.09283
    302.38457       0.40717
    302.39067       0.40717
    302.39678      -1.46783
    302.40288       1.15717
    302.40899       0.40717
    302.41509       0.28217
    302.42119       0.28217
    302.42730       0.15717
    302.43340       2.53217
    302.43951       0.53217
    302.44561      -0.46783
    302.45172      -0.21783
    302.45782       1.15717
    302.46392       0.90717
    302.47003       1.53217
    302.47613       1.78217
    302.48224      -0.34283
    302.48834      -0.09283
    302.49445       1.53217
    302.50055      -1.34283
    302.50665       0.40717
    302.51276       0.65717
    302.51886       0.90717
    302.52497      -0.71783
    302.53107       0.65717
    302.53717       0.03217
    302.54328       0.28217
    302.54938       1.03217
    302.55549       0.15717
    302.56159       2.53217
    302.56770      -0.46783
    302.57380       0.53217
    302.57990       0.40717
    302.58601       0.53217
    302.59211       1.90717
    302.59822      -0.84283
    302.60432       0.78217
    302.61043       1.28217
    302.61653      -0.59283
    302.62263      -0.09283
    302.62874       0.28217
    302.63484       0.40717
    302.64095       0.65717
    302.64705       0.15717
    302.65316      -0.46783
    302.65926       1.28217
    302.66536       2.65717
    302.67147       0.40717
    302.67757       0.03217
    302.68368       0.53217
    302.68978       0.65717
    302.69589       2.40717
    302.70199       1.40717
    302.70809       0.28217
    302.71420       1.15717
    302.72030       2.03217
    302.72641       2.65717
    302.73251       2.65717
    302.73862       0.90717
    302.74472       0.78217
    302.75082       0.40717
    302.75693      -0.59283
    302.76303       1.28217
    302.76914      -0.71783
    302.77524      -0.34283
    302.78135      -1.34283
    302.78745       0.90717
    302.79355      -0.09283
    302.79966       0.28217
    302.80576      -0.09283
    302.81187      -0.46783
    302.81797       0.53217
    302.82408      -0.71783
    302.83018      -0.09283
    302.83628       1.53217
    302.84239       0.03217
    302.84849       0.65717
    302.85460       0.53217
    302.86070       0.03217
    302.86681       0.65717
    302.87291       1.78217
    302.87901       1.03217
    302.88512      -0.71783
    302.89122       0.03217
    302.89733       1.03217
    302.90343       0.28217
    302.90953       0.15717
    302.91564      -0.09283
    302.92174       0.40717
    302.92785      -0.46783
    302.93395       0.40717
    302.94006       0.90717
    302.94616       0.78217
    302.95226       0.03217
    302.95837       0.78217
    302.96447       0.53217
    302.97058       0.78217
    302.97668       2.40717
    302.98279      -0.46783
    302.98889       1.15717
    302.99499       2.28217
    303.00110       1.03217
    303.00720       0.53217
    303.01331      -0.21783
    303.01941       0.90717
    303.02552       0.40717
    303.03162      -0.46783
    303.03772      -0.84283
    303.04383      -0.46783
    303.04993      -0.46783
    303.05604      -1.21783
    303.06214       0.65717
    303.06825      -0.46783
    303.07435       0.90717
    303.08045      -1.71783
    303.08656      -0.09283
    303.09266       0.03217
    303.09877       1.40717
    303.10487       0.78217
    303.11098       1.03217
    303.11708       0.40717
    303.12318       1.53217
    303.12929       0.78217
    303.13539      -0.09283
    303.14150       0.78217
    303.14760       0.15717
    303.15371       0.03217
    303.15981      -1.09283
    303.16591      -0.71783
    303.17202      -0.09283
    303.17812       0.28217
    303.18423       1.15717
    303.19033      -0.09283
    303.19644      -0.09283
    303.20254       1.65717
    303.20864      -0.09283
    303.21475       0.90717
    303.22085      -0.09283
    303.22696       0.03217
    303.23306       0.28217
    303.23916      -0.71783
    303.24527       1.15717
    303.25137       0.78217
    303.25748      -0.21783
    303.26358       0.53217
    303.26969       1.03217
    303.27579      -0.09283
    303.28189      -0.59283
    303.28800      -0.71783
    303.29410      -0.21783
    303.30021       0.03217
    303.30631       0.40717
    303.31242       0.40717
    303.31852       0.65717
    303.32462      -0.71783
    303.33073      -0.09283
    303.33683       0.03217
    303.34294       1.78217
    303.34904       1.15717
    303.35515      -1.09283
    303.36125       1.40717
    303.36735       1.28217
    303.37346       0.53217
    303.37956       1.03217
    303.38567       0.65717
    303.39177       0.28217
    303.39788       0.78217
    303.40398      -0.59283
    303.41008      -0.21783
    303.41619      -0.09283
    303.42229       0.28217
    303.42840       1.03217
    303.43450      -0.46783
    303.44061       0.03217
    303.44671       1.15717
    303.45281       0.65717
    303.45892      -0.21783
    303.46502       0.53217
    303.47113       1.40717
    303.47723       0.40717
    303.48334       0.90717
    303.48944       0.53217
    303.49554       2.03217
    303.50165       0.03217
    303.50775       1.40717
    303.51386       1.65717
    303.51996       0.65717
    303.52607       1.90717
    303.53217      -0.96783
    303.53827      -0.84283
    303.54438       0.53217
    303.55048      -0.34283
    303.55659      -1.59283
    303.56269       1.40717
    303.56880      -0.09283
    303.57490       0.28217
    303.58100      -0.09283
    303.58711       0.03217
    303.59321       1.28217
    303.59932      -0.09283
    303.60542      -1.34283
    303.61152       1.65717
    303.61763      -0.09283
    303.62373      -0.71783
    303.62984       2.40717
    303.63594       1.03217
    303.64205       1.03217
    303.64815       2.53217
    303.65425       1.15717
    303.66036      -0.21783
    303.66646      -0.34283
    303.67257       0.40717
    303.67867       0.15717
    303.68478      -0.46783
    303.69088      -0.71783
    303.69698       1.53217
    303.70309      -0.21783
    303.70919       0.40717
    303.71530       0.28217
    303.72140       1.40717
    303.72751       2.78217
    303.73361      -1.46783
    303.73971       0.65717
    303.74582      -0.96783
    303.75192       1.78217
    303.75803       0.78217
    303.76413      -0.59283
    303.77024       1.03217
    303.77634      -0.34283
    303.78244       1.90717
    303.78855      -0.34283
    303.79465       0.03217
    303.80076       0.65717
    303.80686       1.15717
    303.81297       0.90717
    303.81907       1.28217
    303.82517       0.78217
    303.83128       0.90717
    303.83738       0.28217
    303.84349      -1.46783
    303.84959       1.53217
    303.85570       0.28217
    303.86180       1.65717
    303.86790      -1.84283
    303.87401       1.78217
    303.88011       0.15717
    303.88622       2.15717
    303.89232       0.15717
    303.89843       0.03217
    303.90453       0.53217
    303.91063       1.40717
    303.91674       0.78217
    303.92284       0.40717
    303.92895       0.03217
    303.93505      -0.71783
    303.94115       1.65717
    303.94726      -0.21783
    303.95336       0.78217
    303.95947      -1.96783
    303.96557       2.03217
    303.97168      -1.09283
    303.97778       0.53217
    303.98388       1.53217
    303.98999       1.03217
    303.99609      -0.21783
    304.00220       1.40717
    304.00830      -0.34283
    304.01441      -0.59283
    304.02051       1.28217
    304.02661       0.90717
    304.03272      -0.21783
    304.03882       0.90717
    304.04493       0.03217
    304.05103       2.28217
    304.05714       1.03217
    304.06324       1.15717
    304.06934       0.03217
    304.07545      -0.34283
    304.08155       1.65717
    304.08766       1.03217
    304.09376       0.90717
    304.09987       1.15717
    304.10597       0.53217
    304.11207      -0.46783
    304.11818      -0.34283
    304.12428      -0.46783
    304.13039       2.65717
    304.13649       0.65717
    304.14260       0.15717
    304.14870       1.28217
    304.15480      -0.34283
    304.16091       1.53217
    304.16701       0.28217
    304.17312       0.28217
    304.17922       0.40717
    304.18533       1.15717
    304.19143      -0.46783
    304.19753      -0.34283
    304.20364       0.90717
    304.20974       0.65717
    304.21585       0.28217
    304.22195      -0.34283
    304.22806       0.90717
    304.23416       0.03217
    304.24026       0.03217
    304.24637      -1.59283
    304.25247       1.28217
    304.25858      -0.71783
    304.26468       1.78217
    304.27079      -1.34283
    304.27689       1.40717
    304.28299      -0.96783
    304.28910       0.40717
    304.29520       0.15717
    304.30131       1.15717
    304.30741       0.40717
    304.31351      -0.46783
    304.31962       0.65717
    304.32572       1.03217
    304.33183      -0.71783
    304.33793      -1.46783
    304.34404      -0.09283
    304.35014      -1.71783
    304.35624       0.90717
    304.36235      -0.09283
    304.36845       1.03217
    304.37456      -0.84283
    304.38066       1.65717
    304.38677       0.53217
    304.39287      -0.46783
    304.39897       1.15717
    304.40508      -0.21783
    304.41118      -0.34283
    304.41729       1.03217
    304.42339       1.40717
    304.42950       1.65717
    304.43560       0.03217
    304.44170      -0.46783
    304.44781       0.53217
    304.45391       0.65717
    304.46002       0.78217
    304.46612       0.78217
    304.47223      -0.34283
    304.47833      -0.46783
    304.48443       0.65717
    304.49054       0.78217
    304.49664      -0.09283
    304.50275       0.78217
    304.50885      -0.96783
    304.51496      -0.09283
    304.52106      -0.34283
    304.52716       1.15717
    304.53327       1.53217
    304.53937       1.28217
    304.54548       1.03217
    304.55158       0.28217
    304.55769       0.78217
    304.56379      -0.34283
    304.56989       2.65717
    304.57600      -0.09283
    304.58210       0.78217
    304.58821      -0.09283
    304.59431       0.40717
    304.60042      -0.46783
    304.60652      -0.46783
    304.61262      -0.21783
    304.61873       0.03217
    304.62483       0.28217
    304.63094      -0.71783
    304.63704       1.15717
    304.64314      -0.21783
    304.64925       0.53217
    304.65535       0.78217
    304.66146       1.40717
    304.66756      -0.71783
    304.67367      -0.09283
    304.67977      -0.84283
    304.68587       3.53217
    304.69198      -1.59283
    304.69808       1.90717
    304.70419       0.65717
    304.71029       0.03217
    304.71640       0.15717
    304.72250      -0.21783
    304.72860       1.53217
    304.73471      -0.46783
    304.74081       2.28217
    304.74692       1.15717
    304.75302      -1.59283
    304.75913       0.53217
    304.76523       0.15717
    304.77133      -0.71783
    304.77744      -0.59283
    304.78354       0.28217
    304.78965      -0.46783
    304.79575       1.28217
    304.80186       1.03217
    304.80796      -0.84283
    304.81406       0.40717
    304.82017       0.03217
    304.82627       1.78217
    304.83238       0.40717
    304.83848       0.78217
    304.84459      -0.59283
    304.85069       1.53217
    304.85679      -1.46783
    304.86290       0.40717
    304.86900      -0.21783
    304.87511       2.03217
    304.88121      -0.09283
    304.88732       0.03217
    304.89342      -0.96783
    304.89952       0.65717
    304.90563      -0.09283
    304.91173      -0.34283
    304.91784      -0.46783
    304.92394       1.53217
    304.93005       0.90717
    304.93615       1.65717
    304.94225       0.65717
    304.94836       0.65717
    304.95446       0.65717
    304.96057      -0.09283
    304.96667       2.03217
    304.97277      -0.71783
    304.97888       0.78217
    304.98498      -0.21783
    304.99109       2.03217
    304.99719       1.90717
    305.00330      -1.71783
    305.00940      -0.59283
    305.01550       0.65717
    305.02161      -0.46783
    305.02771       0.28217
    305.03382       0.03217
    305.03992       0.40717
    305.04603       1.90717
    305.05213       0.53217
    305.05823       0.65717
    305.06434       0.03217
    305.07044       1.78217
    305.07655       1.40717
    305.08265       0.28217
    305.08876       3.15717
    305.09486       1.28217
    305.10096      -1.09283
    305.10707       0.53217
    305.11317       0.90717
    305.11928      -0.46783
    305.12538       0.65717
    305.13149      -0.09283
    305.13759       0.40717
    305.14369       0.40717
    305.14980       0.78217
    305.15590      -0.59283
    305.16201       0.03217
    305.16811       0.28217
    305.17422       1.65717
    305.18032      -0.71783
    305.18642       0.53217
    305.19253       0.40717
    305.19863       0.90717
    305.20474      -0.84283
    305.21084       0.28217
    305.21695       1.03217
    305.22305       0.65717
    305.22915       0.28217
    305.23526       0.15717
    305.24136      -1.46783
    305.24747       1.28217
    305.25357      -0.46783
    305.25968       0.28217
    305.26578       1.40717
    305.27188       0.53217
    305.27799      -1.71783
    305.28409       2.40717
    305.29020       0.65717
    305.29630       0.53217
    305.30241       0.53217
    305.30851      -0.46783
    305.31461       0.65717
    305.32072      -0.59283
    305.32682       1.90717
    305.33293       1.15717
    305.33903       0.40717
    305.34513      -0.34283
    305.35124       2.78217
    305.35734       0.90717
    305.36345      -1.09283
    305.36955       1.78217
    305.37566       1.53217
    305.38176       0.53217
    305.38786      -0.59283
    305.39397       2.03217
    305.40007      -0.09283
    305.40618       1.28217
    305.41228      -0.34283
    305.41839       0.28217
    305.42449      -1.59283
    305.43059       0.28217
    305.43670       0.03217
    305.44280       0.03217
    305.44891       1.28217
    305.45501      -0.09283
    305.46112       1.78217
    305.46722       0.78217
    305.47332       1.15717
    305.47943       0.15717
    305.48553      -0.09283
    305.49164      -0.71783
    305.49774       0.15717
    305.50385       0.03217
    305.50995       0.65717
    305.51605      -0.21783
    305.52216       1.40717
    305.52826      -0.34283
    305.53437       1.40717
    305.54047      -0.34283
    305.54658       1.40717
    305.55268      -0.59283
    305.55878       0.65717
    305.56489       0.28217
    305.57099       0.03217
    305.57710       1.15717
    305.58320       0.53217
    305.58931      -0.59283
    305.59541       0.65717
    305.60151       2.15717
    305.60762      -0.71783
    305.61372       0.78217
    305.61983       0.78217
    305.62593       0.65717
    305.63204      -1.09283
    305.63814      -0.21783
    305.64424      -0.59283
    305.65035       0.78217
    305.65645       0.28217
    305.66256      -0.46783
    305.66866       0.53217
    305.67476      -0.34283
    305.68087       0.40717
    305.68697       1.03217
    305.69308       0.28217
    305.69918       0.15717
    305.70529      -0.34283
    305.71139       0.03217
    305.71749       0.90717
    305.72360       1.28217
    305.72970       0.65717
    305.73581       1.03217
    305.74191      -1.84283
    305.74802       0.40717
    305.75412       1.03217
    305.76022      -0.21783
    305.76633       0.03217
    305.77243       0.78217
    305.77854      -0.46783
    305.78464      -0.34283
    305.79075      -0.96783
    305.79685       1.53217
    305.80295      -0.21783
    305.80906       0.90717
    305.81516       0.40717
    305.82127       0.90717
    305.82737      -0.21783
    305.83348       1.65717
    305.83958       1.03217
    305.84568       0.90717
    305.85179      -0.96783
    305.85789       0.65717
    305.86400       0.90717
    305.87010       0.65717
    305.87621       0.15717
    305.88231      -0.21783
    305.88841       1.28217
    305.89452      -0.71783
    305.90062      -0.09283
    305.90673       0.40717
    305.91283       0.65717
    305.91894       0.53217
    305.92504      -0.09283
    305.93114       0.03217
    305.93725       1.40717
    305.94335       0.90717
    305.94946       0.03217
    305.95556       0.78217
    305.96167       0.78217
    305.96777       0.03217
    305.97387       1.28217
    305.97998       1.53217
    305.98608       0.15717
    305.99219       1.03217
    305.99829       0.90717
    306.00440       0.28217
    306.01050       1.40717
    306.01660       2.65717
    306.02271      -0.46783
    306.02881       1.65717
    306.03492       0.15717
    306.04102      -0.09283
    306.04712       0.90717
    306.05323      -0.21783
    306.05933       0.90717
    306.06544       0.03217
    306.07154      -0.59283
    306.07765       0.65717
    306.08375       0.78217
    306.08985       0.53217
    306.09596       0.15717
    306.10206       0.78217
    306.10817       1.03217
    306.11427       0.03217
    306.12038       1.40717
    306.12648      -0.34283
    306.13258       1.90717
    306.13869       1.78217
    306.14479       1.53217
    306.15090       0.53217
    306.15700      -1.71783
    306.16311       0.15717
    306.16921       1.15717
    306.17531      -0.09283
    306.18142      -0.59283
    306.18752       0.78217
    306.19363       0.03217
    306.19973       0.40717
    306.20584      -0.34283
    306.21194       1.65717
    306.21804      -0.96783
    306.22415       1.65717
    306.23025       0.53217
    306.23636       0.78217
    306.24246      -0.21783
    306.24857       1.15717
    306.25467       0.78217
    306.26077       1.40717
    306.26688       0.15717
    306.27298      -0.09283
    306.27909       0.03217
    306.28519       1.28217
    306.29130      -0.09283
    306.29740       0.65717
    306.30350      -0.21783
    306.30961       0.90717
    306.31571       0.65717
    306.32182       1.03217
    306.32792      -0.09283
    306.33403      -1.21783
    306.34013      -0.21783
    306.34623       1.65717
    306.35234       1.53217
    306.35844       1.15717
    306.36455       0.78217
    306.37065      -0.46783
    306.37675      -0.84283
    306.38286       2.53217
    306.38896       0.15717
    306.39507       2.15717
    306.40117       0.53217
    306.40728      -1.34283
    306.41338       0.78217
    306.41948       1.28217
    306.42559      -0.46783
    306.43169       1.53217
    306.43780      -0.21783
    306.44390      -0.59283
    306.45001      -0.59283
    306.45611       0.03217
    306.46221      -0.96783
    306.46832      -0.46783
    306.47442       0.53217
    306.48053      -0.46783
    306.48663       0.53217
    306.49274       0.78217
    306.49884       0.65717
    306.50494       0.53217
    306.51105       1.28217
    306.51715      -0.46783
    306.52326      -0.09283
    306.52936       0.53217
    306.53547       2.53217
    306.54157      -0.46783
    306.54767      -0.46783
    306.55378       0.65717
    306.55988      -0.34283
    306.56599       1.15717
    306.57209      -0.09283
    306.57820      -1.59283
    306.58430       0.90717
    306.59040      -0.21783
    306.59651       1.15717
    306.60261       0.15717
    306.60872       0.65717
    306.61482       0.53217
    306.62093       0.78217
    306.62703       0.78217
    306.63313       1.15717
    306.63924       0.40717
    306.64534       1.40717
    306.65145       1.28217
    306.65755       2.40717
    306.66366      -1.96783
    306.66976       1.53217
    306.67586      -0.21783
    306.68197       1.03217
    306.68807      -0.21783
    306.69418       0.15717
    306.70028      -0.34283
    306.70639       0.03217
    306.71249       0.78217
    306.71859       1.15717
    306.72470      -0.84283
    306.73080      -0.84283
    306.73691       0.15717
    306.74301      -0.34283
    306.74911       2.78217
    306.75522      -3.09283
    306.76132       2.28217
    306.76743       0.15717
    306.77353      -0.09283
    306.77964      -0.71783
    306.78574      -0.09283
    306.79184       0.78217
    306.79795      -0.09283
    306.80405       0.90717
    306.81016       0.03217
    306.81626      -0.34283
    306.82237      -1.09283
    306.82847       1.90717
    306.83457       0.03217
    306.84068      -0.59283
    306.84678       1.40717
    306.85289      -1.59283
    306.85899      -0.59283
    306.86510       1.53217
    306.87120      -0.09283
    306.87730       1.78217
    306.88341      -0.09283
    306.88951       0.40717
    306.89562       1.28217
    306.90172      -0.96783
    306.90783       1.28217
    306.91393       0.15717
    306.92003      -0.21783
    306.92614      -0.09283
    306.93224       0.03217
    306.93835      -1.59283
    306.94445       1.28217
    306.95056      -0.46783
    306.95666       1.15717
    306.96276      -0.59283
    306.96887       0.90717
    306.97497       0.03217
    306.98108       0.40717
    306.98718       1.03217
    306.99329       0.90717
    306.99939      -1.96783
    307.00549       0.03217
    307.01160      -0.21783
    307.01770       0.28217
    307.02381       1.03217
    307.02991       0.15717
    307.03602       2.15717
    307.04212      -0.34283
    307.04822       0.03217
    307.05433       1.65717
    307.06043      -0.21783
    307.06654       0.03217
    307.07264      -1.09283
    307.07874       0.78217
    307.08485       0.40717
    307.09095       0.65717
    307.09706      -1.09283
    307.10316       1.15717
    307.10927      -0.21783
    307.11537       0.28217
    307.12147      -0.34283
    307.12758      -0.21783
    307.13368       0.53217
    307.13979       0.40717
    307.14589       1.53217
    307.15200       1.28217
    307.15810       0.03217
    307.16420       2.28217
    307.17031      -0.59283
    307.17641       1.03217
    307.18252       0.90717
    307.18862      -0.21783
    307.19473       1.53217
    307.20083       0.03217
    307.20693      -0.59283
    307.21304       0.53217
    307.21914       0.03217
    307.22525       1.28217
    307.23135      -0.34283
    307.23746      -0.34283
    307.24356       2.03217
    307.24966      -0.34283
    307.25577       0.28217
    307.26187       2.28217
    307.26798       0.40717
    307.27408       1.03217
    307.28019       1.53217
    307.28629       0.53217
    307.29239       1.03217
    307.29850       1.90717
    307.30460       1.15717
    307.31071      -0.71783
    307.31681       0.65717
    307.32292      -0.46783
    307.32902       0.90717
    307.33512       0.15717
    307.34123       0.03217
    307.34733      -0.96783
    307.35344       0.78217
    307.35954       0.15717
    307.36565       0.03217
    307.37175       0.03217
    307.37785       1.15717
    307.38396       1.40717
    307.39006       0.15717
    307.39617      -1.46783
    307.40227       1.65717
    307.40838       0.28217
    307.41448       0.28217
    307.42058       0.90717
    307.42669       1.15717
    307.43279       0.65717
    307.43890       1.53217
    307.44500       0.40717
    307.45110      -0.09283
    307.45721      -2.09283
    307.46331       0.28217
    307.46942       0.78217
    307.47552      -0.96783
    307.48163      -0.34283
    307.48773       1.40717
    307.49383      -1.21783
    307.49994      -0.34283
    307.50604      -0.59283
    307.51215       1.53217
    307.51825      -0.34283
    307.52436      -0.71783
    307.53046       0.28217
    307.53656       1.53217
    307.54267       0.03217
    307.54877       1.15717
    307.55488       1.15717
    307.56098      -0.09283
    307.56709       0.53217
    307.57319       0.40717
    307.57929      -0.71783
    307.58540       0.03217
    307.59150       0.40717
    307.59761       0.40717
    307.60371       1.03217
    307.60982      -0.21783
    307.61592       0.28217
    307.62202      -2.21783
    307.62813       1.15717
    307.63423       1.15717
    307.64034      -0.21783
    307.64644       1.53217
    307.65255      -1.59283
    307.65865       1.15717
    307.66475       0.90717
    307.67086      -0.46783
    307.67696       0.78217
    307.68307      -0.96783
    307.68917       1.53217
    307.69528       0.03217
    307.70138       0.28217
    307.70748       2.78217
    307.71359       0.28217
    307.71969       0.78217
    307.72580      -0.59283
    307.73190       0.15717
    307.73801      -0.71783
    307.74411       0.90717
    307.75021      -0.34283
    307.75632      -0.84283
    307.76242       0.40717
    307.76853      -0.21783
    307.77463       0.78217
    307.78073       1.15717
    307.78684       1.40717
    307.79294       0.40717
    307.79905      -0.09283
    307.80515      -0.21783
    307.81126       1.53217
    307.81736      -0.46783
    307.82346       1.28217
    307.82957       0.03217
    307.83567       0.78217
    307.84178      -0.21783
    307.84788      -0.46783
    307.85399       1.53217
    307.86009      -1.59283
    307.86619       0.40717
    307.87230       1.40717
    307.87840      -1.09283
    307.88451       0.28217
    307.89061       0.03217
    307.89672       0.78217
    307.90282       0.78217
    307.90892      -0.09283
    307.91503       0.90717
    307.92113       2.65717
    307.92724       0.90717
    307.93334       0.28217
    307.93945      -0.34283
    307.94555      -0.71783
    307.95165       1.78217
    307.95776       0.53217
    307.96386       1.78217
    307.96997      -1.21783
    307.97607       0.15717
    307.98218      -0.21783
    307.98828       0.40717
    307.99438       1.03217
    308.00049       0.03217
    308.00659       0.90717
    308.01270       1.03217
    308.01880       0.28217
    308.02491       0.65717
    308.03101       0.65717
    308.03711       0.28217
    308.04322      -0.96783
    308.04932       1.53217
    308.05543      -0.84283
    308.06153       1.03217
    308.06764       0.78217
    308.07374       0.90717
    308.07984      -0.09283
    308.08595       0.28217
    308.09205       0.15717
    308.09816       1.40717
    308.10426      -0.34283
    308.11037      -0.71783
    308.11647      -0.84283
    308.12257      -1.21783
    308.12868       0.78217
    308.13478      -0.46783
    308.14089       4.28217
    308.14699      -0.84283
    308.15309       1.40717
    308.15920      -1.71783
    308.16530       2.15717
    308.17141      -0.71783
    308.17751       0.53217
    308.18362       0.28217
    308.18972       0.90717
    308.19582       0.53217
    308.20193       1.03217
    308.20803      -0.71783
    308.21414       1.78217
    308.22024       0.53217
    308.22635       0.78217
    308.23245      -0.09283
    308.23855      -0.84283
    308.24466      -0.46783
    308.25076      -0.34283
    308.25687       0.78217
    308.26297       0.15717
    308.26908       0.03217
    308.27518       1.53217
    308.28128       0.03217
    308.28739       0.65717
    308.29349      -0.46783
    308.29960       0.40717
    308.30570      -0.09283
    308.31181       2.15717
    308.31791       0.15717
    308.32401       0.15717
    308.33012       1.28217
    308.33622       0.15717
    308.34233       0.90717
    308.34843       1.15717
    308.35454      -1.34283
    308.36064       0.03217
    308.36674      -0.59283
    308.37285       1.28217
    308.37895      -0.84283
    308.38506       0.15717
    308.39116      -0.21783
    308.39727       0.78217
    308.40337       1.15717
    308.40947       1.15717
    308.41558      -0.34283
    308.42168       0.03217
    308.42779       2.40717
    308.43389      -0.21783
    308.44000      -1.09283
    308.44610       0.78217
    308.45220       1.90717
    308.45831      -1.84283
    308.46441       0.40717
    308.47052       1.15717
    308.47662       1.53217
    308.48272       0.53217
    308.48883       0.03217
    308.49493       0.28217
    308.50104       0.65717
    308.50714       0.28217
    308.51325       1.03217
    308.51935       0.78217
    308.52545       1.40717
    308.53156       0.90717
    308.53766      -0.34283
    308.54377      -0.46783
    308.54987       0.65717
    308.55598       1.03217
    308.56208       0.03217
    308.56818       0.28217
    308.57429       0.03217
    308.58039       1.03217
    308.58650       0.15717
    308.59260       1.78217
    308.59871      -1.21783
    308.60481       0.90717
    308.61091      -1.59283
    308.61702       1.90717
    308.62312       1.40717
    308.62923      -0.34283
    308.63533      -0.71783
    308.64144      -0.46783
    308.64754       0.40717
    308.65364      -0.46783
    308.65975      -0.46783
    308.66585       0.53217
    308.67196       0.78217
    308.67806      -0.71783
    308.68417       0.53217
    308.69027      -0.71783
    308.69637       0.28217
    308.70248       0.28217
    308.70858       1.65717
    308.71469       0.40717
    308.72079       1.03217
    308.72690      -0.21783
    308.73300       1.90717
    308.73910       0.28217
    308.74521       0.15717
    308.75131       0.53217
    308.75742      -0.34283
    308.76352       1.40717
    308.76963       1.03217
    308.77573       1.28217
    308.78183      -1.59283
    308.78794       1.28217
    308.79404      -0.34283
    308.80015      -0.09283
    308.80625       0.28217
    308.81236      -0.59283
    308.81846       1.15717
    308.82456      -0.09283
    308.83067      -0.34283
    308.83677       1.03217
    308.84288      -0.84283
    308.84898       0.90717
    308.85508      -0.21783
    308.86119       2.03217
    308.86729       1.28217
    308.87340      -0.46783
    308.87950       0.53217
    308.88561      -0.84283
    308.89171       0.78217
    308.89781       2.28217
    308.90392       0.15717
    308.91002      -0.96783
    308.91613       0.78217
    308.92223      -0.09283
    308.92834       1.15717
    308.93444       0.15717
    308.94054       1.03217
    308.94665       0.78217
    308.95275      -0.21783
    308.95886      -0.21783
    308.96496      -1.34283
    308.97107       0.78217
    308.97717       1.65717
    308.98327      -0.09283
    308.98938       1.90717
    308.99548       0.40717
    309.00159       1.28217
    309.00769       1.53217
    309.01380       0.15717
    309.01990       0.90717
    309.02600      -0.96783
    309.03211      -0.09283
    309.03821       0.90717
    309.04432      -0.09283
    309.05042       1.28217
    309.05653      -1.21783
    309.06263      -0.34283
    309.06873      -0.21783
    309.07484       0.03217
    309.08094      -1.84283
    309.08705       0.90717
    309.09315       0.65717
    309.09926       0.40717
    309.10536       0.15717
    309.11146      -1.21783
    309.11757       0.28217
    309.12367       0.15717
    309.12978       0.40717
    309.13588       1.78217
    309.14199       0.03217
    309.14809       0.53217
    309.15419       0.78217
    309.16030       0.65717
    309.16640       0.78217
    309.17251      -0.46783
    309.17861      -0.09283
    309.18471       0.90717
    309.19082       1.15717
    309.19692       1.03217
    309.20303      -0.34283
    309.20913      -1.34283
    309.21524       0.28217
    309.22134       1.28217
    309.22744       1.53217
    309.23355       0.40717
    309.23965       0.78217
    309.24576       1.28217
    309.25186       0.53217
    309.25797      -0.46783
    309.26407       0.28217
    309.27017       0.65717
    309.27628      -0.46783
    309.28238       0.03217
    309.28849       1.03217
    309.29459      -2.59283
    309.30070       0.03217
    309.30680       0.53217
    309.31290       0.40717
    309.31901       0.40717
    309.32511      -0.59283
    309.33122      -0.59283
    309.33732       1.65717
    309.34343       2.90717
    309.34953      -0.34283
    309.35563       1.28217
    309.36174      -0.84283
    309.36784       0.90717
    309.37395      -0.34283
    309.38005       1.40717
    309.38616       0.65717
    309.39226       1.28217
    309.39836       0.15717
    309.40447      -0.21783
    309.41057      -0.84283
    309.41668      -0.34283
    309.42278       1.40717
    309.42889      -0.21783
    309.43499      -0.84283
    309.44109       0.78217
    309.44720      -0.21783
    309.45330      -1.59283
    309.45941       2.15717
    309.46551      -0.09283
    309.47162      -0.21783
    309.47772       1.03217
    309.48382       0.03217
    309.48993      -0.09283
    309.49603       0.53217
    309.50214       1.40717
    309.50824      -1.21783
    309.51435       2.53217
    309.52045       0.40717
    309.52655       0.78217
    309.53266       1.40717
    309.53876       0.65717
    309.54487       0.15717
    309.55097       0.53217
    309.55707       0.15717
    309.56318       0.53217
    309.56928      -0.21783
    309.57539      -0.09283
    309.58149      -0.09283
    309.58760       1.90717
    309.59370       0.90717
    309.59980       0.78217
    309.60591       1.15717
    309.61201       0.90717
    309.61812      -0.21783
    309.62422      -0.34283
    309.63033       1.28217
    309.63643       1.03217
    309.64253      -0.21783
    309.64864       1.53217
    309.65474       1.65717
    309.66085      -0.46783
    309.66695       1.28217
    309.67306      -0.46783
    309.67916       0.90717
    309.68526       0.90717
    309.69137      -0.59283
    309.69747       1.03217
    309.70358      -0.21783
    309.70968      -0.84283
    309.71579       0.90717
    309.72189       0.28217
    309.72799       0.15717
    309.73410       0.65717
    309.74020      -0.59283
    309.74631       0.40717
    309.75241      -0.84283
    309.75852       2.15717
    309.76462      -0.21783
    309.77072       0.40717
    309.77683       1.53217
    309.78293       1.40717
    309.78904       0.90717
    309.79514       0.15717
    309.80125      -1.59283
    309.80735      -1.46783
    309.81345       2.65717
    309.81956      -0.21783
    309.82566       0.78217
    309.83177      -0.59283
    309.83787       0.90717
    309.84398      -0.46783
    309.85008      -0.59283
    309.85618      -0.71783
    309.86229       0.78217
    309.86839       0.78217
    309.87450       0.65717
    309.88060       0.78217
    309.88670       0.28217
    309.89281       0.15717
    309.89891       0.90717
    309.90502      -2.09283
    309.91112       1.40717
    309.91723       0.03217
    309.92333       1.40717
    309.92943       0.78217
    309.93554      -0.34283
    309.94164      -0.21783
    309.94775       1.28217
    309.95385       0.15717
    309.95996      -0.59283
    309.96606       0.65717
    309.97216       1.53217
    309.97827       0.03217
    309.98437      -0.21783
    309.99048       0.03217
    309.99658      -0.96783
    310.00269      -0.21783
    310.00879       1.03217
    310.01489      -0.09283
    310.02100       0.53217
    310.02710       0.15717
    310.03321       1.15717
    310.03931       1.15717
    310.04542       2.15717
    310.05152       0.78217
    310.05762       0.53217
    310.06373       0.28217
    310.06983      -0.59283
    310.07594       1.53217
    310.08204      -1.59283
    310.08815       0.78217
    310.09425      -0.09283
    310.10035       2.78217
    310.10646       1.40717
    310.11256      -0.46783
    310.11867      -0.21783
    310.12477       2.03217
    310.13088       2.03217
    310.13698      -0.71783
    310.14308       2.15717
    310.14919       0.53217
    310.15529      -0.21783
    310.16140       0.40717
    310.16750       0.28217
    310.17361       1.90717
    310.17971       1.28217
    310.18581       0.03217
    310.19192       3.03217
    310.19802      -0.46783
    310.20413       0.78217
    310.21023      -0.09283
    310.21634       2.28217
    310.22244      -0.71783
    310.22854       1.15717
    310.23465       0.78217
    310.24075      -0.71783
    310.24686       1.28217
    310.25296       0.28217
    310.25906       0.65717
    310.26517       1.15717
    310.27127      -0.96783
    310.27738       2.03217
    310.28348       2.40717
    310.28959       0.90717
    310.29569      -1.46783
    310.30179       2.28217
    310.30790      -1.21783
    310.31400       0.03217
    310.32011       0.78217
    310.32621       1.65717
    310.33232       0.03217
    310.33842      -0.21783
    310.34452       1.40717
    310.35063      -0.34283
    310.35673       1.03217
    310.36284       0.78217
    310.36894      -0.21783
    310.37505       0.03217
    310.38115      -0.21783
    310.38725       2.65717
    310.39336      -1.71783
    310.39946       0.78217
    310.40557      -0.34283
    310.41167       1.90717
    310.41778       1.28217
    310.42388       0.03217
    310.42998      -0.84283
    310.43609       1.40717
    310.44219      -0.21783
    310.44830       1.28217
    310.45440      -0.59283
    310.46051       0.03217
    310.46661      -0.46783
    310.47271      -0.21783
    310.47882      -1.21783
    310.48492       0.40717
    310.49103      -0.59283
    310.49713       1.15717
    310.50324      -0.71783
    310.50934       0.15717
    310.51544      -1.71783
    310.52155       1.78217
    310.52765       0.03217
    310.53376       2.90717
    310.53986      -0.96783
    310.54597       2.15717
    310.55207       0.53217
    310.55817       0.65717
    310.56428       0.90717
    310.57038       0.90717
    310.57649      -0.46783
    310.58259       3.90717
    310.58869       1.15717
    310.59480       0.40717
    310.60090       1.15717
    310.60701       0.15717
    310.61311       0.28217
    310.61922      -0.21783
    310.62532       0.78217
    310.63142       1.65717
    310.63753       0.78217
    310.64363       1.90717
    310.64974       0.03217
    310.65584       0.15717
    310.66195      -0.34283
    310.66805       0.53217
    310.67415       2.15717
    310.68026       3.03217
    310.68636      -1.84283
    310.69247       1.40717
    310.69857       1.03217
    310.70468       1.53217
    310.71078      -0.34283
    310.71688       0.90717
    310.72299      -0.46783
    310.72909       2.03217
    310.73520       1.40717
    310.74130      -1.21783
    310.74741       2.03217
    310.75351      -0.09283
    310.75961      -0.59283
    310.76572       1.28217
    310.77182       0.15717
    310.77793      -0.21783
    310.78403      -0.21783
    310.79014      -0.96783
    310.79624       0.40717
    310.80234       1.90717
    310.80845      -0.46783
    310.81455       1.28217
    310.82066       1.15717
    310.82676      -0.59283
    310.83287       2.15717
    310.83897       0.53217
    310.84507       1.28217
    310.85118       0.40717
    310.85728      -0.59283
    310.86339       2.15717
    310.86949       0.53217
    310.87560       0.40717
    310.88170       1.15717
    310.88780       0.65717
    310.89391      -0.46783
    310.90001      -0.21783
    310.90612      -0.09283
    310.91222       1.65717
    310.91832      -0.46783
    310.92443      -0.09283
    310.93053      -0.09283
    310.93664       3.53217
    310.94274      -0.46783
    310.94885       1.03217
    310.95495       1.15717
    310.96105       0.90717
    310.96716      -0.46783
    310.97326       1.90717
    310.97937       0.78217
    310.98547      -0.09283
    310.99158       0.15717
    310.99768       0.28217
    311.00378       0.28217
    311.00989       1.53217
    311.01599      -0.59283
    311.02210      -0.09283
    311.02820       1.03217
    311.03431      -0.46783
    311.04041      -0.21783
    311.04651       0.40717
    311.05262      -0.34283
    311.05872       0.53217
    311.06483       1.40717
    311.07093      -0.09283
    311.07704      -0.71783
    311.08314       0.65717
    311.08924       1.40717
    311.09535      -0.34283
    311.10145       1.03217
    311.10756      -1.59283
    311.11366      -0.09283
    311.11977       0.03217
    311.12587       0.40717
    311.13197       3.65717
    311.13808      -0.71783
    311.14418       1.65717
    311.15029      -0.34283
    311.15639      -0.09283
    311.16250       0.65717
    311.16860      -0.84283
    311.17470       1.15717
    311.18081       0.28217
    311.18691       1.78217
    311.19302       0.90717
    311.19912      -0.21783
    311.20523       1.53217
    311.21133       0.53217
    311.21743       0.78217
    311.22354      -1.09283
    311.22964       1.28217
    311.23575       0.15717
    311.24185       0.40717
    311.24796       0.53217
    311.25406       0.15717
    311.26016      -0.34283
    311.26627       0.28217
    311.27237      -0.59283
    311.27848       0.78217
    311.28458      -0.46783
    311.29068       0.03217
    311.29679       0.15717
    311.30289       1.90717
    311.30900      -0.84283
    311.31510       0.40717
    311.32121      -0.21783
    311.32731       3.03217
    311.33341       0.65717
    311.33952       1.40717
    311.34562       2.78217
    311.35173       0.40717
    311.35783       1.15717
    311.36394      -0.09283
    311.37004       0.15717
    311.37614      -0.59283
    311.38225       0.90717
    311.38835       0.65717
    311.39446       0.65717
    311.40056       1.40717
    311.40667      -1.09283
    311.41277       0.03217
    311.41887      -0.71783
    311.42498       0.40717
    311.43108       0.90717
    311.43719       0.40717
    311.44329       1.40717
    311.44940      -0.21783
    311.45550       0.40717
    311.46160      -0.21783
    311.46771       0.28217
    311.47381       0.53217
    311.47992       2.03217
    311.48602       1.65717
    311.49213       1.15717
    311.49823       1.90717
    311.50433      -0.59283
    311.51044      -0.34283
    311.51654       1.28217
    311.52265       0.78217
    311.52875       0.65717
    311.53486       1.65717
    311.54096       0.15717
    311.54706       1.40717
    311.55317       1.90717
    311.55927      -0.46783
    311.56538       1.78217
    311.57148       2.03217
    311.57759      -0.09283
    311.58369      -0.21783
    311.58979       2.40717
    311.59590       0.28217
    311.60200       0.15717
    311.60811       1.15717
    311.61421       0.53217
    311.62031       0.40717
    311.62642       1.28217
    311.63252       1.28217
    311.63863       0.65717
    311.64473      -0.96783
    311.65084       0.65717
    311.65694       0.65717
    311.66304      -0.09283
    311.66915       1.90717
    311.67525      -0.84283
    311.68136       1.90717
    311.68746      -1.21783
    311.69357       0.40717
    311.69967       1.40717
    311.70577       0.53217
    311.71188      -0.46783
    311.71798       2.28217
    311.72409      -1.09283
    311.73019       1.28217
    311.73630       3.03217
    311.74240       0.65717
    311.74850       2.03217
    311.75461       2.53217
    311.76071       0.15717
    311.76682       0.28217
    311.77292      -0.71783
    311.77903       1.40717
    311.78513       1.03217
    311.79123       0.15717
    311.79734       2.15717
    311.80344       0.15717
    311.80955      -0.09283
    311.81565      -0.46783
    311.82176       0.78217
    311.82786      -0.09283
    311.83396       1.15717
    311.84007      -0.09283
    311.84617       0.40717
    311.85228      -0.96783
    311.85838       0.40717
    311.86449       0.53217
    311.87059       1.78217
    311.87669       1.53217
    311.88280       0.15717
    311.88890      -0.09283
    311.89501       1.03217
    311.90111      -0.34283
    311.90722       0.40717
    311.91332       1.53217
    311.91942       0.40717
    311.92553      -0.21783
    311.93163       0.15717
    311.93774       0.78217
    311.94384      -0.46783
    311.94995       0.90717
    311.95605      -0.09283
    311.96215       1.15717
    311.96826       1.40717
    311.97436       0.90717
    311.98047       0.53217
    311.98657       0.15717
    311.99267       2.03217
    311.99878       0.65717
    312.00488       1.40717
    312.01099       1.40717
    312.01709       0.78217
    312.02320       0.03217
    312.02930       0.65717
    312.03540       0.40717
    312.04151       0.78217
    312.04761      -0.71783
    312.05372       0.28217
    312.05982       1.03217
    312.06593       0.78217
    312.07203       1.28217
    312.07813      -0.84283
    312.08424       0.03217
    312.09034      -0.59283
    312.09645       1.03217
    312.10255       1.90717
    312.10866       2.03217
    312.11476       1.53217
    312.12086      -0.46783
    312.12697       1.90717
    312.13307      -0.09283
    312.13918       1.28217
    312.14528      -0.34283
    312.15139       1.65717
    312.15749       0.40717
    312.16359      -0.96783
    312.16970       0.40717
    312.17580      -0.09283
    312.18191       0.53217
    312.18801       0.90717
    312.19412       0.03217
    312.20022       2.65717
    312.20632      -1.59283
    312.21243       0.40717
    312.21853      -0.09283
    312.22464       1.40717
    312.23074       0.15717
    312.23685       0.28217
    312.24295       2.03217
    312.24905       1.15717
    312.25516       0.78217
    312.26126      -0.96783
    312.26737       0.65717
    312.27347       0.90717
    312.27958       1.65717
    312.28568      -0.21783
    312.29178       0.03217
    312.29789       1.15717
    312.30399       0.53217
    312.31010      -0.59283
    312.31620       0.40717
    312.32230      -0.09283
    312.32841      -0.21783
    312.33451       1.28217
    312.34062       0.53217
    312.34672       0.03217
    312.35283       0.40717
    312.35893      -0.71783
    312.36503       1.28217
    312.37114       0.65717
    312.37724       0.90717
    312.38335       0.65717
    312.38945       1.65717
    312.39556      -0.59283
    312.40166       2.53217
    312.40776       0.78217
    312.41387       1.40717
    312.41997      -0.09283
    312.42608      -1.71783
    312.43218       0.78217
    312.43829      -0.84283
    312.44439       0.65717
    312.45049       0.90717
    312.45660       1.28217
    312.46270       0.28217
    312.46881       0.53217
    312.47491      -0.59283
    312.48102      -0.59283
    312.48712       1.53217
    312.49322      -0.84283
    312.49933       0.28217
    312.50543       0.28217
    312.51154       2.65717
    312.51764       1.40717
    312.52375      -0.34283
    312.52985       0.40717
    312.53595       1.03217
    312.54206       1.28217
    312.54816       0.90717
    312.55427      -0.96783
    312.56037       1.15717
    312.56648       0.65717
    312.57258       0.53217
    312.57868       0.28217
    312.58479      -1.21783
    312.59089       0.78217
    312.59700      -0.09283
    312.60310      -0.59283
    312.60921       0.53217
    312.61531      -0.46783
    312.62141       0.03217
    312.62752       1.53217
    312.63362       0.28217
    312.63973       0.90717
    312.64583       0.40717
    312.65194       0.40717
    312.65804       1.53217
    312.66414      -0.71783
    312.67025       1.53217
    312.67635       0.78217
    312.68246      -0.84283
    312.68856      -0.46783
    312.69466       1.15717
    312.70077       0.03217
    312.70687       1.53217
    312.71298       0.65717
    312.71908      -0.34283
    312.72519       1.15717
    312.73129       1.40717
    312.73739      -0.09283
    312.74350       0.78217
    312.74960      -0.84283
    312.75571      -0.46783
    312.76181      -0.34283
    312.76792       0.28217
    312.77402       0.78217
    312.78012       1.90717
    312.78623       0.28217
    312.79233       0.15717
    312.79844       0.65717
    312.80454       1.40717
    312.81065      -1.09283
    312.81675       0.03217
    312.82285      -1.84283
    312.82896       2.78217
    312.83506       0.15717
    312.84117       0.40717
    312.84727       0.40717
    312.85338       1.03217
    312.85948       0.40717
    312.86558       0.65717
    312.87169      -0.09283
    312.87779       0.15717
    312.88390      -0.59283
    312.89000       0.40717
    312.89611       1.28217
    312.90221       0.40717
    312.90831       0.90717
    312.91442       0.65717
    312.92052      -0.46783
    312.92663       1.28217
    312.93273       0.65717
    312.93884       1.40717
    312.94494       0.53217
    312.95104      -2.59283
    312.95715       1.28217
    312.96325      -0.21783
    312.96936       1.03217
    312.97546      -0.46783
    312.98157       0.28217
    312.98767      -0.71783
    312.99377       1.53217
    312.99988       1.15717
    313.00598      -1.34283
    313.01209       0.15717
    313.01819       0.28217
    313.02429      -0.21783
    313.03040       2.78217
    313.03650       0.15717
    313.04261       0.28217
    313.04871      -0.09283
    313.05482       0.28217
    313.06092       0.28217
    313.06702       2.65717
    313.07313       0.28217
    313.07923       2.03217
    313.08534      -1.46783
    313.09144      -0.21783
    313.09755      -0.71783
    313.10365      -0.09283
    313.10975      -0.59283
    313.11586       1.03217
    313.12196       0.53217
    313.12807       2.28217
    313.13417       0.28217
    313.14028      -0.71783
    313.14638       1.65717
    313.15248      -1.09283
    313.15859       1.28217
    313.16469       0.28217
    313.17080       0.28217
    313.17690       1.15717
    313.18301       1.03217
    313.18911       1.15717
    313.19521       1.15717
    313.20132       0.53217
    313.20742      -0.46783
    313.21353       1.65717
    313.21963      -0.96783
    313.22574      -1.09283
    313.23184       0.53217
    313.23794       0.28217
    313.24405       0.15717
    313.25015       0.28217
    313.25626       0.53217
    313.26236       1.28217
    313.26847       0.53217
    313.27457      -0.21783
    313.28067       0.03217
    313.28678      -0.59283
    313.29288      -0.34283
    313.29899       0.65717
    313.30509       2.03217
    313.31120       2.78217
    313.31730       0.40717
    313.32340      -0.34283
    313.32951       0.40717
    313.33561      -1.09283
    313.34172       2.03217
    313.34782      -0.46783
    313.35393      -0.71783
    313.36003       0.53217
    313.36613       0.03217
    313.37224       0.53217
    313.37834       0.15717
    313.38445      -0.09283
    313.39055      -0.59283
    313.39665       1.15717
    313.40276      -0.21783
    313.40886       1.28217
    313.41497      -0.71783
    313.42107      -0.09283
    313.42718       0.40717
    313.43328       1.15717
    313.43938      -0.71783
    313.44549       0.65717
    313.45159       2.78217
    313.45770       0.65717
    313.46380       0.53217
    313.46991       0.03217
    313.47601      -1.59283
    313.48211       0.90717
    313.48822      -0.46783
    313.49432       0.15717
    313.50043      -0.09283
    313.50653      -0.84283
    313.51264       1.15717
    313.51874       0.03217
    313.52484       1.40717
    313.53095      -0.09283
    313.53705       0.78217
    313.54316       0.78217
    313.54926       0.40717
    313.55537      -0.59283
    313.56147       0.28217
    313.56757       1.53217
    313.57368      -0.21783
    313.57978      -0.09283
    313.58589       0.15717
    313.59199       0.28217
    313.59810      -0.71783
    313.60420       0.15717
    313.61030       1.15717
    313.61641       0.40717
    313.62251       1.53217
    313.62862       1.90717
    313.63472      -0.09283
    313.64083      -2.21783
    313.64693       1.28217
    313.65303      -0.34283
    313.65914       0.53217
    313.66524      -1.34283
    313.67135       1.03217
    313.67745       0.78217
    313.68356       0.78217
    313.68966       0.28217
    313.69576       1.40717
    313.70187       0.15717
    313.70797      -0.21783
    313.71408      -0.21783
    313.72018       1.78217
    313.72628      -1.09283
    313.73239       1.65717
    313.73849      -0.46783
    313.74460       1.03217
    313.75070       0.28217
    313.75681       1.03217
    313.76291       0.65717
    313.76901       0.03217
    313.77512      -0.46783
    313.78122       0.65717
    313.78733      -1.71783
    313.79343       2.03217
    313.79954       2.15717
    313.80564      -0.96783
    313.81174       1.78217
    313.81785      -0.21783
    313.82395      -1.46783
    313.83006       2.78217
    313.83616      -0.09283
    313.84227       1.40717
    313.84837       0.65717
    313.85447       0.15717
    313.86058      -0.59283
    313.86668       0.65717
    313.87279       0.28217
    313.87889      -0.21783
    313.88500       0.28217
    313.89110      -0.34283
    313.89720       0.53217
    313.90331      -0.71783
    313.90941       0.15717
    313.91552      -0.09283
    313.92162      -0.59283
    313.92773       0.15717
    313.93383      -0.09283
    313.93993      -0.84283
    313.94604       1.90717
    313.95214      -0.84283
    313.95825       2.15717
    313.96435       0.53217
    313.97046      -2.96783
    313.97656       0.03217
    313.98266      -0.21783
    313.98877      -1.34283
    313.99487       1.53217
    314.00098       0.53217
    314.00708       1.03217
    314.01319      -0.46783
    314.01929       0.78217
    314.02539      -0.71783
    314.03150       2.28217
    314.03760      -1.21783
    314.04371       0.15717
    314.04981       0.15717
    314.05592       0.53217
    314.06202       1.78217
    314.06812       0.15717
    314.07423       0.90717
    314.08033       1.65717
    314.08644       0.40717
    314.09254      -0.46783
    314.09864       2.03217
    314.10475       0.15717
    314.11085       0.15717
    314.11696       0.03217
    314.12306      -0.09283
    314.12917      -0.21783
    314.13527       0.65717
    314.14137      -0.21783
    314.14748       1.28217
    314.15358       1.15717
    314.15969       0.28217
    314.16579      -2.09283
    314.17190       1.78217
    314.17800      -0.59283
    314.18410       0.03217
    314.19021       0.40717
    314.19631       1.90717
    314.20242       1.40717
    314.20852      -0.21783
    314.21463      -0.21783
    314.22073      -0.46783
    314.22683       1.53217
    314.23294       0.65717
    314.23904       2.03217
    314.24515       0.03217
    314.25125      -1.84283
    314.25736       0.78217
    314.26346      -0.21783
    314.26956       1.03217
    314.27567      -0.21783
    314.28177       1.28217
    314.28788       0.03217
    314.29398       1.03217
    314.30009      -0.21783
    314.30619       0.90717
    314.31229       0.78217
    314.31840       0.90717
    314.32450       0.28217
    314.33061       1.53217
    314.33671       0.65717
    314.34282       0.28217
    314.34892       1.65717
    314.35502       1.40717
    314.36113       2.28217
    314.36723       0.15717
    314.37334       2.03217
    314.37944      -0.59283
    314.38555       0.40717
    314.39165       0.03217
    314.39775      -0.09283
    314.40386       0.15717
    314.40996       0.03217
    314.41607       0.65717
    314.42217       0.28217
    314.42827      -0.09283
    314.43438       0.28217
    314.44048      -1.21783
    314.44659       0.28217
    314.45269      -0.59283
    314.45880       0.78217
    314.46490       0.65717
    314.47100       0.28217
    314.47711      -0.09283
    314.48321      -0.21783
    314.48932      -0.84283
    314.49542       0.53217
    314.50153       1.28217
    314.50763      -0.84283
    314.51373      -0.09283
    314.51984      -0.46783
    314.52594      -0.46783
    314.53205      -1.46783
    314.53815       0.78217
    314.54426      -0.71783
    314.55036      -0.46783
    314.55646      -2.09283
    314.56257       1.28217
    314.56867      -1.34283
    314.57478      -0.09283
    314.58088       1.65717
    314.58699      -0.96783
    314.59309       0.03217
    314.59919       0.53217
    314.60530      -0.09283
    314.61140      -0.34283
    314.61751       0.40717
    314.62361      -0.09283
    314.62972       3.28217
    314.63582      -0.09283
    314.64192      -0.84283
    314.64803      -1.46783
    314.65413      -0.21783
    314.66024       1.78217
    314.66634       0.03217
    314.67245      -2.09283
    314.67855      -0.09283
    314.68465       0.15717
    314.69076      -0.59283
    314.69686       0.28217
    314.70297       0.15717
    314.70907      -0.46783
    314.71518       1.78217
    314.72128      -0.46783
    314.72738      -0.59283
    314.73349       1.40717
    314.73959      -0.84283
    314.74570      -0.34283
    314.75180       0.53217
    314.75791       0.78217
    314.76401       1.53217
    314.77011       0.03217
    314.77622       0.53217
    314.78232      -0.09283
    314.78843       1.03217
    314.79453       0.65717
    314.80063      -0.96783
    314.80674       0.53217
    314.81284       1.28217
    314.81895       1.15717
    314.82505      -0.84283
    314.83116       1.65717
    314.83726       0.15717
    314.84336       0.28217
    314.84947       1.28217
    314.85557      -0.21783
    314.86168       1.65717
    314.86778      -0.09283
    314.87389      -1.09283
    314.87999       1.53217
    314.88609      -0.09283
    314.89220       0.40717
    314.89830      -0.21783
    314.90441       0.28217
    314.91051      -0.21783
    314.91662       0.90717
    314.92272      -1.21783
    314.92882       0.53217
    314.93493       1.03217
    314.94103       0.40717
    314.94714      -0.21783
    314.95324       2.15717
    314.95935      -2.59283
    314.96545       1.15717
    314.97155      -0.21783
    314.97766      -0.96783
    314.98376      -0.34283
    314.98987       2.78217
    314.99597      -0.46783
    315.00208       0.53217
    315.00818       0.03217
    315.01428       0.65717
    315.02039       0.78217
    315.02649      -1.09283
    315.03260      -0.09283
    315.03870      -0.96783
    315.04481      -1.71783
    315.05091       0.40717
    315.05701      -0.46783
    315.06312       0.90717
    315.06922      -0.71783
    315.07533      -0.59283
    315.08143      -0.84283
    315.08754      -0.96783
    315.09364       0.65717
    315.09974       0.03217
    315.10585      -1.46783
    315.11195       1.28217
    315.11806       1.28217
    315.12416       0.03217
    315.13026      -0.46783
    315.13637       1.15717
    315.14247       0.78217
    315.14858       0.53217
    315.15468       0.28217
    315.16079      -2.09283
    315.16689       1.90717
    315.17299      -0.21783
    315.17910      -0.71783
    315.18520       0.03217
    315.19131      -0.59283
    315.19741      -0.34283
    315.20352       0.53217
    315.20962      -0.71783
    315.21572       0.78217
    315.22183      -1.21783
    315.22793       1.15717
    315.23404      -1.34283
    315.24014      -0.21783
    315.24625       0.15717
    315.25235      -0.71783
    315.25845       0.15717
    315.26456       0.40717
    315.27066       0.65717
    315.27677       1.15717
    315.28287      -1.84283
    315.28898       1.40717
    315.29508       0.53217
    315.30118       0.28217
    315.30729       0.78217
    315.31339      -0.46783
    315.31950      -0.21783
    315.32560      -0.84283
    315.33171       2.65717
    315.33781      -0.46783
    315.34391      -0.34283
    315.35002       0.28217
    315.35612       0.15717
    315.36223      -0.21783
    315.36833      -0.59283
    315.37444      -0.34283
    315.38054       1.03217
    315.38664       1.40717
    315.39275       1.78217
    315.39885      -0.21783
    315.40496       1.28217
    315.41106       1.65717
    315.41717       0.03217
    315.42327      -1.59283
    315.42937       0.78217
    315.43548      -0.71783
    315.44158      -0.21783
    315.44769       0.90717
    315.45379      -0.96783
    315.45990       2.15717
    315.46600      -0.71783
    315.47210      -1.46783
    315.47821       0.15717
    315.48431       2.65717
    315.49042       0.40717
    315.49652      -0.09283
    315.50262       0.53217
    315.50873      -0.96783
    315.51483      -0.34283
    315.52094       0.78217
    315.52704       0.78217
    315.53315      -0.46783
    315.53925       1.78217
    315.54535       0.65717
    315.55146      -1.09283
    315.55756      -0.96783
    315.56367      -0.09283
    315.56977       1.28217
    315.57588      -1.46783
    315.58198       0.40717
    315.58808       1.40717
    315.59419      -1.46783
    315.60029       1.15717
    315.60640       0.53217
    315.61250       0.15717
    315.61861      -0.21783
    315.62471      -1.21783
    315.63081       0.40717
    315.63692       2.03217
    315.64302      -0.09283
    315.64913      -0.59283
    315.65523       2.90717
    315.66134       0.03217
    315.66744       1.28217
    315.67354      -0.96783
    315.67965       0.53217
    315.68575       1.03217
    315.69186       1.40717
    315.69796       0.15717
    315.70407      -1.34283
    315.71017      -0.21783
    315.71627      -0.21783
    315.72238      -0.96783
    315.72848       0.53217
    315.73459      -0.59283
    315.74069       0.90717
    315.74680      -0.96783
    315.75290      -0.34283
    315.75900       0.15717
    315.76511       0.90717
    315.77121       2.40717
    315.77732      -1.09283
    315.78342      -0.96783
    315.78953       1.78217
    315.79563       0.78217
    315.80173       1.03217
    315.80784      -0.71783
    315.81394       0.53217
    315.82005      -0.34283
    315.82615       0.78217
    315.83225      -1.21783
    315.83836       0.40717
    315.84446       0.40717
    315.85057      -0.96783
    315.85667       0.53217
    315.86278      -0.96783
    315.86888       2.03217
    315.87498       0.40717
    315.88109      -0.21783
    315.88719       1.40717
    315.89330       0.28217
    315.89940       2.65717
    315.90551       0.28217
    315.91161       0.03217
    315.91771       0.90717
    315.92382       0.65717
    315.92992       0.40717
    315.93603       0.65717
    315.94213      -0.34283
    315.94824      -0.21783
    315.95434      -0.09283
    315.96044      -1.09283
    315.96655       0.65717
    315.97265      -0.34283
    315.97876      -1.09283
    315.98486       0.78217
    315.99097      -0.71783
    315.99707       1.03217
    316.00317       1.53217
    316.00928      -0.09283
    316.01538       0.28217
    316.02149      -0.71783
    316.02759       0.03217
    316.03370      -0.71783
    316.03980      -0.09283
    316.04590       3.15717
    316.05201      -0.59283
    316.05811       0.65717
    316.06422       0.90717
    316.07032      -0.09283
    316.07643      -0.09283
    316.08253       0.65717
    316.08863       0.03217
    316.09474       0.90717
    316.10084      -0.09283
    316.10695       0.15717
    316.11305      -0.96783
    316.11916      -0.21783
    316.12526       0.53217
    316.13136       0.40717
    316.13747      -0.46783
    316.14357      -0.46783
    316.14968      -0.34283
    316.15578       1.65717
    316.16188      -0.84283
    316.16799       1.53217
    316.17409      -0.21783
    316.18020       1.78217
    316.18630      -0.09283
    316.19241       0.28217
    316.19851       3.53217
    316.20461      -0.96783
    316.21072       0.03217
    316.21682       0.28217
    316.22293      -0.71783
    316.22903       0.03217
    316.23514       1.28217
    316.24124      -1.34283
    316.24734      -0.59283
    316.25345       0.40717
    316.25955      -0.46783
    316.26566      -0.34283
    316.27176      -0.09283
    316.27787       0.15717
    316.28397      -0.46783
    316.29007       0.03217
    316.29618       0.65717
    316.30228       0.15717
    316.30839       1.53217
    316.31449       0.28217
    316.32060       0.78217
    316.32670       0.78217
    316.33280       2.28217
    316.33891      -0.71783
    316.34501      -0.71783
    316.35112       0.40717
    316.35722       1.78217
    316.36333      -0.09283
    316.36943       1.15717
    316.37553       0.65717
    316.38164       0.15717
    316.38774       0.78217
    316.39385      -0.34283
    316.39995      -0.46783
    316.40606       0.65717
    316.41216       2.03217
    316.41826      -0.71783
    316.42437       1.78217
    316.43047      -0.34283
    316.43658      -0.21783
    316.44268       0.65717
    316.44879       0.65717
    316.45489       2.53217
    316.46099       1.03217
    316.46710       0.40717
    316.47320      -0.59283
    316.47931      -0.09283
    316.48541       0.03217
    316.49152       0.78217
    316.49762      -0.34283
    316.50372       1.28217
    316.50983       0.15717
    316.51593       1.90717
    316.52204       1.40717
    316.52814      -2.21783
    316.53424       2.65717
    316.54035      -1.71783
    316.54645       2.28217
    316.55256      -0.09283
    316.55866       1.40717
    316.56477      -0.96783
    316.57087       1.90717
    316.57697      -0.21783
    316.58308       0.40717
    316.58918       0.03217
    316.59529       2.28217
    316.60139      -0.59283
    316.60750      -0.96783
    316.61360       0.90717
    316.61970      -0.46783
    316.62581       2.03217
    316.63191       0.65717
    316.63802      -0.84283
    316.64412      -0.71783
    316.65023      -0.59283
    316.65633       0.90717
    316.66243       0.28217
    316.66854       0.28217
    316.67464      -0.09283
    316.68075       0.65717
    316.68685       0.40717
    316.69296       0.03217
    316.69906       1.03217
    316.70516       0.40717
    316.71127      -0.09283
    316.71737       0.28217
    316.72348       3.78217
    316.72958      -1.21783
    316.73569      -0.84283
    316.74179       0.15717
    316.74789      -0.21783
    316.75400      -0.09283
    316.76010      -0.71783
    316.76621      -0.84283
    316.77231      -1.09283
    316.77842      -0.59283
    316.78452      -0.96783
    316.79062      -0.34283
    316.79673       0.53217
    316.80283      -0.46783
    316.80894       0.40717
    316.81504      -1.34283
    316.82115      -0.84283
    316.82725       2.90717
    316.83335      -0.34283
    316.83946       1.28217
    316.84556      -0.34283
    316.85167       0.40717
    316.85777       2.15717
    316.86387      -0.34283
    316.86998       0.03217
    316.87608      -0.46783
    316.88219       0.65717
    316.88829      -0.21783
    316.89440       1.28217
    316.90050      -0.09283
    316.90660      -0.21783
    316.91271      -0.34283
    316.91881      -0.46783
    316.92492       0.65717
    316.93102      -0.71783
    316.93713       1.15717
    316.94323      -0.59283
    316.94933      -0.84283
    316.95544       1.40717
    316.96154      -0.21783
    316.96765       0.78217
    316.97375       1.28217
    316.97986       0.28217
    316.98596       0.15717
    316.99206       1.15717
    316.99817      -0.34283
    317.00427       1.65717
    317.01038      -0.34283
    317.01648      -0.21783
    317.02259       0.15717
    317.02869      -0.21783
    317.03479       0.15717
    317.04090       1.40717
    317.04700      -0.71783
    317.05311       1.65717
    317.05921      -0.09283
    317.06532       0.53217
    317.07142       0.15717
    317.07752       0.53217
    317.08363      -0.09283
    317.08973      -0.21783
    317.09584      -0.09283
    317.10194      -0.21783
    317.10805       0.78217
    317.11415       0.40717
    317.12025      -2.09283
    317.12636       2.28217
    317.13246      -1.09283
    317.13857       0.28217
    317.14467       0.40717
    317.15078      -1.21783
    317.15688       0.15717
    317.16298       1.15717
    317.16909      -1.34283
    317.17519       0.53217
    317.18130      -0.71783
    317.18740       0.65717
    317.19351      -0.09283
    317.19961       0.65717
    317.20571      -0.46783
    317.21182       1.28217
    317.21792      -0.59283
    317.22403       0.28217
    317.23013       1.65717
    317.23623       0.28217
    317.24234       0.53217
    317.24844       0.65717
    317.25455      -0.84283
    317.26065       1.28217
    317.26676      -0.96783
    317.27286       0.28217
    317.27896       1.03217
    317.28507      -1.71783
    317.29117       0.40717
    317.29728      -0.34283
    317.30338       0.28217
    317.30949       0.15717
    317.31559       0.53217
    317.32169      -1.21783
    317.32780       0.03217
    317.33390       0.78217
    317.34001       0.28217
    317.34611       1.90717
    317.35222      -1.34283
    317.35832       1.15717
    317.36442       0.03217
    317.37053       0.40717
    317.37663       1.03217
    317.38274      -0.46783
    317.38884       0.03217
    317.39495       0.40717
    317.40105      -1.21783
    317.40715       1.78217
    317.41326      -0.96783
    317.41936      -0.09283
    317.42547      -0.96783
    317.43157       0.65717
    317.43768       0.40717
    317.44378       1.03217
    317.44988      -0.84283
    317.45599      -0.59283
    317.46209       0.15717
    317.46820       0.03217
    317.47430       0.28217
    317.48041       0.53217
    317.48651       0.28217
    317.49261       1.90717
    317.49872      -0.21783
    317.50482       1.78217
    317.51093      -0.09283
    317.51703      -0.09283
    317.52314      -0.09283
    317.52924       1.78217
    317.53534       1.53217
    317.54145      -3.09283
    317.54755      -0.59283
    317.55366      -0.34283
    317.55976       0.40717
    317.56586       0.28217
    317.57197       0.40717
    317.57807       2.28217
    317.58418      -0.59283
    317.59028       0.15717
    317.59639       0.03217
    317.60249       1.40717
    317.60859      -3.46783
    317.61470       3.15717
    317.62080       1.15717
    317.62691       0.40717
    317.63301       1.03217
    317.63912       0.40717
    317.64522      -0.84283
    317.65132       0.53217
    317.65743       0.78217
    317.66353      -0.09283
    317.66964      -0.84283
    317.67574       1.40717
    317.68185       0.53217
    317.68795       0.03217
    317.69405      -0.84283
    317.70016       0.40717
    317.70626       0.15717
    317.71237       1.03217
    317.71847       1.53217
    317.72458      -2.21783
    317.73068       1.15717
    317.73678      -0.34283
    317.74289       0.28217
    317.74899       1.15717
    317.75510      -0.21783
    317.76120       0.90717
    317.76731       1.28217
    317.77341      -2.96783
    317.77951      -0.46783
    317.78562       0.03217
    317.79172      -1.46783
    317.79783      -0.21783
    317.80393      -0.09283
    317.81004      -1.46783
    317.81614       0.15717
    317.82224      -1.34283
    317.82835       1.40717
    317.83445       0.28217
    317.84056       0.78217
    317.84666      -0.21783
    317.85277      -1.09283
    317.85887      -1.34283
    317.86497      -0.09283
    317.87108       1.28217
    317.87718      -0.34283
    317.88329       0.65717
    317.88939      -0.21783
    317.89550      -1.09283
    317.90160       0.15717
    317.90770      -0.34283
    317.91381      -1.21783
    317.91991      -0.09283
    317.92602      -0.21783
    317.93212      -0.46783
    317.93822       0.15717
    317.94433      -1.21783
    317.95043       0.78217
    317.95654      -1.34283
    317.96264       0.78217
    317.96875      -0.46783
    317.97485       0.78217
    317.98095       0.78217
    317.98706       0.40717
    317.99316      -0.09283
    317.99927      -0.34283
    318.00537       0.65717
    318.01148      -0.21783
    318.01758       1.53217
    318.02368      -0.96783
    318.02979       0.03217
    318.03589       0.40717
    318.04200       0.65717
    318.04810       0.78217
    318.05421      -0.84283
    318.06031      -1.09283
    318.06641       0.28217
    318.07252      -1.09283
    318.07862       1.03217
    318.08473      -3.46783
    318.09083       0.65717
    318.09694       0.53217
    318.10304       0.03217
    318.10914       0.40717
    318.11525       1.40717
    318.12135      -1.84283
    318.12746       0.65717
    318.13356       3.53217
    318.13967      -1.21783
    318.14577       0.53217
    318.15187       0.40717
    318.15798       1.03217
    318.16408       0.78217
    318.17019       0.65717
    318.17629      -1.71783
    318.18240       0.65717
    318.18850      -0.96783
    318.19460       1.15717
    318.20071       0.40717
    318.20681       0.65717
    318.21292      -0.84283
    318.21902      -1.34283
    318.22513       0.03217
    318.23123       1.53217
    318.23733      -0.46783
    318.24344       1.28217
    318.24954       4.03217
    318.25565      -1.71783
    318.26175       0.03217
    318.26785      -0.59283
    318.27396       0.65717
    318.28006       1.15717
    318.28617       1.53217
    318.29227      -0.21783
    318.29838      -2.21783
    318.30448       1.28217
    318.31058      -0.21783
    318.31669       0.53217
    318.32279      -0.09283
    318.32890      -0.34283
    318.33500      -0.09283
    318.34111      -0.46783
    318.34721       0.40717
    318.35331       0.65717
    318.35942      -1.71783
    318.36552      -0.46783
    318.37163      -0.96783
    318.37773       0.78217
    318.38384       0.78217
    318.38994      -0.09283
    318.39604       0.65717
    318.40215       0.40717
    318.40825      -0.46783
    318.41436       0.78217
    318.42046       0.28217
    318.42657       0.03217
    318.43267       0.03217
    318.43877       0.15717
    318.44488       0.03217
    318.45098       0.15717
    318.45709       0.53217
    318.46319       0.65717
    318.46930      -0.84283
    318.47540       1.28217
    318.48150      -0.34283
    318.48761       1.15717
    318.49371      -0.96783
    318.49982      -0.46783
    318.50592       1.28217
    318.51203      -0.09283
    318.51813       0.40717
    318.52423       0.78217
    318.53034       1.03217
    318.53644      -0.46783
    318.54255       1.28217
    318.54865       0.15717
    318.55476      -0.34283
    318.56086      -0.46783
    318.56696       1.40717
    318.57307       0.78217
    318.57917       1.03217
    318.58528       0.03217
    318.59138      -0.71783
    318.59749       0.03217
    318.60359      -0.96783
    318.60969      -0.21783
    318.61580       0.28217
    318.62190      -0.34283
    318.62801       0.28217
    318.63411      -0.59283
    318.64021       0.40717
    318.64632      -2.34283
    318.65242       2.40717
    318.65853      -0.71783
    318.66463       0.40717
    318.67074      -0.96783
    318.67684       0.15717
    318.68294       0.53217
    318.68905       0.65717
    318.69515      -1.59283
    318.70126      -0.09283
    318.70736       0.15717
    318.71347      -0.46783
    318.71957      -0.59283
    318.72567       1.78217
    318.73178       1.03217
    318.73788      -0.21783
    318.74399      -1.09283
    318.75009       0.40717
    318.75620       0.53217
    318.76230       0.78217
    318.76840      -0.84283
    318.77451      -0.46783
    318.78061       0.40717
    318.78672       1.28217
    318.79282      -0.59283
    318.79893       0.78217
    318.80503      -1.21783
    318.81113      -0.71783
    318.81724       1.78217
    318.82334      -1.21783
    318.82945       0.53217
    318.83555      -0.71783
    318.84166      -0.71783
    318.84776       0.53217
    318.85386      -0.71783
    318.85997      -0.34283
    318.86607       0.40717
    318.87218      -0.34283
    318.87828       0.78217
    318.88439       0.03217
    318.89049      -1.21783
    318.89659       0.40717
    318.90270       0.78217
    318.90880       1.03217
    318.91491       0.03217
    318.92101       1.53217
    318.92712       0.53217
    318.93322       0.28217
    318.93932       1.40717
    318.94543      -0.34283
    318.95153       0.90717
    318.95764      -0.09283
    318.96374       1.15717
    318.96984      -1.71783
    318.97595       1.15717
    318.98205      -0.84283
    318.98816       1.28217
    318.99426       0.15717
    319.00037       0.90717
    319.00647      -0.46783
    319.01257       0.15717
    319.01868       0.65717
    319.02478      -1.96783
    319.03089      -1.21783
    319.03699      -0.84283
    319.04310       0.65717
    319.04920       2.15717
    319.05530      -1.21783
    319.06141       2.03217
    319.06751      -0.96783
    319.07362       0.90717
    319.07972       0.15717
    319.08583       1.28217
    319.09193      -1.84283
    319.09803       1.28217
    319.10414       1.65717
    319.11024       0.28217
    319.11635      -2.34283
    319.12245       1.40717
    319.12856      -0.34283
    319.13466      -0.09283
    319.14076      -0.71783
    319.14687       0.40717
    319.15297       2.15717
    319.15908      -1.46783
    319.16518       0.65717
    319.17129      -0.84283
    319.17739       1.03217
    319.18349       0.40717
    319.18960       0.03217
    319.19570       0.03217
    319.20181       0.53217
    319.20791      -1.21783
    319.21402      -0.21783
    319.22012      -0.21783
    319.22622       1.03217
    319.23233      -0.96783
    319.23843       0.53217
    319.24454      -0.96783
    319.25064       0.53217
    319.25675      -0.84283
    319.26285       1.40717
    319.26895      -0.71783
    319.27506       1.28217
    319.28116       0.78217
    319.28727       0.65717
    319.29337      -0.59283
    319.29948       0.53217
    319.30558       0.90717
    319.31168       0.78217
    319.31779      -0.09283
    319.32389      -1.96783
    319.33000       2.28217
    319.33610       0.03217
    319.34220       1.40717
    319.34831      -1.84283
    319.35441       0.90717
    319.36052      -1.46783
    319.36662       1.78217
    319.37273      -1.46783
    319.37883      -1.84283
    319.38493       1.15717
    319.39104      -1.21783
    319.39714      -0.34283
    319.40325      -0.71783
    319.40935       0.78217
    319.41546       1.15717
    319.42156       0.90717
    319.42766      -1.59283
    319.43377       0.53217
    319.43987      -0.34283
    319.44598      -0.09283
    319.45208       0.65717
    319.45819      -0.96783
    319.46429       0.40717
    319.47039      -0.84283
    319.47650      -2.71783
    319.48260       0.40717
    319.48871      -0.71783
    319.49481       0.53217
    319.50092      -0.59283
    319.50702      -0.84283
    319.51312      -0.59283
    319.51923       1.15717
    319.52533       1.53217
    319.53144      -0.71783
    319.53754       1.53217
    319.54365      -0.96783
    319.54975       1.40717
    319.55585      -0.21783
    319.56196      -1.84283
    319.56806       0.65717
    319.57417       0.53217
    319.58027       2.28217
    319.58638      -1.09283
    319.59248       0.53217
    319.59858       0.78217
    319.60469      -0.46783
    319.61079      -0.21783
    319.61690      -0.96783
    319.62300      -1.09283
    319.62911      -0.71783
    319.63521       0.53217
    319.64131      -0.21783
    319.64742       1.40717
    319.65352      -0.46783
    319.65963       1.15717
    319.66573       0.53217
    319.67183       0.40717
    319.67794      -0.84283
    319.68404       2.40717
    319.69015      -2.46783
    319.69625       2.03217
    319.70236       0.28217
    319.70846       0.28217
    319.71456       1.90717
    319.72067      -0.96783
    319.72677      -0.96783
    319.73288       0.90717
    319.73898      -0.09283
    319.74509       1.65717
    319.75119      -0.21783
    319.75729       0.65717
    319.76340       0.90717
    319.76950       0.03217
    319.77561      -0.96783
    319.78171      -0.34283
    319.78782       0.65717
    319.79392      -0.21783
    319.80002       0.78217
    319.80613       0.28217
    319.81223       0.28217
    319.81834       1.53217
    319.82444       0.28217
    319.83055      -0.84283
    319.83665       0.53217
    319.84275       1.28217
    319.84886      -2.34283
    319.85496       1.53217
    319.86107       0.65717
    319.86717      -1.34283
    319.87328       0.03217
    319.87938       1.15717
    319.88548      -0.46783
    319.89159      -0.59283
    319.89769       1.15717
    319.90380       0.90717
    319.90990      -0.59283
    319.91601      -0.09283
    319.92211      -1.96783
    319.92821       0.15717
    319.93432       0.28217
    319.94042       1.40717
    319.94653      -0.59283
    319.95263      -0.09283
    319.95874      -1.96783
    319.96484       0.65717
    319.97094       0.28217
    319.97705       0.65717
    319.98315       0.53217
    319.98926      -0.71783
    319.99536       0.40717
    320.00147       0.65717
    320.00757      -0.46783
    320.01367      -0.21783
    320.01978      -0.21783
    320.02588       0.15717
    320.03199      -1.46783
    320.03809      -0.21783
    320.04419       0.28217
    320.05030      -0.59283
    320.05640      -0.71783
    320.06251      -0.09283
    320.06861       0.28217
    320.07472      -0.84283
    320.08082      -0.84283
    320.08692      -0.34283
    320.09303      -0.09283
    320.09913       1.28217
    320.10524      -0.59283
    320.11134       1.28217
    320.11745       0.28217
    320.12355      -0.71783
    320.12965      -1.21783
    320.13576       0.40717
    320.14186      -0.71783
    320.14797       0.90717
    320.15407      -0.59283
    320.16018      -0.46783
    320.16628      -0.34283
    320.17238       1.15717
    320.17849      -1.34283
    320.18459       0.03217
    320.19070      -0.34283
    320.19680       1.53217
    320.20291       0.65717
    320.20901       0.65717
    320.21511      -1.96783
    320.22122       1.03217
    320.22732       0.78217
    320.23343       1.03217
    320.23953      -0.34283
    320.24564       0.65717
    320.25174       0.28217
    320.25784      -0.59283
    320.26395       0.03217
    320.27005      -1.09283
    320.27616       0.28217
    320.28226      -0.59283
    320.28837       0.53217
    320.29447      -0.21783
    320.30057      -0.34283
    320.30668      -0.71783
    320.31278       0.40717
    320.31889      -0.46783
    320.32499       0.03217
    320.33110       1.28217
    320.33720       1.28217
    320.34330      -0.34283
    320.34941       1.15717
    320.35551      -0.34283
    320.36162       1.53217
    320.36772       2.65717
    320.37382       2.03217
    320.37993       0.90717
    320.38603      -0.96783
    320.39214       0.65717
    320.39824       0.78217
    320.40435      -0.34283
    320.41045      -0.96783
    320.41655       0.90717
    320.42266      -1.09283
    320.42876      -0.71783
    320.43487      -0.59283
    320.44097      -0.96783
    320.44708      -0.84283
    320.45318      -2.59283
    320.45928      -1.84283
    320.46539       0.90717
    320.47149       1.90717
    320.47760      -0.84283
    320.48370       0.78217
    320.48981       0.90717
    320.49591       0.03217
    320.50201       0.65717
    320.50812      -0.09283
    320.51422       1.28217
    320.52033       0.03217
    320.52643      -0.71783
    320.53254       1.15717
    320.53864      -0.09283
    320.54474      -0.96783
    320.55085      -1.46783
    320.55695      -0.46783
    320.56306      -0.84283
    320.56916      -1.59283
    320.57527       0.03217
    320.58137       0.28217
    320.58747      -0.84283
    320.59358      -1.34283
    320.59968      -0.21783
    320.60579      -0.59283
    320.61189       0.03217
    320.61800      -1.21783
    320.62410       2.28217
    320.63020      -1.21783
    320.63631      -0.46783
    320.64241       1.90717
    320.64852       0.65717
    320.65462       0.28217
    320.66073      -1.59283
    320.66683      -0.84283
    320.67293      -0.09283
    320.67904       1.03217
    320.68514      -0.34283
    320.69125       1.78217
    320.69735      -1.46783
    320.70346      -0.09283
    320.70956      -0.84283
    320.71566      -0.59283
    320.72177      -0.59283
    320.72787       0.28217
    320.73398       1.28217
    320.74008      -0.09283
    320.74618       0.53217
    320.75229      -0.46783
    320.75839       0.78217
    320.76450      -0.09283
    320.77060      -0.21783
    320.77671      -1.71783
    320.78281       0.28217
    320.78891      -1.59283
    320.79502      -1.21783
    320.80112      -1.71783
    320.80723       0.53217
    320.81333      -2.09283
    320.81944       0.28217
    320.82554      -1.59283
    320.83164      -1.09283
    320.83775       0.03217
    320.84385      -0.21783
    320.84996      -0.59283
    320.85606       0.03217
    320.86217      -0.09283
    320.86827      -1.71783
    320.87437      -0.59283
    320.88048       1.78217
    320.88658      -0.21783
    320.89269       1.40717
    320.89879      -0.59283
    320.90490      -0.34283
    320.91100      -0.59283
    320.91710      -0.46783
    320.92321      -0.84283
    320.92931       0.03217
    320.93542       0.28217
    320.94152       0.28217
    320.94763      -0.84283
    320.95373       0.78217
    320.95983       1.78217
    320.96594      -0.34283
    320.97204      -0.71783
    320.97815       1.15717
    320.98425       0.65717
    320.99036       0.15717
    320.99646      -0.34283
    321.00256      -0.71783
    321.00867       0.78217
    321.01477       0.90717
    321.02088       0.53217
    321.02698       0.28217
    321.03309      -0.09283
    321.03919      -0.21783
    321.04529       0.28217
    321.05140      -1.09283
    321.05750      -0.96783
    321.06361       0.65717
    321.06971      -0.46783
    321.07581      -0.59283
    321.08192       0.78217
    321.08802      -0.21783
    321.09413      -0.21783
    321.10023      -1.21783
    321.10634      -1.21783
    321.11244       0.03217
    321.11854      -0.34283
    321.12465      -0.71783
    321.13075       0.03217
    321.13686      -0.09283
    321.14296       0.15717
    321.14907       1.15717
    321.15517       0.53217
    321.16127      -0.46783
    321.16738      -0.96783
    321.17348      -0.46783
    321.17959      -0.46783
    321.18569      -0.21783
    321.19180       0.78217
    321.19790       0.15717
    321.20400      -1.21783
    321.21011      -0.96783
    321.21621       0.03217
    321.22232      -0.34283
    321.22842      -1.84283
    321.23453      -0.71783
    321.24063      -1.09283
    321.24673       1.53217
    321.25284      -0.84283
    321.25894      -0.09283
    321.26505       0.28217
    321.27115       1.65717
    321.27726      -0.46783
    321.28336       2.03217
    321.28946      -0.71783
    321.29557      -0.21783
    321.30167      -0.34283
    321.30778      -0.71783
    321.31388       0.03217
    321.31999      -1.59283
    321.32609      -1.59283
    321.33219      -0.21783
    321.33830       0.53217
    321.34440       1.40717
    321.35051      -2.46783
    321.35661       0.15717
    321.36272       0.28217
    321.36882      -1.21783
    321.37492       0.15717
    321.38103      -0.09283
    321.38713      -0.84283
    321.39324      -0.34283
    321.39934       0.53217
    321.40545       0.15717
    321.41155       1.03217
    321.41765      -1.21783
    321.42376      -0.09283
    321.42986      -2.21783
    321.43597      -0.21783
    321.44207       0.15717
    321.44817      -1.84283
    321.45428      -1.59283
    321.46038       0.28217
    321.46649      -0.59283
    321.47259       1.03217
    321.47870      -1.34283
    321.48480      -0.59283
    321.49090       0.15717
    321.49701       0.78217
    321.50311      -0.59283
    321.50922       1.03217
    321.51532      -0.46783
    321.52143       0.03217
    321.52753      -0.84283
    321.53363      -0.96783
    321.53974       1.40717
    321.54584       1.65717
    321.55195       0.03217
    321.55805      -0.84283
    321.56416      -0.09283
    321.57026      -0.21783
    321.57636       0.90717
    321.58247      -0.71783
    321.58857      -0.21783
    321.59468      -0.21783
    321.60078       0.90717
    321.60689      -1.21783
    321.61299       0.40717
    321.61909      -0.46783
    321.62520       1.03217
    321.63130       2.03217
    321.63741      -0.96783
    321.64351      -0.09283
    321.64962       0.03217
    321.65572       1.40717
    321.66182       0.03217
    321.66793       0.28217
    321.67403       0.90717
    321.68014      -0.59283
    321.68624      -0.59283
    321.69235      -0.34283
    321.69845      -0.09283
    321.70455      -0.96783
    321.71066      -0.59283
    321.71676      -0.96783
    321.72287      -0.21783
    321.72897      -3.21783
    321.73508       1.78217
    321.74118      -0.84283
    321.74728      -0.59283
    321.75339       1.03217
    321.75949      -0.46783
    321.76560       0.90717
    321.77170       0.15717
    321.77780      -1.21783
    321.78391       1.53217
    321.79001       0.03217
    321.79612      -1.59283
    321.80222       2.40717
    321.80833      -0.46783
    321.81443       1.03217
    321.82053       0.40717
    321.82664       0.65717
    321.83274      -0.59283
    321.83885      -0.59283
    321.84495      -1.46783
    321.85106      -1.46783
    321.85716      -0.71783
    321.86326      -0.84283
    321.86937       0.15717
    321.87547       0.53217
    321.88158      -0.46783
    321.88768      -0.84283
    321.89379       0.28217
    321.89989       1.53217
    321.90599      -0.71783
    321.91210       1.28217
    321.91820       0.90717
    321.92431      -0.84283
    321.93041       0.28217
    321.93652      -0.09283
    321.94262       0.28217
    321.94872       1.40717
    321.95483      -1.46783
    321.96093      -1.34283
    321.96704      -0.96783
    321.97314       0.15717
    321.97925       1.53217
    321.98535      -0.34283
    321.99145      -0.59283
    321.99756      -2.96783
    322.00366      -0.09283
    322.00977      -2.34283
    322.01587       0.40717
    322.02198      -1.34283
    322.02808       1.15717
    322.03418       0.28217
    322.04029       0.65717
    322.04639      -1.46783
    322.05250       1.03217
    322.05860       0.78217
    322.06471       0.28217
    322.07081       0.65717
    322.07691       0.03217
    322.08302       0.53217
    322.08912      -0.34283
    322.09523      -1.09283
    322.10133       0.53217
    322.10743      -1.46783
    322.11354       0.40717
    322.11964       1.03217
    322.12575       0.15717
    322.13185      -0.09283
    322.13796      -0.59283
    322.14406      -0.71783
    322.15016       0.90717
    322.15627      -1.34283
    322.16237      -0.34283
    322.16848      -1.34283
    322.17458       0.53217
    322.18069      -0.46783
    322.18679       0.78217
    322.19289      -0.21783
    322.19900       0.28217
    322.20510      -0.21783
    322.21121       0.28217
    322.21731      -0.96783
    322.22342      -1.21783
    322.22952       1.28217
    322.23562      -1.09283
    322.24173      -0.96783
    322.24783       0.15717
    322.25394      -1.21783
    322.26004      -1.21783
    322.26615       0.40717
    322.27225       0.90717
    322.27835      -0.34283
    322.28446       0.65717
    322.29056       1.65717
    322.29667       2.03217
    322.30277      -0.09283
    322.30888      -0.21783
    322.31498      -0.96783
    322.32108       1.65717
    322.32719      -0.09283
    322.33329       0.40717
    322.33940      -0.71783
    322.34550       0.65717
    322.35161      -0.71783
    322.35771      -0.59283
    322.36381      -0.84283
    322.36992      -1.21783
    322.37602       0.90717
    322.38213      -0.34283
    322.38823      -0.21783
    322.39434       1.53217
    322.40044      -0.21783
    322.40654       0.15717
    322.41265       0.53217
    322.41875      -0.34283
    322.42486       1.15717
    322.43096      -1.09283
    322.43707      -0.09283
    322.44317       1.03217
    322.44927      -0.09283
    322.45538       0.28217
    322.46148       0.40717
    322.46759      -0.21783
    322.47369       1.40717
    322.47979      -1.21783
    322.48590      -1.09283
    322.49200       0.53217
    322.49811      -0.84283
    322.50421      -0.21783
    322.51032       0.40717
    322.51642       0.90717
    322.52252       0.40717
    322.52863      -0.71783
    322.53473      -0.84283
    322.54084       2.15717
    322.54694      -1.21783
    322.55305      -1.84283
    322.55915      -0.21783
    322.56525       0.28217
    322.57136       0.40717
    322.57746       0.03217
    322.58357       1.65717
    322.58967       0.15717
    322.59578       0.03217
    322.60188       0.40717
    322.60798      -1.21783
    322.61409      -1.46783
    322.62019      -1.09283
    322.62630      -1.71783
    322.63240       0.40717
    322.63851      -0.59283
    322.64461       1.90717
    322.65071      -0.34283
    322.65682      -0.21783
    322.66292      -0.59283
    322.66903      -0.84283
    322.67513      -0.21783
    322.68124      -1.09283
    322.68734       1.03217
    322.69344      -0.34283
    322.69955       1.28217
    322.70565       0.15717
    322.71176      -1.59283
    322.71786       0.90717
    322.72397      -0.34283
    322.73007       0.28217
    322.73617      -0.71783
    322.74228      -1.59283
    322.74838       0.53217
    322.75449      -2.34283
    322.76059       0.15717
    322.76670      -0.96783
    322.77280      -1.34283
    322.77890      -1.46783
    322.78501       0.03217
    322.79111      -0.96783
    322.79722      -0.71783
    322.80332      -0.21783
    322.80942      -0.84283
    322.81553       2.28217
    322.82163      -2.09283
    322.82774       1.28217
    322.83384      -1.46783
    322.83995       1.15717
    322.84605       0.15717
    322.85215      -0.59283
    322.85826       0.40717
    322.86436       0.90717
    322.87047       0.90717
    322.87657      -0.46783
    322.88268      -1.21783
    322.88878      -0.09283
    322.89488      -1.59283
    322.90099       1.28217
    322.90709      -0.46783
    322.91320      -0.09283
    322.91930      -2.46783
    322.92541      -0.09283
    322.93151      -0.34283
    322.93761       1.15717
    322.94372      -1.09283
    322.94982      -0.21783
    322.95593       1.28217
    322.96203      -1.09283
    322.96814      -0.09283
    322.97424      -1.84283
    322.98034      -0.46783
    322.98645      -0.09283
    322.99255      -0.09283
    322.99866       0.65717
    323.00476      -0.59283
    323.01087      -0.34283
    323.01697      -0.09283
    323.02307      -1.34283
    323.02918      -1.21783
    323.03528      -1.46783
    323.04139      -0.34283
    323.04749      -0.46783
    323.05360      -0.34283
    323.05970      -0.59283
    323.06580      -0.96783
    323.07191       0.15717
    323.07801      -0.09283
    323.08412       0.65717
    323.09022       0.90717
    323.09633       0.28217
    323.10243       1.15717
    323.10853       0.40717
    323.11464       1.15717
    323.12074       0.03217
    323.12685      -0.34283
    323.13295      -0.59283
    323.13906       1.40717
    323.14516      -0.34283
    323.15126      -0.46783
    323.15737       0.90717
    323.16347      -2.09283
    323.16958      -0.21783
    323.17568      -1.09283
    323.18178       0.65717
    323.18789      -1.21783
    323.19399       0.03217
    323.20010      -0.59283
    323.20620       0.65717
    323.21231      -1.34283
    323.21841       0.28217
    323.22451      -0.46783
    323.23062       1.28217
    323.23672      -0.34283
    323.24283       1.28217
    323.24893      -0.59283
    323.25504      -0.84283
    323.26114       1.15717
    323.26724      -1.21783
    323.27335      -0.09283
    323.27945      -1.71783
    323.28556       1.28217
    323.29166      -1.96783
    323.29777      -0.34283
    323.30387      -1.84283
    323.30997       0.40717
    323.31608      -0.09283
    323.32218       0.53217
    323.32829      -0.21783
    323.33439       0.53217
    323.34050      -0.09283
    323.34660      -0.46783
    323.35270       0.03217
    323.35881       0.03217
    323.36491       1.40717
    323.37102       0.15717
    323.37712       0.40717
    323.38323       0.53217
    323.38933      -0.71783
    323.39543       0.40717
    323.40154      -1.84283
    323.40764      -0.34283
    323.41375       0.53217
    323.41985      -0.84283
    323.42596      -0.46783
    323.43206      -0.09283
    323.43816       1.78217
    323.44427      -1.71783
    323.45037      -0.71783
    323.45648       0.15717
    323.46258       0.65717
    323.46869       0.03217
    323.47479      -0.59283
    323.48089      -1.09283
    323.48700      -0.84283
    323.49310      -1.46783
    323.49921      -0.09283
    323.50531      -0.09283
    323.51141       2.15717
    323.51752      -1.71783
    323.52362      -1.09283
    323.52973      -0.71783
    323.53583       0.40717
    323.54194      -0.84283
    323.54804      -0.96783
    323.55414       0.53217
    323.56025      -0.46783
    323.56635       0.15717
    323.57246      -0.46783
    323.57856      -1.84283
    323.58467      -0.34283
    323.59077       0.28217
    323.59687      -1.34283
    323.60298      -0.09283
    323.60908      -0.46783
    323.61519      -0.96783
    323.62129       0.65717
    323.62740      -0.84283
    323.63350      -0.59283
    323.63960       0.03217
    323.64571      -0.96783
    323.65181      -0.46783
    323.65792      -0.46783
    323.66402       0.15717
    323.67013      -0.96783
    323.67623      -1.84283
    323.68233      -0.59283
    323.68844      -0.96783
    323.69454      -1.21783
    323.70065      -0.59283
    323.70675      -0.09283
    323.71286      -1.59283
    323.71896      -0.71783
    323.72506      -1.09283
    323.73117      -1.84283
    323.73727      -1.96783
    323.74338       0.53217
    323.74948       0.28217
    323.75559       0.28217
    323.76169      -0.46783
    323.76779       2.03217
    323.77390      -0.46783
    323.78000      -0.34283
    323.78611      -1.46783
    323.79221      -0.46783
    323.79832      -1.34283
    323.80442      -0.09283
    323.81052      -1.46783
    323.81663       0.28217
    323.82273      -1.59283
    323.82884      -0.59283
    323.83494      -2.59283
    323.84105       1.28217
    323.84715      -1.84283
    323.85325      -0.59283
    323.85936       0.53217
    323.86546       1.15717
    323.87157      -0.71783
    323.87767       0.40717
    323.88377       0.28217
    323.88988      -2.09283
    323.89598       1.78217
    323.90209       0.40717
    323.90819       0.40717
    323.91430      -2.71783
    323.92040       0.65717
    323.92650      -1.09283
    323.93261      -0.21783
    323.93871      -2.21783
    323.94482       0.40717
    323.95092      -2.21783
    323.95703      -0.09283
    323.96313      -1.34283
    323.96923      -0.71783
    323.97534      -0.34283
    323.98144       0.28217
    323.98755       0.28217
    323.99365       2.03217
    323.99976      -0.46783
    324.00586       0.78217
    324.01196      -0.46783
    324.01807      -0.09283
    324.02417       1.28217
    324.03028       0.53217
    324.03638      -0.59283
    324.04249      -0.21783
    324.04859      -2.84283
    324.05469      -0.84283
    324.06080      -1.71783
    324.06690      -0.84283
    324.07301      -0.34283
    324.07911      -0.21783
    324.08522      -1.09283
    324.09132      -0.96783
    324.09742      -0.34283
    324.10353      -1.46783
    324.10963      -0.71783
    324.11574      -0.59283
    324.12184      -0.59283
    324.12795       0.40717
    324.13405      -1.46783
    324.14015       0.28217
    324.14626      -0.21783
    324.15236       0.53217
    324.15847      -0.09283
    324.16457       0.03217
    324.17068       0.03217
    324.17678      -0.84283
    324.18288       1.28217
    324.18899      -1.84283
    324.19509       0.53217
    324.20120      -0.21783
    324.20730      -0.21783
    324.21340      -1.09283
    324.21951      -0.59283
    324.22561       0.40717
    324.23172       0.28217
    324.23782       0.28217
    324.24393      -1.46783
    324.25003       0.15717
    324.25613       0.03217
    324.26224       0.28217
    324.26834      -0.84283
    324.27445       0.15717
    324.28055       1.03217
    324.28666      -0.96783
    324.29276       2.65717
    324.29886      -0.34283
    324.30497       0.65717
    324.31107      -0.96783
    324.31718      -1.71783
    324.32328       0.40717
    324.32939       0.40717
    324.33549      -0.96783
    324.34159       0.40717
    324.34770      -0.71783
    324.35380       0.78217
    324.35991       0.53217
    324.36601       0.90717
    324.37212      -1.34283
    324.37822       0.28217
    324.38432       0.65717
    324.39043       1.53217
    324.39653      -1.34283
    324.40264       0.78217
    324.40874       0.90717
    324.41485       0.65717
    324.42095       1.15717
    324.42705      -0.71783
    324.43316       0.65717
    324.43926      -1.21783
    324.44537      -1.21783
    324.45147      -0.71783
    324.45758      -0.46783
    324.46368       0.53217
    324.46978       0.90717
    324.47589      -0.96783
    324.48199       0.15717
    324.48810      -1.09283
    324.49420      -0.59283
    324.50031       1.53217
    324.50641      -0.96783
    324.51251       2.03217
    324.51862       0.65717
    324.52472      -2.46783
    324.53083       0.40717
    324.53693       0.03217
    324.54304      -0.34283
    324.54914       1.03217
    324.55524      -0.34283
    324.56135       0.03217
    324.56745      -1.71783
    324.57356      -0.34283
    324.57966       0.15717
    324.58576      -1.34283
    324.59187      -0.21783
    324.59797      -1.21783
    324.60408      -0.46783
    324.61018      -0.09283
    324.61629      -1.09283
    324.62239       0.78217
    324.62849      -0.21783
    324.63460      -0.84283
    324.64070       0.65717
    324.64681       0.28217
    324.65291      -0.21783
    324.65902      -1.21783
    324.66512      -0.96783
    324.67122      -1.34283
    324.67733       0.65717
    324.68343      -2.34283
    324.68954       0.90717
    324.69564       0.15717
    324.70175      -0.84283
    324.70785      -1.09283
    324.71395       1.03217
    324.72006      -1.34283
    324.72616       0.53217
    324.73227      -0.34283
    324.73837      -1.71783
    324.74448      -0.34283
    324.75058       0.65717
    324.75668      -0.84283
    324.76279      -0.21783
    324.76889      -0.34283
    324.77500      -1.84283
    324.78110      -0.71783
    324.78721       0.90717
    324.79331      -2.21783
    324.79941       0.53217
    324.80552      -0.46783
    324.81162       0.03217
    324.81773      -0.96783
    324.82383      -0.46783
    324.82994       0.65717
    324.83604      -1.59283
    324.84214       0.28217
    324.84825      -2.34283
    324.85435      -0.46783
    324.86046       0.90717
    324.86656      -4.84283
    324.87267      -0.84283
    324.87877       0.15717
    324.88487       0.03217
    324.89098      -0.59283
    324.89708      -0.46783
    324.90319      -0.09283
    324.90929      -2.09283
    324.91539      -0.46783
    324.92150      -0.84283
    324.92760       1.78217
    324.93371      -0.71783
    324.93981      -0.09283
    324.94592      -0.21783
    324.95202      -1.09283
    324.95812      -0.59283
    324.96423      -1.34283
    324.97033      -0.84283
    324.97644      -1.46783
    324.98254      -1.84283
    324.98865      -0.09283
    324.99475      -1.84283
    325.00085      -1.09283
    325.00696       0.40717
    325.01306      -1.09283
    325.01917      -2.34283
    325.02527       0.28217
    325.03138      -0.71783
    325.03748      -1.59283
    325.04358      -1.96783
    325.04969       2.28217
    325.05579      -0.96783
    325.06190      -1.21783
    325.06800      -2.21783
    325.07411       1.15717
    325.08021      -0.21783
    325.08631       0.03217
    325.09242      -1.09283
    325.09852      -1.59283
    325.10463      -1.09283
    325.11073      -0.84283
    325.11684      -0.59283
    325.12294      -2.46783
    325.12904      -0.96783
    325.13515      -1.96783
    325.14125      -1.21783
    325.14736      -1.46783
    325.15346      -0.84283
    325.15957      -0.09283
    325.16567      -2.34283
    325.17177      -0.21783
    325.17788      -1.34283
    325.18398      -0.84283
    325.19009      -1.21783
    325.19619      -0.71783
    325.20230      -0.21783
    325.20840      -0.21783
    325.21450      -0.96783
    325.22061      -1.84283
    325.22671      -1.21783
    325.23282       3.03217
    325.23892      -3.21783
    325.24503       0.90717
    325.25113      -1.96783
    325.25723      -0.71783
    325.26334      -2.71783
    325.26944      -0.71783
    325.27555      -0.46783
    325.28165      -1.21783
    325.28775      -1.59283
    325.29386       0.40717
    325.29996      -1.59283
    325.30607      -1.59283
    325.31217      -1.59283
    325.31828      -2.59283
    325.32438      -0.96783
    325.33048      -1.21783
    325.33659      -1.09283
    325.34269      -1.46783
    325.34880      -0.59283
    325.35490      -0.34283
    325.36101      -2.59283
    325.36711      -1.59283
    325.37321      -1.34283
    325.37932      -0.71783
    325.38542      -1.09283
    325.39153      -2.21783
    325.39763       0.40717
    325.40374      -0.09283
    325.40984      -0.84283
    325.41594      -0.59283
    325.42205       0.40717
    325.42815      -2.96783
    325.43426       0.03217
    325.44036      -1.09283
    325.44647      -1.34283
    325.45257      -1.09283
    325.45867      -0.46783
    325.46478       0.28217
    325.47088       1.15717
    325.47699      -0.46783
    325.48309      -1.71783
    325.48920      -1.34283
    325.49530      -1.84283
    325.50140      -1.96783
    325.50751      -1.09283
    325.51361       0.28217
    325.51972      -2.71783
    325.52582      -0.84283
    325.53193      -1.21783
    325.53803       0.65717
    325.54413      -2.71783
    325.55024       0.40717
    325.55634      -1.59283
    325.56245      -0.21783
    325.56855      -1.09283
    325.57466      -0.09283
    325.58076      -0.59283
    325.58686      -1.21783
    325.59297       0.28217
    325.59907      -0.71783
    325.60518       0.90717
    325.61128      -0.59283
    325.61738       0.28217
    325.62349      -1.46783
    325.62959      -1.46783
    325.63570      -0.59283
    325.64180      -1.71783
    325.64791       0.78217
    325.65401      -0.09283
    325.66011      -0.21783
    325.66622      -0.34283
    325.67232      -0.71783
    325.67843      -1.21783
    325.68453      -0.84283
    325.69064      -1.21783
    325.69674      -0.46783
    325.70284      -0.96783
    325.70895      -1.46783
    325.71505       0.28217
    325.72116      -2.46783
    325.72726      -0.96783
    325.73337      -0.96783
    325.73947      -1.34283
    325.74557      -1.21783
    325.75168      -0.59283
    325.75778      -0.71783
    325.76389      -1.59283
    325.76999      -3.34283
    325.77610      -1.21783
    325.78220      -0.09283
    325.78830      -2.21783
    325.79441       0.53217
    325.80051      -0.21783
    325.80662       0.40717
    325.81272      -3.46783
    325.81883       0.40717
    325.82493      -1.46783
    325.83103       0.53217
    325.83714      -2.59283
    325.84324      -1.84283
    325.84935      -0.96783
    325.85545      -0.09283
    325.86156      -0.34283
    325.86766       0.53217
    325.87376      -0.59283
    325.87987      -1.46783
    325.88597      -3.59283
    325.89208      -0.46783
    325.89818      -1.71783
    325.90429      -0.71783
    325.91039      -2.46783
    325.91649      -0.96783
    325.92260      -0.71783
    325.92870      -0.96783
    325.93481      -0.96783
    325.94091      -0.34283
    325.94702      -2.21783
    325.95312      -1.21783
    325.95922      -0.59283
    325.96533      -0.46783
    325.97143      -0.71783
    325.97754      -0.34283
    325.98364      -2.71783
    325.98974       1.03217
    325.99585      -0.09283
    326.00195      -1.21783
    326.00806      -2.96783
    326.01416      -1.21783
    326.02027      -1.34283
    326.02637      -2.84283
    326.03247      -1.96783
    326.03858      -1.46783
    326.04468      -0.59283
    326.05079      -1.21783
    326.05689      -0.84283
    326.06300       0.40717
    326.06910      -1.34283
    326.07520      -0.21783
    326.08131      -1.84283
    326.08741       0.40717
    326.09352      -1.84283
    326.09962      -0.71783
    326.10573      -0.09283
    326.11183      -0.59283
    326.11793      -2.71783
    326.12404       0.28217
    326.13014      -0.09283
    326.13625       0.03217
    326.14235      -1.84283
    326.14846      -1.71783
    326.15456      -1.46783
    326.16066      -2.84283
    326.16677      -0.84283
    326.17287       1.65717
    326.17898      -2.59283
    326.18508      -0.09283
    326.19119      -1.34283
    326.19729      -1.84283
    326.20339       0.40717
    326.20950      -1.59283
    326.21560      -2.21783
    326.22171       0.03217
    326.22781      -1.59283
    326.23392      -0.84283
    326.24002      -0.21783
    326.24612      -0.71783
    326.25223       0.03217
    326.25833      -0.34283
    326.26444      -0.09283
    326.27054       0.40717
    326.27665      -3.46783
    326.28275       2.28217
    326.28885      -1.46783
    326.29496      -0.46783
    326.30106      -0.71783
    326.30717      -1.09283
    326.31327      -0.09283
    326.31937      -0.21783
    326.32548      -0.96783
    326.33158      -2.21783
    326.33769      -0.34283
    326.34379      -1.71783
    326.34990       0.03217
    326.35600      -0.34283
    326.36210       0.53217
    326.36821      -3.34283
    326.37431       1.03217
    326.38042      -1.96783
    326.38652       0.53217
    326.39263      -2.09283
    326.39873      -1.34283
    326.40483      -1.21783
    326.41094      -1.09283
    326.41704      -1.34283
    326.42315      -1.71783
    326.42925      -0.46783
    326.43536      -0.84283
    326.44146      -0.71783
    326.44756      -0.84283
    326.45367      -1.46783
    326.45977      -2.34283
    326.46588      -2.71783
    326.47198      -1.21783
    326.47809      -0.46783
    326.48419      -0.46783
    326.49029       0.15717
    326.49640      -1.84283
    326.50250       0.15717
    326.50861      -0.46783
    326.51471      -0.96783
    326.52082      -0.09283
    326.52692      -0.21783
    326.53302      -2.21783
    326.53913      -0.21783
    326.54523      -2.34283
    326.55134      -0.34283
    326.55744      -1.59283
    326.56355       0.78217
    326.56965      -1.96783
    326.57575      -0.34283
    326.58186      -0.21783
    326.58796      -0.09283
    326.59407      -0.84283
    326.60017      -1.34283
    326.60628      -0.21783
    326.61238      -0.46783
    326.61848       0.15717
    326.62459       0.40717
    326.63069      -1.09283
    326.63680      -0.59283
    326.64290      -1.59283
    326.64901       2.15717
    326.65511      -1.96783
    326.66121      -0.21783
    326.66732      -2.59283
    326.67342      -0.46783
    326.67953      -0.71783
    326.68563       0.53217
    326.69173      -0.96783
    326.69784      -0.09283
    326.70394      -0.59283
    326.71005      -0.84283
    326.71615      -0.84283
    326.72226       0.40717
    326.72836      -0.09283
    326.73446      -1.96783
    326.74057       1.53217
    326.74667      -1.34283
    326.75278      -0.59283
    326.75888      -0.71783
    326.76499       0.78217
    326.77109      -0.59283
    326.77719      -0.09283
    326.78330      -0.84283
    326.78940       0.28217
    326.79551      -2.96783
    326.80161       1.03217
    326.80772      -1.34283
    326.81382      -0.21783
    326.81992       0.78217
    326.82603      -1.34283
    326.83213      -0.71783
    326.83824      -0.59283
    326.84434      -0.84283
    326.85045      -1.09283
    326.85655      -0.96783
    326.86265       0.15717
    326.86876      -1.84283
    326.87486      -0.09283
    326.88097      -2.09283
    326.88707       0.78217
    326.89318      -0.84283
    326.89928       0.53217
    326.90538      -0.84283
    326.91149      -0.34283
    326.91759       1.15717
    326.92370      -0.59283
    326.92980       0.53217
    326.93591      -0.84283
    326.94201      -1.34283
    326.94811      -0.71783
    326.95422       1.53217
    326.96032      -1.59283
    326.96643       0.28217
    326.97253       0.03217
    326.97864      -2.34283
    326.98474      -0.09283
    326.99084      -0.96783
    326.99695      -0.59283
    327.00305      -1.34283
    327.00916      -0.84283
    327.01526       0.53217
    327.02136      -0.59283
    327.02747      -0.09283
    327.03357      -0.34283
    327.03968       0.15717
    327.04578      -0.21783
    327.05189      -0.34283
    327.05799      -0.21783
    327.06409      -2.34283
    327.07020      -0.71783
    327.07630       0.65717
    327.08241      -1.34283
    327.08851      -0.09283
    327.09462      -1.96783
    327.10072      -1.96783
    327.10682       0.28217
    327.11293      -0.84283
    327.11903      -1.71783
    327.12514       2.03217
    327.13124      -1.46783
    327.13735      -0.71783
    327.14345      -2.34283
    327.14955       1.28217
    327.15566      -2.34283
    327.16176       1.40717
    327.16787       1.28217
    327.17397      -0.46783
    327.18008      -1.84283
    327.18618      -0.84283
    327.19228      -0.21783
    327.19839       0.40717
    327.20449      -0.34283
    327.21060      -1.84283
    327.21670      -1.21783
    327.22281      -1.59283
    327.22891      -0.09283
    327.23501      -0.71783
    327.24112      -0.59283
    327.24722      -0.96783
    327.25333       0.65717
    327.25943      -1.84283
    327.26554       0.15717
    327.27164      -2.71783
    327.27774      -1.34283
    327.28385       0.28217
    327.28995      -0.09283
    327.29606      -0.71783
    327.30216       0.15717
    327.30827       3.03217
    327.31437      -3.09283
    327.32047      -0.59283
    327.32658      -0.09283
    327.33268      -1.96783
    327.33879      -0.84283
    327.34489      -0.34283
    327.35099      -1.96783
    327.35710      -0.96783
    327.36320       2.03217
    327.36931      -1.34283
    327.37541       0.78217
    327.38152      -0.96783
    327.38762      -1.71783
    327.39372      -0.21783
    327.39983      -1.84283
    327.40593      -1.34283
    327.41204       0.53217
    327.41814      -0.84283
    327.42425       0.53217
    327.43035      -1.34283
    327.43645       1.53217
    327.44256      -2.46783
    327.44866      -0.96783
    327.45477      -2.09283
    327.46087      -0.46783
    327.46698      -1.09283
    327.47308       0.28217
    327.47918       2.15717
    327.48529      -3.46783
    327.49139      -0.21783
    327.49750      -0.46783
    327.50360      -2.84283
    327.50971      -0.71783
    327.51581      -1.46783
    327.52191      -1.71783
    327.52802      -1.21783
    327.53412       0.28217
    327.54023       0.28217
    327.54633       0.03217
    327.55244       0.53217
    327.55854      -0.59283
    327.56464      -0.46783
    327.57075      -1.59283
    327.57685      -0.59283
    327.58296      -2.21783
    327.58906      -0.46783
    327.59517      -0.09283
    327.60127      -2.09283
    327.60737      -0.46783
    327.61348      -0.71783
    327.61958      -0.96783
    327.62569      -2.09283
    327.63179      -0.96783
    327.63790      -2.46783
    327.64400      -0.09283
    327.65010       0.90717
    327.65621      -1.96783
    327.66231      -0.59283
    327.66842      -1.34283
    327.67452      -1.21783
    327.68063       0.28217
    327.68673       0.53217
    327.69283      -0.96783
    327.69894      -0.84283
    327.70504      -0.21783
    327.71115      -1.84283
    327.71725       1.03217
    327.72335      -2.09283
    327.72946      -0.96783
    327.73556      -2.34283
    327.74167      -2.71783
    327.74777      -0.21783
    327.75388      -1.84283
    327.75998       0.78217
    327.76608      -0.71783
    327.77219      -0.34283
    327.77829      -0.21783
    327.78440      -1.46783
    327.79050      -0.46783
    327.79661       0.15717
    327.80271      -0.96783
    327.80881       0.03217
    327.81492      -0.71783
    327.82102       0.03217
    327.82713      -0.84283
    327.83323       2.78217
    327.83934      -1.59283
    327.84544       0.15717
    327.85154      -0.71783
    327.85765      -1.34283
    327.86375       1.15717
    327.86986      -0.96783
    327.87596      -0.59283
    327.88207      -0.96783
    327.88817      -0.34283
    327.89427       1.28217
    327.90038      -0.96783
    327.90648       0.53217
    327.91259      -0.46783
    327.91869      -0.96783
    327.92480       1.65717
    327.93090      -1.59283
    327.93700      -1.21783
    327.94311      -1.09283
    327.94921       0.90717
    327.95532      -0.21783
    327.96142      -0.46783
    327.96753       0.15717
    327.97363      -1.09283
    327.97973       0.65717
    327.98584      -1.84283
    327.99194      -0.09283
    327.99805      -0.96783
    328.00415      -1.59283
    328.01026      -0.09283
    328.01636       2.03217
    328.02246      -1.59283
    328.02857      -1.96783
    328.03467       1.15717
    328.04078       0.15717
    328.04688      -0.71783
    328.05298      -0.59283
    328.05909      -2.21783
    328.06519       0.28217
    328.07130       1.28217
    328.07740       0.15717
    328.08351      -0.71783
    328.08961      -0.09283
    328.09571      -1.09283
    328.10182      -2.84283
    328.10792      -1.34283
    328.11403      -1.34283
    328.12013      -0.96783
    328.12624       1.03217
    328.13234      -2.09283
    328.13844       0.40717
    328.14455      -1.96783
    328.15065      -2.09283
    328.15676      -0.09283
    328.16286      -1.46783
    328.16897       0.28217
    328.17507      -1.96783
    328.18117      -0.46783
    328.18728       1.53217
    328.19338       0.90717
    328.19949      -1.59283
    328.20559      -0.09283
    328.21170      -0.09283
    328.21780      -1.09283
    328.22390       1.53217
    328.23001      -1.59283
    328.23611      -0.46783
    328.24222      -0.71783
    328.24832       0.28217
    328.25443      -0.21783
    328.26053      -0.21783
    328.26663      -0.96783
    328.27274      -1.21783
    328.27884      -1.09283
    328.28495      -1.21783
    328.29105      -2.46783
    328.29716      -0.46783
    328.30326      -2.09283
    328.30936       0.40717
    328.31547      -1.59283
    328.32157      -0.84283
    328.32768      -0.71783
    328.33378      -1.09283
    328.33989       0.03217
    328.34599      -0.59283
    328.35209      -0.46783
    328.35820      -1.21783
    328.36430       0.03217
    328.37041       1.03217
    328.37651      -1.46783
    328.38262      -1.34283
    328.38872       0.53217
    328.39482      -1.46783
    328.40093      -1.21783
    328.40703       0.15717
    328.41314      -1.09283
    328.41924      -0.59283
    328.42534      -3.46783
    328.43145       0.15717
    328.43755       0.15717
    328.44366      -1.09283
    328.44976      -1.59283
    328.45587       1.90717
    328.46197      -1.09283
    328.46807      -0.46783
    328.47418       0.03217
    328.48028      -1.34283
    328.48639      -0.59283
    328.49249      -0.34283
    328.49860      -1.34283
    328.50470      -1.09283
    328.51080      -2.46783
    328.51691       0.15717
    328.52301      -1.46783
    328.52912      -1.84283
    328.53522      -2.09283
    328.54133       0.40717
    328.54743      -1.21783
    328.55353      -1.46783
    328.55964       0.03217
    328.56574      -2.59283
    328.57185       0.28217
    328.57795      -1.09283
    328.58406       1.03217
    328.59016       1.65717
    328.59626      -0.59283
    328.60237      -0.46783
    328.60847      -0.71783
    328.61458      -0.09283
    328.62068      -1.71783
    328.62679      -0.96783
    328.63289      -0.21783
    328.63899      -1.46783
    328.64510      -1.46783
    328.65120      -0.84283
    328.65731      -1.71783
    328.66341      -0.34283
    328.66952      -0.09283
    328.67562      -0.96783
    328.68172      -1.84283
    328.68783      -0.71783
    328.69393       0.53217
    328.70004       0.15717
    328.70614      -0.21783
    328.71225      -1.21783
    328.71835       1.03217
    328.72445      -2.09283
    328.73056       0.53217
    328.73666       0.15717
    328.74277       0.53217
    328.74887      -0.71783
    328.75497      -0.96783
    328.76108      -2.96783
    328.76718      -1.59283
    328.77329      -1.71783
    328.77939      -0.21783
    328.78550      -1.96783
    328.79160      -1.46783
    328.79770      -0.21783
    328.80381      -1.96783
    328.80991      -1.59283
    328.81602       0.40717
    328.82212      -1.46783
    328.82823      -1.46783
    328.83433      -1.09283
    328.84043      -2.09283
    328.84654      -1.46783
    328.85264      -1.59283
    328.85875      -0.71783
    328.86485      -1.84283
    328.87096      -0.84283
    328.87706      -2.09283
    328.88316      -1.09283
    328.88927       0.40717
    328.89537      -1.71783
    328.90148      -0.71783
    328.90758      -0.46783
    328.91369       0.28217
    328.91979      -1.09283
    328.92589      -0.96783
    328.93200      -2.09283
    328.93810      -1.46783
    328.94421      -0.59283
    328.95031       1.53217
    328.95642      -3.21783
    328.96252      -0.46783
    328.96862      -1.34283
    328.97473       0.53217
    328.98083      -2.96783
    328.98694       0.40717
    328.99304       0.28217
    328.99915      -0.46783
    329.00525      -1.21783
    329.01135       0.28217
    329.01746      -0.21783
    329.02356      -1.09283
    329.02967       0.03217
    329.03577      -1.46783
    329.04188      -0.34283
    329.04798      -2.46783
    329.05408      -1.84283
    329.06019      -1.21783
    329.06629      -0.09283
    329.07240      -1.71783
    329.07850       0.65717
    329.08461      -1.59283
    329.09071      -0.21783
    329.09681      -1.09283
    329.10292       1.40717
    329.10902      -0.84283
    329.11513      -1.34283
    329.12123      -2.21783
    329.12733      -0.09283
    329.13344       0.15717
    329.13954       0.28217
    329.14565      -2.09283
    329.15175      -0.84283
    329.15786      -0.46783
    329.16396      -0.96783
    329.17006      -1.71783
    329.17617      -0.21783
    329.18227       0.03217
    329.18838      -1.09283
    329.19448       0.28217
    329.20059      -0.21783
    329.20669      -0.84283
    329.21279      -0.96783
    329.21890      -0.09283
    329.22500      -1.34283
    329.23111      -0.59283
    329.23721      -1.46783
    329.24332      -1.34283
    329.24942      -1.34283
    329.25552      -2.21783
    329.26163      -0.71783
    329.26773       0.03217
    329.27384      -0.21783
    329.27994      -1.59283
    329.28605      -0.71783
    329.29215      -1.84283
    329.29825      -1.21783
    329.30436      -0.59283
    329.31046      -1.59283
    329.31657       0.78217
    329.32267       0.65717
    329.32878      -0.84283
    329.33488       0.28217
    329.34098      -0.96783
    329.34709       0.53217
    329.35319      -1.21783
    329.35930      -0.46783
    329.36540      -0.09283
    329.37151      -0.96783
    329.37761      -0.84283
    329.38371       0.78217
    329.38982       0.40717
    329.39592      -1.09283
    329.40203       1.28217
    329.40813      -0.84283
    329.41424      -3.59283
    329.42034      -0.09283
    329.42644      -1.09283
    329.43255       0.53217
    329.43865      -2.59283
    329.44476       2.03217
    329.45086      -1.09283
    329.45696       0.15717
    329.46307       0.65717
    329.46917      -0.59283
    329.47528      -0.96783
    329.48138       0.03217
    329.48749      -0.46783
    329.49359      -0.46783
    329.49969      -0.84283
    329.50580       0.15717
    329.51190       0.53217
    329.51801      -0.09283
    329.52411      -0.96783
    329.53022       0.65717
    329.53632      -2.21783
    329.54242      -0.84283
    329.54853      -1.84283
    329.55463       1.53217
    329.56074      -1.84283
    329.56684      -1.59283
    329.57295       1.03217
    329.57905      -0.34283
    329.58515      -1.84283
    329.59126      -1.21783
    329.59736       1.65717
    329.60347      -0.46783
    329.60957      -1.21783
    329.61568      -0.96783
    329.62178       0.65717
    329.62788      -1.59283
    329.63399       0.65717
    329.64009      -0.96783
    329.64620       0.15717
    329.65230       0.40717
    329.65841      -0.84283
    329.66451      -0.34283
    329.67061      -0.46783
    329.67672      -0.46783
    329.68282      -1.09283
    329.68893       1.65717
    329.69503      -1.46783
    329.70114      -0.59283
    329.70724      -0.46783
    329.71334      -1.59283
    329.71945      -0.21783
    329.72555       0.15717
    329.73166       0.90717
    329.73776      -1.96783
    329.74387       0.15717
    329.74997       0.15717
    329.75607       0.15717
    329.76218      -1.46783
    329.76828      -0.71783
    329.77439       0.15717
    329.78049      -0.46783
    329.78660      -0.34283
    329.79270      -0.34283
    329.79880      -1.84283
    329.80491      -0.96783
    329.81101      -0.71783
    329.81712       0.90717
    329.82322      -0.34283
    329.82932      -0.34283
    329.83543      -0.46783
    329.84153      -1.21783
    329.84764      -1.71783
    329.85374      -1.96783
    329.85985      -2.21783
    329.86595      -0.46783
    329.87205      -1.59283
    329.87816       2.03217
    329.88426      -3.84283
    329.89037       0.78217
    329.89647       0.78217
    329.90258      -2.21783
    329.90868       0.90717
    329.91478       0.90717
    329.92089      -0.21783
    329.92699       0.28217
    329.93310      -1.71783
    329.93920      -1.09283
    329.94531      -0.09283
    329.95141      -0.59283
    329.95751       0.15717
    329.96362       0.40717
    329.96972      -0.84283
    329.97583       0.90717
    329.98193      -1.21783
    329.98804      -1.21783
    329.99414       0.28217
    330.00024      -1.84283
    330.00635       0.40717
    330.01245      -0.46783
    330.01856       0.78217
    330.02466       0.53217
    330.03077       1.03217
    330.03687      -1.46783
    330.04297       0.40717
    330.04908      -1.34283
    330.05518      -0.84283
    330.06129      -0.09283
    330.06739       0.78217
    330.07350      -0.09283
    330.07960      -0.71783
    330.08570      -0.46783
    330.09181      -0.34283
    330.09791      -1.09283
    330.10402       1.53217
    330.11012      -0.96783
    330.11623       0.03217
    330.12233      -1.34283
    330.12843      -0.59283
    330.13454       2.03217
    330.14064      -0.21783
    330.14675      -1.46783
    330.15285       1.53217
    330.15895      -1.46783
    330.16506       0.90717
    330.17116       0.03217
    330.17727      -1.96783
    330.18337      -1.71783
    330.18948       0.15717
    330.19558      -1.09283
    330.20168      -3.09283
    330.20779       0.40717
    330.21389      -0.34283
    330.22000      -0.71783
    330.22610      -1.84283
    330.23221      -1.59283
    330.23831      -0.84283
    330.24441       0.03217
    330.25052      -0.84283
    330.25662      -1.59283
    330.26273       1.03217
    330.26883       0.90717
    330.27494      -0.59283
    330.28104       1.53217
    330.28714      -0.96783
    330.29325      -1.71783
    330.29935      -0.21783
    330.30546       2.03217
    330.31156      -0.71783
    330.31767       0.03217
    330.32377      -1.46783
    330.32987      -0.84283
    330.33598      -1.46783
    330.34208       1.90717
    330.34819      -1.46783
    330.35429      -0.09283
    330.36040      -0.71783
    330.36650       0.28217
    330.37260      -0.71783
    330.37871      -0.96783
    330.38481      -0.71783
    330.39092      -2.21783
    330.39702      -1.09283
    330.40313      -0.21783
    330.40923       0.78217
    330.41533       0.40717
    330.42144      -0.21783
    330.42754       0.03217
    330.43365      -2.21783
    330.43975      -0.59283
    330.44586      -1.46783
    330.45196      -0.84283
    330.45806      -3.09283
    330.46417       0.78217
    330.47027      -1.21783
    330.47638      -0.46783
    330.48248       0.65717
    330.48859       0.40717
    330.49469      -1.34283
    330.50079      -1.84283
    330.50690      -1.96783
    330.51300       0.03217
    330.51911      -1.84283
    330.52521      -1.09283
    330.53131      -0.21783
    330.53742      -1.21783
    330.54352      -0.09283
    330.54963      -1.59283
    330.55573       0.40717
    330.56184      -0.46783
    330.56794      -1.09283
    330.57404      -0.34283
    330.58015      -1.09283
    330.58625      -0.84283
    330.59236      -1.96783
    330.59846      -0.84283
    330.60457      -1.96783
    330.61067      -2.21783
    330.61677      -1.46783
    330.62288      -1.96783
    330.62898      -1.09283
    330.63509      -0.21783
    330.64119      -0.96783
    330.64730      -1.46783
    330.65340      -1.84283
    330.65950      -2.34283
    330.66561       0.65717
    330.67171      -2.59283
    330.67782       0.15717
    330.68392       0.40717
    330.69003      -0.21783
    330.69613       1.40717
    330.70223       2.65717
    330.70834      -4.84283
    330.71444      -0.09283
    330.72055      -2.96783
    330.72665      -2.46783
    330.73276       0.15717
    330.73886      -1.84283
    330.74496      -0.21783
    330.75107      -1.09283
    330.75717       0.65717
    330.76328      -0.96783
    330.76938      -0.09283
    330.77549      -1.84283
    330.78159      -1.46783
    330.78769      -0.46783
    330.79380      -0.96783
    330.79990      -0.46783
    330.80601      -0.96783
    330.81211       1.03217
    330.81822       0.15717
    330.82432      -0.71783
    330.83042       0.28217
    330.83653       0.90717
    330.84263      -0.46783
    330.84874      -1.34283
    330.85484      -0.84283
    330.86094       0.40717
    330.86705      -0.96783
    330.87315      -1.84283
    330.87926      -1.34283
    330.88536       1.03217
    330.89147      -0.96783
    330.89757      -1.21783
    330.90367      -1.46783
    330.90978      -0.34283
    330.91588       0.15717
    330.92199      -1.46783
    330.92809       1.03217
    330.93420      -1.09283
    330.94030      -0.21783
    330.94640      -1.71783
    330.95251       2.90717
    330.95861      -0.46783
    330.96472      -0.21783
    330.97082       0.15717
    330.97693      -0.09283
    330.98303      -1.21783
    330.98913      -0.96783
    330.99524       0.03217
    331.00134      -1.21783
    331.00745      -2.96783
    331.01355      -1.21783
    331.01966      -1.59283
    331.02576      -1.21783
    331.03186      -0.34283
    331.03797       0.40717
    331.04407      -0.46783
    331.05018      -0.46783
    331.05628      -1.71783
    331.06239       0.40717
    331.06849      -0.09283
    331.07459      -1.71783
    331.08070      -0.84283
    331.08680      -0.46783
    331.09291      -0.59283
    331.09901      -0.34283
    331.10512      -0.34283
    331.11122      -0.84283
    331.11732       0.90717
    331.12343       0.53217
    331.12953      -1.46783
    331.13564      -0.34283
    331.14174      -1.21783
    331.14785      -0.59283
    331.15395       1.28217
    331.16005      -0.96783
    331.16616       0.15717
    331.17226      -1.84283
    331.17837       0.65717
    331.18447       1.03217
    331.19058      -1.21783
    331.19668      -0.21783
    331.20278       0.28217
    331.20889      -0.34283
    331.21499       1.53217
    331.22110      -1.59283
    331.22720      -0.21783
    331.23330      -0.71783
    331.23941      -1.09283
    331.24551      -0.59283
    331.25162      -0.96783
    331.25772      -0.71783
    331.26383       0.78217
    331.26993      -0.34283
    331.27603      -0.84283
    331.28214       1.78217
    331.28824      -2.34283
    331.29435       1.40717
    331.30045      -0.34283
    331.30656       0.28217
    331.31266      -1.96783
    331.31876       0.78217
    331.32487       0.28217
    331.33097      -1.21783
    331.33708      -0.71783
    331.34318       0.28217
    331.34929      -0.46783
    331.35539       1.15717
    331.36149      -0.59283
    331.36760      -0.71783
    331.37370      -0.59283
    331.37981      -0.34283
    331.38591      -1.09283
    331.39202      -0.59283
    331.39812      -0.34283
    331.40422      -0.96783
    331.41033      -0.46783
    331.41643       0.15717
    331.42254      -1.46783
    331.42864      -1.21783
    331.43475       0.03217
    331.44085      -2.96783
    331.44695       0.15717
    331.45306       0.28217
    331.45916      -0.34283
    331.46527      -0.34283
    331.47137       0.03217
    331.47748       2.53217
    331.48358      -2.09283
    331.48968       0.90717
    331.49579      -1.71783
    331.50189      -0.59283
    331.50800      -2.59283
    331.51410       1.03217
    331.52021      -0.21783
    331.52631      -1.46783
    331.53241      -2.71783
    331.53852      -0.46783
    331.54462       0.28217
    331.55073      -0.21783
    331.55683      -1.59283
    331.56293      -1.71783
    331.56904      -0.46783
    331.57514      -1.84283
    331.58125       0.53217
    331.58735      -0.59283
    331.59346      -0.71783
    331.59956       0.78217
    331.60566       0.28217
    331.61177      -0.84283
    331.61787       0.90717
    331.62398      -1.96783
    331.63008      -0.59283
    331.63619       0.15717
    331.64229      -0.71783
    331.64839      -0.21783
    331.65450       0.03217
    331.66060      -1.09283
    331.66671      -0.46783
    331.67281       1.65717
    331.67892      -2.59283
    331.68502      -1.34283
    331.69112       0.15717
    331.69723      -1.71783
    331.70333       1.40717
    331.70944       0.03217
    331.71554       0.40717
    331.72165      -1.71783
    331.72775      -0.09283
    331.73385       1.03217
    331.73996       0.28217
    331.74606      -1.09283
    331.75217       1.15717
    331.75827      -1.59283
    331.76438      -2.21783
    331.77048      -0.34283
    331.77658      -0.84283
    331.78269      -1.21783
    331.78879      -0.59283
    331.79490      -3.09283
    331.80100       0.53217
    331.80711      -1.59283
    331.81321      -0.96783
    331.81931      -0.71783
    331.82542      -0.84283
    331.83152      -1.09283
    331.83763      -0.59283
    331.84373      -0.21783
    331.84984      -0.84283
    331.85594       0.15717
    331.86204       1.90717
    331.86815      -3.46783
    331.87425      -0.71783
    331.88036       0.53217
    331.88646       0.28217
    331.89257      -1.71783
    331.89867      -0.96783
    331.90477       0.53217
    331.91088      -0.84283
    331.91698      -0.21783
    331.92309      -0.84283
    331.92919       0.15717
    331.93529      -0.46783
    331.94140      -1.21783
    331.94750      -1.46783
    331.95361       0.15717
    331.95971      -1.71783
    331.96582      -1.84283
    331.97192      -1.09283
    331.97802      -1.09283
    331.98413      -1.71783
    331.99023      -1.34283
    331.99634       0.15717
    332.00244       0.28217
    332.00855      -0.59283
    332.01465      -1.84283
    332.02075      -0.09283
    332.02686      -0.96783
    332.03296       2.03217
    332.03907      -0.09283
    332.04517      -0.84283
    332.05128       0.03217
    332.05738      -0.71783
    332.06348       1.15717
    332.06959      -1.59283
    332.07569      -1.21783
    332.08180      -0.34283
    332.08790       0.40717
    332.09401      -1.84283
    332.10011      -0.34283
    332.10621       0.90717
    332.11232      -0.59283
    332.11842      -1.84283
    332.12453       1.78217
    332.13063      -0.46783
    332.13674       0.53217
    332.14284      -1.09283
    332.14894      -0.21783
    332.15505      -0.71783
    332.16115      -0.96783
    332.16726      -0.46783
    332.17336      -0.46783
    332.17947      -0.21783
    332.18557      -0.46783
    332.19167      -1.34283
    332.19778      -0.46783
    332.20388      -0.71783
    332.20999      -1.59283
    332.21609      -0.34283
    332.22220       0.15717
    332.22830      -0.96783
    332.23440       0.40717
    332.24051      -0.96783
    332.24661      -0.46783
    332.25272       0.15717
    332.25882       1.78217
    332.26492      -1.34283
    332.27103      -0.09283
    332.27713      -0.46783
    332.28324      -0.96783
    332.28934      -0.09283
    332.29545       0.28217
    332.30155      -2.21783
    332.30765      -0.34283
    332.31376      -2.59283
    332.31986      -1.09283
    332.32597       1.15717
    332.33207       1.28217
    332.33818      -0.96783
    332.34428      -0.09283
    332.35038      -1.84283
    332.35649      -0.09283
    332.36259      -0.09283
    332.36870       0.03217
    332.37480      -1.46783
    332.38091       0.90717
    332.38701      -0.59283
    332.39311      -2.21783
    332.39922       1.28217
    332.40532      -0.71783
    332.41143      -1.34283
    332.41753      -0.09283
    332.42364      -0.71783
    332.42974      -0.71783
    332.43584      -0.84283
    332.44195      -1.09283
    332.44805      -1.96783
    332.45416       0.53217
    332.46026      -2.09283
    332.46637       0.28217
    332.47247      -0.34283
    332.47857      -0.96783
    332.48468      -0.96783
    332.49078      -0.84283
    332.49689      -0.59283
    332.50299      -0.59283
    332.50910       1.53217
    332.51520       0.65717
    332.52130       0.03217
    332.52741       1.53217
    332.53351       0.53217
    332.53962      -0.84283
    332.54572      -0.71783
    332.55183       0.15717
    332.55793      -1.21783
    332.56403      -1.21783
    332.57014       0.53217
    332.57624      -0.96783
    332.58235      -0.96783
    332.58845       0.03217
    332.59455      -1.34283
    332.60066      -0.34283
    332.60676       0.53217
    332.61287      -1.34283
    332.61897       0.65717
    332.62508      -2.21783
    332.63118      -1.34283
    332.63728       0.40717
    332.64339       0.53217
    332.64949       1.03217
    332.65560      -2.46783
    332.66170       0.90717
    332.66781       0.65717
    332.67391      -1.34283
    332.68001      -2.71783
    332.68612       0.28217
    332.69222       0.03217
    332.69833      -0.96783
    332.70443      -2.71783
    332.71054      -1.34283
    332.71664       0.90717
    332.72274      -1.09283
    332.72885       0.53217
    332.73495       0.03217
    332.74106      -0.71783
    332.74716      -1.46783
    332.75327       0.28217
    332.75937      -1.21783
    332.76547       0.78217
    332.77158       0.03217
    332.77768       0.53217
    332.78379       0.40717
    332.78989       1.53217
    332.79600      -0.59283
    332.80210      -0.21783
    332.80820      -0.96783
    332.81431       1.53217
    332.82041      -3.09283
    332.82652      -1.09283
    332.83262      -0.34283
    332.83873       1.78217
    332.84483      -1.34283
    332.85093      -1.09283
    332.85704      -1.34283
    332.86314       0.78217
    332.86925       0.78217
    332.87535      -0.84283
    332.88146      -1.59283
    332.88756       1.03217
    332.89366       1.40717
    332.89977      -0.09283
    332.90587      -1.21783
    332.91198       1.40717
    332.91808      -0.46783
    332.92419      -0.46783
    332.93029       0.53217
    332.93639      -1.34283
    332.94250      -0.59283
    332.94860      -1.21783
    332.95471      -0.59283
    332.96081      -0.09283
    332.96691       0.03217
    332.97302       0.40717
    332.97912       0.53217
    332.98523      -0.34283
    332.99133       0.90717
    332.99744      -1.84283
    333.00354       0.28217
    333.00964      -1.21783
    333.01575       0.53217
    333.02185       1.15717
    333.02796       0.03217
    333.03406      -0.21783
    333.04017       0.90717
    333.04627      -0.96783
    333.05237       0.53217
    333.05848      -1.34283
    333.06458       0.28217
    333.07069      -0.84283
    333.07679      -0.46783
    333.08290       0.40717
    333.08900       0.28217
    333.09510      -0.84283
    333.10121       0.15717
    333.10731      -1.59283
    333.11342      -0.71783
    333.11952       0.28217
    333.12563      -2.96783
    333.13173       0.03217
    333.13783      -0.96783
    333.14394      -1.46783
    333.15004      -0.59283
    333.15615      -1.09283
    333.16225       0.28217
    333.16836       1.40717
    333.17446       0.40717
    333.18056       1.53217
    333.18667      -2.46783
    333.19277      -0.96783
    333.19888      -0.96783
    333.20498      -0.21783
    333.21109      -0.09283
    333.21719      -0.96783
    333.22329      -0.84283
    333.22940      -1.96783
    333.23550       0.65717
    333.24161       1.03217
    333.24771      -1.59283
    333.25382      -0.34283
    333.25992       0.28217
    333.26602      -0.84283
    333.27213      -0.09283
    333.27823       1.03217
    333.28434      -0.71783
    333.29044      -1.34283
    333.29654       0.78217
    333.30265      -0.34283
    333.30875      -2.84283
    333.31486       0.15717
    333.32096      -0.84283
    333.32707      -1.96783
    333.33317       0.40717
    333.33927      -1.46783
    333.34538      -2.34283
    333.35148      -0.59283
    333.35759       1.15717
    333.36369      -1.71783
    333.36980      -1.34283
    333.37590      -0.46783
    333.38200      -0.84283
    333.38811       0.78217
    333.39421      -1.09283
    333.40032      -0.84283
    333.40642      -1.34283
    333.41253      -0.09283
    333.41863       1.40717
    333.42473       0.28217
    333.43084      -0.96783
    333.43694      -0.71783
    333.44305       0.28217
    333.44915      -0.21783
    333.45526      -0.46783
    333.46136      -0.34283
    333.46746      -0.34283
    333.47357      -1.46783
    333.47967      -1.59283
    333.48578       0.28217
    333.49188      -0.09283
    333.49799      -1.46783
    333.50409       0.40717
    333.51019      -0.96783
    333.51630      -0.59283
    333.52240       0.40717
    333.52851      -0.84283
    333.53461      -0.46783
    333.54072      -0.46783
    333.54682      -0.09283
    333.55292      -0.59283
    333.55903       0.78217
    333.56513       0.03217
    333.57124       0.53217
    333.57734      -1.09283
    333.58345       0.90717
    333.58955      -0.96783
    333.59565       0.78217
    333.60176      -0.84283
    333.60786       0.90717
    333.61397      -2.96783
    333.62007      -0.46783
    333.62618      -0.96783
    333.63228       1.15717
    333.63838       0.40717
    333.64449      -1.21783
    333.65059      -0.71783
    333.65670      -0.84283
    333.66280      -0.21783
    333.66890       0.15717
    333.67501      -2.09283
    333.68111      -1.59283
    333.68722      -0.34283
    333.69332       0.78217
    333.69943      -0.96783
    333.70553       0.65717
    333.71163      -0.21783
    333.71774       0.03217
    333.72384      -1.96783
    333.72995      -1.34283
    333.73605       0.78217
    333.74216      -0.21783
    333.74826      -2.21783
    333.75436      -0.21783
    333.76047       0.78217
    333.76657      -0.46783
    333.77268      -0.09283
    333.77878       0.40717
    333.78489      -1.09283
    333.79099       1.53217
    333.79709      -0.96783
    333.80320      -0.71783
    333.80930      -1.09283
    333.81541      -1.34283
    333.82151       2.40717
    333.82762       0.53217
    333.83372       0.53217
    333.83982       0.78217
    333.84593      -0.46783
    333.85203      -1.34283
    333.85814      -1.46783
    333.86424      -0.09283
    333.87035      -0.59283
    333.87645       0.65717
    333.88255      -1.09283
    333.88866      -0.46783
    333.89476      -2.46783
    333.90087      -0.71783
    333.90697       0.03217
    333.91308      -0.84283
    333.91918      -0.21783
    333.92528      -0.46783
    333.93139       0.03217
    333.93749       1.65717
    333.94360      -1.46783
    333.94970      -2.21783
    333.95581       2.78217
    333.96191       1.40717
    333.96801      -2.59283
    333.97412      -2.21783
    333.98022       0.65717
    333.98633      -0.96783
    333.99243      -1.46783
    333.99853      -0.34283
    334.00464      -1.09283
    334.01074      -0.96783
    334.01685       0.40717
    334.02295       0.65717
    334.02906      -0.46783
    334.03516      -1.21783
    334.04126       0.28217
    334.04737      -0.71783
    334.05347       0.78217
    334.05958       0.28217
    334.06568      -2.46783
    334.07179       0.28217
    334.07789       0.03217
    334.08399      -0.46783
    334.09010       1.15717
    334.09620       1.15717
    334.10231      -0.71783
    334.10841       0.15717
    334.11452      -0.71783
    334.12062      -1.46783
    334.12672      -0.46783
    334.13283      -0.09283
    334.13893      -0.71783
    334.14504      -1.84283
    334.15114      -0.46783
    334.15725       2.90717
    334.16335      -3.21783
    334.16945      -0.96783
    334.17556       0.15717
    334.18166       0.03217
    334.18777      -1.84283
    334.19387       0.40717
    334.19998      -0.59283
    334.20608      -0.96783
    334.21218       0.28217
    334.21829       0.53217
    334.22439      -0.96783
    334.23050       0.28217
    334.23660      -0.84283
    334.24271      -0.21783
    334.24881      -0.84283
    334.25491      -0.34283
    334.26102      -0.09283
    334.26712      -2.34283
    334.27323      -0.34283
    334.27933      -1.71783
    334.28544       0.53217
    334.29154       0.28217
    334.29764      -0.46783
    334.30375      -1.71783
    334.30985       0.90717
    334.31596       0.15717
    334.32206      -0.71783
    334.32817       0.65717
    334.33427      -0.71783
    334.34037      -2.46783
    334.34648       0.15717
    334.35258       2.65717
    334.35869      -0.84283
    334.36479       0.28217
    334.37089      -1.96783
    334.37700      -0.71783
    334.38310      -0.21783
    334.38921      -0.46783
    334.39531      -0.96783
    334.40142       0.53217
    334.40752      -1.09283
    334.41362       0.15717
    334.41973       1.15717
    334.42583      -0.34283
    334.43194      -1.34283
    334.43804      -0.46783
    334.44415       0.90717
    334.45025      -0.09283
    334.45635      -1.46783
    334.46246       0.28217
    334.46856      -1.46783
    334.47467       0.40717
    334.48077       0.53217
    334.48688      -0.59283
    334.49298       0.78217
    334.49908       0.40717
    334.50519      -0.71783
    334.51129      -1.96783
    334.51740       1.15717
    334.52350      -0.71783
    334.52961      -0.71783
    334.53571       2.15717
    334.54181      -0.34283
    334.54792      -0.09283
    334.55402       0.53217
    334.56013       1.53217
    334.56623      -0.84283
    334.57234      -0.09283
    334.57844      -2.84283
    334.58454       1.65717
    334.59065       0.28217
    334.59675       0.15717
    334.60286       0.15717
    334.60896       0.65717
    334.61507       0.15717
    334.62117      -0.09283
    334.62727       1.65717
    334.63338      -1.46783
    334.63948      -0.96783
    334.64559      -0.59283
    334.65169      -0.84283
    334.65780      -1.46783
    334.66390       0.15717
    334.67000      -0.96783
    334.67611      -1.34283
    334.68221       0.40717
    334.68832      -1.46783
    334.69442      -0.34283
    334.70052      -0.21783
    334.70663       0.03217
    334.71273       0.15717
    334.71884       0.28217
    334.72494      -0.84283
    334.73105       1.78217
    334.73715       1.40717
    334.74325       0.53217
    334.74936       1.53217
    334.75546      -0.71783
    334.76157      -2.09283
    334.76767       0.78217
    334.77378      -2.71783
    334.77988       0.90717
    334.78598      -2.09283
    334.79209      -0.09283
    334.79819      -2.84283
    334.80430       0.78217
    334.81040      -1.46783
    334.81651      -0.09283
    334.82261      -0.84283
    334.82871       0.78217
    334.83482      -1.34283
    334.84092      -0.46783
    334.84703       1.15717
    334.85313       0.03217
    334.85924      -0.71783
    334.86534       0.78217
    334.87144      -0.71783
    334.87755      -0.34283
    334.88365       0.65717
    334.88976      -1.09283
    334.89586      -1.34283
    334.90197       0.28217
    334.90807      -0.96783
    334.91417      -1.34283
    334.92028       0.03217
    334.92638       0.53217
    334.93249      -0.59283
    334.93859      -0.84283
    334.94470      -0.09283
    334.95080      -0.34283
    334.95690      -0.96783
    334.96301       0.90717
    334.96911      -0.09283
    334.97522       1.78217
    334.98132      -2.21783
    334.98743       1.78217
    334.99353       2.78217
    334.99963       0.15717
    335.00574       1.65717
    335.01184       1.15717
    335.01795      -0.21783
    335.02405       0.15717
    335.03016      -0.71783
    335.03626       0.53217
    335.04236       0.03217
    335.04847       1.65717
    335.05457      -0.84283
    335.06068      -0.34283
    335.06678      -0.34283
    335.07288      -0.59283
    335.07899       1.15717
    335.08509      -0.09283
    335.09120      -0.71783
    335.09730       0.28217
    335.10341      -1.46783
    335.10951      -0.71783
    335.11561       0.40717
    335.12172       0.40717
    335.12782       0.15717
    335.13393       1.40717
    335.14003      -0.71783
    335.14614       0.15717
    335.15224      -0.71783
    335.15834      -1.59283
    335.16445       0.15717
    335.17055       0.15717
    335.17666      -0.46783
    335.18276      -0.59283
    335.18887      -1.46783
    335.19497       0.28217
    335.20107       1.65717
    335.20718      -1.59283
    335.21328       0.53217
    335.21939      -1.34283
    335.22549       0.90717
    335.23160       1.15717
    335.23770      -0.34283
    335.24380       0.78217
    335.24991       0.03217
    335.25601       0.03217
    335.26212       0.03217
    335.26822      -0.71783
    335.27433       2.15717
    335.28043      -0.96783
    335.28653      -0.59283
    335.29264      -0.59283
    335.29874      -1.46783
    335.30485      -1.09283
    335.31095      -0.21783
    335.31706       0.03217
    335.32316      -1.34283
    335.32926      -0.96783
    335.33537      -1.59283
    335.34147      -1.96783
    335.34758       2.40717
    335.35368       0.03217
    335.35979      -1.09283
    335.36589      -1.09283
    335.37199      -0.59283
    335.37810      -0.34283
    335.38420      -1.71783
    335.39031       0.78217
    335.39641      -0.46783
    335.40251       0.15717
    335.40862       2.03217
    335.41472       0.90717
    335.42083      -3.21783
    335.42693       0.90717
    335.43304      -1.34283
    335.43914      -1.34283
    335.44524       0.28217
    335.45135       0.90717
    335.45745      -1.34283
    335.46356       0.03217
    335.46966      -1.09283
    335.47577      -3.96783
    335.48187       1.78217
    335.48797       0.28217
    335.49408       0.90717
    335.50018       0.78217
    335.50629       0.40717
    335.51239      -1.96783
    335.51850       3.53217
    335.52460      -0.21783
    335.53070      -0.34283
    335.53681      -1.46783
    335.54291      -0.71783
    335.54902      -1.59283
    335.55512      -1.34283
    335.56123      -1.46783
    335.56733       0.78217
    335.57343      -1.21783
    335.57954      -1.46783
    335.58564       1.78217
    335.59175      -1.59283
    335.59785      -1.21783
    335.60396       1.03217
    335.61006       0.15717
    335.61616      -0.71783
    335.62227       2.03217
    335.62837      -1.84283
    335.63448       0.53217
    335.64058       0.53217
    335.64669       2.90717
    335.65279      -2.59283
    335.65889       0.15717
    335.66500       0.78217
    335.67110      -0.21783
    335.67721      -1.21783
    335.68331       0.53217
    335.68942       1.03217
    335.69552       0.03217
    335.70162      -1.84283
    335.70773      -0.71783
    335.71383       0.53217
    335.71994      -1.09283
    335.72604      -1.84283
    335.73215      -1.09283
    335.73825       0.03217
    335.74435      -0.46783
    335.75046      -0.21783
    335.75656      -0.21783
    335.76267      -1.84283
    335.76877       0.40717
    335.77487      -0.21783
    335.78098       0.03217
    335.78708       0.78217
    335.79319       0.78217
    335.79929       0.28217
    335.80540      -1.09283
    335.81150      -0.34283
    335.81760      -0.84283
    335.82371       0.78217
    335.82981      -0.09283
    335.83592      -1.46783
    335.84202      -0.09283
    335.84813       0.28217
    335.85423      -2.21783
    335.86033       0.28217
    335.86644       1.15717
    335.87254      -0.71783
    335.87865      -0.59283
    335.88475      -1.96783
    335.89086       0.90717
    335.89696       1.40717
    335.90306      -1.34283
    335.90917      -0.46783
    335.91527       0.40717
    335.92138       1.03217
    335.92748       1.65717
    335.93359      -2.84283
    335.93969      -0.34283
    335.94579      -2.34283
    335.95190       0.15717
    335.95800      -0.71783
    335.96411      -1.09283
    335.97021      -1.59283
    335.97632       0.40717
    335.98242      -1.21783
    335.98852      -0.59283
    335.99463      -1.59283
    336.00073      -0.34283
    336.00684       0.15717
    336.01294      -0.71783
    336.01905       0.28217
    336.02515      -0.34283
    336.03125      -0.09283
    336.03736       1.28217
    336.04346      -0.59283
    336.04957      -0.09283
    336.05567       0.15717
    336.06178      -0.59283
    336.06788       0.03217
    336.07398      -0.21783
    336.08009      -0.59283
    336.08619      -1.84283
    336.09230      -2.09283
    336.09840      -1.21783
    336.10450       0.28217
    336.11061      -1.71783
    336.11671       1.03217
    336.12282       1.40717
    336.12892      -2.59283
    336.13503      -1.34283
    336.14113      -0.21783
    336.14723       0.40717
    336.15334       0.03217
    336.15944      -0.59283
    336.16555       0.40717
    336.17165      -0.09283
    336.17776       1.53217
    336.18386      -1.09283
    336.18996       0.03217
    336.19607       0.65717
    336.20217       0.15717
    336.20828      -1.59283
    336.21438      -0.59283
    336.22049      -0.84283
    336.22659       0.15717
    336.23269      -0.34283
    336.23880      -0.21783
    336.24490      -0.59283
    336.25101      -1.21783
    336.25711       0.03217
    336.26322      -0.71783
    336.26932      -0.59283
    336.27542      -0.46783
    336.28153      -1.46783
    336.28763       1.15717
    336.29374       0.28217
    336.29984      -1.09283
    336.30595       1.90717
    336.31205      -1.84283
    336.31815       0.03217
    336.32426       1.53217
    336.33036       1.78217
    336.33647      -1.84283
    336.34257       0.15717
    336.34868       1.53217
    336.35478      -0.09283
    336.36088      -2.09283
    336.36699       1.40717
    336.37309      -1.34283
    336.37920       0.65717
    336.38530      -0.96783
    336.39141      -1.34283
    336.39751       1.03217
    336.40361       0.28217
    336.40972      -0.34283
    336.41582      -0.71783
    336.42193       0.53217
    336.42803       0.15717
    336.43414       0.65717
    336.44024       0.28217
    336.44634      -0.46783
    336.45245      -0.34283
    336.45855      -0.59283
    336.46466      -1.34283
    336.47076      -1.84283
    336.47686      -2.21783
    336.48297       1.03217
    336.48907      -0.84283
    336.49518      -0.71783
    336.50128       0.65717
    336.50739       1.03217
    336.51349      -1.34283
    336.51959      -1.21783
    336.52570       1.03217
    336.53180      -2.46783
    336.53791      -0.34283
    336.54401       0.15717
    336.55012      -0.71783
    336.55622       0.78217
    336.56232      -3.09283
    336.56843       0.15717
    336.57453       0.78217
    336.58064      -1.59283
    336.58674      -1.71783
    336.59285       0.65717
    336.59895      -1.34283
    336.60505      -0.09283
    336.61116      -1.71783
    336.61726       0.53217
    336.62337      -0.59283
    336.62947      -0.21783
    336.63558      -1.59283
    336.64168      -0.09283
    336.64778      -0.96783
    336.65389       1.90717
    336.65999      -0.21783
    336.66610      -1.21783
    336.67220      -0.71783
    336.67831       1.40717
    336.68441      -0.96783
    336.69051       0.03217
    336.69662       0.40717
    336.70272      -0.59283
    336.70883       0.03217
    336.71493       0.03217
    336.72104      -0.71783
    336.72714      -1.21783
    336.73324       0.65717
    336.73935      -0.34283
    336.74545      -2.46783
    336.75156       0.40717
    336.75766      -1.71783
    336.76377      -0.84283
    336.76987      -0.34283
    336.77597      -2.21783
    336.78208      -0.46783
    336.78818      -1.59283
    336.79429       1.90717
    336.80039      -0.84283
    336.80649       0.53217
    336.81260      -2.09283
    336.81870      -0.84283
    336.82481       0.90717
    336.83091      -0.59283
    336.83702       2.03217
    336.84312       1.03217
    336.84922       0.28217
    336.85533      -0.09283
    336.86143       0.28217
    336.86754      -2.21783
    336.87364       1.15717
    336.87975       0.40717
    336.88585      -0.09283
    336.89195       0.40717
    336.89806      -0.34283
    336.90416       0.40717
    336.91027      -0.21783
    336.91637      -1.34283
    336.92248      -0.84283
    336.92858       0.03217
    336.93468      -0.84283
    336.94079       0.53217
    336.94689      -0.71783
    336.95300       0.28217
    336.95910      -0.09283
    336.96521       2.03217
    336.97131       0.03217
    336.97741       0.53217
    336.98352       0.40717
    336.98962      -0.96783
    336.99573      -2.21783
    337.00183      -0.84283
    337.00794      -0.96783
    337.01404      -2.34283
    337.02014      -2.09283
    337.02625      -0.09283
    337.03235      -0.71783
    337.03846       1.65717
    337.04456      -3.59283
    337.05067       1.40717
    337.05677       0.03217
    337.06287       0.15717
    337.06898      -0.46783
    337.07508       0.15717
    337.08119      -0.21783
    337.08729      -0.21783
    337.09340       0.40717
    337.09950       0.78217
    337.10560      -1.59283
    337.11171      -1.21783
    337.11781       0.15717
    337.12392      -1.09283
    337.13002       1.40717
    337.13613      -1.09283
    337.14223      -1.71783
    337.14833       1.53217
    337.15444      -0.84283
    337.16054       0.03217
    337.16665       0.28217
    337.17275      -0.46783
    337.17885      -2.71783
    337.18496       0.15717
    337.19106       0.78217
    337.19717      -0.46783
    337.20327       0.03217
    337.20938       1.40717
    337.21548      -0.09283
    337.22158       0.65717
    337.22769      -0.34283
    337.23379       1.90717
    337.23990      -0.59283
    337.24600      -0.71783
    337.25211       1.78217
    337.25821      -0.34283
    337.26431       0.40717
    337.27042       3.03217
    337.27652      -2.84283
    337.28263       0.28217
    337.28873       0.15717
    337.29484      -1.46783
    337.30094      -0.71783
    337.30704       1.03217
    337.31315       0.15717
    337.31925       1.90717
    337.32536      -2.46783
    337.33146       0.78217
    337.33757       0.65717
    337.34367       1.40717
    337.34977      -0.96783
    337.35588       1.90717
    337.36198      -0.09283
    337.36809       1.03217
    337.37419      -2.09283
    337.38030       0.15717
    337.38640      -0.96783
    337.39250      -0.71783
    337.39861      -1.34283
    337.40471       0.28217
    337.41082       0.65717
    337.41692      -0.46783
    337.42303      -0.34283
    337.42913      -2.09283
    337.43523       0.90717
    337.44134      -1.46783
    337.44744       0.03217
    337.45355       0.28217
    337.45965      -1.59283
    337.46576       0.40717
    337.47186      -1.34283
    337.47796      -0.34283
    337.48407       1.65717
    337.49017      -3.34283
    337.49628       1.90717
    337.50238       0.03217
    337.50848      -0.84283
    337.51459      -2.09283
    337.52069      -0.34283
    337.52680      -0.71783
    337.53290       0.15717
    337.53901      -2.34283
    337.54511      -1.46783
    337.55121      -0.09283
    337.55732       0.65717
    337.56342      -1.46783
    337.56953      -0.46783
    337.57563      -0.46783
    337.58174      -1.59283
    337.58784      -0.96783
    337.59394      -0.84283
    337.60005       0.03217
    337.60615      -1.21783
    337.61226       0.78217
    337.61836      -0.34283
    337.62447      -1.21783
    337.63057      -2.21783
    337.63667      -0.84283
    337.64278      -1.21783
    337.64888      -0.59283
    337.65499      -0.84283
    337.66109      -2.46783
    337.66720      -0.71783
    337.67330      -1.46783
    337.67940       0.90717
    337.68551      -0.34283
    337.69161      -1.09283
    337.69772      -0.46783
    337.70382      -0.34283
    337.70993      -0.84283
    337.71603       0.65717
    337.72213      -1.59283
    337.72824      -0.59283
    337.73434      -0.84283
    337.74045      -0.59283
    337.74655       0.03217
    337.75266       1.03217
    337.75876       0.40717
    337.76486      -1.71783
    337.77097      -1.46783
    337.77707      -2.34283
    337.78318      -1.09283
    337.78928      -0.09283
    337.79539      -0.71783
    337.80149       0.03217
    337.80759      -1.09283
    337.81370       0.28217
    337.81980      -0.34283
    337.82591      -1.34283
    337.83201      -0.96783
    337.83812      -0.71783
    337.84422      -0.09283
    337.85032       0.15717
    337.85643      -1.71783
    337.86253      -0.46783
    337.86864       0.28217
    337.87474       0.90717
    337.88084       1.78217
    337.88695       1.53217
    337.89305      -0.96783
    337.89916      -1.21783
    337.90526      -1.21783
    337.91137       0.40717
    337.91747      -0.84283
    337.92357       1.65717
    337.92968      -0.21783
    337.93578      -0.34283
    337.94189      -2.46783
    337.94799       0.65717
    337.95410       1.15717
    337.96020      -3.96783
    337.96630      -1.59283
    337.97241       0.65717
    337.97851       0.53217
    337.98462      -1.59283
    337.99072      -0.34283
    337.99683      -2.96783
    338.00293       1.40717
    338.00903      -0.34283
    338.01514       0.78217
    338.02124       0.15717
    338.02735      -1.59283
    338.03345       0.40717
    338.03956       0.15717
    338.04566      -1.09283
    338.05176      -0.59283
    338.05787      -0.59283
    338.06397       0.28217
    338.07008      -1.34283
    338.07618      -1.59283
    338.08229      -0.09283
    338.08839       1.28217
    338.09449      -2.21783
    338.10060       0.15717
    338.10670      -0.46783
    338.11281      -0.84283
    338.11891      -0.21783
    338.12502       0.28217
    338.13112       0.28217
    338.13722       0.15717
    338.14333      -0.84283
    338.14943       0.03217
    338.15554       1.78217
    338.16164      -1.34283
    338.16775      -1.21783
    338.17385      -0.46783
    338.17995      -0.71783
    338.18606      -0.34283
    338.19216      -0.09283
    338.19827      -0.59283
    338.20437      -1.21783
    338.21047      -0.46783
    338.21658       1.53217
    338.22268      -2.09283
    338.22879      -0.96783
    338.23489       0.65717
    338.24100      -0.21783
    338.24710      -0.46783
    338.25320       0.03217
    338.25931       0.03217
    338.26541      -0.59283
    338.27152      -0.21783
    338.27762      -0.34283
    338.28373       0.40717
    338.28983       0.65717
    338.29593      -0.46783
    338.30204       0.15717
    338.30814      -0.09283
    338.31425      -1.71783
    338.32035       0.90717
    338.32646      -1.59283
    338.33256       0.40717
    338.33866      -1.21783
    338.34477      -0.96783
    338.35087       1.40717
    338.35698      -1.34283
    338.36308      -1.59283
    338.36919       0.53217
    338.37529       0.15717
    338.38139       0.15717
    338.38750      -0.21783
    338.39360       1.03217
    338.39971       0.40717
    338.40581       0.78217
    338.41192      -1.71783
    338.41802      -0.09283
    338.42412      -0.84283
    338.43023       1.28217
    338.43633       0.65717
    338.44244      -2.21783
    338.44854      -1.46783
    338.45465      -0.21783
    338.46075      -0.84283
    338.46685      -0.34283
    338.47296       0.65717
    338.47906      -1.09283
    338.48517      -0.59283
    338.49127       0.03217
    338.49738       0.65717
    338.50348      -2.09283
    338.50958      -0.71783
    338.51569      -0.59283
    338.52179       1.40717
    338.52790       0.53217
    338.53400       1.90717
    338.54010      -0.09283
    338.54621      -1.84283
    338.55231      -0.96783
    338.55842      -1.96783
    338.56452      -0.34283
    338.57063       0.03217
    338.57673      -1.09283
    338.58283       0.90717
    338.58894      -0.59283
    338.59504      -0.46783
    338.60115      -1.59283
    338.60725       0.15717
    338.61336       0.03217
    338.61946      -0.71783
    338.62556      -0.96783
    338.63167      -1.46783
    338.63777      -0.21783
    338.64388      -0.59283
    338.64998      -0.59283
    338.65609      -0.09283
    338.66219       0.28217
    338.66829      -0.96783
    338.67440       0.03217
    338.68050      -0.09283
    338.68661      -1.71783
    338.69271      -1.09283
    338.69882       0.15717
    338.70492      -0.34283
    338.71102      -1.59283
    338.71713      -0.84283
    338.72323       0.90717
    338.72934      -1.46783
    338.73544       0.78217
    338.74155       1.40717
    338.74765      -0.96783
    338.75375       0.65717
    338.75986      -1.34283
    338.76596       0.40717
    338.77207      -1.96783
    338.77817       0.78217
    338.78428       1.28217
    338.79038       1.65717
    338.79648      -1.21783
    338.80259       0.40717
    338.80869       0.65717
    338.81480      -1.34283
    338.82090       1.03217
    338.82701      -3.09283
    338.83311      -0.34283
    338.83921      -0.71783
    338.84532      -0.59283
    338.85142      -0.34283
    338.85753      -0.96783
    338.86363       0.53217
    338.86974      -2.46783
    338.87584      -0.84283
    338.88194       1.03217
    338.88805       0.28217
    338.89415      -0.71783
    338.90026      -1.46783
    338.90636       1.15717
    338.91246      -1.46783
    338.91857      -1.71783
    338.92467       0.65717
    338.93078      -0.59283
    338.93688       0.90717
    338.94299      -1.59283
    338.94909      -0.96783
    338.95519      -0.46783
    338.96130      -1.46783
    338.96740       1.15717
    338.97351       2.28217
    338.97961      -0.96783
    338.98572       1.40717
    338.99182       0.90717
    338.99792      -1.21783
    339.00403       0.65717
    339.01013      -2.46783
    339.01624       0.03217
    339.02234      -0.34283
    339.02845      -0.59283
    339.03455      -0.09283
    339.04065      -0.09283
    339.04676      -0.59283
    339.05286       0.15717
    339.05897       0.15717
    339.06507       0.53217
    339.07118       1.28217
    339.07728       0.28217
    339.08338       0.90717
    339.08949      -0.96783
    339.09559       2.15717
    339.10170      -0.34283
    339.10780       0.90717
    339.11391       0.03217
    339.12001      -0.59283
[truncated: 59,081 more chars]
