# Supplementary material for: Solvent Controlled Generation of Spin Active Polarons in Two-Dimensional Material under UV Light Irradiation
Source: J Am Chem Soc. 2024 May 2;146(22):15010–8. doi: 10.1021/jacs.3c13296 (PMC11157526; doi:10.1021/jacs.3c13296)
Supplement: Supplementary file 1 — ja3c13296_si_001.zip [file ja3c13296_si_001.zip › Data_archive/EPR-raw-data/Figure-1b-GF-Acetone-light-90K.txt]

waves=1 length=8192 data=CH1/2 
title= ~
sample= ~
comment= ~
date= 2020/11/06~13:22:37
cf325.000 st120.00 rmfirst fq100.00 md0.6x1
am3.00x100 tc0.03 uF9088.693000 MHz uP0.60000    mW 
accumu= 3
===== CH1 data Wave No.1 ===== 
mT            Intensity 
    300.00000     109.84686
    300.00610     111.22186
    300.01221     110.84686
    300.01831     109.34686
    300.02442     106.34686
    300.03052     105.22186
    300.03663     106.47186
    300.04273     104.22186
    300.04883     103.09686
    300.05494     104.22186
    300.06104     104.47186
    300.06715     104.09686
    300.07325     102.84686
    300.07936     103.47186
    300.08546     103.97186
    300.09156     104.84686
    300.09767     106.22186
    300.10377     106.72186
    300.10988     109.22186
    300.11598     111.22186
    300.12209     112.09686
    300.12819     113.47186
    300.13429     114.22186
    300.14040     115.47186
    300.14650     113.72186
    300.15261     112.47186
    300.15871     115.22186
    300.16482     115.59686
    300.17092     115.84686
    300.17702     116.72186
    300.18313     116.09686
    300.18923     117.22186
    300.19534     117.09686
    300.20144     114.22186
    300.20754     116.59686
    300.21365     118.84686
    300.21975     120.34686
    300.22586     114.97186
    300.23196     111.34686
    300.23807     111.09686
    300.24417     113.47186
    300.25027     119.97186
    300.25638     121.59686
    300.26248     121.22186
    300.26859     121.59686
    300.27469     123.47186
    300.28080     125.72186
    300.28690     124.97186
    300.29300     123.47186
    300.29911     121.97186
    300.30521     121.97186
    300.31132     123.34686
    300.31742     126.72186
    300.32353     130.09685
    300.32963     129.34685
    300.33573     130.34685
    300.34184     132.22185
    300.34794     132.84685
    300.35405     135.22185
    300.36015     135.59685
    300.36626     133.34685
    300.37236     131.09685
    300.37846     126.59686
    300.38457     126.09686
    300.39067     125.47186
    300.39678     122.59686
    300.40288     120.09686
    300.40899     118.34686
    300.41509     119.22186
    300.42119     120.84686
    300.42730     121.09686
    300.43340     118.34686
    300.43951     116.84686
    300.44561     117.09686
    300.45172     118.22186
    300.45782     118.34686
    300.46392     115.97186
    300.47003     113.97186
    300.47613     114.59686
    300.48224     112.34686
    300.48834     113.72186
    300.49445     115.34686
    300.50055     118.47186
    300.50665     117.84686
    300.51276     116.97186
    300.51886     118.34686
    300.52497     121.84686
    300.53107     123.59686
    300.53717     125.47186
    300.54328     123.34686
    300.54938     122.84686
    300.55549     123.34686
    300.56159     124.47186
    300.56770     123.84686
    300.57380     123.47186
    300.57990     119.22186
    300.58601     118.97186
    300.59211     119.09686
    300.59822     117.72186
    300.60432     116.22186
    300.61043     115.97186
    300.61653     113.59686
    300.62263     112.72186
    300.62874     113.09686
    300.63484     114.22186
    300.64095     114.47186
    300.64705     113.59686
    300.65316     113.47186
    300.65926     112.97186
    300.66536     111.47186
    300.67147     113.84686
    300.67757     113.09686
    300.68368     113.09686
    300.68978     112.22186
    300.69589     111.22186
    300.70199     109.22186
    300.70809     104.97186
    300.71420     101.97186
    300.72030     100.84686
    300.72641     103.22186
    300.73251     102.47186
    300.73862      99.97186
    300.74472      97.09686
    300.75082      96.34686
    300.75693     100.47186
    300.76303     104.47186
    300.76914     107.84686
    300.77524     110.34686
    300.78135     111.34686
    300.78745     114.09686
    300.79355     116.34686
    300.79966     119.84686
    300.80576     118.97186
    300.81187     117.84686
    300.81797     117.09686
    300.82408     119.34686
    300.83018     121.72186
    300.83628     118.34686
    300.84239     117.97186
    300.84849     116.84686
    300.85460     118.84686
    300.86070     122.22186
    300.86681     124.72186
    300.87291     124.72186
    300.87901     122.09686
    300.88512     117.72186
    300.89122     116.59686
    300.89733     117.22186
    300.90343     118.22186
    300.90953     116.59686
    300.91564     117.22186
    300.92174     117.22186
    300.92785     116.47186
    300.93395     114.84686
    300.94006     112.47186
    300.94616     107.34686
    300.95226     104.84686
    300.95837     103.84686
    300.96447     105.22186
    300.97058     108.09686
    300.97668     109.97186
    300.98279     111.09686
    300.98889     111.97186
    300.99499     114.97186
    301.00110     118.09686
    301.00720     120.09686
    301.01331     120.47186
    301.01941     119.59686
    301.02552     117.84686
    301.03162     116.97186
    301.03772     116.59686
    301.04383     115.59686
    301.04993     112.59686
    301.05604     113.09686
    301.06214     112.09686
    301.06825     110.47186
    301.07435     106.47186
    301.08045     104.22186
    301.08656     106.84686
    301.09266     110.59686
    301.09877     114.34686
    301.10487     114.59686
    301.11098     113.34686
    301.11708     112.59686
    301.12318     110.84686
    301.12929     109.59686
    301.13539     111.84686
    301.14150     112.47186
    301.14760     113.22186
    301.15371     113.09686
    301.15981     113.72186
    301.16591     116.97186
    301.17202     120.47186
    301.17812     120.34686
    301.18423     119.09686
    301.19033     116.72186
    301.19644     114.72186
    301.20254     111.09686
    301.20864     105.84686
    301.21475     103.34686
    301.22085     101.72186
    301.22696     101.72186
    301.23306     104.59686
    301.23916     108.47186
    301.24527     114.84686
    301.25137     119.59686
    301.25748     124.09686
    301.26358     130.47185
    301.26969     130.47185
    301.27579     127.84686
    301.28189     124.72186
    301.28800     123.97186
    301.29410     125.84686
    301.30021     128.34685
    301.30631     130.09685
    301.31242     129.22185
    301.31852     128.84685
    301.32462     130.09685
    301.33073     128.97185
    301.33683     130.09685
    301.34294     128.97185
    301.34904     131.09685
    301.35515     133.84685
    301.36125     136.97185
    301.36735     141.09685
    301.37346     144.59685
    301.37956     146.34685
    301.38567     145.09685
    301.39177     142.34685
    301.39788     145.34685
    301.40398     143.97185
    301.41008     145.09685
    301.41619     145.22185
    301.42229     142.97185
    301.42840     140.22185
    301.43450     137.47185
    301.44061     136.72185
    301.44671     136.72185
    301.45281     135.09685
    301.45892     135.47185
    301.46502     134.97185
    301.47113     131.84685
    301.47723     128.09685
    301.48334     126.34686
    301.48944     126.97186
    301.49554     126.09686
    301.50165     127.34686
    301.50775     127.72186
    301.51386     126.97186
    301.51996     127.09686
    301.52607     127.22186
    301.53217     128.09685
    301.53827     128.47185
    301.54438     128.97185
    301.55048     128.97185
    301.55659     127.72186
    301.56269     127.72186
    301.56880     125.97186
    301.57490     127.84686
    301.58100     126.72186
    301.58711     125.72186
    301.59321     126.84686
    301.59932     127.84686
    301.60542     127.72186
    301.61152     131.22185
    301.61763     132.72185
    301.62373     133.72185
    301.62984     136.09685
    301.63594     134.47185
    301.64205     129.59685
    301.64815     128.72185
    301.65425     128.72185
    301.66036     128.72185
    301.66646     126.47186
    301.67257     122.72186
    301.67867     121.34686
    301.68478     124.34686
    301.69088     122.22186
    301.69698     117.97186
    301.70309     114.09686
    301.70919     111.84686
    301.71530     112.34686
    301.72140     110.34686
    301.72751     107.97186
    301.73361     107.09686
    301.73971     104.09686
    301.74582     103.72186
    301.75192     103.22186
    301.75803     100.72186
    301.76413     102.59686
    301.77024     104.09686
    301.77634     105.84686
    301.78244     106.34686
    301.78855     107.97186
    301.79465     107.09686
    301.80076     106.97186
    301.80686     106.34686
    301.81297     109.22186
    301.81907     110.47186
    301.82517     112.22186
    301.83128     112.59686
    301.83738     111.97186
    301.84349     111.59686
    301.84959     108.09686
    301.85570     108.97186
    301.86180     111.09686
    301.86790     113.59686
    301.87401     116.22186
    301.88011     116.59686
    301.88622     118.59686
    301.89232     118.97186
    301.89843     119.22186
    301.90453     114.84686
    301.91063     112.59686
    301.91674     111.72186
    301.92284     110.59686
    301.92895     110.97186
    301.93505     109.84686
    301.94115     106.34686
    301.94726     105.47186
    301.95336     105.22186
    301.95947     104.34686
    301.96557     104.97186
    301.97168     105.97186
    301.97778     104.09686
    301.98388     104.72186
    301.98999     105.09686
    301.99609     108.47186
    302.00220     112.59686
    302.00830     117.22186
    302.01441     117.09686
    302.02051     116.84686
    302.02661     111.72186
    302.03272     110.22186
    302.03882     110.34686
    302.04493     111.09686
    302.05103     114.72186
    302.05714     114.47186
    302.06324     113.09686
    302.06934     112.47186
    302.07545     113.22186
    302.08155     114.72186
    302.08766     114.72186
    302.09376     117.09686
    302.09987     118.72186
    302.10597     120.97186
    302.11207     122.59686
    302.11818     121.09686
    302.12428     118.59686
    302.13039     117.72186
    302.13649     120.47186
    302.14260     121.84686
    302.14870     121.09686
    302.15480     121.47186
    302.16091     120.72186
    302.16701     123.97186
    302.17312     125.09686
    302.17922     127.97186
    302.18533     131.59685
    302.19143     132.09685
    302.19753     131.84685
    302.20364     128.47185
    302.20974     127.97186
    302.21585     127.97186
    302.22195     128.47185
    302.22806     129.34685
    302.23416     125.84686
    302.24026     127.47186
    302.24637     128.34685
    302.25247     130.22185
    302.25858     132.97185
    302.26468     134.34685
    302.27079     137.34685
    302.27689     138.47185
    302.28299     137.22185
    302.28910     137.09685
    302.29520     135.47185
    302.30131     135.34685
    302.30741     132.59685
    302.31351     133.22185
    302.31962     133.97185
    302.32572     129.72185
    302.33183     129.59685
    302.33793     130.97185
    302.34404     131.72185
    302.35014     132.97185
    302.35624     131.22185
    302.36235     132.22185
    302.36845     130.72185
    302.37456     129.72185
    302.38066     131.72185
    302.38677     135.84685
    302.39287     139.09685
    302.39897     140.84685
    302.40508     138.34685
    302.41118     139.34685
    302.41729     137.34685
    302.42339     139.22185
    302.42950     140.34685
    302.43560     139.34685
    302.44170     138.84685
    302.44781     137.47185
    302.45391     137.72185
    302.46002     136.09685
    302.46612     134.59685
    302.47223     133.84685
    302.47833     135.72185
    302.48443     138.34685
    302.49054     137.84685
    302.49664     141.22185
    302.50275     142.59685
    302.50885     141.72185
    302.51496     136.97185
    302.52106     134.84685
    302.52716     134.59685
    302.53327     134.84685
    302.53937     132.59685
    302.54548     134.09685
    302.55158     132.47185
    302.55769     130.34685
    302.56379     127.72186
    302.56989     128.84685
    302.57600     128.22185
    302.58210     125.09686
    302.58821     119.59686
    302.59431     116.59686
    302.60042     113.84686
    302.60652     113.34686
    302.61262     114.72186
    302.61873     116.97186
    302.62483     115.59686
    302.63094     116.09686
    302.63704     117.84686
    302.64314     118.84686
    302.64925     115.84686
    302.65535     113.59686
    302.66146     112.59686
    302.66756     113.47186
    302.67367     112.72186
    302.67977     113.22186
    302.68587     114.84686
    302.69198     113.72186
    302.69808     112.59686
    302.70419     110.84686
    302.71029     108.84686
    302.71640     110.97186
    302.72250     110.34686
    302.72860     108.97186
    302.73471     107.97186
    302.74081     107.34686
    302.74692     107.34686
    302.75302     107.97186
    302.75913     109.59686
    302.76523     113.22186
    302.77133     115.72186
    302.77744     119.22186
    302.78354     120.59686
    302.78965     118.84686
    302.79575     117.72186
    302.80186     118.09686
    302.80796     124.09686
    302.81406     126.47186
    302.82017     130.22185
    302.82627     129.59685
    302.83238     128.34685
    302.83848     127.22186
    302.84459     128.34685
    302.85069     128.97185
    302.85679     126.47186
    302.86290     123.22186
    302.86900     123.22186
    302.87511     124.47186
    302.88121     122.84686
    302.88732     120.72186
    302.89342     121.34686
    302.89952     121.34686
    302.90563     124.72186
    302.91173     129.47185
    302.91784     132.22185
    302.92394     134.34685
    302.93005     135.47185
    302.93615     136.59685
    302.94225     139.09685
    302.94836     140.09685
    302.95446     141.34685
    302.96057     141.09685
    302.96667     138.34685
    302.97277     137.72185
    302.97888     137.09685
    302.98498     138.09685
    302.99109     135.47185
    302.99719     136.22185
    303.00330     136.22185
    303.00940     135.59685
    303.01550     134.34685
    303.02161     137.22185
    303.02771     141.22185
    303.03382     144.34685
    303.03992     146.72185
    303.04603     149.59685
    303.05213     151.09685
    303.05823     150.22185
    303.06434     150.34685
    303.07044     149.84685
    303.07655     149.59685
    303.08265     151.59685
    303.08876     152.22185
    303.09486     153.34685
    303.10096     151.97185
    303.10707     151.72185
    303.11317     152.97185
    303.11928     152.22185
    303.12538     151.22185
    303.13149     150.84685
    303.13759     149.34685
    303.14369     148.59685
    303.14980     148.09685
    303.15590     145.47185
    303.16201     142.72185
    303.16811     137.84685
    303.17422     134.34685
    303.18032     134.72185
    303.18642     133.72185
    303.19253     135.34685
    303.19863     132.84685
    303.20474     131.97185
    303.21084     133.59685
    303.21695     132.59685
    303.22305     131.09685
    303.22915     129.22185
    303.23526     128.84685
    303.24136     129.59685
    303.24747     127.84686
    303.25357     127.59686
    303.25968     127.34686
    303.26578     128.84685
    303.27188     127.47186
    303.27799     129.34685
    303.28409     130.59685
    303.29020     128.97185
    303.29630     128.84685
    303.30241     129.84685
    303.30851     128.97185
    303.31461     130.72185
    303.32072     129.72185
    303.32682     130.22185
    303.33293     128.84685
    303.33903     124.59686
    303.34513     125.34686
    303.35124     123.72186
    303.35734     122.09686
    303.36345     121.22186
    303.36955     117.72186
    303.37566     117.84686
    303.38176     114.59686
    303.38786     113.72186
    303.39397     115.34686
    303.40007     115.59686
    303.40618     118.09686
    303.41228     117.22186
    303.41839     118.34686
    303.42449     120.72186
    303.43059     120.59686
    303.43670     117.97186
    303.44280     115.22186
    303.44891     117.97186
    303.45501     122.09686
    303.46112     127.09686
    303.46722     131.72185
    303.47332     130.97185
    303.47943     130.22185
    303.48553     128.59685
    303.49164     126.97186
    303.49774     128.34685
    303.50385     127.47186
    303.50995     129.09685
    303.51605     129.97185
    303.52216     129.34685
    303.52826     130.34685
    303.53437     132.47185
    303.54047     132.59685
    303.54658     133.59685
    303.55268     134.09685
    303.55878     134.34685
    303.56489     137.59685
    303.57099     140.84685
    303.57710     139.84685
    303.58320     140.34685
    303.58931     143.59685
    303.59541     142.59685
    303.60151     143.47185
    303.60762     144.34685
    303.61372     147.22185
    303.61983     148.34685
    303.62593     147.34685
    303.63204     148.22185
    303.63814     147.47185
    303.64424     145.47185
    303.65035     143.22185
    303.65645     142.34685
    303.66256     142.22185
    303.66866     144.59685
    303.67476     148.84685
    303.68087     150.72185
    303.68697     150.72185
    303.69308     149.09685
    303.69918     148.84685
    303.70529     149.72185
    303.71139     152.09685
    303.71749     154.34685
    303.72360     153.59685
    303.72970     154.84685
    303.73581     154.09685
    303.74191     150.97185
    303.74802     149.84685
    303.75412     149.47185
    303.76022     145.84685
    303.76633     141.09685
    303.77243     139.59685
    303.77854     140.47185
    303.78464     140.47185
    303.79075     140.97185
    303.79685     140.97185
    303.80295     141.34685
    303.80906     140.97185
    303.81516     139.97185
    303.82127     140.22185
    303.82737     137.72185
    303.83348     140.47185
    303.83958     138.84685
    303.84568     137.72185
    303.85179     133.47185
    303.85789     128.34685
    303.86400     125.47186
    303.87010     122.97186
    303.87621     123.34686
    303.88231     124.09686
    303.88841     122.84686
    303.89452     126.47186
    303.90062     128.59685
    303.90673     127.09686
    303.91283     124.47186
    303.91894     123.22186
    303.92504     125.22186
    303.93114     126.59686
    303.93725     128.72185
    303.94335     131.84685
    303.94946     133.22185
    303.95556     135.22185
    303.96167     135.59685
    303.96777     137.97185
    303.97387     135.59685
    303.97998     132.09685
    303.98608     132.09685
    303.99219     128.97185
    303.99829     129.22185
    304.00440     131.84685
    304.01050     133.59685
    304.01660     134.97185
    304.02271     135.72185
    304.02881     137.59685
    304.03492     139.59685
    304.04102     140.72185
    304.04712     144.22185
    304.05323     142.72185
    304.05933     143.34685
    304.06544     143.84685
    304.07154     146.22185
    304.07765     147.59685
    304.08375     146.84685
    304.08985     143.97185
    304.09596     142.59685
    304.10206     144.59685
    304.10817     143.97185
    304.11427     140.84685
    304.12038     139.09685
    304.12648     139.84685
    304.13258     140.47185
    304.13869     140.09685
    304.14479     137.09685
    304.15090     136.97185
    304.15700     138.97185
    304.16311     138.59685
    304.16921     136.09685
    304.17531     134.47185
    304.18142     134.09685
    304.18752     131.34685
    304.19363     131.59685
    304.19973     132.97185
    304.20584     133.59685
    304.21194     132.84685
    304.21804     134.34685
    304.22415     136.22185
    304.23025     133.09685
    304.23636     134.22185
    304.24246     136.09685
    304.24857     137.97185
    304.25467     140.09685
    304.26077     140.47185
    304.26688     140.84685
    304.27298     137.59685
    304.27909     137.22185
    304.28519     140.34685
    304.29130     143.34685
    304.29740     148.84685
    304.30350     151.09685
    304.30961     149.84685
    304.31571     145.97185
    304.32182     141.59685
    304.32792     138.59685
    304.33403     137.47185
    304.34013     135.72185
    304.34623     134.97185
    304.35234     132.47185
    304.35844     130.72185
    304.36455     131.34685
    304.37065     131.84685
    304.37675     131.97185
    304.38286     130.09685
    304.38896     129.47185
    304.39507     129.84685
    304.40117     131.72185
    304.40728     129.09685
    304.41338     128.59685
    304.41948     129.34685
    304.42559     132.09685
    304.43169     134.34685
    304.43780     133.72185
    304.44390     132.59685
    304.45001     132.47185
    304.45611     131.47185
    304.46221     130.72185
    304.46832     126.22186
    304.47442     126.09686
    304.48053     127.72186
    304.48663     126.47186
    304.49274     127.72186
    304.49884     124.72186
    304.50494     121.34686
    304.51105     116.84686
    304.51715     113.47186
    304.52326     112.09686
    304.52936     109.22186
    304.53547     106.84686
    304.54157     107.97186
    304.54767     108.97186
    304.55378     110.59686
    304.55988     111.59686
    304.56599     110.72186
    304.57209     110.59686
    304.57820     111.22186
    304.58430     110.09686
    304.59040     109.84686
    304.59651     108.97186
    304.60261     107.47186
    304.60872     107.97186
    304.61482     107.72186
    304.62093     109.97186
    304.62703     111.97186
    304.63313     115.72186
    304.63924     119.22186
    304.64534     120.59686
    304.65145     123.97186
    304.65755     124.59686
    304.66366     125.72186
    304.66976     123.72186
    304.67586     120.34686
    304.68197     117.22186
    304.68807     117.72186
    304.69418     118.34686
    304.70028     119.09686
    304.70639     120.72186
    304.71249     118.22186
    304.71859     123.22186
    304.72470     126.84686
    304.73080     128.59685
    304.73691     130.47185
    304.74301     130.34685
    304.74911     128.47185
    304.75522     131.59685
    304.76132     130.09685
    304.76743     128.84685
    304.77353     122.59686
    304.77964     120.22186
    304.78574     119.84686
    304.79184     122.22186
    304.79795     119.84686
    304.80405     119.59686
    304.81016     119.47186
    304.81626     120.59686
    304.82237     123.09686
    304.82847     122.34686
    304.83457     122.34686
    304.84068     124.34686
    304.84678     127.09686
    304.85289     127.84686
    304.85899     130.34685
    304.86510     129.84685
    304.87120     130.97185
    304.87730     130.47185
    304.88341     130.34685
    304.88951     125.09686
    304.89562     122.59686
    304.90172     121.72186
    304.90783     125.09686
    304.91393     126.34686
    304.92003     129.97185
    304.92614     129.97185
    304.93224     129.34685
    304.93835     130.97185
    304.94445     130.59685
    304.95056     126.84686
    304.95666     122.72186
    304.96276     122.34686
    304.96887     121.47186
    304.97497     117.97186
    304.98108     118.72186
    304.98718     120.22186
    304.99329     122.22186
    304.99939     124.47186
    305.00549     126.72186
    305.01160     125.84686
    305.01770     125.22186
    305.02381     123.97186
    305.02991     125.22186
    305.03602     127.22186
    305.04212     130.22185
    305.04822     132.47185
    305.05433     136.47185
    305.06043     139.97185
    305.06654     141.59685
    305.07264     141.22185
    305.07874     136.47185
    305.08485     135.34685
    305.09095     136.22185
    305.09706     137.09685
    305.10316     137.34685
    305.10927     136.84685
    305.11537     140.72185
    305.12147     142.47185
    305.12758     140.22185
    305.13368     138.47185
    305.13979     137.59685
    305.14589     138.09685
    305.15200     138.59685
    305.15810     135.84685
    305.16420     132.09685
    305.17031     132.84685
    305.17641     135.97185
    305.18252     135.97185
    305.18862     134.59685
    305.19473     131.34685
    305.20083     130.34685
    305.20693     132.84685
    305.21304     132.47185
    305.21914     132.72185
    305.22525     133.47185
    305.23135     134.34685
    305.23746     136.09685
    305.24356     138.72185
    305.24966     142.22185
    305.25577     140.09685
    305.26187     138.22185
    305.26798     134.34685
    305.27408     133.84685
    305.28019     134.34685
    305.28629     134.47185
    305.29239     135.59685
    305.29850     135.47185
    305.30460     135.84685
    305.31071     140.09685
    305.31681     140.34685
    305.32292     141.84685
    305.32902     139.97185
    305.33512     140.72185
    305.34123     142.72185
    305.34733     143.22185
    305.35344     141.47185
    305.35954     139.84685
    305.36565     137.84685
    305.37175     137.97185
    305.37785     138.59685
    305.38396     138.72185
    305.39006     138.59685
    305.39617     133.72185
    305.40227     134.59685
    305.40838     137.59685
    305.41448     140.47185
    305.42058     138.47185
    305.42669     135.97185
    305.43279     136.84685
    305.43890     140.09685
    305.44500     141.59685
    305.45110     141.84685
    305.45721     143.47185
    305.46331     145.09685
    305.46942     148.22185
    305.47552     148.72185
    305.48163     148.22185
    305.48773     146.09685
    305.49383     145.97185
    305.49994     145.59685
    305.50604     148.47185
    305.51215     146.84685
    305.51825     146.72185
    305.52436     145.72185
    305.53046     146.22185
    305.53656     145.97185
    305.54267     145.59685
    305.54877     143.84685
    305.55488     142.22185
    305.56098     142.22185
    305.56709     139.59685
    305.57319     138.09685
    305.57929     137.47185
    305.58540     137.72185
    305.59150     138.34685
    305.59761     138.47185
    305.60371     137.72185
    305.60982     135.72185
    305.61592     134.84685
    305.62202     132.84685
    305.62813     131.84685
    305.63423     131.84685
    305.64034     131.97185
    305.64644     132.97185
    305.65255     130.59685
    305.65865     132.59685
    305.66475     133.22185
    305.67086     133.09685
    305.67696     133.09685
    305.68307     132.84685
    305.68917     132.59685
    305.69528     135.09685
    305.70138     136.97185
    305.70748     139.72185
    305.71359     140.59685
    305.71969     137.34685
    305.72580     137.22185
    305.73190     136.47185
    305.73801     137.22185
    305.74411     140.72185
    305.75021     142.34685
    305.75632     143.84685
    305.76242     142.84685
    305.76853     141.09685
    305.77463     144.09685
    305.78073     147.47185
    305.78684     147.47185
    305.79294     147.47185
    305.79905     146.84685
    305.80515     149.09685
    305.81126     147.34685
    305.81736     146.84685
    305.82346     146.34685
    305.82957     146.47185
    305.83567     148.47185
    305.84178     148.34685
    305.84788     147.22185
    305.85399     146.22185
    305.86009     145.97185
    305.86619     147.47185
    305.87230     151.47185
    305.87840     152.22185
    305.88451     151.97185
    305.89061     148.47185
    305.89672     146.59685
    305.90282     147.84685
    305.90892     147.34685
    305.91503     144.47185
    305.92113     140.84685
    305.92724     139.72185
    305.93334     141.09685
    305.93945     140.84685
    305.94555     140.47185
    305.95165     138.22185
    305.95776     134.22185
    305.96386     132.22185
    305.96997     131.84685
    305.97607     134.47185
    305.98218     135.34685
    305.98828     137.47185
    305.99438     139.09685
    306.00049     139.47185
    306.00659     140.97185
    306.01270     144.72185
    306.01880     146.22185
    306.02491     145.84685
    306.03101     142.22185
    306.03711     143.72185
    306.04322     145.72185
    306.04932     143.22185
    306.05543     140.72185
    306.06153     137.47185
    306.06764     137.72185
    306.07374     141.84685
    306.07984     143.84685
    306.08595     143.22185
    306.09205     143.47185
    306.09816     142.97185
    306.10426     142.09685
    306.11037     142.22185
    306.11647     140.47185
    306.12257     138.72185
    306.12868     138.84685
    306.13478     140.59685
    306.14089     138.72185
    306.14699     135.97185
    306.15309     134.97185
    306.15920     137.97185
    306.16530     137.34685
    306.17141     137.09685
    306.17751     137.47185
    306.18362     138.09685
    306.18972     137.97185
    306.19582     138.84685
    306.20193     138.59685
    306.20803     139.34685
    306.21414     141.22185
    306.22024     140.97185
    306.22635     144.22185
    306.23245     144.97185
    306.23855     145.59685
    306.24466     145.34685
    306.25076     142.59685
    306.25687     137.84685
    306.26297     137.72185
    306.26908     137.59685
    306.27518     138.34685
    306.28128     138.47185
    306.28739     135.34685
    306.29349     135.09685
    306.29960     134.59685
    306.30570     135.09685
    306.31181     134.47185
    306.31791     134.47185
    306.32401     138.22185
    306.33012     140.22185
    306.33622     140.22185
    306.34233     138.22185
    306.34843     137.59685
    306.35454     136.59685
    306.36064     138.22185
    306.36674     138.72185
    306.37285     138.34685
    306.37895     141.72185
    306.38506     141.34685
    306.39116     141.34685
    306.39727     142.97185
    306.40337     144.34685
    306.40947     145.84685
    306.41558     144.47185
    306.42168     141.97185
    306.42779     139.34685
    306.43389     136.09685
    306.44000     136.84685
    306.44610     136.72185
    306.45220     137.34685
    306.45831     138.47185
    306.46441     136.72185
    306.47052     135.72185
    306.47662     133.22185
    306.48272     131.34685
    306.48883     131.84685
    306.49493     131.72185
    306.50104     134.59685
    306.50714     132.97185
    306.51325     134.09685
    306.51935     136.34685
    306.52545     137.97185
    306.53156     140.84685
    306.53766     139.84685
    306.54377     139.59685
    306.54987     138.47185
    306.55598     137.22185
    306.56208     136.09685
    306.56818     135.22185
    306.57429     135.09685
    306.58039     133.59685
    306.58650     130.84685
    306.59260     130.22185
    306.59871     131.22185
    306.60481     130.47185
    306.61091     129.97185
    306.61702     127.59686
    306.62312     128.09685
    306.62923     125.72186
    306.63533     122.59686
    306.64144     125.22186
    306.64754     123.84686
    306.65364     124.59686
    306.65975     122.59686
    306.66585     124.97186
    306.67196     127.22186
    306.67806     127.97186
    306.68417     127.22186
    306.69027     129.72185
    306.69637     132.09685
    306.70248     133.22185
    306.70858     134.09685
    306.71469     133.22185
    306.72079     132.84685
    306.72690     136.97185
    306.73300     142.97185
    306.73910     145.72185
    306.74521     142.22185
    306.75131     140.47185
    306.75742     138.34685
    306.76352     137.97185
    306.76963     135.59685
    306.77573     134.59685
    306.78183     135.09685
    306.78794     133.97185
    306.79404     133.09685
    306.80015     130.34685
    306.80625     128.09685
    306.81236     126.34686
    306.81846     126.84686
    306.82456     129.47185
    306.83067     132.34685
    306.83677     136.34685
    306.84288     138.59685
    306.84898     141.59685
    306.85508     141.97185
    306.86119     141.72185
    306.86729     139.97185
    306.87340     140.22185
    306.87950     142.34685
    306.88561     146.72185
    306.89171     148.34685
    306.89781     148.84685
    306.90392     149.34685
    306.91002     148.84685
    306.91613     149.34685
    306.92223     144.34685
    306.92834     144.47185
    306.93444     144.84685
    306.94054     143.84685
    306.94665     143.22185
    306.95275     141.34685
    306.95886     136.09685
    306.96496     133.97185
    306.97107     132.22185
    306.97717     132.84685
    306.98327     131.09685
    306.98938     131.72185
    306.99548     134.47185
    307.00159     136.34685
    307.00769     137.84685
    307.01380     139.59685
    307.01990     138.47185
    307.02600     138.09685
    307.03211     135.97185
    307.03821     137.97185
    307.04432     139.09685
    307.05042     141.09685
    307.05653     138.22185
    307.06263     137.72185
    307.06873     133.72185
    307.07484     129.97185
    307.08094     126.34686
    307.08705     123.34686
    307.09315     127.47186
    307.09926     127.97186
    307.10536     126.47186
    307.11146     129.47185
    307.11757     133.34685
    307.12367     134.59685
    307.12978     134.72185
    307.13588     134.72185
    307.14199     134.59685
    307.14809     136.22185
    307.15419     139.34685
    307.16030     139.59685
    307.16640     140.59685
    307.17251     138.72185
    307.17861     137.59685
    307.18471     139.59685
    307.19082     140.84685
    307.19692     143.84685
    307.20303     147.72185
    307.20913     150.59685
    307.21524     150.22185
    307.22134     152.59685
    307.22744     154.84685
    307.23355     157.22185
    307.23965     156.09685
    307.24576     155.59685
    307.25186     154.22185
    307.25797     150.72185
    307.26407     147.47185
    307.27017     144.59685
    307.27628     141.47185
    307.28238     139.97185
    307.28849     138.72185
    307.29459     136.47185
    307.30070     137.59685
    307.30680     138.09685
    307.31290     135.47185
    307.31901     134.84685
    307.32511     132.84685
    307.33122     130.59685
    307.33732     127.72186
    307.34343     127.72186
    307.34953     128.34685
    307.35563     128.59685
    307.36174     127.09686
    307.36784     125.72186
    307.37395     127.34686
    307.38005     130.59685
    307.38616     130.09685
    307.39226     130.34685
    307.39836     129.84685
    307.40447     131.84685
    307.41057     132.59685
    307.41668     129.59685
    307.42278     127.59686
    307.42889     126.59686
    307.43499     125.97186
    307.44109     128.47185
    307.44720     133.72185
    307.45330     135.97185
    307.45941     136.59685
    307.46551     136.59685
    307.47162     136.72185
    307.47772     135.47185
    307.48382     133.97185
    307.48993     130.84685
    307.49603     131.22185
    307.50214     131.72185
    307.50824     133.59685
    307.51435     133.72185
    307.52045     132.97185
    307.52655     131.09685
    307.53266     131.72185
    307.53876     129.34685
    307.54487     126.97186
    307.55097     123.47186
    307.55707     123.72186
    307.56318     125.22186
    307.56928     124.22186
    307.57539     125.09686
    307.58149     126.72186
    307.58760     128.97185
    307.59370     128.59685
    307.59980     129.72185
    307.60591     129.47185
    307.61201     129.09685
    307.61812     128.09685
    307.62422     130.09685
    307.63033     134.59685
    307.63643     135.97185
    307.64253     135.72185
    307.64864     133.84685
    307.65474     132.97185
    307.66085     134.09685
    307.66695     132.59685
    307.67306     132.59685
    307.67916     133.97185
    307.68526     136.09685
    307.69137     136.34685
    307.69747     137.59685
    307.70358     139.34685
    307.70968     140.34685
    307.71579     137.97185
    307.72189     139.72185
    307.72799     140.84685
    307.73410     143.22185
    307.74020     143.72185
    307.74631     143.22185
    307.75241     141.72185
    307.75852     137.72185
    307.76462     134.72185
    307.77072     135.09685
    307.77683     134.34685
    307.78293     135.09685
    307.78904     133.97185
    307.79514     135.34685
    307.80125     134.59685
    307.80735     134.97185
    307.81345     135.97185
    307.81956     137.84685
    307.82566     136.84685
    307.83177     138.72185
    307.83787     138.22185
    307.84398     136.59685
    307.85008     136.97185
    307.85618     137.09685
    307.86229     139.97185
    307.86839     141.97185
    307.87450     143.97185
    307.88060     144.97185
    307.88670     145.72185
    307.89281     141.84685
    307.89891     145.09685
    307.90502     145.22185
    307.91112     147.34685
    307.91723     146.97185
    307.92333     149.47185
    307.92943     148.84685
    307.93554     145.84685
    307.94164     142.72185
    307.94775     138.34685
    307.95385     133.22185
    307.95996     132.47185
    307.96606     131.22185
    307.97216     131.09685
    307.97827     131.09685
    307.98437     133.47185
    307.99048     136.34685
    307.99658     135.59685
    308.00269     133.34685
    308.00879     133.97185
    308.01489     132.22185
    308.02100     130.59685
    308.02710     129.09685
    308.03321     127.47186
    308.03931     128.09685
    308.04542     129.72185
    308.05152     130.72185
    308.05762     129.72185
    308.06373     125.84686
    308.06983     125.97186
    308.07594     128.47185
    308.08204     129.84685
    308.08815     131.22185
    308.09425     132.22185
    308.10035     137.47185
    308.10646     137.97185
    308.11256     135.59685
    308.11867     133.72185
    308.12477     130.09685
    308.13088     126.34686
    308.13698     130.59685
    308.14308     131.34685
    308.14919     132.84685
    308.15529     132.84685
    308.16140     135.84685
    308.16750     138.09685
    308.17361     136.47185
    308.17971     136.34685
    308.18581     136.47185
    308.19192     139.47185
    308.19802     142.84685
    308.20413     140.34685
    308.21023     139.84685
    308.21634     137.22185
    308.22244     139.72185
    308.22854     141.22185
    308.23465     141.59685
    308.24075     141.97185
    308.24686     144.84685
    308.25296     146.97185
    308.25906     148.22185
    308.26517     149.47185
    308.27127     149.97185
    308.27738     149.22185
    308.28348     149.84685
    308.28959     150.72185
    308.29569     149.84685
    308.30179     146.47185
    308.30790     141.59685
    308.31400     146.22185
    308.32011     146.97185
    308.32621     147.59685
    308.33232     145.72185
    308.33842     145.22185
    308.34452     145.97185
    308.35063     142.97185
    308.35673     139.59685
    308.36284     140.59685
    308.36894     136.22185
    308.37505     139.22185
    308.38115     140.84685
    308.38725     144.34685
    308.39336     143.09685
    308.39946     145.47185
    308.40557     149.97185
    308.41167     146.84685
    308.41778     146.84685
    308.42388     148.47185
    308.42998     151.09685
    308.43609     153.47185
    308.44219     152.59685
    308.44830     151.72185
    308.45440     153.34685
    308.46051     152.59685
    308.46661     151.22185
    308.47271     151.72185
    308.47882     155.34685
    308.48492     160.09685
    308.49103     161.97185
    308.49713     162.84685
    308.50324     159.34685
    308.50934     154.97185
    308.51544     157.72185
    308.52155     158.09685
    308.52765     159.84685
    308.53376     158.09685
    308.53986     154.09685
    308.54597     153.84685
    308.55207     155.97185
    308.55817     154.22185
    308.56428     150.09685
    308.57038     152.09685
    308.57649     154.84685
    308.58259     156.84685
    308.58869     155.59685
    308.59480     154.84685
    308.60090     152.97185
    308.60701     153.34685
    308.61311     155.22185
    308.61922     156.47185
    308.62532     155.47185
    308.63142     149.47185
    308.63753     149.97185
    308.64363     151.84685
    308.64974     152.22185
    308.65584     151.22185
    308.66195     149.09685
    308.66805     148.47185
    308.67415     148.47185
    308.68026     144.47185
    308.68636     140.59685
    308.69247     137.09685
    308.69857     134.97185
    308.70468     132.97185
    308.71078     132.34685
    308.71688     135.22185
    308.72299     138.47185
    308.72909     141.47185
    308.73520     144.72185
    308.74130     147.84685
    308.74741     146.72185
    308.75351     145.34685
    308.75961     144.47185
    308.76572     144.72185
    308.77182     144.09685
    308.77793     141.97185
    308.78403     145.84685
    308.79014     148.97185
    308.79624     151.72185
    308.80234     155.22185
    308.80845     158.22185
    308.81455     157.47185
    308.82066     156.34685
    308.82676     153.97185
    308.83287     153.84685
    308.83897     150.34685
    308.84507     148.47185
    308.85118     149.59685
    308.85728     149.09685
    308.86339     149.84685
    308.86949     147.09685
    308.87560     142.72185
    308.88170     142.72185
    308.88780     142.47185
    308.89391     138.84685
    308.90001     135.97185
    308.90612     134.97185
    308.91222     134.59685
    308.91832     134.59685
    308.92443     137.22185
    308.93053     138.34685
    308.93664     140.34685
    308.94274     139.59685
    308.94885     137.84685
    308.95495     139.84685
    308.96105     141.22185
    308.96716     141.72185
    308.97326     140.22185
    308.97937     136.22185
    308.98547     133.34685
    308.99158     132.47185
    308.99768     132.72185
    309.00378     132.97185
    309.00989     133.09685
    309.01599     133.97185
    309.02210     132.97185
    309.02820     133.84685
    309.03431     130.47185
    309.04041     132.09685
    309.04651     130.22185
    309.05262     129.22185
    309.05872     130.72185
    309.06483     136.22185
    309.07093     140.09685
    309.07704     140.34685
    309.08314     141.47185
    309.08924     140.47185
    309.09535     140.59685
    309.10145     142.09685
    309.10756     143.72185
    309.11366     143.97185
    309.11977     145.22185
    309.12587     145.09685
    309.13197     145.34685
    309.13808     148.22185
    309.14418     150.22185
    309.15029     153.47185
    309.15639     155.09685
    309.16250     155.72185
    309.16860     155.09685
    309.17470     154.09685
    309.18081     152.09685
    309.18691     149.47185
    309.19302     147.84685
    309.19912     150.34685
    309.20523     153.59685
    309.21133     155.84685
    309.21743     157.72185
    309.22354     159.97185
    309.22964     158.84685
    309.23575     159.59685
    309.24185     159.59685
    309.24796     161.34685
    309.25406     159.72185
    309.26016     153.97185
    309.26627     151.59685
    309.27237     153.84685
    309.27848     155.72185
    309.28458     153.34685
    309.29068     151.22185
    309.29679     151.59685
    309.30289     149.97185
    309.30900     150.97185
    309.31510     146.84685
    309.32121     144.22185
    309.32731     146.47185
    309.33341     146.72185
    309.33952     145.59685
    309.34562     145.59685
    309.35173     147.97185
    309.35783     150.59685
    309.36394     151.34685
    309.37004     154.84685
    309.37614     152.59685
    309.38225     151.09685
    309.38835     152.34685
    309.39446     153.84685
    309.40056     157.34685
    309.40667     156.84685
    309.41277     154.84685
    309.41887     156.09685
    309.42498     156.72185
    309.43108     158.59685
    309.43719     157.34685
    309.44329     155.47185
    309.44940     154.97185
    309.45550     152.22185
    309.46160     151.47185
    309.46771     150.72185
    309.47381     153.22185
    309.47992     150.84685
    309.48602     146.34685
    309.49213     146.72185
    309.49823     148.09685
    309.50433     149.59685
    309.51044     151.09685
    309.51654     152.34685
    309.52265     153.22185
    309.52875     154.84685
    309.53486     156.97185
    309.54096     154.97185
    309.54706     153.84685
    309.55317     150.84685
    309.55927     144.84685
    309.56538     145.72185
    309.57148     147.72185
    309.57759     150.22185
    309.58369     152.22185
    309.58979     154.72185
    309.59590     152.97185
    309.60200     151.72185
    309.60811     148.84685
    309.61421     147.47185
    309.62031     149.34685
    309.62642     150.47185
    309.63252     154.47185
    309.63863     158.84685
    309.64473     161.59685
    309.65084     162.09685
    309.65694     165.09685
    309.66304     165.09685
    309.66915     167.09685
    309.67525     167.34685
    309.68136     167.97185
    309.68746     163.47185
    309.69357     161.47185
    309.69967     160.72185
    309.70577     159.97185
    309.71188     159.97185
    309.71798     155.59685
    309.72409     154.22185
    309.73019     155.09685
    309.73630     156.22185
    309.74240     154.34685
    309.74850     149.84685
    309.75461     147.59685
    309.76071     148.72185
    309.76682     150.84685
    309.77292     154.34685
    309.77903     158.59685
    309.78513     163.72185
    309.79123     167.47185
    309.79734     169.84685
    309.80344     171.22183
    309.80955     167.84685
    309.81565     164.84685
    309.82176     163.84685
    309.82786     161.97185
    309.83396     162.09685
    309.84007     162.47185
    309.84617     160.09685
    309.85228     156.84685
    309.85838     154.84685
    309.86449     155.72185
    309.87059     156.22185
    309.87669     157.09685
    309.88280     154.84685
    309.88890     151.09685
    309.89501     151.09685
    309.90111     151.84685
    309.90722     148.84685
    309.91332     147.97185
    309.91942     148.97185
    309.92553     150.72185
    309.93163     151.47185
    309.93774     152.34685
    309.94384     152.34685
    309.94995     151.72185
    309.95605     155.59685
    309.96215     157.47185
    309.96826     156.84685
    309.97436     154.59685
    309.98047     151.47185
    309.98657     150.72185
    309.99267     152.09685
    309.99878     151.72185
    310.00488     150.22185
    310.01099     150.47185
    310.01709     152.09685
    310.02320     152.34685
    310.02930     153.34685
    310.03540     153.59685
    310.04151     151.59685
    310.04761     153.22185
    310.05372     153.47185
    310.05982     154.34685
    310.06593     152.47185
    310.07203     152.22185
    310.07813     152.72185
    310.08424     151.34685
    310.09034     150.84685
    310.09645     150.84685
    310.10255     154.09685
    310.10866     153.09685
    310.11476     155.22185
    310.12086     156.09685
    310.12697     156.72185
    310.13307     157.47185
    310.13918     153.22185
    310.14528     151.09685
    310.15139     149.84685
    310.15749     150.47185
    310.16359     148.72185
    310.16970     148.84685
    310.17580     149.84685
    310.18191     150.59685
    310.18801     152.47185
    310.19412     151.72185
    310.20022     150.34685
    310.20632     147.09685
    310.21243     142.47185
    310.21853     139.84685
    310.22464     141.09685
    310.23074     141.72185
    310.23685     144.09685
    310.24295     146.97185
    310.24905     150.09685
    310.25516     152.34685
    310.26126     150.97185
    310.26737     149.59685
    310.27347     149.59685
    310.27958     150.59685
    310.28568     146.84685
    310.29178     144.72185
    310.29789     141.22185
    310.30399     139.09685
    310.31010     140.22185
    310.31620     139.59685
    310.32230     142.97185
    310.32841     142.59685
    310.33451     144.22185
    310.34062     148.47185
    310.34672     150.22185
    310.35283     152.22185
    310.35893     151.47185
    310.36503     150.72185
    310.37114     151.09685
    310.37724     149.34685
    310.38335     150.34685
    310.38945     154.22185
    310.39556     155.34685
    310.40166     156.34685
    310.40776     150.59685
    310.41387     149.59685
    310.41997     147.34685
    310.42608     148.22185
    310.43218     151.09685
    310.43829     151.84685
    310.44439     154.22185
    310.45049     152.34685
    310.45660     153.59685
    310.46270     154.72185
    310.46881     156.22185
    310.47491     155.97185
    310.48102     154.59685
    310.48712     157.59685
    310.49322     154.97185
    310.49933     153.97185
    310.50543     155.84685
    310.51154     155.09685
    310.51764     157.34685
    310.52375     159.97185
    310.52985     160.47185
    310.53595     161.97185
    310.54206     160.84685
    310.54816     159.09685
    310.55427     158.09685
    310.56037     158.34685
    310.56648     157.72185
    310.57258     155.34685
    310.57868     156.34685
    310.58479     155.84685
    310.59089     153.72185
    310.59700     150.09685
    310.60310     146.59685
    310.60921     145.84685
    310.61531     148.34685
    310.62141     151.72185
    310.62752     153.84685
    310.63362     154.72185
    310.63973     156.34685
    310.64583     156.22185
    310.65194     157.59685
    310.65804     159.09685
    310.66414     161.72185
    310.67025     162.59685
    310.67635     164.22185
    310.68246     163.59685
    310.68856     163.47185
    310.69466     164.72185
    310.70077     163.34685
    310.70687     159.59685
    310.71298     156.59685
    310.71908     157.97185
    310.72519     158.47185
    310.73129     157.84685
    310.73739     156.72185
    310.74350     155.22185
    310.74960     153.84685
    310.75571     152.47185
    310.76181     149.84685
    310.76792     150.09685
    310.77402     148.72185
    310.78012     149.59685
    310.78623     151.09685
    310.79233     149.72185
    310.79844     149.47185
    310.80454     147.84685
    310.81065     143.84685
    310.81675     142.59685
    310.82285     144.84685
    310.82896     147.72185
    310.83506     150.34685
    310.84117     151.22185
    310.84727     153.72185
    310.85338     154.47185
    310.85948     157.97185
    310.86558     162.59685
    310.87169     162.97185
    310.87779     165.34685
    310.88390     164.84685
    310.89000     164.09685
    310.89611     161.84685
    310.90221     161.09685
    310.90831     162.84685
    310.91442     165.09685
    310.92052     166.09685
    310.92663     165.22185
    310.93273     164.97185
    310.93884     164.84685
    310.94494     163.59685
    310.95104     163.09685
    310.95715     163.09685
    310.96325     165.84685
    310.96936     166.84685
    310.97546     165.97185
    310.98157     166.84685
    310.98767     168.84685
    310.99377     168.34685
    310.99988     165.97185
    311.00598     164.59685
    311.01209     162.72185
    311.01819     164.47185
    311.02429     168.47185
    311.03040     172.97183
    311.03650     173.59683
    311.04261     169.34685
    311.04871     165.09685
    311.05482     163.09685
    311.06092     166.34685
    311.06702     169.59685
    311.07313     168.47185
    311.07923     166.34685
    311.08534     166.47185
    311.09144     163.34685
    311.09755     162.72185
    311.10365     162.09685
    311.10975     162.22185
    311.11586     165.47185
    311.12196     168.09685
    311.12807     172.84683
    311.13417     173.34683
    311.14028     173.09683
    311.14638     168.84685
    311.15248     166.72185
    311.15859     164.97185
    311.16469     163.22185
    311.17080     164.97185
    311.17690     164.84685
    311.18301     165.84685
    311.18911     167.72185
    311.19521     168.59685
    311.20132     169.97185
    311.20742     167.34685
    311.21353     165.59685
    311.21963     165.22185
    311.22574     161.84685
    311.23184     162.72185
    311.23794     164.47185
    311.24405     165.72185
    311.25015     165.84685
    311.25626     164.09685
    311.26236     159.84685
    311.26847     157.09685
    311.27457     158.09685
    311.28067     157.97185
    311.28678     155.97185
    311.29288     154.72185
    311.29899     152.22185
    311.30509     153.84685
    311.31120     153.72185
    311.31730     156.47185
    311.32340     158.47185
    311.32951     158.84685
    311.33561     160.84685
    311.34172     162.97185
    311.34782     164.97185
    311.35393     164.59685
    311.36003     161.97185
    311.36613     164.22185
    311.37224     165.72185
    311.37834     168.84685
    311.38445     168.22185
    311.39055     167.72185
    311.39665     168.84685
    311.40276     168.34685
    311.40886     166.97185
    311.41497     164.34685
    311.42107     166.84685
    311.42718     168.97185
    311.43328     171.84683
    311.43938     176.09683
    311.44549     177.09683
    311.45159     181.22183
    311.45770     184.97183
    311.46380     189.72183
    311.46991     189.72183
    311.47601     189.34683
    311.48211     193.34683
    311.48822     197.47183
    311.49432     195.72183
    311.50043     195.34683
    311.50653     195.34683
    311.51264     195.59683
    311.51874     194.59683
    311.52484     190.34683
    311.53095     190.22183
    311.53705     190.47183
    311.54316     188.47183
    311.54926     188.59683
    311.55537     185.72183
    311.56147     187.84683
    311.56757     186.59683
    311.57368     186.72183
    311.57978     184.72183
    311.58589     182.84683
    311.59199     182.72183
    311.59810     182.59683
    311.60420     184.09683
    311.61030     183.84683
    311.61641     184.97183
    311.62251     185.22183
    311.62862     185.34683
    311.63472     181.97183
    311.64083     182.34683
    311.64693     186.09683
    311.65303     186.09683
    311.65914     185.72183
    311.66524     183.84683
    311.67135     180.34683
    311.67745     179.72183
    311.68356     179.97183
    311.68966     178.59683
    311.69576     177.97183
    311.70187     178.59683
    311.70797     183.09683
    311.71408     187.34683
    311.72018     190.22183
    311.72628     189.97183
    311.73239     187.22183
    311.73849     185.72183
    311.74460     185.72183
    311.75070     186.84683
    311.75681     186.84683
    311.76291     186.22183
    311.76901     187.59683
    311.77512     188.72183
    311.78122     189.97183
    311.78733     190.72183
    311.79343     190.59683
    311.79954     196.34683
    311.80564     197.72183
    311.81174     202.59683
    311.81785     201.34683
    311.82395     195.84683
    311.83006     192.47183
    311.83616     192.72183
    311.84227     193.72183
    311.84837     193.09683
    311.85447     191.34683
    311.86058     190.09683
    311.86668     191.34683
    311.87279     190.84683
    311.87889     190.09683
    311.88500     188.84683
    311.89110     186.47183
    311.89720     185.34683
    311.90331     186.34683
    311.90941     183.72183
    311.91552     182.59683
    311.92162     182.22183
    311.92773     182.22183
    311.93383     182.97183
    311.93993     184.97183
    311.94604     182.59683
    311.95214     184.84683
    311.95825     186.22183
    311.96435     189.22183
    311.97046     190.34683
    311.97656     190.47183
    311.98266     191.59683
    311.98877     193.22183
    311.99487     195.34683
    312.00098     194.09683
    312.00708     196.72183
    312.01319     195.97183
    312.01929     198.72183
    312.02539     201.09683
    312.03150     201.47183
    312.03760     203.72183
    312.04371     203.34683
    312.04981     204.47183
    312.05592     203.47183
    312.06202     204.97183
    312.06812     204.72183
    312.07423     208.47183
    312.08033     210.09683
    312.08644     211.09683
    312.09254     209.47183
    312.09864     208.09683
    312.10475     208.34683
    312.11085     211.59683
    312.11696     209.72183
    312.12306     207.22183
    312.12917     209.09683
    312.13527     209.22183
    312.14137     206.47183
    312.14748     201.59683
    312.15358     200.97183
    312.15969     202.47183
    312.16579     203.72183
    312.17190     205.47183
    312.17800     205.84683
    312.18410     207.72183
    312.19021     208.09683
    312.19631     211.09683
    312.20242     210.22183
    312.20852     211.09683
    312.21463     208.84683
    312.22073     204.09683
    312.22683     203.72183
    312.23294     203.22183
    312.23904     201.47183
    312.24515     200.97183
    312.25125     201.47183
    312.25736     209.34683
    312.26346     211.09683
    312.26956     209.59683
    312.27567     210.22183
    312.28177     213.59683
    312.28788     215.59683
    312.29398     217.34683
    312.30009     218.72183
    312.30619     216.34683
    312.31229     211.34683
    312.31840     211.59683
    312.32450     211.09683
    312.33061     213.47183
    312.33671     212.84683
    312.34282     212.72183
    312.34892     215.22183
    312.35502     213.84683
    312.36113     212.22183
    312.36723     209.47183
    312.37334     208.97183
    312.37944     207.97183
    312.38555     207.22183
    312.39165     208.84683
    312.39775     210.59683
    312.40386     210.72183
    312.40996     213.84683
    312.41607     215.72183
    312.42217     221.22183
    312.42827     221.59683
    312.43438     217.84683
    312.44048     214.09683
    312.44659     212.47183
    312.45269     212.84683
    312.45880     210.72183
    312.46490     209.09683
    312.47100     208.34683
    312.47711     207.97183
    312.48321     205.59683
    312.48932     206.22183
    312.49542     209.22183
    312.50153     213.84683
    312.50763     216.34683
    312.51373     217.09683
    312.51984     217.22183
    312.52594     219.97183
    312.53205     221.84683
    312.53815     218.34683
    312.54426     217.47183
    312.55036     213.22183
    312.55646     214.72183
    312.56257     219.09683
    312.56867     219.47183
    312.57478     221.34683
    312.58088     222.09683
    312.58699     226.72183
    312.59309     228.84683
    312.59919     226.97183
    312.60530     226.22183
    312.61140     224.47183
    312.61751     222.47183
    312.62361     219.97183
    312.62972     220.84683
    312.63582     221.97183
    312.64192     223.47183
    312.64803     226.47183
    312.65413     227.09683
    312.66024     230.47183
    312.66634     230.22183
    312.67245     229.34683
    312.67855     228.09683
    312.68465     227.72183
    312.69076     226.34683
    312.69686     223.09683
    312.70297     222.97183
    312.70907     223.22183
    312.71518     222.09683
    312.72128     225.97183
    312.72738     228.47183
    312.73349     229.47183
    312.73959     231.34683
    312.74570     232.97183
    312.75180     237.59683
    312.75791     237.34683
    312.76401     239.84683
    312.77011     241.09683
    312.77622     244.22183
    312.78232     246.59683
    312.78843     246.47183
    312.79453     246.72183
    312.80063     247.72183
    312.80674     247.09683
    312.81284     247.22183
    312.81895     247.84683
    312.82505     251.34683
    312.83116     250.34683
    312.83726     252.34683
    312.84336     255.22183
    312.84947     255.22183
    312.85557     256.72186
    312.86168     257.09686
    312.86778     261.84689
    312.87389     264.84689
    312.87999     263.97189
    312.88609     262.47189
    312.89220     260.84686
    312.89830     260.09689
    312.90441     257.72186
    312.91051     255.59686
    312.91662     253.34683
    312.92272     254.59683
    312.92882     252.34683
    312.93493     251.84683
    312.94103     249.34683
    312.94714     252.09683
    312.95324     254.72183
    312.95935     254.84683
    312.96545     257.84686
    312.97155     258.97189
    312.97766     259.97189
    312.98376     259.59689
    312.98987     255.59683
    312.99597     252.47183
    313.00208     247.34683
    313.00818     246.47183
    313.01428     245.72183
    313.02039     245.22183
    313.02649     242.97183
    313.03260     244.22183
    313.03870     246.22183
    313.04481     246.47183
    313.05091     248.34683
    313.05701     249.22183
    313.06312     251.47183
    313.06922     252.34683
    313.07533     253.72183
    313.08143     252.47183
    313.08754     252.72183
    313.09364     255.22183
    313.09974     259.47189
    313.10585     257.59686
    313.11195     256.34689
    313.11806     254.97185
    313.12416     255.72183
    313.13026     256.59686
    313.13637     255.59685
    313.14247     255.84685
    313.14858     255.09683
    313.15468     255.97186
    313.16079     257.22186
    313.16689     255.22183
    313.17299     255.22186
    313.17910     255.34686
    313.18520     257.72186
    313.19131     259.09686
    313.19741     258.47189
    313.20352     256.84689
    313.20962     257.72189
    313.21572     261.22189
    313.22183     264.22189
    313.22793     265.97189
    313.23404     265.22189
    313.24014     264.22189
    313.24625     266.59689
    313.25235     269.59689
    313.25845     272.59689
    313.26456     273.09689
    313.27066     269.97189
    313.27677     266.34689
    313.28287     265.72189
    313.28898     263.84689
    313.29508     262.09689
    313.30118     257.47186
    313.30729     253.34683
    313.31339     253.72183
    313.31950     250.47183
    313.32560     247.97183
    313.33171     252.84685
    313.33781     255.34683
    313.34391     260.97189
    313.35002     263.09689
    313.35612     267.72189
    313.36223     269.97189
    313.36833     271.47189
    313.37444     270.47189
    313.38054     266.84689
    313.38664     267.34689
    313.39275     267.22189
    313.39885     266.84689
    313.40496     268.09689
    313.41106     267.72189
    313.41717     271.59689
    313.42327     271.22189
    313.42937     270.22189
    313.43548     269.47189
    313.44158     271.34689
    313.44769     272.34689
    313.45379     269.84689
    313.45990     266.84689
    313.46600     269.72189
    313.47210     267.84689
    313.47821     268.97189
    313.48431     270.84689
    313.49042     272.72189
    313.49652     274.47189
    313.50262     278.09689
    313.50873     282.09689
    313.51483     284.59689
    313.52094     284.59689
    313.52704     285.97189
    313.53315     290.47189
    313.53925     293.34689
    313.54535     292.72189
    313.55146     290.72189
    313.55756     290.09689
    313.56367     289.47189
    313.56977     290.59689
    313.57588     289.84689
    313.58198     292.09689
    313.58808     291.72189
    313.59419     291.22189
    313.60029     292.59689
    313.60640     292.22189
    313.61250     288.97189
    313.61861     287.59689
    313.62471     286.34689
    313.63081     289.22189
    313.63692     287.97189
    313.64302     291.72189
    313.64913     289.34689
    313.65523     292.09689
    313.66134     294.84689
    313.66744     299.34689
    313.67354     298.47189
    313.67965     297.97189
    313.68575     299.84689
    313.69186     305.09689
    313.69796     306.84689
    313.70407     306.84689
    313.71017     305.72189
    313.71627     303.72189
    313.72238     302.59689
    313.72848     300.09689
    313.73459     297.47189
    313.74069     298.72189
    313.74680     302.84689
    313.75290     310.22189
    313.75900     313.22189
    313.76511     313.47189
    313.77121     314.72189
    313.77732     315.59689
    313.78342     313.47189
    313.78953     308.84689
    313.79563     304.59689
    313.80173     303.22189
    313.80784     308.34689
    313.81394     311.72189
    313.82005     311.72189
    313.82615     314.47189
    313.83225     317.09689
    313.83836     321.72189
    313.84446     324.84689
    313.85057     327.59689
    313.85667     330.47189
    313.86278     329.97189
    313.86888     331.09689
    313.87498     328.47189
    313.88109     327.09689
    313.88719     321.72189
    313.89330     319.97189
    313.89940     319.97189
    313.90551     325.34689
    313.91161     327.34689
    313.91771     328.34689
    313.92382     328.59689
    313.92992     330.09689
    313.93603     330.22189
    313.94213     331.22189
    313.94824     330.59689
    313.95434     328.22189
    313.96044     325.72189
    313.96655     326.34689
    313.97265     324.72189
    313.97876     324.59689
    313.98486     325.22189
    313.99097     328.72189
    313.99707     330.97189
    314.00317     332.97189
    314.00928     332.97189
    314.01538     333.22189
    314.02149     333.84689
    314.02759     332.22189
    314.03370     332.97189
    314.03980     334.59689
    314.04590     340.72189
    314.05201     340.34689
    314.05811     339.34689
    314.06422     336.09689
    314.07032     334.97189
    314.07643     335.59689
    314.08253     336.97189
    314.08863     338.09689
    314.09474     341.72189
    314.10084     343.97189
    314.10695     349.47189
    314.11305     348.72189
    314.11916     348.09689
    314.12526     343.59689
    314.13136     344.22189
    314.13747     339.84689
    314.14357     337.72189
    314.14968     336.09689
    314.15578     335.72189
    314.16188     337.34689
    314.16799     338.84689
    314.17409     340.97189
    314.18020     342.72189
    314.18630     341.97189
    314.19241     340.47189
    314.19851     337.97189
    314.20461     336.59689
    314.21072     336.97189
    314.21682     338.97189
    314.22293     338.34689
    314.22903     338.84689
    314.23514     344.84689
    314.24124     349.84689
    314.24734     350.34689
    314.25345     349.47189
    314.25955     347.84689
    314.26566     346.47189
    314.27176     343.84689
    314.27787     340.47189
    314.28397     339.47189
    314.29007     337.97189
    314.29618     341.59689
    314.30228     338.72189
    314.30839     340.09689
    314.31449     339.84689
    314.32060     340.84689
    314.32670     342.84689
    314.33280     343.22189
    314.33891     344.72189
    314.34501     344.09689
    314.35112     344.97189
    314.35722     342.97189
    314.36333     340.84689
    314.36943     341.84689
    314.37553     344.84689
    314.38164     344.34689
    314.38774     343.72189
    314.39385     342.84689
    314.39995     340.09689
    314.40606     337.84689
    314.41216     335.72189
    314.41826     336.09689
    314.42437     336.22189
    314.43047     337.34689
    314.43658     340.09689
    314.44268     344.84689
    314.44879     346.34689
    314.45489     347.22189
    314.46099     348.22189
    314.46710     348.22189
    314.47320     353.47189
    314.47931     358.09689
    314.48541     355.84689
    314.49152     352.72189
    314.49762     348.97189
    314.50372     346.59689
    314.50983     346.09689
    314.51593     346.22189
    314.52204     347.72189
    314.52814     346.22189
    314.53424     349.97189
    314.54035     355.22189
    314.54645     355.22189
    314.55256     354.84689
    314.55866     355.22189
    314.56477     361.47189
    314.57087     364.59689
    314.57697     361.59689
    314.58308     360.47189
    314.58918     364.09689
    314.59529     362.59689
    314.60139     359.47189
    314.60750     358.22189
    314.61360     359.34689
    314.61970     358.72189
    314.62581     359.47189
    314.63191     361.34689
    314.63802     361.47189
    314.64412     359.84689
    314.65023     357.09689
    314.65633     359.47189
    314.66243     358.22189
    314.66854     358.22189
    314.67464     355.22189
    314.68075     353.84689
    314.68685     352.22189
    314.69296     350.59689
    314.69906     348.22189
    314.70516     345.47189
    314.71127     343.59689
    314.71737     345.97189
    314.72348     348.34689
    314.72958     352.09689
    314.73569     351.97189
    314.74179     352.97189
    314.74789     353.59689
    314.75400     352.97189
    314.76010     353.22189
    314.76621     352.84689
    314.77231     353.09689
    314.77842     350.34689
    314.78452     352.09689
    314.79062     354.84689
    314.79673     358.22189
    314.80283     358.97189
    314.80894     361.09689
    314.81504     364.09689
    314.82115     365.22189
    314.82725     367.59689
    314.83335     368.34689
    314.83946     367.59689
    314.84556     367.59689
    314.85167     370.34689
    314.85777     372.09689
    314.86387     372.09689
    314.86998     371.47189
    314.87608     368.09689
    314.88219     366.22189
    314.88829     363.97189
    314.89440     366.09689
    314.90050     362.47189
    314.90660     362.72189
    314.91271     364.97189
    314.91881     365.59689
    314.92492     367.34689
    314.93102     373.34689
    314.93713     377.59689
    314.94323     381.09689
    314.94933     381.34689
    314.95544     379.84689
    314.96154     380.34689
    314.96765     381.22189
    314.97375     383.47189
    314.97986     382.84689
    314.98596     382.72189
    314.99206     382.59689
    314.99817     383.84689
    315.00427     381.34689
    315.01038     379.84689
    315.01648     384.09689
    315.02259     387.09689
    315.02869     385.34689
    315.03479     384.09689
    315.04090     383.84689
    315.04700     381.22189
    315.05311     378.47189
    315.05921     375.47189
    315.06532     375.22189
    315.07142     376.97189
    315.07752     376.72189
    315.08363     377.84689
    315.08973     377.97189
    315.09584     379.22189
    315.10194     376.47189
    315.10805     376.59689
    315.11415     377.59689
    315.12025     378.59689
    315.12636     379.22189
    315.13246     379.59689
    315.13857     383.34689
    315.14467     387.47189
    315.15078     389.59689
    315.15688     392.34689
    315.16298     393.59689
    315.16909     392.22189
    315.17519     391.97189
    315.18130     391.97189
    315.18740     391.97189
    315.19351     391.72189
    315.19961     389.22189
    315.20571     389.34689
    315.21182     394.22189
    315.21792     397.34689
    315.22403     399.47189
    315.23013     400.84689
    315.23623     400.72189
    315.24234     396.34689
    315.24844     395.22189
    315.25455     393.09689
    315.26065     395.34689
    315.26676     394.59689
    315.27286     395.34689
    315.27896     398.22189
    315.28507     398.22189
    315.29117     399.22189
    315.29728     400.09689
    315.30338     400.47189
    315.30949     401.72189
    315.31559     400.84689
    315.32169     399.09689
    315.32780     398.72189
    315.33390     393.97189
    315.34001     394.59689
    315.34611     392.59689
    315.35222     394.59689
    315.35832     399.09689
    315.36442     396.22189
    315.37053     396.59689
    315.37663     396.97189
    315.38274     399.09689
    315.38884     401.09689
    315.39495     401.22189
    315.40105     404.84689
    315.40715     404.47189
    315.41326     406.97189
    315.41936     408.97189
    315.42547     414.72189
    315.43157     416.22189
    315.43768     416.97189
    315.44378     412.34689
    315.44988     413.72189
    315.45599     412.47189
    315.46209     413.22189
    315.46820     413.09689
    315.47430     416.59689
    315.48041     417.72189
    315.48651     420.97189
    315.49261     421.34689
    315.49872     420.22189
    315.50482     421.09689
    315.51093     422.34689
    315.51703     420.84689
    315.52314     419.22189
    315.52924     418.47189
    315.53534     416.09689
    315.54145     421.97189
    315.54755     419.34689
    315.55366     418.22189
    315.55976     412.47189
    315.56586     409.22189
    315.57197     408.34689
    315.57807     408.59689
    315.58418     408.22189
    315.59028     404.72189
    315.59639     405.72189
    315.60249     403.97189
    315.60859     408.97189
    315.61470     409.84689
    315.62080     410.72189
    315.62691     411.34689
    315.63301     411.84689
    315.63912     414.22189
    315.64522     413.09689
    315.65132     410.72189
    315.65743     411.84689
    315.66353     416.84689
    315.66964     416.84689
    315.67574     417.09689
    315.68185     415.59689
    315.68795     414.97189
    315.69405     412.97189
    315.70016     414.09689
    315.70626     416.34689
    315.71237     413.59689
    315.71847     413.97189
    315.72458     415.97189
    315.73068     414.84689
    315.73678     411.34689
    315.74289     409.72189
    315.74899     409.84689
    315.75510     409.97189
    315.76120     409.34689
    315.76731     410.59689
    315.77341     409.34689
    315.77951     407.84689
    315.78562     406.84689
    315.79172     405.47189
    315.79783     403.97189
    315.80393     405.09689
    315.81004     406.47189
    315.81614     412.72189
    315.82224     414.59689
    315.82835     416.34689
    315.83445     419.34689
    315.84056     421.34689
    315.84666     421.84689
    315.85277     418.34689
    315.85887     418.09689
    315.86497     415.72189
    315.87108     416.97189
    315.87718     418.97189
    315.88329     420.34689
    315.88939     422.09689
    315.89550     424.22189
    315.90160     429.34689
    315.90770     433.34689
    315.91381     436.34689
    315.91991     434.72189
    315.92602     438.34689
    315.93212     441.34689
    315.93822     444.59689
    315.94433     447.72189
    315.95043     446.84689
    315.95654     446.59689
    315.96264     445.09689
    315.96875     447.72189
    315.97485     447.59689
    315.98095     450.34689
    315.98706     448.84689
    315.99316     448.22189
    315.99927     448.22189
    316.00537     449.59689
    316.01148     449.22189
    316.01758     449.09689
    316.02368     450.47189
    316.02979     447.47189
    316.03589     444.97189
    316.04200     443.09689
    316.04810     443.97189
    316.05421     442.72189
    316.06031     443.09689
    316.06641     442.59689
    316.07252     445.84689
    316.07862     451.34689
    316.08473     456.84689
    316.09083     458.22189
    316.09694     460.47189
    316.10304     458.34689
    316.10914     458.22189
    316.11525     456.47189
    316.12135     456.47189
    316.12746     456.47189
    316.13356     457.72189
    316.13967     458.72189
    316.14577     456.59689
    316.15187     456.59689
    316.15798     456.97189
    316.16408     457.59689
    316.17019     458.09689
    316.17629     457.84689
    316.18240     459.59689
    316.18850     455.72189
    316.19460     456.22189
    316.20071     455.97189
    316.20681     454.97189
    316.21292     454.34689
    316.21902     452.47189
    316.22513     452.97189
    316.23123     452.72189
    316.23733     454.47189
    316.24344     454.22189
    316.24954     456.09689
    316.25565     458.34689
    316.26175     459.34689
    316.26785     458.09689
    316.27396     458.34689
    316.28006     458.59689
    316.28617     460.09689
    316.29227     464.34689
    316.29838     466.84689
    316.30448     470.47189
    316.31058     471.84689
    316.31669     478.09689
    316.32279     480.34689
    316.32890     479.97189
    316.33500     484.34689
    316.34111     484.84689
    316.34721     485.72189
    316.35331     481.09689
    316.35942     477.59689
    316.36552     475.59689
    316.37163     474.22189
    316.37773     476.47189
    316.38384     476.47189
    316.38994     475.34689
    316.39604     477.34689
    316.40215     475.59689
    316.40825     475.09689
    316.41436     473.97189
    316.42046     475.97189
    316.42657     475.72189
    316.43267     480.97189
    316.43877     480.59689
    316.44488     482.09689
    316.45098     483.47189
    316.45709     483.72189
    316.46319     479.84689
    316.46930     479.84689
    316.47540     478.47189
    316.48150     477.22189
    316.48761     478.72189
    316.49371     479.34689
    316.49982     479.84689
    316.50592     479.97189
    316.51203     478.84689
    316.51813     476.59689
    316.52423     473.97189
    316.53034     474.97189
    316.53644     477.09689
    316.54255     475.47189
    316.54865     475.59689
    316.55476     474.84689
    316.56086     473.84689
    316.56696     474.97189
    316.57307     475.47189
    316.57917     477.72189
    316.58528     478.84689
    316.59138     476.47189
    316.59749     478.72189
    316.60359     481.72189
    316.60969     486.09689
    316.61580     487.97189
    316.62190     490.59689
    316.62801     491.34689
    316.63411     492.72189
    316.64021     491.59689
    316.64632     490.09689
    316.65242     490.47189
    316.65853     492.84689
    316.66463     492.97189
    316.67074     492.97189
    316.67684     495.09689
    316.68294     496.97189
    316.68905     497.22189
    316.69515     499.34689
    316.70126     499.22189
    316.70736     498.09689
    316.71347     497.72189
    316.71957     496.47189
    316.72567     499.72189
    316.73178     502.34689
    316.73788     506.34689
    316.74399     507.47189
    316.75009     504.34689
    316.75620     501.47189
    316.76230     502.09689
    316.76840     500.59689
    316.77451     499.59689
    316.78061     499.34689
    316.78672     496.09689
    316.79282     497.22189
    316.79893     499.22189
    316.80503     502.22189
    316.81113     505.59689
    316.81724     505.47189
    316.82334     506.97189
    316.82945     507.59689
    316.83555     504.09689
    316.84166     503.47189
    316.84776     502.97189
    316.85386     503.59689
    316.85997     503.22189
    316.86607     500.22189
    316.87218     498.22189
    316.87828     498.72189
    316.88439     499.34689
    316.89049     500.47189
    316.89659     505.47189
    316.90270     506.97189
    316.90880     508.84689
    316.91491     513.97186
    316.92101     512.09686
    316.92712     510.47189
    316.93322     511.97189
    316.93932     512.47186
    316.94543     514.97186
    316.95153     513.47186
    316.95764     515.97186
    316.96374     513.22186
    316.96984     512.22186
    316.97595     511.09689
    316.98205     511.09689
    316.98816     511.97189
    316.99426     511.97189
    317.00037     511.72189
    317.00647     513.59686
    317.01257     514.22186
    317.01868     513.59686
    317.02478     511.47189
    317.03089     513.34686
    317.03699     516.47186
    317.04310     519.09686
    317.04920     519.22186
    317.05530     519.47186
    317.06141     523.47186
    317.06751     524.97186
    317.07362     526.22186
    317.07972     527.34686
    317.08583     528.84686
    317.09193     529.34686
    317.09803     529.72186
    317.10414     528.84686
    317.11024     529.22186
    317.11635     525.84686
    317.12245     521.34686
    317.12856     518.59686
    317.13466     518.47186
    317.14076     517.72186
    317.14687     517.34686
    317.15297     519.84686
    317.15908     520.84686
    317.16518     522.84686
    317.17129     524.84686
    317.17739     528.22186
    317.18349     532.09686
    317.18960     530.97186
    317.19570     530.84686
    317.20181     531.09686
    317.20791     531.22186
    317.21402     533.97186
    317.22012     532.59686
    317.22622     535.97186
    317.23233     538.34686
    317.23843     541.84686
    317.24454     544.84686
    317.25064     546.09686
    317.25675     545.97186
    317.26285     544.22186
    317.26895     540.72186
    317.27506     537.47186
    317.28116     534.59686
    317.28727     535.59686
    317.29337     534.34686
    317.29948     538.59686
    317.30558     539.59686
    317.31168     541.47186
    317.31779     541.34686
    317.32389     542.97186
    317.33000     544.72186
    317.33610     544.72186
    317.34220     544.97186
    317.34831     548.97186
    317.35441     551.34686
    317.36052     555.22186
    317.36662     554.59686
    317.37273     554.34686
    317.37883     548.84686
    317.38493     545.72186
    317.39104     545.97186
    317.39714     545.09686
    317.40325     538.72186
    317.40935     537.72186
    317.41546     535.22186
    317.42156     536.47186
    317.42766     535.84686
    317.43377     537.22186
    317.43987     538.72186
    317.44598     537.97186
    317.45208     537.59686
    317.45819     535.72186
    317.46429     537.22186
    317.47039     538.09686
    317.47650     536.97186
    317.48260     538.59686
    317.48871     541.22186
    317.49481     541.84686
    317.50092     540.84686
    317.50702     542.84686
    317.51312     545.22186
    317.51923     546.59686
    317.52533     545.72186
    317.53144     547.34686
    317.53754     548.09686
    317.54365     550.97186
    317.54975     552.97186
    317.55585     551.97186
    317.56196     554.22186
    317.56806     558.34686
    317.57417     561.59686
    317.58027     563.72186
    317.58638     567.72186
    317.59248     570.84686
    317.59858     573.34686
    317.60469     575.47186
    317.61079     576.34686
    317.61690     577.72186
    317.62300     580.34686
    317.62911     582.22186
    317.63521     583.47186
    317.64131     581.59686
    317.64742     580.34686
    317.65352     581.72186
    317.65963     588.09686
    317.66573     591.84686
    317.67183     592.59686
    317.67794     590.22186
    317.68404     588.84686
    317.69015     587.09686
    317.69625     590.97186
    317.70236     594.47186
    317.70846     594.84686
    317.71456     597.59686
    317.72067     601.59686
    317.72677     605.72186
    317.73288     609.09686
    317.73898     610.09686
    317.74509     611.97186
    317.75119     616.34686
    317.75729     616.34686
    317.76340     618.59686
    317.76950     618.97186
    317.77561     621.72186
    317.78171     622.59686
    317.78782     623.59686
    317.79392     622.97186
    317.80002     622.84686
    317.80613     624.72186
    317.81223     625.47186
    317.81834     626.34686
    317.82444     626.84686
    317.83055     628.59686
    317.83665     634.97186
    317.84275     644.34686
    317.84886     648.72186
    317.85496     654.34686
    317.86107     657.72186
    317.86717     660.47186
    317.87328     660.47186
    317.87938     662.34686
    317.88548     658.84686
    317.89159     655.97186
    317.89769     655.47186
    317.90380     655.84686
    317.90990     655.34686
    317.91601     660.34686
    317.92211     658.97186
    317.92821     662.22186
    317.93432     663.72186
    317.94042     666.22186
    317.94653     665.84686
    317.95263     665.84686
    317.95874     665.59686
    317.96484     665.97186
    317.97094     667.34686
    317.97705     666.97186
    317.98315     669.59686
    317.98926     672.09686
    317.99536     677.09686
    318.00147     679.84686
    318.00757     681.59686
    318.01367     682.72186
    318.01978     683.97180
    318.02588     685.34680
    318.03199     689.47180
    318.03809     690.34680
    318.04419     693.34680
    318.05030     696.09680
    318.05640     696.97180
    318.06251     695.22180
    318.06861     693.84680
    318.07472     694.34680
    318.08082     697.09680
    318.08692     697.09680
    318.09303     700.22180
    318.09913     704.22180
    318.10524     706.84680
    318.11134     704.97180
    318.11745     705.59680
    318.12355     707.72180
    318.12965     707.59680
    318.13576     709.59680
    318.14186     711.09680
    318.14797     713.47180
    318.15407     713.09680
    318.16018     717.84680
    318.16628     722.09680
    318.17238     727.97180
    318.17849     735.09680
    318.18459     735.09680
    318.19070     738.22180
    318.19680     741.09680
    318.20291     742.47180
    318.20901     745.22180
    318.21511     743.72180
    318.22122     746.59680
    318.22732     751.09680
    318.23343     757.84680
    318.23953     764.22180
    318.24564     767.22180
    318.25174     770.72180
    318.25784     771.84680
    318.26395     771.47180
    318.27005     772.22180
    318.27616     774.34680
    318.28226     774.72180
    318.28837     774.72180
    318.29447     773.34680
    318.30057     773.72180
    318.30668     774.97180
    318.31278     776.97180
    318.31889     779.34680
    318.32499     781.72180
    318.33110     786.72180
    318.33720     787.97180
    318.34330     791.84680
    318.34941     791.97180
    318.35551     794.47180
    318.36162     798.97180
    318.36772     804.22180
    318.37382     808.84680
    318.37993     811.59680
    318.38603     813.22180
    318.39214     815.84680
    318.39824     821.22180
    318.40435     823.59680
    318.41045     822.47180
    318.41655     823.34680
    318.42266     822.84680
    318.42876     823.22180
    318.43487     826.84680
    318.44097     830.59680
    318.44708     835.34680
    318.45318     835.97180
    318.45928     839.09680
    318.46539     845.09680
    318.47149     848.09680
    318.47760     846.84680
    318.48370     848.09680
    318.48981     848.47180
    318.49591     851.47180
    318.50201     850.59680
    318.50812     852.09680
    318.51422     853.59680
    318.52033     855.72180
    318.52643     857.72180
    318.53254     859.72180
    318.53864     863.09680
    318.54474     861.97180
    318.55085     865.09680
    318.55695     870.84680
    318.56306     870.59680
    318.56916     873.72180
    318.57527     878.09680
    318.58137     882.84680
    318.58747     884.97180
    318.59358     883.97180
    318.59968     879.97180
    318.60579     879.72180
    318.61189     878.59680
    318.61800     878.34680
    318.62410     878.72180
    318.63020     879.22180
    318.63631     880.09680
    318.64241     882.47180
    318.64852     883.22180
    318.65462     882.22180
    318.66073     880.59680
    318.66683     881.72180
    318.67293     882.84680
    318.67904     884.59680
    318.68514     886.97180
    318.69125     889.97180
    318.69735     892.59680
    318.70346     898.22180
    318.70956     901.59680
    318.71566     903.84680
    318.72177     906.22180
    318.72787     906.84680
    318.73398     907.09680
    318.74008     906.84680
    318.74618     905.72180
    318.75229     905.47180
    318.75839     906.72180
    318.76450     909.34680
    318.77060     917.09680
    318.77671     922.34680
    318.78281     924.22180
    318.78891     924.97180
    318.79502     928.34680
    318.80112     935.09680
    318.80723     940.84680
    318.81333     944.09680
    318.81944     944.09680
    318.82554     945.09680
    318.83164     946.59680
    318.83775     946.34680
    318.84385     945.84680
    318.84996     947.72180
    318.85606     948.84680
    318.86217     948.47180
    318.86827     949.59680
    318.87437     951.72180
    318.88048     957.97180
    318.88658     960.84680
    318.89269     963.72180
    318.89879     966.97180
    318.90490     967.84680
    318.91100     970.84680
    318.91710     970.72180
    318.92321     972.09680
    318.92931     967.97180
    318.93542     967.22180
    318.94152     969.72180
    318.94763     969.72180
    318.95373     969.22180
    318.95983     971.34680
    318.96594     977.59680
    318.97204     983.59680
    318.97815     988.47180
    318.98425     992.72180
    318.99036     994.72180
    318.99646     998.47180
    319.00256     998.72180
    319.00867    1002.22180
    319.01477    1004.22180
    319.02088    1009.34680
    319.02698    1014.22180
    319.03309    1018.22180
    319.03919    1018.97180
    319.04529    1024.22180
    319.05140    1026.84680
    319.05750    1028.72180
    319.06361    1031.47180
    319.06971    1032.47180
    319.07581    1035.72180
    319.08192    1036.47180
    319.08802    1037.09680
    319.09413    1037.72180
    319.10023    1036.84680
    319.10634    1036.34680
    319.11244    1033.84680
    319.11854    1032.59680
    319.12465    1032.72180
    319.13075    1033.97180
    319.13686    1035.97180
    319.14296    1039.47180
    319.14907    1044.22180
    319.15517    1048.09680
    319.16127    1054.97180
    319.16738    1062.22180
    319.17348    1070.47180
    319.17959    1074.97180
    319.18569    1078.22180
    319.19180    1080.97180
    319.19790    1083.22180
    319.20400    1087.97180
    319.21011    1095.22180
    319.21621    1103.22180
    319.22232    1109.22180
    319.22842    1114.34680
    319.23453    1115.84680
    319.24063    1118.59680
    319.24673    1120.34680
    319.25284    1123.22180
    319.25894    1124.22180
    319.26505    1126.97180
    319.27115    1129.97180
    319.27726    1134.97180
    319.28336    1141.22180
    319.28946    1146.84680
    319.29557    1154.84680
    319.30167    1161.97180
    319.30778    1168.22180
    319.31388    1175.84680
    319.31999    1182.34680
    319.32609    1190.34680
    319.33219    1193.22180
    319.33830    1195.34680
    319.34440    1201.09680
    319.35051    1204.72180
    319.35661    1213.59680
    319.36272    1220.22180
    319.36882    1227.59680
    319.37492    1230.59680
    319.38103    1234.97180
    319.38713    1247.09680
    319.39324    1252.47180
    319.39934    1256.84680
    319.40545    1260.84680
    319.41155    1267.59680
    319.41765    1273.34680
    319.42376    1279.72180
    319.42986    1290.09680
    319.43597    1298.72180
    319.44207    1308.34680
    319.44817    1313.09680
    319.45428    1322.59680
    319.46038    1330.84680
    319.46649    1339.22180
    319.47259    1346.72180
    319.47870    1355.84680
    319.48480    1362.97180
    319.49090    1373.47180
    319.49701    1379.97180
    319.50311    1387.34680
    319.50922    1393.47180
    319.51532    1400.72180
    319.52143    1411.22180
    319.52753    1421.09680
    319.53363    1430.47180
    319.53974    1437.47180
    319.54584    1443.72180
    319.55195    1450.09680
    319.55805    1455.09680
    319.56416    1459.59680
    319.57026    1464.72180
    319.57636    1468.97180
    319.58247    1474.22180
    319.58857    1485.47180
    319.59468    1496.34680
    319.60078    1511.59680
    319.60689    1521.09680
    319.61299    1530.47180
    319.61909    1538.59680
    319.62520    1547.97180
    319.63130    1557.34680
    319.63741    1567.09680
    319.64351    1577.72180
    319.64962    1585.59680
    319.65572    1596.72180
    319.66182    1609.22180
    319.66793    1622.22180
    319.67403    1632.22180
    319.68014    1639.22180
    319.68624    1649.22180
    319.69235    1655.97180
    319.69845    1665.84680
    319.70455    1673.84680
    319.71066    1682.09680
    319.71676    1692.84680
    319.72287    1703.22180
    319.72897    1713.34680
    319.73508    1726.72180
    319.74118    1741.84680
    319.74728    1752.47180
    319.75339    1764.59680
    319.75949    1772.84680
    319.76560    1779.47180
    319.77170    1787.59680
    319.77780    1798.59680
    319.78391    1807.72180
    319.79001    1818.84680
    319.79612    1825.59680
    319.80222    1833.47180
    319.80833    1841.72180
    319.81443    1850.84680
    319.82053    1861.34680
    319.82664    1869.22180
    319.83274    1878.59680
    319.83885    1885.34680
    319.84495    1895.72180
    319.85106    1906.72180
    319.85716    1916.59680
    319.86326    1924.97180
    319.86937    1936.34680
    319.87547    1951.47180
    319.88158    1964.34680
    319.88768    1974.47180
    319.89379    1983.47180
    319.89989    1991.09680
    319.90599    1997.47180
    319.91210    2005.97180
    319.91820    2014.97180
    319.92431    2027.59680
    319.93041    2040.72180
    319.93652    2053.34692
    319.94262    2064.09692
    319.94872    2073.22192
    319.95483    2079.97192
    319.96093    2090.59692
    319.96704    2099.97192
    319.97314    2106.97192
    319.97925    2112.84692
    319.98535    2117.72192
    319.99145    2127.34692
    319.99756    2133.22192
    320.00366    2139.97192
    320.00977    2143.97192
    320.01587    2149.97192
    320.02198    2154.72192
    320.02808    2158.59692
    320.03418    2165.59692
    320.04029    2173.59692
    320.04639    2180.97192
    320.05250    2186.09692
    320.05860    2193.22192
    320.06471    2199.72192
    320.07081    2208.97192
    320.07691    2215.72192
    320.08302    2222.34692
    320.08912    2227.97192
    320.09523    2232.34692
    320.10133    2237.34692
    320.10743    2240.59692
    320.11354    2248.34692
    320.11964    2256.09692
    320.12575    2265.72192
    320.13185    2271.34692
    320.13796    2280.34692
    320.14406    2287.09692
    320.15016    2292.34692
    320.15627    2300.47192
    320.16237    2308.34692
    320.16848    2311.72192
    320.17458    2314.59692
    320.18069    2319.22192
    320.18679    2324.59692
    320.19289    2327.34692
    320.19900    2331.84692
    320.20510    2335.97192
    320.21121    2341.59692
    320.21731    2346.09692
    320.22342    2346.09692
    320.22952    2350.22192
    320.23562    2353.84692
    320.24173    2355.47192
    320.24783    2358.34692
    320.25394    2367.59692
    320.26004    2374.09692
    320.26615    2379.34692
    320.27225    2382.72192
    320.27835    2388.09692
    320.28446    2391.97192
    320.29056    2397.97192
    320.29667    2402.72192
    320.30277    2407.84692
    320.30888    2411.72192
    320.31498    2414.84692
    320.32108    2417.72192
    320.32719    2421.97192
    320.33329    2424.47192
    320.33940    2425.47192
    320.34550    2428.84692
    320.35161    2433.34692
    320.35771    2432.59692
    320.36381    2436.59692
    320.36992    2440.59692
    320.37602    2445.84692
    320.38213    2446.22192
    320.38823    2446.34692
    320.39434    2446.47192
    320.40044    2447.72192
    320.40654    2448.09692
    320.41265    2447.59692
    320.41875    2446.09692
    320.42486    2444.84692
    320.43096    2447.72192
    320.43707    2450.34692
    320.44317    2453.34692
    320.44927    2454.09692
    320.45538    2456.22192
    320.46148    2460.47192
    320.46759    2460.47192
    320.47369    2458.97192
    320.47979    2455.84692
    320.48590    2451.09692
    320.49200    2451.47192
    320.49811    2453.59692
    320.50421    2456.22192
    320.51032    2456.22192
    320.51642    2457.97192
    320.52252    2456.97192
    320.52863    2456.22192
    320.53473    2457.72192
    320.54084    2458.47192
    320.54694    2459.09692
    320.55305    2457.84692
    320.55915    2456.84692
    320.56525    2455.34692
    320.57136    2456.47192
    320.57746    2458.59692
    320.58357    2457.97192
    320.58967    2453.34692
    320.59578    2449.59692
    320.60188    2447.97192
    320.60798    2447.09692
    320.61409    2446.22192
    320.62019    2443.97192
    320.62630    2443.22192
    320.63240    2439.97192
    320.63851    2437.47192
    320.64461    2436.72192
    320.65071    2437.84692
    320.65682    2437.22192
    320.66292    2435.22192
    320.66903    2432.84692
    320.67513    2433.72192
    320.68124    2436.59692
    320.68734    2438.22192
    320.69344    2437.72192
    320.69955    2441.97192
    320.70565    2444.47192
    320.71176    2448.34692
    320.71786    2449.22192
    320.72397    2450.84692
    320.73007    2450.22192
    320.73617    2450.09692
    320.74228    2451.47192
    320.74838    2451.34692
    320.75449    2449.97192
    320.76059    2448.34692
    320.76670    2443.47192
    320.77280    2440.09692
    320.77890    2441.72192
    320.78501    2443.34692
    320.79111    2443.84692
    320.79722    2442.72192
    320.80332    2442.59692
    320.80942    2437.84692
    320.81553    2439.72192
    320.82163    2436.72192
    320.82774    2437.47192
    320.83384    2435.09692
    320.83995    2437.59692
    320.84605    2439.97192
    320.85215    2437.22192
    320.85826    2437.09692
    320.86436    2436.72192
    320.87047    2433.09692
    320.87657    2434.84692
    320.88268    2436.34692
    320.88878    2438.59692
    320.89488    2440.72192
    320.90099    2440.22192
    320.90709    2446.72192
    320.91320    2449.84692
    320.91930    2455.72192
    320.92541    2457.72192
    320.93151    2457.84692
    320.93761    2456.09692
    320.94372    2453.97192
    320.94982    2455.97192
    320.95593    2456.09692
    320.96203    2454.84692
    320.96814    2453.09692
    320.97424    2452.97192
    320.98034    2451.84692
    320.98645    2452.97192
    320.99255    2453.97192
    320.99866    2455.22192
    321.00476    2457.09692
    321.01087    2458.47192
    321.01697    2459.97192
    321.02307    2462.97192
    321.02918    2462.22192
    321.03528    2464.47192
    321.04139    2466.47192
    321.04749    2468.22192
    321.05360    2470.72192
    321.05970    2475.09692
    321.06580    2479.97192
    321.07191    2481.72192
    321.07801    2483.84692
    321.08412    2485.09692
    321.09022    2485.59692
    321.09633    2486.09692
    321.10243    2486.97192
    321.10853    2490.47192
    321.11464    2491.59692
    321.12074    2495.84692
    321.12685    2501.97192
    321.13295    2503.97192
    321.13906    2504.47192
    321.14516    2506.84692
    321.15126    2513.97192
    321.15737    2516.97192
    321.16347    2518.34692
    321.16958    2519.84692
    321.17568    2518.47192
    321.18178    2518.47192
    321.18789    2522.72192
    321.19399    2526.47192
    321.20010    2526.09692
    321.20620    2526.22192
    321.21231    2527.72192
    321.21841    2530.84692
    321.22451    2532.84692
    321.23062    2530.72192
    321.23672    2529.84692
    321.24283    2530.59692
    321.24893    2533.72192
    321.25504    2538.72192
    321.26114    2542.72192
    321.26724    2545.34692
    321.27335    2550.34692
    321.27945    2554.34692
    321.28556    2557.97192
    321.29166    2561.22192
    321.29777    2564.47192
    321.30387    2570.09692
    321.30997    2572.47192
    321.31608    2576.84692
    321.32218    2579.84692
    321.32829    2582.34692
    321.33439    2588.97192
    321.34050    2593.72192
    321.34660    2597.09692
    321.35270    2603.09692
    321.35881    2608.59692
    321.36491    2614.09692
    321.37102    2622.72192
    321.37712    2628.59692
    321.38323    2633.84692
    321.38933    2633.22192
    321.39543    2634.84692
    321.40154    2637.72192
    321.40764    2640.09692
    321.41375    2644.22192
    321.41985    2652.72192
    321.42596    2657.09692
    321.43206    2662.84692
    321.43816    2668.59692
    321.44427    2673.84692
    321.45037    2680.47192
    321.45648    2686.22192
    321.46258    2692.97192
    321.46869    2699.47192
    321.47479    2706.22192
    321.48089    2708.97192
    321.48700    2712.22192
    321.49310    2715.97192
    321.49921    2723.84692
    321.50531    2727.34692
    321.51141    2729.72192
    321.51752    2735.22217
    321.52362    2741.34717
    321.52973    2746.84717
    321.53583    2753.59717
    321.54194    2761.22217
    321.54804    2767.47217
    321.55414    2774.34717
    321.56025    2779.84717
    321.56635    2787.59717
    321.57246    2794.09717
    321.57856    2797.84717
    321.58467    2799.84717
    321.59077    2799.59717
    321.59687    2801.34717
    321.60298    2804.59717
    321.60908    2809.72217
    321.61519    2815.34717
    321.62129    2818.72217
    321.62740    2824.47217
    321.63350    2828.59717
    321.63960    2834.22217
    321.64571    2837.84717
    321.65181    2842.72217
    321.65792    2842.84717
    321.66402    2844.72217
    321.67013    2848.47217
    321.67623    2849.34717
    321.68233    2849.72217
    321.68844    2856.59717
    321.69454    2862.22217
    321.70065    2863.59717
    321.70675    2864.59717
    321.71286    2868.09717
    321.71896    2873.47217
    321.72506    2881.34717
    321.73117    2888.72217
    321.73727    2895.47217
    321.74338    2899.09717
    321.74948    2904.59717
    321.75559    2906.72217
    321.76169    2908.97217
    321.76779    2911.97217
    321.77390    2915.59717
    321.78000    2919.59717
    321.78611    2923.59717
    321.79221    2926.09717
    321.79832    2932.97217
    321.80442    2934.84717
    321.81052    2940.34717
    321.81663    2943.72217
    321.82273    2944.97217
    321.82884    2947.97217
    321.83494    2948.59717
    321.84105    2948.34717
    321.84715    2950.47217
    321.85325    2953.59717
    321.85936    2956.72217
    321.86546    2960.72217
    321.87157    2966.47217
    321.87767    2971.97217
    321.88377    2980.72217
    321.88988    2986.34717
    321.89598    2993.34717
    321.90209    3003.09717
    321.90819    3007.97217
    321.91430    3011.22217
    321.92040    3013.97217
    321.92650    3018.84717
    321.93261    3021.47217
    321.93871    3018.09717
    321.94482    3018.47217
    321.95092    3021.09717
    321.95703    3023.97217
    321.96313    3026.97217
    321.96923    3030.59717
    321.97534    3035.22217
    321.98144    3036.34717
    321.98755    3040.72217
    321.99365    3047.09717
    321.99976    3051.84717
    322.00586    3057.34717
    322.01196    3060.47217
    322.01807    3066.34717
    322.02417    3066.97217
    322.03028    3066.22217
    322.03638    3063.97217
    322.04249    3064.59717
    322.04859    3068.72217
    322.05469    3070.34717
    322.06080    3074.34717
    322.06690    3078.34717
    322.07301    3080.59717
    322.07911    3086.22217
    322.08522    3088.72217
    322.09132    3092.72217
    322.09742    3093.09717
    322.10353    3095.59717
    322.10963    3096.09717
    322.11574    3104.09717
    322.12184    3116.59717
    322.12795    3125.72217
    322.13405    3130.47217
    322.14015    3134.97217
    322.14626    3138.47217
    322.15236    3142.34717
    322.15847    3143.59717
    322.16457    3145.09717
    322.17068    3149.97217
    322.17678    3153.72217
    322.18288    3157.09717
    322.18899    3160.84717
    322.19509    3166.47217
    322.20120    3171.09717
    322.20730    3173.97217
    322.21340    3178.47217
    322.21951    3180.22217
    322.22561    3185.34717
    322.23172    3187.34717
    322.23782    3187.84717
    322.24393    3192.59717
    322.25003    3195.47217
    322.25613    3199.97217
    322.26224    3203.72217
    322.26834    3208.97217
    322.27445    3212.59717
    322.28055    3219.22217
    322.28666    3224.72217
    322.29276    3229.72217
    322.29886    3233.09717
    322.30497    3233.84717
    322.31107    3238.97217
    322.31718    3242.34717
    322.32328    3246.84717
    322.32939    3251.59717
    322.33549    3258.22217
    322.34159    3261.72217
    322.34770    3267.47217
    322.35380    3269.22217
    322.35991    3276.59717
    322.36601    3280.09717
    322.37212    3281.34717
    322.37822    3287.84717
    322.38432    3288.22217
    322.39043    3292.34717
    322.39653    3295.97217
    322.40264    3298.09717
    322.40874    3305.09717
    322.41485    3308.59717
    322.42095    3316.22217
    322.42705    3319.84717
    322.43316    3321.22217
    322.43926    3320.97217
    322.44537    3319.09717
    322.45147    3322.84717
    322.45758    3322.84717
    322.46368    3326.22217
    322.46978    3326.09717
    322.47589    3329.34717
    322.48199    3332.47217
    322.48810    3335.47217
    322.49420    3341.72217
    322.50031    3346.84717
    322.50641    3349.34717
    322.51251    3353.97217
    322.51862    3358.84717
    322.52472    3365.09717
    322.53083    3371.59717
    322.53693    3371.47217
    322.54304    3374.72217
    322.54914    3374.34717
    322.55524    3375.22217
    322.56135    3378.09717
    322.56745    3378.84717
    322.57356    3379.22217
    322.57966    3381.97217
    322.58576    3385.72217
    322.59187    3388.47217
    322.59797    3392.97217
    322.60408    3399.47217
    322.61018    3402.22217
    322.61629    3405.97217
    322.62239    3406.22217
    322.62849    3406.72217
    322.63460    3405.34717
    322.64070    3408.22217
    322.64681    3413.72217
    322.65291    3415.72217
    322.65902    3419.59717
    322.66512    3419.34717
    322.67122    3421.72217
    322.67733    3420.72217
    322.68343    3425.59717
    322.68954    3432.22217
    322.69564    3432.59717
    322.70175    3435.47217
    322.70785    3439.34717
    322.71395    3439.72217
    322.72006    3438.84717
    322.72616    3437.59717
    322.73227    3438.97217
    322.73837    3441.84717
    322.74448    3442.22217
    322.75058    3444.22217
    322.75668    3444.59717
    322.76279    3444.59717
    322.76889    3444.09717
    322.77500    3444.72217
    322.78110    3443.47217
    322.78721    3441.72217
    322.79331    3444.97217
    322.79941    3446.34717
    322.80552    3445.34717
    322.81162    3442.97217
    322.81773    3442.72217
    322.82383    3444.22217
    322.82994    3444.84717
    322.83604    3444.97217
    322.84214    3446.59717
    322.84825    3446.09717
    322.85435    3445.09717
    322.86046    3444.72217
    322.86656    3444.84717
    322.87267    3443.97217
    322.87877    3440.34717
    322.88487    3439.84717
    322.89098    3436.09717
    322.89708    3431.09717
    322.90319    3424.97217
    322.90929    3424.47217
    322.91539    3423.09717
    322.92150    3419.09717
    322.92760    3415.34717
    322.93371    3409.72217
    322.93981    3406.97217
    322.94592    3403.97217
    322.95202    3400.47217
    322.95812    3396.47217
    322.96423    3389.84717
    322.97033    3386.47217
    322.97644    3379.47217
    322.98254    3370.09717
    322.98865    3362.84717
    322.99475    3357.97217
    323.00085    3353.34717
    323.00696    3348.09717
    323.01306    3342.34717
    323.01917    3331.59717
    323.02527    3320.97217
    323.03138    3313.84717
    323.03748    3306.22217
    323.04358    3296.47217
    323.04969    3287.97217
    323.05579    3279.97217
    323.06190    3271.34717
    323.06800    3261.97217
    323.07411    3254.59717
    323.08021    3245.97217
    323.08631    3239.84717
    323.09242    3230.22217
    323.09852    3222.59717
    323.10463    3210.72217
    323.11073    3198.84717
    323.11684    3187.72217
    323.12294    3177.59717
    323.12904    3166.47217
    323.13515    3153.97217
    323.14125    3147.59717
    323.14736    3141.59717
    323.15346    3133.34717
    323.15957    3127.34717
    323.16567    3118.59717
    323.17177    3109.97217
    323.17788    3099.34717
    323.18398    3091.34717
    323.19009    3080.72217
    323.19619    3069.84717
    323.20230    3054.97217
    323.20840    3044.59717
    323.21450    3031.22217
    323.22061    3022.84717
    323.22671    3014.72217
    323.23282    3007.22217
    323.23892    2998.84717
    323.24503    2988.72217
    323.25113    2981.34717
    323.25723    2972.22217
    323.26334    2961.97217
    323.26944    2958.59717
    323.27555    2951.72217
    323.28165    2943.47217
    323.28775    2938.09717
    323.29386    2931.34717
    323.29996    2925.22217
    323.30607    2921.22217
    323.31217    2918.59717
    323.31828    2912.34717
    323.32438    2905.97217
    323.33048    2902.97217
    323.33659    2898.84717
    323.34269    2894.09717
    323.34880    2892.72217
    323.35490    2892.22217
    323.36101    2889.34717
    323.36711    2886.34717
    323.37321    2887.34717
    323.37932    2883.72217
    323.38542    2880.34717
    323.39153    2880.22217
    323.39763    2880.09717
    323.40374    2881.59717
    323.40984    2879.59717
    323.41594    2874.97217
    323.42205    2869.84717
    323.42815    2868.59717
    323.43426    2870.34717
    323.44036    2867.97217
    323.44647    2863.09717
    323.45257    2861.97217
    323.45867    2861.47217
    323.46478    2862.59717
    323.47088    2864.84717
    323.47699    2864.97217
    323.48309    2862.09717
    323.48920    2862.84717
    323.49530    2862.59717
    323.50140    2862.97217
    323.50751    2861.72217
    323.51361    2864.22217
    323.51972    2864.97217
    323.52582    2866.47217
    323.53193    2865.09717
    323.53803    2868.34717
    323.54413    2871.84717
    323.55024    2875.59717
    323.55634    2881.22217
    323.56245    2887.22217
    323.56855    2893.22217
    323.57466    2898.97217
    323.58076    2899.84717
    323.58686    2900.72217
    323.59297    2901.84717
    323.59907    2904.09717
    323.60518    2906.84717
    323.61128    2909.59717
    323.61738    2913.34717
    323.62349    2914.72217
    323.62959    2921.22217
    323.63570    2925.59717
    323.64180    2928.34717
    323.64791    2929.72217
    323.65401    2934.34717
    323.66011    2936.59717
    323.66622    2938.22217
    323.67232    2943.22217
    323.67843    2945.09717
    323.68453    2947.47217
    323.69064    2947.97217
    323.69674    2950.47217
    323.70284    2955.22217
    323.70895    2960.59717
    323.71505    2965.22217
    323.72116    2970.34717
    323.72726    2969.09717
    323.73337    2969.72217
    323.73947    2969.09717
    323.74557    2965.47217
    323.75168    2964.34717
    323.75778    2964.34717
    323.76389    2967.22217
    323.76999    2965.34717
    323.77610    2963.97217
    323.78220    2960.84717
    323.78830    2960.47217
    323.79441    2955.84717
    323.80051    2952.34717
    323.80662    2949.84717
    323.81272    2947.84717
    323.81883    2939.97217
    323.82493    2932.97217
    323.83103    2925.47217
    323.83714    2919.59717
    323.84324    2910.97217
    323.84935    2904.72217
    323.85545    2893.47217
    323.86156    2885.09717
    323.86766    2871.97217
    323.87376    2857.84717
    323.87987    2844.97217
    323.88597    2827.84717
    323.89208    2810.22217
    323.89818    2796.34717
    323.90429    2779.84717
    323.91039    2762.47217
    323.91649    2743.97217
    323.92260    2727.59692
    323.92870    2711.72192
    323.93481    2691.59692
    323.94091    2672.22192
    323.94702    2650.72192
    323.95312    2630.22192
    323.95922    2608.84692
    323.96533    2586.72192
    323.97143    2559.72192
    323.97754    2530.22192
    323.98364    2496.84692
    323.98974    2468.34692
    323.99585    2439.47192
    324.00195    2410.97192
    324.00806    2382.47192
    324.01416    2353.47192
    324.02027    2322.22192
    324.02637    2290.97192
    324.03247    2264.47192
    324.03858    2235.22192
    324.04468    2205.84692
    324.05079    2173.22192
    324.05689    2142.34692
    324.06300    2110.84692
    324.06910    2077.47192
    324.07520    2043.72180
    324.08131    2008.09680
    324.08741    1974.84680
    324.09352    1938.34680
    324.09962    1900.09680
    324.10573    1866.22180
    324.11183    1826.59680
    324.11793    1790.47180
    324.12404    1755.47180
    324.13014    1723.22180
    324.13625    1690.72180
    324.14235    1653.47180
    324.14846    1615.97180
    324.15456    1576.84680
    324.16066    1540.47180
    324.16677    1503.59680
    324.17287    1469.34680
    324.17898    1434.72180
    324.18508    1395.34680
    324.19119    1357.97180
    324.19729    1320.22180
    324.20339    1285.22180
    324.20950    1248.84680
    324.21560    1211.22180
    324.22171    1171.09680
    324.22781    1132.22180
    324.23392    1094.72180
    324.24002    1061.09680
    324.24612    1031.09680
    324.25223     996.97180
    324.25833     960.84680
    324.26444     926.59680
    324.27054     891.22180
    324.27665     856.84680
    324.28275     821.59680
    324.28885     788.72180
    324.29496     756.97180
    324.30106     722.22180
    324.30717     688.22180
    324.31327     655.59686
    324.31937     622.59686
    324.32548     592.59686
    324.33158     560.97186
    324.33769     531.34686
    324.34379     502.47189
    324.34990     475.34689
    324.35600     450.84689
    324.36210     424.84689
    324.36821     397.09689
    324.37431     367.34689
    324.38042     337.09689
    324.38652     308.72189
    324.39263     280.97189
    324.39873     254.97183
    324.40483     233.22183
    324.41094     209.97183
    324.41704     185.09683
    324.42315     158.09685
    324.42925     133.72185
    324.43536     107.22186
    324.44146      83.72186
    324.44756      61.09686
    324.45367      38.47185
    324.45977      19.97185
    324.46588       4.34685
    324.47198     -16.77815
    324.47809     -35.27815
    324.48419     -55.02815
    324.49029     -73.77814
    324.49640     -93.77814
    324.50250    -110.90314
    324.50861    -127.40314
    324.51471    -143.02815
    324.52082    -154.02815
    324.52692    -163.40315
    324.53302    -173.15317
    324.53913    -185.90317
    324.54523    -201.40317
    324.55134    -212.02817
    324.55744    -226.52817
    324.56355    -237.77817
    324.56965    -246.90317
    324.57575    -258.90311
    324.58186    -267.02811
    324.58796    -277.52811
    324.59407    -286.02811
    324.60017    -294.52811
    324.60628    -301.27811
    324.61238    -311.27811
    324.61848    -322.65311
    324.62459    -333.65311
    324.63069    -342.52811
    324.63680    -353.52811
    324.64290    -363.27811
    324.64901    -370.65311
    324.65511    -379.40311
    324.66121    -392.15311
    324.66732    -401.52811
    324.67342    -409.52811
    324.67953    -415.15311
    324.68563    -423.77811
    324.69173    -434.27811
    324.69784    -442.27811
    324.70394    -454.52811
    324.71005    -466.27811
    324.71615    -478.65311
    324.72226    -489.65311
    324.72836    -504.02811
    324.73446    -518.27814
    324.74057    -533.02814
    324.74667    -546.77814
    324.75278    -563.02814
    324.75888    -577.65314
    324.76499    -590.27814
    324.77109    -601.27814
    324.77719    -615.02814
    324.78330    -628.65314
    324.78940    -645.52814
    324.79551    -662.40314
    324.80161    -681.40314
    324.80772    -698.65320
    324.81382    -715.52820
    324.81992    -733.02820
    324.82603    -751.40320
    324.83213    -772.27820
    324.83824    -793.65320
    324.84434    -813.15320
    324.85045    -836.27820
    324.85655    -857.15320
    324.86265    -879.52820
    324.86876    -897.65320
    324.87486    -921.02820
    324.88097    -946.02820
    324.88707    -970.27820
    324.89318    -991.15320
    324.89928   -1011.15320
    324.90538   -1035.27820
    324.91149   -1062.77820
    324.91759   -1088.77820
    324.92370   -1119.27820
    324.92980   -1151.40320
    324.93591   -1182.02820
    324.94201   -1209.90320
    324.94811   -1243.65320
    324.95422   -1273.52820
    324.96032   -1305.40320
    324.96643   -1334.77820
    324.97253   -1367.27820
    324.97864   -1400.90320
    324.98474   -1434.65320
    324.99084   -1467.52820
    324.99695   -1503.40320
    325.00305   -1537.65320
    325.00916   -1573.27820
    325.01526   -1609.65320
    325.02136   -1645.02820
    325.02747   -1685.15320
    325.03357   -1721.15320
    325.03968   -1759.77820
    325.04578   -1800.40320
    325.05189   -1845.77820
    325.05799   -1890.65320
    325.06409   -1939.40320
    325.07020   -1985.52820
    325.07630   -2034.15320
    325.08241   -2081.02808
    325.08851   -2128.40308
    325.09462   -2175.90308
    325.10072   -2224.27808
    325.10682   -2273.77808
    325.11293   -2325.65308
    325.11903   -2381.65308
    325.12514   -2437.77808
    325.13124   -2494.90308
    325.13735   -2549.65308
    325.14345   -2605.90308
    325.14955   -2663.52808
    325.15566   -2719.27808
    325.16176   -2776.40283
    325.16787   -2830.02783
    325.17397   -2888.65283
    325.18008   -2945.27783
    325.18618   -3004.15283
    325.19228   -3064.02783
    325.19839   -3123.15283
    325.20449   -3184.27783
    325.21060   -3244.52783
    325.21670   -3301.52783
    325.22281   -3363.52783
    325.22891   -3421.90283
    325.23501   -3480.27783
    325.24112   -3538.02783
    325.24722   -3595.90283
    325.25333   -3652.65283
    325.25943   -3713.02783
    325.26554   -3771.90283
    325.27164   -3829.90283
    325.27774   -3884.65283
    325.28385   -3943.15283
    325.28995   -4000.77783
    325.29606   -4060.02783
    325.30216   -4118.52783
    325.30827   -4175.90283
    325.31437   -4235.77783
    325.32047   -4291.52783
    325.32658   -4347.90283
    325.33268   -4404.77783
    325.33879   -4460.40283
    325.34489   -4516.77783
    325.35099   -4573.27783
    325.35710   -4630.02783
    325.36320   -4686.52783
    325.36931   -4738.77783
    325.37541   -4793.52783
    325.38152   -4844.65283
    325.38762   -4896.65283
    325.39372   -4946.65283
    325.39983   -4994.52783
    325.40593   -5045.27783
    325.41204   -5093.40283
    325.41814   -5145.40283
    325.42425   -5193.65283
    325.43035   -5239.40283
    325.43645   -5284.77783
    325.44256   -5329.15283
    325.44866   -5374.52783
    325.45477   -5418.02783
    325.46087   -5458.90283
    325.46698   -5501.90283
    325.47308   -5541.90283
    325.47918   -5585.77783
    325.48529   -5625.15283
    325.49139   -5660.40283
    325.49750   -5699.65283
    325.50360   -5737.27783
    325.50971   -5773.52783
    325.51581   -5810.40283
    325.52191   -5843.15283
    325.52802   -5878.65283
    325.53412   -5912.77783
    325.54023   -5949.52783
    325.54633   -5984.90283
    325.55244   -6017.77783
    325.55854   -6047.02783
    325.56464   -6078.27783
    325.57075   -6107.52783
    325.57685   -6134.90283
    325.58296   -6160.15283
    325.58906   -6187.02783
    325.59517   -6215.40283
    325.60127   -6237.90283
    325.60737   -6258.40283
    325.61348   -6278.15283
    325.61958   -6294.40283
    325.62569   -6310.52783
    325.63179   -6326.77783
    325.63790   -6339.90283
    325.64400   -6353.52783
    325.65010   -6365.40283
    325.65621   -6379.65283
    325.66231   -6392.65283
    325.66842   -6405.52783
    325.67452   -6415.65283
    325.68063   -6420.90283
    325.68673   -6426.02783
    325.69283   -6428.40283
    325.69894   -6431.02783
    325.70504   -6435.15283
    325.71115   -6438.27783
    325.71725   -6435.27783
    325.72335   -6431.27783
    325.72946   -6426.90283
    325.73556   -6424.40283
    325.74167   -6423.65283
    325.74777   -6421.15283
    325.75388   -6419.77783
    325.75998   -6416.90283
    325.76608   -6411.52783
    325.77219   -6402.65283
    325.77829   -6394.27783
    325.78440   -6385.40283
    325.79050   -6377.02783
    325.79661   -6365.15283
    325.80271   -6352.52783
    325.80881   -6339.27783
    325.81492   -6326.02783
    325.82102   -6308.65283
    325.82713   -6294.65283
    325.83323   -6282.02783
    325.83934   -6266.15283
    325.84544   -6249.27783
    325.85154   -6233.77783
    325.85765   -6217.27783
    325.86375   -6203.02783
    325.86986   -6185.27783
    325.87596   -6166.52783
    325.88207   -6145.65283
    325.88817   -6125.65283
    325.89427   -6106.77783
    325.90038   -6084.65283
    325.90648   -6060.90283
    325.91259   -6036.27783
    325.91869   -6014.52783
    325.92480   -5988.65283
    325.93090   -5959.77783
    325.93700   -5933.02783
    325.94311   -5906.90283
    325.94921   -5880.40283
    325.95532   -5853.02783
    325.96142   -5826.90283
    325.96753   -5796.90283
    325.97363   -5768.90283
    325.97973   -5739.52783
    325.98584   -5710.77783
    325.99194   -5681.15283
    325.99805   -5650.52783
    326.00415   -5620.65283
    326.01026   -5590.52783
    326.01636   -5561.52783
    326.02246   -5530.90283
    326.02857   -5500.27783
    326.03467   -5466.40283
    326.04078   -5428.77783
    326.04688   -5390.90283
    326.05298   -5355.15283
    326.05909   -5314.77783
    326.06519   -5278.40283
    326.07130   -5242.77783
    326.07740   -5203.27783
    326.08351   -5165.27783
    326.08961   -5123.77783
    326.09571   -5085.65283
    326.10182   -5049.52783
    326.10792   -5013.90283
    326.11403   -4975.27783
    326.12013   -4938.15283
    326.12624   -4898.15283
    326.13234   -4860.77783
    326.13844   -4819.40283
    326.14455   -4780.90283
    326.15065   -4743.27783
    326.15676   -4706.15283
    326.16286   -4667.52783
    326.16897   -4630.52783
    326.17507   -4591.27783
    326.18117   -4551.65283
    326.18728   -4514.02783
    326.19338   -4478.52783
    326.19949   -4441.27783
    326.20559   -4406.27783
    326.21170   -4365.52783
    326.21780   -4328.52783
    326.22390   -4291.15283
    326.23001   -4256.02783
    326.23611   -4217.27783
    326.24222   -4177.15283
    326.24832   -4139.40283
    326.25443   -4102.77783
    326.26053   -4064.52783
    326.26663   -4028.90283
    326.27274   -3991.27783
    326.27884   -3953.77783
    326.28495   -3922.65283
    326.29105   -3891.02783
    326.29716   -3861.27783
    326.30326   -3826.02783
    326.30936   -3794.40283
    326.31547   -3761.40283
    326.32157   -3730.15283
    326.32768   -3698.15283
    326.33378   -3668.90283
    326.33989   -3637.90283
    326.34599   -3605.90283
    326.35209   -3574.27783
    326.35820   -3542.77783
    326.36430   -3512.02783
    326.37041   -3482.40283
    326.37651   -3454.27783
    326.38262   -3426.40283
    326.38872   -3403.27783
    326.39482   -3380.77783
    326.40093   -3357.77783
    326.40703   -3334.02783
    326.41314   -3307.90283
    326.41924   -3282.15283
    326.42534   -3256.77783
    326.43145   -3231.52783
    326.43755   -3208.52783
    326.44366   -3184.40283
    326.44976   -3157.90283
    326.45587   -3134.02783
    326.46197   -3112.90283
    326.46807   -3095.52783
    326.47418   -3078.40283
    326.48028   -3062.90283
    326.48639   -3045.77783
    326.49249   -3030.77783
    326.49860   -3012.77783
    326.50470   -2993.90283
    326.51080   -2976.65283
    326.51691   -2962.15283
    326.52301   -2947.77783
    326.52912   -2933.77783
    326.53522   -2917.77783
    326.54133   -2905.27783
    326.54743   -2891.90283
    326.55353   -2880.52783
    326.55964   -2866.52783
    326.56574   -2855.90283
    326.57185   -2843.15283
    326.57795   -2830.77783
    326.58406   -2816.02783
    326.59016   -2798.65283
    326.59626   -2782.15283
    326.60237   -2769.77783
    326.60847   -2762.15283
    326.61458   -2752.40283
    326.62068   -2744.02783
    326.62679   -2731.52783
    326.63289   -2719.52808
    326.63899   -2705.77808
    326.64510   -2693.40308
    326.65120   -2681.02808
    326.65731   -2668.27808
    326.66341   -2658.77808
    326.66952   -2650.40308
    326.67562   -2640.52808
    326.68172   -2633.65308
    326.68783   -2625.40308
    326.69393   -2617.27808
    326.70004   -2611.52808
    326.70614   -2604.65308
    326.71225   -2593.27808
    326.71835   -2586.02808
    326.72445   -2577.27808
    326.73056   -2569.40308
    326.73666   -2558.40308
    326.74277   -2549.40308
    326.74887   -2542.52808
    326.75497   -2537.15308
    326.76108   -2533.02808
    326.76718   -2527.40308
    326.77329   -2521.27808
    326.77939   -2512.40308
    326.78550   -2502.90308
    326.79160   -2494.65308
    326.79770   -2483.65308
    326.80381   -2471.65308
    326.80991   -2456.65308
    326.81602   -2440.65308
    326.82212   -2423.77808
    326.82823   -2414.27808
    326.83433   -2406.52808
    326.84043   -2398.40308
    326.84654   -2387.65308
    326.85264   -2377.27808
    326.85875   -2365.40308
    326.86485   -2351.77808
    326.87096   -2334.02808
    326.87706   -2320.40308
    326.88316   -2307.15308
    326.88927   -2293.90308
    326.89537   -2280.90308
    326.90148   -2269.90308
    326.90758   -2259.65308
    326.91369   -2244.77808
    326.91979   -2229.77808
    326.92589   -2218.90308
    326.93200   -2207.52808
    326.93810   -2196.90308
    326.94421   -2185.27808
    326.95031   -2172.77808
    326.95642   -2162.27808
    326.96252   -2149.90308
    326.96862   -2141.15308
    326.97473   -2131.15308
    326.98083   -2121.40308
    326.98694   -2111.77808
    326.99304   -2100.27808
    326.99915   -2092.40308
    327.00525   -2083.65308
    327.01135   -2076.02808
    327.01746   -2067.65308
    327.02356   -2059.65308
    327.02967   -2051.02808
    327.03577   -2042.90320
    327.04188   -2034.02820
    327.04798   -2023.77820
    327.05408   -2014.27820
    327.06019   -2005.65320
    327.06629   -1998.27820
    327.07240   -1990.90320
    327.07850   -1987.90320
    327.08461   -1988.27820
    327.09071   -1987.90320
    327.09681   -1986.65320
    327.10292   -1982.40320
    327.10902   -1978.27820
    327.11513   -1973.90320
    327.12123   -1973.52820
    327.12733   -1974.15320
    327.13344   -1972.65320
    327.13954   -1968.77820
    327.14565   -1965.02820
    327.15175   -1965.27820
    327.15786   -1967.15320
    327.16396   -1969.90320
    327.17006   -1969.15320
    327.17617   -1971.65320
    327.18227   -1969.52820
    327.18838   -1974.77820
    327.19448   -1976.65320
    327.20059   -1980.90320
    327.20669   -1982.27820
    327.21279   -1983.90320
    327.21890   -1985.27820
    327.22500   -1989.65320
    327.23111   -1992.52820
    327.23721   -1995.27820
    327.24332   -1997.15320
    327.24942   -2000.65320
    327.25552   -2003.27820
    327.26163   -2009.15320
    327.26773   -2014.52820
    327.27384   -2022.27820
    327.27994   -2028.15320
    327.28605   -2032.27820
    327.29215   -2036.52820
    327.29825   -2042.65320
    327.30436   -2047.02820
    327.31046   -2051.40308
    327.31657   -2053.15308
    327.32267   -2060.15308
    327.32878   -2064.40308
    327.33488   -2069.52808
    327.34098   -2079.15308
    327.34709   -2085.77808
    327.35319   -2095.77808
    327.35930   -2103.02808
    327.36540   -2111.02808
    327.37151   -2121.27808
    327.37761   -2128.77808
    327.38371   -2134.40308
    327.38982   -2137.77808
    327.39592   -2144.40308
    327.40203   -2151.52808
    327.40813   -2155.52808
    327.41424   -2158.27808
    327.42034   -2162.27808
    327.42644   -2166.15308
    327.43255   -2167.52808
    327.43865   -2170.77808
    327.44476   -2178.27808
    327.45086   -2181.90308
    327.45696   -2187.65308
    327.46307   -2191.40308
    327.46917   -2194.02808
    327.47528   -2199.90308
    327.48138   -2205.02808
    327.48749   -2207.02808
    327.49359   -2212.02808
    327.49969   -2211.02808
    327.50580   -2212.77808
    327.51190   -2213.65308
    327.51801   -2216.65308
    327.52411   -2219.02808
    327.53022   -2217.90308
    327.53632   -2221.65308
    327.54242   -2223.77808
    327.54853   -2229.02808
    327.55463   -2228.65308
    327.56074   -2229.40308
    327.56684   -2231.02808
    327.57295   -2231.02808
    327.57905   -2231.15308
    327.58515   -2230.40308
    327.59126   -2234.02808
    327.59736   -2236.40308
    327.60347   -2234.90308
    327.60957   -2230.27808
    327.61568   -2226.90308
    327.62178   -2224.40308
    327.62788   -2226.40308
    327.63399   -2227.40308
    327.64009   -2227.65308
    327.64620   -2224.90308
    327.65230   -2221.65308
    327.65841   -2218.52808
    327.66451   -2214.15308
    327.67061   -2205.27808
    327.67672   -2200.27808
    327.68282   -2195.15308
    327.68893   -2188.27808
    327.69503   -2183.02808
    327.70114   -2176.40308
    327.70724   -2173.90308
    327.71334   -2173.02808
    327.71945   -2165.90308
    327.72555   -2156.90308
    327.73166   -2147.65308
    327.73776   -2143.27808
    327.74387   -2138.15308
    327.74997   -2129.90308
    327.75607   -2123.27808
    327.76218   -2111.77808
    327.76828   -2103.02808
    327.77439   -2096.65308
    327.78049   -2091.40308
    327.78660   -2088.02808
    327.79270   -2080.90308
    327.79880   -2073.02808
    327.80491   -2067.52808
    327.81101   -2061.77808
    327.81712   -2054.02808
    327.82322   -2044.02820
    327.82932   -2031.65320
    327.83543   -2017.27820
    327.84153   -2005.40320
    327.84764   -1993.15320
    327.85374   -1981.65320
    327.85985   -1967.52820
    327.86595   -1954.77820
    327.87205   -1942.77820
    327.87816   -1932.65320
    327.88426   -1920.52820
    327.89037   -1909.40320
    327.89647   -1895.77820
    327.90258   -1883.02820
    327.90868   -1868.40320
    327.91478   -1857.15320
    327.92089   -1844.65320
    327.92699   -1835.90320
    327.93310   -1821.90320
    327.93920   -1807.77820
    327.94531   -1797.27820
    327.95141   -1788.90320
    327.95751   -1780.65320
    327.96362   -1767.65320
    327.96972   -1753.40320
    327.97583   -1738.77820
    327.98193   -1727.65320
    327.98804   -1715.65320
    327.99414   -1706.52820
    328.00024   -1696.15320
    328.00635   -1685.40320
    328.01245   -1671.02820
    328.01856   -1655.65320
    328.02466   -1639.15320
    328.03077   -1623.40320
    328.03687   -1610.40320
    328.04297   -1598.77820
    328.04908   -1585.40320
    328.05518   -1576.02820
    328.06129   -1566.52820
    328.06739   -1556.77820
    328.07350   -1547.15320
    328.07960   -1536.40320
    328.08570   -1526.15320
    328.09181   -1519.90320
    328.09791   -1511.15320
    328.10402   -1500.90320
    328.11012   -1488.65320
    328.11623   -1477.27820
    328.12233   -1466.90320
    328.12843   -1454.15320
    328.13454   -1442.77820
    328.14064   -1435.40320
    328.14675   -1427.90320
    328.15285   -1420.40320
    328.15895   -1413.52820
    328.16506   -1404.52820
    328.17116   -1398.27820
    328.17727   -1389.27820
    328.18337   -1379.77820
    328.18948   -1371.90320
    328.19558   -1366.40320
    328.20168   -1360.52820
    328.20779   -1350.52820
    328.21389   -1341.15320
    328.22000   -1334.40320
    328.22610   -1328.27820
    328.23221   -1320.52820
    328.23831   -1311.65320
    328.24441   -1303.90320
    328.25052   -1296.90320
    328.25662   -1288.40320
    328.26273   -1283.40320
    328.26883   -1273.15320
    328.27494   -1264.40320
    328.28104   -1256.65320
    328.28714   -1247.15320
    328.29325   -1243.52820
    328.29935   -1237.40320
    328.30546   -1230.65320
    328.31156   -1222.52820
    328.31767   -1214.52820
    328.32377   -1207.52820
    328.32987   -1200.27820
    328.33598   -1193.02820
    328.34208   -1186.02820
    328.34819   -1176.90320
    328.35429   -1172.15320
    328.36040   -1163.52820
    328.36650   -1161.77820
    328.37260   -1158.27820
    328.37871   -1154.15320
    328.38481   -1146.90320
    328.39092   -1142.40320
    328.39702   -1135.52820
    328.40313   -1131.02820
    328.40923   -1129.90320
    328.41533   -1123.77820
    328.42144   -1115.27820
    328.42754   -1109.40320
    328.43365   -1105.02820
    328.43975   -1103.65320
    328.44586   -1102.02820
    328.45196   -1098.27820
    328.45806   -1092.65320
    328.46417   -1083.90320
    328.47027   -1075.52820
    328.47638   -1069.02820
    328.48248   -1060.90320
    328.48859   -1055.52820
    328.49469   -1053.77820
    328.50079   -1052.77820
    328.50690   -1053.02820
    328.51300   -1052.65320
    328.51911   -1052.77820
    328.52521   -1053.65320
    328.53131   -1051.40320
    328.53742   -1046.15320
    328.54352   -1042.77820
    328.54963   -1038.02820
    328.55573   -1036.27820
    328.56184   -1036.15320
    328.56794   -1033.40320
    328.57404   -1027.90320
    328.58015   -1024.90320
    328.58625   -1022.77820
    328.59236   -1020.90320
    328.59846   -1019.65320
    328.60457   -1020.77820
    328.61067   -1025.15320
    328.61677   -1029.90320
    328.62288   -1027.77820
    328.62898   -1024.77820
    328.63509   -1021.15320
    328.64119   -1020.77820
    328.64730   -1020.15320
    328.65340   -1017.65320
    328.65950   -1013.90320
    328.66561   -1014.52820
    328.67171   -1018.65320
    328.67782   -1021.40320
    328.68392   -1021.27820
    328.69003   -1020.90320
    328.69613   -1019.65320
    328.70223   -1023.15320
    328.70834   -1027.77820
    328.71444   -1029.77820
    328.72055   -1029.77820
    328.72665   -1028.77820
    328.73276   -1030.40320
    328.73886   -1030.77820
    328.74496   -1032.90320
    328.75107   -1033.15320
    328.75717   -1036.27820
    328.76328   -1040.02820
    328.76938   -1044.90320
    328.77549   -1051.02820
    328.78159   -1055.77820
    328.78769   -1059.02820
    328.79380   -1061.65320
    328.79990   -1064.40320
    328.80601   -1064.02820
    328.81211   -1064.90320
    328.81822   -1066.02820
    328.82432   -1067.27820
    328.83042   -1068.52820
    328.83653   -1069.40320
    328.84263   -1068.15320
    328.84874   -1068.15320
    328.85484   -1071.15320
    328.86094   -1075.27820
    328.86705   -1072.90320
    328.87315   -1076.15320
    328.87926   -1083.02820
    328.88536   -1089.02820
    328.89147   -1096.15320
    328.89757   -1100.02820
    328.90367   -1107.02820
    328.90978   -1109.90320
    328.91588   -1109.90320
    328.92199   -1109.27820
    328.92809   -1113.77820
    328.93420   -1116.40320
    328.94030   -1118.02820
    328.94640   -1121.65320
    328.95251   -1124.52820
    328.95861   -1123.15320
    328.96472   -1122.90320
    328.97082   -1128.27820
    328.97693   -1133.52820
    328.98303   -1133.27820
    328.98913   -1135.52820
    328.99524   -1135.52820
    329.00134   -1132.40320
    329.00745   -1134.15320
    329.01355   -1135.90320
    329.01966   -1138.90320
    329.02576   -1140.65320
    329.03186   -1142.65320
    329.03797   -1147.40320
    329.04407   -1147.52820
    329.05018   -1148.65320
    329.05628   -1149.77820
    329.06239   -1154.77820
    329.06849   -1153.15320
    329.07459   -1151.15320
    329.08070   -1149.52820
    329.08680   -1147.65320
    329.09291   -1147.15320
    329.09901   -1146.77820
    329.10512   -1146.02820
    329.11122   -1146.15320
    329.11732   -1148.77820
    329.12343   -1150.15320
    329.12953   -1151.65320
    329.13564   -1152.27820
    329.14174   -1151.02820
    329.14785   -1150.65320
    329.15395   -1147.52820
    329.16005   -1145.65320
    329.16616   -1141.90320
    329.17226   -1139.52820
    329.17837   -1135.52820
    329.18447   -1134.65320
    329.19058   -1130.77820
    329.19668   -1129.27820
    329.20278   -1127.15320
    329.20889   -1124.27820
    329.21499   -1122.77820
    329.22110   -1119.15320
    329.22720   -1116.02820
    329.23330   -1116.52820
    329.23941   -1113.27820
    329.24551   -1111.40320
    329.25162   -1110.02820
    329.25772   -1107.15320
    329.26383   -1104.65320
    329.26993   -1102.40320
    329.27603   -1102.15320
    329.28214   -1101.77820
    329.28824   -1098.65320
    329.29435   -1096.15320
    329.30045   -1090.40320
    329.30656   -1081.52820
    329.31266   -1077.02820
    329.31876   -1073.65320
    329.32487   -1069.40320
    329.33097   -1071.15320
    329.33708   -1070.77820
    329.34318   -1068.15320
    329.34929   -1068.40320
    329.35539   -1067.65320
    329.36149   -1071.90320
    329.36760   -1070.77820
    329.37370   -1069.90320
    329.37981   -1068.65320
    329.38591   -1063.90320
    329.39202   -1059.65320
    329.39812   -1053.40320
    329.40422   -1046.15320
    329.41033   -1043.27820
    329.41643   -1037.65320
    329.42254   -1032.27820
    329.42864   -1029.65320
    329.43475   -1024.15320
    329.44085   -1024.65320
    329.44695   -1020.52820
    329.45306   -1019.65320
    329.45916   -1015.27820
    329.46527   -1016.27820
    329.47137   -1016.77820
    329.47748   -1017.02820
    329.48358   -1014.52820
    329.48968   -1010.77820
    329.49579   -1010.90320
    329.50189   -1010.52820
    329.50800   -1006.65320
    329.51410   -1000.90320
    329.52021    -997.52820
    329.52631    -994.77820
    329.53241    -991.27820
    329.53852    -989.02820
    329.54462    -987.15320
    329.55073    -984.27820
    329.55683    -979.65320
    329.56293    -972.65320
    329.56904    -968.15320
    329.57514    -966.40320
    329.58125    -963.65320
    329.58735    -963.65320
    329.59346    -963.90320
    329.59956    -966.27820
    329.60566    -968.52820
    329.61177    -969.52820
    329.61787    -972.02820
    329.62398    -972.02820
    329.63008    -974.02820
    329.63619    -971.52820
    329.64229    -967.65320
    329.64839    -958.77820
    329.65450    -952.52820
    329.66060    -948.77820
    329.66671    -942.40320
    329.67281    -939.65320
    329.67892    -936.40320
    329.68502    -934.77820
    329.69112    -935.77820
    329.69723    -933.77820
    329.70333    -935.15320
    329.70944    -935.90320
    329.71554    -936.02820
    329.72165    -932.40320
    329.72775    -927.02820
    329.73385    -924.77820
    329.73996    -923.52820
    329.74606    -923.77820
    329.75217    -920.90320
    329.75827    -916.90320
    329.76438    -914.15320
    329.77048    -909.27820
    329.77658    -906.65320
    329.78269    -904.90320
    329.78879    -901.90320
    329.79490    -902.27820
    329.80100    -900.40320
    329.80711    -898.27820
    329.81321    -896.27820
    329.81931    -892.02820
    329.82542    -892.65320
    329.83152    -890.90320
    329.83763    -889.40320
    329.84373    -887.15320
    329.84984    -884.27820
    329.85594    -879.90320
    329.86204    -876.77820
    329.86815    -873.90320
    329.87425    -869.77820
    329.88036    -866.15320
    329.88646    -861.52820
    329.89257    -857.40320
    329.89867    -854.77820
    329.90477    -853.52820
    329.91088    -850.65320
    329.91698    -848.77820
    329.92309    -848.27820
    329.92919    -849.27820
    329.93529    -849.77820
    329.94140    -849.15320
    329.94750    -849.77820
    329.95361    -849.90320
    329.95971    -851.02820
    329.96582    -851.77820
    329.97192    -850.02820
    329.97802    -848.52820
    329.98413    -845.40320
    329.99023    -844.52820
    329.99634    -845.15320
    330.00244    -842.15320
    330.00855    -840.02820
    330.01465    -839.52820
    330.02075    -839.65320
    330.02686    -838.27820
    330.03296    -838.15320
    330.03907    -839.40320
    330.04517    -833.77820
    330.05128    -833.65320
    330.05738    -831.40320
    330.06348    -832.27820
    330.06959    -833.65320
    330.07569    -835.40320
    330.08180    -833.40320
    330.08790    -830.27820
    330.09401    -828.02820
    330.10011    -824.77820
    330.10621    -826.77820
    330.11232    -825.52820
    330.11842    -823.77820
    330.12453    -821.40320
    330.13063    -818.27820
    330.13674    -816.65320
    330.14284    -817.02820
    330.14894    -817.02820
    330.15505    -817.90320
    330.16115    -814.40320
    330.16726    -814.90320
    330.17336    -812.40320
    330.17947    -811.52820
    330.18557    -808.15320
    330.19167    -803.65320
    330.19778    -802.65320
    330.20388    -800.27820
    330.20999    -797.52820
    330.21609    -795.15320
    330.22220    -793.65320
    330.22830    -793.77820
    330.23440    -793.40320
    330.24051    -793.77820
    330.24661    -790.27820
    330.25272    -788.52820
    330.25882    -784.02820
    330.26492    -782.65320
    330.27103    -780.90320
    330.27713    -778.15320
    330.28324    -778.65320
    330.28934    -775.02820
    330.29545    -771.90320
    330.30155    -768.40320
    330.30765    -770.52820
    330.31376    -774.65320
    330.31986    -774.77820
    330.32597    -775.27820
    330.33207    -776.40320
    330.33818    -779.90320
    330.34428    -779.40320
    330.35038    -775.52820
    330.35649    -771.15320
    330.36259    -767.15320
    330.36870    -762.27820
    330.37480    -760.27820
    330.38091    -755.40320
    330.38701    -751.52820
    330.39311    -748.90320
    330.39922    -744.90320
    330.40532    -745.52820
    330.41143    -742.65320
    330.41753    -745.02820
    330.42364    -741.77820
    330.42974    -740.27820
    330.43584    -745.02820
    330.44195    -746.15320
    330.44805    -748.65320
    330.45416    -748.52820
    330.46026    -743.90320
    330.46637    -742.15320
    330.47247    -736.77820
    330.47857    -733.65320
    330.48468    -730.15320
    330.49078    -727.65320
    330.49689    -725.77820
    330.50299    -723.65320
    330.50910    -721.15320
    330.51520    -723.02820
    330.52130    -721.02820
    330.52741    -718.90320
    330.53351    -715.77820
    330.53962    -714.27820
    330.54572    -714.52820
    330.55183    -715.65320
    330.55793    -713.77820
    330.56403    -710.15320
    330.57014    -705.90320
    330.57624    -700.27820
    330.58235    -699.40320
    330.58845    -697.52820
    330.59455    -697.90320
    330.60066    -696.15320
    330.60676    -696.40320
    330.61287    -694.52820
    330.61897    -692.40320
    330.62508    -691.40320
    330.63118    -688.77820
    330.63728    -687.02820
    330.64339    -686.52820
    330.64949    -685.15320
    330.65560    -689.02820
    330.66170    -694.65320
    330.66781    -701.27820
    330.67391    -706.27820
    330.68001    -706.65320
    330.68612    -706.27820
    330.69222    -703.52820
    330.69833    -700.52820
    330.70443    -699.77820
    330.71054    -698.27820
    330.71664    -694.90320
    330.72274    -692.27820
    330.72885    -693.77820
    330.73495    -693.27820
    330.74106    -689.77820
    330.74716    -690.52820
    330.75327    -687.65320
    330.75937    -690.77820
    330.76547    -693.27820
    330.77158    -694.52820
    330.77768    -696.52820
    330.78379    -697.15320
    330.78989    -696.02820
    330.79600    -695.27820
    330.80210    -695.52820
    330.80820    -697.15320
    330.81431    -697.27820
    330.82041    -699.40320
    330.82652    -698.65320
    330.83262    -698.40320
    330.83873    -697.27820
    330.84483    -696.02820
    330.85093    -698.15320
    330.85704    -696.90320
    330.86314    -695.90320
    330.86925    -695.02820
    330.87535    -692.02820
    330.88146    -693.77820
    330.88756    -694.52820
    330.89366    -693.02820
    330.89977    -691.52820
    330.90587    -690.15320
    330.91198    -688.40320
    330.91808    -684.65320
    330.92419    -683.15320
    330.93029    -683.65320
    330.93639    -684.77820
    330.94250    -684.15320
    330.94860    -680.77814
    330.95471    -678.65314
    330.96081    -673.40314
    330.96691    -670.02814
    330.97302    -670.40314
    330.97912    -668.15314
    330.98523    -667.40314
    330.99133    -666.15314
    330.99744    -666.40314
    331.00354    -665.65314
    331.00964    -667.27814
    331.01575    -666.77814
    331.02185    -666.77814
    331.02796    -663.90314
    331.03406    -662.27814
    331.04017    -660.77814
    331.04627    -660.02814
    331.05237    -659.52814
    331.05848    -658.90314
    331.06458    -661.02814
    331.07069    -659.02814
    331.07679    -657.77814
    331.08290    -656.90314
    331.08900    -656.40314
    331.09510    -653.40314
    331.10121    -650.40314
    331.10731    -645.65314
    331.11342    -644.65314
    331.11952    -647.27814
    331.12563    -650.77814
    331.13173    -653.02814
    331.13783    -653.52814
    331.14394    -653.52814
    331.15004    -654.77814
    331.15615    -657.02814
    331.16225    -659.77814
    331.16836    -658.65314
    331.17446    -657.77814
    331.18056    -656.90314
    331.18667    -657.15314
    331.19277    -653.40314
    331.19888    -649.90314
    331.20498    -650.40314
    331.21109    -649.27814
    331.21719    -649.02814
    331.22329    -649.02814
    331.22940    -644.52814
    331.23550    -642.40314
    331.24161    -638.15314
    331.24771    -638.77814
    331.25382    -636.90314
    331.25992    -636.77814
    331.26602    -637.90314
    331.27213    -635.52814
    331.27823    -637.02814
    331.28434    -635.52814
    331.29044    -637.27814
    331.29654    -637.40314
    331.30265    -637.02814
    331.30875    -636.52814
    331.31486    -634.77814
    331.32096    -632.65314
    331.32707    -632.27814
    331.33317    -627.15314
    331.33927    -625.77814
    331.34538    -622.65314
    331.35148    -619.27814
    331.35759    -618.40314
    331.36369    -616.40314
    331.36980    -616.02814
    331.37590    -613.40314
    331.38200    -611.90314
    331.38811    -613.15314
    331.39421    -610.40314
    331.40032    -609.40314
    331.40642    -609.65314
    331.41253    -609.40314
    331.41863    -612.65314
    331.42473    -614.40314
    331.43084    -616.52814
    331.43694    -615.27814
    331.44305    -615.27814
    331.44915    -619.40314
    331.45526    -621.02814
    331.46136    -621.77814
    331.46746    -619.27814
    331.47357    -617.27814
    331.47967    -616.40314
    331.48578    -617.77814
    331.49188    -616.90314
    331.49799    -617.77814
    331.50409    -618.77814
    331.51019    -622.77814
    331.51630    -621.90314
    331.52240    -620.65314
    331.52851    -617.52814
    331.53461    -616.40314
    331.54072    -615.27814
    331.54682    -611.52814
    331.55292    -606.90314
    331.55903    -600.90314
    331.56513    -597.02814
    331.57124    -592.52814
    331.57734    -593.15314
    331.58345    -594.90314
    331.58955    -595.52814
    331.59565    -595.27814
    331.60176    -594.27814
    331.60786    -593.90314
    331.61397    -593.15314
    331.62007    -594.40314
    331.62618    -594.40314
    331.63228    -595.27814
    331.63838    -597.52814
    331.64449    -599.65314
    331.65059    -600.77814
    331.65670    -598.40314
    331.66280    -595.40314
    331.66890    -594.52814
    331.67501    -593.40314
    331.68111    -592.65314
    331.68722    -594.52814
    331.69332    -591.52814
    331.69943    -591.27814
    331.70553    -586.77814
    331.71163    -587.90314
    331.71774    -590.27814
    331.72384    -593.40314
    331.72995    -594.77814
    331.73605    -594.65314
    331.74216    -595.65314
    331.74826    -595.27814
    331.75436    -596.52814
    331.76047    -596.52814
    331.76657    -595.52814
    331.77268    -597.02814
    331.77878    -593.65314
    331.78489    -591.65314
    331.79099    -588.15314
    331.79709    -587.27814
    331.80320    -585.40314
    331.80930    -585.77814
    331.81541    -588.02814
    331.82151    -589.65314
    331.82762    -590.77814
    331.83372    -591.52814
    331.83982    -591.65314
    331.84593    -590.90314
    331.85203    -590.02814
    331.85814    -589.15314
    331.86424    -589.52814
    331.87035    -586.65314
    331.87645    -583.90314
    331.88255    -581.02814
    331.88866    -578.77814
    331.89476    -580.77814
    331.90087    -582.15314
    331.90697    -582.52814
    331.91308    -584.02814
    331.91918    -585.90314
    331.92528    -587.65314
    331.93139    -588.02814
    331.93749    -587.15314
    331.94360    -588.02814
    331.94970    -589.15314
    331.95581    -585.02814
    331.96191    -584.15314
    331.96801    -583.15314
    331.97412    -583.02814
    331.98022    -582.77814
    331.98633    -582.02814
    331.99243    -580.40314
    331.99853    -580.65314
    332.00464    -580.15314
    332.01074    -581.02814
    332.01685    -581.90314
    332.02295    -580.27814
    332.02906    -578.65314
    332.03516    -577.77814
    332.04126    -578.15314
    332.04737    -581.15314
    332.05347    -581.65314
    332.05958    -579.15314
    332.06568    -575.90314
    332.07179    -568.90314
    332.07789    -565.52814
    332.08399    -565.15314
    332.09010    -564.40314
    332.09620    -565.90314
    332.10231    -566.65314
    332.10841    -568.77814
    332.11452    -570.52814
    332.12062    -570.90314
    332.12672    -570.27814
    332.13283    -570.90314
    332.13893    -571.65314
    332.14504    -571.02814
    332.15114    -567.40314
    332.15725    -564.65314
    332.16335    -561.52814
    332.16945    -562.65314
    332.17556    -564.27814
    332.18166    -563.77814
    332.18777    -566.02814
    332.19387    -567.27814
    332.19998    -568.27814
    332.20608    -567.77814
    332.21218    -567.65314
    332.21829    -566.77814
    332.22439    -567.27814
    332.23050    -569.90314
    332.23660    -569.90314
    332.24271    -569.27814
    332.24881    -572.90314
    332.25491    -574.65314
    332.26102    -573.27814
    332.26712    -573.77814
    332.27323    -574.40314
    332.27933    -577.27814
    332.28544    -580.15314
    332.29154    -581.65314
    332.29764    -581.52814
    332.30375    -577.02814
    332.30985    -573.77814
    332.31596    -574.40314
    332.32206    -574.90314
    332.32817    -573.90314
    332.33427    -573.27814
    332.34037    -574.27814
    332.34648    -573.77814
    332.35258    -573.15314
    332.35869    -573.77814
    332.36479    -574.40314
    332.37089    -576.02814
    332.37700    -578.65314
    332.38310    -580.02814
    332.38921    -577.15314
    332.39531    -577.27814
    332.40142    -576.27814
    332.40752    -574.65314
    332.41362    -575.77814
    332.41973    -575.15314
    332.42583    -574.02814
    332.43194    -575.90314
    332.43804    -573.90314
    332.44415    -571.02814
    332.45025    -565.65314
    332.45635    -565.90314
    332.46246    -565.40314
    332.46856    -564.40314
    332.47467    -564.15314
    332.48077    -563.15314
    332.48688    -563.90314
    332.49298    -566.02814
    332.49908    -567.77814
    332.50519    -567.77814
    332.51129    -566.15314
    332.51740    -565.40314
    332.52350    -564.90314
    332.52961    -565.15314
    332.53571    -564.65314
    332.54181    -568.65314
    332.54792    -571.40314
    332.55402    -573.27814
    332.56013    -575.52814
    332.56623    -580.65314
    332.57234    -581.15314
    332.57844    -582.77814
    332.58454    -582.90314
    332.59065    -581.90314
    332.59675    -579.40314
    332.60286    -579.65314
    332.60896    -578.02814
    332.61507    -577.90314
    332.62117    -576.15314
    332.62727    -575.65314
    332.63338    -576.65314
    332.63948    -575.90314
    332.64559    -578.52814
    332.65169    -578.15314
    332.65780    -579.02814
    332.66390    -578.40314
    332.67000    -578.02814
    332.67611    -578.77814
    332.68221    -577.02814
    332.68832    -574.27814
    332.69442    -573.65314
    332.70052    -573.40314
    332.70663    -572.52814
    332.71273    -574.40314
    332.71884    -570.27814
    332.72494    -569.90314
    332.73105    -567.90314
    332.73715    -567.52814
    332.74325    -566.15314
    332.74936    -561.27814
    332.75546    -557.90314
    332.76157    -553.52814
    332.76767    -552.90314
    332.77378    -549.52814
    332.77988    -549.15314
    332.78598    -549.15314
    332.79209    -545.65314
    332.79819    -544.65314
    332.80430    -544.65314
    332.81040    -545.40314
    332.81651    -545.65314
    332.82261    -546.40314
    332.82871    -547.52814
    332.83482    -549.65314
    332.84092    -551.90314
    332.84703    -550.65314
    332.85313    -549.02814
    332.85924    -547.52814
    332.86534    -545.90314
    332.87144    -541.90314
    332.87755    -542.15314
    332.88365    -539.02814
    332.88976    -535.77814
    332.89586    -535.40314
    332.90197    -537.02814
    332.90807    -535.27814
    332.91417    -536.52814
    332.92028    -538.90314
    332.92638    -540.90314
    332.93249    -541.40314
    332.93859    -543.02814
    332.94470    -542.52814
    332.95080    -541.77814
    332.95690    -539.27814
    332.96301    -538.15314
    332.96911    -538.40314
    332.97522    -536.77814
    332.98132    -539.65314
    332.98743    -538.77814
    332.99353    -539.02814
    332.99963    -538.52814
    333.00574    -539.90314
    333.01184    -539.77814
    333.01795    -543.02814
    333.02405    -545.15314
    333.03016    -547.52814
    333.03626    -552.02814
    333.04236    -551.65314
    333.04847    -548.90314
    333.05457    -545.52814
    333.06068    -543.65314
    333.06678    -545.90314
    333.07288    -547.90314
    333.07899    -551.65314
    333.08509    -554.15314
    333.09120    -553.77814
    333.09730    -553.52814
    333.10341    -552.90314
    333.10951    -550.65314
    333.11561    -547.27814
    333.12172    -545.90314
    333.12782    -543.27814
    333.13393    -541.52814
    333.14003    -542.40314
    333.14614    -543.52814
    333.15224    -546.02814
    333.15834    -547.27814
    333.16445    -547.52814
    333.17055    -546.77814
    333.17666    -544.52814
    333.18276    -544.90314
    333.18887    -542.40314
    333.19497    -542.40314
    333.20107    -539.27814
    333.20718    -537.77814
    333.21328    -536.15314
    333.21939    -534.27814
    333.22549    -533.65314
    333.23160    -536.52814
    333.23770    -539.52814
    333.24380    -541.77814
    333.24991    -540.40314
    333.25601    -539.02814
    333.26212    -536.90314
    333.26822    -531.52814
    333.27433    -530.77814
    333.28043    -530.77814
    333.28653    -530.15314
    333.29264    -533.90314
    333.29874    -532.52814
    333.30485    -532.77814
    333.31095    -532.02814
    333.31706    -530.90314
    333.32316    -531.90314
    333.32926    -529.02814
    333.33537    -527.52814
    333.34147    -525.52814
    333.34758    -523.15314
    333.35368    -522.52814
    333.35979    -521.40314
    333.36589    -523.52814
    333.37199    -522.52814
    333.37810    -519.90314
    333.38420    -518.65314
    333.39031    -517.02814
    333.39641    -514.77814
    333.40251    -509.90311
    333.40862    -507.02811
    333.41472    -504.02811
    333.42083    -503.40311
    333.42693    -503.90311
    333.43304    -503.27811
    333.43914    -501.15311
    333.44524    -499.77811
    333.45135    -494.77811
    333.45745    -492.27811
    333.46356    -492.27811
    333.46966    -494.90311
    333.47577    -497.27811
    333.48187    -498.65311
    333.48797    -500.90311
    333.49408    -500.15311
    333.50018    -502.52811
    333.50629    -501.27811
    333.51239    -502.27811
    333.51850    -502.27811
    333.52460    -499.52811
    333.53070    -498.15311
    333.53681    -495.27811
    333.54291    -495.40311
    333.54902    -493.90311
    333.55512    -491.15311
    333.56123    -490.02811
    333.56733    -489.40311
    333.57343    -488.27811
    333.57954    -491.15311
    333.58564    -491.65311
    333.59175    -493.02811
    333.59785    -494.40311
    333.60396    -495.27811
    333.61006    -495.02811
    333.61616    -494.77811
    333.62227    -493.52811
    333.62837    -491.90311
    333.63448    -492.02811
    333.64058    -487.90311
    333.64669    -488.65311
    333.65279    -488.27811
    333.65889    -489.65311
    333.66500    -494.52811
    333.67110    -497.27811
    333.67721    -499.40311
    333.68331    -498.90311
    333.68942    -496.40311
    333.69552    -495.77811
    333.70162    -495.40311
    333.70773    -495.52811
    333.71383    -493.90311
    333.71994    -495.27811
    333.72604    -495.90311
    333.73215    -497.90311
    333.73825    -499.77811
    333.74435    -501.40311
    333.75046    -502.40311
    333.75656    -501.90311
    333.76267    -500.65311
    333.76877    -498.40311
    333.77487    -498.27811
    333.78098    -498.40311
    333.78708    -498.40311
    333.79319    -494.65311
    333.79929    -492.90311
    333.80540    -489.65311
    333.81150    -488.65311
    333.81760    -484.52811
    333.82371    -481.15311
    333.82981    -478.15311
    333.83592    -476.52811
    333.84202    -477.40311
    333.84813    -479.02811
    333.85423    -478.27811
    333.86033    -474.90311
    333.86644    -469.77811
    333.87254    -471.02811
    333.87865    -470.77811
    333.88475    -468.90311
    333.89086    -469.52811
    333.89696    -469.90311
    333.90306    -473.90311
    333.90917    -477.02811
    333.91527    -480.02811
    333.92138    -480.52811
    333.92748    -479.65311
    333.93359    -480.90311
    333.93969    -483.02811
    333.94579    -484.02811
    333.95190    -485.65311
    333.95800    -482.65311
    333.96411    -483.02811
    333.97021    -480.52811
    333.97632    -476.65311
    333.98242    -472.90311
    333.98852    -471.90311
    333.99463    -471.15311
    334.00073    -467.77811
    334.00684    -466.40311
    334.01294    -463.77811
    334.01905    -462.90311
    334.02515    -459.52811
    334.03125    -458.27811
    334.03736    -457.02811
    334.04346    -457.15311
    334.04957    -457.90311
    334.05567    -459.52811
    334.06178    -459.65311
    334.06788    -461.27811
    334.07398    -462.65311
    334.08009    -461.90311
    334.08619    -460.40311
    334.09230    -459.90311
    334.09840    -462.65311
    334.10450    -466.52811
    334.11061    -469.15311
    334.11671    -467.65311
    334.12282    -468.27811
    334.12892    -469.90311
    334.13503    -473.02811
    334.14113    -469.77811
    334.14723    -465.02811
    334.15334    -460.65311
    334.15944    -459.15311
    334.16555    -461.15311
    334.17165    -463.65311
    334.17776    -466.15311
    334.18386    -464.77811
    334.18996    -460.40311
    334.19607    -458.02811
    334.20217    -459.65311
    334.20828    -456.90311
    334.21438    -457.15311
    334.22049    -457.27811
    334.22659    -459.52811
    334.23269    -460.52811
    334.23880    -456.65311
    334.24490    -452.77811
    334.25101    -452.27811
    334.25711    -452.40311
    334.26322    -452.40311
    334.26932    -454.02811
    334.27542    -452.02811
    334.28153    -452.02811
    334.28763    -448.90311
    334.29374    -444.27811
    334.29984    -443.90311
    334.30595    -445.40311
    334.31205    -447.02811
    334.31815    -449.15311
    334.32426    -446.77811
    334.33036    -446.52811
    334.33647    -447.90311
    334.34257    -449.27811
    334.34868    -450.77811
    334.35478    -451.02811
    334.36088    -450.65311
    334.36699    -450.52811
    334.37309    -450.02811
    334.37920    -452.40311
    334.38530    -449.90311
    334.39141    -449.90311
    334.39751    -446.77811
    334.40361    -446.90311
    334.40972    -446.27811
    334.41582    -444.02811
    334.42193    -442.15311
    334.42803    -437.77811
    334.43414    -436.77811
    334.44024    -439.52811
    334.44634    -441.27811
    334.45245    -445.15311
    334.45855    -445.52811
    334.46466    -445.02811
    334.47076    -443.15311
    334.47686    -441.90311
    334.48297    -443.77811
    334.48907    -440.90311
    334.49518    -441.27811
    334.50128    -444.65311
    334.50739    -446.52811
    334.51349    -446.52811
    334.51959    -446.02811
    334.52570    -445.52811
    334.53180    -445.90311
    334.53791    -443.65311
    334.54401    -443.65311
    334.55012    -441.52811
    334.55622    -441.02811
    334.56232    -438.02811
    334.56843    -435.27811
    334.57453    -432.90311
    334.58064    -429.77811
    334.58674    -428.77811
    334.59285    -426.77811
    334.59895    -425.90311
    334.60505    -425.40311
    334.61116    -429.65311
    334.61726    -431.02811
    334.62337    -431.02811
    334.62947    -431.52811
    334.63558    -428.77811
    334.64168    -426.65311
    334.64778    -425.40311
    334.65389    -425.15311
    334.65999    -427.90311
    334.66610    -428.77811
    334.67220    -430.65311
    334.67831    -430.15311
    334.68441    -425.02811
    334.69051    -422.52811
    334.69662    -420.15311
    334.70272    -421.02811
    334.70883    -421.15311
    334.71493    -420.02811
    334.72104    -420.40311
    334.72714    -417.77811
    334.73324    -416.65311
    334.73935    -415.27811
    334.74545    -415.15311
    334.75156    -416.27811
    334.75766    -418.90311
    334.76377    -419.90311
    334.76987    -421.52811
    334.77597    -421.77811
    334.78208    -420.40311
    334.78818    -423.02811
    334.79429    -421.90311
    334.80039    -420.15311
    334.80649    -416.40311
    334.81260    -416.40311
    334.81870    -418.40311
    334.82481    -422.02811
    334.83091    -424.27811
    334.83702    -425.27811
    334.84312    -426.27811
    334.84922    -425.52811
    334.85533    -427.02811
    334.86143    -423.65311
    334.86754    -423.65311
    334.87364    -422.77811
    334.87975    -423.65311
    334.88585    -424.90311
    334.89195    -423.52811
    334.89806    -422.40311
    334.90416    -417.15311
    334.91027    -412.15311
    334.91637    -411.27811
    334.92248    -409.15311
    334.92858    -407.77811
    334.93468    -409.90311
    334.94079    -411.65311
    334.94689    -413.90311
    334.95300    -412.90311
    334.95910    -412.15311
    334.96521    -410.52811
    334.97131    -411.40311
    334.97741    -407.52811
    334.98352    -406.27811
    334.98962    -405.77811
    334.99573    -406.77811
    335.00183    -407.27811
    335.00794    -409.90311
    335.01404    -413.27811
    335.02014    -415.90311
    335.02625    -417.52811
    335.03235    -413.65311
    335.03846    -413.15311
    335.04456    -415.02811
    335.05067    -418.02811
    335.05677    -417.65311
    335.06287    -419.65311
    335.06898    -423.77811
    335.07508    -427.52811
    335.08119    -427.27811
    335.08729    -425.40311
    335.09340    -424.15311
    335.09950    -424.27811
    335.10560    -424.15311
    335.11171    -419.90311
    335.11781    -417.15311
    335.12392    -415.52811
    335.13002    -416.77811
    335.13613    -418.40311
    335.14223    -422.02811
    335.14833    -423.15311
    335.15444    -420.90311
    335.16054    -416.77811
    335.16665    -415.90311
    335.17275    -413.40311
    335.17885    -414.52811
    335.18496    -415.40311
    335.19106    -415.77811
    335.19717    -415.90311
    335.20327    -414.90311
    335.20938    -415.15311
    335.21548    -413.65311
    335.22158    -413.52811
    335.22769    -411.02811
    335.23379    -409.77811
    335.23990    -409.40311
    335.24600    -409.90311
    335.25211    -413.02811
    335.25821    -411.02811
    335.26431    -412.15311
    335.27042    -411.40311
    335.27652    -411.52811
    335.28263    -411.27811
    335.28873    -409.65311
    335.29484    -407.27811
    335.30094    -404.27811
    335.30704    -401.40311
    335.31315    -398.65311
    335.31925    -395.77811
    335.32536    -394.90311
    335.33146    -392.90311
    335.33757    -390.02811
    335.34367    -391.15311
    335.34977    -389.15311
    335.35588    -387.77811
    335.36198    -388.02811
    335.36809    -388.52811
    335.37419    -390.65311
    335.38030    -389.65311
    335.38640    -390.52811
    335.39250    -390.65311
    335.39861    -389.52811
    335.40471    -389.52811
    335.41082    -388.15311
    335.41692    -386.52811
    335.42303    -388.15311
    335.42913    -387.65311
    335.43523    -385.90311
    335.44134    -387.77811
    335.44744    -389.65311
    335.45355    -388.15311
    335.45965    -386.90311
    335.46576    -385.02811
    335.47186    -385.15311
    335.47796    -389.15311
    335.48407    -390.77811
    335.49017    -394.15311
    335.49628    -397.27811
    335.50238    -398.52811
    335.50848    -400.40311
    335.51459    -398.02811
    335.52069    -396.27811
    335.52680    -392.15311
    335.53290    -390.27811
    335.53901    -392.90311
    335.54511    -391.52811
    335.55121    -389.40311
    335.55732    -388.65311
    335.56342    -390.40311
    335.56953    -389.90311
    335.57563    -391.77811
    335.58174    -392.15311
    335.58784    -392.65311
    335.59394    -397.40311
    335.60005    -402.52811
    335.60615    -401.77811
    335.61226    -397.65311
    335.61836    -396.27811
    335.62447    -395.02811
    335.63057    -395.02811
    335.63667    -395.27811
    335.64278    -392.90311
    335.64888    -392.27811
    335.65499    -392.02811
    335.66109    -391.27811
    335.66720    -386.65311
    335.67330    -385.77811
    335.67940    -386.90311
    335.68551    -391.77811
    335.69161    -391.90311
    335.69772    -389.40311
    335.70382    -389.02811
    335.70993    -387.02811
    335.71603    -387.15311
    335.72213    -387.52811
    335.72824    -385.02811
    335.73434    -384.15311
    335.74045    -383.02811
    335.74655    -386.02811
    335.75266    -390.27811
    335.75876    -392.15311
    335.76486    -391.15311
    335.77097    -387.90311
    335.77707    -388.15311
    335.78318    -389.90311
    335.78928    -391.02811
    335.79539    -390.40311
    335.80149    -388.15311
    335.80759    -385.77811
    335.81370    -383.90311
    335.81980    -380.90311
    335.82591    -381.65311
    335.83201    -378.15311
    335.83812    -376.65311
    335.84422    -377.90311
    335.85032    -380.15311
    335.85643    -378.02811
    335.86253    -378.77811
    335.86864    -380.15311
    335.87474    -375.65311
    335.88084    -373.15311
    335.88695    -372.02811
    335.89305    -370.15311
    335.89916    -373.27811
    335.90526    -376.02811
    335.91137    -378.77811
    335.91747    -380.52811
    335.92357    -381.65311
    335.92968    -385.02811
    335.93578    -384.90311
    335.94189    -384.65311
    335.94799    -381.15311
    335.95410    -378.15311
    335.96020    -375.40311
    335.96630    -371.02811
    335.97241    -370.15311
    335.97851    -370.02811
    335.98462    -369.90311
    335.99072    -369.52811
    335.99683    -363.40311
    336.00293    -361.15311
    336.00903    -362.15311
    336.01514    -365.27811
    336.02124    -365.27811
    336.02735    -367.90311
    336.03345    -363.27811
    336.03956    -361.52811
    336.04566    -360.02811
    336.05176    -359.27811
    336.05787    -358.77811
    336.06397    -358.90311
    336.07008    -360.15311
    336.07618    -360.40311
    336.08229    -362.15311
    336.08839    -359.27811
    336.09449    -357.65311
    336.10060    -358.65311
    336.10670    -361.90311
    336.11281    -365.90311
    336.11891    -366.52811
    336.12502    -366.90311
    336.13112    -365.40311
    336.13722    -365.65311
    336.14333    -367.52811
    336.14943    -367.27811
    336.15554    -364.52811
    336.16164    -367.15311
    336.16775    -369.77811
    336.17385    -365.90311
    336.17995    -366.40311
    336.18606    -364.65311
    336.19216    -363.02811
    336.19827    -364.02811
    336.20437    -366.52811
    336.21047    -363.40311
    336.21658    -360.65311
    336.22268    -358.52811
    336.22879    -359.02811
    336.23489    -356.65311
    336.24100    -355.77811
    336.24710    -354.02811
    336.25320    -351.15311
    336.25931    -350.15311
    336.26541    -350.77811
    336.27152    -353.52811
    336.27762    -353.52811
    336.28373    -351.52811
    336.28983    -351.02811
    336.29593    -350.52811
    336.30204    -350.40311
    336.30814    -350.77811
    336.31425    -351.40311
    336.32035    -348.27811
    336.32646    -346.52811
    336.33256    -344.40311
    336.33866    -348.52811
    336.34477    -351.27811
    336.35087    -350.27811
    336.35698    -349.27811
    336.36308    -347.52811
    336.36919    -349.90311
    336.37529    -350.15311
    336.38139    -347.40311
    336.38750    -347.15311
    336.39360    -346.02811
    336.39971    -346.65311
    336.40581    -352.02811
    336.41192    -356.52811
    336.41802    -357.02811
    336.42412    -353.02811
    336.43023    -349.52811
    336.43633    -348.02811
    336.44244    -349.52811
    336.44854    -349.27811
    336.45465    -345.40311
    336.46075    -349.15311
    336.46685    -351.52811
    336.47296    -349.52811
    336.47906    -344.65311
    336.48517    -340.65311
    336.49127    -339.02811
    336.49738    -341.27811
    336.50348    -342.27811
    336.50958    -341.27811
    336.51569    -340.02811
    336.52179    -339.77811
    336.52790    -339.77811
    336.53400    -337.90311
    336.54010    -339.65311
    336.54621    -335.15311
    336.55231    -335.52811
    336.55842    -334.90311
    336.56452    -336.40311
    336.57063    -334.40311
    336.57673    -333.52811
    336.58283    -332.52811
    336.58894    -331.02811
    336.59504    -331.40311
    336.60115    -330.27811
    336.60725    -331.02811
    336.61336    -332.77811
    336.61946    -333.15311
    336.62556    -330.65311
    336.63167    -326.27811
    336.63777    -327.27811
    336.64388    -328.02811
    336.64998    -327.02811
    336.65609    -328.02811
    336.66219    -328.40311
    336.66829    -330.65311
    336.67440    -329.02811
    336.68050    -327.02811
    336.68661    -327.90311
    336.69271    -328.90311
    336.69882    -327.40311
    336.70492    -325.40311
    336.71102    -325.15311
    336.71713    -327.65311
    336.72323    -325.77811
    336.72934    -325.15311
    336.73544    -325.65311
    336.74155    -326.65311
    336.74765    -328.52811
    336.75375    -329.52811
    336.75986    -331.52811
    336.76596    -333.65311
    336.77207    -334.40311
    336.77817    -334.15311
    336.78428    -332.27811
    336.79038    -329.02811
    336.79648    -324.90311
    336.80259    -322.77811
    336.80869    -323.90311
    336.81480    -320.15311
    336.82090    -320.40311
    336.82701    -319.02811
    336.83311    -321.02811
    336.83921    -320.77811
    336.84532    -323.15311
    336.85142    -322.27811
    336.85753    -322.52811
    336.86363    -324.65311
    336.86974    -323.77811
    336.87584    -325.27811
    336.88194    -325.52811
    336.88805    -326.90311
    336.89415    -328.90311
    336.90026    -328.15311
    336.90636    -328.52811
    336.91246    -326.40311
    336.91857    -324.27811
    336.92467    -319.65311
    336.93078    -314.40311
    336.93688    -315.27811
    336.94299    -316.27811
    336.94909    -316.65311
    336.95519    -316.52811
    336.96130    -318.77811
    336.96740    -321.90311
    336.97351    -326.27811
    336.97961    -327.27811
    336.98572    -327.40311
    336.99182    -322.77811
    336.99792    -319.52811
    337.00403    -317.77811
    337.01013    -313.65311
    337.01624    -311.65311
    337.02234    -310.02811
    337.02845    -311.15311
    337.03455    -312.02811
    337.04065    -313.02811
    337.04676    -314.27811
    337.05286    -317.27811
    337.05897    -315.52811
    337.06507    -312.65311
    337.07118    -311.15311
    337.07728    -308.02811
    337.08338    -305.90311
    337.08949    -307.65311
    337.09559    -310.77811
    337.10170    -310.65311
    337.10780    -309.90311
    337.11391    -307.27811
    337.12001    -308.15311
    337.12611    -308.02811
    337.13222    -309.02811
    337.13832    -309.77811
    337.14443    -313.15311
    337.15053    -313.27811
    337.15664    -313.15311
    337.16274    -308.27811
    337.16884    -308.52811
    337.17495    -310.52811
    337.18105    -311.02811
    337.18716    -311.52811
    337.19326    -312.27811
    337.19937    -314.15311
    337.20547    -313.40311
    337.21157    -311.65311
    337.21768    -310.90311
    337.22378    -311.27811
    337.22989    -312.77811
    337.23599    -315.52811
    337.24209    -316.02811
    337.24820    -314.90311
    337.25430    -311.90311
    337.26041    -312.27811
    337.26651    -312.40311
    337.27262    -311.02811
    337.27872    -311.90311
    337.28482    -308.65311
    337.29093    -308.65311
    337.29703    -308.65311
    337.30314    -307.15311
    337.30924    -306.02811
    337.31535    -301.15311
    337.32145    -299.27811
    337.32755    -295.77811
    337.33366    -298.27811
    337.33976    -297.27811
    337.34587    -296.40311
    337.35197    -299.15311
    337.35808    -299.27811
    337.36418    -298.52811
    337.37028    -297.27811
    337.37639    -295.77811
    337.38249    -295.90311
    337.38860    -291.77811
    337.39470    -289.40311
    337.40081    -281.90311
    337.40691    -279.77811
    337.41301    -279.40311
    337.41912    -281.40311
    337.42522    -282.40311
    337.43133    -285.02811
    337.43743    -282.77811
    337.44354    -281.40311
    337.44964    -283.27811
    337.45574    -282.52811
    337.46185    -283.02811
    337.46795    -283.52811
    337.47406    -282.90311
    337.48016    -280.77811
    337.48627    -283.65311
    337.49237    -287.90311
    337.49847    -287.27811
    337.50458    -285.77811
    337.51068    -285.02811
    337.51679    -282.27811
    337.52289    -278.77811
    337.52900    -273.52811
    337.53510    -274.65311
    337.54120    -276.52811
    337.54731    -278.15311
    337.55341    -279.15311
    337.55952    -278.02811
    337.56562    -276.77811
    337.57173    -278.90311
    337.57783    -280.77811
    337.58393    -280.77811
    337.59004    -278.52811
    337.59614    -279.52811
    337.60225    -283.27811
    337.60835    -288.02811
    337.61445    -291.02811
    337.62056    -292.40311
    337.62666    -290.52811
    337.63277    -291.52811
    337.63887    -289.65311
    337.64498    -290.52811
    337.65108    -292.15311
    337.65718    -290.15311
    337.66329    -288.52811
    337.66939    -287.90311
    337.67550    -286.40311
    337.68160    -287.27811
    337.68771    -284.65311
    337.69381    -284.90311
    337.69991    -286.65311
    337.70602    -288.40311
    337.71212    -286.77811
    337.71823    -283.40311
    337.72433    -283.40311
    337.73044    -280.65311
    337.73654    -281.27811
    337.74264    -278.65311
    337.74875    -277.90311
    337.75485    -277.65311
    337.76096    -274.90311
    337.76706    -273.52811
    337.77317    -275.90311
    337.77927    -275.15311
    337.78537    -275.90311
    337.79148    -275.52811
    337.79758    -275.27811
    337.80369    -273.15311
    337.80979    -270.65311
    337.81590    -269.27811
    337.82200    -267.27811
    337.82810    -268.65311
    337.83421    -271.65311
    337.84031    -272.15311
    337.84642    -273.27811
    337.85252    -268.77811
    337.85863    -265.52811
    337.86473    -264.15311
    337.87083    -263.65311
    337.87694    -263.52811
    337.88304    -261.65311
    337.88915    -260.77811
    337.89525    -260.15311
    337.90136    -257.52814
    337.90746    -254.90317
    337.91356    -253.02817
    337.91967    -254.40317
    337.92577    -254.40317
    337.93188    -254.15314
    337.93798    -253.40317
    337.94408    -253.77817
    337.95019    -253.52817
    337.95629    -251.77817
    337.96240    -248.02817
    337.96850    -246.77817
    337.97461    -246.90317
    337.98071    -246.40317
    337.98681    -243.65317
    337.99292    -242.77817
    337.99902    -244.15317
    338.00513    -244.02817
    338.01123    -247.15317
    338.01734    -249.65317
    338.02344    -250.52817
    338.02954    -248.77817
    338.03565    -245.52817
    338.04175    -244.40317
    338.04786    -244.27817
    338.05396    -241.90317
    338.06007    -240.90317
    338.06617    -239.27817
    338.07227    -240.90317
    338.07838    -242.27817
    338.08448    -242.02817
    338.09059    -246.77817
    338.09669    -246.90317
    338.10280    -248.02817
    338.10890    -244.90317
    338.11500    -247.90317
    338.12111    -249.77817
    338.12721    -250.77817
    338.13332    -250.65317
    338.13942    -250.77817
    338.14553    -247.52817
    338.15163    -244.02817
    338.15773    -241.15317
    338.16384    -238.02817
    338.16994    -239.40317
    338.17605    -238.77817
    338.18215    -241.02817
    338.18826    -237.27817
    338.19436    -236.02817
    338.20046    -237.52817
    338.20657    -238.40317
    338.21267    -240.27817
    338.21878    -243.15317
    338.22488    -245.02817
    338.23099    -248.15317
    338.23709    -245.90317
    338.24319    -244.02817
    338.24930    -241.90317
    338.25540    -237.65317
    338.26151    -235.15317
    338.26761    -231.90317
    338.27372    -232.52817
    338.27982    -235.15317
    338.28592    -235.02817
    338.29203    -234.27817
    338.29813    -232.65317
    338.30424    -234.40317
    338.31034    -234.40317
    338.31644    -234.27817
    338.32255    -235.52817
    338.32865    -235.65317
    338.33476    -238.65317
    338.34086    -238.52817
    338.34697    -237.15317
    338.35307    -233.77817
    338.35917    -230.15317
    338.36528    -228.65317
    338.37138    -226.02817
    338.37749    -225.90317
    338.38359    -227.27817
    338.38970    -225.02817
    338.39580    -226.65317
    338.40190    -227.15317
    338.40801    -229.27817
    338.41411    -229.77817
    338.42022    -225.90317
    338.42632    -227.15317
    338.43243    -223.90317
    338.43853    -223.90317
    338.44463    -225.77817
    338.45074    -227.65317
    338.45684    -228.77817
    338.46295    -230.15317
    338.46905    -228.40317
    338.47516    -224.52817
    338.48126    -220.27817
    338.48736    -218.52817
    338.49347    -217.40317
    338.49957    -220.02817
    338.50568    -221.77817
    338.51178    -223.27817
    338.51789    -225.15317
    338.52399    -226.65317
    338.53009    -225.27817
    338.53620    -223.02817
    338.54230    -224.40317
    338.54841    -225.90317
    338.55451    -225.40317
    338.56062    -222.52817
    338.56672    -219.40317
    338.57282    -218.65317
    338.57893    -218.15317
    338.58503    -216.52817
    338.59114    -219.15317
    338.59724    -222.77817
    338.60335    -225.27817
    338.60945    -226.77817
    338.61555    -227.77817
    338.62166    -227.77817
    338.62776    -229.52817
    338.63387    -233.65317
    338.63997    -238.27817
    338.64607    -239.27817
    338.65218    -238.65317
    338.65828    -238.65317
    338.66439    -239.15317
    338.67049    -235.65317
    338.67660    -236.77817
    338.68270    -236.77817
    338.68880    -236.02817
    338.69491    -238.02817
    338.70101    -237.77817
    338.70712    -234.77817
    338.71322    -231.27817
    338.71933    -229.27817
    338.72543    -230.65317
    338.73153    -227.40317
    338.73764    -227.40317
    338.74374    -226.90317
    338.74985    -226.90317
    338.75595    -225.02817
    338.76206    -223.15317
    338.76816    -222.77817
    338.77426    -218.77817
    338.78037    -216.15317
    338.78647    -215.27817
    338.79258    -212.27817
    338.79868    -207.52817
    338.80479    -207.02817
    338.81089    -207.40317
    338.81699    -210.90317
    338.82310    -214.90317
    338.82920    -216.27817
    338.83531    -215.65317
    338.84141    -216.27817
    338.84752    -217.52817
    338.85362    -217.65317
    338.85972    -216.40317
    338.86583    -212.90317
    338.87193    -208.65317
    338.87804    -205.90317
    338.88414    -203.90317
    338.89025    -203.27817
    338.89635    -202.27817
    338.90245    -203.90317
    338.90856    -205.52817
    338.91466    -208.77817
    338.92077    -210.40317
    338.92687    -212.90317
    338.93298    -215.15317
    338.93908    -212.02817
    338.94518    -208.27817
    338.95129    -206.15317
    338.95739    -201.02817
    338.96350    -197.90317
    338.96960    -194.77817
    338.97571    -192.02817
    338.98181    -193.40317
    338.98791    -192.90317
    338.99402    -194.52817
    339.00012    -195.77817
    339.00623    -200.15317
    339.01233    -202.52817
    339.01843    -207.02817
    339.02454    -210.02817
    339.03064    -210.77817
    339.03675    -213.52817
    339.04285    -217.40317
    339.04896    -217.90317
    339.05506    -220.65317
    339.06116    -220.15317
    339.06727    -221.52817
    339.07337    -217.27817
    339.07948    -213.02817
    339.08558    -209.77817
    339.09169    -208.27817
    339.09779    -207.27817
    339.10389    -204.27817
    339.11000    -202.15317
    339.11610    -204.65317
    339.12221    -209.52817
    339.12831    -210.52817
    339.13442    -212.77817
    339.14052    -211.02817
    339.14662    -211.15317
    339.15273    -213.40317
    339.15883    -212.40317
    339.16494    -210.02817
    339.17104    -208.52817
    339.17715    -208.27817
    339.18325    -211.65317
    339.18935    -212.02817
    339.19546    -211.02817
    339.20156    -211.90317
    339.20767    -214.15317
    339.21377    -215.02817
    339.21988    -215.52817
    339.22598    -214.40317
    339.23208    -213.27817
    339.23819    -211.90317
    339.24429    -213.02817
    339.25040    -212.15317
    339.25650    -212.02817
    339.26261    -209.40317
    339.26871    -212.52817
    339.27481    -216.27817
    339.28092    -219.52817
    339.28702    -222.65317
    339.29313    -221.52817
    339.29923    -222.52817
    339.30534    -225.90317
    339.31144    -227.40317
    339.31754    -228.52817
    339.32365    -226.52817
    339.32975    -224.77817
    339.33586    -223.52817
    339.34196    -222.52817
    339.34806    -217.40317
    339.35417    -212.27817
    339.36027    -211.40317
    339.36638    -211.90317
    339.37248    -214.77817
    339.37859    -214.15317
    339.38469    -213.52817
    339.39079    -215.77817
    339.39690    -215.15317
    339.40300    -214.65317
    339.40911    -213.90317
    339.41521    -208.90317
    339.42132    -207.40317
    339.42742    -204.52817
    339.43352    -205.15317
    339.43963    -204.40317
    339.44573    -206.15317
    339.45184    -207.15317
    339.45794    -210.65317
    339.46405    -209.65317
    339.47015    -210.02817
    339.47625    -207.77817
    339.48236    -206.77817
    339.48846    -207.65317
    339.49457    -205.40317
    339.50067    -205.40317
    339.50678    -203.52817
    339.51288    -204.15317
    339.51898    -203.52817
    339.52509    -202.40317
    339.53119    -203.27817
    339.53730    -202.27817
    339.54340    -204.65317
    339.54951    -205.15317
    339.55561    -204.65317
    339.56171    -202.90317
    339.56782    -202.65317
    339.57392    -203.27817
    339.58003    -203.52817
    339.58613    -200.65317
    339.59224    -196.90317
    339.59834    -195.77817
    339.60444    -196.77817
    339.61055    -200.02817
    339.61665    -199.77817
    339.62276    -197.65317
    339.62886    -193.15317
    339.63497    -191.52817
    339.64107    -194.15317
    339.64717    -197.40317
    339.65328    -196.65317
    339.65938    -199.15317
    339.66549    -198.77817
    339.67159    -200.27817
    339.67770    -199.27817
    339.68380    -200.77817
    339.68990    -202.40317
    339.69601    -203.15317
    339.70211    -204.52817
    339.70822    -206.90317
    339.71432    -209.77817
    339.72042    -213.52817
    339.72653    -214.77817
    339.73263    -210.27817
    339.73874    -208.02817
    339.74484    -203.40317
    339.75095    -201.90317
    339.75705    -197.77817
    339.76315    -199.90317
    339.76926    -200.27817
    339.77536    -201.40317
    339.78147    -200.65317
    339.78757    -197.90317
    339.79368    -195.02817
    339.79978    -196.77817
    339.80588    -196.02817
    339.81199    -195.90317
    339.81809    -195.40317
    339.82420    -194.52817
    339.83030    -197.40317
    339.83641    -200.02817
    339.84251    -199.52817
    339.84861    -194.65317
    339.85472    -190.52817
    339.86082    -189.40317
    339.86693    -191.02817
    339.87303    -189.77817
    339.87914    -187.40317
    339.88524    -187.15317
    339.89134    -189.02817
    339.89745    -188.65317
    339.90355    -188.40317
    339.90966    -188.40317
    339.91576    -188.90317
    339.92187    -186.90317
    339.92797    -187.52817
    339.93407    -187.52817
    339.94018    -187.02817
    339.94628    -185.77817
    339.95239    -187.15317
    339.95849    -189.90317
    339.96460    -190.02817
    339.97070    -187.65317
    339.97680    -188.65317
    339.98291    -184.27817
    339.98901    -186.65317
    339.99512    -186.15317
    340.00122    -186.90317
    340.00733    -185.52817
    340.01343    -181.65317
    340.01953    -181.90317
    340.02564    -181.90317
    340.03174    -181.02817
    340.03785    -180.90317
    340.04395    -182.77817
    340.05005    -185.52817
    340.05616    -191.52817
    340.06226    -193.90317
    340.06837    -193.40317
    340.07447    -194.02817
    340.08058    -195.65317
    340.08668    -197.40317
    340.09278    -198.77817
    340.09889    -198.65317
    340.10499    -197.77817
    340.11110    -197.77817
    340.11720    -196.52817
    340.12331    -195.77817
    340.12941    -196.15317
    340.13551    -198.40317
    340.14162    -198.65317
    340.14772    -201.02817
    340.15383    -200.52817
    340.15993    -202.27817
    340.16604    -204.77817
    340.17214    -205.15317
    340.17824    -205.52817
    340.18435    -200.90317
    340.19045    -201.40317
    340.19656    -200.15317
    340.20266    -197.90317
    340.20877    -194.90317
    340.21487    -190.65317
    340.22097    -192.77817
    340.22708    -193.77817
    340.23318    -194.27817
    340.23929    -195.27817
    340.24539    -192.65317
    340.25150    -191.40317
    340.25760    -190.52817
    340.26370    -191.02817
    340.26981    -188.77817
    340.27591    -185.65317
    340.28202    -185.65317
    340.28812    -187.15317
    340.29423    -189.90317
    340.30033    -192.90317
    340.30643    -193.90317
    340.31254    -194.77817
    340.31864    -194.65317
    340.32475    -195.65317
    340.33085    -193.40317
    340.33696    -191.65317
    340.34306    -190.15317
    340.34916    -187.90317
    340.35527    -185.90317
    340.36137    -184.52817
    340.36748    -187.02817
    340.37358    -189.27817
    340.37969    -191.90317
    340.38579    -192.15317
    340.39189    -190.77817
    340.39800    -187.52817
    340.40410    -189.02817
    340.41021    -186.90317
    340.41631    -186.02817
    340.42241    -183.77817
    340.42852    -181.15317
    340.43462    -182.40317
    340.44073    -180.15317
    340.44683    -184.02817
    340.45294    -184.27817
    340.45904    -184.27817
    340.46514    -187.40317
    340.47125    -189.02817
    340.47735    -189.52817
    340.48346    -186.90317
    340.48956    -187.02817
    340.49567    -190.77817
    340.50177    -192.02817
    340.50787    -190.27817
    340.51398    -191.52817
    340.52008    -189.77817
    340.52619    -190.90317
    340.53229    -189.02817
    340.53840    -189.40317
    340.54450    -188.52817
    340.55060    -190.77817
    340.55671    -191.02817
    340.56281    -191.27817
    340.56892    -191.27817
    340.57502    -190.65317
    340.58113    -188.65317
    340.58723    -187.77817
    340.59333    -184.90317
    340.59944    -182.77817
    340.60554    -182.77817
    340.61165    -182.52817
    340.61775    -183.15317
    340.62386    -183.15317
    340.62996    -182.90317
    340.63606    -184.90317
    340.64217    -182.52817
    340.64827    -181.77817
    340.65438    -179.02817
    340.66048    -175.27817
    340.66659    -174.90317
    340.67269    -172.65317
    340.67879    -172.15317
    340.68490    -172.52817
    340.69100    -174.40317
    340.69711    -176.52817
    340.70321    -178.15317
    340.70932    -180.15317
    340.71542    -179.52817
    340.72152    -178.40317
    340.72763    -178.15317
    340.73373    -179.52817
    340.73984    -179.77817
    340.74594    -180.27817
    340.75204    -178.77817
    340.75815    -178.15317
    340.76425    -179.40317
    340.77036    -181.02817
    340.77646    -183.02817
    340.78257    -183.65317
    340.78867    -185.90317
    340.79477    -185.40317
    340.80088    -186.02817
    340.80698    -186.65317
    340.81309    -182.77817
    340.81919    -179.90317
    340.82530    -173.15317
    340.83140    -170.15317
    340.83750    -168.65315
    340.84361    -168.02815
    340.84971    -170.52817
    340.85582    -172.02817
    340.86192    -172.77817
    340.86803    -174.52817
    340.87413    -170.52815
    340.88023    -172.65317
    340.88634    -175.90317
    340.89244    -179.90317
    340.89855    -178.40317
    340.90465    -175.65317
    340.91076    -173.02817
    340.91686    -176.27817
    340.92296    -178.90317
    340.92907    -181.15317
    340.93517    -180.02817
    340.94128    -179.27817
    340.94738    -178.52817
    340.95349    -175.77817
    340.95959    -175.15317
    340.96569    -174.27817
    340.97180    -174.65317
    340.97790    -172.52817
    340.98401    -171.77817
    340.99011    -170.65315
    340.99622    -171.65317
    341.00232    -173.02817
    341.00842    -173.65317
    341.01453    -171.77817
    341.02063    -173.40317
    341.02674    -171.02817
    341.03284    -174.27817
    341.03895    -174.27817
    341.04505    -172.27817
    341.05115    -173.15317
    341.05726    -173.02817
    341.06336    -173.40317
    341.06947    -174.40317
    341.07557    -172.40317
    341.08168    -170.65317
    341.08778    -170.52815
    341.09388    -172.40317
    341.09999    -173.02817
    341.10609    -172.90317
    341.11220    -173.27817
    341.11830    -174.02817
    341.12440    -175.65317
    341.13051    -177.77817
    341.13661    -177.15317
    341.14272    -178.77817
    341.14882    -178.52817
    341.15493    -177.52817
    341.16103    -176.77817
    341.16713    -174.40317
    341.17324    -173.15317
    341.17934    -174.40317
    341.18545    -172.40317
    341.19155    -169.90317
    341.19766    -167.52815
    341.20376    -167.90315
    341.20986    -169.77815
    341.21597    -171.40317
    341.22207    -172.40317
    341.22818    -170.02815
    341.23428    -168.27815
    341.24039    -167.40315
    341.24649    -168.65315
    341.25259    -167.90315
    341.25870    -166.27815
    341.26480    -165.15315
    341.27091    -166.65315
    341.27701    -161.90315
    341.28312    -161.52815
    341.28922    -158.40315
    341.29532    -158.90315
    341.30143    -158.52815
    341.30753    -157.27815
    341.31364    -156.27815
    341.31974    -156.77815
    341.32585    -158.65315
    341.33195    -161.90315
    341.33805    -164.65315
    341.34416    -166.15315
    341.35026    -163.40315
    341.35637    -164.40315
    341.36247    -165.02815
    341.36858    -165.27815
    341.37468    -161.65315
    341.38078    -155.77815
    341.38689    -151.15315
    341.39299    -147.77815
    341.39910    -147.90315
    341.40520    -146.77815
    341.41131    -146.90315
    341.41741    -148.27815
    341.42351    -145.77815
    341.42962    -149.02815
    341.43572    -147.40315
    341.44183    -147.40315
    341.44793    -151.15315
    341.45403    -153.90315
    341.46014    -154.02815
    341.46624    -152.15315
    341.47235    -151.02815
    341.47845    -150.77815
    341.48456    -150.27815
    341.49066    -153.77815
    341.49676    -156.65315
    341.50287    -160.40315
    341.50897    -160.65315
    341.51508    -165.15315
    341.52118    -167.02815
    341.52729    -169.27815
    341.53339    -166.77815
    341.53949    -168.52815
    341.54560    -168.77815
    341.55170    -169.02815
    341.55781    -170.77815
    341.56391    -175.15317
    341.57002    -176.52817
    341.57612    -179.15317
    341.58222    -180.40317
    341.58833    -177.77817
    341.59443    -174.27817
    341.60054    -170.77815
    341.60664    -168.27815
    341.61275    -170.02815
    341.61885    -170.52815
    341.62495    -171.52817
    341.63106    -173.15317
    341.63716    -174.15317
    341.64327    -172.90317
    341.64937    -175.90317
    341.65548    -177.15317
    341.66158    -180.02817
    341.66768    -182.77817
    341.67379    -182.40317
    341.67989    -180.27817
    341.68600    -176.40317
    341.69210    -176.90317
    341.69821    -176.40317
    341.70431    -175.15317
    341.71041    -170.52815
    341.71652    -172.40317
    341.72262    -170.02815
    341.72873    -168.40315
    341.73483    -167.40315
    341.74094    -168.27815
    341.74704    -170.02815
    341.75314    -169.02815
    341.75925    -167.02815
    341.76535    -166.52815
    341.77146    -166.15315
    341.77756    -161.90315
    341.78366    -160.40315
    341.78977    -159.65315
    341.79587    -157.90315
    341.80198    -155.52815
    341.80808    -154.65315
    341.81419    -155.65315
    341.82029    -151.90315
    341.82639    -146.15315
    341.83250    -143.65315
    341.83860    -140.52815
    341.84471    -141.15315
    341.85081    -143.02815
    341.85692    -142.77815
    341.86302    -143.77815
    341.86912    -142.40315
    341.87523    -140.02815
    341.88133    -144.02815
    341.88744    -142.27815
    341.89354    -144.90315
    341.89965    -144.52815
    341.90575    -146.27815
    341.91185    -145.27815
    341.91796    -144.77815
    341.92406    -145.15315
    341.93017    -146.40315
    341.93627    -146.02815
    341.94238    -147.15315
    341.94848    -146.15315
    341.95458    -146.65315
    341.96069    -143.77815
    341.96679    -144.65315
    341.97290    -143.02815
    341.97900    -141.52815
    341.98511    -140.90315
    341.99121    -140.77815
    341.99731    -140.02815
    342.00342    -137.90315
    342.00952    -135.77815
    342.01563    -133.90315
    342.02173    -136.65315
    342.02784    -136.65315
    342.03394    -136.52815
    342.04004    -134.90315
    342.04615    -136.27815
    342.05225    -136.27815
    342.05836    -139.77815
    342.06446    -142.52815
    342.07057    -143.90315
    342.07667    -143.40315
    342.08277    -143.52815
    342.08888    -142.02815
    342.09498    -142.02815
    342.10109    -143.27815
    342.10719    -144.15315
    342.11330    -144.40315
    342.11940    -142.27815
    342.12550    -136.40315
    342.13161    -132.52815
    342.13771    -131.40315
    342.14382    -134.90315
    342.14992    -133.90315
    342.15602    -134.27815
    342.16213    -134.52815
    342.16823    -135.40315
    342.17434    -137.15315
    342.18044    -137.15315
    342.18655    -139.40315
    342.19265    -140.40315
    342.19875    -142.40315
    342.20486    -142.15315
    342.21096    -139.52815
    342.21707    -137.02815
    342.22317    -138.02815
    342.22928    -139.40315
    342.23538    -144.02815
    342.24148    -146.52815
    342.24759    -147.40315
    342.25369    -144.27815
    342.25980    -145.65315
    342.26590    -145.40315
    342.27201    -147.77815
    342.27811    -151.65315
    342.28421    -154.40315
    342.29032    -155.15315
    342.29642    -158.15315
    342.30253    -156.90315
    342.30863    -154.90315
    342.31474    -151.15315
    342.32084    -150.15315
    342.32694    -151.65315
    342.33305    -151.65315
    342.33915    -152.40315
    342.34526    -153.02815
    342.35136    -154.40315
    342.35747    -155.27815
    342.36357    -152.90315
    342.36967    -150.77815
    342.37578    -152.40315
    342.38188    -153.90315
    342.38799    -155.15315
    342.39409    -153.77815
    342.40020    -152.90315
    342.40630    -150.27815
    342.41240    -151.02815
    342.41851    -149.27815
    342.42461    -150.77815
    342.43072    -153.40315
    342.43682    -156.40315
    342.44293    -158.52815
    342.44903    -155.65315
    342.45513    -152.65315
    342.46124    -152.40315
    342.46734    -155.65315
    342.47345    -153.77815
    342.47955    -152.77815
    342.48565    -151.77815
    342.49176    -151.02815
    342.49786    -148.90315
    342.50397    -147.15315
    342.51007    -147.15315
    342.51618    -145.40315
    342.52228    -144.77815
    342.52838    -144.77815
    342.53449    -146.02815
    342.54059    -145.40315
    342.54670    -147.27815
    342.55280    -148.77815
    342.55891    -153.27815
    342.56501    -153.77815
    342.57111    -153.15315
    342.57722    -149.90315
    342.58332    -145.90315
    342.58943    -141.52815
    342.59553    -140.90315
    342.60164    -140.90315
    342.60774    -141.02815
    342.61384    -143.27815
    342.61995    -145.65315
    342.62605    -150.15315
    342.63216    -150.90315
    342.63826    -150.77815
    342.64437    -152.52815
    342.65047    -154.65315
    342.65657    -153.77815
    342.66268    -153.77815
    342.66878    -152.15315
    342.67489    -149.90315
    342.68099    -149.65315
    342.68710    -149.52815
    342.69320    -150.15315
    342.69930    -150.02815
    342.70541    -152.52815
    342.71151    -156.27815
    342.71762    -154.65315
    342.72372    -153.40315
    342.72983    -151.27815
    342.73593    -153.27815
    342.74203    -154.65315
    342.74814    -154.77815
    342.75424    -156.77815
    342.76035    -157.40315
    342.76645    -159.90315
    342.77256    -164.02815
    342.77866    -162.90315
    342.78476    -160.52815
    342.79087    -156.65315
    342.79697    -155.15315
    342.80308    -156.52815
    342.80918    -159.02815
    342.81529    -160.40315
    342.82139    -157.40315
    342.82749    -157.27815
    342.83360    -156.27815
    342.83970    -154.65315
    342.84581    -155.27815
    342.85191    -154.27815
    342.85801    -155.52815
    342.86412    -156.65315
    342.87022    -154.40315
    342.87633    -155.65315
    342.88243    -154.15315
    342.88854    -151.52815
    342.89464    -149.27815
    342.90074    -145.27815
    342.90685    -142.90315
    342.91295    -140.65315
    342.91906    -138.77815
    342.92516    -136.77815
    342.93127    -135.65315
    342.93737    -135.52815
    342.94347    -135.40315
    342.94958    -139.65315
    342.95568    -142.40315
    342.96179    -141.90315
    342.96789    -138.27815
    342.97400    -134.15315
    342.98010    -133.52815
    342.98620    -135.65315
    342.99231    -138.40315
    342.99841    -142.52815
    343.00452    -142.65315
    343.01062    -142.65315
    343.01673    -142.52815
    343.02283    -142.65315
    343.02893    -140.15315
    343.03504    -136.65315
    343.04114    -133.65315
    343.04725    -131.52815
    343.05335    -131.90315
    343.05946    -131.15315
    343.06556    -131.15315
    343.07166    -132.15315
    343.07777    -133.02815
    343.08387    -131.90315
    343.08998    -130.02815
    343.09608    -129.27815
    343.10219    -128.52815
    343.10829    -127.65314
    343.11439    -128.77815
    343.12050    -129.27815
    343.12660    -129.40315
    343.13271    -126.65314
    343.13881    -126.15314
    343.14492    -126.77814
    343.15102    -127.02814
    343.15712    -125.90314
    343.16323    -125.40314
    343.16933    -122.27814
    343.17544    -118.90314
    343.18154    -117.15314
    343.18764    -116.52814
    343.19375    -116.90314
    343.19985    -116.27814
    343.20596    -111.65314
    343.21206    -110.52814
    343.21817    -109.65314
    343.22427    -109.90314
    343.23037    -109.27814
    343.23648    -104.52814
    343.24258    -104.40314
    343.24869    -102.65314
    343.25479    -102.65314
    343.26090    -103.15314
    343.26700    -102.15314
    343.27310    -100.52814
    343.27921    -101.02814
    343.28531    -102.40314
    343.29142    -102.90314
    343.29752    -101.52814
    343.30363    -101.02814
    343.30973     -99.90314
    343.31583     -98.77814
    343.32194    -101.15314
    343.32804    -102.02814
    343.33415    -109.02814
    343.34025    -112.15314
    343.34636    -115.02814
    343.35246    -117.15314
    343.35856    -118.27814
    343.36467    -118.77814
    343.37077    -116.77814
    343.37688    -118.65314
    343.38298    -120.15314
    343.38909    -119.90314
    343.39519    -121.15314
    343.40129    -121.15314
    343.40740    -122.90314
    343.41350    -124.77814
    343.41961    -124.40314
    343.42571    -124.77814
    343.43182    -123.40314
    343.43792    -121.02814
    343.44402    -118.40314
    343.45013    -118.27814
    343.45623    -120.40314
    343.46234    -117.77814
    343.46844    -120.27814
    343.47455    -119.77814
    343.48065    -120.40314
    343.48675    -120.02814
    343.49286    -119.15314
    343.49896    -121.15314
    343.50507    -123.40314
    343.51117    -125.65314
    343.51728    -125.65314
    343.52338    -124.90314
    343.52948    -123.27814
    343.53559    -123.02814
    343.54169    -122.40314
    343.54780    -122.90314
    343.55390    -123.90314
    343.56000    -123.90314
    343.56611    -123.65314
    343.57221    -123.65314
    343.57832    -122.02814
    343.58442    -118.40314
    343.59053    -111.77814
    343.59663    -107.52814
    343.60273    -109.27814
    343.60884    -110.77814
    343.61494    -113.02814
    343.62105    -115.77814
    343.62715    -116.52814
    343.63326    -118.15314
    343.63936    -117.52814
    343.64546    -117.15314
    343.65157    -117.27814
    343.65767    -114.52814
    343.66378    -111.90314
    343.66988    -107.77814
    343.67599    -109.27814
    343.68209    -111.15314
    343.68819    -113.02814
    343.69430    -117.02814
    343.70040    -116.65314
    343.70651    -116.27814
    343.71261    -113.77814
    343.71872    -108.40314
    343.72482    -106.27814
    343.73092    -105.77814
    343.73703    -105.52814
    343.74313    -106.02814
    343.74924    -106.65314
    343.75534    -106.65314
    343.76145    -103.40314
    343.76755    -102.52814
    343.77365    -100.65314
    343.77976    -101.40314
    343.78586    -102.77814
    343.79197    -106.52814
    343.79807    -106.90314
    343.80418    -108.77814
    343.81028    -108.52814
    343.81638    -108.15314
    343.82249    -106.90314
    343.82859    -109.27814
    343.83470    -108.77814
    343.84080    -108.15314
    343.84691    -107.65314
    343.85301    -106.77814
    343.85911    -109.27814
    343.86522    -107.65314
    343.87132    -109.27814
    343.87743    -108.27814
    343.88353    -104.65314
    343.88963    -105.65314
    343.89574    -106.15314
    343.90184    -105.52814
    343.90795    -102.27814
    343.91405     -99.52814
    343.92016     -99.40314
    343.92626     -98.65314
    343.93236    -103.27814
    343.93847    -106.52814
    343.94457    -111.15314
    343.95068    -113.52814
    343.95678    -116.15314
    343.96289    -116.90314
    343.96899    -117.40314
    343.97509    -117.77814
    343.98120    -120.90314
    343.98730    -118.40314
    343.99341    -118.27814
    343.99951    -118.90314
    344.00562    -117.40314
    344.01172    -116.02814
    344.01782    -113.15314
    344.02393    -113.52814
    344.03003    -112.27814
    344.03614    -111.27814
    344.04224    -111.90314
    344.04835    -114.90314
    344.05445    -114.27814
    344.06055    -112.40314
    344.06666    -110.40314
    344.07276    -111.77814
    344.07887    -113.90314
    344.08497    -113.40314
    344.09108    -111.90314
    344.09718    -112.40314
    344.10328    -114.02814
    344.10939    -115.02814
    344.11549    -116.02814
    344.12160    -116.52814
    344.12770    -118.65314
    344.13381    -122.90314
    344.13991    -124.77814
    344.14601    -122.65314
    344.15212    -122.65314
    344.15822    -122.90314
    344.16433    -121.77814
    344.17043    -124.65314
    344.17654    -122.65314
    344.18264    -122.52814
    344.18874    -122.15314
    344.19485    -121.77814
    344.20095    -121.52814
    344.20706    -118.40314
    344.21316    -116.77814
    344.21927    -112.52814
    344.22537    -110.65314
    344.23147    -111.52814
    344.23758    -113.02814
    344.24368    -115.40314
    344.24979    -118.02814
    344.25589    -117.65314
    344.26199    -114.40314
    344.26810    -110.52814
    344.27420    -108.90314
    344.28031    -104.90314
    344.28641    -101.90314
    344.29252    -102.40314
    344.29862    -103.77814
    344.30472    -107.15314
    344.31083    -108.27814
    344.31693    -108.77814
    344.32304    -109.90314
    344.32914    -110.27814
    344.33525    -108.77814
    344.34135    -106.27814
    344.34745    -106.40314
    344.35356    -105.52814
    344.35966    -105.02814
    344.36577    -101.77814
    344.37187     -97.40314
    344.37798     -95.02814
    344.38408     -92.40314
    344.39018     -92.40314
    344.39629     -91.65314
    344.40239     -94.15314
    344.40850     -96.27814
    344.41460     -94.15314
    344.42071     -94.52814
    344.42681     -90.52814
    344.43291     -90.52814
    344.43902     -92.65314
    344.44512     -92.90314
    344.45123     -91.27814
    344.45733     -91.52814
    344.46344     -92.15314
    344.46954     -96.40314
    344.47564     -97.77814
    344.48175     -97.40314
    344.48785     -95.65314
    344.49396     -96.02814
    344.50006     -96.02814
    344.50617     -91.40314
    344.51227     -91.52814
    344.51837     -92.02814
    344.52448     -92.65314
    344.53058     -90.52814
    344.53669     -90.27814
    344.54279     -90.52814
    344.54890     -86.52814
    344.55500     -87.02814
    344.56110     -87.77814
    344.56721     -87.90314
    344.57331     -90.77814
    344.57942     -91.52814
    344.58552     -94.40314
    344.59162     -94.40314
    344.59773     -97.40314
    344.60383     -99.77814
    344.60994     -99.77814
    344.61604     -97.52814
    344.62215     -95.65314
    344.62825     -96.27814
    344.63435     -96.77814
    344.64046     -94.77814
    344.64656     -91.52814
    344.65267     -94.15314
    344.65877     -96.52814
    344.66488     -98.65314
    344.67098     -97.65314
    344.67708     -98.52814
    344.68319     -96.52814
    344.68929     -94.27814
    344.69540     -91.52814
    344.70150     -88.65314
    344.70761     -91.65314
    344.71371     -95.52814
    344.71981     -99.02814
    344.72592     -98.65314
    344.73202    -100.27814
    344.73813    -102.52814
    344.74423    -104.52814
    344.75034    -107.15314
    344.75644    -104.90314
    344.76254    -106.77814
    344.76865    -104.40314
    344.77475    -104.02814
    344.78086    -104.27814
    344.78696    -104.77814
    344.79307    -106.65314
    344.79917    -107.15314
    344.80527    -105.02814
    344.81138    -102.02814
    344.81748     -99.77814
    344.82359     -99.02814
    344.82969     -96.15314
    344.83580     -93.52814
    344.84190     -90.77814
    344.84800     -89.65314
    344.85411     -90.02814
    344.86021     -93.27814
    344.86632     -92.27814
    344.87242     -92.65314
    344.87853     -91.52814
    344.88463     -94.27814
    344.89073     -95.27814
    344.89684     -95.65314
    344.90294     -95.77814
    344.90905     -97.40314
    344.91515     -96.90314
    344.92126     -94.77814
    344.92736     -94.77814
    344.93346     -96.02814
    344.93957     -92.15314
    344.94567     -89.65314
    344.95178     -84.65314
    344.95788     -84.65314
    344.96398     -83.90314
    344.97009     -83.65314
    344.97619     -82.02814
    344.98230     -79.40314
    344.98840     -78.52814
    344.99451     -78.27814
    345.00061     -81.40314
    345.00671     -82.52814
    345.01282     -84.02814
    345.01892     -84.65314
    345.02503     -84.15314
    345.03113     -84.02814
    345.03724     -83.90314
    345.04334     -83.52814
    345.04944     -83.27814
    345.05555     -85.65314
    345.06165     -84.02814
    345.06776     -80.77814
    345.07386     -78.15314
    345.07997     -76.65314
    345.08607     -75.02814
    345.09217     -72.40314
    345.09828     -73.65314
    345.10438     -73.40314
    345.11049     -75.52814
    345.11659     -80.40314
    345.12270     -81.40314
    345.12880     -80.02814
    345.13490     -80.02814
    345.14101     -80.65314
    345.14711     -81.40314
    345.15322     -82.27814
    345.15932     -83.15314
    345.16543     -83.02814
    345.17153     -82.27814
    345.17763     -81.15314
    345.18374     -81.02814
    345.18984     -82.15314
    345.19595     -82.65314
    345.20205     -84.90314
    345.20816     -84.90314
    345.21426     -85.65314
    345.22036     -83.15314
    345.22647     -80.40314
    345.23257     -79.90314
    345.23868     -80.02814
    345.24478     -82.15314
    345.25089     -81.52814
    345.25699     -79.52814
    345.26309     -78.15314
    345.26920     -76.40314
    345.27530     -75.65314
    345.28141     -73.77814
    345.28751     -75.02814
    345.29361     -73.65314
    345.29972     -73.77814
    345.30582     -70.77814
    345.31193     -70.77814
    345.31803     -69.02814
    345.32414     -67.02814
    345.33024     -66.52814
    345.33634     -67.15314
    345.34245     -67.02814
    345.34855     -64.52814
    345.35466     -64.40314
    345.36076     -67.15314
    345.36687     -68.02814
    345.37297     -69.02814
    345.37907     -71.40314
    345.38518     -72.65314
    345.39128     -72.27814
    345.39739     -73.52814
    345.40349     -74.77814
    345.40960     -75.77814
    345.41570     -78.27814
    345.42180     -80.52814
    345.42791     -78.40314
    345.43401     -77.27814
    345.44012     -74.27814
    345.44622     -71.40314
    345.45233     -69.27814
    345.45843     -68.15314
    345.46453     -66.52814
    345.47064     -64.77814
    345.47674     -64.77814
    345.48285     -64.15314
    345.48895     -62.90314
    345.49506     -69.65314
    345.50116     -73.90314
    345.50726     -74.40314
    345.51337     -76.02814
    345.51947     -78.02814
    345.52558     -77.40314
    345.53168     -71.90314
    345.53779     -70.15314
    345.54389     -71.15314
    345.54999     -73.15314
    345.55610     -75.90314
    345.56220     -73.90314
    345.56831     -74.40314
    345.57441     -76.27814
    345.58052     -74.65314
    345.58662     -73.40314
    345.59272     -73.77814
    345.59883     -74.40314
    345.60493     -73.77814
    345.61104     -71.27814
    345.61714     -71.77814
    345.62325     -73.90314
    345.62935     -73.02814
    345.63545     -73.27814
    345.64156     -74.65314
    345.64766     -72.90314
    345.65377     -72.65314
    345.65987     -72.90314
    345.66597     -71.65314
    345.67208     -75.90314
    345.67818     -79.65314
    345.68429     -80.77814
    345.69039     -81.27814
    345.69650     -81.52814
    345.70260     -84.65314
    345.70870     -85.77814
    345.71481     -86.27814
    345.72091     -86.77814
    345.72702     -84.77814
    345.73312     -86.15314
    345.73923     -86.15314
    345.74533     -84.27814
    345.75143     -82.15314
    345.75754     -82.40314
    345.76364     -81.77814
    345.76975     -78.40314
    345.77585     -73.65314
    345.78196     -70.02814
    345.78806     -67.65314
    345.79416     -64.90314
    345.80027     -65.52814
    345.80637     -67.02814
    345.81248     -66.77814
    345.81858     -66.02814
    345.82469     -66.02814
    345.83079     -65.40314
    345.83689     -67.27814
    345.84300     -68.52814
    345.84910     -71.52814
    345.85521     -72.65314
    345.86131     -71.65314
    345.86742     -69.90314
    345.87352     -69.65314
    345.87962     -72.15314
    345.88573     -73.27814
    345.89183     -74.77814
    345.89794     -75.40314
    345.90404     -74.65314
    345.91015     -75.77814
    345.91625     -75.77814
    345.92235     -76.90314
    345.92846     -78.15314
    345.93456     -78.52814
    345.94067     -79.15314
    345.94677     -77.27814
    345.95288     -77.52814
    345.95898     -75.27814
    345.96508     -69.90314
    345.97119     -69.15314
    345.97729     -71.52814
    345.98340     -72.52814
    345.98950     -72.77814
    345.99560     -72.27814
    346.00171     -71.27814
    346.00781     -72.02814
    346.01392     -71.40314
    346.02002     -72.02814
    346.02613     -71.90314
    346.03223     -73.65314
    346.03833     -73.27814
    346.04444     -72.40314
    346.05054     -73.90314
    346.05665     -75.02814
    346.06275     -77.02814
    346.06886     -77.15314
    346.07496     -78.02814
    346.08106     -81.02814
    346.08717     -85.77814
    346.09327     -85.02814
    346.09938     -82.02814
    346.10548     -78.27814
    346.11159     -74.52814
    346.11769     -71.02814
    346.12379     -67.65314
    346.12990     -65.90314
    346.13600     -64.52814
    346.14211     -64.15314
    346.14821     -64.27814
    346.15432     -66.90314
    346.16042     -69.27814
    346.16652     -70.77814
    346.17263     -75.90314
    346.17873     -81.52814
    346.18484     -83.65314
    346.19094     -83.02814
    346.19705     -80.65314
    346.20315     -81.02814
    346.20925     -79.90314
    346.21536     -78.77814
    346.22146     -79.27814
    346.22757     -80.52814
    346.23367     -80.02814
    346.23978     -80.15314
    346.24588     -78.65314
    346.25198     -75.77814
    346.25809     -74.15314
    346.26419     -74.02814
    346.27030     -72.52814
    346.27640     -71.52814
    346.28251     -69.40314
    346.28861     -63.02814
    346.29471     -62.77814
    346.30082     -61.65314
    346.30692     -61.65314
    346.31303     -61.40314
    346.31913     -61.90314
    346.32524     -64.40314
    346.33134     -66.90314
    346.33744     -65.52814
    346.34355     -65.15314
    346.34965     -64.65314
    346.35576     -65.02814
    346.36186     -61.77814
    346.36796     -61.40314
    346.37407     -62.90314
    346.38017     -65.02814
    346.38628     -68.90314
    346.39238     -68.90314
    346.39849     -68.65314
    346.40459     -70.52814
    346.41069     -74.52814
    346.41680     -76.40314
    346.42290     -74.02814
    346.42901     -72.15314
    346.43511     -72.90314
    346.44122     -72.40314
    346.44732     -70.15314
    346.45342     -64.52814
    346.45953     -61.15314
    346.46563     -57.52814
    346.47174     -56.77814
    346.47784     -54.52814
    346.48395     -50.15314
    346.49005     -47.65315
    346.49615     -52.27814
    346.50226     -54.65314
    346.50836     -56.65314
    346.51447     -60.65314
    346.52057     -62.40314
    346.52668     -64.27814
    346.53278     -65.52814
    346.53888     -65.52814
    346.54499     -63.40314
    346.55109     -60.40314
    346.55720     -58.40314
    346.56330     -56.40314
    346.56941     -56.77814
    346.57551     -55.77814
    346.58161     -54.27814
    346.58772     -51.52815
    346.59382     -51.27815
    346.59993     -53.90314
    346.60603     -57.27814
    346.61214     -57.40314
    346.61824     -56.65314
    346.62434     -54.52814
    346.63045     -54.77814
    346.63655     -54.27814
    346.64266     -55.02814
    346.64876     -56.02814
    346.65487     -60.52814
    346.66097     -59.40314
    346.66707     -59.90314
    346.67318     -58.15314
    346.67928     -59.77814
    346.68539     -57.90314
    346.69149     -56.52814
    346.69759     -58.15314
    346.70370     -58.52814
    346.70980     -56.90314
    346.71591     -55.90314
    346.72201     -54.40314
    346.72812     -55.27814
    346.73422     -56.90314
    346.74032     -59.52814
    346.74643     -58.15314
    346.75253     -54.65314
    346.75864     -54.27814
    346.76474     -54.02814
    346.77085     -57.02814
    346.77695     -61.77814
    346.78305     -65.52814
    346.78916     -69.27814
    346.79526     -71.77814
    346.80137     -72.90314
    346.80747     -70.90314
    346.81358     -69.90314
    346.81968     -71.65314
    346.82578     -71.65314
    346.83189     -71.02814
    346.83799     -68.77814
    346.84410     -66.40314
    346.85020     -63.52814
    346.85631     -60.77814
    346.86241     -60.65314
    346.86851     -61.15314
    346.87462     -63.65314
    346.88072     -69.15314
    346.88683     -69.90314
    346.89293     -73.27814
    346.89904     -76.15314
    346.90514     -79.40314
    346.91124     -77.52814
    346.91735     -75.27814
    346.92345     -73.15314
    346.92956     -71.52814
    346.93566     -73.02814
    346.94177     -75.90314
    346.94787     -73.02814
    346.95397     -72.15314
    346.96008     -70.27814
    346.96618     -68.40314
    346.97229     -69.90314
    346.97839     -66.65314
    346.98450     -64.27814
    346.99060     -61.65314
    346.99670     -61.27814
    347.00281     -61.27814
    347.00891     -62.02814
    347.01502     -62.77814
    347.02112     -62.65314
    347.02723     -60.90314
    347.03333     -63.02814
    347.03943     -62.15314
    347.04554     -60.27814
    347.05164     -57.40314
    347.05775     -55.77814
    347.06385     -54.90314
    347.06995     -53.90314
    347.07606     -51.65314
    347.08216     -50.02815
    347.08827     -50.40315
    347.09437     -51.52815
    347.10048     -53.65314
    347.10658     -54.52814
    347.11268     -52.77814
    347.11879     -52.02814
    347.12489     -51.65314
    347.13100     -50.52815
    347.13710     -49.77815
    347.14321     -45.52815
    347.14931     -41.65315
    347.15541     -40.77815
    347.16152     -42.27815
    347.16762     -45.52815
    347.17373     -48.77815
    347.17983     -50.27815
    347.18594     -50.77814
    347.19204     -51.27814
    347.19814     -52.65314
    347.20425     -51.65314
    347.21035     -49.90315
    347.21646     -49.65315
    347.22256     -48.65315
    347.22867     -49.40315
    347.23477     -51.40314
    347.24087     -51.52814
    347.24698     -55.27814
    347.25308     -55.65314
    347.25919     -59.15314
    347.26529     -61.27814
    347.27140     -58.02814
    347.27750     -55.77814
    347.28360     -57.02814
    347.28971     -54.77814
    347.29581     -56.52814
    347.30192     -55.02814
    347.30802     -54.90314
    347.31413     -55.90314
    347.32023     -55.15314
    347.32633     -56.15314
    347.33244     -54.40314
    347.33854     -53.77814
    347.34465     -51.02815
    347.35075     -50.65315
    347.35686     -49.90315
    347.36296     -48.77815
    347.36906     -49.65315
    347.37517     -51.27814
    347.38127     -52.02814
    347.38738     -48.15315
    347.39348     -46.90315
    347.39958     -46.15315
    347.40569     -44.65315
    347.41179     -44.77815
    347.41790     -45.15315
    347.42400     -42.90315
    347.43011     -41.02815
    347.43621     -44.52815
    347.44231     -48.02815
    347.44842     -49.15315
    347.45452     -50.65315
    347.46063     -53.77814
    347.46673     -56.77814
    347.47284     -57.77814
    347.47894     -58.90314
    347.48504     -59.15314
    347.49115     -61.27814
    347.49725     -60.52814
    347.50336     -56.77814
    347.50946     -54.27814
    347.51557     -52.90314
    347.52167     -50.52815
    347.52777     -50.52814
    347.53388     -48.15315
    347.53998     -49.02815
    347.54609     -50.40315
    347.55219     -51.15315
    347.55830     -53.02814
    347.56440     -55.77814
    347.57050     -58.27814
    347.57661     -56.27814
    347.58271     -54.40314
    347.58882     -51.52814
    347.59492     -49.40315
    347.60103     -48.77815
    347.60713     -49.77815
    347.61323     -49.77815
    347.61934     -48.52815
    347.62544     -46.90315
    347.63155     -48.27815
    347.63765     -50.90315
    347.64376     -52.27814
    347.64986     -51.15314
    347.65596     -49.27815
    347.66207     -50.90315
    347.66817     -51.27815
    347.67428     -52.15314
    347.68038     -54.02814
    347.68649     -56.02814
    347.69259     -56.02814
    347.69869     -56.65314
    347.70480     -56.40314
    347.71090     -55.90314
    347.71701     -57.15314
    347.72311     -58.40314
    347.72921     -59.65314
    347.73532     -58.27814
    347.74142     -60.27814
    347.74753     -61.90314
    347.75363     -59.77814
    347.75974     -59.40314
    347.76584     -58.40314
    347.77194     -58.90314
    347.77805     -56.02814
    347.78415     -58.15314
    347.79026     -58.90314
    347.79636     -59.40314
    347.80247     -63.02814
    347.80857     -63.65314
    347.81467     -63.27814
    347.82078     -59.77814
    347.82688     -58.65314
    347.83299     -56.52814
    347.83909     -51.52815
    347.84520     -52.90314
    347.85130     -55.77814
    347.85740     -55.65314
    347.86351     -54.90314
    347.86961     -55.15314
    347.87572     -54.77814
    347.88182     -53.27814
    347.88793     -52.02814
    347.89403     -56.52814
    347.90013     -56.40314
    347.90624     -59.90314
    347.91234     -61.90314
    347.91845     -63.90314
    347.92455     -61.40314
    347.93066     -62.02814
    347.93676     -62.90314
    347.94286     -63.02814
    347.94897     -62.65314
    347.95507     -60.52814
    347.96118     -60.52814
    347.96728     -59.27814
    347.97339     -58.27814
    347.97949     -60.27814
    347.98559     -58.15314
    347.99170     -56.77814
    347.99780     -58.40314
    348.00391     -57.77814
    348.01001     -58.77814
    348.01612     -57.77814
    348.02222     -56.65314
    348.02832     -57.90314
    348.03443     -54.90314
    348.04053     -54.15314
    348.04664     -52.15314
    348.05274     -51.27814
    348.05885     -49.40315
    348.06495     -50.15315
    348.07105     -51.40314
    348.07716     -53.02814
    348.08326     -53.65314
    348.08937     -53.90314
    348.09547     -56.02814
    348.10157     -58.02814
    348.10768     -59.15314
    348.11378     -58.15314
    348.11989     -57.40314
    348.12599     -55.02814
    348.13210     -50.77814
    348.13820     -49.52815
    348.14430     -47.15315
    348.15041     -47.27815
    348.15651     -46.77815
    348.16262     -42.77815
    348.16872     -39.77815
    348.17483     -42.02815
    348.18093     -42.65315
    348.18703     -41.15315
    348.19314     -41.15315
    348.19924     -43.65315
    348.20535     -45.02815
    348.21145     -45.90315
    348.21756     -48.77815
    348.22366     -49.02815
    348.22976     -51.52814
    348.23587     -54.40314
    348.24197     -54.52814
    348.24808     -51.15314
    348.25418     -48.02815
    348.26029     -49.02815
    348.26639     -50.40315
    348.27249     -51.77815
    348.27860     -53.90314
    348.28470     -53.15314
    348.29081     -56.65314
    348.29691     -57.90314
    348.30302     -59.02814
    348.30912     -58.90314
    348.31522     -58.65314
    348.32133     -57.52814
    348.32743     -55.65314
    348.33354     -55.40314
    348.33964     -54.65314
    348.34575     -53.90314
    348.35185     -54.15314
    348.35795     -56.77814
    348.36406     -57.65314
    348.37016     -56.40314
    348.37627     -52.27814
    348.38237     -51.65314
    348.38848     -50.40315
    348.39458     -52.77814
    348.40068     -50.90315
    348.40679     -50.02815
    348.41289     -50.77815
    348.41900     -50.27815
    348.42510     -50.77815
    348.43120     -51.52814
    348.43731     -50.65314
    348.44341     -49.90315
    348.44952     -49.90315
    348.45562     -47.77815
    348.46173     -43.15315
    348.46783     -38.90315
    348.47393     -38.77815
    348.48004     -39.40315
    348.48614     -39.77815
    348.49225     -41.77815
    348.49835     -44.65315
    348.50446     -45.77815
    348.51056     -48.65315
    348.51666     -47.90315
    348.52277     -45.52815
    348.52887     -43.90315
    348.53498     -48.65315
    348.54108     -52.02814
    348.54719     -54.27814
    348.55329     -54.77814
    348.55939     -57.77814
    348.56550     -56.02814
    348.57160     -55.15314
    348.57771     -54.27814
    348.58381     -52.27814
    348.58992     -54.77814
    348.59602     -54.77814
    348.60212     -54.40314
    348.60823     -50.77815
    348.61433     -48.40315
    348.62044     -48.02815
    348.62654     -48.65315
    348.63265     -47.77815
    348.63875     -44.40315
    348.64485     -44.40315
    348.65096     -46.65315
    348.65706     -46.15315
    348.66317     -44.65315
    348.66927     -41.27815
    348.67538     -40.65315
    348.68148     -42.15315
    348.68758     -42.15315
    348.69369     -43.40315
    348.69979     -45.02815
    348.70590     -49.90315
    348.71200     -51.52815
    348.71811     -54.15314
    348.72421     -51.27814
    348.73031     -52.65314
    348.73642     -54.77814
    348.74252     -54.90314
    348.74863     -56.52814
    348.75473     -59.02814
    348.76084     -60.40314
    348.76694     -62.40314
    348.77304     -58.15314
    348.77915     -55.40314
    348.78525     -54.40314
    348.79136     -52.52814
    348.79746     -49.15315
    348.80356     -45.15315
    348.80967     -40.52815
    348.81577     -37.27815
    348.82188     -37.15315
    348.82798     -36.52815
    348.83409     -35.27815
    348.84019     -37.65315
    348.84629     -40.02815
    348.85240     -36.77815
    348.85850     -36.40315
    348.86461     -36.65315
    348.87071     -40.15315
    348.87682     -40.27815
    348.88292     -40.65315
    348.88902     -45.27815
    348.89513     -47.40315
    348.90123     -47.27815
    348.90734     -49.77815
    348.91344     -52.15314
    348.91955     -54.02814
    348.92565     -52.65314
    348.93175     -52.90314
    348.93786     -51.65315
    348.94396     -51.77814
    348.95007     -52.02814
    348.95617     -54.15314
    348.96228     -55.90314
    348.96838     -55.65314
    348.97448     -52.65314
    348.98059     -50.27815
    348.98669     -49.77815
    348.99280     -49.15315
    348.99890     -47.90315
    349.00501     -46.65315
    349.01111     -50.40315
    349.01721     -52.40314
    349.02332     -53.40314
    349.02942     -53.77814
    349.03553     -57.27814
    349.04163     -60.52814
    349.04774     -62.90314
    349.05384     -64.77814
    349.05994     -66.77814
    349.06605     -68.27814
    349.07215     -70.15314
    349.07826     -70.02814
    349.08436     -67.77814
    349.09047     -68.15314
    349.09657     -67.15314
    349.10267     -65.52814
    349.10878     -65.90314
    349.11488     -66.65314
    349.12099     -67.90314
    349.12709     -67.15314
    349.13319     -67.52814
    349.13930     -67.52814
    349.14540     -67.52814
    349.15151     -65.15314
    349.15761     -65.40314
    349.16372     -65.90314
    349.16982     -67.52814
    349.17592     -67.15314
    349.18203     -67.52814
    349.18813     -68.02814
    349.19424     -68.65314
    349.20034     -68.40314
    349.20645     -68.65314
    349.21255     -68.77814
    349.21865     -66.15314
    349.22476     -63.15314
    349.23086     -60.27814
    349.23697     -59.90314
    349.24307     -59.02814
    349.24918     -56.90314
    349.25528     -52.52814
    349.26138     -49.52815
    349.26749     -47.77815
    349.27359     -46.77815
    349.27970     -44.65315
    349.28580     -45.40315
    349.29191     -45.65315
    349.29801     -45.02815
    349.30411     -45.40315
    349.31022     -45.77815
    349.31632     -48.15315
    349.32243     -47.77815
    349.32853     -46.65315
    349.33464     -46.27815
    349.34074     -45.15315
    349.34684     -46.90315
    349.35295     -48.15315
    349.35905     -51.65314
    349.36516     -53.77814
    349.37126     -53.02814
    349.37737     -55.40314
    349.38347     -53.15314
    349.38957     -55.02814
    349.39568     -58.77814
    349.40178     -62.65314
    349.40789     -63.52814
    349.41399     -66.65314
    349.42010     -70.27814
    349.42620     -72.65314
    349.43230     -71.52814
    349.43841     -69.77814
    349.44451     -66.02814
    349.45062     -62.15314
    349.45672     -57.65314
    349.46283     -56.40314
    349.46893     -53.52814
    349.47503     -50.65315
    349.48114     -50.02815
    349.48724     -50.27815
    349.49335     -54.65314
    349.49945     -59.27814
    349.50555     -59.15314
    349.51166     -59.77814
    349.51776     -58.15314
    349.52387     -56.90314
    349.52997     -57.52814
    349.53608     -57.77814
    349.54218     -56.77814
    349.54828     -51.77814
    349.55439     -46.65315
    349.56049     -43.52815
    349.56660     -39.27815
    349.57270     -37.65315
    349.57881     -37.52815
    349.58491     -36.15315
    349.59101     -34.40315
    349.59712     -33.40315
    349.60322     -33.77815
    349.60933     -31.02815
    349.61543     -34.02815
    349.62154     -38.40315
    349.62764     -39.02815
    349.63374     -36.77815
    349.63985     -36.65315
    349.64595     -39.02815
    349.65206     -40.65315
    349.65816     -45.40315
    349.66427     -47.77815
    349.67037     -47.65315
    349.67647     -45.02815
    349.68258     -42.27815
    349.68868     -42.27815
    349.69479     -39.90315
    349.70089     -37.52815
    349.70700     -35.40315
    349.71310     -37.77815
    349.71920     -40.02815
    349.72531     -44.15315
    349.73141     -48.02815
    349.73752     -47.02815
    349.74362     -45.27815
    349.74973     -45.40315
    349.75583     -45.02815
    349.76193     -46.02815
    349.76804     -46.52815
    349.77414     -46.02815
    349.78025     -46.27815
    349.78635     -43.02815
    349.79246     -43.52815
    349.79856     -40.15315
    349.80466     -37.02815
    349.81077     -37.40315
    349.81687     -36.65315
    349.82298     -38.15315
    349.82908     -37.27815
    349.83518     -37.27815
    349.84129     -38.27815
    349.84739     -37.02815
    349.85350     -41.77815
    349.85960     -42.15315
    349.86571     -45.15315
    349.87181     -48.90315
    349.87791     -50.40315
    349.88402     -54.40314
    349.89012     -54.65314
    349.89623     -52.27814
    349.90233     -49.52815
    349.90844     -45.77815
    349.91454     -44.02815
    349.92064     -41.27815
    349.92675     -38.27815
    349.93285     -37.40315
    349.93896     -36.65315
    349.94506     -38.15315
    349.95117     -35.77815
    349.95727     -34.40315
    349.96337     -33.90315
    349.96948     -32.52815
    349.97558     -28.27815
    349.98169     -25.02815
    349.98779     -21.02815
    349.99390     -22.40315
    350.00000     -23.40315
===== CH2 data Wave No.1 ===== 
mT            Intensity 
    300.00000      -0.58696
    300.00610      -0.08696
    300.01221       0.78804
    300.01831      -0.83696
    300.02442       0.78804
    300.03052       1.91304
    300.03663       1.53804
    300.04273       0.41304
    300.04883       0.53804
    300.05494      -0.08696
    300.06104      -0.21196
    300.06715       0.41304
    300.07325       0.91304
    300.07936       0.53804
    300.08546       0.28804
    300.09156      -1.33696
    300.09767       0.41304
    300.10377       1.66304
    300.10988       1.03804
    300.11598       1.53804
    300.12209       0.66304
    300.12819       1.41304
    300.13429       0.03804
    300.14040       0.28804
    300.14650      -0.46196
    300.15261       0.91304
    300.15871       0.91304
    300.16482       0.16304
    300.17092      -1.21196
    300.17702      -0.21196
    300.18313       1.03804
    300.18923       1.78804
    300.19534      -0.21196
    300.20144       1.16304
    300.20754       0.28804
    300.21365      -1.08696
    300.21975       1.16304
    300.22586       2.53804
    300.23196       0.03804
    300.23807      -0.71196
    300.24417      -0.71196
    300.25027       1.16304
    300.25638       1.66304
    300.26248       0.78804
    300.26859      -0.96196
    300.27469       0.16304
    300.28080      -0.08696
    300.28690      -0.33696
    300.29300       1.16304
    300.29911       1.03804
    300.30521      -0.83696
    300.31132       0.28804
    300.31742       0.53804
    300.32353       1.03804
    300.32963      -0.21196
    300.33573       2.03804
    300.34184       1.16304
    300.34794      -1.21196
    300.35405       0.53804
    300.36015       0.91304
    300.36626       2.03804
    300.37236       2.53804
    300.37846      -0.71196
    300.38457      -0.96196
    300.39067       0.03804
    300.39678       1.03804
    300.40288       0.78804
    300.40899       0.66304
    300.41509       1.16304
    300.42119      -0.46196
    300.42730       0.28804
    300.43340       0.41304
    300.43951       1.28804
    300.44561       2.16304
    300.45172      -0.08696
    300.45782       0.41304
    300.46392      -0.58696
    300.47003       1.28804
    300.47613       1.41304
    300.48224       0.03804
    300.48834       0.28804
    300.49445      -1.33696
    300.50055       0.03804
    300.50665       0.91304
    300.51276       0.53804
    300.51886       1.03804
    300.52497       0.16304
    300.53107      -1.08696
    300.53717       1.03804
    300.54328       1.66304
    300.54938       0.91304
    300.55549      -0.21196
    300.56159       0.41304
    300.56770       0.78804
    300.57380       1.91304
    300.57990       0.53804
    300.58601      -0.58696
    300.59211      -0.46196
    300.59822       1.03804
    300.60432       0.03804
    300.61043       0.28804
    300.61653       0.28804
    300.62263      -0.96196
    300.62874      -0.71196
    300.63484      -0.08696
    300.64095       2.53804
    300.64705       1.03804
    300.65316       0.03804
    300.65926      -0.21196
    300.66536       0.78804
    300.67147       0.16304
    300.67757       0.91304
    300.68368      -1.08696
    300.68978       0.03804
    300.69589       0.66304
    300.70199      -0.46196
    300.70809       1.41304
    300.71420      -0.08696
    300.72030       0.91304
    300.72641       0.28804
    300.73251       0.28804
    300.73862       1.66304
    300.74472       1.16304
    300.75082       0.66304
    300.75693      -0.58696
    300.76303      -1.96196
    300.76914      -0.58696
    300.77524       0.78804
    300.78135       1.28804
    300.78745      -0.33696
    300.79355       0.03804
    300.79966       1.91304
    300.80576       0.41304
    300.81187       1.28804
    300.81797       0.78804
    300.82408      -0.46196
    300.83018       0.16304
    300.83628       0.66304
    300.84239       0.78804
    300.84849       0.91304
    300.85460       0.03804
    300.86070      -0.71196
    300.86681       0.53804
    300.87291       2.78804
    300.87901       0.53804
    300.88512      -0.58696
    300.89122       0.28804
    300.89733       0.28804
    300.90343       1.53804
    300.90953      -0.46196
    300.91564       0.28804
    300.92174       1.03804
    300.92785       0.78804
    300.93395      -0.96196
    300.94006      -0.83696
    300.94616      -0.08696
    300.95226       2.03804
    300.95837       0.53804
    300.96447       0.53804
    300.97058      -0.08696
    300.97668      -0.33696
    300.98279       0.16304
    300.98889       0.16304
    300.99499       0.78804
    301.00110       1.41304
    301.00720       1.16304
    301.01331      -1.58696
    301.01941       0.53804
    301.02552       1.41304
    301.03162       1.28804
    301.03772       0.53804
    301.04383      -0.96196
    301.04993       0.03804
    301.05604       0.78804
    301.06214       0.53804
    301.06825      -0.46196
    301.07435       0.78804
    301.08045       1.16304
    301.08656       1.03804
    301.09266      -1.46196
    301.09877      -0.46196
    301.10487       0.03804
    301.11098       0.53804
    301.11708       0.28804
    301.12318      -1.08696
    301.12929      -1.21196
    301.13539       0.41304
    301.14150       0.66304
    301.14760      -0.21196
    301.15371       0.78804
    301.15981       0.78804
    301.16591       0.78804
    301.17202      -0.33696
    301.17812       0.78804
    301.18423       1.03804
    301.19033       0.03804
    301.19644       0.28804
    301.20254      -0.33696
    301.20864       0.66304
    301.21475      -0.96196
    301.22085      -0.71196
    301.22696       0.53804
    301.23306       1.66304
    301.23916      -0.33696
    301.24527      -0.58696
    301.25137      -0.21196
    301.25748       1.16304
    301.26358       1.91304
    301.26969       1.53804
    301.27579       1.53804
    301.28189       0.53804
    301.28800       0.78804
    301.29410      -0.71196
    301.30021       0.03804
    301.30631       1.78804
    301.31242       0.41304
    301.31852       1.53804
    301.32462       0.16304
    301.33073      -0.21196
    301.33683      -1.71196
    301.34294       0.41304
    301.34904       0.91304
    301.35515       0.91304
    301.36125       0.91304
    301.36735       1.53804
    301.37346       0.53804
    301.37956       0.03804
    301.38567       0.41304
    301.39177       0.03804
    301.39788       2.16304
    301.40398       0.66304
    301.41008      -0.46196
    301.41619       0.53804
    301.42229       1.03804
    301.42840       1.16304
    301.43450      -0.71196
    301.44061      -0.96196
    301.44671       0.03804
    301.45281      -0.46196
    301.45892       0.03804
    301.46502       0.41304
    301.47113       1.78804
    301.47723       1.41304
    301.48334       0.78804
    301.48944      -0.21196
    301.49554       0.03804
    301.50165       1.16304
    301.50775      -0.21196
    301.51386       0.16304
    301.51996       1.78804
    301.52607       2.16304
    301.53217       0.91304
    301.53827      -0.71196
    301.54438       0.53804
    301.55048      -0.08696
    301.55659      -0.71196
    301.56269       0.03804
    301.56880       0.66304
    301.57490       0.41304
    301.58100       0.66304
    301.58711       1.53804
    301.59321       0.41304
    301.59932      -1.58696
    301.60542       1.41304
    301.61152       1.28804
    301.61763       1.91304
    301.62373       1.16304
    301.62984       1.66304
    301.63594       0.41304
    301.64205      -1.33696
    301.64815      -0.33696
    301.65425       0.53804
    301.66036       1.03804
    301.66646       1.41304
    301.67257       0.66304
    301.67867      -0.08696
    301.68478      -0.46196
    301.69088       0.78804
    301.69698       0.91304
    301.70309       1.41304
    301.70919       0.28804
    301.71530      -0.58696
    301.72140       0.78804
    301.72751      -0.21196
    301.73361       0.16304
    301.73971       0.41304
    301.74582       0.41304
    301.75192      -0.58696
    301.75803      -1.08696
    301.76413       1.28804
    301.77024      -0.96196
    301.77634       0.66304
    301.78244       1.28804
    301.78855       1.53804
    301.79465       1.28804
    301.80076      -0.08696
    301.80686       1.16304
    301.81297      -0.08696
    301.81907       0.16304
    301.82517       1.03804
    301.83128       1.53804
    301.83738       1.16304
    301.84349       1.16304
    301.84959      -1.33696
    301.85570      -0.46196
    301.86180       0.16304
    301.86790       0.53804
    301.87401       1.78804
    301.88011       0.66304
    301.88622       0.16304
    301.89232      -1.08696
    301.89843       1.66304
    301.90453       1.41304
    301.91063       0.78804
    301.91674      -0.58696
    301.92284       0.53804
    301.92895      -0.08696
    301.93505      -0.33696
    301.94115       0.78804
    301.94726       1.53804
    301.95336      -0.58696
    301.95947      -0.33696
    301.96557      -0.08696
    301.97168      -0.46196
    301.97778       0.41304
    301.98388       0.53804
    301.98999       1.16304
    301.99609       0.91304
    302.00220      -0.21196
    302.00830       0.41304
    302.01441       1.03804
    302.02051       0.28804
    302.02661       0.53804
    302.03272       0.78804
    302.03882       0.53804
    302.04493      -0.33696
    302.05103      -0.08696
    302.05714      -1.21196
    302.06324       1.53804
    302.06934       1.16304
    302.07545       0.28804
    302.08155       0.78804
    302.08766       0.41304
    302.09376      -0.83696
    302.09987      -0.96196
    302.10597      -0.08696
    302.11207       1.41304
    302.11818       0.53804
    302.12428       0.53804
    302.13039       0.28804
    302.13649       0.28804
    302.14260       0.28804
    302.14870      -1.21196
    302.15480       1.03804
    302.16091       0.66304
    302.16701       0.66304
    302.17312      -0.33696
    302.17922      -0.71196
    302.18533       0.91304
    302.19143       0.66304
    302.19753       1.66304
    302.20364       0.78804
    302.20974       1.66304
    302.21585       0.16304
    302.22195      -0.46196
    302.22806       0.78804
    302.23416       1.78804
    302.24026       0.28804
    302.24637       0.53804
    302.25247      -0.71196
    302.25858       1.66304
    302.26468       1.53804
    302.27079       1.28804
    302.27689       0.78804
    302.28299       0.41304
    302.28910       2.03804
    302.29520       0.78804
    302.30131       0.78804
    302.30741       1.03804
    302.31351      -0.08696
    302.31962       1.28804
    302.32572       0.28804
    302.33183       2.41304
    302.33793       1.91304
    302.34404       1.28804
    302.35014       0.28804
    302.35624      -0.83696
    302.36235       1.53804
    302.36845       0.78804
    302.37456      -0.71196
    302.38066      -0.21196
    302.38677      -0.96196
    302.39287       0.78804
    302.39897       1.03804
    302.40508       1.91304
    302.41118       0.78804
    302.41729       0.16304
    302.42339       1.16304
    302.42950       1.03804
    302.43560       1.41304
    302.44170       0.28804
    302.44781      -0.08696
    302.45391       0.66304
    302.46002       0.66304
    302.46612       1.41304
    302.47223       0.28804
    302.47833       0.28804
    302.48443      -0.33696
    302.49054      -0.33696
    302.49664       1.53804
    302.50275       1.41304
    302.50885       0.66304
    302.51496       0.03804
    302.52106       0.66304
    302.52716       1.41304
    302.53327       2.53804
    302.53937       0.66304
    302.54548       0.53804
    302.55158       0.78804
    302.55769       0.53804
    302.56379       0.78804
    302.56989       0.03804
    302.57600      -0.21196
    302.58210       0.28804
    302.58821       0.66304
    302.59431       0.28804
    302.60042       0.03804
    302.60652      -0.08696
    302.61262       0.03804
    302.61873       0.41304
    302.62483      -0.58696
    302.63094       1.53804
    302.63704       0.16304
    302.64314       0.03804
    302.64925       0.66304
    302.65535       1.03804
    302.66146      -0.08696
    302.66756       0.66304
    302.67367       0.28804
    302.67977      -0.96196
    302.68587       1.03804
    302.69198       1.41304
    302.69808       1.16304
    302.70419       0.28804
    302.71029       0.16304
    302.71640       1.03804
    302.72250       0.03804
    302.72860       1.41304
    302.73471       0.78804
    302.74081      -0.33696
    302.74692      -0.46196
    302.75302       1.91304
    302.75913       0.03804
    302.76523      -0.33696
    302.77133      -1.08696
    302.77744       1.16304
    302.78354       0.03804
    302.78965       0.78804
    302.79575       0.41304
    302.80186       0.41304
    302.80796      -0.96196
    302.81406      -0.58696
    302.82017       1.78804
    302.82627       1.53804
    302.83238       0.91304
    302.83848      -0.46196
    302.84459      -0.71196
    302.85069      -0.96196
    302.85679       0.03804
    302.86290       0.16304
    302.86900       1.91304
    302.87511      -1.08696
    302.88121       0.03804
    302.88732      -0.08696
    302.89342       0.91304
    302.89952       1.41304
    302.90563       1.03804
    302.91173       0.53804
    302.91784       1.03804
    302.92394       0.78804
    302.93005       1.78804
    302.93615       1.91304
    302.94225       0.66304
    302.94836       1.03804
    302.95446       1.16304
    302.96057       1.66304
    302.96667      -0.21196
    302.97277       1.16304
    302.97888       0.28804
    302.98498       1.78804
    302.99109       0.91304
    302.99719       1.91304
    303.00330       0.78804
    303.00940      -0.71196
    303.01550      -1.33696
    303.02161       0.91304
    303.02771       1.41304
    303.03382       0.91304
    303.03992       2.03804
    303.04603       0.66304
    303.05213       0.78804
    303.05823      -0.21196
    303.06434       1.91304
    303.07044       2.03804
    303.07655       0.91304
    303.08265      -0.46196
    303.08876       0.66304
    303.09486       1.28804
    303.10096       0.53804
    303.10707       0.91304
    303.11317       0.16304
    303.11928      -0.21196
    303.12538       1.66304
    303.13149       3.03804
    303.13759       0.91304
    303.14369      -0.46196
    303.14980      -0.21196
    303.15590       1.28804
    303.16201       0.78804
    303.16811       0.41304
    303.17422       0.03804
    303.18032       0.66304
    303.18642      -0.58696
    303.19253       0.41304
    303.19863       2.16304
    303.20474       0.16304
    303.21084      -1.08696
    303.21695      -1.58696
    303.22305       0.66304
    303.22915       2.16304
    303.23526       0.91304
    303.24136       0.91304
    303.24747      -0.08696
    303.25357       1.53804
    303.25968       2.03804
    303.26578       1.03804
    303.27188       0.91304
    303.27799       0.66304
    303.28409       0.03804
    303.29020       1.03804
    303.29630       1.66304
    303.30241       0.66304
    303.30851      -0.83696
    303.31461       1.53804
    303.32072       0.78804
    303.32682       1.66304
    303.33293       0.16304
    303.33903       0.41304
    303.34513       1.66304
    303.35124       0.53804
    303.35734       0.16304
    303.36345       1.66304
    303.36955       1.41304
    303.37566       0.53804
    303.38176      -0.46196
    303.38786      -0.08696
    303.39397       0.78804
    303.40007       0.03804
    303.40618       0.91304
    303.41228       1.03804
    303.41839       0.78804
    303.42449      -0.21196
    303.43059      -0.96196
    303.43670       0.03804
    303.44280       0.53804
    303.44891       1.66304
    303.45501       0.66304
    303.46112       0.03804
    303.46722       0.66304
    303.47332       1.53804
    303.47943       0.78804
    303.48553       1.66304
    303.49164       0.28804
    303.49774       0.03804
    303.50385      -1.71196
    303.50995       0.78804
    303.51605       1.28804
    303.52216       1.41304
    303.52826       0.41304
    303.53437      -0.83696
    303.54047       0.91304
    303.54658       1.66304
    303.55268       1.28804
    303.55878       1.16304
    303.56489      -0.21196
    303.57099      -0.46196
    303.57710       0.16304
    303.58320       0.66304
    303.58931       2.16304
    303.59541       0.53804
    303.60151       1.78804
    303.60762       1.41304
    303.61372       0.41304
    303.61983       0.53804
    303.62593       0.03804
    303.63204       1.53804
    303.63814       0.41304
    303.64424       0.28804
    303.65035       0.53804
    303.65645       1.53804
    303.66256       1.91304
    303.66866       1.16304
    303.67476       0.16304
    303.68087      -0.21196
    303.68697       0.41304
    303.69308       1.53804
    303.69918       1.03804
    303.70529       0.53804
    303.71139       0.91304
    303.71749      -0.33696
    303.72360       1.28804
    303.72970       1.28804
    303.73581       0.41304
    303.74191      -0.08696
    303.74802       0.66304
    303.75412       1.53804
    303.76022       0.53804
    303.76633       1.41304
    303.77243       0.53804
    303.77854      -0.33696
    303.78464      -0.58696
    303.79075       1.16304
    303.79685       1.16304
    303.80295       1.66304
    303.80906       0.16304
    303.81516       0.16304
    303.82127       2.28804
    303.82737       0.28804
    303.83348       0.16304
    303.83958      -0.21196
    303.84568       1.28804
    303.85179       1.41304
    303.85789       0.16304
    303.86400       0.78804
    303.87010       0.78804
    303.87621      -0.71196
    303.88231       1.16304
    303.88841       0.91304
    303.89452       1.28804
    303.90062      -0.96196
    303.90673       0.16304
    303.91283       0.66304
    303.91894      -0.33696
    303.92504       1.28804
    303.93114      -1.08696
    303.93725      -0.08696
    303.94335       2.03804
    303.94946       1.03804
    303.95556       1.66304
    303.96167       0.78804
    303.96777       0.03804
    303.97387      -0.33696
    303.97998      -0.08696
    303.98608       2.03804
    303.99219       1.03804
    303.99829       0.28804
    304.00440       0.16304
    304.01050       0.41304
    304.01660       1.28804
    304.02271       1.16304
    304.02881       1.78804
    304.03492       0.28804
    304.04102      -0.21196
    304.04712       1.53804
    304.05323      -0.21196
    304.05933       1.16304
    304.06544       0.28804
    304.07154       0.78804
    304.07765       1.41304
    304.08375       0.03804
    304.08985       1.53804
    304.09596       0.28804
    304.10206       0.66304
    304.10817       1.41304
    304.11427       1.03804
    304.12038       0.28804
    304.12648      -0.21196
    304.13258      -0.83696
    304.13869       1.91304
    304.14479       0.78804
    304.15090      -0.33696
    304.15700      -0.83696
    304.16311      -0.21196
    304.16921       1.41304
    304.17531       0.53804
    304.18142       1.03804
    304.18752       0.53804
    304.19363      -0.08696
    304.19973      -0.46196
    304.20584       0.78804
    304.21194       0.91304
    304.21804       0.41304
    304.22415       0.03804
    304.23025       0.91304
    304.23636       2.16304
    304.24246       1.91304
    304.24857       0.28804
    304.25467       0.28804
    304.26077      -0.21196
    304.26688       1.28804
    304.27298       1.03804
    304.27909       0.16304
    304.28519       0.16304
    304.29130       0.91304
    304.29740       1.91304
    304.30350       0.91304
    304.30961       1.53804
    304.31571       2.66304
    304.32182       0.66304
    304.32792      -0.33696
    304.33403      -0.58696
    304.34013       1.53804
    304.34623       1.16304
    304.35234       0.28804
    304.35844       0.78804
    304.36455       0.41304
    304.37065       0.91304
    304.37675       0.91304
    304.38286       1.41304
    304.38896       0.03804
    304.39507      -0.21196
    304.40117       0.53804
    304.40728       1.16304
    304.41338       2.16304
    304.41948       1.53804
    304.42559      -1.21196
    304.43169       0.16304
    304.43780      -0.08696
    304.44390       2.16304
    304.45001       1.53804
    304.45611      -0.33696
    304.46221      -0.46196
    304.46832      -0.96196
    304.47442       1.28804
    304.48053       0.78804
    304.48663       1.03804
    304.49274       1.53804
    304.49884       1.03804
    304.50494      -0.58696
    304.51105       0.16304
    304.51715       0.53804
    304.52326       2.53804
    304.52936       0.41304
    304.53547      -1.08696
    304.54157      -0.46196
    304.54767       0.78804
    304.55378       0.53804
    304.55988       0.16304
    304.56599       2.16304
    304.57209      -0.08696
    304.57820       0.28804
    304.58430      -0.83696
    304.59040      -0.21196
    304.59651      -0.21196
    304.60261       0.16304
    304.60872       1.03804
    304.61482       0.53804
    304.62093      -0.21196
    304.62703       1.16304
    304.63313       0.03804
    304.63924       2.16304
    304.64534       1.03804
    304.65145       0.03804
    304.65755      -0.33696
    304.66366      -0.08696
    304.66976       1.66304
    304.67586       1.53804
    304.68197      -0.08696
    304.68807      -1.33696
    304.69418       1.66304
    304.70028       0.28804
    304.70639       2.66304
    304.71249       1.03804
    304.71859       0.03804
    304.72470       0.03804
    304.73080       2.28804
    304.73691       1.53804
    304.74301       1.78804
    304.74911       0.03804
    304.75522       0.03804
    304.76132       0.53804
    304.76743       1.03804
    304.77353       1.91304
    304.77964       0.41304
    304.78574      -0.33696
    304.79184      -1.21196
    304.79795      -0.58696
    304.80405       1.28804
    304.81016       1.28804
    304.81626      -0.46196
    304.82237      -1.58696
    304.82847       0.28804
    304.83457       2.28804
    304.84068       0.28804
    304.84678      -0.58696
    304.85289      -0.08696
    304.85899       0.53804
    304.86510       1.03804
    304.87120       0.03804
    304.87730      -0.58696
    304.88341       0.28804
    304.88951       1.53804
    304.89562       0.78804
    304.90172       0.41304
    304.90783       0.03804
    304.91393      -0.46196
    304.92003       1.78804
    304.92614       1.28804
    304.93224       1.41304
    304.93835      -0.08696
    304.94445      -0.33696
    304.95056       0.53804
    304.95666       1.66304
    304.96276       0.66304
    304.96887       0.78804
    304.97497      -1.96196
    304.98108       0.66304
    304.98718       0.16304
    304.99329       0.28804
    304.99939       0.91304
    305.00549       0.41304
    305.01160       0.53804
    305.01770       0.28804
    305.02381       0.28804
    305.02991       1.91304
    305.03602       0.41304
    305.04212      -0.21196
    305.04822      -1.33696
    305.05433       1.53804
    305.06043       2.53804
    305.06654       1.66304
    305.07264       0.91304
    305.07874       0.03804
    305.08485       0.03804
    305.09095       1.41304
    305.09706       1.41304
    305.10316       0.53804
    305.10927      -2.08696
    305.11537       0.91304
    305.12147       0.41304
    305.12758       1.28804
    305.13368       0.03804
    305.13979       0.28804
    305.14589       0.16304
    305.15200       0.53804
    305.15810       0.78804
    305.16420       1.91304
    305.17031       0.66304
    305.17641      -0.71196
    305.18252      -0.21196
    305.18862       0.78804
    305.19473       1.03804
    305.20083       0.53804
    305.20693       0.03804
    305.21304       0.41304
    305.21914       0.16304
    305.22525       1.53804
    305.23135       1.28804
    305.23746      -0.33696
    305.24356      -0.33696
    305.24966       1.78804
    305.25577       0.53804
    305.26187       1.16304
    305.26798       0.91304
    305.27408       0.41304
    305.28019      -0.33696
    305.28629      -0.46196
    305.29239       1.66304
    305.29850       0.78804
    305.30460      -0.46196
    305.31071       0.28804
    305.31681      -0.83696
    305.32292       1.41304
    305.32902       1.78804
    305.33512       1.28804
    305.34123       0.41304
    305.34733      -0.33696
    305.35344       1.28804
    305.35954       2.03804
    305.36565       1.53804
    305.37175       0.66304
    305.37785      -0.71196
    305.38396       1.03804
    305.39006       0.91304
    305.39617       1.28804
    305.40227       0.53804
    305.40838      -0.21196
    305.41448       0.03804
    305.42058       0.28804
    305.42669       0.53804
    305.43279       0.28804
    305.43890      -0.33696
    305.44500       0.03804
    305.45110      -0.08696
    305.45721       1.66304
    305.46331       0.16304
    305.46942      -0.71196
    305.47552       1.41304
    305.48163       1.66304
    305.48773       0.28804
    305.49383       0.28804
    305.49994      -0.58696
    305.50604       0.16304
    305.51215      -0.96196
    305.51825       0.66304
    305.52436       0.66304
    305.53046       0.66304
    305.53656       0.78804
    305.54267       0.03804
    305.54877       0.91304
    305.55488       0.78804
    305.56098       0.78804
    305.56709       1.53804
    305.57319       0.66304
    305.57929      -0.83696
    305.58540      -0.08696
    305.59150       1.03804
    305.59761       1.91304
    305.60371       1.03804
    305.60982       0.53804
    305.61592      -1.21196
    305.62202      -0.08696
    305.62813       1.41304
    305.63423       0.53804
    305.64034       0.78804
    305.64644      -0.33696
    305.65255      -0.46196
    305.65865       0.53804
    305.66475       0.16304
    305.67086       0.16304
    305.67696       0.66304
    305.68307       2.53804
    305.68917       0.16304
    305.69528      -0.21196
    305.70138       0.16304
    305.70748       1.28804
    305.71359      -0.08696
    305.71969       0.28804
    305.72580       0.41304
    305.73190       0.03804
    305.73801      -0.08696
    305.74411       0.91304
    305.75021       1.53804
    305.75632       1.28804
    305.76242       0.03804
    305.76853       0.91304
    305.77463       0.53804
    305.78073       0.78804
    305.78684       0.41304
    305.79294       1.03804
    305.79905       2.03804
    305.80515      -0.21196
    305.81126      -0.33696
    305.81736      -0.21196
    305.82346       2.03804
    305.82957       1.41304
    305.83567       0.66304
    305.84178       0.16304
    305.84788       0.78804
    305.85399       0.66304
    305.86009       0.78804
    305.86619       0.28804
    305.87230       1.28804
    305.87840       0.91304
    305.88451       0.41304
    305.89061       1.41304
    305.89672       0.53804
    305.90282       1.78804
    305.90892      -0.08696
    305.91503       1.53804
    305.92113       1.41304
    305.92724       1.41304
    305.93334       1.91304
    305.93945      -1.33696
    305.94555      -0.21196
    305.95165       3.28804
    305.95776       0.53804
    305.96386       1.03804
    305.96997       0.41304
    305.97607       1.41304
    305.98218       2.03804
    305.98828       1.03804
    305.99438       1.03804
    306.00049       0.28804
    306.00659       0.53804
    306.01270       1.41304
    306.01880       1.41304
    306.02491       0.53804
    306.03101       1.28804
    306.03711       0.91304
    306.04322       0.16304
    306.04932      -0.71196
    306.05543       1.28804
    306.06153       2.53804
    306.06764       1.16304
    306.07374      -0.46196
    306.07984       1.03804
    306.08595       1.91304
    306.09205       0.41304
    306.09816       1.03804
    306.10426      -0.08696
    306.11037       0.53804
    306.11647       0.91304
    306.12257       1.66304
    306.12868       1.78804
    306.13478      -0.33696
    306.14089      -0.21196
    306.14699       0.91304
    306.15309       0.91304
    306.15920       0.16304
    306.16530       0.53804
    306.17141       0.91304
    306.17751       0.03804
    306.18362       0.91304
    306.18972       1.28804
    306.19582       1.66304
    306.20193       1.03804
    306.20803      -0.58696
    306.21414       1.16304
    306.22024       0.91304
    306.22635       2.16304
    306.23245       1.78804
    306.23855      -0.21196
    306.24466       0.03804
    306.25076       0.91304
    306.25687       1.41304
    306.26297       0.66304
    306.26908      -0.21196
    306.27518       0.16304
    306.28128       0.41304
    306.28739       1.03804
    306.29349       0.78804
    306.29960       1.78804
    306.30570       0.53804
    306.31181      -0.83696
    306.31791       1.28804
    306.32401       1.78804
    306.33012       0.78804
    306.33622       0.03804
    306.34233      -0.46196
    306.34843       1.41304
    306.35454       0.66304
    306.36064       1.03804
    306.36674       0.41304
    306.37285      -1.08696
    306.37895       1.41304
    306.38506       1.66304
    306.39116       1.91304
    306.39727       0.91304
    306.40337       0.28804
    306.40947       0.53804
    306.41558       0.03804
    306.42168       0.53804
    306.42779       2.41304
    306.43389       1.16304
    306.44000       0.03804
    306.44610      -0.46196
    306.45220       0.78804
    306.45831       1.91304
    306.46441       2.41304
    306.47052      -0.08696
    306.47662      -0.33696
    306.48272      -0.46196
    306.48883       0.53804
    306.49493       1.28804
    306.50104       0.91304
    306.50714       0.91304
    306.51325       0.28804
    306.51935       0.66304
    306.52545       0.66304
    306.53156       0.16304
    306.53766       0.41304
    306.54377       0.91304
    306.54987       2.28804
    306.55598      -0.71196
    306.56208      -0.71196
    306.56818       0.16304
    306.57429       0.91304
    306.58039       0.91304
    306.58650       1.03804
    306.59260       1.91304
    306.59871       1.28804
    306.60481       0.28804
    306.61091       0.03804
    306.61702       0.78804
    306.62312       1.91304
    306.62923      -0.33696
    306.63533      -0.83696
    306.64144       0.78804
    306.64754       1.78804
    306.65364       2.03804
    306.65975      -0.83696
    306.66585       0.91304
    306.67196       1.41304
    306.67806       0.66304
    306.68417       0.03804
    306.69027       0.28804
    306.69637       0.16304
    306.70248       2.78804
    306.70858       1.03804
    306.71469       0.28804
    306.72079       0.03804
    306.72690       1.03804
    306.73300       0.41304
    306.73910       2.16304
    306.74521       0.78804
    306.75131       1.03804
    306.75742      -0.33696
    306.76352      -0.46196
    306.76963       1.03804
    306.77573       1.28804
    306.78183       1.16304
    306.78794      -0.33696
    306.79404      -0.08696
    306.80015       0.53804
    306.80625       0.91304
    306.81236       1.16304
    306.81846      -0.46196
    306.82456       0.66304
    306.83067      -1.21196
    306.83677       0.53804
    306.84288       1.03804
    306.84898       1.78804
    306.85508       1.28804
    306.86119      -0.08696
    306.86729       1.66304
    306.87340       1.03804
    306.87950      -0.83696
    306.88561       0.28804
    306.89171       1.41304
    306.89781       1.78804
    306.90392       0.66304
    306.91002       0.16304
    306.91613       0.78804
    306.92223      -0.46196
    306.92834       2.03804
    306.93444       2.16304
    306.94054       0.78804
    306.94665       0.66304
    306.95275       0.03804
    306.95886      -0.08696
    306.96496       0.91304
    306.97107       0.66304
    306.97717       0.91304
    306.98327      -1.33696
    306.98938       1.16304
    306.99548       1.78804
    307.00159       1.53804
    307.00769       0.03804
    307.01380       1.16304
    307.01990       1.78804
    307.02600       0.53804
    307.03211       1.53804
    307.03821       0.66304
    307.04432      -0.08696
    307.05042      -0.33696
    307.05653       0.03804
    307.06263       0.66304
    307.06873       1.03804
    307.07484      -0.83696
    307.08094       1.16304
    307.08705      -1.08696
    307.09315       0.28804
    307.09926       1.16304
    307.10536       1.66304
    307.11146       0.41304
    307.11757      -0.33696
    307.12367       2.03804
    307.12978       2.41304
    307.13588       1.53804
    307.14199       0.28804
    307.14809      -0.58696
    307.15419       0.66304
    307.16030       0.28804
    307.16640       1.78804
    307.17251       0.53804
    307.17861       0.03804
    307.18471      -0.46196
    307.19082       0.53804
    307.19692       0.78804
    307.20303      -0.33696
    307.20913      -0.08696
    307.21524       1.28804
    307.22134       0.28804
    307.22744       1.28804
    307.23355       2.03804
    307.23965       2.16304
    307.24576       0.53804
    307.25186      -2.08696
    307.25797       1.78804
    307.26407       2.53804
    307.27017       0.28804
    307.27628      -0.33696
    307.28238      -0.08696
    307.28849       1.41304
    307.29459       0.53804
    307.30070       1.03804
    307.30680      -0.33696
    307.31290      -0.08696
    307.31901       1.03804
    307.32511       2.28804
    307.33122       0.16304
    307.33732       0.91304
    307.34343       0.16304
    307.34953      -0.96196
    307.35563       0.53804
    307.36174       2.03804
    307.36784       1.91304
    307.37395       0.41304
    307.38005      -0.58696
    307.38616       0.66304
    307.39226       1.78804
    307.39836       0.41304
    307.40447      -0.21196
    307.41057       0.16304
    307.41668       0.16304
    307.42278       0.53804
    307.42889       0.53804
    307.43499       1.16304
    307.44109       0.91304
    307.44720       0.28804
    307.45330       0.16304
    307.45941       0.91304
    307.46551       1.66304
    307.47162      -0.46196
    307.47772      -0.71196
    307.48382       1.28804
    307.48993       1.28804
    307.49603       1.16304
    307.50214       0.78804
    307.50824       0.03804
    307.51435       1.03804
    307.52045       0.16304
    307.52655       0.41304
    307.53266       0.78804
    307.53876       0.53804
    307.54487       0.16304
    307.55097       0.41304
    307.55707       0.78804
    307.56318       1.03804
    307.56928       1.16304
    307.57539       0.53804
    307.58149       1.03804
    307.58760      -0.96196
    307.59370       0.03804
    307.59980       1.28804
    307.60591      -0.21196
    307.61201       0.41304
    307.61812      -0.58696
    307.62422       1.16304
    307.63033       0.28804
    307.63643       0.78804
    307.64253       1.66304
    307.64864       2.16304
    307.65474       1.78804
    307.66085      -0.58696
    307.66695      -0.83696
    307.67306       0.66304
    307.67916       1.28804
    307.68526       1.03804
    307.69137      -0.46196
    307.69747       0.66304
    307.70358       0.91304
    307.70968       0.03804
    307.71579       0.03804
    307.72189       1.78804
    307.72799       0.28804
    307.73410       0.66304
    307.74020       0.41304
    307.74631       1.66304
    307.75241       1.78804
    307.75852       1.03804
    307.76462       0.53804
    307.77072       1.16304
    307.77683       0.66304
    307.78293       1.53804
    307.78904       1.41304
    307.79514       1.78804
    307.80125       0.66304
    307.80735      -0.08696
    307.81345      -0.46196
    307.81956       0.03804
    307.82566       0.41304
    307.83177       2.16304
    307.83787       0.66304
    307.84398       0.16304
    307.85008       0.41304
    307.85618       1.16304
    307.86229       0.78804
    307.86839       1.53804
    307.87450       1.03804
    307.88060       1.16304
    307.88670      -0.33696
    307.89281       1.03804
    307.89891       2.41304
    307.90502       1.03804
    307.91112      -0.33696
    307.91723      -0.71196
    307.92333       0.53804
    307.92943       1.78804
    307.93554       1.03804
    307.94164       1.41304
    307.94775       0.53804
    307.95385       0.53804
    307.95996       1.66304
    307.96606       1.16304
    307.97216       1.91304
    307.97827       0.28804
    307.98437       0.03804
    307.99048       0.03804
    307.99658       0.66304
    308.00269       2.28804
    308.00879       0.66304
    308.01489      -0.46196
    308.02100       0.03804
    308.02710       1.03804
    308.03321       2.78804
    308.03931       1.03804
    308.04542      -0.21196
    308.05152       0.16304
    308.05762       1.78804
    308.06373       1.16304
    308.06983       1.41304
    308.07594      -0.71196
    308.08204       1.66304
    308.08815       1.53804
    308.09425       1.41304
    308.10035      -1.71196
    308.10646       0.66304
    308.11256       1.78804
    308.11867       0.78804
    308.12477       0.16304
    308.13088      -1.08696
    308.13698       0.53804
    308.14308       1.28804
    308.14919       1.41304
    308.15529       0.28804
    308.16140       0.41304
    308.16750       0.78804
    308.17361       1.41304
    308.17971       0.03804
    308.18581      -0.08696
    308.19192       0.41304
    308.19802       1.16304
    308.20413       1.91304
    308.21023       1.78804
    308.21634       0.53804
    308.22244      -0.33696
    308.22854      -0.21196
    308.23465       0.53804
    308.24075       1.53804
    308.24686       0.16304
    308.25296       0.41304
    308.25906      -0.08696
    308.26517      -0.21196
    308.27127       1.78804
    308.27738       1.28804
    308.28348       0.03804
    308.28959       0.16304
    308.29569       1.03804
    308.30179       2.28804
    308.30790       0.16304
    308.31400       0.16304
    308.32011       0.28804
    308.32621       2.53804
    308.33232       0.41304
    308.33842      -1.21196
    308.34452       1.53804
    308.35063       0.53804
    308.35673       1.28804
    308.36284       1.16304
    308.36894      -1.21196
    308.37505       1.28804
    308.38115       0.03804
    308.38725       1.66304
    308.39336      -0.33696
    308.39946      -0.08696
    308.40557       1.53804
    308.41167       1.16304
    308.41778       0.41304
    308.42388       0.16304
    308.42998      -0.21196
    308.43609       1.03804
    308.44219      -0.08696
    308.44830      -0.08696
    308.45440       0.16304
    308.46051       0.53804
    308.46661       1.66304
    308.47271       0.78804
    308.47882       1.16304
    308.48492      -0.58696
    308.49103       0.66304
    308.49713       2.41304
    308.50324       1.66304
    308.50934      -0.46196
    308.51544      -1.71196
    308.52155       0.03804
    308.52765       0.91304
    308.53376       2.03804
    308.53986       0.53804
    308.54597       1.16304
    308.55207      -1.46196
    308.55817       0.78804
    308.56428       2.53804
    308.57038       0.91304
    308.57649      -0.33696
    308.58259      -1.58696
    308.58869       1.03804
    308.59480       1.53804
    308.60090       2.53804
    308.60701       1.03804
    308.61311      -0.08696
    308.61922      -0.58696
    308.62532       1.03804
    308.63142       1.53804
    308.63753       0.41304
    308.64363      -0.21196
    308.64974      -0.58696
    308.65584       0.41304
    308.66195       1.28804
    308.66805       0.41304
    308.67415       0.03804
    308.68026       1.03804
    308.68636       0.91304
    308.69247       0.78804
    308.69857       0.16304
    308.70468       0.66304
    308.71078       1.41304
    308.71688       0.41304
    308.72299       0.41304
    308.72909      -1.46196
    308.73520       0.28804
    308.74130       2.41304
    308.74741       0.91304
    308.75351       0.41304
    308.75961       0.91304
    308.76572       0.41304
    308.77182       0.28804
    308.77793       1.03804
    308.78403       0.66304
    308.79014      -0.08696
    308.79624      -0.08696
    308.80234       1.03804
    308.80845       1.53804
    308.81455       0.78804
    308.82066      -0.58696
    308.82676       0.28804
    308.83287       0.53804
    308.83897       1.03804
    308.84507       1.03804
    308.85118       0.66304
    308.85728      -0.83696
    308.86339       1.16304
    308.86949       0.66304
    308.87560       2.16304
    308.88170       1.16304
    308.88780       0.28804
    308.89391      -0.08696
    308.90001       1.66304
    308.90612       1.53804
    308.91222      -0.08696
    308.91832      -0.83696
    308.92443       0.53804
    308.93053       1.16304
    308.93664       0.91304
    308.94274       1.53804
    308.94885      -0.58696
    308.95495       2.28804
    308.96105       0.16304
    308.96716      -0.08696
    308.97326      -0.46196
    308.97937       1.66304
    308.98547       1.91304
    308.99158       0.66304
    308.99768      -0.21196
    309.00378       0.28804
    309.00989       0.53804
    309.01599       1.41304
    309.02210       0.91304
    309.02820       0.78804
    309.03431       0.53804
    309.04041      -0.46196
    309.04651       0.66304
    309.05262      -0.08696
    309.05872       0.66304
    309.06483      -0.08696
    309.07093      -0.83696
    309.07704       0.66304
    309.08314       2.16304
    309.08924       1.41304
    309.09535       0.41304
    309.10145      -0.58696
    309.10756      -0.46196
    309.11366       2.16304
    309.11977       1.03804
    309.12587       1.53804
    309.13197       0.28804
    309.13808      -0.46196
    309.14418       0.78804
    309.15029       0.91304
    309.15639       1.41304
    309.16250      -0.21196
    309.16860      -0.08696
    309.17470       0.66304
    309.18081       0.16304
    309.18691       0.78804
    309.19302       2.41304
    309.19912       1.91304
    309.20523      -0.46196
    309.21133      -0.21196
    309.21743       0.78804
    309.22354       2.28804
    309.22964       0.78804
    309.23575       0.03804
    309.24185       0.66304
    309.24796       0.78804
    309.25406       0.41304
    309.26016       1.03804
    309.26627       1.53804
    309.27237      -0.58696
    309.27848      -1.08696
    309.28458       1.03804
    309.29068       2.03804
    309.29679       1.66304
    309.30289      -0.33696
    309.30900      -0.46196
    309.31510       0.78804
    309.32121       1.41304
    309.32731       2.28804
    309.33341       0.03804
    309.33952       1.16304
    309.34562       0.66304
    309.35173      -0.96196
    309.35783      -0.08696
    309.36394       0.78804
    309.37004       2.53804
    309.37614       1.78804
    309.38225      -0.96196
    309.38835       0.28804
    309.39446       0.41304
    309.40056       0.28804
    309.40667      -0.96196
    309.41277      -0.08696
    309.41887       1.16304
    309.42498       0.16304
    309.43108       0.66304
    309.43719       0.53804
    309.44329       0.53804
    309.44940       0.66304
    309.45550      -0.33696
    309.46160       1.78804
    309.46771       1.03804
    309.47381       0.16304
    309.47992       1.03804
    309.48602       0.41304
    309.49213       2.41304
    309.49823      -0.71196
    309.50433      -0.21196
    309.51044      -0.71196
    309.51654       0.78804
    309.52265       1.53804
    309.52875       1.91304
    309.53486       1.28804
    309.54096       0.78804
    309.54706       0.16304
    309.55317      -0.21196
    309.55927       1.16304
    309.56538       1.28804
    309.57148       0.53804
    309.57759      -1.58696
    309.58369       1.03804
    309.58979       1.16304
    309.59590       1.66304
    309.60200       0.41304
    309.60811      -0.08696
    309.61421      -0.83696
    309.62031       0.41304
    309.62642       0.66304
    309.63252       1.28804
    309.63863      -0.08696
    309.64473      -0.21196
    309.65084       0.53804
    309.65694       0.91304
    309.66304       0.53804
    309.66915      -0.58696
    309.67525       0.78804
    309.68136      -0.08696
    309.68746       0.66304
    309.69357      -1.08696
    309.69967      -0.21196
    309.70577      -0.96196
    309.71188       0.91304
    309.71798       0.66304
    309.72409       1.41304
    309.73019       1.66304
    309.73630       0.53804
    309.74240      -0.33696
    309.74850       0.66304
    309.75461       1.03804
    309.76071       1.16304
    309.76682      -1.08696
    309.77292      -0.46196
    309.77903       1.16304
    309.78513       1.53804
    309.79123      -0.71196
    309.79734       0.03804
    309.80344       1.78804
    309.80955       0.53804
    309.81565       0.41304
    309.82176       0.78804
    309.82786       0.91304
    309.83396       0.78804
    309.84007       0.03804
    309.84617       0.66304
    309.85228      -1.46196
    309.85838       1.03804
    309.86449       0.16304
    309.87059       1.03804
    309.87669       1.41304
    309.88280       0.16304
    309.88890       1.16304
    309.89501      -0.33696
    309.90111      -0.71196
    309.90722      -0.21196
    309.91332       0.28804
    309.91942       2.41304
    309.92553       1.53804
    309.93163      -0.58696
    309.93774      -0.58696
    309.94384       0.66304
    309.94995       0.16304
    309.95605       0.66304
    309.96215       1.66304
    309.96826       2.16304
    309.97436       0.91304
    309.98047       0.41304
    309.98657      -0.21196
    309.99267       0.53804
    309.99878       1.66304
    310.00488       0.03804
    310.01099      -1.21196
    310.01709      -0.08696
    310.02320       0.03804
    310.02930       0.16304
    310.03540       0.41304
    310.04151       1.53804
    310.04761       1.28804
    310.05372       0.53804
    310.05982       0.16304
    310.06593       1.16304
    310.07203       1.66304
    310.07813       0.53804
    310.08424       0.28804
    310.09034       1.53804
    310.09645       1.41304
    310.10255       0.28804
    310.10866      -0.46196
    310.11476      -0.58696
    310.12086       1.66304
    310.12697       1.03804
    310.13307       0.78804
    310.13918       0.03804
    310.14528       1.66304
    310.15139      -0.83696
    310.15749       0.41304
    310.16359       1.78804
    310.16970       2.28804
    310.17580       1.28804
    310.18191      -0.58696
    310.18801       0.66304
    310.19412       0.66304
    310.20022       1.28804
    310.20632       1.03804
    310.21243       0.66304
    310.21853       0.41304
    310.22464       0.53804
    310.23074      -0.21196
    310.23685       0.03804
    310.24295       2.03804
    310.24905       2.03804
    310.25516       0.28804
    310.26126       1.91304
    310.26737       0.66304
    310.27347      -0.33696
    310.27958       0.53804
    310.28568       1.03804
    310.29178       2.41304
    310.29789       1.78804
    310.30399       0.03804
    310.31010       0.16304
    310.31620      -1.58696
    310.32230       1.16304
    310.32841       0.78804
    310.33451       0.78804
    310.34062       1.28804
    310.34672      -0.21196
    310.35283       0.28804
    310.35893       0.41304
    310.36503       1.53804
    310.37114       1.41304
    310.37724       0.03804
    310.38335       1.16304
    310.38945       0.91304
    310.39556      -0.58696
    310.40166      -0.58696
    310.40776       0.16304
    310.41387       1.91304
    310.41997       1.41304
    310.42608       1.28804
    310.43218      -0.21196
    310.43829       0.66304
    310.44439      -0.21196
    310.45049       0.41304
    310.45660       0.28804
    310.46270       0.91304
    310.46881       0.53804
    310.47491      -0.21196
    310.48102      -0.71196
    310.48712       1.41304
    310.49322       0.78804
    310.49933       0.66304
    310.50543       0.41304
    310.51154       0.03804
    310.51764       0.78804
    310.52375       1.78804
    310.52985       0.53804
    310.53595       0.78804
    310.54206      -0.96196
    310.54816       0.03804
    310.55427       0.78804
    310.56037       0.78804
    310.56648       1.78804
    310.57258       0.53804
    310.57868       0.41304
    310.58479       0.16304
    310.59089       1.41304
    310.59700       0.03804
    310.60310       0.03804
    310.60921       0.66304
    310.61531       0.16304
    310.62141      -0.08696
    310.62752       0.91304
    310.63362       1.16304
    310.63973       1.28804
    310.64583       1.03804
    310.65194      -0.71196
    310.65804       0.16304
    310.66414       0.03804
    310.67025       0.53804
    310.67635      -0.08696
    310.68246       0.91304
    310.68856       1.28804
    310.69466       0.41304
    310.70077       0.78804
    310.70687       1.66304
    310.71298       0.41304
    310.71908      -0.46196
    310.72519       0.03804
    310.73129      -0.08696
    310.73739       0.91304
    310.74350      -0.46196
    310.74960       1.03804
    310.75571       1.66304
    310.76181       1.03804
    310.76792      -0.33696
    310.77402       0.66304
    310.78012       1.66304
    310.78623       0.78804
    310.79233       0.16304
    310.79844       1.03804
    310.80454       0.41304
    310.81065       1.03804
    310.81675       0.53804
    310.82285       1.53804
    310.82896       0.78804
    310.83506      -0.58696
    310.84117      -0.71196
    310.84727       1.28804
    310.85338       2.28804
    310.85948       0.16304
    310.86558      -0.96196
    310.87169       0.53804
    310.87779      -0.46196
    310.88390       0.53804
    310.89000       1.91304
    310.89611       0.91304
    310.90221       0.66304
    310.90831       0.78804
    310.91442      -0.33696
    310.92052       1.03804
    310.92663      -0.21196
    310.93273       1.66304
    310.93884       0.03804
    310.94494      -1.71196
    310.95104      -0.21196
    310.95715       0.28804
    310.96325       2.41304
    310.96936       1.53804
    310.97546       1.03804
    310.98157       0.41304
    310.98767      -0.58696
    310.99377       0.66304
    310.99988       0.53804
    311.00598       2.41304
    311.01209       0.78804
    311.01819       2.28804
    311.02429       1.28804
    311.03040      -0.33696
    311.03650      -0.08696
    311.04261       1.53804
    311.04871       1.28804
    311.05482       1.03804
    311.06092       0.03804
    311.06702      -0.33696
    311.07313       0.28804
    311.07923       0.53804
    311.08534       1.41304
    311.09144       0.41304
    311.09755       0.91304
    311.10365       0.66304
    311.10975       0.28804
    311.11586       1.28804
    311.12196       0.78804
    311.12807      -0.08696
    311.13417      -1.08696
    311.14028       0.28804
    311.14638       1.66304
    311.15248       1.78804
    311.15859       0.03804
    311.16469       0.03804
    311.17080       1.03804
    311.17690       1.28804
    311.18301       0.41304
    311.18911       0.91304
    311.19521       0.78804
    311.20132       0.03804
    311.20742       0.16304
    311.21353       0.53804
    311.21963       1.03804
    311.22574      -0.21196
    311.23184       2.03804
    311.23794       0.41304
    311.24405       0.41304
    311.25015      -1.21196
    311.25626       0.91304
    311.26236       0.91304
    311.26847       0.03804
    311.27457      -1.46196
    311.28067       0.91304
    311.28678       1.03804
    311.29288       1.78804
    311.29899      -0.33696
    311.30509       0.66304
    311.31120      -0.46196
    311.31730       1.03804
    311.32340       2.03804
    311.32951      -0.21196
    311.33561      -0.08696
    311.34172      -0.33696
    311.34782       1.16304
    311.35393       1.28804
    311.36003      -0.33696
    311.36613       0.66304
    311.37224      -1.58696
    311.37834       1.78804
    311.38445       1.28804
    311.39055      -0.08696
    311.39665       0.03804
    311.40276      -0.33696
    311.40886       1.28804
    311.41497       2.28804
    311.42107       1.66304
    311.42718      -0.21196
    311.43328      -0.08696
    311.43938       0.78804
    311.44549       0.41304
    311.45159       0.41304
    311.45770      -1.33696
    311.46380       0.03804
    311.46991       1.78804
    311.47601       1.53804
    311.48211      -0.21196
    311.48822      -0.21196
    311.49432       0.28804
    311.50043       1.78804
    311.50653       1.78804
    311.51264      -1.08696
    311.51874       0.53804
    311.52484       0.41304
    311.53095       1.78804
    311.53705       1.16304
    311.54316       0.66304
    311.54926       1.03804
    311.55537       0.41304
    311.56147      -1.46196
    311.56757       0.03804
    311.57368       1.03804
    311.57978       0.28804
    311.58589      -1.58696
    311.59199      -0.21196
    311.59810       0.53804
    311.60420       2.16304
    311.61030       1.41304
    311.61641       0.41304
    311.62251       0.66304
    311.62862       1.16304
    311.63472       0.41304
    311.64083       0.03804
    311.64693      -0.33696
    311.65303       0.53804
    311.65914       0.78804
    311.66524      -0.33696
    311.67135       0.41304
    311.67745       0.53804
    311.68356       0.91304
    311.68966      -0.71196
    311.69576       0.41304
    311.70187       1.41304
    311.70797      -1.58696
    311.71408       0.03804
    311.72018       2.03804
    311.72628       0.28804
    311.73239       0.41304
    311.73849      -0.96196
    311.74460       0.41304
    311.75070       1.28804
    311.75681       1.28804
    311.76291       0.41304
    311.76901      -0.58696
    311.77512      -0.96196
    311.78122      -0.58696
    311.78733       0.91304
    311.79343       0.78804
    311.79954      -0.83696
    311.80564      -0.08696
    311.81174       1.03804
    311.81785       0.78804
    311.82395       0.66304
    311.83006       1.66304
    311.83616      -0.08696
    311.84227      -0.33696
    311.84837       1.03804
    311.85447       0.91304
    311.86058       0.66304
    311.86668       0.91304
    311.87279       0.28804
    311.87889      -0.33696
    311.88500       0.41304
    311.89110       2.03804
    311.89720      -0.21196
    311.90331      -0.46196
    311.90941       0.78804
    311.91552       1.16304
    311.92162      -0.08696
    311.92773       0.53804
    311.93383       0.78804
    311.93993       0.78804
    311.94604       0.41304
    311.95214       1.16304
    311.95825      -0.33696
    311.96435       0.03804
    311.97046      -0.33696
    311.97656       1.53804
    311.98266       1.28804
    311.98877      -0.58696
    311.99487      -1.46196
    312.00098      -0.21196
    312.00708       1.03804
    312.01319       1.28804
    312.01929      -0.71196
    312.02539      -1.71196
    312.03150       1.16304
    312.03760       1.41304
    312.04371       1.28804
    312.04981       0.53804
    312.05592       0.03804
    312.06202       0.03804
    312.06812       0.28804
    312.07423       1.16304
    312.08033       0.41304
    312.08644       0.41304
    312.09254      -1.21196
    312.09864      -0.46196
    312.10475       0.66304
    312.11085       1.78804
    312.11696      -0.46196
    312.12306       1.03804
    312.12917       0.03804
    312.13527      -0.33696
    312.14137       1.28804
    312.14748       1.16304
    312.15358       1.03804
    312.15969       1.16304
    312.16579      -0.71196
    312.17190      -0.08696
    312.17800       1.53804
    312.18410      -0.08696
    312.19021       0.16304
    312.19631       0.03804
    312.20242       0.16304
    312.20852       1.91304
    312.21463       0.28804
    312.22073      -1.21196
    312.22683       0.16304
    312.23294       1.16304
    312.23904       0.91304
    312.24515       0.41304
    312.25125      -0.33696
    312.25736       0.03804
    312.26346       0.16304
    312.26956       1.91304
    312.27567       0.53804
    312.28177      -0.33696
    312.28788      -0.33696
    312.29398      -0.96196
    312.30009       0.41304
    312.30619       0.78804
    312.31229      -0.08696
    312.31840       0.41304
    312.32450      -0.46196
    312.33061      -0.21196
    312.33671       0.28804
    312.34282       1.16304
    312.34892       0.53804
    312.35502      -0.58696
    312.36113      -0.58696
    312.36723      -0.71196
    312.37334       1.41304
    312.37944       0.53804
    312.38555      -0.33696
    312.39165       0.28804
    312.39775       1.41304
    312.40386       0.16304
    312.40996       1.03804
    312.41607      -0.33696
    312.42217      -0.08696
    312.42827      -0.83696
    312.43438      -0.33696
    312.44048       1.41304
    312.44659      -0.08696
    312.45269      -0.46196
    312.45880       0.28804
    312.46490       1.03804
    312.47100       1.91304
    312.47711      -0.46196
    312.48321       1.16304
    312.48932       0.53804
    312.49542       1.03804
    312.50153      -0.21196
    312.50763      -0.58696
    312.51373       1.03804
    312.51984      -0.58696
    312.52594       0.28804
    312.53205      -0.21196
    312.53815      -0.71196
    312.54426       1.28804
    312.55036      -0.58696
    312.55646       1.16304
    312.56257      -0.08696
    312.56867       1.03804
    312.57478       1.28804
    312.58088       0.16304
    312.58699       0.28804
    312.59309      -0.96196
    312.59919       0.53804
    312.60530       1.16304
    312.61140       0.28804
    312.61751      -1.96196
    312.62361      -1.58696
    312.62972       1.28804
    312.63582      -1.58696
    312.64192      -1.08696
    312.64803       1.03804
    312.65413       0.78804
    312.66024       0.41304
    312.66634      -0.33696
    312.67245       0.41304
    312.67855       1.53804
    312.68465      -1.08696
    312.69076      -0.83696
    312.69686       0.78804
    312.70297       0.91304
    312.70907       0.03804
    312.71518      -0.58696
    312.72128       0.78804
    312.72738      -0.08696
    312.73349       0.91304
    312.73959       0.03804
    312.74570       0.41304
    312.75180       0.66304
    312.75791       0.53804
    312.76401       1.28804
    312.77011       1.28804
    312.77622       1.53804
    312.78232      -0.46196
    312.78843       0.16304
    312.79453       2.03804
    312.80063       0.91304
    312.80674      -0.58696
    312.81284       0.91304
    312.81895       0.41304
    312.82505       0.28804
    312.83116      -0.21196
    312.83726      -0.21196
    312.84336       1.16304
    312.84947       0.28804
    312.85557       0.91304
    312.86168       0.03804
    312.86778      -0.21196
    312.87389       0.41304
    312.87999       1.16304
    312.88609       0.28804
    312.89220       1.28804
    312.89830       0.78804
    312.90441      -0.71196
    312.91051       2.03804
    312.91662       1.03804
    312.92272       0.53804
    312.92882       0.28804
    312.93493       0.91304
    312.94103       1.28804
    312.94714       0.41304
    312.95324      -0.46196
    312.95935       0.41304
    312.96545       2.03804
    312.97155       1.16304
    312.97766       0.16304
    312.98376      -0.21196
    312.98987       0.91304
    312.99597       1.16304
    313.00208       0.03804
    313.00818       0.03804
    313.01428      -0.33696
    313.02039       1.91304
    313.02649       0.03804
    313.03260      -0.21196
    313.03870      -1.08696
    313.04481       1.03804
    313.05091       2.53804
    313.05701       0.28804
    313.06312      -0.21196
    313.06922       0.41304
    313.07533      -0.08696
    313.08143       2.16304
    313.08754       0.78804
    313.09364       1.16304
    313.09974      -0.96196
    313.10585       0.41304
    313.11195       0.78804
    313.11806       1.66304
    313.12416      -0.08696
    313.13026      -0.33696
    313.13637       0.03804
    313.14247       1.53804
    313.14858       0.91304
    313.15468      -1.33696
    313.16079       0.53804
    313.16689       1.16304
    313.17299       1.41304
    313.17910       0.03804
    313.18520      -0.96196
    313.19131       1.53804
    313.19741       0.53804
    313.20352       1.66304
    313.20962       0.78804
    313.21572       0.16304
    313.22183      -0.21196
    313.22793       0.16304
    313.23404       1.66304
    313.24014       0.91304
    313.24625      -0.08696
    313.25235      -0.46196
    313.25845       0.28804
    313.26456       1.41304
    313.27066       0.28804
    313.27677      -0.83696
    313.28287       0.41304
    313.28898       1.53804
    313.29508       1.66304
    313.30118       0.66304
    313.30729       0.91304
    313.31339       0.91304
    313.31950      -0.08696
    313.32560       0.66304
    313.33171       2.28804
    313.33781       0.91304
    313.34391       0.41304
    313.35002      -1.46196
    313.35612      -0.33696
    313.36223       2.16304
    313.36833       0.91304
    313.37444       1.28804
    313.38054      -0.08696
    313.38664       0.41304
    313.39275       0.91304
    313.39885       1.16304
    313.40496       0.78804
    313.41106      -0.08696
    313.41717       0.91304
    313.42327       1.28804
    313.42937       1.03804
    313.43548       1.03804
    313.44158       0.78804
    313.44769       0.91304
    313.45379       1.41304
    313.45990      -1.21196
    313.46600       1.53804
    313.47210      -0.21196
    313.47821       1.16304
    313.48431       1.28804
    313.49042      -0.33696
    313.49652       0.91304
    313.50262       0.28804
    313.50873       0.66304
    313.51483       1.03804
    313.52094       1.03804
    313.52704       0.41304
    313.53315      -0.96196
    313.53925       0.03804
    313.54535       0.66304
    313.55146       1.03804
    313.55756      -0.71196
    313.56367      -1.58696
    313.56977       2.16304
    313.57588       1.03804
    313.58198      -0.33696
    313.58808      -0.71196
    313.59419       2.03804
    313.60029       1.03804
    313.60640      -0.33696
    313.61250       0.03804
    313.61861       1.91304
    313.62471       1.03804
    313.63081      -1.08696
    313.63692       0.53804
    313.64302       0.28804
    313.64913       1.41304
    313.65523       0.53804
    313.66134       0.16304
    313.66744      -0.83696
    313.67354       1.16304
    313.67965       0.66304
    313.68575       1.16304
    313.69186      -0.71196
    313.69796      -0.33696
    313.70407       1.91304
    313.71017       1.66304
    313.71627      -0.08696
    313.72238      -0.08696
    313.72848       1.16304
    313.73459      -0.33696
    313.74069      -0.58696
    313.74680      -0.08696
    313.75290       1.41304
    313.75900       0.78804
    313.76511      -0.83696
    313.77121       0.53804
    313.77732       0.16304
    313.78342       0.53804
    313.78953       0.66304
    313.79563      -0.08696
    313.80173      -0.58696
    313.80784      -1.46196
    313.81394       0.41304
    313.82005       1.28804
    313.82615       1.53804
    313.83225      -0.58696
    313.83836       0.41304
    313.84446      -0.83696
    313.85057       1.28804
    313.85667       0.53804
    313.86278       0.16304
    313.86888      -1.58696
    313.87498       0.78804
    313.88109       0.53804
    313.88719       0.41304
    313.89330       0.16304
    313.89940      -0.21196
    313.90551       0.66304
    313.91161      -0.96196
    313.91771       0.03804
    313.92382       1.16304
    313.92992      -1.08696
    313.93603      -0.83696
    313.94213       1.16304
    313.94824      -0.71196
    313.95434      -0.08696
    313.96044      -2.71196
    313.96655       1.91304
    313.97265       0.91304
    313.97876      -0.21196
    313.98486      -0.96196
    313.99097       0.53804
    313.99707       1.03804
    314.00317       0.66304
    314.00928       0.16304
    314.01538       0.28804
    314.02149       0.28804
    314.02759       0.66304
    314.03370      -0.46196
    314.03980      -0.21196
    314.04590       0.66304
    314.05201       0.78804
    314.05811       0.16304
    314.06422       0.41304
    314.07032       0.03804
    314.07643      -0.33696
    314.08253       0.78804
    314.08863       2.03804
    314.09474      -0.58696
    314.10084       1.03804
    314.10695      -0.21196
    314.11305       0.78804
    314.11916       0.28804
    314.12526       0.41304
    314.13136       1.78804
    314.13747       0.28804
    314.14357      -0.71196
    314.14968       0.41304
    314.15578       0.78804
    314.16188       0.91304
    314.16799       0.91304
    314.17409      -0.21196
    314.18020       0.28804
    314.18630       0.41304
    314.19241      -0.08696
    314.19851       0.28804
    314.20461       1.03804
    314.21072      -0.71196
    314.21682       0.28804
    314.22293       0.41304
    314.22903       1.53804
    314.23514       0.28804
    314.24124       0.28804
    314.24734       1.53804
    314.25345       1.66304
    314.25955      -0.58696
    314.26566      -0.96196
    314.27176      -0.96196
    314.27787       1.66304
    314.28397       0.41304
    314.29007      -0.83696
    314.29618      -0.58696
    314.30228      -0.46196
    314.30839       1.03804
    314.31449       0.91304
    314.32060       0.78804
    314.32670       0.16304
    314.33280      -0.71196
    314.33891       0.41304
    314.34501       1.03804
    314.35112       0.28804
    314.35722       0.16304
    314.36333       0.28804
    314.36943       1.28804
    314.37553       0.78804
    314.38164      -0.33696
    314.38774      -0.33696
    314.39385      -0.71196
    314.39995       1.28804
    314.40606      -0.21196
    314.41216      -1.08696
    314.41826      -0.71196
    314.42437      -0.08696
    314.43047       0.03804
    314.43658      -0.21196
    314.44268       0.53804
    314.44879       0.28804
    314.45489      -0.08696
    314.46099       1.53804
    314.46710       0.78804
    314.47320      -1.08696
    314.47931       0.03804
    314.48541      -0.58696
    314.49152       2.28804
    314.49762      -0.83696
    314.50372      -1.58696
    314.50983      -0.46196
    314.51593       0.66304
    314.52204       2.53804
    314.52814      -0.33696
    314.53424      -0.58696
    314.54035       0.03804
    314.54645       0.16304
    314.55256       1.53804
    314.55866      -0.33696
    314.56477       0.16304
    314.57087      -0.21196
    314.57697       0.66304
    314.58308       1.03804
    314.58918       0.28804
    314.59529      -0.33696
    314.60139      -1.33696
    314.60750       0.53804
    314.61360       0.41304
    314.61970      -0.46196
    314.62581      -1.83696
    314.63191       0.16304
    314.63802       0.16304
    314.64412       1.66304
    314.65023      -0.21196
    314.65633      -0.71196
    314.66243      -0.96196
    314.66854       1.28804
    314.67464       1.91304
    314.68075       0.03804
    314.68685      -0.58696
    314.69296      -0.83696
    314.69906       0.03804
    314.70516       1.16304
    314.71127      -0.08696
    314.71737       0.53804
    314.72348      -0.46196
    314.72958      -0.71196
    314.73569       0.53804
    314.74179       0.66304
    314.74789       1.28804
    314.75400      -0.21196
    314.76010       1.28804
    314.76621       0.03804
    314.77231      -0.21196
    314.77842       0.78804
    314.78452       0.91304
    314.79062      -1.08696
    314.79673      -1.58696
    314.80283       1.41304
    314.80894       0.53804
    314.81504      -0.46196
    314.82115      -1.33696
    314.82725      -0.71196
    314.83335       1.03804
    314.83946       0.91304
    314.84556       1.28804
    314.85167       0.41304
    314.85777      -0.71196
    314.86387      -0.21196
    314.86998       0.66304
    314.87608       0.03804
    314.88219       2.16304
    314.88829       1.53804
    314.89440       0.78804
    314.90050      -1.33696
    314.90660      -0.58696
    314.91271       0.66304
    314.91881       0.78804
    314.92492       0.66304
    314.93102      -0.96196
    314.93713       0.03804
    314.94323      -1.46196
    314.94933       1.53804
    314.95544       1.03804
    314.96154       0.53804
    314.96765       0.91304
    314.97375       0.41304
    314.97986      -1.33696
    314.98596       0.16304
    314.99206       0.28804
    314.99817       0.66304
    315.00427       0.03804
    315.01038      -0.46196
    315.01648      -0.96196
    315.02259      -0.08696
    315.02869       1.41304
    315.03479       0.78804
    315.04090      -0.33696
    315.04700      -0.83696
    315.05311       0.53804
    315.05921       0.66304
    315.06532      -0.96196
    315.07142       0.03804
    315.07752       0.78804
    315.08363       1.28804
    315.08973      -0.83696
    315.09584       0.03804
    315.10194       0.91304
    315.10805       0.66304
    315.11415      -1.21196
    315.12025      -1.21196
    315.12636      -0.46196
    315.13246       0.78804
    315.13857       0.66304
    315.14467      -0.58696
    315.15078       0.28804
    315.15688      -0.58696
    315.16298       0.03804
    315.16909      -0.21196
    315.17519       0.91304
    315.18130      -0.08696
    315.18740      -0.96196
    315.19351      -0.71196
    315.19961       0.91304
    315.20571       0.78804
    315.21182      -0.71196
    315.21792      -1.08696
    315.22403       0.03804
    315.23013       0.78804
    315.23623       0.91304
    315.24234      -1.33696
    315.24844       0.16304
    315.25455      -1.83696
    315.26065       0.66304
    315.26676      -0.46196
    315.27286       2.28804
    315.27896       0.53804
    315.28507      -0.96196
    315.29117      -0.58696
    315.29728       0.91304
    315.30338       0.03804
    315.30949       0.66304
    315.31559      -0.46196
    315.32169      -0.58696
    315.32780       1.16304
    315.33390      -0.21196
    315.34001       0.16304
    315.34611      -1.08696
    315.35222       0.66304
    315.35832      -1.33696
    315.36442       0.41304
    315.37053       1.03804
    315.37663      -0.46196
    315.38274      -0.46196
    315.38884       0.53804
    315.39495       0.66304
    315.40105       0.28804
    315.40715       0.66304
    315.41326      -0.21196
    315.41936      -1.46196
    315.42547      -1.08696
    315.43157       0.78804
    315.43768       0.78804
    315.44378      -0.83696
    315.44988       0.53804
    315.45599      -0.58696
    315.46209       0.41304
    315.46820       1.16304
    315.47430       0.53804
    315.48041      -1.83696
    315.48651       0.53804
    315.49261       1.78804
    315.49872      -0.58696
    315.50482      -1.33696
    315.51093       0.03804
    315.51703       1.41304
    315.52314       0.28804
    315.52924       1.16304
    315.53534      -1.08696
    315.54145      -2.46196
    315.54755       1.03804
    315.55366       0.78804
    315.55976       1.41304
    315.56586      -1.21196
    315.57197      -0.08696
    315.57807       0.66304
    315.58418      -0.21196
    315.59028       0.91304
    315.59639       0.53804
    315.60249      -0.58696
    315.60859      -0.83696
    315.61470      -0.21196
    315.62080       1.53804
    315.62691      -1.21196
    315.63301      -0.96196
    315.63912      -0.58696
    315.64522      -0.21196
    315.65132       0.28804
    315.65743       0.91304
    315.66353       0.28804
    315.66964      -0.58696
    315.67574      -0.71196
    315.68185       0.78804
    315.68795       0.28804
    315.69405      -0.08696
    315.70016      -0.71196
    315.70626      -1.21196
    315.71237      -0.46196
    315.71847       0.78804
    315.72458       1.66304
    315.73068      -0.58696
    315.73678      -0.46196
    315.74289      -0.33696
    315.74899       0.28804
    315.75510      -0.21196
    315.76120       0.03804
    315.76731      -1.08696
    315.77341      -0.83696
    315.77951      -0.33696
    315.78562      -0.96196
    315.79172       0.66304
    315.79783       1.78804
    315.80393       0.53804
    315.81004      -1.08696
    315.81614      -0.71196
    315.82224      -0.83696
    315.82835      -1.21196
    315.83445       0.03804
    315.84056       0.28804
    315.84666      -0.33696
    315.85277      -0.21196
    315.85887       0.66304
    315.86497      -1.21196
    315.87108       0.03804
    315.87718      -0.46196
    315.88329       0.78804
    315.88939       0.41304
    315.89550      -0.83696
    315.90160      -0.46196
    315.90770      -1.08696
    315.91381      -0.21196
    315.91991       0.78804
    315.92602      -0.08696
    315.93212      -1.08696
    315.93822      -0.71196
    315.94433      -0.46196
    315.95043       0.41304
    315.95654      -0.33696
    315.96264      -1.46196
    315.96875      -1.58696
    315.97485      -0.83696
    315.98095       0.41304
    315.98706      -0.58696
    315.99316       0.16304
    315.99927       0.53804
    316.00537       0.53804
    316.01148       0.28804
    316.01758      -0.96196
    316.02368      -1.21196
    316.02979      -0.58696
    316.03589       0.16304
    316.04200       0.03804
    316.04810      -0.08696
    316.05421      -1.08696
    316.06031      -0.58696
    316.06641      -0.08696
    316.07252       0.03804
    316.07862      -1.33696
    316.08473       0.41304
    316.09083      -1.21196
    316.09694       1.78804
    316.10304      -0.08696
    316.10914      -2.58696
    316.11525      -1.08696
    316.12135       0.41304
    316.12746       1.16304
    316.13356       1.16304
    316.13967      -0.71196
    316.14577       0.03804
    316.15187      -1.21196
    316.15798       1.03804
    316.16408       0.28804
    316.17019      -0.96196
    316.17629      -0.83696
    316.18240      -0.58696
    316.18850      -1.21196
    316.19460      -0.83696
    316.20071       0.03804
    316.20681      -0.33696
    316.21292       0.91304
    316.21902      -0.71196
    316.22513      -0.33696
    316.23123      -0.33696
    316.23733      -0.96196
    316.24344       0.41304
    316.24954       0.53804
    316.25565      -0.71196
    316.26175      -2.33696
    316.26785      -1.33696
    316.27396      -1.21196
    316.28006      -0.71196
    316.28617      -0.71196
    316.29227       1.16304
    316.29838      -2.21196
    316.30448      -1.83696
    316.31058      -0.58696
    316.31669      -0.46196
    316.32279       0.03804
    316.32890      -0.33696
    316.33500       0.16304
    316.34111      -0.83696
    316.34721      -1.08696
    316.35331      -0.46196
    316.35942      -1.21196
    316.36552       0.41304
    316.37163      -0.46196
    316.37773      -0.96196
    316.38384       0.03804
    316.38994      -2.08696
    316.39604      -0.08696
    316.40215      -0.83696
    316.40825       0.66304
    316.41436      -0.71196
    316.42046      -0.96196
    316.42657      -0.46196
    316.43267       0.28804
    316.43877       1.03804
    316.44488      -0.83696
    316.45098      -1.71196
    316.45709      -0.08696
    316.46319      -1.33696
    316.46930       1.16304
    316.47540      -1.83696
    316.48150      -1.46196
    316.48761      -0.21196
    316.49371      -0.46196
    316.49982       1.16304
    316.50592       0.41304
    316.51203      -0.71196
    316.51813      -0.08696
    316.52423      -1.08696
    316.53034       2.16304
    316.53644      -0.33696
    316.54255      -1.71196
    316.54865      -0.96196
    316.55476      -0.08696
    316.56086      -0.58696
    316.56696       0.53804
    316.57307       0.78804
    316.57917      -1.46196
    316.58528      -1.58696
    316.59138      -0.71196
    316.59749       0.03804
    316.60359       0.03804
    316.60969      -0.21196
    316.61580      -0.83696
    316.62190      -1.71196
    316.62801       0.03804
    316.63411       0.53804
    316.64021       0.16304
    316.64632      -1.21196
    316.65242      -0.58696
    316.65853      -0.71196
    316.66463      -1.33696
    316.67074      -0.21196
    316.67684      -0.33696
    316.68294      -0.71196
    316.68905      -1.83696
    316.69515      -1.33696
    316.70126      -1.33696
    316.70736      -1.08696
    316.71347       0.78804
    316.71957      -1.21196
    316.72567      -0.21196
    316.73178      -1.21196
    316.73788      -1.08696
    316.74399      -0.71196
    316.75009       0.28804
    316.75620      -0.58696
    316.76230      -0.83696
    316.76840      -2.21196
    316.77451      -1.71196
    316.78061       2.16304
    316.78672      -1.21196
    316.79282       0.28804
    316.79893      -1.58696
    316.80503      -1.96196
    316.81113      -0.46196
    316.81724       0.03804
    316.82334       0.53804
    316.82945      -0.08696
    316.83555      -1.71196
    316.84166      -0.21196
    316.84776       1.16304
    316.85386      -0.33696
    316.85997       0.41304
    316.86607      -0.96196
    316.87218      -0.08696
    316.87828      -2.96196
    316.88439       0.91304
    316.89049      -0.21196
    316.89659      -0.46196
    316.90270      -2.71196
    316.90880      -1.58696
    316.91491      -1.21196
    316.92101      -1.21196
    316.92712      -0.08696
    316.93322       0.41304
    316.93932      -1.58696
    316.94543      -1.08696
    316.95153      -1.58696
    316.95764       0.91304
    316.96374      -1.08696
    316.96984       0.66304
    316.97595      -0.33696
    316.98205      -1.46196
    316.98816      -0.33696
    316.99426      -1.71196
    317.00037      -0.96196
    317.00647      -0.33696
    317.01257      -1.21196
    317.01868      -0.33696
    317.02478      -0.21196
    317.03089      -1.08696
    317.03699      -2.71196
    317.04310      -1.21196
    317.04920       1.03804
    317.05530      -0.21196
    317.06141      -1.33696
    317.06751       0.41304
    317.07362      -1.96196
    317.07972      -1.71196
    317.08583       0.16304
    317.09193       1.03804
    317.09803      -0.33696
    317.10414      -3.71196
    317.11024       0.16304
    317.11635       0.91304
    317.12245      -0.08696
    317.12856      -0.71196
    317.13466      -0.83696
    317.14076      -1.21196
    317.14687      -0.08696
    317.15297      -0.08696
    317.15908      -0.83696
    317.16518       0.03804
    317.17129      -0.08696
    317.17739      -2.46196
    317.18349      -0.21196
    317.18960       0.16304
    317.19570       0.78804
    317.20181      -1.83696
    317.20791      -0.96196
    317.21402      -0.33696
    317.22012      -1.08696
    317.22622      -0.21196
    317.23233      -1.21196
    317.23843      -0.83696
    317.24454      -0.21196
    317.25064      -1.33696
    317.25675       0.66304
    317.26285       0.66304
    317.26895      -1.21196
    317.27506       0.41304
    317.28116      -1.71196
    317.28727      -0.33696
    317.29337      -1.33696
    317.29948       1.03804
    317.30558      -0.58696
    317.31168      -1.46196
    317.31779      -0.96196
    317.32389      -0.83696
    317.33000      -1.21196
    317.33610       0.03804
    317.34220      -1.33696
    317.34831       0.16304
    317.35441      -2.83696
    317.36052      -0.33696
    317.36662      -0.08696
    317.37273       0.16304
    317.37883      -0.96196
    317.38493      -0.58696
    317.39104      -1.58696
    317.39714      -1.33696
    317.40325      -1.71196
    317.40935       1.41304
    317.41546      -1.21196
    317.42156      -0.96196
    317.42766      -2.83696
    317.43377      -0.83696
    317.43987       0.28804
    317.44598      -1.08696
    317.45208       0.78804
    317.45819      -1.58696
    317.46429      -1.46196
    317.47039      -0.96196
    317.47650       0.28804
    317.48260       1.78804
    317.48871      -0.46196
    317.49481      -1.46196
    317.50092      -2.08696
    317.50702      -1.46196
    317.51312      -0.83696
    317.51923       0.53804
    317.52533       0.28804
    317.53144      -0.08696
    317.53754      -1.58696
    317.54365      -0.71196
    317.54975      -1.71196
    317.55585       0.03804
    317.56196      -0.96196
    317.56806       0.16304
    317.57417      -1.33696
    317.58027      -2.08696
    317.58638      -0.46196
    317.59248      -1.83696
    317.59858      -2.21196
    317.60469      -0.08696
    317.61079      -0.33696
    317.61690      -0.33696
    317.62300      -1.33696
    317.62911      -1.71196
    317.63521      -0.71196
    317.64131      -0.46196
    317.64742      -0.83696
    317.65352      -0.83696
    317.65963      -2.58696
    317.66573      -2.21196
    317.67183       0.41304
    317.67794      -0.71196
    317.68404      -0.33696
    317.69015      -0.83696
    317.69625      -1.21196
    317.70236      -0.83696
    317.70846      -1.21196
    317.71456      -0.33696
    317.72067      -0.58696
    317.72677      -0.71196
    317.73288      -1.71196
    317.73898      -2.96196
    317.74509      -2.46196
    317.75119       0.16304
    317.75729       0.28804
    317.76340       0.16304
    317.76950      -1.33696
    317.77561      -0.71196
    317.78171      -0.83696
    317.78782      -0.46196
    317.79392      -0.21196
    317.80002      -2.08696
    317.80613      -0.71196
    317.81223      -0.08696
    317.81834       0.16304
    317.82444      -0.33696
    317.83055      -2.21196
    317.83665      -2.08696
    317.84275      -1.96196
    317.84886       0.66304
    317.85496      -2.21196
    317.86107      -1.58696
    317.86717      -1.08696
    317.87328      -0.83696
    317.87938      -0.71196
    317.88548      -1.21196
    317.89159      -0.58696
    317.89769      -0.71196
    317.90380      -0.83696
    317.90990      -2.08696
    317.91601      -1.33696
    317.92211      -0.46196
    317.92821      -0.71196
    317.93432      -3.08696
    317.94042      -1.83696
    317.94653       0.16304
    317.95263      -1.71196
    317.95874      -1.46196
    317.96484      -2.08696
    317.97094      -0.46196
    317.97705      -1.96196
    317.98315      -1.58696
    317.98926      -1.33696
    317.99536      -0.46196
    318.00147       0.53804
    318.00757      -1.21196
    318.01367      -0.33696
    318.01978      -0.46196
    318.02588      -2.33696
    318.03199      -0.58696
    318.03809      -0.08696
    318.04419      -0.33696
    318.05030      -0.71196
    318.05640      -1.21196
    318.06251      -1.96196
    318.06861      -2.58696
    318.07472       1.03804
    318.08082       0.28804
    318.08692      -0.21196
    318.09303      -1.33696
    318.09913      -0.71196
    318.10524      -1.21196
    318.11134      -0.58696
    318.11745       0.41304
    318.12355       0.41304
    318.12965      -1.58696
    318.13576      -2.83696
    318.14186      -0.96196
    318.14797       0.03804
    318.15407      -0.21196
    318.16018      -1.83696
    318.16628      -1.33696
    318.17238      -0.96196
    318.17849       0.66304
    318.18459      -1.21196
    318.19070      -0.33696
    318.19680      -1.46196
    318.20291      -0.83696
    318.20901      -0.33696
    318.21511       0.03804
    318.22122       0.66304
    318.22732      -0.58696
    318.23343      -2.33696
    318.23953      -0.08696
    318.24564      -0.71196
    318.25174       0.41304
    318.25784      -0.46196
    318.26395      -1.83696
    318.27005      -0.58696
    318.27616      -1.83696
    318.28226      -0.21196
    318.28837      -1.33696
    318.29447       1.16304
    318.30057       0.41304
    318.30668      -1.58696
    318.31278      -0.96196
    318.31889       0.16304
    318.32499      -0.58696
    318.33110      -0.71196
    318.33720      -1.46196
    318.34330       0.16304
    318.34941      -0.71196
    318.35551      -1.71196
    318.36162      -1.83696
    318.36772      -0.08696
    318.37382       1.03804
    318.37993      -2.21196
    318.38603      -0.58696
    318.39214      -1.08696
    318.39824      -1.46196
    318.40435      -0.21196
    318.41045      -0.33696
    318.41655      -0.21196
    318.42266      -1.58696
    318.42876      -1.58696
    318.43487      -0.83696
    318.44097      -0.46196
    318.44708       0.28804
    318.45318      -1.58696
    318.45928      -1.21196
    318.46539      -1.33696
    318.47149      -1.46196
    318.47760       0.03804
    318.48370      -0.58696
    318.48981      -1.46196
    318.49591      -1.21196
    318.50201      -1.83696
    318.50812       1.03804
    318.51422      -1.21196
    318.52033      -2.83696
    318.52643      -0.08696
    318.53254      -0.96196
    318.53864      -0.83696
    318.54474      -1.08696
    318.55085      -1.46196
    318.55695      -0.71196
    318.56306      -1.58696
    318.56916      -0.58696
    318.57527      -0.58696
    318.58137       0.03804
    318.58747      -0.58696
    318.59358      -1.96196
    318.59968      -2.21196
    318.60579      -0.71196
    318.61189      -0.33696
    318.61800      -0.33696
    318.62410      -0.71196
    318.63020      -0.58696
    318.63631      -1.08696
    318.64241      -2.46196
    318.64852      -1.58696
    318.65462       0.53804
    318.66073       0.16304
    318.66683      -2.46196
    318.67293      -1.21196
    318.67904      -1.58696
    318.68514       0.03804
    318.69125      -1.08696
    318.69735      -1.96196
    318.70346      -1.21196
    318.70956      -1.71196
    318.71566      -1.71196
    318.72177      -1.21196
    318.72787      -1.83696
    318.73398      -1.96196
    318.74008       0.41304
    318.74618       0.28804
    318.75229      -2.33696
    318.75839      -1.08696
    318.76450      -2.08696
    318.77060      -1.46196
    318.77671      -1.58696
    318.78281       0.03804
    318.78891      -1.33696
    318.79502      -0.33696
    318.80112      -0.46196
    318.80723      -2.46196
    318.81333      -2.21196
    318.81944      -0.71196
    318.82554       0.03804
    318.83164      -1.21196
    318.83775      -1.96196
    318.84385      -2.21196
    318.84996      -0.08696
    318.85606      -0.21196
    318.86217       0.53804
    318.86827      -1.33696
    318.87437      -0.96196
    318.88048      -0.33696
    318.88658      -0.71196
    318.89269      -2.08696
    318.89879      -1.96196
    318.90490      -3.21196
    318.91100      -1.46196
    318.91710      -1.71196
    318.92321       1.03804
    318.92931      -0.46196
    318.93542      -1.08696
    318.94152      -0.46196
    318.94763      -1.83696
    318.95373      -0.21196
    318.95983      -1.21196
    318.96594      -0.33696
    318.97204      -0.96196
    318.97815      -1.83696
    318.98425      -1.71196
    318.99036      -1.46196
    318.99646       0.91304
    319.00256      -1.08696
    319.00867      -2.46196
    319.01477      -1.33696
    319.02088      -1.71196
    319.02698      -1.71196
    319.03309      -1.21196
    319.03919      -0.33696
    319.04529       0.03804
    319.05140       0.28804
    319.05750      -1.46196
    319.06361      -0.71196
    319.06971      -2.08696
    319.07581      -0.71196
    319.08192      -1.46196
    319.08802      -1.08696
    319.09413      -1.58696
    319.10023       0.03804
    319.10634      -1.33696
    319.11244      -0.46196
    319.11854      -2.33696
    319.12465      -0.96196
    319.13075      -1.46196
    319.13686      -1.83696
    319.14296       0.28804
    319.14907      -0.33696
    319.15517      -1.46196
    319.16127      -0.46196
    319.16738      -1.08696
    319.17348      -2.71196
    319.17959      -2.08696
    319.18569      -0.08696
    319.19180       0.16304
    319.19790      -0.96196
    319.20400      -2.46196
    319.21011      -3.21196
    319.21621      -1.08696
    319.22232      -0.33696
    319.22842      -2.08696
    319.23453      -0.58696
    319.24063      -1.21196
    319.24673      -0.58696
    319.25284      -1.71196
    319.25894      -2.46196
    319.26505      -2.08696
    319.27115      -1.21196
    319.27726      -0.21196
    319.28336      -1.46196
    319.28946      -1.83696
    319.29557      -0.21196
    319.30167      -2.96196
    319.30778      -1.83696
    319.31388      -0.33696
    319.31999      -0.96196
    319.32609       0.16304
    319.33219       0.28804
    319.33830      -1.21196
    319.34440      -1.21196
    319.35051      -1.83696
    319.35661      -2.21196
    319.36272      -1.58696
    319.36882      -1.33696
    319.37492       0.41304
    319.38103      -1.08696
    319.38713      -2.46196
    319.39324      -2.71196
    319.39934      -1.46196
    319.40545      -0.83696
    319.41155      -1.21196
    319.41765      -1.46196
    319.42376      -1.71196
    319.42986      -0.96196
    319.43597      -2.21196
    319.44207      -2.08696
    319.44817       1.41304
    319.45428       0.28804
    319.46038      -0.46196
    319.46649      -1.96196
    319.47259      -2.33696
    319.47870      -1.46196
    319.48480      -1.33696
    319.49090      -0.71196
    319.49701      -0.58696
    319.50311      -0.33696
    319.50922      -1.71196
    319.51532      -2.08696
    319.52143      -2.21196
    319.52753      -1.46196
    319.53363      -1.21196
    319.53974      -0.96196
    319.54584      -1.96196
    319.55195      -0.83696
    319.55805      -2.21196
    319.56416      -1.21196
    319.57026       0.03804
    319.57636      -0.46196
    319.58247      -1.83696
    319.58857      -1.96196
    319.59468      -1.21196
    319.60078      -1.33696
    319.60689      -0.96196
    319.61299      -1.21196
    319.61909      -1.21196
    319.62520      -1.96196
    319.63130      -3.96196
    319.63741      -1.96196
    319.64351      -0.71196
    319.64962      -0.71196
    319.65572      -2.71196
    319.66182      -0.83696
    319.66793      -2.08696
    319.67403      -1.83696
    319.68014      -2.96196
    319.68624      -1.08696
    319.69235      -0.96196
    319.69845      -2.33696
    319.70455      -1.46196
    319.71066      -2.58696
    319.71676      -1.96196
    319.72287      -0.83696
    319.72897      -0.96196
    319.73508      -2.08696
    319.74118      -2.08696
    319.74728      -3.58696
    319.75339      -0.21196
    319.75949      -1.58696
    319.76560      -1.08696
    319.77170      -1.83696
    319.77780      -0.83696
    319.78391      -2.58696
    319.79001      -1.58696
    319.79612      -2.46196
    319.80222      -1.46196
    319.80833      -1.08696
    319.81443      -1.96196
    319.82053      -2.58696
    319.82664      -2.96196
    319.83274      -1.46196
    319.83885      -0.96196
    319.84495      -1.71196
    319.85106      -1.71196
    319.85716      -2.96196
    319.86326      -1.96196
    319.86937      -1.58696
    319.87547      -0.08696
    319.88158      -1.96196
    319.88768      -3.71196
    319.89379      -3.08696
    319.89989      -1.96196
    319.90599      -0.71196
    319.91210      -1.46196
    319.91820      -3.21196
    319.92431      -0.96196
    319.93041      -2.33696
    319.93652      -2.21196
    319.94262      -1.71196
    319.94872      -1.83696
    319.95483      -1.71196
    319.96093      -4.08696
    319.96704      -1.96196
    319.97314      -1.96196
    319.97925      -0.08696
    319.98535      -0.83696
    319.99145      -1.46196
    319.99756      -2.21196
    320.00366      -3.33696
    320.00977      -2.83696
    320.01587      -1.08696
    320.02198      -2.71196
    320.02808      -2.96196
    320.03418      -3.83696
    320.04029      -1.58696
    320.04639      -2.21196
    320.05250      -1.46196
    320.05860      -3.08696
    320.06471      -2.96196
    320.07081      -1.83696
    320.07691      -1.58696
    320.08302      -1.08696
    320.08912      -2.33696
    320.09523      -2.46196
    320.10133      -1.58696
    320.10743       0.03804
    320.11354      -0.21196
    320.11964      -2.96196
    320.12575      -3.33696
    320.13185      -1.71196
    320.13796      -2.58696
    320.14406      -1.96196
    320.15016      -2.96196
    320.15627      -2.96196
    320.16237      -2.08696
    320.16848      -2.46196
    320.17458      -1.96196
    320.18069      -1.58696
    320.18679      -3.33696
    320.19289      -2.21196
    320.19900      -1.71196
    320.20510      -1.21196
    320.21121      -2.08696
    320.21731      -1.83696
    320.22342      -4.08696
    320.22952      -2.58696
    320.23562      -0.71196
    320.24173      -1.96196
    320.24783      -2.96196
    320.25394      -1.83696
    320.26004      -2.83696
    320.26615      -2.33696
    320.27225      -2.33696
    320.27835      -0.46196
    320.28446      -2.58696
    320.29056      -2.21196
    320.29667      -3.71196
    320.30277      -1.83696
    320.30888      -2.46196
    320.31498      -2.08696
    320.32108      -0.46196
    320.32719      -3.08696
    320.33329      -1.96196
    320.33940      -2.83696
    320.34550      -1.58696
    320.35161      -1.71196
    320.35771      -2.71196
    320.36381      -1.71196
    320.36992      -2.33696
    320.37602      -3.21196
    320.38213      -0.46196
    320.38823      -1.46196
    320.39434      -3.33696
    320.40044      -2.83696
    320.40654      -2.33696
    320.41265      -1.08696
    320.41875      -1.96196
    320.42486      -2.46196
    320.43096      -2.08696
    320.43707      -2.96196
    320.44317      -2.46196
    320.44927      -1.83696
    320.45538      -2.21196
    320.46148      -3.46196
    320.46759      -3.08696
    320.47369      -2.21196
    320.47979      -2.96196
    320.48590      -1.33696
    320.49200      -2.08696
    320.49811      -2.33696
    320.50421      -2.21196
    320.51032      -2.21196
    320.51642      -2.08696
    320.52252      -2.58696
    320.52863      -2.33696
    320.53473      -2.71196
    320.54084      -2.58696
    320.54694      -2.58696
    320.55305      -2.58696
    320.55915      -1.71196
    320.56525      -1.21196
    320.57136      -3.08696
    320.57746      -2.21196
    320.58357      -3.33696
    320.58967      -1.83696
    320.59578      -0.96196
    320.60188      -2.83696
    320.60798      -2.58696
    320.61409      -2.58696
    320.62019      -2.46196
    320.62630      -1.71196
    320.63240      -2.58696
    320.63851      -2.21196
    320.64461      -2.71196
    320.65071      -2.71196
    320.65682      -3.33696
    320.66292      -2.58696
    320.66903      -2.96196
    320.67513      -3.71196
    320.68124      -3.46196
    320.68734      -0.83696
    320.69344      -1.46196
    320.69955      -1.96196
    320.70565      -2.46196
    320.71176      -3.58696
    320.71786      -0.96196
    320.72397      -1.33696
    320.73007      -0.58696
    320.73617      -3.08696
    320.74228      -1.08696
    320.74838      -3.21196
    320.75449      -1.46196
    320.76059      -2.46196
    320.76670      -0.58696
    320.77280      -1.96196
    320.77890      -2.46196
    320.78501      -3.71196
    320.79111      -2.33696
    320.79722      -0.33696
    320.80332      -2.21196
    320.80942      -3.58696
    320.81553      -1.96196
    320.82163      -1.33696
    320.82774      -1.33696
    320.83384      -2.21196
    320.83995      -2.83696
    320.84605      -2.71196
    320.85215      -3.33696
    320.85826      -0.21196
    320.86436      -2.83696
    320.87047      -3.08696
    320.87657      -3.21196
    320.88268      -4.33696
    320.88878      -1.83696
    320.89488      -2.46196
    320.90099      -3.08696
    320.90709      -1.71196
    320.91320      -3.83696
    320.91930      -3.33696
    320.92541      -2.08696
    320.93151      -1.21196
    320.93761      -1.83696
    320.94372      -2.46196
    320.94982      -1.83696
    320.95593      -1.83696
    320.96203      -1.58696
    320.96814      -1.58696
    320.97424      -3.58696
    320.98034      -2.83696
    320.98645      -2.71196
    320.99255      -2.96196
    320.99866      -2.71196
    321.00476      -2.83696
    321.01087      -1.08696
    321.01697      -2.08696
    321.02307      -3.46196
    321.02918      -2.83696
    321.03528      -2.96196
    321.04139      -2.33696
    321.04749      -1.58696
    321.05360      -1.33696
    321.05970      -2.46196
    321.06580      -2.08696
    321.07191      -1.83696
    321.07801      -3.21196
    321.08412      -2.21196
    321.09022      -3.46196
    321.09633      -1.08696
    321.10243      -3.33696
    321.10853      -2.33696
    321.11464      -3.71196
    321.12074      -1.71196
    321.12685      -1.21196
    321.13295      -1.33696
    321.13906      -1.58696
    321.14516      -2.58696
    321.15126      -3.08696
    321.15737      -2.83696
    321.16347      -3.08696
    321.16958      -1.58696
    321.17568      -2.71196
    321.18178      -3.33696
    321.18789      -3.33696
    321.19399      -2.96196
    321.20010      -2.71196
    321.20620      -1.33696
    321.21231      -1.96196
    321.21841      -1.96196
    321.22451      -3.33696
    321.23062      -2.83696
    321.23672      -1.46196
    321.24283      -1.08696
    321.24893      -2.96196
    321.25504      -2.96196
    321.26114      -3.71196
    321.26724      -3.46196
    321.27335      -1.71196
    321.27945      -1.46196
    321.28556      -1.58696
    321.29166      -2.08696
    321.29777      -3.21196
    321.30387      -4.08696
    321.30997      -3.83696
    321.31608      -1.21196
    321.32218      -1.46196
    321.32829      -3.96196
    321.33439      -3.08696
    321.34050      -2.83696
    321.34660      -1.46196
    321.35270      -1.96196
    321.35881      -2.08696
    321.36491      -1.21196
    321.37102      -2.21196
    321.37712      -3.58696
    321.38323      -3.21196
    321.38933      -1.58696
    321.39543      -0.96196
    321.40154      -3.96196
    321.40764      -3.21196
    321.41375      -4.71196
    321.41985      -2.96196
    321.42596      -2.58696
    321.43206      -3.08696
    321.43816      -0.58696
    321.44427      -2.33696
    321.45037      -3.33696
    321.45648      -3.46196
    321.46258      -3.21196
    321.46869      -1.96196
    321.47479      -2.33696
    321.48089      -3.71196
    321.48700      -1.96196
    321.49310      -3.33696
    321.49921      -3.96196
    321.50531      -3.46196
    321.51141      -1.58696
    321.51752      -1.71196
    321.52362      -3.21196
    321.52973      -4.58696
    321.53583      -2.71196
    321.54194      -2.46196
    321.54804      -1.21196
    321.55414      -3.21196
    321.56025      -4.58696
    321.56635      -3.71196
    321.57246      -3.46196
    321.57856      -2.83696
    321.58467      -2.08696
    321.59077      -2.46196
    321.59687      -2.58696
    321.60298      -3.33696
    321.60908      -3.83696
    321.61519      -2.96196
    321.62129      -2.46196
    321.62740      -1.46196
    321.63350      -3.83696
    321.63960      -3.21196
    321.64571      -4.08696
    321.65181      -4.08696
    321.65792      -3.08696
    321.66402      -2.71196
    321.67013      -1.46196
    321.67623      -2.46196
    321.68233      -4.46196
    321.68844      -2.83696
    321.69454      -2.83696
    321.70065      -4.08696
    321.70675      -3.71196
    321.71286      -2.33696
    321.71896      -2.96196
    321.72506      -3.58696
    321.73117      -4.46196
    321.73727      -3.33696
    321.74338      -3.46196
    321.74948      -4.71196
    321.75559      -3.21196
    321.76169      -2.21196
    321.76779      -2.46196
    321.77390      -4.46196
    321.78000      -4.71196
    321.78611      -3.08696
    321.79221      -2.46196
    321.79832      -2.33696
    321.80442      -2.83696
    321.81052      -2.33696
    321.81663      -4.21196
    321.82273      -4.96196
    321.82884      -3.46196
    321.83494      -3.08696
    321.84105      -1.33696
    321.84715      -4.46196
    321.85325      -3.21196
    321.85936      -2.08696
    321.86546      -3.96196
    321.87157      -0.96196
    321.87767      -2.21196
    321.88377      -2.33696
    321.88988      -4.83696
    321.89598      -4.46196
    321.90209      -2.58696
    321.90819      -3.21196
    321.91430      -3.46196
    321.92040      -2.46196
    321.92650      -3.83696
    321.93261      -3.33696
    321.93871      -3.33696
    321.94482      -1.96196
    321.95092      -3.58696
    321.95703      -4.21196
    321.96313      -3.83696
    321.96923      -4.83696
    321.97534      -2.08696
    321.98144      -2.96196
    321.98755      -2.71196
    321.99365      -1.96196
    321.99976      -4.21196
    322.00586      -3.71196
    322.01196      -3.71196
    322.01807      -2.58696
    322.02417      -3.08696
    322.03028      -3.71196
    322.03638      -3.96196
    322.04249      -4.21196
    322.04859      -3.33696
    322.05469      -2.71196
    322.06080      -2.58696
    322.06690      -2.96196
    322.07301      -3.21196
    322.07911      -3.46196
    322.08522      -4.96196
    322.09132      -1.96196
    322.09742      -2.08696
    322.10353      -3.96196
    322.10963      -5.46196
    322.11574      -4.08696
    322.12184      -3.33696
    322.12795      -2.83696
    322.13405      -4.08696
    322.14015      -1.71196
    322.14626      -4.21196
    322.15236      -3.71196
    322.15847      -3.08696
    322.16457      -3.21196
    322.17068      -2.71196
    322.17678      -3.08696
    322.18288      -4.96196
    322.18899      -2.58696
    322.19509      -3.58696
    322.20120      -2.83696
    322.20730      -2.96196
    322.21340      -3.08696
    322.21951      -3.46196
    322.22561      -3.71196
    322.23172      -3.71196
    322.23782      -3.58696
    322.24393      -3.21196
    322.25003      -4.21196
    322.25613      -5.08696
    322.26224      -2.33696
    322.26834      -3.58696
    322.27445      -2.96196
    322.28055      -4.46196
    322.28666      -3.83696
    322.29276      -4.08696
    322.29886      -2.58696
    322.30497      -3.71196
    322.31107      -3.46196
    322.31718      -4.83696
    322.32328      -3.58696
    322.32939      -3.71196
    322.33549      -3.46196
    322.34159      -4.58696
    322.34770      -1.83696
    322.35380      -3.33696
    322.35991      -4.71196
    322.36601      -4.08696
    322.37212      -3.83696
    322.37822      -2.33696
    322.38432      -3.71196
    322.39043      -2.46196
    322.39653      -3.21196
    322.40264      -4.96196
    322.40874      -3.21196
    322.41485      -3.46196
    322.42095      -2.21196
    322.42705      -3.21196
    322.43316      -3.33696
    322.43926      -3.21196
    322.44537      -4.46196
    322.45147      -4.58696
    322.45758      -4.96196
    322.46368      -3.58696
    322.46978      -2.96196
    322.47589      -2.83696
    322.48199      -4.33696
    322.48810      -4.58696
    322.49420      -2.08696
    322.50031      -3.58696
    322.50641      -3.71196
    322.51251      -2.46196
    322.51862      -3.33696
    322.52472      -4.46196
    322.53083      -3.83696
    322.53693      -4.46196
    322.54304      -2.46196
    322.54914      -4.71196
    322.55524      -5.33696
    322.56135      -4.83696
    322.56745      -5.33696
    322.57356      -2.21196
    322.57966      -2.46196
    322.58576      -4.21196
    322.59187      -3.46196
    322.59797      -3.33696
    322.60408      -4.08696
    322.61018      -4.08696
    322.61629      -2.58696
    322.62239      -3.08696
    322.62849      -3.58696
    322.63460      -5.21196
    322.64070      -4.96196
    322.64681      -4.33696
    322.65291      -3.58696
    322.65902      -3.83696
    322.66512      -3.71196
    322.67122      -3.21196
    322.67733      -3.33696
    322.68343      -4.33696
    322.68954      -4.96196
    322.69564      -4.46196
    322.70175      -4.33696
    322.70785      -4.21196
    322.71395      -4.08696
    322.72006      -2.46196
    322.72616      -4.21196
    322.73227      -5.83696
    322.73837      -5.58696
    322.74448      -3.83696
    322.75058      -3.83696
    322.75668      -4.08696
    322.76279      -4.08696
    322.76889      -3.46196
    322.77500      -2.46196
    322.78110      -3.21196
    322.78721      -5.21196
    322.79331      -3.58696
    322.79941      -4.46196
    322.80552      -3.83696
    322.81162      -2.71196
    322.81773      -4.33696
    322.82383      -4.96196
    322.82994      -5.58696
    322.83604      -3.96196
    322.84214      -2.71196
    322.84825      -4.08696
    322.85435      -3.33696
    322.86046      -3.71196
    322.86656      -3.71196
    322.87267      -5.08696
    322.87877      -3.96196
    322.88487      -5.21196
    322.89098      -3.58696
    322.89708      -3.08696
    322.90319      -3.58696
    322.90929      -4.33696
    322.91539      -4.33696
    322.92150      -4.08696
    322.92760      -2.96196
    322.93371      -4.08696
    322.93981      -3.96196
    322.94592      -2.83696
    322.95202      -4.58696
    322.95812      -4.33696
    322.96423      -5.33696
    322.97033      -2.58696
    322.97644      -3.58696
    322.98254      -5.08696
    322.98865      -4.33696
    322.99475      -4.71196
    323.00085      -3.83696
    323.00696      -3.58696
    323.01306      -2.96196
    323.01917      -3.33696
    323.02527      -3.33696
    323.03138      -3.46196
    323.03748      -5.21196
    323.04358      -3.96196
    323.04969      -2.96196
    323.05579      -3.21196
    323.06190      -3.83696
    323.06800      -4.71196
    323.07411      -4.08696
    323.08021      -6.08696
    323.08631      -4.46196
    323.09242      -2.46196
    323.09852      -2.58696
    323.10463      -4.21196
    323.11073      -4.46196
    323.11684      -3.71196
    323.12294      -3.58696
    323.12904      -2.83696
    323.13515      -3.71196
    323.14125      -3.46196
    323.14736      -4.71196
    323.15346      -5.58696
    323.15957      -3.21196
    323.16567      -2.71196
    323.17177      -3.71196
    323.17788      -3.21196
    323.18398      -4.46196
    323.19009      -4.96196
    323.19619      -3.96196
    323.20230      -2.96196
    323.20840      -3.08696
    323.21450      -4.46196
    323.22061      -4.33696
    323.22671      -4.71196
    323.23282      -4.46196
    323.23892      -3.33696
    323.24503      -2.83696
    323.25113      -3.33696
    323.25723      -4.46196
    323.26334      -3.96196
    323.26944      -4.33696
    323.27555      -5.08696
    323.28165      -3.46196
    323.28775      -3.96196
    323.29386      -3.71196
    323.29996      -5.46196
    323.30607      -4.21196
    323.31217      -3.33696
    323.31828      -4.21196
    323.32438      -2.71196
    323.33048      -2.71196
    323.33659      -3.83696
    323.34269      -4.33696
    323.34880      -2.96196
    323.35490      -4.58696
    323.36101      -4.46196
    323.36711      -3.33696
    323.37321      -2.33696
    323.37932      -3.46196
    323.38542      -3.71196
    323.39153      -4.08696
    323.39763      -5.71196
    323.40374      -3.58696
    323.40984      -4.33696
    323.41594      -4.46196
    323.42205      -4.21196
    323.42815      -3.71196
    323.43426      -3.08696
    323.44036      -3.83696
    323.44647      -2.96196
    323.45257      -4.58696
    323.45867      -4.08696
    323.46478      -4.46196
    323.47088      -3.71196
    323.47699      -4.71196
    323.48309      -5.33696
    323.48920      -4.71196
    323.49530      -2.33696
    323.50140      -5.08696
    323.50751      -4.33696
    323.51361      -4.96196
    323.51972      -4.71196
    323.52582      -4.71196
    323.53193      -3.96196
    323.53803      -2.33696
    323.54413      -3.83696
    323.55024      -4.58696
    323.55634      -3.08696
    323.56245      -4.21196
    323.56855      -4.96196
    323.57466      -4.46196
    323.58076      -3.08696
    323.58686      -3.33696
    323.59297      -4.46196
    323.59907      -3.33696
    323.60518      -3.58696
    323.61128      -4.96196
    323.61738      -4.83696
    323.62349      -4.83696
    323.62959      -3.08696
    323.63570      -3.08696
    323.64180      -3.21196
    323.64791      -2.33696
    323.65401      -4.08696
    323.66011      -5.21196
    323.66622      -4.96196
    323.67232      -4.96196
    323.67843      -4.46196
    323.68453      -4.08696
    323.69064      -4.71196
    323.69674      -4.33696
    323.70284      -4.71196
    323.70895      -5.83696
    323.71505      -4.83696
    323.72116      -3.58696
    323.72726      -3.83696
    323.73337      -2.58696
    323.73947      -3.33696
    323.74557      -3.71196
    323.75168      -5.08696
    323.75778      -3.71196
    323.76389      -4.46196
    323.76999      -3.46196
    323.77610      -3.58696
    323.78220      -3.21196
    323.78830      -4.58696
    323.79441      -4.58696
    323.80051      -4.33696
    323.80662      -4.96196
    323.81272      -3.83696
    323.81883      -3.08696
    323.82493      -3.96196
    323.83103      -1.83696
    323.83714      -3.08696
    323.84324      -4.33696
    323.84935      -2.58696
    323.85545      -4.96196
    323.86156      -3.96196
    323.86766      -4.08696
    323.87376      -2.96196
    323.87987      -2.71196
    323.88597      -4.33696
    323.89208      -4.96196
    323.89818      -3.83696
    323.90429      -5.46196
    323.91039      -3.33696
    323.91649      -2.96196
    323.92260      -3.46196
    323.92870      -3.46196
    323.93481      -3.83696
    323.94091      -4.08696
    323.94702      -3.21196
    323.95312      -3.58696
    323.95922      -3.58696
    323.96533      -3.96196
    323.97143      -2.08696
    323.97754      -3.83696
    323.98364      -2.33696
    323.98974      -4.83696
    323.99585      -4.33696
    324.00195      -4.58696
    324.00806      -3.46196
    324.01416      -4.21196
    324.02027      -3.08696
    324.02637      -3.71196
    324.03247      -3.21196
    324.03858      -4.71196
    324.04468      -4.33696
    324.05079      -2.33696
    324.05689      -2.58696
    324.06300      -2.58696
    324.06910      -5.08696
    324.07520      -3.58696
    324.08131      -4.83696
    324.08741      -2.83696
    324.09352      -2.58696
    324.09962      -2.83696
    324.10573      -2.33696
    324.11183      -4.21196
    324.11793      -4.46196
    324.12404      -3.71196
    324.13014      -2.58696
    324.13625      -2.96196
    324.14235      -2.71196
    324.14846      -4.21196
    324.15456      -2.58696
    324.16066      -4.83696
    324.16677      -3.08696
    324.17287      -1.71196
    324.17898      -2.33696
    324.18508      -2.33696
    324.19119      -3.33696
    324.19729      -3.46196
    324.20339      -4.46196
    324.20950      -5.46196
    324.21560      -2.71196
    324.22171      -1.21196
    324.22781      -2.71196
    324.23392      -3.33696
    324.24002      -4.08696
    324.24612      -3.46196
    324.25223      -4.58696
    324.25833      -3.96196
    324.26444      -2.46196
    324.27054      -2.46196
    324.27665      -1.96196
    324.28275      -2.33696
    324.28885      -3.08696
    324.29496      -1.33696
    324.30106      -3.08696
    324.30717      -2.83696
    324.31327      -3.46196
    324.31937      -2.83696
    324.32548      -1.96196
    324.33158      -3.96196
    324.33769      -2.46196
    324.34379      -1.96196
    324.34990      -3.46196
    324.35600      -1.58696
    324.36210      -3.33696
    324.36821      -2.83696
    324.37431      -3.33696
    324.38042      -2.33696
    324.38652      -2.21196
    324.39263      -2.33696
    324.39873      -4.21196
    324.40483      -3.21196
    324.41094      -2.83696
    324.41704      -2.58696
    324.42315      -3.46196
    324.42925      -3.21196
    324.43536      -3.58696
    324.44146      -3.46196
    324.44756      -1.21196
    324.45367      -0.83696
    324.45977      -3.96196
    324.46588      -3.58696
    324.47198      -2.46196
    324.47809      -3.08696
    324.48419      -2.46196
    324.49029      -1.96196
    324.49640      -1.71196
    324.50250      -1.96196
    324.50861      -1.08696
    324.51471      -2.21196
    324.52082      -3.08696
    324.52692      -2.83696
    324.53302      -2.83696
    324.53913      -2.21196
    324.54523      -2.46196
    324.55134      -2.83696
    324.55744      -3.83696
    324.56355      -2.96196
    324.56965      -0.08696
    324.57575      -1.08696
    324.58186      -2.58696
    324.58796      -2.71196
    324.59407      -3.33696
    324.60017      -2.21196
    324.60628      -2.96196
    324.61238      -1.96196
    324.61848      -1.46196
    324.62459      -1.96196
    324.63069      -4.71196
    324.63680      -3.46196
    324.64290      -2.58696
    324.64901      -0.96196
    324.65511      -2.21196
    324.66121      -2.96196
    324.66732      -2.08696
    324.67342      -1.83696
    324.67953      -2.33696
    324.68563      -2.83696
    324.69173      -1.46196
    324.69784      -1.08696
    324.70394      -1.46196
    324.71005      -2.83696
    324.71615      -3.08696
    324.72226      -2.71196
    324.72836      -3.33696
    324.73446      -2.46196
    324.74057      -1.08696
    324.74667      -2.08696
    324.75278      -2.83696
    324.75888      -2.46196
    324.76499      -2.21196
    324.77109      -2.21196
    324.77719      -2.71196
    324.78330      -0.83696
    324.78940      -0.83696
    324.79551      -1.58696
    324.80161      -2.71196
    324.80772      -2.71196
    324.81382      -1.71196
    324.81992      -2.58696
    324.82603      -2.58696
    324.83213      -0.96196
    324.83824      -0.58696
    324.84434      -2.21196
    324.85045      -1.96196
    324.85655      -2.58696
    324.86265      -2.08696
    324.86876      -1.83696
    324.87486      -2.96196
    324.88097      -2.33696
    324.88707      -1.33696
    324.89318      -0.33696
    324.89928      -2.33696
    324.90538      -1.33696
    324.91149      -3.08696
    324.91759      -2.21196
    324.92370      -1.83696
    324.92980      -1.96196
    324.93591      -0.83696
    324.94201      -0.21196
    324.94811      -1.58696
    324.95422      -3.71196
    324.96032      -2.33696
    324.96643      -1.71196
    324.97253      -1.21196
    324.97864      -1.83696
    324.98474      -1.33696
    324.99084      -1.83696
    324.99695      -4.58696
    325.00305      -1.71196
    325.00916      -0.33696
    325.01526      -0.71196
    325.02136      -1.46196
    325.02747      -3.08696
    325.03357      -1.71196
    325.03968      -2.71196
    325.04578      -2.33696
    325.05189      -1.58696
    325.05799      -0.08696
    325.06409      -1.71196
    325.07020      -1.46196
    325.07630      -1.96196
    325.08241      -1.33696
    325.08851      -0.33696
    325.09462      -0.83696
    325.10072      -2.08696
    325.10682      -2.08696
    325.11293      -0.08696
    325.11903      -1.71196
    325.12514       0.28804
    325.13124      -0.58696
    325.13735      -1.46196
    325.14345      -2.08696
    325.14955      -1.46196
    325.15566       0.16304
    325.16176      -1.21196
    325.16787      -0.58696
    325.17397      -1.46196
    325.18008      -0.33696
    325.18618      -1.58696
    325.19228      -2.21196
    325.19839      -0.83696
    325.20449       1.53804
    325.21060      -1.46196
    325.21670      -1.33696
    325.22281      -0.71196
    325.22891       0.28804
    325.23501      -0.46196
    325.24112      -1.33696
    325.24722      -1.33696
    325.25333      -0.33696
    325.25943      -0.33696
    325.26554       1.03804
    325.27164      -0.21196
    325.27774      -0.33696
    325.28385      -1.58696
    325.28995       0.78804
    325.29606      -0.21196
    325.30216      -0.08696
    325.30827       0.03804
    325.31437      -0.33696
    325.32047       0.41304
    325.32658       0.53804
    325.33268      -1.58696
    325.33879       1.28804
    325.34489      -0.33696
    325.35099       1.28804
    325.35710      -0.21196
    325.36320      -0.96196
    325.36931       0.16304
    325.37541       0.28804
    325.38152       1.03804
    325.38762      -0.21196
    325.39372       0.41304
    325.39983       2.03804
    325.40593       0.03804
    325.41204       1.28804
    325.41814      -0.08696
    325.42425       0.41304
    325.43035       0.66304
    325.43645       0.16304
    325.44256       1.41304
    325.44866       0.53804
    325.45477       0.03804
    325.46087       0.53804
    325.46698      -1.08696
    325.47308       0.91304
    325.47918       1.53804
    325.48529       1.53804
    325.49139      -0.83696
    325.49750       0.53804
    325.50360       2.16304
    325.50971       1.03804
    325.51581       0.53804
    325.52191       0.41304
    325.52802       0.91304
    325.53412       2.41304
    325.54023       2.16304
    325.54633       1.28804
    325.55244       0.78804
    325.55854       1.78804
    325.56464       2.03804
    325.57075       0.66304
    325.57685       1.03804
    325.58296       0.66304
    325.58906       0.16304
    325.59517       0.78804
    325.60127       2.41304
    325.60737       2.66304
    325.61348       0.66304
    325.61958       1.41304
    325.62569       0.41304
    325.63179       1.66304
    325.63790       1.41304
    325.64400       1.91304
    325.65010       2.03804
    325.65621       1.41304
    325.66231       1.78804
    325.66842       1.03804
    325.67452       0.03804
    325.68063       1.53804
    325.68673       0.78804
    325.69283       1.53804
    325.69894       2.41304
    325.70504       1.16304
    325.71115       2.03804
    325.71725      -0.46196
    325.72335       1.53804
    325.72946       1.41304
    325.73556       0.78804
    325.74167       1.78804
    325.74777       1.28804
    325.75388       1.16304
    325.75998       0.53804
    325.76608       2.66304
    325.77219       3.28804
    325.77829       1.53804
    325.78440       1.03804
    325.79050       1.53804
    325.79661      -0.33696
    325.80271       0.28804
    325.80881       0.78804
    325.81492       2.28804
    325.82102       1.53804
    325.82713       2.78804
    325.83323       0.28804
    325.83934       0.91304
    325.84544       1.66304
    325.85154       1.78804
    325.85765       2.91304
    325.86375       1.28804
    325.86986       1.16304
    325.87596       1.53804
    325.88207       1.16304
    325.88817       2.16304
    325.89427       1.66304
    325.90038       1.41304
    325.90648       2.03804
    325.91259      -0.21196
    325.91869       2.16304
    325.92480       2.41304
    325.93090       0.41304
    325.93700       0.78804
    325.94311       0.28804
    325.94921       3.78804
    325.95532       1.03804
    325.96142       1.91304
    325.96753       0.66304
    325.97363       2.28804
    325.97973       0.53804
    325.98584       0.78804
    325.99194       0.53804
    325.99805       2.41304
    326.00415       0.66304
    326.01026       1.41304
    326.01636       0.03804
    326.02246       1.53804
    326.02857       2.78804
    326.03467       0.41304
    326.04078       0.91304
    326.04688       0.53804
    326.05298       2.78804
    326.05909       1.78804
    326.06519       1.41304
    326.07130       1.28804
    326.07740       0.16304
    326.08351       1.03804
    326.08961       0.28804
    326.09571       1.03804
    326.10182       2.53804
    326.10792       1.66304
    326.11403       1.66304
    326.12013      -0.58696
    326.12624       0.78804
    326.13234       1.03804
    326.13844       1.03804
    326.14455       1.28804
    326.15065       0.66304
    326.15676       1.16304
    326.16286       0.66304
    326.16897      -0.83696
    326.17507      -0.71196
    326.18117       1.91304
    326.18728       1.78804
    326.19338       1.41304
    326.19949       0.66304
    326.20559      -0.33696
    326.21170      -0.33696
    326.21780      -0.08696
    326.22390       1.03804
    326.23001      -0.21196
    326.23611       0.03804
    326.24222       0.66304
    326.24832       1.91304
    326.25443       0.53804
    326.26053       1.53804
    326.26663       0.91304
    326.27274       0.41304
    326.27884      -0.21196
    326.28495       0.03804
    326.29105       1.41304
    326.29716       0.91304
    326.30326       0.28804
    326.30936      -1.33696
    326.31547      -0.21196
    326.32157       1.03804
    326.32768       1.41304
    326.33378       0.91304
    326.33989       1.03804
    326.34599       0.28804
    326.35209       0.41304
    326.35820      -0.21196
    326.36430       1.78804
    326.37041       1.16304
    326.37651       0.16304
    326.38262       1.16304
    326.38872      -1.46196
    326.39482       1.78804
    326.40093       0.28804
    326.40703       0.53804
    326.41314      -1.58696
    326.41924      -0.46196
    326.42534       0.78804
    326.43145       0.66304
    326.43755       0.66304
    326.44366      -0.33696
    326.44976       0.53804
    326.45587       1.28804
    326.46197       0.66304
    326.46807       0.28804
    326.47418      -0.08696
    326.48028       0.16304
    326.48639       0.91304
    326.49249      -0.96196
    326.49860       0.41304
    326.50470      -0.46196
    326.51080       0.41304
    326.51691       0.41304
    326.52301      -0.33696
    326.52912      -0.21196
    326.53522      -0.33696
    326.54133       1.41304
    326.54743       0.78804
    326.55353      -0.46196
    326.55964      -0.58696
    326.56574       0.16304
    326.57185       0.28804
    326.57795       1.53804
    326.58406      -0.58696
    326.59016      -0.21196
    326.59626       0.16304
    326.60237       1.16304
    326.60847      -0.08696
    326.61458      -0.71196
    326.62068      -0.21196
    326.62679       0.28804
    326.63289       0.41304
    326.63899       1.28804
    326.64510      -0.58696
    326.65120       0.28804
    326.65731       0.66304
    326.66341       2.16304
    326.66952       0.03804
    326.67562      -0.21196
    326.68172      -0.83696
    326.68783      -0.83696
    326.69393       1.16304
    326.70004      -0.58696
    326.70614      -0.08696
    326.71225      -0.46196
    326.71835      -0.96196
    326.72445       0.03804
    326.73056      -0.33696
    326.73666       0.53804
    326.74277      -1.58696
    326.74887      -0.58696
    326.75497      -0.21196
    326.76108       0.91304
    326.76718       0.03804
    326.77329       0.41304
    326.77939      -0.21196
    326.78550      -0.58696
    326.79160       1.28804
    326.79770       1.41304
    326.80381      -1.21196
    326.80991      -1.08696
    326.81602      -0.33696
    326.82212      -0.08696
    326.82823       0.16304
    326.83433      -0.83696
    326.84043       1.41304
    326.84654      -0.21196
    326.85264      -0.96196
    326.85875      -0.96196
    326.86485       1.03804
    326.87096       1.16304
    326.87706      -0.08696
    326.88316      -0.71196
    326.88927      -0.46196
    326.89537      -2.21196
    326.90148       0.41304
    326.90758      -0.08696
    326.91369       1.16304
    326.91979       1.03804
    326.92589      -0.58696
    326.93200      -0.96196
    326.93810      -0.08696
    326.94421      -0.58696
    326.95031       0.91304
    326.95642       0.53804
    326.96252       0.03804
    326.96862      -0.21196
    326.97473      -0.46196
    326.98083      -0.58696
    326.98694       0.28804
    326.99304       0.91304
    326.99915      -0.46196
    327.00525      -1.08696
    327.01135      -0.33696
    327.01746       0.28804
    327.02356      -0.33696
    327.02967       0.16304
    327.03577      -0.71196
    327.04188      -0.83696
    327.04798      -0.33696
    327.05408      -0.96196
    327.06019       0.66304
    327.06629       0.16304
    327.07240       0.28804
    327.07850      -0.58696
    327.08461       0.91304
    327.09071       0.78804
    327.09681      -0.96196
    327.10292      -1.58696
    327.10902      -0.58696
    327.11513      -0.33696
    327.12123       0.53804
    327.12733      -0.96196
    327.13344      -1.08696
    327.13954      -0.58696
    327.14565       0.03804
    327.15175       0.16304
    327.15786       0.66304
    327.16396      -0.71196
    327.17006      -0.83696
    327.17617      -1.83696
    327.18227       0.16304
    327.18838       0.78804
    327.19448      -0.46196
    327.20059      -0.21196
    327.20669      -0.08696
    327.21279      -0.71196
    327.21890       0.66304
    327.22500       0.78804
    327.23111       0.41304
    327.23721      -0.08696
    327.24332      -0.33696
    327.24942      -1.58696
    327.25552      -0.33696
    327.26163       0.03804
    327.26773       1.16304
    327.27384      -0.08696
    327.27994      -0.71196
    327.28605       0.03804
    327.29215       0.16304
    327.29825       0.91304
    327.30436       0.91304
    327.31046       0.78804
    327.31657       0.41304
    327.32267      -2.83696
    327.32878       0.91304
    327.33488       0.53804
    327.34098      -0.46196
    327.34709      -0.33696
    327.35319      -0.08696
    327.35930       0.16304
    327.36540      -0.33696
    327.37151       0.78804
    327.37761       0.16304
    327.38371      -0.58696
    327.38982      -0.08696
    327.39592      -1.33696
    327.40203       1.78804
    327.40813       1.28804
    327.41424       0.53804
    327.42034      -0.46196
    327.42644      -0.08696
    327.43255      -0.08696
    327.43865       0.78804
    327.44476      -0.21196
    327.45086      -0.96196
    327.45696      -1.08696
    327.46307      -1.33696
    327.46917      -0.71196
    327.47528       0.28804
    327.48138       0.41304
    327.48749       0.28804
    327.49359       0.03804
    327.49969      -1.08696
    327.50580      -0.58696
    327.51190       0.66304
    327.51801       1.03804
    327.52411       0.66304
    327.53022      -0.21196
    327.53632      -0.96196
    327.54242      -1.58696
    327.54853      -0.71196
    327.55463       1.16304
    327.56074       0.41304
    327.56684      -0.83696
    327.57295       0.28804
    327.57905      -0.08696
    327.58515       0.16304
    327.59126      -0.33696
    327.59736       0.03804
    327.60347       0.78804
    327.60957       0.03804
    327.61568      -1.46196
    327.62178      -0.71196
    327.62788       0.28804
    327.63399       0.78804
    327.64009      -0.46196
    327.64620      -1.58696
    327.65230      -0.21196
    327.65841       0.41304
    327.66451       0.53804
    327.67061      -0.96196
    327.67672      -1.33696
    327.68282       0.91304
    327.68893       0.53804
    327.69503      -0.21196
    327.70114      -1.46196
    327.70724      -0.08696
    327.71334       0.78804
    327.71945       1.66304
    327.72555      -0.58696
    327.73166      -0.46196
    327.73776       0.53804
    327.74387       0.28804
    327.74997       0.91304
    327.75607      -0.08696
    327.76218      -0.33696
    327.76828      -0.08696
    327.77439       0.41304
    327.78049      -0.83696
    327.78660       0.03804
    327.79270      -0.71196
    327.79880      -0.46196
    327.80491      -0.58696
    327.81101       1.16304
    327.81712       1.16304
    327.82322       0.41304
    327.82932      -0.21196
    327.83543      -0.96196
    327.84153      -0.71196
    327.84764       1.78804
    327.85374       1.16304
    327.85985      -1.96196
    327.86595       0.03804
    327.87205      -0.08696
    327.87816       0.91304
    327.88426       0.53804
    327.89037       0.28804
    327.89647      -1.21196
    327.90258      -1.08696
    327.90868      -0.33696
    327.91478      -1.33696
    327.92089       1.78804
    327.92699       0.91304
    327.93310      -0.46196
    327.93920      -1.08696
    327.94531      -1.83696
    327.95141      -0.08696
    327.95751       1.28804
    327.96362       1.41304
    327.96972      -1.08696
    327.97583       0.66304
    327.98193      -0.21196
    327.98804       0.53804
    327.99414       1.41304
    328.00024       1.03804
    328.00635       0.16304
    328.01245      -0.21196
    328.01856       0.91304
    328.02466      -0.46196
    328.03077      -0.08696
    328.03687      -0.21196
    328.04297       0.66304
    328.04908      -0.21196
    328.05518      -0.58696
    328.06129       0.53804
    328.06739       1.16304
    328.07350      -0.58696
    328.07960      -1.21196
    328.08570      -0.33696
    328.09181      -0.58696
    328.09791       1.16304
    328.10402       1.03804
    328.11012       0.16304
    328.11623       0.16304
    328.12233      -0.83696
    328.12843      -0.33696
    328.13454       0.28804
    328.14064       1.03804
    328.14675       1.03804
    328.15285      -0.58696
    328.15895      -1.33696
    328.16506      -0.08696
    328.17116       0.66304
    328.17727      -0.33696
    328.18337       0.03804
    328.18948       0.41304
    328.19558      -0.21196
    328.20168       0.28804
    328.20779      -0.08696
    328.21389      -0.21196
    328.22000       0.41304
    328.22610       1.16304
    328.23221      -0.71196
    328.23831      -0.08696
    328.24441      -0.08696
    328.25052       0.03804
    328.25662       2.03804
    328.26273      -0.58696
    328.26883       0.91304
    328.27494      -0.21196
    328.28104       0.16304
    328.28714      -0.71196
    328.29325      -0.21196
    328.29935       0.16304
    328.30546      -1.08696
    328.31156      -1.21196
    328.31767      -0.58696
    328.32377       0.03804
    328.32987       1.91304
    328.33598       0.16304
    328.34208      -0.58696
    328.34819       0.03804
    328.35429      -0.58696
    328.36040       1.28804
    328.36650       0.66304
    328.37260       0.66304
    328.37871       0.03804
    328.38481      -1.71196
    328.39092      -0.83696
    328.39702      -0.58696
    328.40313       0.41304
    328.40923       1.03804
    328.41533      -1.08696
    328.42144      -0.08696
    328.42754      -1.21196
    328.43365      -0.21196
    328.43975      -0.33696
    328.44586       0.28804
    328.45196       0.28804
    328.45806      -0.08696
    328.46417      -1.08696
    328.47027      -0.96196
    328.47638       0.41304
    328.48248       1.03804
    328.48859      -0.96196
    328.49469      -0.08696
    328.50079      -1.46196
    328.50690      -0.46196
    328.51300      -0.71196
    328.51911      -0.46196
    328.52521       0.78804
    328.53131      -1.58696
    328.53742       0.41304
    328.54352      -0.33696
    328.54963      -0.21196
    328.55573      -0.58696
    328.56184       1.03804
    328.56794       1.16304
    328.57404       0.16304
    328.58015      -0.46196
    328.58625      -1.08696
    328.59236      -0.96196
    328.59846       0.91304
    328.60457       0.66304
    328.61067       0.53804
    328.61677      -0.46196
    328.62288       0.78804
    328.62898       0.03804
    328.63509      -1.33696
    328.64119      -0.46196
    328.64730       0.28804
    328.65340       1.41304
    328.65950       0.66304
    328.66561       0.78804
    328.67171       1.28804
    328.67782      -0.33696
    328.68392      -0.08696
    328.69003       0.53804
    328.69613      -1.08696
    328.70223       1.91304
    328.70834      -0.08696
    328.71444       0.16304
    328.72055      -2.08696
    328.72665      -1.08696
    328.73276       1.78804
    328.73886       1.41304
    328.74496       0.03804
    328.75107      -0.58696
    328.75717      -0.08696
    328.76328      -0.71196
    328.76938       0.91304
    328.77549       0.91304
    328.78159      -1.46196
    328.78769      -1.46196
    328.79380      -0.58696
    328.79990       0.16304
    328.80601       0.66304
    328.81211       0.03804
    328.81822       0.41304
    328.82432      -0.46196
    328.83042       0.28804
    328.83653      -0.21196
    328.84263      -0.71196
    328.84874      -0.33696
    328.85484       0.28804
    328.86094       0.53804
    328.86705       0.28804
    328.87315      -1.46196
    328.87926      -1.33696
    328.88536      -0.46196
    328.89147       0.66304
    328.89757       0.78804
    328.90367      -0.33696
    328.90978      -0.71196
    328.91588      -0.21196
    328.92199      -0.71196
    328.92809      -0.08696
    328.93420      -0.33696
    328.94030      -0.08696
    328.94640      -0.33696
    328.95251       0.41304
    328.95861      -1.08696
    328.96472      -0.83696
    328.97082      -0.08696
    328.97693       0.53804
    328.98303       0.53804
    328.98913       0.28804
    328.99524      -1.33696
    329.00134       0.28804
    329.00745       0.16304
    329.01355       0.78804
    329.01966      -0.08696
    329.02576      -1.21196
    329.03186      -1.08696
    329.03797      -0.08696
    329.04407      -0.71196
    329.05018      -0.46196
    329.05628       0.28804
    329.06239       0.53804
    329.06849       0.91304
    329.07459      -0.96196
    329.08070       0.16304
    329.08680       0.66304
    329.09291       1.91304
    329.09901       0.16304
    329.10512      -0.83696
    329.11122      -0.96196
    329.11732      -0.83696
    329.12343       2.03804
    329.12953       0.91304
    329.13564      -0.96196
    329.14174      -0.58696
    329.14785      -0.83696
    329.15395       0.53804
    329.16005       0.16304
    329.16616      -0.46196
    329.17226       0.28804
    329.17837       0.53804
    329.18447      -0.58696
    329.19058       1.66304
    329.19668      -0.21196
    329.20278       0.16304
    329.20889      -0.08696
    329.21499      -0.33696
    329.22110      -0.71196
    329.22720      -0.33696
    329.23330       0.78804
    329.23941       0.16304
    329.24551      -1.58696
    329.25162      -1.58696
    329.25772       0.53804
    329.26383       0.41304
    329.26993       1.03804
    329.27603       1.28804
    329.28214       1.16304
    329.28824       0.41304
    329.29435      -0.58696
    329.30045      -0.96196
    329.30656      -0.08696
    329.31266       0.53804
    329.31876      -0.96196
    329.32487       0.41304
    329.33097       1.66304
    329.33708       1.53804
    329.34318       0.53804
    329.34929      -1.71196
    329.35539      -0.08696
    329.36149      -0.83696
    329.36760       0.78804
    329.37370       1.28804
    329.37981      -0.33696
    329.38591       0.53804
    329.39202      -0.46196
    329.39812       1.16304
    329.40422       0.28804
    329.41033      -0.21196
    329.41643      -0.21196
    329.42254       0.78804
    329.42864      -0.21196
    329.43475       0.28804
    329.44085       0.41304
    329.44695       1.78804
    329.45306      -0.83696
    329.45916      -0.21196
    329.46527      -0.21196
    329.47137      -1.08696
    329.47748       3.03804
    329.48358       0.66304
    329.48968       1.28804
    329.49579       0.78804
    329.50189       0.41304
    329.50800       0.28804
    329.51410       0.16304
    329.52021       0.41304
    329.52631       1.53804
    329.53241       1.78804
    329.53852       1.41304
    329.54462      -0.58696
    329.55073      -1.96196
    329.55683      -1.21196
    329.56293       0.66304
    329.56904       0.03804
    329.57514       0.16304
    329.58125       1.41304
    329.58735       1.91304
    329.59346       0.16304
    329.59956       0.78804
    329.60566       0.03804
    329.61177       0.41304
    329.61787      -0.96196
    329.62398       0.66304
    329.63008       0.66304
    329.63619       0.16304
    329.64229       0.28804
    329.64839      -1.58696
    329.65450       0.66304
    329.66060       0.66304
    329.66671       2.03804
    329.67281      -0.21196
    329.67892      -0.71196
    329.68502      -0.58696
    329.69112       0.53804
    329.69723       1.53804
    329.70333       0.78804
    329.70944       0.78804
    329.71554       1.78804
    329.72165       0.03804
    329.72775       0.03804
    329.73385      -1.08696
    329.73996       0.03804
    329.74606       0.66304
    329.75217      -0.21196
    329.75827       0.66304
    329.76438      -0.71196
    329.77048      -0.08696
    329.77658       0.28804
    329.78269      -0.08696
    329.78879      -0.33696
    329.79490       0.91304
    329.80100       0.41304
    329.80711       1.28804
    329.81321      -0.58696
    329.81931      -0.96196
    329.82542       0.91304
    329.83152       0.53804
    329.83763       1.28804
    329.84373       0.03804
    329.84984       1.03804
    329.85594      -0.46196
    329.86204       0.16304
    329.86815      -0.08696
    329.87425      -0.33696
    329.88036      -0.21196
    329.88646      -0.21196
    329.89257      -1.08696
    329.89867      -0.46196
    329.90477       0.91304
    329.91088       1.16304
    329.91698       1.41304
    329.92309      -0.08696
    329.92919       0.28804
    329.93529      -0.21196
    329.94140       0.78804
    329.94750      -0.08696
    329.95361      -0.58696
    329.95971       0.28804
    329.96582       1.41304
    329.97192       1.28804
    329.97802      -0.71196
    329.98413      -1.33696
    329.99023      -0.08696
    329.99634       0.66304
    330.00244       0.16304
    330.00855      -0.33696
    330.01465       0.28804
    330.02075       0.41304
    330.02686       0.91304
    330.03296       2.03804
    330.03907      -1.08696
    330.04517      -0.71196
    330.05128       0.16304
    330.05738       0.66304
    330.06348      -0.08696
    330.06959       0.41304
    330.07569       0.28804
    330.08180      -0.46196
    330.08790      -0.08696
    330.09401      -2.33696
    330.10011      -0.33696
    330.10621       1.16304
    330.11232       0.53804
    330.11842      -0.33696
    330.12453      -0.21196
    330.13063       0.16304
    330.13674       0.66304
    330.14284       0.16304
    330.14894       0.66304
    330.15505       1.16304
    330.16115       0.41304
    330.16726       0.28804
    330.17336       0.53804
    330.17947      -1.58696
    330.18557      -0.21196
    330.19167       0.41304
    330.19778       0.78804
    330.20388      -0.71196
    330.20999       1.41304
    330.21609       1.03804
    330.22220       0.03804
    330.22830      -0.83696
    330.23440       1.53804
    330.24051       0.53804
    330.24661       0.41304
    330.25272      -0.83696
    330.25882      -0.71196
    330.26492      -0.21196
    330.27103      -1.46196
    330.27713       0.16304
    330.28324      -0.83696
    330.28934       0.91304
    330.29545       0.78804
    330.30155      -2.21196
    330.30765       0.28804
    330.31376       0.28804
    330.31986       1.41304
    330.32597       0.28804
    330.33207       0.28804
    330.33818       0.28804
    330.34428      -0.46196
    330.35038       0.53804
    330.35649       0.41304
    330.36259       0.78804
    330.36870       0.41304
    330.37480       1.03804
    330.38091      -0.71196
    330.38701      -0.96196
    330.39311       0.28804
    330.39922      -0.33696
    330.40532      -0.08696
    330.41143       1.16304
    330.41753      -0.83696
    330.42364      -1.21196
    330.42974       0.91304
    330.43584      -0.71196
    330.44195       1.78804
    330.44805       1.16304
    330.45416       0.53804
    330.46026       1.16304
    330.46637      -1.83696
    330.47247      -1.08696
    330.47857      -0.71196
    330.48468       0.53804
    330.49078       0.53804
    330.49689       0.66304
    330.50299       0.66304
    330.50910       0.03804
    330.51520      -0.21196
    330.52130       0.41304
    330.52741      -0.33696
    330.53351      -0.21196
    330.53962       0.53804
    330.54572       3.28804
    330.55183       1.16304
    330.55793       0.78804
    330.56403       0.66304
    330.57014      -0.58696
    330.57624       0.03804
    330.58235       0.53804
    330.58845       1.28804
    330.59455       0.53804
    330.60066       0.03804
    330.60676       0.03804
    330.61287       0.91304
    330.61897       0.91304
    330.62508       0.03804
    330.63118      -0.33696
    330.63728       1.03804
    330.64339       0.66304
    330.64949       1.28804
    330.65560      -0.46196
    330.66170       0.78804
    330.66781       0.28804
    330.67391      -0.96196
    330.68001      -0.08696
    330.68612      -1.33696
    330.69222      -0.46196
    330.69833       1.03804
    330.70443       0.28804
    330.71054       0.28804
    330.71664      -1.58696
    330.72274       0.66304
    330.72885       0.41304
    330.73495       0.53804
    330.74106       0.03804
    330.74716      -1.96196
    330.75327      -0.08696
    330.75937       0.03804
    330.76547       0.91304
    330.77158       0.28804
    330.77768      -0.33696
    330.78379       1.16304
    330.78989      -1.46196
    330.79600       0.28804
    330.80210       0.03804
    330.80820       1.03804
    330.81431       0.53804
    330.82041      -1.08696
    330.82652      -0.58696
    330.83262      -0.96196
    330.83873      -0.58696
    330.84483       1.66304
    330.85093       0.16304
    330.85704       0.53804
    330.86314       2.03804
    330.86925       0.16304
    330.87535      -0.46196
    330.88146      -0.96196
    330.88756       1.28804
    330.89366       0.66304
    330.89977      -0.58696
    330.90587      -0.08696
    330.91198      -0.33696
    330.91808      -0.83696
    330.92419      -0.46196
    330.93029      -0.21196
    330.93639       0.91304
    330.94250      -0.21196
    330.94860       0.91304
    330.95471      -0.21196
    330.96081       0.78804
    330.96691       2.03804
    330.97302      -0.08696
    330.97912      -0.83696
    330.98523      -0.33696
    330.99133       0.03804
    330.99744       0.03804
    331.00354      -0.08696
    331.00964      -0.46196
    331.01575      -0.33696
    331.02185      -0.08696
    331.02796      -0.83696
    331.03406       0.16304
    331.04017      -0.21196
    331.04627       0.53804
    331.05237       1.78804
    331.05848       0.03804
    331.06458      -0.71196
    331.07069       0.28804
    331.07679       0.66304
    331.08290       1.16304
    331.08900       0.03804
    331.09510       0.53804
    331.10121      -0.83696
    331.10731       0.41304
    331.11342      -0.33696
    331.11952      -0.58696
    331.12563       0.41304
    331.13173       0.78804
    331.13783       0.28804
    331.14394      -0.71196
    331.15004      -1.08696
    331.15615      -0.08696
    331.16225       2.03804
    331.16836       1.41304
    331.17446      -0.21196
    331.18056       0.41304
    331.18667       0.16304
    331.19277       0.53804
    331.19888       0.66304
    331.20498      -0.58696
    331.21109       0.66304
    331.21719       1.91304
    331.22329      -0.46196
    331.22940      -0.33696
    331.23550      -1.21196
    331.24161      -0.58696
    331.24771       0.16304
    331.25382       0.91304
    331.25992       1.66304
    331.26602      -0.21196
    331.27213       0.91304
    331.27823      -0.83696
    331.28434      -0.33696
    331.29044       2.28804
    331.29654      -0.33696
    331.30265       1.16304
    331.30875      -0.21196
    331.31486       0.78804
    331.32096      -0.08696
    331.32707      -1.08696
    331.33317       1.03804
    331.33927       0.53804
    331.34538      -1.21196
    331.35148       1.03804
    331.35759      -1.71196
    331.36369       0.53804
    331.36980      -0.71196
    331.37590       1.91304
    331.38200       0.28804
    331.38811      -1.83696
    331.39421       1.03804
    331.40032       0.03804
    331.40642       1.66304
    331.41253       0.28804
    331.41863      -0.33696
    331.42473       1.16304
    331.43084      -0.46196
    331.43694      -0.83696
    331.44305      -0.58696
    331.44915      -1.83696
    331.45526       2.03804
    331.46136       0.03804
    331.46746      -0.08696
    331.47357      -0.33696
    331.47967       0.41304
    331.48578       0.78804
    331.49188       0.28804
    331.49799       0.78804
    331.50409       1.41304
    331.51019       1.78804
    331.51630      -0.33696
    331.52240      -1.08696
    331.52851      -0.58696
    331.53461       1.53804
    331.54072       1.53804
    331.54682      -0.08696
    331.55292      -0.96196
    331.55903       0.03804
    331.56513      -0.08696
    331.57124       0.78804
    331.57734       0.28804
    331.58345      -0.21196
    331.58955       2.03804
    331.59565       0.28804
    331.60176       0.91304
    331.60786      -0.08696
    331.61397      -0.46196
    331.62007       1.41304
    331.62618       0.91304
    331.63228       1.28804
    331.63838       0.03804
    331.64449      -0.83696
    331.65059      -1.58696
    331.65670      -2.08696
    331.66280       0.78804
    331.66890       0.78804
    331.67501       1.53804
    331.68111       0.41304
    331.68722       0.03804
    331.69332      -0.46196
    331.69943       0.66304
    331.70553       0.16304
    331.71163       1.28804
    331.71774       1.03804
    331.72384       1.41304
    331.72995      -0.08696
    331.73605      -0.08696
    331.74216       0.28804
    331.74826       0.28804
    331.75436       0.66304
    331.76047       0.66304
    331.76657       1.78804
    331.77268      -1.46196
    331.77878       0.41304
    331.78489      -0.96196
    331.79099       0.78804
    331.79709       1.53804
    331.80320       0.03804
    331.80930       1.16304
    331.81541      -0.33696
    331.82151      -0.21196
    331.82762      -1.21196
    331.83372      -1.33696
    331.83982       1.03804
    331.84593      -0.58696
    331.85203       1.16304
    331.85814      -0.08696
    331.86424      -0.46196
    331.87035       0.16304
    331.87645       0.41304
    331.88255      -0.58696
    331.88866       0.53804
    331.89476       1.91304
    331.90087       1.28804
    331.90697       0.53804
    331.91308      -0.83696
    331.91918       0.03804
    331.92528       0.66304
    331.93139       1.28804
    331.93749       0.91304
    331.94360      -0.08696
    331.94970      -0.33696
    331.95581       0.41304
    331.96191       1.16304
    331.96801       0.41304
    331.97412       0.78804
    331.98022       1.16304
    331.98633      -0.08696
    331.99243       0.16304
    331.99853      -0.71196
    332.00464       0.78804
    332.01074       1.66304
    332.01685       0.41304
    332.02295       0.66304
    332.02906      -0.21196
    332.03516      -0.83696
    332.04126       1.53804
    332.04737       2.28804
    332.05347      -0.83696
    332.05958      -0.21196
    332.06568      -0.21196
    332.07179      -1.21196
    332.07789       0.91304
    332.08399      -0.71196
    332.09010       1.53804
    332.09620       1.28804
    332.10231       0.78804
    332.10841       1.78804
    332.11452      -0.08696
    332.12062      -0.96196
    332.12672       0.53804
    332.13283       0.66304
    332.13893       1.66304
    332.14504      -0.08696
    332.15114       0.16304
    332.15725      -0.46196
    332.16335      -0.21196
    332.16945      -0.33696
    332.17556       0.91304
    332.18166       0.91304
    332.18777       0.03804
    332.19387      -0.33696
    332.19998      -0.21196
    332.20608       1.28804
    332.21218       1.53804
    332.21829      -1.46196
    332.22439       0.28804
    332.23050      -0.46196
    332.23660       0.03804
    332.24271       1.41304
    332.24881      -0.33696
    332.25491      -0.21196
    332.26102       1.03804
    332.26712      -0.58696
    332.27323       0.41304
    332.27933       0.78804
    332.28544       0.41304
    332.29154       0.53804
    332.29764      -1.21196
    332.30375       0.16304
    332.30985       0.28804
    332.31596       2.03804
    332.32206       0.78804
    332.32817       0.28804
    332.33427       0.16304
    332.34037      -1.08696
    332.34648      -0.33696
    332.35258       1.28804
    332.35869       1.16304
    332.36479      -0.71196
    332.37089       0.03804
    332.37700      -1.08696
    332.38310      -0.71196
    332.38921       1.66304
    332.39531       0.66304
    332.40142       0.28804
    332.40752       2.41304
    332.41362       0.91304
    332.41973      -0.71196
    332.42583       0.28804
    332.43194      -0.21196
    332.43804       1.53804
    332.44415       0.28804
    332.45025       1.78804
    332.45635      -0.58696
    332.46246      -0.71196
    332.46856       2.16304
    332.47467       1.41304
    332.48077       1.41304
    332.48688      -0.08696
    332.49298       0.78804
    332.49908       0.53804
    332.50519      -0.58696
    332.51129       0.03804
    332.51740       0.28804
    332.52350       1.53804
    332.52961       1.91304
    332.53571       1.66304
    332.54181      -0.21196
    332.54792      -1.21196
    332.55402      -0.83696
    332.56013       1.03804
    332.56623       2.03804
    332.57234       0.41304
    332.57844      -0.08696
    332.58454       0.66304
    332.59065       0.41304
    332.59675       0.66304
    332.60286      -0.71196
    332.60896       0.03804
    332.61507      -0.46196
    332.62117       0.28804
    332.62727       1.78804
    332.63338       0.91304
    332.63948      -0.58696
    332.64559      -0.21196
    332.65169      -0.08696
    332.65780       1.91304
    332.66390       1.03804
    332.67000       1.03804
    332.67611       1.16304
    332.68221      -0.58696
    332.68832      -0.71196
    332.69442      -1.08696
    332.70052      -0.71196
    332.70663       1.28804
    332.71273       2.03804
    332.71884       0.28804
    332.72494       1.66304
    332.73105       0.66304
    332.73715       1.03804
    332.74325       0.03804
    332.74936      -0.08696
    332.75546       0.78804
    332.76157       0.91304
    332.76767      -0.83696
    332.77378       0.66304
    332.77988       0.91304
    332.78598       0.03804
    332.79209       0.78804
    332.79819       0.78804
    332.80430      -0.08696
    332.81040       0.41304
    332.81651       0.66304
    332.82261       1.03804
    332.82871       1.03804
    332.83482       1.03804
    332.84092      -0.96196
    332.84703      -0.83696
    332.85313       0.16304
    332.85924      -1.58696
    332.86534      -0.46196
    332.87144      -0.21196
    332.87755       0.66304
    332.88365      -0.33696
    332.88976       0.91304
    332.89586       0.16304
    332.90197       0.16304
    332.90807      -0.96196
    332.91417      -0.96196
    332.92028      -0.33696
    332.92638       1.03804
    332.93249      -0.21196
    332.93859       0.78804
    332.94470       0.16304
    332.95080       0.66304
    332.95690      -0.58696
    332.96301       0.03804
    332.96911      -2.33696
    332.97522      -0.21196
    332.98132       0.41304
    332.98743      -0.21196
    332.99353       1.16304
    332.99963      -0.83696
    333.00574      -0.58696
    333.01184      -0.71196
    333.01795      -0.21196
    333.02405       1.03804
    333.03016       0.66304
    333.03626       1.28804
    333.04236       0.16304
    333.04847       0.16304
    333.05457      -0.08696
    333.06068       0.53804
    333.06678      -0.71196
    333.07288       0.41304
    333.07899       0.91304
    333.08509       1.41304
    333.09120       1.03804
    333.09730       1.03804
    333.10341      -0.46196
    333.10951       0.66304
    333.11561       0.28804
    333.12172      -1.46196
    333.12782      -0.46196
    333.13393      -0.58696
    333.14003       1.41304
    333.14614       1.78804
    333.15224       1.91304
    333.15834       0.41304
    333.16445      -0.46196
    333.17055      -0.83696
    333.17666       0.16304
    333.18276       0.28804
    333.18887       1.28804
    333.19497       0.53804
    333.20107       0.66304
    333.20718       0.41304
    333.21328      -1.33696
    333.21939       0.41304
    333.22549      -0.21196
    333.23160       0.28804
    333.23770       3.16304
    333.24380       1.53804
    333.24991       1.16304
    333.25601      -0.83696
    333.26212      -0.46196
    333.26822      -1.58696
    333.27433       1.66304
    333.28043       0.53804
    333.28653       0.28804
    333.29264       0.16304
    333.29874       0.78804
    333.30485       0.16304
    333.31095       0.16304
    333.31706      -0.96196
    333.32316      -1.08696
    333.32926       0.91304
    333.33537       0.53804
    333.34147       0.28804
    333.34758      -0.96196
    333.35368      -0.33696
    333.35979       0.78804
    333.36589       2.28804
    333.37199       1.03804
    333.37810       0.78804
    333.38420       0.53804
    333.39031      -0.83696
    333.39641      -0.83696
    333.40251       1.78804
    333.40862       0.66304
    333.41472       0.28804
    333.42083      -0.08696
    333.42693      -0.96196
    333.43304       1.28804
    333.43914       0.28804
    333.44524       0.53804
    333.45135      -0.83696
    333.45745       0.66304
    333.46356       0.91304
    333.46966       0.66304
    333.47577       0.28804
    333.48187      -0.33696
    333.48797      -0.33696
    333.49408       1.03804
    333.50018      -0.46196
    333.50629       1.66304
    333.51239       0.78804
    333.51850      -0.71196
    333.52460       0.16304
    333.53070      -0.46196
    333.53681       1.28804
    333.54291       0.91304
    333.54902       0.41304
    333.55512      -0.96196
    333.56123       0.28804
    333.56733       1.16304
    333.57343       0.66304
    333.57954       0.66304
    333.58564       0.28804
    333.59175      -0.46196
    333.59785      -0.58696
    333.60396      -0.96196
    333.61006      -0.08696
    333.61616       1.53804
    333.62227       0.16304
    333.62837      -1.21196
    333.63448      -0.08696
    333.64058       0.28804
    333.64669       0.91304
    333.65279       1.66304
    333.65889      -0.08696
    333.66500      -0.46196
    333.67110      -0.71196
    333.67721      -0.08696
    333.68331       2.53804
    333.68942       1.03804
    333.69552       0.41304
    333.70162       0.66304
    333.70773      -1.33696
    333.71383       0.53804
    333.71994      -0.08696
    333.72604      -0.46196
    333.73215       0.16304
    333.73825      -0.83696
    333.74435       1.03804
    333.75046       0.03804
    333.75656       0.66304
    333.76267      -0.58696
    333.76877       0.28804
    333.77487       0.41304
    333.78098       1.91304
    333.78708       1.41304
    333.79319      -0.08696
    333.79929      -2.21196
    333.80540      -0.58696
    333.81150       0.41304
    333.81760       0.41304
    333.82371       0.91304
    333.82981       1.41304
    333.83592       1.03804
    333.84202      -0.21196
    333.84813      -0.08696
    333.85423      -0.33696
    333.86033      -0.96196
    333.86644       1.03804
    333.87254       0.53804
    333.87865       1.03804
    333.88475       1.16304
    333.89086       0.53804
    333.89696       0.03804
    333.90306       0.28804
    333.90917       0.03804
    333.91527      -0.21196
    333.92138       0.41304
    333.92748       0.16304
    333.93359      -0.71196
    333.93969       1.03804
    333.94579      -0.96196
    333.95190       0.16304
    333.95800       0.66304
    333.96411      -0.33696
    333.97021       0.41304
    333.97632       0.53804
    333.98242      -0.46196
    333.98852       0.03804
    333.99463       1.16304
    334.00073       2.91304
    334.00684       0.91304
    334.01294       0.91304
    334.01905      -1.33696
    334.02515      -0.58696
    334.03125      -0.96196
    334.03736       0.53804
    334.04346       2.66304
    334.04957       0.91304
    334.05567      -0.33696
    334.06178      -1.96196
    334.06788       0.03804
    334.07398       0.53804
    334.08009       1.03804
    334.08619       1.78804
    334.09230      -0.71196
    334.09840      -1.33696
    334.10450      -0.33696
    334.11061       0.91304
    334.11671       0.66304
    334.12282       1.41304
    334.12892      -0.21196
    334.13503      -0.46196
    334.14113       0.03804
    334.14723       0.53804
    334.15334       0.03804
    334.15944       0.16304
    334.16555      -0.21196
    334.17165       1.41304
    334.17776       1.91304
    334.18386       0.53804
    334.18996      -0.96196
    334.19607      -0.46196
    334.20217      -0.33696
    334.20828       1.41304
    334.21438       1.91304
    334.22049       0.66304
    334.22659       0.03804
    334.23269       0.78804
    334.23880       0.16304
    334.24490       0.78804
    334.25101      -0.08696
    334.25711      -0.96196
    334.26322      -0.08696
    334.26932       0.66304
    334.27542       0.28804
    334.28153       3.03804
    334.28763       0.78804
    334.29374       0.28804
    334.29984      -0.21196
    334.30595       1.28804
    334.31205       1.91304
    334.31815       0.66304
    334.32426       0.03804
    334.33036       0.28804
    334.33647       0.28804
    334.34257       1.03804
    334.34868       0.41304
    334.35478       1.16304
    334.36088       0.41304
    334.36699       1.16304
    334.37309       0.03804
    334.37920      -0.08696
    334.38530       1.66304
    334.39141       0.66304
    334.39751      -0.96196
    334.40361       0.78804
    334.40972       1.03804
    334.41582       2.41304
    334.42193       1.03804
    334.42803       0.91304
    334.43414       0.78804
    334.44024      -1.08696
    334.44634       0.53804
    334.45245      -0.83696
    334.45855      -0.33696
    334.46466      -1.08696
    334.47076      -0.21196
    334.47686       1.66304
    334.48297       1.16304
    334.48907       1.28804
    334.49518       0.28804
    334.50128       0.91304
    334.50739       0.41304
    334.51349      -0.96196
    334.51959      -0.71196
    334.52570      -1.21196
    334.53180       1.03804
    334.53791       2.41304
    334.54401       1.28804
    334.55012      -0.46196
    334.55622      -0.21196
    334.56232       0.66304
    334.56843       0.16304
    334.57453      -0.46196
    334.58064       0.28804
    334.58674      -0.33696
    334.59285      -0.08696
    334.59895       2.16304
    334.60505       1.78804
    334.61116       1.16304
    334.61726       0.28804
    334.62337       0.03804
    334.62947       0.41304
    334.63558       1.03804
    334.64168      -0.08696
    334.64778      -0.71196
    334.65389       0.78804
    334.65999       1.28804
    334.66610       0.53804
    334.67220      -0.08696
    334.67831      -0.46196
    334.68441       0.28804
    334.69051       0.78804
    334.69662       0.41304
    334.70272       0.03804
    334.70883       1.28804
    334.71493       0.78804
    334.72104       1.03804
    334.72714       0.41304
    334.73324       0.78804
    334.73935       0.03804
    334.74545      -0.71196
    334.75156       0.03804
    334.75766       1.28804
    334.76377       1.41304
    334.76987       2.41304
    334.77597       0.53804
    334.78208       0.28804
    334.78818       0.03804
    334.79429      -0.58696
    334.80039       1.53804
    334.80649       1.91304
    334.81260       1.28804
    334.81870      -0.21196
    334.82481      -0.21196
    334.83091       0.28804
    334.83702      -0.46196
    334.84312       1.28804
    334.84922       0.78804
    334.85533       1.03804
    334.86143       0.91304
    334.86754      -0.21196
    334.87364       1.66304
    334.87975      -0.21196
    334.88585       1.53804
    334.89195      -0.21196
    334.89806      -0.08696
    334.90416       0.53804
    334.91027      -0.08696
    334.91637      -1.21196
    334.92248      -0.33696
    334.92858       0.41304
    334.93468       2.03804
    334.94079       2.16304
    334.94689       1.41304
    334.95300      -0.21196
    334.95910       0.28804
    334.96521       0.03804
    334.97131      -0.83696
    334.97741       1.28804
    334.98352       1.16304
    334.98962       0.41304
    334.99573       1.03804
    335.00183      -0.83696
    335.00794       0.03804
    335.01404      -0.83696
    335.02014      -0.83696
    335.02625       1.41304
    335.03235       0.28804
    335.03846       1.16304
    335.04456       0.16304
    335.05067       1.03804
    335.05677      -1.33696
    335.06287      -0.21196
    335.06898       1.78804
    335.07508       2.03804
    335.08119       0.28804
    335.08729      -1.83696
    335.09340      -1.21196
    335.09950       0.41304
    335.10560       1.16304
    335.11171       0.66304
    335.11781       0.16304
    335.12392      -0.21196
    335.13002      -0.33696
    335.13613       1.53804
    335.14223       1.91304
    335.14833       0.28804
    335.15444      -0.46196
    335.16054      -0.08696
    335.16665       0.03804
    335.17275       0.28804
    335.17885       0.53804
    335.18496       1.53804
    335.19106       0.53804
    335.19717       1.78804
    335.20327       0.91304
    335.20938       1.28804
    335.21548      -0.96196
    335.22158      -0.08696
    335.22769      -0.21196
    335.23379      -0.08696
    335.23990       1.28804
    335.24600       1.41304
    335.25211       0.03804
    335.25821      -0.33696
    335.26431       0.91304
    335.27042      -0.96196
    335.27652      -0.08696
    335.28263      -0.21196
    335.28873       1.66304
    335.29484       0.78804
    335.30094       0.78804
    335.30704      -0.21196
    335.31315      -0.33696
    335.31925       0.53804
    335.32536       0.16304
    335.33146       0.16304
    335.33757       2.03804
    335.34367       2.78804
    335.34977       0.16304
    335.35588      -0.08696
    335.36198       1.78804
    335.36809      -0.21196
    335.37419      -0.58696
    335.38030       1.03804
    335.38640       1.28804
    335.39250       2.28804
    335.39861       2.53804
    335.40471      -0.46196
    335.41082      -0.96196
    335.41692      -0.33696
    335.42303       1.03804
    335.42913      -0.08696
    335.43523      -0.08696
    335.44134       1.03804
    335.44744       0.66304
    335.45355       0.78804
    335.45965       0.91304
    335.46576       0.78804
    335.47186       0.78804
    335.47796       0.53804
    335.48407       0.41304
    335.49017       2.41304
    335.49628      -0.08696
    335.50238       0.66304
    335.50848       0.03804
    335.51459       0.41304
    335.52069       0.91304
    335.52680      -0.21196
    335.53290      -0.46196
    335.53901       0.53804
    335.54511       0.53804
    335.55121       2.41304
    335.55732       0.78804
    335.56342       0.66304
    335.56953       0.28804
    335.57563      -0.21196
    335.58174       0.78804
    335.58784      -0.08696
    335.59394       2.16304
    335.60005       1.41304
    335.60615       0.91304
    335.61226       0.78804
    335.61836      -1.71196
    335.62447      -0.58696
    335.63057       0.03804
    335.63667       0.41304
    335.64278       0.78804
    335.64888       2.03804
    335.65499       1.78804
    335.66109       0.28804
    335.66720      -0.08696
    335.67330      -1.08696
    335.67940       0.91304
    335.68551      -0.33696
    335.69161       1.53804
    335.69772       0.66304
    335.70382       1.41304
    335.70993       1.53804
    335.71603       0.41304
    335.72213       0.53804
    335.72824       0.28804
    335.73434       0.16304
    335.74045       0.53804
    335.74655       0.78804
    335.75266       1.91304
    335.75876       0.78804
    335.76486       0.03804
    335.77097       0.03804
    335.77707      -0.58696
    335.78318       1.41304
    335.78928       1.91304
    335.79539       1.53804
    335.80149       1.91304
    335.80759       1.16304
    335.81370       1.03804
    335.81980      -0.58696
    335.82591       1.78804
    335.83201      -1.08696
    335.83812      -0.71196
    335.84422       0.78804
    335.85032       1.78804
    335.85643       2.03804
    335.86253       2.03804
    335.86864      -1.46196
    335.87474       0.41304
    335.88084       0.16304
    335.88695       0.41304
    335.89305       1.66304
    335.89916       1.28804
    335.90526       0.28804
    335.91137      -1.21196
    335.91747       0.41304
    335.92357       0.16304
    335.92968       1.41304
    335.93578       1.53804
    335.94189      -0.33696
    335.94799      -0.58696
    335.95410      -0.33696
    335.96020       1.41304
    335.96630       1.78804
    335.97241       1.41304
    335.97851       0.28804
    335.98462       0.78804
    335.99072       0.41304
    335.99683       0.78804
    336.00293       0.16304
    336.00903       0.91304
    336.01514      -0.33696
    336.02124       1.78804
    336.02735       0.78804
    336.03345      -1.21196
    336.03956      -0.08696
    336.04566      -0.33696
    336.05176       1.03804
    336.05787       0.78804
    336.06397       1.41304
    336.07008       0.53804
    336.07618       0.28804
    336.08229      -1.96196
    336.08839      -0.33696
    336.09449       1.41304
    336.10060       1.91304
    336.10670       1.03804
    336.11281      -0.46196
    336.11891      -0.21196
    336.12502      -0.33696
    336.13112       0.03804
    336.13722       0.16304
    336.14333       0.53804
    336.14943       0.66304
    336.15554       2.03804
    336.16164       0.78804
    336.16775       0.03804
    336.17385      -0.46196
    336.17995       2.41304
    336.18606       2.41304
    336.19216       1.03804
    336.19827       0.53804
    336.20437      -1.21196
    336.21047      -0.83696
    336.21658       1.41304
    336.22268       1.66304
    336.22879       1.28804
    336.23489      -0.71196
    336.24100       1.41304
    336.24710       0.91304
    336.25320       0.53804
    336.25931       0.53804
    336.26541       2.03804
    336.27152       1.28804
    336.27762       1.66304
    336.28373       0.16304
    336.28983      -0.46196
    336.29593      -0.83696
    336.30204       0.66304
    336.30814       1.41304
    336.31425       1.91304
    336.32035       0.03804
    336.32646      -0.33696
    336.33256       1.16304
    336.33866       0.53804
    336.34477       0.16304
    336.35087       0.28804
    336.35698      -0.71196
    336.36308       0.91304
    336.36919       1.03804
    336.37529       0.66304
    336.38139       1.53804
    336.38750       0.91304
    336.39360       0.66304
    336.39971      -0.33696
    336.40581       0.78804
    336.41192       1.03804
    336.41802       0.16304
    336.42412       1.16304
    336.43023       0.53804
    336.43633       1.03804
    336.44244       1.03804
    336.44854       0.16304
    336.45465       1.41304
    336.46075       0.16304
    336.46685      -0.96196
    336.47296      -0.58696
    336.47906       0.78804
    336.48517       2.28804
    336.49127       0.91304
    336.49738       0.91304
    336.50348      -0.58696
    336.50958       0.41304
    336.51569       1.66304
    336.52179       1.78804
    336.52790       0.91304
    336.53400       0.41304
    336.54010       0.28804
    336.54621      -0.46196
    336.55231      -0.21196
    336.55842       0.03804
    336.56452       2.03804
    336.57063       0.91304
    336.57673       0.53804
    336.58283      -0.71196
    336.58894      -0.33696
    336.59504      -0.33696
    336.60115       0.66304
    336.60725       1.41304
    336.61336       1.28804
    336.61946       0.28804
    336.62556       0.16304
    336.63167       1.41304
    336.63777       0.28804
    336.64388       0.66304
    336.64998       0.41304
    336.65609      -0.46196
    336.66219       0.78804
    336.66829       0.41304
    336.67440      -0.33696
    336.68050      -0.71196
    336.68661      -0.21196
    336.69271      -0.46196
    336.69882       1.53804
    336.70492       2.41304
    336.71102       2.03804
    336.71713       0.03804
    336.72323       0.28804
    336.72934      -0.46196
    336.73544       1.16304
    336.74155       0.53804
    336.74765       0.78804
    336.75375      -0.46196
    336.75986       0.03804
    336.76596       0.41304
    336.77207       0.28804
    336.77817       1.41304
    336.78428       1.66304
    336.79038       0.66304
    336.79648      -0.71196
    336.80259       0.41304
    336.80869      -0.96196
    336.81480       0.41304
    336.82090       0.91304
    336.82701       1.28804
    336.83311       2.41304
    336.83921       1.28804
    336.84532       0.16304
    336.85142      -0.08696
    336.85753       0.28804
    336.86363       0.03804
    336.86974       0.41304
    336.87584      -0.21196
    336.88194      -0.83696
    336.88805       1.03804
    336.89415       1.41304
    336.90026       2.41304
    336.90636       0.28804
    336.91246       0.53804
    336.91857       0.41304
    336.92467      -0.83696
    336.93078       1.53804
    336.93688       0.66304
    336.94299       1.03804
    336.94909       0.41304
    336.95519       0.28804
    336.96130       0.91304
    336.96740       0.53804
    336.97351       0.66304
    336.97961       0.78804
    336.98572       0.16304
    336.99182       0.91304
    336.99792      -0.08696
    337.00403       0.91304
    337.01013       0.78804
    337.01624       0.53804
    337.02234       1.41304
    337.02845       1.16304
    337.03455      -0.21196
    337.04065       1.03804
    337.04676       0.53804
    337.05286       0.78804
    337.05897       0.66304
    337.06507      -0.58696
    337.07118      -0.71196
    337.07728       0.28804
    337.08338       0.78804
    337.08949       0.41304
    337.09559       0.66304
    337.10170       0.78804
    337.10780      -0.33696
    337.11391       0.91304
    337.12001       0.66304
[truncated: 59,081 more chars]
