# Supplementary material for: Solvent Controlled Generation of Spin Active Polarons in Two-Dimensional Material under UV Light Irradiation
Source: J Am Chem Soc. 2024 May 2;146(22):15010–8. doi: 10.1021/jacs.3c13296 (PMC11157526; doi:10.1021/jacs.3c13296)
Supplement: Supplementary file 1 — ja3c13296_si_001.zip [file ja3c13296_si_001.zip › Data_archive/EPR-raw-data/Figure-1b-GF-Benzene-dark-90K.txt]

waves=1 length=8192 data=CH1/2 
title= ~
sample= ~
comment= ~
date= 2022/04/28~12:33:11
cf325.000 st120.00 rmfirst fq100.00 md1.0x1
am2.00x100 tc0.03 uF9080.906000 MHz uP0.99800    mW 
accumu= 1
===== CH1 data Wave No.1 ===== 
mT            Intensity 
    175.00000     -18.53622
    175.03663     -20.20444
    175.07325     -19.12301
    175.10988     -17.41694
    175.14650     -20.33621
    175.18313     -21.25585
    175.21975     -23.92583
    175.25638     -28.34616
    175.29300     -30.01684
    175.32963     -28.68788
    175.36626     -25.10926
    175.40288     -26.28099
    175.43951     -23.20307
    175.47613     -24.12550
    175.51276     -25.42328
    175.54938     -25.59641
    175.58601     -26.89488
    175.62263     -29.94370
    175.65926     -27.99286
    175.69589     -28.66737
    175.73251     -27.34223
    175.76914     -24.89242
    175.80576     -22.81797
    175.84239     -25.11885
    175.87901     -28.29509
    175.91564     -28.84666
    175.95226     -24.64857
    175.98889     -21.07583
    176.02552     -17.62843
    176.06214     -17.43137
    176.09877     -18.98465
    176.13539     -21.03827
    176.17202     -22.09223
    176.20864     -22.52153
    176.24527     -20.95117
    176.28189     -21.63115
    176.31852     -23.43646
    176.35515     -23.24211
    176.39177     -26.67310
    176.42840     -23.47942
    176.46502     -23.53609
    176.50165     -20.34308
    176.53827     -19.02541
    176.57490     -21.08308
    176.61152     -21.26608
    176.64815     -23.32441
    176.68478     -26.00808
    176.72140     -27.19208
    176.75803     -28.12641
    176.79465     -30.31108
    176.83128     -32.74607
    176.86790     -30.18140
    176.90453     -27.11706
    176.94115     -24.67805
    176.97778     -25.48936
    177.01441     -26.55101
    177.05103     -24.73799
    177.08766     -20.80029
    177.12428     -17.73793
    177.16091     -15.30089
    177.19753     -11.73918
    177.23416      -9.30279
    177.27079      -6.49173
    177.30741      -5.93100
    177.34404      -5.87059
    177.38066      -9.56050
    177.41729     -14.25075
    177.45391     -12.81631
    177.49054     -14.25720
    177.52716     -14.44841
    177.56379     -17.13995
    177.60042     -21.20681
    177.63704     -22.39898
    177.67367     -19.96648
    177.71029     -18.78430
    177.74692     -18.10245
    177.78354     -19.54591
    177.82017     -22.36469
    177.85679     -18.68379
    177.89342     -14.62820
    177.93005     -12.69794
    177.96667     -17.39300
    178.00330     -22.08837
    178.03992     -26.03406
    178.07655     -26.73007
    178.11317     -26.92639
    178.14980     -25.99803
    178.18642     -24.19498
    178.22305     -26.51725
    178.25968     -26.46484
    178.29630     -22.16273
    178.33293     -22.11095
    178.36955     -20.18447
    178.40618     -18.88331
    178.44280     -13.95746
    178.47943     -16.90692
    178.51605     -17.10669
    178.55268     -14.55678
    178.58931      -8.50717
    178.62593      -5.58287
    178.66256      -5.90889
    178.69918      -6.98521
    178.73581     -11.18685
    178.77243     -13.76379
    178.80906     -11.96603
    178.84568     -12.54359
    178.88231     -14.99646
    178.91894     -17.57463
    178.95556     -19.15310
    178.99219     -21.85688
    179.02881     -21.31097
    179.06544     -23.39037
    179.10206     -21.72007
    179.13869     -22.05007
    179.17531     -20.75537
    179.21194     -21.96099
    179.24857     -20.04190
    179.28519     -14.62311
    179.32182     -10.45463
    179.35844      -7.03645
    179.39507      -3.36857
    179.43169      -1.70099
    179.46832      -0.90871
    179.50494      -4.61674
    179.54157      -6.82505
    179.57820      -7.40867
    179.61482      -0.99259
    179.65145      -3.57681
    179.68807      -0.91133
    179.72470      -0.12114
    179.76132      -1.95625
    179.79795      -4.04166
    179.83457      -7.12736
    179.87120      -2.71336
    179.90783       0.07534
    179.94445       3.36376
    179.98108       4.15187
    180.01770       1.81469
    180.05433      -2.02278
    180.09095      -8.61054
    180.12758     -13.57360
    180.16420     -14.66195
    180.20083     -11.62560
    180.23746     -11.08953
    180.27408     -11.17876
    180.31071     -10.26828
    180.34733      -8.10808
    180.38396      -8.07318
    180.42058      -7.41357
    180.45721     -11.75424
    180.49383     -14.59521
    180.53046     -14.81147
    180.56709     -13.40301
    180.60371      -7.99484
    180.64034      -0.21195
    180.67696       0.07064
    180.71359       4.22795
    180.75021       7.13498
    180.78684       6.16672
    180.82346       6.57317
    180.86009       4.47933
    180.89672       2.13522
    180.93334      -2.20918
    180.96997      -5.17886
    181.00659      -5.39883
    181.04322      -5.86908
    181.07984      -7.58961
    181.11647     -11.56042
    181.15309     -13.28152
    181.18972     -12.12790
    181.22635     -14.22456
    181.26297     -13.44649
    181.29960     -12.54371
    181.33622     -11.39121
    181.37285     -11.73899
    181.40947     -10.21204
    181.44610     -11.18537
    181.48272      -8.40899
    181.51935      -7.63288
    181.55598     -11.23204
    181.59260      -9.83148
    181.62923     -10.68120
    181.66585      -9.65620
    181.70248      -7.38147
    181.73910      -9.48202
    181.77573      -9.33284
    181.81236      -5.93394
    181.84898      -5.28530
    181.88561      -6.38694
    181.92223      -6.73886
    181.95886      -5.09105
    181.99548      -3.19351
    182.03211      -0.04624
    182.06873       4.72575
    182.10536       5.62248
    182.14199       3.14393
    182.17861       0.79011
    182.21524      -4.43897
    182.25186      -5.41833
    182.28849      -8.02296
    182.32511      -3.87785
    182.36174      -0.98301
    182.39836      -2.08844
    182.43499      -4.94414
    182.47162      -7.42511
    182.50824      -9.53135
    182.54487     -10.51284
    182.58149      -7.74461
    182.61812      -8.22664
    182.65474      -7.45894
    182.69137     -11.56650
    182.72799     -12.79933
    182.76462      -9.15741
    182.80125     -10.64077
    182.83787     -11.62439
    182.87450     -11.48327
    182.91112     -10.84241
    182.94775      -3.20182
    182.98437      -0.43649
    183.02100       2.95359
    183.05762       6.46840
    183.09425       5.35795
    183.13088       5.37223
    183.16750       2.13626
    183.20413       0.15003
    183.24075      -3.33646
    183.27738      -8.94820
    183.31400     -15.93521
    183.35063     -17.42248
    183.38725     -18.03500
    183.42388     -17.77278
    183.46051     -18.63582
    183.49713     -16.99911
    183.53376     -11.73766
    183.57038      -8.85146
    183.60701      -7.21552
    183.64363      -6.70484
    183.68026      -6.69441
    183.71688      -6.05923
    183.75351      -8.04931
    183.79014      -7.66464
    183.82676      -8.28023
    183.86339     -10.27106
    183.90001      -5.26216
    183.93664      -4.12850
    183.97326       2.87991
    184.00989       9.13807
    184.04651      12.77097
    184.08314       9.27863
    184.11977       4.16103
    184.15639       2.16819
    184.19302       2.05009
    184.22964       0.05675
    184.26627       2.18815
    184.30289       2.56931
    184.33952      -1.17478
    184.37614      -5.91911
    184.41277      -4.78869
    184.44940      -6.03353
    184.48602      -6.77860
    184.52265      -6.77392
    184.55927      -4.64449
    184.59590      -1.76530
    184.63252      -2.88636
    184.66915       2.24234
    184.70577       5.99580
    184.74240       4.62400
    184.77903       2.25197
    184.81565      -3.62031
    184.85228      -2.86782
    184.88890      -2.36559
    184.92553      -1.23859
    184.96215       0.26317
    184.99878      -3.86032
    185.03540      -5.73405
    185.07203      -8.10801
    185.10866      -6.60722
    185.14528      -7.10666
    185.18191      -6.60635
    185.21853      -5.98128
    185.25516       0.51856
    185.29178       3.51816
    185.32841       4.64252
    185.36503       3.76664
    185.40166       3.76552
    185.43829       2.63917
    185.47491       7.38759
    185.51154       8.26076
    185.54816       6.63370
    185.58479       4.63141
    185.62141       1.62888
    185.65804       4.25112
    185.69466       8.37312
    185.73129       6.61988
    185.76792       4.86642
    185.80454       1.36272
    185.84117      -0.76621
    185.87779      -0.27038
    185.91442       1.97522
    185.95104       0.34559
    185.98767       1.59074
    186.02429       3.83564
    186.06092       6.83032
    186.09755       6.44977
    186.13417       7.19399
    186.17080       9.43798
    186.20742      11.80674
    186.24405      12.80027
    186.28067      12.29357
    186.31730      14.03664
    186.35393      16.40449
    186.39055      17.27211
    186.42718      10.88950
    186.46380       6.50667
    186.50043       5.99860
    186.53705       6.86532
    186.57368      10.73180
    186.61030       9.22306
    186.64693       9.46410
    186.68356      12.57991
    186.72018      14.57050
    186.75681      10.68586
    186.79343       6.55100
    186.83006       8.41592
    186.86668       5.53061
    186.90331       4.02008
    186.93993       4.00933
    186.97656       1.12336
    187.01319       2.86216
    187.04981       1.47575
    187.08644       5.21411
    187.12306       7.82725
    187.15969       7.81518
    187.19631      10.92788
    187.23294      18.16536
    187.26956      19.52763
    187.30619      17.88968
    187.34282      12.50150
    187.37944      10.61311
    187.41607      12.47450
    187.45269      11.21068
    187.48932       7.69664
    187.52594       7.18238
    187.56257       3.54290
    187.59919       2.15321
    187.63582       0.88831
    187.67245      -3.62682
    187.70907      -0.64215
    187.74570      -2.40770
    187.78232      -1.29847
    187.81895      -1.93945
    187.85557      -3.83064
    187.89220      -5.84705
    187.92882      -2.48867
    187.96545       2.99450
    188.00208       4.47746
    188.03870       4.96020
    188.07533       1.56773
    188.11195      -0.57495
    188.14858      -2.59283
    188.18520      -2.36093
    188.22183      -3.25424
    188.25845      -3.39776
    188.29508      -1.29149
    188.33171       3.43957
    188.36833       3.79542
    188.40496       5.52606
    188.44158       5.25650
    188.47821       6.36173
    188.51483       7.96675
    188.55146       8.82157
    188.58808       9.55117
    188.62471       9.40557
    188.66134       7.88477
    188.69796       7.11376
    188.73459       4.21754
    188.77121      -0.67888
    188.80784      -4.45051
    188.84446      -6.47234
    188.88109      -1.99437
    188.91771       1.85839
    188.95434       5.71095
    188.99097       8.93830
    189.02759       7.16545
    189.06422       6.26740
    189.10084       5.24415
    189.13747       3.72070
    189.17409       1.82204
    189.21072       4.67318
    189.24734       4.52413
    189.28397       2.62487
    189.32060       3.35041
    189.35722       2.70075
    189.39385      -3.32411
    189.43047      -3.09916
    189.46710      -4.49942
    189.50372      -3.14987
    189.54035      -0.17552
    189.57697       1.79862
    189.61360       5.89758
    189.65023       7.24633
    189.68685      10.96989
    189.72348      14.94325
    189.76010      16.66642
    189.79673      13.38939
    189.83335       9.86216
    189.86998       9.33474
    189.90660       8.93212
    189.94323       9.15431
    189.97986       6.75131
    190.01648       7.22311
    190.05311      10.31972
    190.08973      11.54113
    190.12636      13.63735
    190.16298      15.35838
    190.19961      16.07922
    190.23623      17.67486
    190.27286      16.02032
    190.30949      18.11558
    190.34611      18.58565
    190.38274      15.55552
    190.41936      11.27521
    190.45599       9.49471
    190.49261       4.96402
    190.52924       4.80814
    190.56586       9.15207
    190.60249      12.49582
    190.63912      18.46437
    190.67574      21.43273
    190.71237      16.90091
    190.74899      14.61890
    190.78562      13.33670
    190.82224      15.17932
    190.85887      14.89675
    190.89550      11.36399
    190.93212      10.58105
    190.96875       5.67292
    191.00537       3.63960
    191.04200       2.35610
    191.07862       2.82242
    191.11525       9.03855
    191.15187      10.75450
    191.18850       7.97026
    191.22513       5.06084
    191.26175       2.52624
    191.29838       4.24146
    191.33500       7.95649
    191.37163       7.92134
    191.40825       8.26101
    191.44488       9.85049
    191.48150      11.31480
    191.51813      12.77892
    191.55476      14.24287
    191.59138      12.45663
    191.62801      13.42021
    191.66463      15.38361
    191.70126      15.84684
    191.73788      19.80988
    191.77451      19.27275
    191.81113      17.36044
    191.84776      17.69794
    191.88439      15.78528
    191.92101      16.12243
    191.95764      14.70941
    191.99426      13.67121
    192.03089       7.88283
    192.06751       5.84428
    192.10414       1.55555
    192.14076       1.51664
    192.17739      -0.52244
    192.21402       0.18831
    192.25064       3.64888
    192.28727      10.35927
    192.32389      15.56949
    192.36052      22.90454
    192.39714      26.23941
    192.43377      28.32411
    192.47039      29.03364
    192.50702      30.36800
    192.54365      32.32718
    192.58027      27.41119
    192.61690      24.49503
    192.65352      19.07870
    192.69015      16.53719
    192.72677      15.24552
    192.76340      15.57867
    192.80002      17.28666
    192.83665      17.86947
    192.87328      17.20211
    192.90990      14.65959
    192.94653      12.99189
    192.98315      12.32403
    193.01978      15.40600
    193.05640      15.61280
    193.09303      15.69443
    193.12965      16.65090
    193.16628      15.23220
    193.20291      14.93833
    193.23953      15.26929
    193.27616      17.22509
    193.31278      13.18072
    193.34941      12.88619
    193.38603      13.59149
    193.42266      16.17162
    193.45928      15.12659
    193.49591      13.95640
    193.53254      16.53604
    193.56916      12.24052
    193.60579       6.19483
    193.64241       6.27398
    193.67904       9.85297
    193.71566      14.30679
    193.75229      11.13545
    193.78891       7.58895
    193.82554       4.29229
    193.86217       1.74547
    193.89879       3.82348
    193.93542       5.90133
    193.97204       5.10402
    194.00867       1.80655
    194.04529       1.88393
    194.08192       6.08614
    194.11854       7.03819
    194.15517       7.61508
    194.19180       8.94182
    194.22842      13.39339
    194.26505      11.96981
    194.30167      13.42106
    194.33830      14.99716
    194.37492      17.32311
    194.41155      22.89889
    194.44817      23.47452
    194.48480      25.79999
    194.52143      25.50031
    194.55805      26.07546
    194.59468      24.40047
    194.63130      23.22532
    194.66793      24.92500
    194.70455      27.24954
    194.74118      29.07392
    194.77780      25.27315
    194.81443      22.97222
    194.85106      18.79614
    194.88768      11.99491
    194.92431      12.31852
    194.96093       8.39198
    194.99756       4.21529
    195.03418       6.03844
    195.07081       9.61144
    195.10743      12.05929
    195.14406      15.88199
    195.18069      16.32953
    195.21731      18.40193
    195.25394      14.97418
    195.29056      11.92127
    195.32719      11.36821
    195.36381      11.69001
    195.40044      13.51165
    195.43707      15.45815
    195.47369      15.15449
    195.51032      11.22569
    195.54694      13.04674
    195.58357      17.49264
    195.62019      21.18839
    195.65682      26.75899
    195.69344      21.70445
    195.73007      18.89976
    195.76670      14.46992
    195.80332      11.03994
    195.83995      10.60981
    195.87657       9.05453
    195.91320       9.12411
    195.94982       8.69354
    195.98645       8.88783
    196.02307       8.45697
    196.05970      10.90097
    196.09633      15.96982
    196.13295      19.41352
    196.16958      17.98209
    196.20620      19.42551
    196.24283      18.36879
    196.27945      17.06192
    196.31608      12.50491
    196.35270       9.19776
    196.38933       8.76547
    196.42596       8.20803
    196.46258       8.15046
    196.49921       9.34274
    196.53583      11.53488
    196.57246      10.47688
    196.60908       8.79374
    196.64571       9.36046
    196.68233      13.05204
    196.71896      16.74347
    196.75559      18.30978
    196.79221      19.37593
    196.82884      24.31695
    196.86546      26.25784
    196.90209      22.82358
    196.93871      19.88919
    196.97534      16.95465
    197.01196      16.01999
    197.04859      12.21018
    197.08522      10.90023
    197.12184      10.59015
    197.15847       9.65493
    197.19509       9.59458
    197.23172       9.90908
    197.26834      14.47346
    197.30497      17.78770
    197.34159      16.60180
    197.37822      18.29077
    197.41485      18.97960
    197.45147      21.91830
    197.48810      16.98186
    197.52472      15.67029
    197.56135      14.10859
    197.59797      13.17175
    197.63460      16.10978
    197.67122      14.29768
    197.70785      13.48544
    197.74448      13.17308
    197.78110      14.23557
    197.81773      16.79794
    197.85435      20.48518
    197.89098      22.42229
    197.92760      21.85926
    197.96423      24.04610
    198.00085      24.98281
    198.03748      24.04440
    198.07411      23.85585
    198.11073      20.04217
    198.14736      17.85336
    198.18398      21.41442
    198.22061      20.72536
    198.25723      23.66117
    198.29386      26.34684
    198.33048      28.90739
    198.36711      28.84281
    198.40374      30.02811
    198.44036      27.71327
    198.47699      27.02331
    198.51361      30.95823
    198.55024      31.26801
    198.58686      30.20266
    198.62349      28.76220
    198.66011      28.82160
    198.69674      23.25588
    198.73337      25.06504
    198.76999      24.12407
    198.80662      20.80798
    198.84324      19.11675
    198.87987      16.30041
    198.91649      15.23394
    198.95312      14.66735
    198.98974      11.60064
    199.02637      10.15879
    199.06300      10.34183
    199.09962       8.64975
    199.13625       8.20754
    199.17287       6.01521
    199.20950       7.69776
    199.24612       5.50518
    199.28275      10.43749
    199.31937      11.61967
    199.35600      11.55173
    199.39263      12.85867
    199.42925      16.66549
    199.46588      21.09719
    199.50250      17.65377
    199.53913      17.33523
    199.57575      18.14157
    199.61238      15.82279
    199.64901      16.00389
    199.68563       8.55987
    199.72226       7.36574
    199.75888      10.79648
    199.79551      13.47711
    199.83213      15.40762
    199.86876      15.33801
    199.90538      16.51828
    199.94201      20.19844
    199.97864      24.62848
    200.01526      24.30840
    200.05189      20.36321
    200.08851      22.41790
    200.12514      18.72248
    200.16176      20.65193
    200.19839      22.58128
    200.23501      21.51050
    200.27164      20.93962
    200.30827      22.24362
    200.34489      23.17250
    200.38152      24.60127
    200.41814      20.02993
    200.45477      19.20847
    200.49139      15.38690
    200.52802      14.19021
    200.56464      12.36841
    200.60127      17.42150
    200.63790      21.34947
    200.67452      17.40234
    200.71115      15.45509
    200.74777      15.50773
    200.78440      11.68526
    200.82102       8.73768
    200.85765       9.78998
    200.89427      10.59218
    200.93090       8.51926
    200.96753       7.32123
    201.00415       6.24810
    201.04078       2.92485
    201.07740       3.35150
    201.11403       3.90303
    201.15065       8.20446
    201.18728       9.50577
    201.22390      16.18198
    201.26053      17.48308
    201.29716      24.28407
    201.33378      25.08495
    201.37041      21.76073
    201.40703      25.81139
    201.44366      28.73696
    201.48028      31.41241
    201.51691      33.71275
    201.55353      38.26299
    201.59016      39.43812
    201.62679      39.48815
    201.66341      36.66307
    201.70004      35.08789
    201.73666      28.13760
    201.77329      24.81220
    201.80991      20.98670
    201.84654      18.66109
    201.88316      13.71038
    201.91979      13.75957
    201.95642      10.30865
    201.99304      11.85763
    202.02967      11.65650
    202.06629      15.45527
    202.10292      13.12894
    202.13954      11.55250
    202.17617      14.47597
    202.21279      13.27432
    202.24942      10.69758
    202.28605       9.24574
    202.32267       6.66879
    202.35930       8.46674
    202.39592      10.13959
    202.43255      11.68734
    202.46917       6.73499
    202.50580       2.28253
    202.54242       0.45498
    202.57905      -3.62267
    202.61568      -2.45043
    202.65230       0.84672
    202.68893       5.14377
    202.72555      10.06571
    202.76218      11.23757
    202.79880      11.40932
    202.83543      11.83097
    202.87205      12.75252
    202.90868      13.17397
    202.94531       9.59533
    202.98193      10.89159
    203.01856       8.93775
    203.05518       7.98382
    203.09181      11.77978
    203.12843      13.82565
    203.16506      15.62143
    203.20168      16.16711
    203.23831      16.71269
    203.27494      17.00817
    203.31156      18.67856
    203.34819      17.84886
    203.38481      19.64405
    203.42144      17.56416
    203.45806      17.98417
    203.49469      15.52908
    203.53131      19.57390
    203.56794      20.61863
    203.60457      21.66326
    203.64119      20.70780
    203.67782      23.75224
    203.71444      30.17159
    203.75107      33.46585
    203.78769      32.88502
    203.82432      30.42909
    203.86094      28.97306
    203.89757      27.51695
    203.93420      24.18575
    203.97082      17.47945
    204.00745      11.64807
    204.04407       7.44159
    204.08070       9.61002
    204.11732      13.52836
    204.15395      18.44661
    204.19058      21.73976
    204.22720      23.65783
    204.26383      24.95081
    204.30045      20.86870
    204.33708      19.16149
    204.37370      14.70420
    204.41033       9.99682
    204.44695       8.78935
    204.48358       7.95679
    204.52021       5.74915
    204.55683       4.91641
    204.59346       4.33359
    204.63008       8.37568
    204.66671      13.66768
    204.70333      18.08459
    204.73996      20.50142
    204.77658      20.29316
    204.81321      14.70981
    204.84984       9.00137
    204.88646       4.41785
    204.92309       4.58424
    204.95971       1.50055
    204.99634       2.04177
    205.03296       2.45791
    205.06959       4.99896
    205.10621       5.66492
    205.14284       1.83080
    205.17947       1.24660
    205.21609       2.28731
    205.25272       3.07794
    205.28934       1.11848
    205.32597       2.78393
    205.36259       3.94931
    205.39922      10.73960
    205.43584      17.40481
    205.47247      23.81993
    205.50910      24.48497
    205.54572      25.89993
    205.58235      23.18981
    205.61897      18.72960
    205.65560      14.26932
    205.69222      15.05894
    205.72885      15.47349
    205.76547      13.26296
    205.80210       9.30235
    205.83873       6.59165
    205.87535       5.25588
    205.91198       2.67002
    205.94860      -1.54092
    205.98523      -3.75194
    206.02185      -2.58803
    206.05848       1.20079
    206.09510       6.86453
    206.13173       4.77820
    206.16836       5.44178
    206.20498       5.35529
    206.24161       6.01871
    206.27823       8.05706
    206.31486       9.22033
    206.35148      13.25852
    206.38811      17.17163
    206.42473      16.08467
    206.46136      21.49763
    206.49799      20.41051
    206.53461      17.44831
    206.57124      12.73604
    206.60786      11.52369
    206.64449       7.93626
    206.68111       3.22376
    206.71774       0.63618
    206.75436       1.04852
    206.79099       4.58579
    206.82762       4.62299
    206.86424       7.53510
    206.90087      10.57215
    206.93749       9.73411
    206.97412      12.27101
    207.01074      15.80782
    207.04737      15.46957
    207.08399      13.75624
    207.12062      11.04283
    207.15725      13.32935
    207.19387      14.36580
    207.23050      11.02717
    207.26712       9.81347
    207.30375       7.47470
    207.34037       7.38586
    207.37700       4.17194
    207.41362       3.33295
    207.45025       7.36889
    207.48688      10.15475
    207.52350      11.31555
    207.56013       8.85127
    207.59675      10.76192
    207.63338      10.54750
    207.67000      13.45801
    207.70663      13.99344
    207.74325      16.02881
    207.77988      10.93911
    207.81651       7.59933
    207.85313       5.63449
    207.88976       1.79457
    207.92638       0.07959
    207.96301      -3.51047
    207.99963      -2.97559
    208.03626      -1.06578
    208.07288       6.59395
    208.10951       5.62862
    208.14614       4.41322
    208.18276       2.69776
    208.21939       0.85722
    208.25601       1.89162
    208.29264       3.55094
    208.32926       4.83521
    208.36589      11.24440
    208.40251      13.52852
    208.43914      17.31258
    208.47577      20.59657
    208.51239      22.63050
    208.54902      21.91436
    208.58564      20.32315
    208.62227      19.98187
    208.65889      12.39053
    208.69552       6.29913
    208.73215       6.08265
    208.76877       3.99112
    208.80540       5.14951
    208.84202       6.30785
    208.87865       7.09111
    208.91527      10.24932
    208.95190      10.65746
    208.98852       9.81553
    209.02515       6.97354
    209.06178       5.13148
    209.09840      -2.71063
    209.13503      -5.05282
    209.17165      -3.89506
    209.20828      -1.48737
    209.24490       0.79526
    209.28153       3.82782
    209.31815       0.48533
    209.35478      -2.23223
    209.39141     -10.19985
    209.42803      -9.91754
    209.46466     -11.76029
    209.50128      -8.85309
    209.53791      -5.32096
    209.57453      -1.03889
    209.61116       1.61812
    209.64778       5.65006
    209.68441       6.18195
    209.72104       6.33877
    209.75766       6.74554
    209.79429       6.27724
    209.83091       2.55889
    209.86754      -1.15953
    209.90416      -2.62800
    209.94079      -1.47154
    209.97741       0.93487
    210.01404       2.09121
    210.05067       3.62250
    210.08729       5.15373
    210.12392       7.55990
    210.16054      10.71601
    210.19717       9.37206
    210.23379      12.90305
    210.27042      17.68399
    210.30704      18.83987
    210.34367      18.24569
    210.38030      17.02645
    210.41692      18.43216
    210.45355      19.33780
    210.49017      15.99339
    210.52680      17.89893
    210.56342      19.80441
    210.60005      20.08483
    210.63667      18.74020
    210.67330      14.77051
    210.70993      12.30076
    210.74655       7.70596
    210.78318       5.98610
    210.81980       8.64118
    210.85643       7.42122
    210.89305       8.70119
    210.92968       6.48111
    210.96630       4.63598
    211.00293       3.54079
    211.03956       3.07055
    211.07618       3.72525
    211.11281       4.12990
    211.14943      -0.46550
    211.18606       0.43904
    211.22268      -4.28147
    211.25931      -0.00204
    211.29593       1.52734
    211.33256       3.93167
    211.36919       1.08595
    211.40581      -1.38483
    211.44244      -1.10566
    211.47906       0.54846
    211.51569       2.70253
    211.55231       3.60654
    211.58894       6.51050
    211.62556       7.78941
    211.66219       7.69327
    211.69882       8.97208
    211.73544       7.75084
    211.77207       8.90454
    211.80869       9.18320
    211.84532       9.08680
    211.88194       5.99035
    211.91857       1.51886
    211.95519       0.04731
    211.99182      -5.17429
    212.02845      -8.39594
    212.06507     -10.49263
    212.10170      -7.83938
    212.13832      -5.31117
    212.17495      -3.53302
    212.21157      -0.62991
    212.24820       2.27315
    212.28482       2.42616
    212.32145       2.32912
    212.35808       3.73203
    212.39470       3.88489
    212.43133       3.66271
    212.46795       3.81548
    212.50458       0.96820
    212.54120       0.74587
    212.57783       1.64849
    212.61445       5.17607
    212.65108       7.70360
    212.68771       9.35609
    212.72433      10.00852
    212.76096      10.53592
    212.79758      12.06326
    212.83421      12.59056
    212.87083      14.11781
    212.90746      15.89502
    212.94408      14.17218
    212.98071      14.94929
    213.01734      11.85136
    213.05396      13.00339
    213.09059      12.40537
    213.12721       9.93230
    213.16384       6.08419
    213.20046       4.23603
    213.23709       2.13783
    213.27372       3.03959
    213.31034       5.19130
    213.34697       2.59297
    213.38359       4.36959
    213.42022       2.64617
    213.45684       1.67271
    213.49347      -0.67580
    213.53009      -0.77435
    213.56672       2.75206
    213.60335       4.90342
    213.63997       1.67974
    213.67660       3.08102
    213.71322       5.85726
    213.74985       9.88345
    213.78647      10.78461
    213.82310      12.68571
    213.85972      10.33678
    213.89635       7.73781
    213.93298       7.01379
    213.96960       6.78973
    214.00623       3.44064
    214.04285       0.34150
    214.07948       1.49232
    214.11610       3.76810
    214.15273       5.79384
    214.18935       4.06953
    214.22598       6.84519
    214.26261       5.62081
    214.29923       3.14639
    214.33586       2.29693
    214.37248       1.32243
    214.40911       0.47289
    214.44573       0.12331
    214.48236       6.64869
    214.51898       5.67403
    214.55561       4.94933
    214.59224       3.22459
    214.62886       1.87482
    214.66549       0.52501
    214.70211       3.80015
    214.73874       6.07526
    214.77536       9.22534
    214.81199      11.37537
    214.84861       8.52537
    214.88524       7.55033
    214.92187       2.32525
    214.95849       2.35013
    214.99512       4.12498
    215.03174       3.52479
    215.06837       1.42456
    215.10499       1.94930
    215.14162      -2.15100
    215.17824      -0.62634
    215.21487       1.77329
    215.25150       4.67288
    215.28812       1.19744
    215.32475       6.22196
    215.36137       2.99644
    215.39800       2.39589
    215.43462       0.17030
    215.47125       0.06968
    215.50787      -0.03098
    215.54450      -2.25667
    215.58113      -5.35740
    215.61775      -2.70816
    215.65438       0.69104
    215.69100       3.46521
    215.72763       3.23935
    215.76425       5.26345
    215.80088       7.66252
    215.83750      11.68655
    215.87413       9.21055
    215.91076       9.23452
    215.94738      13.00845
    215.98401      10.28235
    216.02063       7.93122
    216.05726       6.58006
    216.09388       5.72886
    216.13051       2.25263
    216.16713      -1.59864
    216.20376      -4.57493
    216.24039      -5.55126
    216.27701      -7.77762
    216.31364      -3.12901
    216.35026      -1.23044
    216.38689      -2.33189
    216.42351      -1.80838
    216.46014      -2.28490
    216.49676      -0.63645
    216.53339      -6.23803
    216.57002      -0.46464
    216.60664      -1.56628
    216.64327       0.20705
    216.67989       3.98034
    216.71652       4.00360
    216.75314       3.77684
    216.78977       1.42505
    216.82639      -1.05177
    216.86302       4.59637
    216.89965       9.49449
    216.93627      10.76757
    216.97290      12.16563
    217.00952      12.06366
    217.04615      10.46166
    217.08277      11.48463
    217.11940      10.25757
    217.15602       7.90548
    217.19265       7.80337
    217.22928       9.95122
    217.26590       7.84905
    217.30253       7.87185
    217.33915       2.64462
    217.37578      -1.70764
    217.41240      -1.55992
    217.44903      -0.03724
    217.48565      -0.88958
    217.52228      -4.99194
    217.55891      -5.46934
    217.59553      -5.07176
    217.63216      -4.67421
    217.66878      -3.27668
    217.70541      -2.37918
    217.74203      -0.23171
    217.77866       0.79073
    217.81529       3.31315
    217.85191      -0.41446
    217.88854      -1.64209
    217.92516      -4.11975
    217.96179      -7.22244
    217.99841      -6.32515
    218.03504      -5.42788
    218.07166      -5.90564
    218.10829      -3.38343
    218.14492      -2.61124
    218.18154      -1.33908
    218.21817      -2.31694
    218.25479      -7.91983
    218.29142      -8.64774
    218.32804     -11.75067
    218.36467     -12.60363
    218.40129      -8.33162
    218.43792      -8.68463
    218.47455      -5.16266
    218.51117      -4.01571
    218.54780       0.13121
    218.58442       5.77810
    218.62105       9.92498
    218.65767      11.07183
    218.69430      13.59365
    218.73092       9.11546
    218.76755       9.88724
    218.80418       9.40900
    218.84080      11.55573
    218.87743      11.20245
    218.91405       9.22414
    218.95068       4.62081
    218.98730       4.64245
    219.02393       6.03908
    219.06055       8.81068
    219.09718       8.20726
    219.13381      11.97882
    219.17043      13.50036
    219.20706      12.77187
    219.24368       9.29337
    219.28031       9.06484
    219.31693       7.46130
    219.35356      13.10773
    219.39018      12.25414
    219.42681      13.77553
    219.46344      12.17190
    219.50006       8.81825
    219.53669       4.08958
    219.57331       3.86089
    219.60994       5.50718
    219.64656       6.52845
    219.68319       8.67470
    219.71981       4.94593
    219.75644       6.34214
    219.79307       2.98833
    219.82969      -0.24050
    219.86632      -1.59435
    219.90294      -6.07321
    219.93957      -5.42710
    219.97619      -5.90600
    220.01282      -3.63493
    220.04944      -4.11387
    220.08607      -6.71783
    220.12270      -6.32181
    220.15932      -7.17580
    220.19595      -4.65481
    220.23257       0.24115
    220.26920       5.01210
    220.30582       4.15804
    220.34245       3.55395
    220.37907       2.19985
    220.41570       1.97073
    220.45233       5.11659
    220.48895       2.63743
    220.52558       7.40826
    220.56220       4.42908
    220.59883       8.69987
    220.63545       8.47065
    220.67208       2.11641
    220.70870       2.26216
    220.74533       3.65789
    220.78196      -0.94640
    220.81858       0.69930
    220.85521       2.21998
    220.89183      -0.50936
    220.92846      -0.73871
    220.96508      -3.46807
    221.00171      -4.69745
    221.03833      -5.67685
    221.07496      -2.53126
    221.11159       0.48931
    221.14821       3.13487
    221.18484       7.15541
    221.22146       4.67594
    221.25809       5.32146
    221.29471       4.59195
    221.33134       3.36244
    221.36796       1.25791
    221.40459      -5.59664
    221.44122      -5.07619
    221.47784       0.19424
    221.51447       0.96465
    221.55109      -3.38995
    221.58772      -4.49456
    221.62434      -8.72419
    221.66097     -10.45383
    221.69759      -7.55848
    221.73422      -2.41315
    221.77085      -0.01783
    221.80747       4.00248
    221.84410       7.39778
    221.88072       6.29306
    221.91735       8.56333
    221.95397       4.95859
    221.99060       1.72883
    222.02723       4.87406
    222.06385       7.14429
    222.10048       7.66449
    222.13710      13.80969
    222.17373      17.32987
    222.21035      19.10005
    222.24698      16.74521
    222.28360      13.26536
    222.32023      10.53550
    222.35686       4.43062
    222.39348       6.70074
    222.43011       5.22085
    222.46673       5.86594
    222.50336      10.63602
    222.53998       8.78110
    222.57661       5.92616
    222.61323       3.44621
    222.64986      -0.40875
    222.68649      -0.01372
    222.72311      -1.86870
    222.75974      -2.22369
    222.79636      -1.32869
    222.83299      -3.93370
    222.86961      -7.28871
    222.90624      -8.51874
    222.94286      -6.62378
    222.97949      -7.60383
    223.01612      -8.08389
    223.05274      -4.31395
    223.08937      -0.16903
    223.12599       0.22589
    223.16262      -2.87920
    223.19924      -0.35931
    223.23587       2.78558
    223.27249       3.55546
    223.30912       6.07534
    223.34575       7.34520
    223.38237       6.61506
    223.41900       5.50990
    223.45562       6.27974
    223.49225       9.17457
    223.52887       7.19440
    223.56550       7.33921
    223.60212       1.60902
    223.63875       3.12882
    223.67538       1.52361
    223.71200       2.91840
    223.74863       1.68818
    223.78525       0.83295
    223.82188      -0.02228
    223.85850      -2.62753
    223.89513      -2.48278
    223.93175      -4.21303
    223.96838      -3.06829
    224.00501       1.57644
    224.04163       1.47116
    224.07826       4.49088
    224.11488       5.76059
    224.15151       7.90530
    224.18813       6.80000
    224.22476       3.06969
    224.26138      -3.28562
    224.29801      -6.89094
    224.33464     -10.24626
    224.37126     -14.60159
    224.40789     -14.20692
    224.44451     -10.31226
    224.48114      -3.66760
    224.51776       4.60204
    224.55439       3.62169
    224.59101       2.39133
    224.62764       2.41097
    224.66427       4.55560
    224.70089       2.95022
    224.73752       2.84485
    224.77414       1.73946
    224.81077      -4.74092
    224.84739      -6.84631
    224.88402     -14.57671
    224.92064     -17.68211
    224.95727     -22.41251
    224.99390     -19.89292
    225.03052     -16.87333
    225.06715     -12.97874
    225.10377     -10.83416
    225.14040      -8.81458
    225.17702      -6.54501
    225.21365       1.34957
    225.25027       9.11913
    225.28690      11.38870
    225.32353      13.28326
    225.36015      14.92782
    225.39678      12.07238
    225.43340       6.46694
    225.47003       2.11149
    225.50665      -4.61896
    225.54328      -5.72441
    225.57990      -5.57987
    225.61653      -7.93533
    225.65316      -6.29079
    225.68978      -3.77125
    225.72641      -5.37671
    225.76303      -9.35718
    225.79966     -11.46264
    225.83628     -10.31811
    225.87291     -11.92358
    225.90953     -12.65405
    225.94616     -15.00952
    225.98279      -7.74000
    226.01941      -0.09547
    226.05604      -1.07595
    226.09266      -1.30643
    226.12929      -4.53691
    226.16591      -7.26738
    226.20254      -9.87286
    226.23916     -11.47834
    226.27579      -9.95883
    226.31242      -9.93931
    226.34904      -9.66979
    226.38567      -9.27527
    226.42229     -12.88075
    226.45892     -14.61123
    226.49554     -16.09172
    226.53217     -21.44720
    226.56880     -19.30268
    226.60542     -15.28316
    226.64205     -15.13864
    226.67867     -12.11912
    226.71530     -11.47460
    226.75192     -14.33008
    226.78855     -14.81056
    226.82517     -10.41604
    226.86180      -7.02152
    226.89843      -3.37699
    226.93505      -0.73247
    226.97168      -4.46294
    227.00830      -4.19341
    227.04493      -5.79888
    227.08155      -8.27936
    227.11818     -11.13482
    227.15480     -12.36529
    227.19143     -12.97076
    227.22806     -12.45122
    227.26468     -14.55668
    227.30131     -12.66214
    227.33793     -12.26760
    227.37456      -7.62305
    227.41118      -5.85350
    227.44781      -1.08395
    227.48443      -3.06440
    227.52106      -3.54485
    227.55769      -3.90029
    227.59431      -7.75573
    227.63094     -10.11117
    227.66756     -10.21660
    227.70419      -6.69704
    227.74081     -11.92746
    227.77744     -15.15789
    227.81406     -12.76331
    227.85069     -11.11873
    227.88732      -8.72415
    227.92394     -10.70456
    227.96057      -8.05997
    227.99719      -6.29038
    228.03382      -5.89578
    228.07044      -7.50118
    228.10707     -10.60657
    228.14369     -15.46196
    228.18032     -16.31735
    228.21695     -16.29773
    228.25357     -17.65311
    228.29020     -19.88348
    228.32682     -16.86385
    228.36345     -18.96922
    228.40007     -17.19958
    228.43670     -15.92994
    228.47332     -15.28529
    228.50995     -16.89063
    228.54658     -18.99598
    228.58320     -23.22631
    228.61983     -22.95665
    228.65645     -24.06197
    228.69308     -23.66729
    228.72970     -25.39761
    228.76633     -26.37792
    228.80295     -22.48323
    228.83958     -23.33853
    228.87621     -18.56882
    228.91283     -14.67411
    228.94946     -15.02940
    228.98608     -12.63468
    229.02271     -12.11495
    229.05933     -12.97022
    229.09596     -13.45048
    229.13258     -14.30573
    229.16921     -14.41098
    229.20584      -9.51622
    229.24246      -6.37146
    229.27909      -2.72668
    229.31571      -2.70691
    229.35234      -2.43712
    229.38896      -0.29233
    229.42559      -5.77254
    229.46221      -6.37773
    229.49884      -7.98292
    229.53547      -6.21310
    229.57209      -7.56828
    229.60872      -2.92344
    229.64534      -5.27861
    229.68197      -9.75876
    229.71859     -12.86390
    229.75522     -12.71904
    229.79184     -18.57418
    229.82847     -21.92930
    229.86510     -26.03441
    229.90172     -24.38952
    229.93835     -21.74462
    229.97497     -20.09972
    230.01160     -15.07980
    230.04822     -14.30988
    230.08485     -12.53995
    230.12147     -16.14501
    230.15810     -19.37506
    230.19473     -20.10510
    230.23135     -19.96014
    230.26798     -19.94017
    230.30460     -19.04518
    230.34123     -13.52519
    230.37785      -8.38019
    230.41448      -5.61019
    230.45110      -6.21517
    230.48773     -10.57015
    230.52436     -11.80011
    230.56098     -15.03007
    230.59761     -16.88502
    230.63423     -17.61495
    230.67086     -17.71988
    230.70748     -16.44980
    230.74411     -18.05471
    230.78073     -17.78461
    230.81736     -16.51451
    230.85399     -12.49439
    230.89061     -12.34926
    230.92724     -11.95412
    230.96386     -11.05898
    231.00049     -12.78882
    231.03711     -15.39365
    231.07374     -16.99847
    231.11037     -18.72829
    231.14699     -15.45809
    231.18362     -17.81288
    231.22024     -16.16766
    231.25687     -15.89743
    231.29349     -13.25219
    231.33012     -11.60694
    231.36674     -11.96169
    231.40337     -14.56641
    231.44000     -14.79613
    231.47662     -15.52584
    231.51325     -11.00554
    231.54987      -8.86022
    231.58650      -7.46489
    231.62312      -6.44456
    231.65975     -11.67421
    231.69637     -14.40385
    231.73300     -13.75848
    231.76963     -10.73810
    231.80625     -13.09271
    231.84288     -12.32230
    231.87950     -15.42689
    231.91613     -19.65646
    231.95275     -23.38602
    231.98938     -25.86557
    232.02600     -26.97011
    232.06263     -24.94963
    232.09926     -22.42914
    232.13588     -22.90865
    232.17251     -24.63813
    232.20913     -19.74261
    232.24576     -16.09708
    232.28238     -11.95153
    232.31901     -10.30597
    232.35563      -9.66040
    232.39226     -10.38981
    232.42889     -10.24421
    232.46551     -13.59860
    232.50214     -12.07798
    232.53876     -11.18235
    232.57539     -14.53670
    232.61201     -15.51604
    232.64864     -17.99536
    232.68526     -18.59967
    232.72189     -19.70397
    232.75852     -18.80826
    232.79514     -14.03753
    232.83177     -14.14179
    232.86839     -13.37104
    232.90502     -13.35027
    232.94164     -12.32949
    232.97827     -11.30870
    233.01489     -10.91289
    233.05152      -7.64207
    233.08815     -11.87124
    233.12477     -14.72539
    233.16140     -13.45453
    233.19802     -16.55865
    233.23465     -17.16276
    233.27127     -20.64186
    233.30790     -25.49594
    233.34452     -26.72501
    233.38115     -29.20406
    233.41778     -32.30810
    233.45440     -32.78713
    233.49103     -29.89114
    233.52765     -24.99513
    233.56428     -19.97411
    233.60090     -15.07808
    233.63753     -15.43203
    233.67415     -13.66097
    233.71078     -11.13990
    233.74741     -12.49380
    233.78403     -15.59770
    233.82066     -16.95158
    233.85728     -19.80544
    233.89391     -19.40929
    233.93053     -18.01312
    233.96716     -17.11694
    234.00378     -18.97074
    234.04041     -17.94953
    234.07704     -17.55330
    234.11366     -16.65706
    234.15029     -17.76080
    234.18691     -18.48953
    234.22354     -22.59324
    234.26016     -22.07193
    234.29679     -21.92561
    234.33341     -23.77927
    234.37004     -26.13292
    234.40667     -26.36156
    234.44329     -22.84017
    234.47992     -24.31877
    234.51654     -23.04735
    234.55317     -19.65092
    234.58979     -18.37947
    234.62642     -18.73301
    234.66304     -18.71152
    234.69967     -20.06503
    234.73630     -18.29351
    234.77292     -20.39698
    234.80955     -21.25044
    234.84617     -18.47888
    234.88280     -14.08230
    234.91942     -10.31070
    234.95605      -8.91409
    234.99267      -6.51746
    235.02930      -4.37081
    235.06593      -2.97415
    235.10255      -1.70247
    235.13918      -6.93077
    235.17580      -7.90905
    235.21243      -9.63732
    235.24905     -14.99057
    235.28568     -15.34381
    235.32230     -15.82203
    235.35893     -18.42522
    235.39556     -18.02840
    235.43218     -12.00657
    235.46881      -6.85972
    235.50543      -7.58785
    235.54206      -9.31596
    235.57868     -11.04405
    235.61531     -11.39713
    235.65194      -9.37519
    235.68856      -6.85323
    235.72519      -6.83125
    235.76181     -12.68426
    235.79844     -13.91225
    235.83506     -12.76522
    235.87169     -13.36817
    235.90831     -10.84610
    235.94494      -8.57402
    235.98157      -8.17691
    236.01819      -8.27979
    236.05482      -9.00765
    236.09144     -13.86049
    236.12807     -13.83832
    236.16469      -9.19112
    236.20132      -7.29391
    236.23794      -5.14668
    236.27457      -6.24943
    236.31120     -11.85216
    236.34782     -18.32987
    236.38445     -24.05756
    236.42107     -28.28524
    236.45770     -26.88789
    236.49432     -26.11553
    236.53095     -25.46815
    236.56757     -27.57075
    236.60420     -25.29833
    236.64083     -23.77589
    236.67745     -21.50343
    236.71408     -22.10595
    236.75070     -21.20845
    236.78733     -23.56094
    236.82395     -24.91340
    236.86058     -23.26585
    236.89720     -22.86827
    236.93383     -20.34568
    236.97046     -17.19806
    237.00708     -20.42543
    237.04371     -23.40277
    237.08033     -24.13010
    237.11696     -23.23241
    237.15358     -24.20970
    237.19021     -25.56197
    237.22683     -26.28922
    237.26346     -27.76645
    237.30009     -30.11865
    237.33671     -29.97084
    237.37334     -28.94801
    237.40996     -27.17516
    237.44659     -25.90229
    237.48321     -22.87939
    237.51984     -22.73148
    237.55646     -20.08355
    237.59309     -18.81059
    237.62972     -16.66262
    237.66634     -16.01463
    237.70297     -20.11661
    237.73959     -24.21858
    237.77622     -23.69552
    237.81284     -26.67244
    237.84947     -26.39935
    237.88609     -23.75123
    237.92272     -21.72809
    237.95935     -22.95493
    237.99597     -19.55675
    238.03260     -17.78355
    238.06922     -16.26033
    238.10585     -15.36209
    238.14247     -14.08882
    238.17910     -14.31554
    238.21572     -15.79223
    238.25235     -18.01890
    238.28898     -22.74555
    238.32560     -24.84719
    238.36223     -26.19879
    238.39885     -27.67538
    238.43548     -26.90195
    238.47210     -25.87849
    238.50873     -24.10502
    238.54535     -22.95652
    238.58198     -26.30800
    238.61861     -26.53446
    238.65523     -27.13589
    238.69186     -24.86231
    238.72848     -25.71370
    238.76511     -26.31508
    238.80173     -24.54143
    238.83836     -22.64275
    238.87498     -24.86906
    238.91161     -24.59535
    238.94824     -25.19661
    238.98486     -23.79785
    239.02149     -21.52407
    239.05811     -19.75026
    239.09474     -21.97644
    239.13136     -22.82759
    239.16799     -23.92872
    239.20461     -22.02983
    239.24124     -19.88092
    239.27787     -20.35698
    239.31449     -18.58302
    239.35112     -16.05904
    239.38774     -16.66003
    239.42437     -12.88601
    239.46099     -13.98696
    239.49762     -12.96289
    239.53424     -15.56379
    239.57087     -17.91467
    239.60750     -17.76553
    239.64412     -19.86637
    239.68075     -18.46719
    239.71737     -17.19298
    239.75400     -16.04375
    239.79062     -11.76950
    239.82725     -11.74522
    239.86387      -9.59592
    239.90050     -10.19660
    239.93713     -13.04725
    239.97375      -8.39789
    240.01038     -10.12349
    240.04700     -11.84908
    240.08363     -12.07464
    240.12025     -16.17518
    240.15688     -13.40069
    240.19351     -14.00119
    240.23013     -12.72666
    240.26676     -13.07710
    240.30338      -8.92753
    240.34001      -7.90293
    240.37663      -8.87830
    240.41326      -9.60365
    240.44988      -9.82898
    240.48651      -6.67929
    240.52314      -6.40457
    240.55976      -8.37982
    240.59639      -8.98006
    240.63301     -12.83027
    240.66964     -19.80545
    240.70626     -22.65562
    240.74289     -23.88076
    240.77951     -21.35587
    240.81614     -19.95596
    240.85277     -14.43103
    240.88939     -11.03107
    240.92602      -9.88109
    240.96264      -8.35609
    240.99927      -7.70606
    241.03589      -5.18101
    241.07252      -4.28093
    241.10914      -3.13083
    241.14577      -1.60570
    241.18240      -6.45555
    241.21902      -3.43038
    241.25565      -4.40518
    241.29227      -6.00496
    241.32890      -8.47971
    241.36552      -9.82944
    241.40215     -15.67914
    241.43877     -18.15382
    241.47540     -22.62848
    241.51203     -20.97811
    241.54865     -20.32771
    241.58528     -21.42730
    241.62190     -20.40185
    241.65853     -19.00138
    241.69515     -16.10089
    241.73178     -14.57537
    241.76840     -15.54983
    241.80503     -14.02427
    241.84166     -14.12367
    241.87828     -14.72306
    241.91491     -16.07242
    241.95153     -15.17175
    241.98816     -12.27106
    242.02478     -12.49534
    242.06141     -18.59460
    242.09803     -19.06884
    242.13466     -19.04304
    242.17129     -13.01723
    242.20791      -9.11639
    242.24454      -6.71552
    242.28116      -4.68963
    242.31779      -6.78871
    242.35441      -9.26277
    242.39104     -15.73680
    242.42766     -20.33581
    242.46429     -24.43479
    242.50092     -23.78374
    242.53754     -24.13268
    242.57417     -21.48158
    242.61079     -18.58046
    242.64742     -16.92931
    242.68404     -15.27814
    242.72067     -14.12695
    242.75729     -14.60073
    242.79392     -15.07448
    242.83055     -16.79820
    242.86717     -17.14690
    242.90380     -17.62058
    242.94042     -18.84423
    242.97705     -18.31785
    243.01367     -23.41645
    243.05030     -19.01502
    243.08692     -16.11357
    243.12355     -13.08709
    243.16018     -11.43558
    243.19680     -11.90905
    243.23343     -10.25749
    243.27005      -5.73091
    243.30668      -6.95430
    243.34330      -8.30267
    243.37993     -10.52600
    243.41655     -13.62432
    243.45318     -18.72260
    243.48981     -23.32086
    243.52643     -20.54410
    243.56306     -19.01730
    243.59968     -17.49049
    243.63631     -17.46364
    243.67293     -14.93677
    243.70956     -14.78487
    243.74618     -14.88295
    243.78281     -12.23100
    243.81944     -15.70402
    243.85606     -14.05202
    243.89269     -13.52499
    243.92931     -12.37294
    243.96594     -18.09586
    244.00256     -18.19375
    244.03919     -19.04161
    244.07581     -22.13945
    244.11244     -22.23726
    244.14907     -24.71005
    244.18569     -29.18281
    244.22232     -30.03054
    244.25894     -34.50325
    244.29557     -29.47592
    244.33219     -24.94858
    244.36882     -23.29620
    244.40545     -22.01880
    244.44207     -23.61637
    244.47870     -25.33892
    244.51532     -28.31144
    244.55195     -33.78393
    244.58857     -39.13139
    244.62520     -39.60383
    244.66182     -32.70124
    244.69845     -27.42362
    244.73508     -22.39598
    244.77170     -21.74331
    244.80833     -23.46561
    244.84495     -25.68789
    244.88158     -30.53514
    244.91820     -29.88236
    244.95483     -26.10455
    244.99145     -23.20172
    245.02808     -22.42386
    245.06471     -23.27097
    245.10133     -24.61806
    245.13796     -19.96512
    245.17458     -15.43715
    245.21121     -15.03415
    245.24783     -21.38113
    245.28446     -23.22808
    245.32108     -22.45000
    245.35771     -23.17190
    245.39434     -16.76876
    245.43096     -15.61560
    245.46759     -15.71241
    245.50421     -12.80920
    245.54084      -9.40596
    245.57746      -5.75269
    245.61409      -5.84939
    245.65071      -9.94607
    245.68734     -11.66771
    245.72397     -14.51434
    245.76059     -16.48593
    245.79722     -20.70749
    245.83384     -23.17903
    245.87047     -24.65054
    245.90709     -24.49702
    245.94372     -25.21848
    245.98034     -26.06490
    246.01697     -23.16130
    246.05360     -23.88268
    246.09022     -23.72902
    246.12685     -25.70033
    246.16347     -27.79662
    246.20010     -25.89288
    246.23672     -21.36411
    246.27335     -19.21032
    246.30997     -22.30650
    246.34660     -21.52765
    246.38323     -21.74877
    246.41985     -24.09486
    246.45648     -27.44093
    246.49310     -28.78696
    246.52973     -30.88297
    246.56635     -29.22895
    246.60298     -27.69991
    246.63960     -27.92083
    246.67623     -27.76673
    246.71286     -29.98760
    246.74948     -30.95844
    246.78611     -31.55425
    246.82273     -32.15004
    246.85936     -32.99580
    246.89598     -31.46652
    246.93261     -34.06223
    246.96923     -31.03290
    247.00586     -34.37854
    247.04249     -29.59916
    247.07911     -28.94474
    247.11574     -23.66530
    247.15236     -24.26084
    247.18899     -19.35634
    247.22561     -14.57681
    247.26224     -11.67226
    247.29886      -6.01768
    247.33549      -2.48807
    247.37212      -4.33343
    247.40874      -3.55376
    247.44537      -8.89907
    247.48199      -9.99434
    247.51862     -12.46459
    247.55524      -8.43481
    247.59187      -8.15500
    247.62849      -8.75017
    247.66512     -11.72030
    247.70175     -13.44041
    247.73837     -15.28548
    247.77500     -18.50553
    247.81162     -21.10055
    247.84825     -21.57054
    247.88487     -20.04051
    247.92150     -14.26044
    247.95812      -9.10535
    247.99475      -3.82523
    248.03138      -2.67007
    248.06800      -7.51489
    248.10463     -14.23469
    248.14125     -17.82945
    248.17788     -21.17418
    248.21450     -23.39389
    248.25113     -26.61357
    248.28775     -31.20822
    248.32438     -33.67783
    248.36101     -31.02243
    248.39763     -28.11699
    248.43426     -22.83652
    248.47088     -19.18103
    248.50751     -15.02550
    248.54413     -17.61995
    248.58076     -19.46437
    248.61738     -19.55876
    248.65401     -16.90312
    248.69064     -15.37245
    248.72726     -15.46675
    248.76389     -15.56103
    248.80051     -18.40527
    248.83714     -14.24949
    248.87376     -18.34368
    248.91039     -19.31284
    248.94702     -18.65697
    248.98364     -21.75107
    249.02027     -23.84514
    249.05689     -26.31418
    249.09352     -25.78320
    249.13014     -22.25218
    249.16677     -19.47114
    249.20339     -20.06506
    249.24002     -24.28396
    249.27665     -24.62783
    249.31327     -25.84667
    249.34990     -25.19049
    249.38652     -27.53427
    249.42315     -29.62802
    249.45977     -30.09674
    249.49640     -28.06544
    249.53302     -28.40910
    249.56965     -26.12774
    249.60628     -23.72135
    249.64290     -22.18993
    249.67953     -15.15847
    249.71615     -15.87700
    249.75278     -17.97049
    249.78940     -14.18895
    249.82603     -11.90738
    249.86265     -12.87578
    249.89928     -17.09416
    249.93591     -18.81250
    249.97253     -24.40582
    250.00916     -26.24911
    250.04578     -22.21737
    250.08241     -24.31059
    250.11903     -24.65380
    250.15566     -26.74697
    250.19228     -25.84010
    250.22891     -27.80822
    250.26554     -28.15130
    250.30216     -29.49435
    250.33879     -33.33738
    250.37541     -32.55537
    250.41204     -29.89834
    250.44866     -26.74127
    250.48529     -27.33418
    250.52191     -22.17706
    250.55854     -24.64491
    250.59517     -22.86272
    250.63179     -23.33051
    250.66842     -28.54827
    250.70504     -29.14100
    250.74167     -29.23370
    250.77829     -29.45138
    250.81492     -33.66902
    250.85154     -32.63663
    250.88817     -34.22922
    250.92480     -31.07177
    250.96142     -29.03930
    250.99805     -26.50679
    251.03467     -24.09926
    251.07130     -19.56670
    251.10792     -18.65911
    251.14455     -15.87648
    251.18117     -12.21883
    251.21780      -9.43615
    251.25443      -9.40344
    251.29105      -8.87070
    251.32768      -8.21293
    251.36430      -7.68014
    251.40093     -11.64731
    251.43755     -14.61445
    251.47418     -14.58156
    251.51080     -14.67365
    251.54743     -15.14070
    251.58406     -16.73273
    251.62068     -17.94972
    251.65731     -18.29169
    251.69393     -21.00863
    251.73056     -17.22553
    251.76718     -15.06741
    251.80381     -15.28426
    251.84043     -13.62608
    251.87706     -14.09287
    251.91369     -14.05963
    251.95031     -12.52636
    251.98694     -10.74306
    252.02356     -10.83473
    252.06019     -11.42637
    252.09681     -10.26798
    252.13344     -11.23456
    252.17006     -10.07612
    252.20669     -10.54264
    252.24332     -12.00913
    252.27994     -15.85060
    252.31657     -17.81703
    252.35319     -18.03344
    252.38982     -18.74981
    252.42644     -17.59116
    252.46307     -16.55748
    252.49969     -16.39876
    252.53632     -16.11502
    252.57295     -16.08125
    252.60957     -13.92245
    252.64620     -12.76362
    252.68282     -13.22976
    252.71945     -14.69587
    252.75607     -19.28694
    252.79270     -19.87799
    252.82932     -21.21902
    252.86595     -21.43501
    252.90258     -17.15097
    252.93920     -10.99190
    252.97583      -6.70780
    253.01245      -4.67368
    253.04908      -4.76452
    253.08570      -7.48034
    253.12233      -9.44612
    253.15895     -10.91187
    253.19558     -11.00260
    253.23221     -14.34329
    253.26883     -14.18396
    253.30546     -13.77460
    253.34208     -14.74020
    253.37871     -12.20578
    253.41533     -12.04633
    253.45196     -12.88685
    253.48859     -13.47733
    253.52521     -13.81779
    253.56184     -14.15823
    253.59846     -13.49862
    253.63509     -11.83899
    253.67171     -13.17934
    253.70834     -14.64465
    253.74496     -17.73493
    253.78159     -19.70018
    253.81822     -21.54040
    253.85484     -25.00559
    253.89147     -22.09576
    253.92809     -23.43589
    253.96472     -28.40099
    254.00134     -29.24107
    254.03797     -28.83111
    254.07459     -29.42113
    254.11122     -26.26111
    254.14785     -26.97607
    254.18447     -23.19100
    254.22110     -22.53089
    254.25772     -22.99576
    254.29435     -23.08560
    254.33097     -24.67541
    254.36760     -22.76518
    254.40422     -20.85493
    254.44085     -19.06965
    254.47748     -18.65934
    254.51410     -23.62400
    254.55073     -24.46363
    254.58735     -23.05324
    254.62398     -20.39281
    254.66060     -18.98235
    254.69723     -18.32186
    254.73385     -17.91134
    254.77048     -16.75080
    254.80711     -18.71522
    254.84373     -19.67962
    254.88036     -21.14398
    254.91698     -24.23332
    254.95361     -24.57262
    254.99023     -23.66190
    255.02686     -16.37614
    255.06348     -13.59036
    255.10011     -12.05455
    255.13674     -11.01871
    255.17336     -13.10784
    255.20999     -14.32193
    255.24661     -16.53600
    255.28324     -15.12504
    255.31986     -19.21405
    255.35649     -20.42804
    255.39311     -19.89199
    255.42974     -20.35591
    255.46637     -21.06980
    255.50299     -20.90867
    255.53962     -16.74750
    255.57624     -20.96130
    255.61287     -21.55008
    255.64949     -21.13882
    255.68612     -18.47754
    255.72274     -15.06623
    255.75937      -8.90488
    255.79600      -6.86851
    255.83262      -8.33211
    255.86925     -12.54568
    255.90587     -12.25922
    255.94250     -14.22273
    255.97912     -19.81121
    256.01575     -19.77466
    256.05237     -18.23808
    256.08900     -18.57648
    256.12563     -16.16484
    256.16225     -17.12817
    256.19888     -18.34147
    256.23550     -18.30475
    256.27213     -17.64300
    256.30875     -15.98121
    256.34538     -14.56940
    256.38200     -13.65756
    256.41863     -11.24568
    256.45526      -9.70878
    256.49188      -5.29685
    256.52851      -2.50989
    256.56513      -2.84790
    256.60176      -1.43588
    256.63838      -3.89884
    256.67501      -4.98676
    256.71163      -6.44965
    256.74826      -6.53752
    256.78489      -8.75035
    256.82151     -10.08816
    256.85814     -12.67594
    256.89476     -16.88869
    256.93139     -18.60140
    256.96801     -15.81409
    257.00464     -11.02675
    257.04126      -9.98938
    257.07789     -11.95198
    257.11452     -15.53955
    257.15114     -16.62710
    257.18777     -14.58961
    257.22439     -16.42710
    257.26102     -15.88955
    257.29764     -19.47697
    257.33427     -12.93937
    257.37089     -10.52674
    257.40752     -10.61408
    257.44415      -4.95139
    257.48077      -6.41367
    257.51740      -6.37592
    257.55402      -5.21314
    257.59065      -5.55034
    257.62727      -6.01250
    257.66390      -6.97464
    257.70052      -4.43674
    257.73715      -6.52382
    257.77378      -7.36087
    257.81040     -11.32288
    257.84703     -12.53487
    257.88365     -12.37183
    257.92028     -14.45877
    257.95690     -15.67067
    257.99353     -14.38254
    258.03016     -14.96939
    258.06678     -15.80620
    258.10341     -15.64299
    258.14003     -14.60475
    258.17666     -15.44147
    258.21328     -12.65318
    258.24991     -12.48985
    258.28653     -12.20149
    258.32316     -12.41310
    258.35979     -10.49969
    258.39641     -11.83624
    258.43304     -12.17277
    258.46966      -9.50927
    258.50629     -11.22073
    258.54291     -11.55717
    258.57954     -11.51858
    258.61616     -12.60497
    258.65279     -12.06632
    258.68942     -15.27764
    258.72604     -15.98894
    258.76267     -11.95021
    258.79929      -8.78644
    258.83592      -5.87265
    258.87254      -5.08383
    258.90917      -9.91998
    258.94579     -14.00611
    258.98242     -13.84220
    259.01905     -12.92827
    259.05567     -16.76431
    259.09230     -17.72532
    259.12892     -19.43629
    259.16555     -21.77225
    259.20217     -24.10817
    259.23880     -26.06906
    259.27542     -22.52993
    259.31205     -19.49076
    259.34868     -15.95157
    259.38530     -15.53735
    259.42193     -17.87310
    259.45855     -21.58382
    259.49518     -21.04452
    259.53180     -16.00518
    259.56843     -15.59082
    259.60505     -17.17642
    259.64168     -20.13700
    259.67831     -17.22256
    259.71493     -16.43308
    259.75156     -13.76857
    259.78818      -8.72904
    259.82481      -8.93948
    259.86143      -9.64988
    259.89806     -11.86026
    259.93468     -14.57062
    259.97131     -16.53094
    260.00794     -13.49123
    260.04456      -8.82650
    260.08119      -4.91174
    260.11781      -3.37195
    260.15444      -2.70713
    260.19106       1.95772
    260.22769       2.49759
    260.26431       3.78749
    260.30094       3.95243
    260.33757       3.49238
    260.37419       1.65737
    260.41082      -2.42761
    260.44744      -4.51257
    260.48407      -6.34749
    260.52069     -10.30739
    260.55732     -12.76726
    260.59394     -13.47711
    260.63057     -15.06192
    260.66720     -13.02171
    260.70382     -12.48147
    260.74045     -12.44120
    260.77707     -14.77590
    260.81370     -14.23557
    260.85032     -13.82022
    260.88695      -9.77984
    260.92357      -9.23943
    260.96020     -11.32399
    260.99683     -10.65852
    261.03345     -10.99303
    261.07008     -15.45251
    261.10670     -21.03696
    261.14333     -18.49638
    261.17995     -14.95578
    261.21658     -12.16514
    261.25320      -7.87448
    261.28983      -5.33379
    261.32646      -6.04307
    261.36308      -5.62733
    261.39971      -7.08656
    261.43633      -7.79576
    261.47296      -6.87993
    261.50958      -7.96407
    261.54621     -10.67319
    261.58283     -10.63228
    261.61946     -14.84134
    261.65609     -16.17537
    261.69271     -18.50937
    261.72934     -19.09335
    261.76596     -17.05230
    261.80259     -15.26122
    261.83921     -15.34512
    261.87584     -14.30399
    261.91246     -18.76283
    261.94909     -15.09664
    261.98572     -11.05542
    262.02234     -10.76418
    262.05897      -6.09791
    262.09559      -4.18161
    262.13222      -1.89028
    262.16884      -2.47393
    262.20547      -2.18255
    262.24209      -2.76614
    262.27872      -0.09970
    262.31535      -1.30824
    262.35197      -7.39175
    262.38860     -11.85023
    262.42522     -15.43369
    262.46185     -16.51711
    262.49847     -19.22551
    262.53510     -20.18389
    262.57173     -21.14223
    262.60835     -21.85055
    262.64498     -22.30884
    262.68160     -24.14211
    262.71823     -23.22534
    262.75485     -16.43355
    262.79148     -12.76673
    262.82810     -15.84989
    262.86473     -13.93301
    262.90136     -16.39111
    262.93798     -23.84919
    262.97461     -25.30723
    263.01123     -26.26525
    263.04786     -22.72324
    263.08448     -16.30621
    263.12111      -8.13915
    263.15773      -0.22206
    263.19436       3.44506
    263.23099      -0.01280
    263.26761      -2.34563
    263.30424      -7.30343
    263.34086     -10.51121
    263.37749     -16.71896
    263.41411     -20.05168
    263.45074     -22.00938
    263.48736     -20.09204
    263.52399     -22.04969
    263.56062     -25.00730
    263.59724     -23.83989
    263.63387     -20.42245
    263.67049     -18.87999
    263.70712     -15.96250
    263.74374     -15.91998
    263.78037     -13.25243
    263.81699     -11.20986
    263.85362      -8.54226
    263.89025     -11.24964
    263.92687     -13.70698
    263.96350     -14.66431
    264.00012     -17.37160
    264.03675     -19.32887
    264.07337     -25.91111
    264.11000     -24.11833
    264.14662     -19.57552
    264.18325     -17.78268
    264.21988     -10.73982
    264.25650      -6.94693
    264.29313      -1.15401
    264.32975       0.38893
    264.36638      -0.69310
    264.40300      -2.02510
    264.43963      -3.23208
    264.47625      -1.81403
    264.51288      -1.64596
    264.54951      -1.35286
    264.58613      -0.93473
    264.62276      -3.14157
    264.65938      -5.09840
    264.69601      -8.80519
    264.73263     -10.26196
    264.76926     -11.96870
    264.80588     -12.30041
    264.84251     -11.00711
    264.87914      -8.21377
    264.91576     -12.54541
    264.95239     -13.62702
    264.98901     -14.33360
    265.02564     -12.29016
    265.06226     -13.12170
    265.09889     -18.45321
    265.13551     -17.65969
    265.17214     -15.86614
    265.20877     -13.69757
    265.24539     -14.52898
    265.28202     -12.23536
    265.31864     -14.06671
    265.35527     -17.39804
    265.39189     -18.10434
    265.42852     -16.18561
    265.46514     -16.26686
    265.50177     -14.72308
    265.53840     -13.55428
    265.57502     -16.88546
    265.61165     -14.46660
    265.64827     -11.04772
    265.68490      -7.50382
    265.72152      -7.20989
    265.75815      -5.41594
    265.79477      -5.87195
    265.83140     -10.95295
    265.86803     -12.28392
    265.90465     -10.36486
    265.94128     -11.07078
    265.97790     -10.77667
    266.01453     -10.35753
    266.05115     -10.43838
    266.08778      -9.89419
    266.12440     -12.97498
    266.16103     -13.18075
    266.19766     -16.01149
    266.23428     -17.09220
    266.27091     -14.42289
    266.30753     -13.62855
    266.34416     -13.33419
    266.38078     -13.28981
    266.41741     -11.49540
    266.45403      -9.82596
    266.49066      -7.03150
    266.52729      -8.73701
    266.56391      -8.44250
    266.60054      -6.77296
    266.63716      -9.72840
    266.67379     -12.68382
    266.71041     -15.51420
    266.74704     -15.46957
    266.78366     -13.54991
    266.82029      -9.50522
    266.85692      -8.46051
    266.89354      -9.54077
    266.93017     -10.99601
    266.96679      -8.82623
    267.00342      -6.28142
    267.04004      -2.61158
    267.07667      -1.31672
    267.11330      -4.02184
    267.14992      -4.47693
    267.18655      -2.80700
    267.22317      -4.51204
    267.25980      -5.96706
    267.29642      -3.79705
    267.33305      -5.00202
    267.36967      -7.45696
    267.40630     -10.78688
    267.44293      -8.86677
    267.47955      -5.94664
    267.51618      -6.90149
    267.55280      -8.73131
    267.58943      -9.93611
    267.62605     -12.64088
    267.66268     -11.59563
    267.69930      -7.30035
    267.73593      -3.63005
    267.77256      -3.33473
    267.80918      -3.41438
    267.84581      -2.24401
    267.88243       0.92639
    267.91906       0.97181
    267.95568       4.39225
    267.99231       3.93772
    268.02893       4.23321
    268.06556       3.65373
    268.10219       0.57427
    268.13881       0.99484
    268.17544       3.54043
    268.21206       5.33604
    268.24869       6.63168
    268.28531       3.92734
    268.32194      -0.40198
    268.35856      -0.48127
    268.39519      -2.06054
    268.43182      -2.76478
    268.46844      -2.71900
    268.50507      -2.29820
    268.54169      -3.00237
    268.57832      -4.08152
    268.61494      -2.28565
    268.65157      -3.23975
    268.68819      -3.31883
    268.72482      -2.77288
    268.76145      -3.97691
    268.79807      -3.93092
    268.83470      -5.13491
    268.87132      -1.83887
    268.90795      -3.16781
    268.94457      -3.74672
    268.98120      -8.07561
    269.01782     -11.52948
    269.05445      -9.48332
    269.09108     -10.06214
    269.12770      -5.39094
    269.16433      -2.59471
    269.20095      -0.04847
    269.23758       4.37281
    269.27420       5.16910
    269.31083       2.21542
    269.34745       2.13676
    269.38408       0.18313
    269.42071      -0.52049
    269.45733      -5.09908
    269.49396      -7.30264
    269.53058      -7.00619
    269.56721      -6.33471
    269.60383      -6.16320
    269.64046      -4.24168
    269.67708       0.17987
    269.71371      -3.52356
    269.75034      -5.72697
    269.78696      -9.18035
    269.82359      -8.25871
    269.86021      -9.71205
    269.89684      -8.54037
    269.93346      -7.86866
    269.97009      -8.82193
    270.00671      -9.90018
    270.04334     -10.22840
    270.07997     -13.55660
    270.11659     -17.00978
    270.15322     -17.08794
    270.18984     -11.41608
    270.22647      -2.99419
    270.26309       2.17772
    270.29972       5.97465
    270.33634      11.02161
    270.37297      15.94358
    270.40960      15.74058
    270.44622      12.53761
    270.48285      13.58465
    270.51947       9.50671
    270.55610       7.42880
    270.59272       6.35091
    270.62935       6.89804
    270.66597       5.82020
    270.70260       7.74238
    270.73923       7.03957
    270.77585       6.46179
    270.81248       7.00904
    270.84910       6.43130
    270.88573       7.85359
    270.92235       6.02590
    270.95898       4.44822
    270.99560       5.24558
    271.03223      10.29295
    271.06886      10.21535
    271.10548       6.76276
    271.14211       4.56020
    271.17873       1.35766
    271.21536       2.78014
    271.25198      -0.67235
    271.28861      -1.49983
    271.32524      -2.07728
    271.36186      -1.40471
    271.39849      -2.23212
    271.43511      -1.43451
    271.47174      -2.76188
    271.50836      -7.46422
    271.54499      -9.54155
    271.58161     -11.11885
    271.61824      -6.44613
    271.65487      -4.89839
    271.69149      -2.10063
    271.72812      -2.17785
    271.76474       0.11995
    271.80137       1.41778
    271.83799       7.71562
    271.87462      11.76349
    271.91124      16.31138
    271.94787      19.48429
    271.98450      19.28222
    272.02112      15.20517
    272.05775      13.87814
    272.09437      13.30113
    272.13100      11.09914
    272.16762       6.14718
    272.20425       3.44524
    272.24087       1.11831
    272.27750      -2.45859
    272.31413      -3.28547
    272.35075      -2.86233
    272.38738      -5.06417
    272.42400      -3.64100
    272.46063      -2.46779
    272.49725       3.70543
    272.53388       7.87867
    272.57050      11.42693
    272.60713      10.35021
    272.64376       5.64851
    272.68038       3.57184
    272.71701       4.62018
    272.75363       7.79355
    272.79026       7.84193
    272.82688       7.76534
    272.86351       9.93876
    272.90013      10.61221
    272.93676      14.78567
    272.97339      15.45916
    273.01001      10.38267
    273.04664       6.18119
    273.08326       1.97974
    273.11989       3.27830
    273.15651       5.82689
    273.19314       7.37550
    273.22976       5.79912
    273.26639       1.22277
    273.30302       0.89644
    273.33964       1.32012
    273.37627       2.36883
    273.41289       2.41755
    273.44952       4.59130
    273.48614       4.01506
    273.52277       6.81385
    273.55939       6.48765
    273.59602       7.28648
    273.63265       6.21032
    273.66927       4.25918
    273.70590       2.80807
    273.74252       0.60697
    273.77915       0.28089
    273.81577      -0.42017
    273.85240      -0.49621
    273.88902       5.05278
    273.92565       4.22678
    273.96228       9.77579
    273.99890      11.57483
    274.03553      13.74889
    274.07215      14.42297
    274.10878      15.34706
    274.14540      15.89618
    274.18203      17.07031
    274.21865      17.36947
    274.25528      18.54364
    274.29191      18.71783
    274.32853      19.01704
    274.36516      17.19127
    274.40178      12.11552
    274.43841       7.78979
    274.47503       6.08907
    274.51166       4.51338
    274.54828       6.68770
    274.58491       6.11204
    274.62154       5.66141
    274.65816       4.33579
    274.69479       5.51019
    274.73141       7.05960
    274.76804       9.23404
    274.80466       7.40849
    274.84129       4.70797
    274.87791       5.25746
    274.91454       5.30697
    274.95117       8.35650
    274.98779      10.90604
    275.02442      11.70561
    275.06104      16.75519
    275.09767      15.17980
    275.13429       8.85442
    275.17092       1.40406
    275.20754       7.20371
    275.24417       6.62839
    275.28080       8.30308
    275.31742      10.10279
    275.35405       8.15252
    275.39067       8.70227
    275.42730       5.75203
    275.46392       6.92682
    275.50055       8.47662
    275.53717      13.40144
    275.57380      15.95128
    275.61043      16.25113
    275.64705      18.42600
    275.68368      22.22589
    275.72030      15.65080
    275.75693      12.95073
    275.79355      11.62567
    275.83018      13.05063
    275.86681      15.72561
    275.90343      16.65061
    275.94006      14.95062
    275.97668      18.25066
    276.01331      14.42571
    276.04993      15.47577
    276.08656      14.52586
    276.12318      13.20096
    276.15981      14.12608
    276.19644      13.67621
    276.23306      11.10137
    276.26969       9.65154
    276.30631      12.45172
    276.34294      11.50193
    276.37956       9.92715
    276.41619       5.47739
    276.45281       5.77765
    276.48944       3.95292
    276.52607       6.00321
    276.56269       5.30352
    276.59932       4.60384
    276.63594       9.90418
    276.67257      17.32954
    276.70919      20.12991
    276.74582      15.43031
    276.78244      15.60571
    276.81907      12.78114
    276.85570      10.95658
    276.89232      11.13204
    276.92895      12.93251
    276.96557      14.10800
    277.00220      17.03351
    277.03882      22.20904
    277.07545      27.50958
    277.11207      30.68513
    277.14870      28.98571
    277.18533      24.28630
    277.22195      22.71190
    277.25858      21.01253
    277.29520      18.31317
    277.33183      17.98882
    277.36845      15.28949
    277.40508      13.46518
    277.44170      10.39088
    277.47833      10.19160
    277.51496       8.99234
    277.55158       6.41809
    277.58821       8.46886
    277.62483       9.89464
    277.66146      12.44544
    277.69808      14.99626
    277.73471      17.04709
    277.77133      15.47294
    277.80796      18.89880
    277.84459      25.69968
    277.88121      30.37557
    277.91784      32.80148
    277.95446      35.85241
    277.99109      36.65335
    278.02771      39.57931
    278.06434      39.00528
    278.10096      37.93127
    278.13759      34.85727
    278.17422      31.53329
    278.21084      24.70932
    278.24747      22.38537
    278.28409      21.68644
    278.32072      17.48752
    278.35734      15.41361
    278.39397      14.71472
    278.43059      13.51585
    278.46722      17.56699
    278.50385      12.86814
    278.54047      17.04432
    278.57710      19.97050
    278.61372      19.27170
    278.65035      19.19792
    278.68697      20.12415
    278.72360      21.67539
    278.76022      20.72665
    278.79685      21.65293
    278.83348      18.45422
    278.87010      18.25553
    278.90673      22.05684
    278.94335      22.85818
    278.97998      22.53453
    279.01660      24.58589
    279.05323      23.38727
    279.08985      18.56366
    279.12648      12.86507
    279.16311      11.91649
    279.19973       9.59292
    279.23636      10.76937
    279.27298      12.57084
    279.30961      16.37232
    279.34623      17.92381
    279.38286      16.97532
    279.41948      18.27684
    279.45611      19.70337
    279.49274      20.12992
    279.52936      23.80649
    279.56599      27.98306
    279.60261      28.78466
    279.63924      23.83626
    279.67586      21.38788
    279.71249      15.18951
    279.74911      12.49116
    279.78574       7.04282
    279.82237       6.84450
    279.85899       4.64619
    279.89562       3.82289
    279.93224       3.87460
    279.96887      10.80133
    280.00549      16.35308
    280.04212      20.15483
    280.07874      26.45660
    280.11537      26.75839
    280.15200      26.81018
    280.18862      30.36200
    280.22525      30.41382
    280.26187      30.71566
    280.29850      29.76751
    280.33512      28.31937
    280.37175      25.87125
    280.40838      26.04814
    280.44500      20.47504
    280.48163      16.40196
    280.51825      13.20389
    280.55488      14.88083
    280.59150      16.30779
    280.62813      17.73475
    280.66475      18.41173
    280.70138      21.58873
    280.73801      26.14074
    280.77463      24.44276
    280.81126      22.61979
    280.84788      24.54683
    280.88451      26.97389
    280.92113      26.52596
    280.95776      26.45305
    280.99438      28.25514
    281.03101      24.68225
    281.06764      23.35937
    281.10426      26.53651
    281.14089      29.33865
    281.17751      29.39081
    281.21414      32.81799
    281.25076      34.74517
    281.28739      38.29736
    281.32401      38.59957
    281.36064      39.65179
    281.39727      38.82902
    281.43389      33.25626
    281.47052      31.30852
    281.50714      33.86079
    281.54377      36.66307
    281.58039      34.34036
    281.61702      36.14267
    281.65364      36.69498
    281.69027      34.37231
    281.72690      30.67465
    281.76352      26.22700
    281.80015      25.15437
    281.83677      24.83174
    281.87340      21.13413
    281.91002      18.06153
    281.94665      18.11394
    281.98327      18.91636
    282.01990      20.46879
    282.05653      21.64624
    282.09315      22.57369
    282.12978      18.37616
    282.16640      22.55364
    282.20303      23.98113
    282.23965      25.28363
    282.27628      27.83614
    282.31290      29.13867
    282.34953      29.31620
    282.38616      33.99374
    282.42278      36.04630
    282.45941      36.22388
    282.49603      31.52645
    282.53266      24.57904
    282.56928      22.25665
    282.60591      23.55926
    282.64253      33.48688
    282.67916      38.91451
    282.71579      44.34216
    282.75241      45.39482
    282.78904      42.44748
    282.82566      44.37516
    282.86229      41.17785
    282.89891      43.48055
    282.93554      45.40825
    282.97216      44.33597
    283.00879      44.26370
    283.04542      45.06644
    283.08204      39.86919
    283.11867      37.29696
    283.15529      35.22472
    283.19192      31.15251
    283.22854      32.33030
    283.26517      32.00811
    283.30179      37.31092
    283.33842      36.61374
    283.37505      35.54157
    283.41167      32.46941
    283.44830      31.52227
    283.48492      33.07513
    283.52155      33.50301
    283.55817      41.55589
    283.59480      46.85878
    283.63142      52.41168
    283.66805      52.83959
    283.70468      52.39252
    283.74130      49.57045
    283.77793      51.49839
    283.81455      51.42635
    283.85118      48.85430
    283.88780      47.15727
    283.92443      43.71025
    283.96105      42.76323
    283.99768      42.69123
    284.03431      40.24424
    284.07093      37.79726
    284.10756      38.10029
    284.14418      39.15332
    284.18081      40.33137
    284.21743      39.88442
    284.25406      42.68748
    284.29068      42.99056
    284.32731      45.54364
    284.36394      47.47173
    284.40056      46.89983
    284.43719      46.57794
    284.47381      44.38106
    284.51044      45.18419
    284.54706      40.61232
    284.58369      38.29047
    284.62031      36.46862
    284.65694      38.02178
    284.69357      41.32495
    284.73019      43.50313
    284.76682      45.68132
    284.80344      51.23451
    284.84007      52.91272
    284.87669      52.46593
    284.91332      53.14416
    284.94995      55.07238
    284.98657      55.75063
    285.02320      57.67887
    285.05982      58.73212
    285.09645      56.53539
    285.13307      52.71366
    285.16970      51.89194
    285.20632      55.07023
    285.24295      56.24853
    285.27958      54.92683
    285.31620      53.35514
    285.35283      46.53347
    285.38945      41.83678
    285.42608      38.14013
    285.46270      38.19347
    285.49933      36.12182
    285.53595      32.17518
    285.57258      31.22855
    285.60921      30.78192
    285.64583      31.46031
    285.68246      29.38870
    285.71908      30.19209
    285.75571      28.24550
    285.79233      26.79891
    285.82896      28.35234
    285.86558      33.40576
    285.90221      34.33420
    285.93884      34.88764
    285.97546      36.81609
    286.01209      41.49455
    286.04871      42.67302
    286.08534      47.85148
    286.12196      49.52996
    286.15859      44.83345
    286.19521      43.88694
    286.23184      38.31544
    286.26847      36.86895
    286.30509      36.42246
    286.34172      38.72598
    286.37834      40.02951
    286.41497      38.45805
    286.45159      34.88659
    286.48822      31.44014
    286.52484      32.99369
    286.56147      32.79725
    286.59810      34.97582
    286.63472      40.77940
    286.67135      42.33298
    286.70797      43.51157
    286.74460      39.06516
    286.78122      37.24376
    286.81785      34.79737
    286.85447      38.47598
    286.89110      40.15461
    286.92773      41.20823
    286.96435      45.88686
    287.00098      47.69050
    287.03760      48.24414
    287.07423      48.29779
    287.11085      44.47646
    287.14748      44.90512
    287.18410      44.95879
    287.22073      43.76246
    287.25736      45.19114
    287.29398      42.74483
    287.33061      42.42352
    287.36723      39.72722
    287.40386      43.40592
    287.44048      43.83463
    287.47711      48.51335
    287.51373      52.06707
    287.55036      52.24579
    287.58699      50.79953
    287.62361      50.85327
    287.66024      49.03201
    287.69686      46.71076
    287.73349      47.63951
    287.77011      42.06827
    287.80674      41.49704
    287.84336      38.05081
    287.87999      37.85458
    287.91662      39.78336
    287.95324      42.08715
    287.98987      46.01594
    288.02649      44.06974
    288.06312      42.37354
    288.09974      39.80235
    288.13637      38.48116
    288.17299      38.90997
    288.20962      38.96379
    288.24625      43.39261
    288.28287      44.57145
    288.31950      45.50028
    288.35612      43.30412
    288.39275      44.60797
    288.42937      46.91182
    288.46600      47.09066
    288.50262      46.26952
    288.53925      49.32339
    288.57588      49.87726
    288.61250      52.80613
    288.64913      51.86000
    288.68575      54.16389
    288.72238      53.34277
    288.75900      49.02166
    288.79563      48.57555
    288.83225      42.12945
    288.86888      41.30835
    288.90551      39.36226
    288.94213      38.91616
    288.97876      37.72008
    289.01538      38.64899
    289.05201      38.45292
    289.08863      40.63184
    289.12526      35.56077
    289.16188      34.48970
    289.19851      36.04364
    289.23514      39.59758
    289.27176      41.02653
    289.30839      39.83047
    289.34501      40.63443
    289.38164      40.43838
    289.41826      43.49234
    289.45489      39.17131
    289.49152      39.85027
    289.52814      40.90424
    289.56477      43.20821
    289.60139      45.38718
    289.63802      42.94117
    289.67464      41.49514
    289.71127      39.67413
    289.74789      43.22812
    289.78452      45.15711
    289.82115      45.71111
    289.85777      44.39011
    289.89440      40.06911
    289.93102      40.37311
    289.96765      38.05212
    290.00427      38.48113
    290.04090      39.28514
    290.07752      41.21416
    290.11415      41.89317
    290.15078      42.19719
    290.18740      41.37621
    290.22403      40.93024
    290.26065      39.98427
    290.29728      41.03830
    290.33390      42.21733
    290.37053      44.77137
    290.40715      48.70041
    290.44378      47.50445
    290.48041      47.05849
    290.51703      42.36254
    290.55366      40.91659
    290.59028      38.34564
    290.62691      39.64969
    290.66353      42.95374
    290.70016      45.38280
    290.73678      45.93686
    290.77341      46.49092
    290.81004      49.54499
    290.84666      46.72405
    290.88329      46.15311
    290.91991      43.58218
    290.95654      45.63625
    290.99316      45.31533
    291.02979      43.86940
    291.06641      43.29848
    291.10304      46.22755
    291.13967      47.40663
    291.17629      46.71071
    291.21292      45.88980
    291.24954      42.31888
    291.28617      43.87296
    291.32279      42.30205
    291.35942      40.48114
    291.39604      38.91023
    291.43267      36.08932
    291.46930      37.01841
    291.50592      41.94750
    291.54255      48.00159
    291.57917      53.05569
    291.61580      53.35978
    291.65242      48.78889
    291.68905      43.21798
    291.72567      42.02208
    291.76230      42.95118
    291.79893      44.88028
    291.83555      45.30938
    291.87218      41.73848
    291.90880      43.41759
    291.94543      47.84669
    291.98205      47.02579
    292.01868      43.57990
    292.05530      42.25901
    292.09193      44.56311
    292.12856      46.11722
    292.16518      48.92133
    292.20181      56.72544
    292.23843      56.77954
    292.27506      58.58366
    292.31168      58.38777
    292.34831      59.69188
    292.38493      56.99599
    292.42156      54.67509
    292.45819      60.35420
    292.49481      61.65831
    292.53144      63.83743
    292.56806      62.14153
    292.60469      61.32064
    292.64131      57.49975
    292.67794      56.80386
    292.71456      56.73298
    292.75119      54.41209
    292.78782      52.09119
    292.82444      49.89530
    292.86107      47.94941
    292.89769      49.25352
    292.93432      47.05763
    292.97094      45.61174
    293.00757      47.79084
    293.04419      49.21995
    293.08082      47.77406
    293.11745      53.82816
    293.15407      56.50726
    293.19070      58.56137
    293.22732      56.49047
    293.26395      58.79458
    293.30057      57.59867
    293.33720      59.27778
    293.37382      59.08188
    293.41045      57.38598
    293.44708      59.06508
    293.48370      54.36918
    293.52033      53.79827
    293.55695      51.72737
    293.59358      51.78146
    293.63020      47.21055
    293.66683      50.01465
    293.70346      47.94374
    293.74008      50.24783
    293.77671      49.42692
    293.81333      50.60600
    293.84996      49.28509
    293.88658      50.46417
    293.92321      51.26826
    293.95983      51.44734
    293.99646      50.00142
    294.03309      50.05550
    294.06971      47.23457
    294.10634      46.03864
    294.14296      42.84272
    294.17959      43.39679
    294.21621      44.95086
    294.25284      50.12992
    294.28946      49.30899
    294.32609      47.73805
    294.36272      50.29211
    294.39934      51.47117
    294.43597      48.77523
    294.47259      46.95429
    294.50922      46.50834
    294.54584      48.68739
    294.58247      50.24144
    294.61909      54.54548
    294.65572      55.22453
    294.69235      58.52857
    294.72897      56.08261
    294.76560      54.01165
    294.80222      57.06568
    294.83885      55.49471
    294.87547      56.29874
    294.91210      51.10277
    294.94872      49.90679
    294.98535      46.71081
    295.02198      48.76483
    295.05860      45.94384
    295.09523      46.49786
    295.13185      38.80187
    295.16848      34.73088
    295.20510      32.40989
    295.24173      34.58889
    295.27835      37.26788
    295.31498      37.82188
    295.35161      34.37587
    295.38823      36.17986
    295.42486      39.98385
    295.46148      43.28783
    295.49811      45.71681
    295.53473      42.14579
    295.57136      40.07476
    295.60798      38.37873
    295.64461      39.18269
    295.68124      40.48666
    295.71786      41.79062
    295.75449      43.46957
    295.79111      45.14853
    295.82774      46.45247
    295.86436      45.50642
    295.90099      46.81036
    295.93761      42.73930
    295.97424      43.66824
    296.01087      42.47216
    296.04749      46.40109
    296.08412      51.08001
    296.12074      52.63393
    296.15737      51.31285
    296.19399      51.11676
    296.23062      47.42067
    296.26724      53.09957
    296.30387      54.15347
    296.34050      51.58236
    296.37712      52.01125
    296.41375      54.31513
    296.45037      52.36901
    296.48700      53.29789
    296.52362      60.22676
    296.56025      62.28063
    296.59687      62.70950
    296.63350      62.38836
    296.67013      59.69221
    296.70675      57.87106
    296.74338      55.29990
    296.78000      54.35374
    296.81663      49.90758
    296.85325      46.08641
    296.88988      42.76524
    296.92650      40.44405
    296.96313      39.12288
    296.99976      44.55169
    297.03638      42.60550
    297.07301      44.03430
    297.10963      41.08810
    297.14626      43.51688
    297.18288      39.82067
    297.21951      38.74945
    297.25613      34.55323
    297.29276      38.23200
    297.32939      40.28577
    297.36601      43.58953
    297.40264      43.64328
    297.43926      44.44703
    297.47589      50.12578
    297.51251      49.42952
    297.54914      47.98325
    297.58576      47.41198
    297.62239      45.84070
    297.65902      46.39441
    297.69564      43.94812
    297.73227      44.25183
    297.76889      45.30553
    297.80552      48.48422
    297.84214      51.03791
    297.87877      54.46659
    297.91539      53.52027
    297.95202      55.07394
    297.98865      55.25260
    298.02527      54.05626
    298.06190      51.98491
    298.09852      48.41356
    298.13515      49.09220
    298.17177      48.89583
    298.20840      51.82446
    298.24503      55.00307
    298.28165      54.05669
    298.31828      52.73530
    298.35490      52.78890
    298.39153      50.34249
    298.42815      50.64609
    298.46478      47.69967
    298.50140      47.50324
    298.53803      49.30681
    298.57466      49.36037
    298.61128      46.78893
    298.64791      41.46748
    298.68453      39.14602
    298.72116      34.19955
    298.75778      35.25308
    298.79441      34.55661
    298.83103      30.98512
    298.86766      29.78863
    298.90429      28.34213
    298.94091      32.89562
    298.97754      30.19911
    299.01416      29.62759
    299.05079      29.43106
    299.08741      31.10953
    299.12404      36.16298
    299.16066      41.46643
    299.19729      41.01987
    299.23392      41.44831
    299.27054      38.50174
    299.30717      38.80516
    299.34379      35.23357
    299.38042      31.91198
    299.41704      26.34038
    299.45367      29.39377
    299.49029      25.19715
    299.52692      25.87553
    299.56355      27.42889
    299.60017      25.23226
    299.63680      25.66060
    299.67342      27.96395
    299.71005      27.76729
    299.74667      28.07062
    299.78330      26.37394
    299.81992      29.17725
    299.85655      30.48055
    299.89318      29.65884
    299.92980      29.83714
    299.96643      31.01542
    300.00305      31.94369
    300.03968      30.24695
    300.07630      28.42521
    300.11293      24.22845
    300.14955      25.15669
    300.18618      28.20992
    300.22281      32.01314
    300.25943      31.94135
    300.29606      31.74456
    300.33268      31.79775
    300.36931      31.47594
    300.40593      30.02912
    300.44256      29.95729
    300.47918      30.76045
    300.51581      30.56360
    300.55244      32.61674
    300.58906      35.41988
    300.62569      38.22300
    300.66231      33.02612
    300.69894      31.95423
    300.73556      28.63233
    300.77219      28.31042
    300.80881      26.86350
    300.84544      29.41657
    300.88207      28.96963
    300.91869      31.02268
    300.95532      32.82573
    300.99194      32.25377
    301.02857      34.80679
    301.06519      37.85981
    301.10182      38.03782
    301.13844      35.59081
    301.17507      35.26880
    301.21170      29.94678
    301.24832      30.74974
    301.28495      32.92770
    301.32157      36.35565
    301.35820      40.78359
    301.39482      40.83652
    301.43145      37.13944
    301.46807      35.81735
    301.50470      32.62025
    301.54133      28.54814
    301.57795      28.97602
    301.61458      27.90389
    301.65120      27.70675
    301.68783      29.25961
    301.72445      27.93744
    301.76108      29.74027
    301.79770      25.66809
    301.83433      23.97091
    301.87096      26.39870
    301.90758      22.95149
    301.94421      22.37927
    301.98083      18.30704
    302.01746      15.73480
    302.05408      14.41255
    302.09071      12.21529
    302.12733      15.39301
    302.16396      13.82073
    302.20059      11.37343
    302.23721      13.80113
    302.27384      16.85381
    302.31046      22.78149
    302.34709      24.45915
    302.38371      27.76180
    302.42034      25.43944
    302.45696      22.74207
    302.49359      24.29469
    302.53022      23.72230
    302.56684      26.39990
    302.60347      26.82749
    302.64009      28.38006
    302.67672      28.80762
    302.71334      25.73518
    302.74997      23.16272
    302.78660      21.96525
    302.82322      20.89277
    302.85985      13.82028
    302.89647       8.24778
    302.93310       9.05026
    302.96972      11.97774
    303.00635      17.53020
    303.04297      23.33265
    303.07960      26.51009
    303.11623      30.31252
    303.15285      28.86493
    303.18948      25.66734
    303.22610      22.71973
    303.26273      14.52211
    303.29935      11.19949
    303.33598       8.75184
    303.37260       8.92919
    303.40923      10.73152
    303.44586       9.15884
    303.48248       7.33615
    303.51911      11.13845
    303.55573      13.56574
    303.59236      12.74301
    303.62898      14.79527
    303.66561      16.22253
    303.70223      13.64976
    303.73886      14.07699
    303.77549      15.50420
    303.81211      12.30640
    303.84874      14.73359
    303.88536      16.66077
    303.92199      12.96293
    303.95861      12.14008
    303.99524      12.06722
    304.03186      11.61935
    304.06849      13.29646
    304.10512      11.84856
    304.14174       7.65065
    304.17837       2.32772
    304.21499      -0.24521
    304.25162       0.05684
    304.28824      -1.14113
    304.32487      -0.58910
    304.36149      -1.66209
    304.39812       0.38991
    304.43475       1.81690
    304.47137      10.49387
    304.50800      14.04583
    304.54462      13.34777
    304.58125      10.89971
    304.61787       7.32663
    304.65450       7.37853
    304.69112       8.43043
    304.72775       8.98231
    304.76438      14.40918
    304.80100      12.21103
    304.83763       9.51287
    304.87425      10.31470
    304.91088      13.49151
    304.94750      13.79331
    304.98413      14.09510
    305.02075      15.02187
    305.05738      15.44863
    305.09401      13.12537
    305.13063      10.92711
    305.16726       9.60383
    305.20388       8.28053
    305.24051       6.08222
    305.27713       3.75890
    305.31376       0.06056
    305.35038       1.23721
    305.38701       5.16384
    305.42364       7.84047
    305.46026      10.89207
    305.49689      11.56866
    305.53351      13.49524
    305.57014      12.29681
    305.60676       9.84836
    305.64339      10.02489
    305.68001       6.70142
    305.71664      10.75292
    305.75327      11.05442
    305.78989       7.35590
    305.82652      11.15736
    305.86314       8.95881
    305.89977       5.76025
    305.93639       7.68667
    305.97302       7.61307
    306.00964       8.16447
    306.04627       8.84084
    306.08290       8.89221
    306.11952       7.69355
    306.15615      10.61989
    306.19277       9.17121
    306.22940       5.47251
    306.26602       6.64880
    306.30265       4.82507
    306.33927      -0.12367
    306.37590      -2.07243
    306.41253       2.22880
    306.44915       3.90502
    306.48578       7.58122
    306.52240       9.88240
    306.55903      14.18357
    306.59565      12.98472
    306.63228       8.66086
    306.66890       8.21198
    306.70553       9.63809
    306.74216       3.93918
    306.77878       4.99026
    306.81541       7.54132
    306.85203      15.21736
    306.88866      20.26839
    306.92528      18.56941
    306.96191      14.49541
    306.99853       8.17139
    307.03516       5.59736
    307.07179       4.89831
    307.10841       3.32425
    307.14504       2.87517
    307.18166       1.80107
    307.21829       1.35196
    307.25491      -0.34717
    307.29154      -2.92131
    307.32817      -0.49547
    307.36479      -0.56964
    307.40142       1.60616
    307.43804       4.28196
    307.47467       4.83273
    307.51129       6.88350
    307.54792       6.93424
    307.58454       3.23497
    307.62117       3.66068
    307.65780       3.21138
    307.69442       5.01206
    307.73105       6.18772
    307.76767       4.61337
    307.80430       1.66400
    307.84092      -1.16039
    307.87755      -2.48479
    307.91417       0.06579
    307.95080       4.11635
    307.98743       8.91690
    308.02405      13.34243
    308.06068      11.26795
    308.09730       6.94344
    308.13393       1.24392
    308.17055       1.79439
    308.20718       4.96984
    308.24380       8.14527
    308.28043       9.82068
    308.31706      12.37108
    308.35368      18.42146
    308.39031      18.22182
    308.42693      16.14716
    308.46356      15.07249
    308.50018       8.87280
    308.53681       8.92310
    308.57343       6.34837
    308.61006       3.77363
    308.64669       1.94887
    308.68331       5.62410
    308.71994       9.54931
    308.75656      10.84950
    308.79319      11.77467
    308.82981      15.57483
    308.86644      17.99996
    308.90306      23.05009
    308.93969      21.85019
    308.97632      20.77527
    309.01294      17.20034
    309.04957      16.00039
    309.08619       9.17542
    309.12282       6.97544
    309.15944       4.52543
    309.19607       6.32541
    309.23269       7.87537
    309.26932       8.67531
    309.30595       7.97524
    309.34257       8.15015
    309.37920       9.82504
    309.41582       6.37491
    309.45245       7.67476
    309.48907       9.09960
    309.52570       7.89941
    309.56232      10.32421
    309.59895      11.12399
    309.63558      16.29875
    309.67220      18.09850
    309.70883      17.52322
    309.74545      17.94793
    309.78208      17.74762
    309.81870      16.29729
    309.85533      13.84694
    309.89195      12.89658
    309.92858      12.82119
    309.96521      12.62079
    310.00183      12.67036
    310.03846      12.59492
    310.07508      13.39446
    310.11171      12.31898
    310.14833      10.24349
    310.18496       8.16797
    310.22158       8.46744
    310.25821      10.76688
    310.29484      14.31631
    310.33146      16.36572
    310.36809      15.66511
    310.40471      15.96448
    310.44134      20.63883
    310.47796      20.81317
    310.51459      19.23748
    310.55121      23.78677
    310.58784      25.33605
    310.62447      24.01030
    310.66109      22.93454
    310.69772      16.23376
    310.73434      14.53296
    310.77097      11.20714
    310.80759       3.88129
    310.84422       3.05543
    310.88084       0.97956
    310.91747      -2.97134
    310.95410      -0.17226
    310.99072       5.75180
    311.02735       8.30084
    311.06397       7.47486
    311.10060       7.14887
    311.13722       0.57285
    311.17385      -1.12818
    311.21047      -0.20424
    311.24710       1.84468
    311.28373      -2.35641
    311.32035      -5.30753
    311.35698       0.99134
    311.39360       6.16518
    311.43023       3.71400
    311.46685       6.76281
    311.50348      10.93659
    311.54010       8.61036
    311.57673       4.78410
    311.61336       3.33283
    311.64998       0.50653
    311.68661      -4.56979
    311.72323      -7.64612
    311.75986      -6.09748
    311.79648      -9.54885
    311.83311     -11.75025
    311.86974     -10.95167
    311.90636     -12.52811
    311.94299     -13.60457
    311.97961     -13.80605
    312.01624     -16.75755
    312.05286     -14.83407
    312.08949     -17.66061
    312.12611     -17.11217
    312.16274     -12.56375
    312.19937     -12.89036
    312.23599     -14.46698
    312.27262     -11.41862
    312.30924      -8.62029
    312.34587      -9.69698
    312.38249      -4.77368
    312.41912       3.14959
    312.45574       2.32284
    312.49237       3.49607
    312.52900       6.54428
    312.56562       9.59247
    312.60225       6.64064
    312.63887       9.06378
    312.67550      11.48691
    312.71212      12.66001
    312.74875       5.45809
    312.78537       4.75615
    312.82200       2.17919
    312.85863      -0.52279
    312.89525      -1.97479
    312.93188      -8.55182
    312.96850     -15.50386
    313.00513     -21.83093
    313.04175     -24.53302
    313.07838     -25.73513
    313.11500     -25.68726
    313.15163     -24.88941
    313.18826     -22.46659
    313.22488     -22.54378
    313.26151     -20.62100
    313.29813     -20.57324
    313.33476     -24.90050
    313.37138     -23.47779
    313.40801     -20.68009
    313.44463     -21.50742
    313.48126     -23.83477
    313.51789     -23.53714
    313.55451     -24.48953
    313.59114     -23.69194
    313.62776     -23.51938
    313.66439     -21.97184
    313.70101     -26.17432
    313.73764     -27.25183
    313.77426     -29.32935
    313.81089     -26.03190
    313.84752     -22.60947
    313.88414     -17.06206
    313.92077     -14.51468
    313.95739     -18.34231
    313.99402     -16.91997
    314.03064     -17.99765
    314.06727     -20.95036
    314.10389     -26.52808
    314.14052     -29.60583
    314.17715     -31.05860
    314.21377     -31.63639
    314.25040     -36.08921
    314.28702     -40.16705
    314.32365     -43.49492
    314.36027     -44.69780
    314.39690     -43.77570
    314.43352     -36.85363
    314.47015     -37.05658
    314.50678     -35.25956
    314.54340     -32.46256
    314.58003     -31.04058
    314.61665     -33.49362
    314.65328     -34.69669
    314.68990     -44.02478
    314.72653     -45.85289
    314.76315     -51.55603
    314.79978     -53.75919
    314.83641     -50.08737
    314.87303     -51.04058
    314.90966     -53.49380
    314.94628     -51.32206
    314.98291     -52.02533
    315.01953     -47.85362
    315.05616     -47.93195
    315.09278     -40.63530
    315.12941     -39.96367
    315.16604     -39.29205
    315.20266     -41.49547
    315.23929     -39.19891
    315.27591     -38.65237
    315.31254     -38.48085
    315.34916     -39.80936
    315.38579     -39.01289
    315.42241     -44.46645
    315.45904     -48.54502
    315.49567     -52.49863
    315.53229     -52.32726
    315.56892     -48.65591
    315.60554     -48.98458
    315.64217     -54.43828
    315.67879     -56.76701
    315.71542     -55.72075
    315.75204     -59.29952
    315.78867     -58.50332
    315.82530     -60.20714
    315.86192     -61.91097
    315.89855     -63.36484
    315.93517     -62.94373
    315.97180     -61.64764
    316.00842     -60.47659
    316.04505     -60.43055
    316.08168     -56.25953
    316.11830     -53.33854
    316.15493     -48.91758
    316.19155     -54.49664
    316.22818     -55.57572
    316.26480     -63.27983
    316.30143     -70.48396
    316.33805     -74.81313
    316.37468     -78.64230
    316.41131     -77.47150
    316.44793     -74.30074
    316.48456     -72.62999
    316.52118     -76.83427
    316.55781     -76.78857
    316.59443     -74.74290
    316.63106     -70.07225
    316.66768     -58.90163
    316.70431     -55.60604
    316.74094     -56.31046
    316.77756     -54.88992
    316.81419     -53.96939
    316.85081     -54.29889
    316.88744     -57.50342
    316.92406     -60.95798
    316.96069     -60.91254
    316.99731     -61.86715
    317.03394     -64.44678
    317.07057     -65.15143
    317.10719     -61.98110
    317.14382     -60.18581
    317.18044     -55.89053
    317.21707     -48.97029
    317.25369     -47.67506
    317.29032     -46.12987
    317.32694     -44.20969
    317.36357     -45.03955
    317.40020     -39.74442
    317.43682     -42.19933
    317.47345     -44.15425
    317.51007     -45.35921
    317.54670     -48.18919
    317.58332     -50.26920
    317.61995     -50.47423
    317.65657     -52.42929
    317.69320     -59.13437
    317.72983     -61.58947
    317.76645     -64.79460
    317.80308     -66.49976
    317.83970     -69.95495
    317.87633     -70.03516
    317.91295     -65.24039
    317.94958     -65.44565
    317.98620     -63.90094
    318.02283     -64.98125
    318.05946     -63.93659
    318.09608     -59.51696
    318.13271     -55.84735
    318.16933     -52.55276
    318.20596     -50.25821
    318.24258     -46.58868
    318.27921     -44.04417
    318.31583     -45.37469
    318.35246     -45.08023
    318.38909     -46.16081
    318.42571     -44.49141
    318.46234     -43.19703
    318.49896     -42.52769
    318.53559     -43.23336
    318.57221     -42.68906
    318.60884     -43.89480
    318.64546     -40.35055
    318.68209     -43.43134
    318.71872     -43.26215
    318.75534     -45.09298
    318.79197     -45.54884
    318.82859     -38.87973
    318.86522     -37.83565
    318.90184     -33.54159
    318.93847     -35.87256
    318.97509     -34.45355
    319.01172     -37.65958
    319.04835     -38.99062
    319.08497     -35.94670
    319.12160     -34.02780
    319.15822     -28.85892
    319.19485     -35.31508
    319.23147     -35.39626
    319.26810     -38.10247
    319.30472     -39.93371
    319.34135     -38.63997
    319.37798     -40.47126
    319.41460     -41.92757
    319.45123     -45.25891
    319.48785     -47.46528
    319.52448     -48.04668
    319.56110     -52.50311
    319.59773     -49.83456
    319.63435     -50.04104
    319.67098     -50.49754
    319.70761     -49.82907
    319.74423     -53.66063
    319.78086     -51.11723
    319.81748     -54.19884
    319.85411     -51.03048
    319.89073     -47.11214
    319.92736     -45.31884
    319.96398     -45.02557
    320.00061     -41.48232
    320.03724     -45.18910
    320.07386     -44.77090
    320.11049     -44.97774
    320.14711     -41.05960
    320.18374     -39.14148
    320.22036     -33.22340
    320.25699     -30.30535
    320.29361     -29.63731
    320.33024     -34.09431
    320.36687     -39.42634
    320.40349     -45.00840
    320.44012     -49.84048
    320.47674     -48.42258
    320.51337     -56.12973
    320.54999     -59.08689
    320.58662     -61.41908
    320.62325     -61.25130
    320.65987     -58.33355
    320.69650     -54.29083
    320.73312     -49.99813
    320.76975     -46.08047
    320.80637     -48.03783
    320.84300     -46.74522
    320.87962     -49.45263
    320.91625     -54.78508
    320.95288     -59.49255
    320.98950     -58.20005
    321.02613     -63.40759
    321.06275     -62.24014
    321.09938     -64.07272
    321.13600     -62.53034
    321.17263     -58.23798
    321.20925     -52.44566
    321.24588     -45.77835
    321.28251     -40.73608
    321.31913     -38.94383
    321.35576     -39.27662
    321.39238     -40.85943
    321.42901     -42.19227
    321.46563     -48.65014
    321.50226     -48.73304
    321.53888     -53.31597
    321.57551     -51.39893
    321.61214     -51.35691
    321.64876     -47.43993
    321.68539     -44.64796
    321.72201     -38.60603
    321.75864     -33.31413
    321.79526     -34.39725
    321.83189     -31.73042
    321.86851     -30.06360
    321.90514     -34.27181
    321.94177     -36.60506
    321.97839     -37.68833
    322.01502     -35.89663
    322.05164     -32.35496
    322.08827     -28.68832
    322.12489     -27.02171
    322.16152     -26.48012
    322.19814     -26.43857
    322.23477     -24.39704
    322.27140     -23.35555
    322.30802     -24.81408
    322.34465     -22.64764
    322.38127     -16.35623
    322.41790     -14.06485
    322.45452     -10.52350
    322.49115      -5.60718
    322.52777      -5.69089
    322.56440      -7.39962
    322.60103      -9.10839
    322.63765     -13.81719
    322.67428     -15.02601
    322.71090     -12.48487
    322.74753      -9.94375
    322.78415      -7.77767
    322.82078      -7.61161
    322.85740      -7.07058
    322.89403      -7.27958
    322.93066      -6.48862
    322.96728     -12.69768
    323.00391     -15.65677
    323.04053     -15.99089
    323.07716     -13.95004
    323.11378     -12.90922
    323.15041     -13.61843
    323.18703     -14.20267
    323.22366     -11.16194
    323.26029      -7.62124
    323.29691      -6.83056
    323.33354      -1.78992
    323.37016       0.37569
    323.40679       5.16627
    323.44341       6.95682
    323.48004       4.49734
    323.51666       4.03783
    323.55329       3.20330
    323.58992       7.24373
    323.62654       5.28413
    323.66317       4.94950
    323.69979       5.36484
    323.73642      -0.34485
    323.77304      -0.67957
    323.80967      -5.88932
    323.84629      -2.47409
    323.88292      -6.30890
    323.91955      -7.26874
    323.95617      -8.47861
    323.99280      -9.81351
    324.02942     -11.39845
    324.06605     -12.23341
    324.10267     -13.56840
    324.13930     -12.77842
    324.17592     -17.23847
    324.21255     -19.44855
    324.24918     -26.53367
    324.28580     -32.11881
    324.32243     -38.32899
    324.35905     -43.16419
    324.39568     -44.24942
    324.43230     -48.70969
    324.46893     -54.41999
    324.50555     -56.75531
    324.54218     -59.09067
    324.57881     -62.42606
    324.61543     -59.38648
    324.65206     -56.09692
    324.68868     -53.55741
    324.72531     -51.14292
    324.76193     -46.85346
    324.79856     -46.68904
    324.83518     -47.02464
    324.87181     -42.61027
    324.90844     -42.32094
    324.94506     -44.90663
    324.98169     -48.36737
    325.01831     -56.07813
    325.05494     -64.66392
    325.09156     -69.12473
    325.12819     -73.46059
    325.16482     -79.54646
    325.20144     -87.13239
    325.23807     -85.46832
    325.27469     -87.55431
    325.31132     -87.39030
    325.34794     -83.60135
    325.38457     -78.81242
    325.42119     -72.02352
    325.45782     -66.48466
    325.49445     -62.44582
    325.53107     -54.03201
    325.56770     -53.49324
    325.60432     -47.07949
    325.64095     -50.16578
    325.67757     -47.75210
    325.71420     -48.71346
    325.75082     -50.67484
    325.78745     -53.38626
    325.82408     -49.59770
    325.86070     -48.18418
    325.89733     -48.77069
    325.93395     -45.10723
    325.97058     -43.06880
    326.00720     -41.78040
    326.04383     -36.99204
    326.08045     -36.95371
    326.11708     -37.29041
    326.15371     -40.00214
    326.19033     -43.71390
    326.22696     -45.55070
    326.26358     -46.51252
    326.30021     -50.22438
    326.33683     -52.56127
    326.37346     -51.39819
    326.41008     -51.86014
    326.44671     -50.44713
    326.48334     -50.53415
    326.51996     -47.62119
    326.55659     -48.08327
    326.59321     -52.67039
    326.62984     -51.75753
    326.66646     -48.09470
    326.70309     -48.18192
    326.73971     -49.39416
    326.77634     -53.10643
    326.81297     -52.56874
    326.84959     -52.53108
    326.88622     -50.74344
    326.92284     -51.83084
    326.95947     -49.04328
    326.99609     -42.88074
    327.03272     -41.09324
    327.06934     -40.30578
    327.10597     -39.14334
    327.14260     -38.73093
    327.17922     -36.19356
    327.21585     -29.40622
    327.25247     -26.49392
    327.28910     -29.20664
    327.32572     -27.04440
    327.36235     -29.63219
    327.39897     -30.97001
    327.43560     -29.05786
    327.47223     -23.52075
    327.50885     -23.35867
    327.54548     -17.69662
    327.58210     -12.65961
    327.61873     -15.62262
    327.65535     -17.21067
    327.69198     -21.67375
    327.72860     -27.13687
    327.76523     -29.22502
    327.80186     -34.93820
    327.83848     -38.40141
    327.87511     -42.61465
    327.91173     -40.07794
    327.94836     -41.66625
    327.98498     -42.87959
    328.02161     -41.21797
    328.05823     -37.05638
    328.09486     -35.14482
    328.13149     -33.98330
    328.16811     -35.82181
    328.20474     -34.78535
    328.24136     -34.87392
    328.27799     -37.46253
    328.31461     -33.92617
    328.35124     -32.51485
    328.38786     -31.10355
    328.42449     -34.56729
    328.46112     -38.15607
    328.49774     -37.86987
    328.53437     -42.45871
    328.57099     -46.42258
    328.60762     -46.01149
    328.64424     -46.22543
    328.68087     -45.81440
    328.71749     -41.90340
    328.75412     -41.74244
    328.79075     -39.95651
    328.82737     -35.92062
    328.86400     -37.00975
    328.90062     -36.22392
    328.93725     -35.06313
    328.97387     -31.40237
    329.01050     -26.86664
    329.04712     -20.70594
    329.08375     -21.04528
    329.12038     -20.50965
    329.15700     -25.59906
    329.19363     -28.06349
    329.23025     -29.40297
    329.26688     -28.74247
    329.30350     -29.45701
    329.34013     -26.54659
    329.37675     -26.76119
    329.41338     -30.10083
    329.45001     -31.69050
    329.48663     -31.40521
    329.52326     -30.99495
    329.55988     -29.70973
    329.59651     -30.79953
    329.63313     -29.26438
    329.66976     -28.60425
    329.70639     -30.69416
    329.74301     -33.28410
    329.77964     -34.87408
    329.81626     -35.46409
    329.85289     -34.42913
    329.88951     -31.01921
    329.92614     -26.98432
    329.96276     -20.32447
    329.99939     -20.66465
    330.03602     -17.50486
    330.07264     -14.22011
    330.10927     -14.43539
    330.14589     -15.52571
    330.18252     -18.86606
    330.21914     -19.45644
    330.25577     -14.67186
    330.29239     -13.38731
    330.32902     -11.10280
    330.36565     -10.69332
    330.40227     -12.53387
    330.43890     -16.74946
    330.47552     -22.34009
    330.51215     -20.30574
    330.54877     -21.39643
    330.58540     -22.48716
    330.62202     -21.20292
    330.65865     -24.54371
    330.69528     -23.50954
    330.73190     -27.22540
    330.76853     -24.44130
    330.80515     -28.15722
    330.84178     -29.37319
    330.87840     -30.83919
    330.91503     -36.05522
    330.95165     -35.02129
    330.98828     -32.11239
    331.02491     -31.07853
    331.06153     -29.04470
    331.09816     -29.38591
    331.13478     -31.35215
    331.17141     -29.19342
    331.20803     -30.15973
    331.24466     -29.87607
    331.28128     -26.84245
    331.31791     -21.55886
    331.35454     -19.65031
    331.39116     -18.61680
    331.42779     -18.45831
    331.46441     -19.92486
    331.50104     -19.14145
    331.53766     -23.23307
    331.57429     -23.57473
    331.61091     -25.66642
    331.64754     -30.38314
    331.68417     -29.22490
    331.72079     -32.94170
    331.75742     -33.15852
    331.79404     -33.12539
    331.83067     -29.84229
    331.86729     -30.68422
    331.90392     -28.65119
    331.94054     -22.36819
    331.97717     -16.58523
    332.01380     -13.42730
    332.05042      -8.64441
    332.08705     -10.11155
    332.12367     -13.57873
    332.16030     -15.67094
    332.19692     -23.38819
    332.23355     -29.85547
    332.27017     -31.19779
    332.30680     -31.66515
    332.34343     -29.75753
    332.38005     -28.72495
    332.41668     -26.19241
    332.45330     -25.53490
    332.48993     -23.37743
    332.52655     -27.47000
    332.56318     -32.93760
    332.59980     -34.40523
    332.63643     -34.37290
    332.67306     -32.96560
    332.70968     -34.55834
    332.74631     -32.27612
    332.78293     -29.61892
    332.81956     -22.71177
    332.85618     -17.17965
    332.89281     -13.39756
    332.92943     -10.61552
    332.96606      -8.95850
    333.00269     -10.67652
    333.03931      -8.51958
    333.07594      -9.86267
    333.11256      -8.58080
    333.14919      -2.92396
    333.18581      -3.51716
    333.22244      -6.48540
    333.25906     -12.07866
    333.29569     -15.67197
    333.33232     -16.89031
    333.36894     -15.85869
    333.40557     -10.95210
    333.44219      -9.54554
    333.47882      -8.76403
    333.51544      -9.23254
    333.55207     -10.57610
    333.58869      -8.04469
    333.62532     -10.63831
    333.66195     -11.85697
    333.69857     -16.45067
    333.73520     -19.79440
    333.77182     -25.01316
    333.80845     -21.48197
    333.84507     -17.07581
    333.88170     -18.91968
    333.91832     -17.76359
    333.95495     -18.73254
    333.99158     -16.57652
    334.02820     -15.04554
    334.06483     -11.76459
    334.10145     -10.23368
    334.13808     -10.70280
    334.17470      -9.79696
    334.21133      -5.39116
    334.24796      -2.36039
    334.28458       0.54534
    334.32121       2.57604
    334.35783      -0.39330
    334.39446      -2.73768
    334.43108      -1.45709
    334.46771      -3.42654
    334.50433       0.47898
    334.54096       0.00946
    334.57759       1.78990
    334.61421       1.69531
    334.65084      -0.52432
    334.68746      -6.11898
    334.72409      -9.96368
    334.76071     -13.68342
    334.79734     -14.65319
    334.83396     -11.62300
    334.87059     -11.46784
    334.90722     -12.06272
    334.94384      -9.65764
    334.98047      -8.37759
    335.01709      -1.59758
    335.05372      -0.31760
    335.09034       3.58734
    335.12697       5.36724
    335.16359       6.39711
    335.20022       5.42694
    335.23685       2.95673
    335.27347       0.23649
    335.31010       2.89121
    335.34672       3.17090
    335.38335      -0.04946
    335.41997      -4.39484
    335.45660      -7.86527
    335.49322      -5.71073
    335.52985      -8.55622
    335.56648      -9.65175
    335.60310     -14.87232
    335.63973     -13.84293
    335.67635     -15.56357
    335.71298     -15.65925
    335.74960     -10.75496
    335.78623     -10.97571
    335.82285     -10.82150
    335.85948     -13.66733
    335.89611     -11.13819
    335.93273     -11.60908
    335.96936     -12.08002
    336.00598      -8.55099
    336.04261      -7.89699
    336.07923      -5.36804
    336.11586      -3.33912
    336.15248      -1.43523
    336.18911       2.96862
    336.22574       4.49743
    336.26236       3.40120
    336.29899       2.55494
    336.33561      -0.41636
    336.37224      -1.76270
    336.40886      -5.73407
    336.44549      -9.08048
    336.48211     -11.80192
    336.51874     -15.89841
    336.55537     -16.99493
    336.59199     -18.71648
    336.62862     -15.56308
    336.66524     -11.15971
    336.70187     -10.88137
    336.73849      -9.47807
    336.77512      -7.07481
    336.81174      -3.29659
    336.84837       2.10660
    336.88500       9.50974
    336.92162       7.91286
    336.95825       6.06594
    336.99487      -0.28103
    337.03150      -3.62802
    337.06812      -4.60006
    337.10475      -2.32213
    337.14137      -1.54424
    337.17800      -3.39138
    337.21463      -0.61356
    337.25125       0.41422
    337.28788       6.19196
    337.32450       5.34467
    337.36113       2.24734
    337.39775      -0.35003
    337.43438      -1.57243
    337.47100      -6.04487
    337.50763      -9.01735
    337.54426      -7.11486
    337.58088      -5.58741
    337.61751      -3.81000
    337.65413      -3.78263
    337.69076      -2.63029
    337.72738      -2.22799
    337.76401      -0.07573
    337.80063      -3.17350
    337.83726      -4.89631
    337.87389      -8.36916
    337.91051     -10.34205
    337.94714     -10.06497
    337.98376     -11.91293
    338.02039     -11.51093
    338.05701     -13.35896
    338.09364     -17.70703
    338.13026     -13.93014
    338.16689     -13.15329
    338.20352     -11.37647
    338.24014      -8.97469
    338.27677      -6.44795
    338.31339      -3.67124
    338.35002      -2.89457
    338.38664       0.25706
    338.42327       0.28365
    338.45990      -2.43979
    338.49652       0.21173
    338.53315       0.61321
    338.56977      -0.48535
    338.60640      -3.20894
    338.64302      -6.43257
    338.67965     -13.15624
    338.71627     -13.50494
    338.75290     -15.47869
    338.78953     -13.45246
    338.82615      -9.55128
    338.86278      -9.52514
    338.89940      -9.99903
    338.93603     -11.22296
    338.97265     -13.07192
    339.00928     -13.04593
    339.04590      -8.39497
    339.08253     -10.24405
    339.11916     -12.21816
    339.15578     -14.31732
    339.19241     -14.66651
    339.22903     -14.39074
    339.26566     -14.24000
    339.30228     -14.46431
    339.33891     -21.56365
    339.37553     -23.66302
    339.41216     -26.01244
    339.44879     -27.61190
    339.48541     -23.58639
    339.52204     -20.18592
    339.55866     -15.91048
    339.59529     -13.88509
    339.63191      -6.10973
    339.66854      -1.33441
    339.70516      -0.80912
    339.74179      -5.65888
    339.77842      -9.00867
    339.81504      -9.10850
    339.85167     -15.45837
    339.88829     -14.05828
    339.92492     -15.15822
    339.96154     -12.63320
    339.99817     -13.73321
    340.03479     -13.08327
    340.07142      -9.43336
    340.10805     -11.78349
    340.14467     -10.75866
    340.18130      -5.23387
    340.21792      -8.95912
    340.25455     -12.93440
    340.29117     -13.78472
    340.32780     -12.01007
    340.36442      -9.23547
    340.40105      -5.33590
    340.43768      -7.56137
    340.47430      -6.78688
    340.51093     -11.01243
    340.54755     -17.11301
    340.58418     -19.58863
    340.62080     -22.56429
    340.65743     -24.66499
    340.69405     -25.51572
    340.73068     -25.61650
    340.76731     -24.09231
    340.80393     -24.69316
    340.84056     -20.54404
    340.87718     -18.14497
    340.91381     -18.49593
    340.95043     -21.22193
    340.98706     -26.32297
    341.02368     -26.54904
    341.06031     -24.65016
    341.09694     -22.75131
    341.13356     -24.97750
    341.17019     -25.07873
    341.20681     -21.67999
    341.24344     -20.78130
    341.28006     -20.38264
    341.31669     -16.98402
    341.35331     -11.33543
    341.38994     -14.68689
    341.42657     -13.91338
    341.46319     -13.38991
    341.49982     -13.36648
    341.53644     -13.71809
    341.57307     -11.94473
    341.60969     -12.79642
    341.64632     -10.27314
    341.68294     -13.87490
    341.71957     -13.22670
    341.75620     -17.45353
    341.79282     -16.93040
    341.82945     -22.15731
    341.86607     -23.75926
    341.90270     -28.73625
    341.93932     -31.21327
    341.97595     -30.94034
    342.01257     -29.79244
    342.04920     -25.01958
    342.08583     -21.62176
    342.12245     -21.72397
    342.15908     -18.70123
    342.19570     -22.55352
    342.23233     -20.28085
    342.26895     -22.50822
    342.30558     -23.36062
    342.34220     -23.33807
    342.37883     -19.44055
    342.41546     -15.16807
    342.45208     -12.27063
    342.48871     -14.49823
    342.52533     -14.97586
    342.56196     -15.20354
    342.59858     -15.68125
    342.63521      -9.40900
    342.67183      -6.38679
    342.70846      -3.73961
    342.74509      -4.34248
    342.78171      -1.69538
    342.81834      -2.92332
    342.85496      -6.52630
    342.89159      -5.62931
    342.92821      -6.73237
    342.96484     -17.21046
    343.00147     -15.31359
    343.03809     -15.29176
    343.07472     -14.14497
    343.11134     -16.24822
    343.14797     -15.10150
    343.18459     -12.57983
    343.22122     -11.30818
    343.25784     -11.53658
    343.29447     -10.51502
    343.33110      -9.99350
    343.36772     -13.47201
    343.40435     -13.95056
    343.44097     -15.17915
    343.47760     -14.40778
    343.51422     -11.26145
    343.55085     -15.74015
    343.58747     -15.21890
    343.62410     -13.94768
    343.66073     -13.80150
    343.69735     -15.65536
    343.73398     -13.00926
    343.77060     -15.61319
    343.80723     -15.21717
    343.84385     -18.94618
    343.88048     -20.67523
    343.91710     -21.02932
    343.95373     -20.38344
    343.99036     -18.11261
    344.02698     -18.21681
    344.06361     -15.82105
    344.10023     -18.67533
    344.13686     -22.40465
    344.17348     -23.50901
    344.21011     -22.48840
    344.24673     -19.46784
    344.28336     -16.19731
    344.31999     -14.30182
    344.35661     -14.78137
    344.39324     -12.26096
    344.42986      -9.99058
    344.46649     -12.84525
    344.50311     -11.82495
    344.53974      -9.42969
    344.57636     -11.40947
    344.61299     -12.76429
    344.64962     -15.74414
    344.68624     -18.22404
    344.72287     -19.57897
    344.75949     -16.93394
    344.79612     -10.78895
    344.83274     -14.26900
    344.86937     -15.37408
    344.90599     -12.72921
    344.94262      -8.83437
    344.97925      -7.06457
    345.01587      -5.79481
    345.05250      -5.52509
    345.08912      -3.13041
    345.12575      -1.23577
    345.16237       0.53384
    345.19900       1.92841
    345.23562       3.94794
    345.27225       2.34243
    345.30888       3.86188
    345.34550       1.75629
    345.38213      -3.84933
    345.41875      -6.82999
    345.45538      -5.68570
    345.49200      -4.29144
    345.52863      -2.02221
    345.56525      -5.50303
    345.60188      -5.73389
    345.63851      -8.08978
    345.67513      -5.82071
    345.71176      -3.42668
    345.74838      -5.90769
    345.78501      -8.88874
    345.82163      -7.49483
    345.85826      -3.10095
    345.89488      -2.58212
    345.93151      -1.56332
    345.96814      -0.54456
    346.00476       4.34916
    346.04139       4.49285
    346.07801       2.38649
    346.11464       5.28010
    346.15126       6.04866
    346.18789       4.44219
    346.22451      -0.66432
    346.26114      -0.14586
    346.29777      -8.12745
    346.33439     -11.35908
    346.37102     -17.46574
    346.40764     -21.57244
    346.44427     -20.92918
    346.48089     -18.78596
    346.51752     -15.26778
    346.55414     -17.87464
    346.59077     -19.23153
    346.62740     -21.71346
    346.66402     -23.94544
    346.70065     -23.17745
    346.73727     -17.03449
    346.77390     -15.89158
    346.81052     -11.12371
    346.84715     -13.98088
    346.88377     -14.83808
    346.92040     -15.07032
    346.95703     -14.05260
    346.99365     -12.40992
    347.03028     -11.89227
    347.06690      -4.37467
    347.10353       0.39290
    347.14015      -0.58958
    347.17678       0.80291
    347.21340       3.32036
    347.25003       5.21277
    347.28666       7.60515
    347.32328       8.74748
    347.35991       9.88978
    347.39653       5.03204
    347.43316       2.92425
    347.46978      -0.05857
    347.50641      -0.16642
    347.54304      -2.77432
    347.57966      -6.88225
    347.61629      -9.61523
    347.65291     -17.84824
    347.68954     -18.08129
    347.72616     -15.06438
    347.76279     -11.54751
    347.79941      -3.90567
    347.83604      -2.76388
    347.87267      -0.74712
    347.90929      -1.85540
    347.94592       1.78628
    347.98254       3.42792
    348.01917       3.06952
    348.05579       0.21109
    348.09242      -5.89739
    348.12904      -6.00590
    348.16567      -6.36445
    348.20230      -7.84804
    348.23892      -9.08167
    348.27555     -12.81534
    348.31217     -14.54905
    348.34880     -20.53279
    348.38542     -23.64157
    348.42205     -24.12539
    348.45867     -25.73425
    348.49530     -27.34315
    348.53193     -29.07709
    348.56855     -25.81106
    348.60518     -21.29507
    348.64180     -17.65413
    348.67843     -13.26322
    348.71505     -11.24735
    348.75168      -6.85651
    348.78830      -3.71572
    348.82493      -0.69996
    348.86156       1.19075
    348.89818       2.58143
    348.93481       0.34707
    348.97143      -2.38733
    349.00806      -7.12176
    349.04468     -10.10624
    349.08131      -6.21575
    349.11793      -6.20031
    349.15456      -3.55990
    349.19119      -8.66953
    349.22781      -5.27920
    349.26444      -4.76390
    349.30106      -0.99865
    349.33769       3.01657
    349.37431       1.40675
    349.41094      -5.07811
    349.44756      -9.06301
    349.48419     -12.17295
    349.52082     -12.65792
    349.55744     -11.26794
    349.59407      -7.75299
    349.63069      -4.36308
    349.66732      -1.09821
    349.70394      -1.58338
    349.74057       0.68142
    349.77719       0.57117
    349.81382       3.71089
    349.85045       0.85056
    349.88707      -2.25979
    349.92370      -3.49519
    349.96032      -4.85563
    349.99695      -2.71611
    350.03357      -3.70162
    350.07020      -8.18717
    350.10682      -5.54776
    350.14345      -5.78339
    350.18008      -3.64406
    350.21670      -3.50477
    350.25333      -3.49051
    350.28995      -1.22629
    350.32658       1.53789
    350.36320       2.67703
    350.39983       0.81613
    350.43645       1.58019
    350.47308       2.09422
    350.50971       1.35820
    350.54633       0.12215
    350.58296       2.51106
    350.61958       1.14993
    350.65621       6.91377
    350.69283       4.67756
    350.72946       4.44132
    350.76608       7.08004
    350.80271       7.21872
    350.83934       5.23236
    350.87596       0.49596
    350.91259       0.75953
    350.94921      -1.72695
    350.98584      -2.46346
    351.02246      -4.07501
    351.05909      -3.81160
    351.09571      -5.17322
    351.13234      -6.78489
    351.16897      -4.39659
    351.20559     -10.88334
    351.24222     -11.24511
    351.27884     -12.10693
    351.31547     -12.84379
    351.35209     -11.95569
    351.38872     -12.81762
    351.42534      -9.30459
    351.46197     -10.04160
    351.49860      -7.52865
    351.53522      -7.39074
    351.57185      -5.25286
    351.60847      -6.74002
    351.64510      -3.47722
    351.68172      -0.08946
    351.71835      -1.20174
    351.75497      -0.68906
    351.79160      -0.17641
    351.82823       3.46120
    351.86485       1.09877
    351.90148      -0.63870
    351.93810       1.24879
    351.97473      -1.48876
    352.01135       0.89866
    352.04798      -2.96396
    352.08461      -0.95162
    352.12123      -3.06432
    352.15786      -0.80206
    352.19448      -1.91483
    352.23111      -4.02764
    352.26773      -4.76549
    352.30436      -1.37838
    352.34098      -1.86631
    352.37761      -2.10428
    352.41424      -3.21728
    352.45086      -2.70532
    352.48749      -5.69340
    352.52411      -6.55652
    352.56074      -7.79468
    352.59736      -6.53287
    352.63399      -9.02110
    352.67061      -6.13437
    352.70724      -5.12268
    352.74387      -7.23603
    352.78049      -8.84941
    352.81712     -10.71284
    352.85374      -4.95130
    352.89037      -5.68979
    352.92699      -7.30333
    352.96362      -5.04191
    353.00024      -3.53052
    353.03687      -1.89417
    353.07350      -2.88286
    353.11012       0.50341
    353.14675       3.38965
    353.18337       7.40084
    353.22000       7.03700
    353.25662       6.67312
    353.29325       7.18420
    353.32987       7.57025
    353.36650       7.70625
    353.40313       6.09222
    353.43975       6.22815
    353.47638       6.11405
    353.51300       5.99990
    353.54963       1.13572
    353.58625      -2.22850
    353.62288      -8.96776
    353.65950      -8.45706
    353.69613     -10.69640
    353.73276     -11.43577
    353.76938     -10.30018
    353.80601      -9.91463
    353.84263      -8.27911
    353.87926     -10.89364
    353.91588     -12.13320
    353.95251     -15.74780
    353.98913     -15.48744
    354.02576     -13.72712
    354.06239     -12.59183
    354.09901     -10.33158
    354.13564     -10.32137
    354.17226      -9.81120
    354.20889      -7.80107
    354.24551      -3.54097
    354.28214      -2.03091
    354.31876      -2.14589
    354.35539      -4.26091
    354.39202      -5.00096
    354.42864      -3.49105
    354.46527      -0.10618
    354.50189       3.40365
    354.53852       5.03844
    354.57514      -1.82680
    354.61177      -3.94208
    354.64839      -1.93240
    354.68502       0.07724
    354.72165       3.58685
    354.75827       3.34642
    354.79490       4.73095
    354.83152       6.49044
    354.86815       6.49989
    354.90477       6.50931
    354.94140       6.14369
    354.97802       4.65303
    355.01465       7.28734
    355.05128       9.92160
    355.08790      13.80583
    355.12453      14.06502
    355.16115      14.57418
    355.19778      15.83329
    355.23440      13.34237
    355.27103       6.97641
    355.30765       6.23542
    355.34428       4.99438
    355.38091       0.37831
    355.41753       2.01220
    355.45416       2.39605
    355.49078       1.90487
    355.52741      -2.46135
    355.56403      -4.70261
    355.60066      -4.44391
    355.63728      -6.18525
    355.67391      -4.17662
    355.71054      -4.29303
    355.74716      -6.03447
    355.78379      -4.52596
    355.82041      -2.76748
    355.85704       3.36596
    355.89366       3.87436
    355.93029       9.25773
    355.96691      15.76606
    356.00354      14.89935
    356.04017      13.40760
    356.07679      11.91582
    356.11342       9.79899
    356.15004      10.18213
    356.18667       6.69024
    356.22329       5.19831
    356.25992       4.33134
    356.29654       7.33933
    356.33317      10.34728
    356.36980       7.48020
    356.40642       1.61308
    356.44305       1.62092
    356.47967      -4.62127
    356.51630      -6.48851
    356.55292      -6.60577
    356.58955      -2.97308
    356.62618      -2.71543
    356.66280      -0.95781
    356.69943      -4.20022
    356.73605      -2.31768
    356.77268       0.06483
    356.80930       4.44730
    356.84593       4.57973
    356.88255       5.33713
    356.91918       5.09448
    356.95581       8.47681
    356.99243       8.60909
    357.02906      10.24134
    357.06568      12.99855
    357.10231      10.63072
    357.13893      10.76285
    357.17556      13.89496
    357.21218      12.65202
    357.24881       6.65904
    357.28544      -1.08397
    357.32206      -4.70202
    357.35869      -6.57011
    357.39531      -1.93823
    357.43194      -2.93139
    357.46856      -2.04959
    357.50519      -3.91782
    357.54181      -3.66110
    357.57844      -7.02940
    357.61507      -8.52275
    357.65169      -7.64113
    357.68832      -5.00955
    357.72494      -5.87801
    357.76157     -10.49650
    357.79819     -10.36503
    357.83482     -12.98360
    357.87144     -12.35220
    357.90807     -13.59584
    357.94470     -10.96452
    357.98132      -8.70824
    358.01795      -0.20199
    358.05457       2.80422
    358.09120       6.56040
    358.12782       7.44154
    358.16445       7.07264
    358.20107       1.20370
    358.23770      -0.54027
    358.27433       2.34072
    358.31095       7.84668
    358.34758      13.47759
    358.38420      17.73347
    358.42083      18.61432
    358.45745      18.49513
    358.49408      18.37590
    358.53070       9.75663
    358.56733       6.01233
    358.60396       2.26799
    358.64058      -1.85138
    358.67721      -6.09580
    358.71383      -6.09024
    358.75046      -0.70973
    358.78708       4.17075
    358.82371       5.67619
    358.86033       6.80659
    358.89696       4.18696
    358.93359       6.19229
    358.97021       4.32259
    359.00684       1.32785
    359.04346      -0.79193
    359.08009      -6.28674
    359.11671      -2.90659
    359.15334      -2.52648
    359.18996      -0.27141
    359.22659       0.98363
    359.26322       1.61364
    359.29984      -0.25639
    359.33647       1.99854
    359.37309       3.62843
    359.40972       4.50829
    359.44634       3.76311
    359.48297       2.01790
    359.51959       1.27264
    359.55622       0.02736
    359.59285       1.28203
    359.62947       3.03667
    359.66610       5.54128
    359.70272       8.67085
    359.73935       8.55038
    359.77597      10.05487
    359.81260      11.68433
    359.84922      14.06376
    359.88585      13.81814
    359.92248      12.69749
    359.95910      11.95181
    359.99573      11.45609
    360.03235      13.33533
    360.06898      12.21453
    360.10560      12.46870
    360.14223      13.72284
    360.17885      11.22693
    360.21548       7.60600
    360.25211       5.61002
    360.28873       3.11401
    360.32536      -0.25704
    360.36198       3.74688
    360.39861       7.25076
    360.43523       8.62961
    360.47186       9.13342
    360.50848      10.13719
    360.54511       9.64093
    360.58174       9.64463
    360.61836       5.14830
    360.65499       4.52693
    360.69161       2.40552
    360.72824       1.40908
    360.76486      -1.21240
    360.80149      -6.45891
    360.83812      -8.58046
    360.87474     -11.57705
    360.91137     -11.19867
    360.94799      -6.94532
    360.98462      -6.06702
    361.02124      -8.68874
    361.05787      -9.56051
    361.09449       1.56769
    361.13112       7.19586
    361.16775       7.94899
    361.20437       8.20208
    361.24100       9.70514
    361.27762      14.08316
    361.31425      13.46115
    361.35087      11.33910
    361.38750       9.21701
    361.42412       5.09489
    361.46075      -2.40226
    361.49738      -4.14945
    361.53400      -8.89668
    361.57063     -10.39394
    361.60725      -9.26624
    361.64388      -3.76358
    361.68050      -0.38594
    361.71713       3.74165
    361.75375       6.24421
    361.79038       5.99674
    361.82701       4.49923
    361.86363       3.37668
    361.90026       6.87910
    361.93688       4.38148
    361.97351       4.88383
    362.01013       3.88614
    362.04676       6.63842
    362.08338       6.14066
    362.12001       7.51787
    362.15664       7.64504
    362.19326      11.64718
    362.22989      12.02428
    362.26651      16.15134
    362.30314      19.15338
    362.33976      21.78037
    362.37639      22.90733
    362.41301      23.90926
    362.44964      22.53615
    362.48627      22.28800
    362.52289      18.41482
    362.55952      16.91660
    362.59614      15.41836
    362.63277      17.04507
    362.66939      17.42175
    362.70602      15.04839
    362.74264      17.80000
    362.77927      18.17658
    362.81590      20.80312
    362.85252      19.67962
    362.88915      19.68109
    362.92577      15.05753
    362.96240      16.93393
    362.99902      11.81029
    363.03565      11.81162
    363.07227      14.56292
    363.10890      17.81418
    363.14553      19.81540
    363.18215      22.94159
    363.21878      28.44275
    363.25540      30.19387
    363.29203      28.81996
    363.32865      20.44601
    363.36528      19.82203
    363.40190      19.19801
    363.43853      20.69896
    363.47516      20.94987
    363.51178      25.70075
    363.54841      30.82659
    363.58503      30.07740
    363.62166      24.95318
    363.65828      18.57892
    363.69491      10.95462
    363.73153       7.95529
    363.76816       2.33093
    363.80479       2.45653
    363.84141       0.70710
    363.87804       2.20763
    363.91466       1.70813
    363.95129      -0.16640
    363.98791      -3.04097
    364.02454      -3.91558
    364.06116      -3.91522
    364.09779      -4.41489
    364.13442      -2.53960
    364.17104      -0.91434
    364.20767       1.83588
    364.24429      -1.03893
    364.28092       2.33623
    364.31754       7.83635
    364.35417      10.83644
    364.39079      12.83649
    364.42742      12.46151
    364.46405       9.33649
    364.50067       8.21144
    364.53730       2.96136
    364.57392       2.21124
    364.61055       0.71109
    364.64717       2.71090
    364.68380      -1.28932
    364.72042      -2.66458
    364.75705      -0.28986
    364.79368       7.70981
    364.83030      10.33446
    364.86693      15.45907
    364.90355      14.33364
    364.94018      11.95819
    364.97680       8.08269
    365.01343       2.58217
    365.05005       0.08161
    365.08668      -2.54399
    365.12331      -5.29462
    365.15993      -5.42028
    365.19656       2.82903
    365.23318       6.57830
    365.26981       9.82753
    365.30643      14.07674
    365.34306      10.70091
    365.37969      11.20004
    365.41631      13.57414
    365.45294      13.57321
    365.48956      13.69725
    365.52619      10.69625
    365.56281       9.94522
    365.59944       7.56915
    365.63606       5.94305
    365.67269       2.06692
    365.70932       3.69075
    365.74594       2.43955
    365.78257       4.93832
    365.81919       6.06205
    365.85582       4.56075
    365.89244       2.68442
    365.92907       3.55805
    365.96569       0.80665
    366.00232      -0.56978
    366.03895       0.17875
    366.07557       0.17725
    366.11220       2.92572
    366.14882       5.04915
    366.18545       7.17255
    366.22207       6.92091
    366.25870       5.29425
    366.29532       6.54255
    366.33195       1.54081
    366.36858       1.53905
    366.40520       3.91225
    366.44183      10.53541
    366.47845      18.15855
    366.51508      13.03165
    366.55170      14.52972
    366.58833      11.65275
    366.62495      12.65075
    366.66158      11.27372
    366.69821      12.52166
    366.73483      11.64456
    366.77146      13.14243
    366.80808       7.26527
    366.84471      10.51307
    366.88133      11.88585
    366.91796      10.00858
    366.95458      12.00629
    366.99121      14.50396
    367.02784      14.75160
    367.06446      20.49921
    367.10109      18.62178
    367.13771      18.36932
    367.17434      20.61683
    367.21096      19.11431
    367.24759      14.48676
    367.28421      11.60917
    367.32084       9.60654
    367.35747      10.60389
    367.39409      11.97620
    367.43072      12.84848
    367.46734      13.09573
    367.50397      13.59295
    367.54059      13.96513
    367.57722      14.33728
    367.61384      14.20940
    367.65047      14.83149
    367.68710      10.57854
    367.72372      11.95056
    367.76035       7.19755
    367.79697       8.19451
    367.83360       7.94143
    367.87022      10.56332
    367.90685      13.56018
    367.94347      15.80701
    367.98010      15.55380
    368.01673      15.55057
    368.05335      16.17229
    368.08998      14.79399
    368.12660      13.79066
    368.16323      15.03730
    368.19985      17.65890
    368.23648      19.03047
    368.27310      20.02700
    368.30973      20.14851
    368.34636      18.76998
    368.38298      22.01643
    368.41961      23.76284
    368.45623      20.38422
    368.49286      17.75556
    368.52948      17.75187
    368.56611      17.74816
    368.60273      18.24441
    368.63936      19.61563
    368.67599      18.98681
    368.71261      15.35797
    368.74924      16.47909
    368.78586      17.85018
    368.82249      18.97124
    368.85911      19.84227
    368.89574      22.96326
    368.93236      19.33423
    368.96899      18.58016
    369.00562      14.82607
    369.04224       6.07194
    369.07887       1.69277
    369.11549      -0.06142
    369.15212      -1.06564
    369.18874       0.05510
    369.22537       1.67581
    369.26199       5.17149
    369.29862      10.79214
    369.33525      12.78776
    369.37187      13.28335
    369.40850      14.77890
    369.44512      19.27443
    369.48175      21.14492
    369.51837      22.39038
    369.55500      24.76081
    369.59162      23.25621
    369.62825      25.50158
    369.66488      28.49691
    369.70150      29.99222
    369.73813      30.11249
    369.77475      27.48274
    369.81138      21.97795
    369.84800      18.22313
    369.88463      13.09328
    369.92126       4.83840
    369.95788      -0.91651
    369.99451      -1.54646
    370.03113       0.44857
    370.06776       5.81856
    370.10438      11.06353
    370.14101       8.55846
    370.17763       6.67836
    370.21426       2.17323
    370.25089       1.04308
    370.28751       3.16289
    370.32414       2.15766
    370.36076       5.65241
    370.39739      10.77213
    370.43401       8.64182
    370.47064       9.88647
    370.50726       9.25610
    370.54389      11.25069
    370.58052      12.24526
    370.61714      14.11479
    370.65377      10.10930
    370.69039       7.85377
    370.72702       0.97321
    370.76364      -3.40738
    370.80027      -5.91300
    370.83689      -4.41864
    370.87352      -5.04932
    370.91015      -2.05503
    370.94677       0.81423
    370.98340       6.30846
    371.02002       8.80266
    371.05665      11.29683
    371.09327      12.41596
    371.12990      12.91007
    371.16652      11.02915
    371.20315       9.02320
    371.23978      10.76722
    371.27640      10.51120
    371.31303      14.13016
    371.34965      15.99909
    371.38628      19.99299
    371.42290      18.11185
    371.45953      12.48069
    371.49615       9.47450
    371.53278       9.84328
    371.56941      12.46203
    371.60603      11.33074
    371.64266      10.57443
    371.67928       7.69309
    371.71591       4.81172
    371.75253       4.18032
    371.78916       6.67389
    371.82578       5.04243
    371.86241       3.78594
    371.89904       5.52941
    371.93566       5.52287
    371.97229       2.26628
    372.00891      -0.99032
    372.04554      -0.87196
    372.08216      -0.00363
    372.11879      -1.01033
    372.15541       3.10794
    372.19204       2.72619
    372.22867      -2.40560
    372.26529      -4.03742
    372.30192       0.95574
    372.33854       8.32386
    372.37517      10.19196
    372.41179      10.06003
    372.44842       9.55307
    372.48504       7.92107
    372.52167       4.91405
    372.55830       5.65700
    372.59492      -1.60008
    372.63155      -3.85719
    372.66817      -7.11433
    372.70480      -4.49649
    372.74142      -6.50369
    372.77805      -3.38591
    372.81467      -3.51817
    372.85130       0.84955
    372.88793       2.46724
    372.92455      -1.91510
    372.96118      -8.17247
    372.99780      -7.67987
    373.03443      -4.31230
    373.07105      -0.69476
    373.10768       7.92276
    373.14430      10.91524
    373.18093      11.03270
    373.21756      15.27513
    373.25418      15.76753
    373.29081      18.38490
    373.32743      22.50224
    373.36406      21.86955
    373.40068      18.11184
    373.43731      14.35409
    373.47393      14.34632
    373.51056      15.46352
    373.54719      14.70569
    373.58381      18.32283
    373.62044      18.06495
    373.65706      12.30703
    373.69369      11.42409
    373.73031      10.16611
    373.76694       9.03311
    373.80356       9.65009
    373.84019       4.51703
    373.87682       4.13394
    373.91344       5.00083
    373.95007      -1.13231
    373.98669       1.98452
    374.02332       2.60132
    374.05994       2.09310
    374.09657       2.45984
    374.13319       3.07656
    374.16982       1.19325
    374.20645       1.80991
    374.24307       1.92655
    374.27970       2.41815
    374.31632      -0.09027
    374.35295      -3.22372
    374.38957      -9.60720
    374.42620     -14.61570
    374.46283     -14.74924
    374.49945      -9.50780
    374.53608     -11.26639
    374.57270      -9.02500
    374.60933      -7.53365
    374.64595      -5.54232
    374.68258      -4.92602
    374.71920       0.81525
    374.75583       1.68150
    374.79246       2.17271
    374.82908       4.28890
    374.86571       3.78007
    374.90233       6.02120
    374.93896       9.63731
    374.97558      10.62839
    375.01221      10.74444
    375.04883      13.98547
    375.08546      14.60146
    375.12209      14.34243
    375.15871      13.20838
    375.19534      12.07429
    375.23196      10.69018
    375.26859       9.43104
    375.30521      12.42188
    375.34184      14.03768
    375.37846      14.65346
    375.41509      14.14422
    375.45172      17.88494
    375.48834      14.50064
    375.52497       5.99131
    375.56159      -1.51804
    375.59822      -0.52742
    375.63484      -0.78683
    375.67147       0.70373
    375.70809      -0.05573
    375.74472      -0.31522
    375.78135      -2.19974
    375.81797      -6.70928
    375.85460      -8.71885
    375.89122      -8.10345
    375.92785      -7.73807
    375.96447      -7.37272
    376.00110      -7.50740
    376.03772      -5.14210
    376.07435      -0.90183
    376.11098       0.46341
    376.14760       3.82863
    376.18423       0.94382
    376.22085      -2.69102
    376.25748      -4.32588
    376.29410      -6.33577
    376.33073      -3.72069
    376.36735      -2.98063
    376.40398       5.63440
    376.44061      10.37441
    376.47723      15.11439
    376.51386      17.72934
    376.55048      15.09427
    376.58711      13.45917
    376.62373       6.57405
    376.66036       8.18889
    376.69698       9.17872
    376.73361       8.54351
    376.77024       8.15828
    376.80686       8.64803
    376.84349       8.51275
    376.88011       9.00244
    376.91674       8.74211
    376.95336      13.73175
    376.98999      18.47136
    377.02661      18.21095
    377.06324      15.20052
    377.09987      12.94005
    377.13649      12.67957
    377.17312      13.54405
    377.20974      15.65851
    377.24637      17.77295
    377.28299      14.76236
    377.31962      15.75174
    377.35624      17.99110
    377.39287      21.23043
    377.42950      24.59474
    377.46612      23.95902
    377.50275      22.57328
    377.53937      21.93751
    377.57600      18.67671
    377.61262      20.04089
    377.64925      14.53005
    377.68587      11.89418
    377.72250      11.13328
    377.75913       9.37236
    377.79575       9.36142
    377.83238       9.72545
    377.86900      11.08945
    377.90563      12.57843
    377.94225      10.94238
    377.97888       5.55631
    378.01550       7.04521
    378.05213       3.90909
    378.08876       2.39795
    378.12538       1.88678
    378.16201      -1.37442
    378.19863      -5.26064
    378.23526      -6.89689
    378.27188     -10.53316
    378.30851      -9.54445
    378.34513      -7.55577
    378.38176      -5.69212
    378.41839      -2.82849
    378.45501       4.91012
    378.49164       8.89870
    378.52826      12.38726
    378.56489      11.37579
    378.60151      12.61430
    378.63814      16.35278
    378.67476      20.09124
    378.71139      17.32968
    378.74802      15.06809
    378.78464      18.68147
    378.82127      19.66983
    378.85789      15.78317
    378.89452       8.39648
    378.93114       3.88477
    378.96777       1.62304
    379.00440      -2.26372
    379.04102      -3.40051
    379.07765      -3.16231
    379.11427      -4.17415
    379.15090      -4.68600
    379.18752       2.05212
    379.22415       5.79021
    379.26077      12.27829
    379.29740      12.14133
    379.33403      18.62936
    379.37065      19.61736
    379.40728      19.98034
    379.44390      17.21829
    379.48053      15.45622
    379.51715      16.94412
    379.55378      16.05701
    379.59040      13.79486
    379.62703      14.15770
    379.66366      16.89551
    379.70028      23.75830
    379.73691      27.87106
    379.77353      27.85880
    379.81016      25.47152
    379.84678      21.95921
    379.88341      20.69688
    379.92003      22.18453
    379.95666      24.17215
    379.99329      19.40975
    380.02991      17.27233
    380.06654      20.13488
    380.10316      21.74741
    380.13979      22.60992
    380.17641      18.09740
    380.21304      19.45986
    380.24966      22.57230
    380.28629      22.55972
    380.32292      27.42211
    380.35954      27.03448
    380.39617      19.89682
    380.43279      12.25914
    380.46942       6.12144
    380.50604       7.60872
    380.54267       6.09597
    380.57929       8.08321
    380.61592       7.44542
    380.65255       8.30760
    380.68917       8.79476
    380.72580      17.78190
    380.76242      24.14402
    380.79905      21.75612
    380.83567      20.36819
    380.87230      17.85524
    380.90892      12.96727
    380.94555      14.20428
    380.98218      10.94126
    381.01880      11.67822
    381.05543       9.41516
    381.09205       7.52707
    381.12868       0.63896
    381.16530       0.12584
    381.20193       3.36269
    381.23855       7.22451
    381.27518       6.21132
    381.31181       5.07310
    381.34843       4.18486
    381.38506       7.04660
    381.42168       7.40831
    381.45831       8.64501
    381.49493      10.25668
    381.53156      13.49333
    381.56818      14.72996
    381.60481      16.21656
    381.64144      17.07815
    381.67806      20.18971
    381.71469      15.55126
    381.75131      14.03778
    381.78794      10.27427
    381.82456       6.38575
    381.86119       5.99720
    381.89781       2.73364
    381.93444       2.72005
    381.97107       2.95644
    382.00769       2.81780
    382.04432       6.92915
    382.08094       8.16548
    382.11757       9.40178
    382.15419      11.13806
    382.19082      12.49932
    382.22744      14.11056
    382.26407      12.34678
    382.30070       9.95798
    382.33732       5.56916
    382.37395       1.68031
    382.41057      -0.20856
    382.44720       4.27756
    382.48382       3.38865
    382.52045       4.12472
    382.55707       4.73577
    382.59370       5.59680
    382.63033       9.45780
    382.66695      15.31879
    382.70358      13.80476
    382.74020      13.91570
    382.77683      17.77663
    382.81345      15.26253
    382.85008      13.12341
    382.88670      12.48428
    382.92333      11.22012
    382.95996      11.33094
    382.99658       8.56674
    383.03321      11.30252
    383.06983       9.16327
    383.10646       9.39901
    383.14308      11.38473
    383.17971      11.74543
    383.21634       9.98111
    383.25296      11.46676
    383.28959      12.07740
    383.32621      13.31302
    383.36284      13.54861
    383.39946      15.53419
    383.43609      19.26974
    383.47271      19.88028
    383.50934      20.24080
    383.54597      20.22629
    383.58259      21.71177
    383.61922      16.32222
    383.65584      13.05766
    383.69247      11.91807
    383.72909       9.40347
    383.76572      11.13884
    383.80234      13.24920
    383.83897      13.35954
    383.87560      10.71985
    383.91222       8.70515
    383.94885       7.44042
    383.98547       4.92568
    384.02210       7.53592
    384.05872      10.39614
    384.09535       8.25633
    384.13197       3.49151
    384.16860       2.72667
    384.20523       0.21181
    384.24185       1.19693
    384.27848      -0.44297
    384.31510      -2.45789
    384.35173      -1.97283
    384.38835      -0.73778
    384.42498       2.49724
    384.46160       1.60725
    384.49823       1.09223
    384.53486      -2.42280
    384.57148      -2.31286
    384.60811      -4.82793
    384.64473      -6.21802
    384.68136      -2.48313
    384.71798       0.50174
    384.75461       3.98659
    384.79123       9.34643
    384.82786      15.33124
    384.86449      15.31604
    384.90111      13.92581
    384.93774      13.91057
    384.97436      13.39531
    385.01099      10.88003
    385.04761      10.11473
    385.08424       9.72442
    385.12086       1.70908
    385.15749       0.94373
    385.19412      -1.57165
    385.23074      -1.71204
    385.26737      -0.10245
    385.30399      -0.61788
    385.34062      -2.63332
    385.37724      -4.77379
    385.41387      -3.16427
    385.45049      -3.92977
    385.48712      -3.32029
    385.52375       0.03917
    385.56037       2.89862
    385.59700       2.88304
    385.63362       2.24245
    385.67025       2.72684
    385.70687       4.83621
    385.74350       3.94557
    385.78012      10.67990
    385.81675      13.91422
    385.85338      14.89852
    385.89000      17.63280
    385.92663      20.86707
    385.96325      19.10131
    385.99988      12.96054
    386.03650       7.19476
    386.07313       0.42895
    386.10975       0.28813
    386.14638       0.02228
    386.18301      -1.49357
    386.21963       1.11555
    386.25626       4.09966
    386.29288      11.33374
    386.32951      16.69282
    386.36613      17.80187
    386.40276      15.78591
    386.43938      10.26992
    386.47601       6.62893
    386.51264       6.36291
    386.54926       5.97188
    386.58589       5.45583
    386.62251       7.31476
    386.65914       8.67368
    386.69576      10.78258
    386.73239      10.64146
    386.76901      10.62532
    386.80564      12.23417
    386.84227      11.84300
    386.87889       9.57682
    386.91552       6.93561
    386.95214       6.04439
    386.98877      -1.72184
    387.02539      -4.11309
    387.06202       0.24564
    387.09864       2.72935
    387.13527       1.08805
    387.17190       2.44673
    387.20852       0.68039
    387.24515       5.16404
    387.28177      10.02267
    387.31840      11.13128
    387.35502       8.73988
    387.39165       7.09847
    387.42827       6.20703
    387.46490       0.44058
    387.50153       4.42411
    387.53815       8.65763
    387.57478      12.26613
    387.61140      14.99961
    387.64803      15.73308
    387.68465      12.21654
    387.72128       8.19997
    387.75791       5.43339
    387.79453       8.04180
    387.83116       5.52519
    387.86778      10.38356
    387.90441      15.24191
    387.94103      18.72525
    387.97766      15.70858
    388.01428      16.19189
    388.05091      16.17518
    388.08754      20.15846
    388.12416      23.14173
    388.16079      19.49997
    388.19741      18.23320
    388.23404      12.96642
    388.27066       5.82462
    388.30729       4.18280
    388.34391       3.91597
    388.38054       8.64913
    388.41717       9.75727
    388.45379      10.74039
    388.49042      12.72350
    388.52704      14.33159
    388.56367      17.18967
    388.60029      18.54773
    388.63692      23.15578
    388.67354      25.01381
    388.71017      23.49683
    388.74680      21.47983
    388.78342      22.71282
    388.82005      18.94579
    388.85667      19.42875
    388.89330      16.53669
    388.92992      15.64462
    388.96655      11.50253
    389.00317       7.61043
    389.03980       6.09332
    389.07643       5.57618
    389.11305       2.80904
    389.14968       0.16688
    389.18630      -1.97530
    389.22293       1.75752
    389.25955       5.24031
    389.29618       9.22309
    389.33280      16.45586
    389.36943      21.06361
    389.40606      20.54635
    389.44268      16.15408
    389.47931      17.76179
    389.51593      19.24448
    389.55256      22.85217
    389.58918      21.83484
    389.62581      23.44249
    389.66243      20.05013
    389.69906      13.65775
    389.73569      11.64037
    389.77231      13.62296
    389.80894      16.23055
    389.84556      15.58812
    389.88219      12.44567
    389.91881      13.30322
    389.95544      19.28574
    389.99206      20.64326
    390.02869      18.00076
    390.06532      16.48325
    390.10194      12.34072
    390.13857       9.07318
    390.17519       5.80563
    390.21182       5.16306
    390.24844       8.89548
    390.28507       6.37789
    390.32169       5.61028
    390.35832       2.46766
    390.39495       4.57503
    390.43157       8.30738
    390.46820       9.66472
    390.50482      11.52205
    390.54145      14.62936
    390.57807      16.73666
    390.61470      14.96895
    390.65132      18.20122
    390.68795      15.05848
    390.72458       9.41573
    390.76120       2.52297
    390.79783      -0.36981
    390.83445      -2.51260
    390.87108       0.71959
    390.90770       1.07678
    390.94433       3.68395
    390.98095       7.29111
    391.01758      12.02325
    391.05421      15.38039
    391.09083      13.11251
    391.12746      10.71962
    391.16408      12.57671
    391.20071      12.30879
    391.23733      13.79087
    391.27396      13.02292
    391.31058      15.62997
    391.34721      12.23700
    391.38384      13.71902
    391.42046      14.32604
    391.45709      14.18303
    391.49371      12.79002
    391.53034       9.52199
    391.56696       4.87895
    391.60359       4.86090
    391.64021       7.84283
    391.67684       6.32476
    391.71347       6.05667
    391.75009       3.78857
    391.78672       2.89546
    391.82334       1.00234
    391.85997      -3.39080
    391.89659      -4.28394
    391.93322      -7.30210
    391.96984      -9.94527
    392.00647     -11.33846
    392.04310     -12.85665
    392.07972     -10.99985
    392.11635      -8.14307
    392.15297      -5.53630
    392.18960      -6.80454
    392.22622      -9.07279
    392.26285     -12.71605
    392.29948     -12.23432
    392.33610     -11.25260
    392.37273      -8.77090
    392.40935     -11.41421
    392.44598     -11.18253
    392.48260      -8.45086
    392.51923      -8.34420
    392.55585      -6.48755
    392.59248      -5.50591
    392.62911      -3.14928
    392.66573       0.70733
    392.70236       3.93894
    392.73898       2.92053
    392.77561       4.02712
    392.81223       4.13369
    392.84886       6.36525
    392.88548       9.34680
    392.92211      10.57834
    392.95874       7.68487
    392.99536       6.29139
    393.03199       8.52290
    393.06861       7.00440
    393.10524       7.98588
    393.14186       6.59236
    393.17849       5.32383
    393.21511       7.80528
    393.25174       8.16173
    393.28837       8.14317
    393.32499      10.24959
    393.36162      11.60601
    393.39824      11.33741
    393.43487       8.69381
    393.47149       7.55019
    393.50812       6.90657
    393.54474       5.63793
    393.58137       2.86929
    393.61800      -0.52437
    393.65462      -3.41803
    393.69125      -8.56171
    393.72787      -6.08039
    393.76450      -2.72409
    393.80112      -1.24279
    393.83775       2.86349
    393.87437       4.21977
    393.91100       1.45104
    393.94763       2.55730
    393.98425       2.03854
    394.02088      -1.73022
    394.05750      -1.74899
    394.09413       0.60723
    394.13075      -6.53656
    394.16738      -7.80536
    394.20400      -5.32417
    394.24063      -5.21798
    394.27726      -3.48681
    394.31388      -3.13065
    394.35051       1.97551
    394.38713       0.08165
    394.42376      -0.18721
    394.46038      -0.45608
    394.49701      -2.47496
    394.53363      -1.36885
    394.57026       3.73725
    394.60689       7.46834
    394.64351       3.57442
    394.68014       1.55549
    394.71676       5.91156
    394.75339       8.64262
    394.79001      12.99866
    394.82664      18.22970
    394.86326      17.33573
    394.89989      15.69176
    394.93652      20.42277
    394.97314      17.90378
    395.00977      13.13477
    395.04639       6.36576
    395.08302       4.09674
    395.11964      -1.17229
    395.15627      -3.94132
    395.19289       0.91463
    395.22952      -1.22942
    395.26615       4.12652
    395.30277       2.98245
    395.33940       0.33837
    395.37602      -2.43071
    395.41265      -1.19981
    395.44927      -0.84391
    395.48590       1.88698
    395.52252       5.74286
    395.55915      12.34874
    395.59578      13.20461
    395.63240      16.81046
    395.66903      18.79132
    395.70565      20.14716
    395.74228      19.12800
    395.77890      14.35883
    395.81553      12.46465
    395.85215       8.44546
    395.88878       8.17627
    395.92541       6.53207
    395.96203       7.01286
    395.99866       5.61864
    396.03528       4.84942
    396.07191       8.95519
    396.10853       9.43595
    396.14516      10.91670
    396.18178      14.89745
    396.21841      19.50319
    396.25504      18.23393
    396.29166      16.83965
    396.32829       8.32037
    396.36491       6.30108
    396.40154       8.90679
    396.43816       8.01249
    396.47479      13.86818
    396.51141      16.22386
    396.54804      18.20454
    396.58467      19.18521
    396.62129      16.41588
    396.65792      15.27154
    396.69454      16.12719
    396.73117      14.35783
    396.76779      14.58847
    396.80442      12.94410
    396.84105      18.67473
    396.87767      20.53035
    396.91430      20.38596
    396.95092      17.86657
    396.98755      13.97217
    397.02417       5.95276
    397.06080       2.30835
    397.09742       5.16393
    397.13405       7.89450
    397.17068       8.37507
    397.20730      10.35563
    397.24393      11.46119
    397.28055      14.94174
    397.31718      14.29729
    397.35380      14.02783
    397.39043      14.13336
    397.42705      10.36389
    397.46368       9.09441
    397.50031       4.82492
    397.53693       5.05543
    397.57356       4.91094
    397.61018       6.26644
    397.64681       6.74693
    397.68343       5.60242
    397.72006       5.08290
    397.75668       7.31338
    397.79331       4.29385
    397.82994       4.52431
    397.86656       4.87977
    397.90319      10.23523
    397.93981      16.84068
    397.97644      18.69612
    398.01306      17.17657
    398.04969      19.15700
    398.08631      15.38743
    398.12294      12.49285
    398.15957      10.84827
    398.19619       8.70368
    398.23282       3.68409
    398.26944      -2.96050
    398.30607      -7.48010
    398.34269      -7.49971
    398.37932      -7.39432
    398.41594      -3.53893
    398.45257      -3.18355
    398.48920      -4.32818
    398.52582      -5.47281
    398.56245      -1.99244
    398.59907      -1.51208
    398.63570       2.96828
    398.67232       0.57363
    398.70895       5.17898
    398.74557       3.15933
    398.78220       1.38967
    398.81883       0.74500
    398.85545      -3.89967
    398.89208      -6.79434
    398.92870      -5.18902
    398.96533      -3.08370
    399.00195      -3.10338
    399.03858      -4.74807
    399.07520      -2.39277
    399.11183      -4.66246
    399.14846      -0.55717
    399.18508       2.29813
    399.22171       3.77842
    399.25833       3.25871
    399.29496       5.98899
    399.33158      -1.15573
    399.36821      -2.55046
    399.40483      -8.07018
    399.44146      -9.08992
    399.47809      -8.48465
    399.51471      -8.50439
    399.55134      -6.27413
    399.58796      -5.54388
    399.62459      -3.18863
    399.66121      -3.45838
    399.69784       0.64686
    399.73446       4.50211
    399.77109       7.35734
    399.80772       4.33758
    399.84434       4.94281
    399.88097      10.42304
    399.91759      12.27826
    399.95422      11.00848
    399.99084      14.23870
    400.02747      10.09392
    400.06409       8.69913
    400.10072       8.67934
    400.13735       4.40955
    400.17397       0.76475
    400.21060      -1.38005
    400.24722      -2.52485
    400.28385       2.70535
    400.32047       3.68554
    400.35710      11.16573
    400.39372      13.77092
    400.43035      16.00110
    400.46698      18.85629
    400.50360      19.08647
    400.54023      21.19165
    400.57685      20.79682
    400.61348      21.65200
    400.65010      24.25717
    400.68673      26.73734
    400.72335      26.46750
    400.75998      26.82267
    400.79661      23.80283
    400.83323      23.53299
    400.86986      19.51315
    400.90648      20.49330
    400.94311      18.59846
    400.97973      15.07861
    401.01636      16.68376
    401.05298      14.28891
    401.08961      15.01906
    401.12624      14.99920
    401.16286      16.22934
    401.19949      15.20948
    401.23611      14.93962
    401.27274      11.91976
    401.30936      12.14990
    401.34599      10.38003
    401.38262      13.36017
    401.41924      11.71530
    401.45587      14.44543
    401.49249      18.80056
    401.52912      18.28068
    401.56574      17.26081
    401.60237      16.49094
    401.63899      14.34606
    401.67562      12.07618
    401.71225      14.30630
    401.74887      16.03642
    401.78550      13.76654
    401.82212      10.99666
    401.85875      10.10178
    401.89537      10.58190
    401.93200      12.93701
    401.96862      15.16713
    402.00525      15.02224
    402.04188      14.00235
    402.07850       9.10747
    402.11513       6.08758
    402.15175       5.31769
    402.18838       3.42280
    402.22500       3.90291
    402.26163       3.50802
    402.29825       9.73813
    402.33488      13.84324
    402.37151      13.69834
    402.40813      13.42845
    402.44476      16.65856
    402.48138      15.63866
    402.51801      16.99377
    402.55463      15.59888
    402.59126      15.32899
    402.62788      13.68409
    402.66451      13.16419
    402.70114       6.89430
    402.73776       9.99941
    402.77439       9.10451
    402.81101       8.95962
    402.84764       8.18972
    402.88426      10.54483
    402.92089       7.27494
    402.95751       7.50504
    402.99414       8.86015
    403.03077       3.46526
    403.06739       2.57036
    403.10402      -2.94953
    403.14064      -5.59442
    403.17727     -10.11431
    403.21389     -15.25920
    403.25052     -15.02909
    403.28714     -13.92398
    403.32377     -10.94387
    403.36040      -9.33876
    403.39702      -7.60865
    403.43365      -4.00354
    403.47027      -6.02342
    403.50690      -5.79331
    403.54352      -4.18819
    403.58015      -2.20808
    403.61677      -2.10296
    403.65340       2.00216
    403.69003       3.23228
    403.72665       7.83740
    403.76328       6.69252
    403.79990       7.42264
    403.83653       4.02777
    403.87315       3.75789
    403.90978      -0.88698
    403.94640      -4.78186
    403.98303      -3.55173
    404.01966      -3.94660
    404.05628      -3.59147
    404.09291      -4.61133
    404.12953      -5.75620
    404.16616      -5.90106
    404.20278      -5.67093
    404.23941      -1.06579
    404.27603      -3.21064
    404.31266       0.39450
    404.34929       1.99964
    404.38591       3.10479
    404.42254       4.70994
    404.45916       0.31508
    404.49579       3.54524
    404.53241      -0.97461
    404.56904      -1.11945
    404.60566      -1.76430
    404.64229      -2.65914
    404.67892      -6.92897
    404.71554      -7.94881
    404.75217      -6.96865
    404.78879      -5.73848
    404.82542      -3.88331
    404.86204       0.47186
    404.89867       2.82704
    404.93529       1.68222
    404.97192      -2.33760
    405.00855      -3.48242
    405.04517      -1.75224
    405.08180      -1.14705
    405.11842      -1.66686
    405.15505       5.56333
    405.19167       3.41853
    405.22830       2.39873
    405.26492       2.00393
    405.30155       3.23413
    405.33818       1.33934
    405.37480       1.44454
    405.41143       2.42476
    405.44805       1.40497
    405.48468      -0.86481
    405.52130      -5.75959
    405.55793     -12.90437
    405.59455     -12.79914
    405.63118     -12.69391
    405.66781     -13.58868
    405.70443     -12.10844
    405.74106      -9.25320
    405.77768      -7.02296
    405.81431      -5.91771
    405.85093      -2.81246
    405.88756       2.04279
    405.92419       3.52305
    405.96081       6.75331
    405.99744       4.35857
    406.03406      -1.28616
    406.07069       1.06911
    406.10731      -0.95062
    406.14394       2.40466
    406.18056       4.50994
    406.21719       8.36522
    406.25382       6.84551
    406.29044       6.70081
    406.32707       5.80610
    406.36369       5.41140
    406.40032       2.89171
    406.43694       1.62202
    406.47357      -0.77267
    406.51019      -5.54235
    406.54682     -11.56203
    406.58345     -13.70671
    406.62007     -10.35138
    406.65670      -9.24605
    406.69332      -6.89071
    406.72995      -8.16037
    406.76657      -8.05502
    406.80320      -8.07467
    406.83982      -7.71931
    406.87645      -5.98895
    406.91308      -6.38359
    406.94970      -7.77822
    406.98633      -1.04785
    407.02295       5.55753
    407.05958      12.53791
    407.09620      14.51830
    407.13283      15.37369
    407.16945      11.97909
    407.20608       5.45949
    407.24271       0.81490
    407.27933       1.42031
    407.31596       3.15072
    407.35258       2.75615
    407.38921       2.11157
    407.42583       0.84200
    407.46246      -4.30256
    407.49908      -6.07212
    407.53571      -9.84167
    407.57234      -8.73622
    407.60896      -9.75576
    407.64559      -5.77530
    407.68221      -3.54483
    407.71884      -0.18936
    407.75546       2.29112
    407.79209       0.52160
    407.82871      -0.12291
    407.86534       1.85759
    407.90197       2.33809
    407.93859      -1.80641
    407.97522      -5.57590
    408.01184      -8.09538
    408.04847      -6.86486
    408.08509      -6.00933
    408.12172      -7.15379
    408.15834      -9.04825
    408.19497     -10.56771
    408.23160     -12.46215
    408.26822     -15.35659
    408.30485     -16.00103
    408.34147     -16.39546
    408.37810     -11.28988
    408.41472     -12.30930
    408.45135     -13.70371
    408.48797     -12.09812
    408.52460      -4.74252
    408.56123      -1.13691
    408.59785       2.09370
    408.63448       1.69932
    408.67110      -0.57005
    408.70773      -4.96442
    408.74435      -1.35878
    408.78098       0.62187
    408.81760      -4.52248
    408.85423      -8.29182
    408.89086      -6.56115
    408.92748      -3.20548
    408.96411      -2.84981
    409.00073      -0.99412
    409.03736      -3.38843
    409.07398      -0.03273
    409.11061       5.94798
    409.14723       4.42869
    409.18386      10.15941
    409.22049      10.64014
    409.25711      12.62087
    409.29374      16.10161
    409.33036      21.70736
    409.36699      20.18811
    409.40361      20.79388
    409.44024      18.27465
    409.47686      12.50542
    409.51349       8.48621
    409.55012       4.21700
    409.58674       2.94779
    409.62337      -0.07140
    409.65999      -2.09059
    409.69662       0.01523
    409.73324       0.12106
    409.76987       3.10190
    409.80649       1.08274
    409.84312       2.93859
    409.87975      -0.08055
    409.91637      -4.72468
    409.95300      -4.36881
    409.98962      -8.01293
    410.02625      -5.15704
    410.06287      -9.17614
    410.09950     -11.44523
    410.13613     -10.21432
    410.17275     -10.85840
    410.20938      -9.00247
    410.24600      -5.27153
    410.28263      -1.66559
    410.31925       1.69036
    410.35588       1.92133
    410.39250       0.77729
    410.42913       0.38327
    410.46576      -2.13574
    410.50238      -0.90475
    410.53901      -4.54874
    410.57563      -8.94273
    410.61226     -11.71171
    410.64888     -12.23068
    410.68551     -13.12465
    410.72213     -16.51860
    410.75876     -17.53755
    410.79539     -19.68149
    410.83201     -20.32542
    410.86864     -15.96934
    410.90526     -15.73825
    410.94189     -14.25715
    410.97851     -11.77605
    411.01514     -10.16993
    411.05176      -6.68881
    411.08839      -5.08267
    411.12502      -5.60153
    411.16164      -7.37038
    411.19827      -7.26422
    411.23489      -8.90806
    411.27152      -9.30188
    411.30814     -12.32069
    411.34477     -15.83949
    411.38139     -13.85829
    411.41802     -13.62708
    411.45465     -12.89585
    411.49127     -11.03962
    411.52790     -12.05838
    411.56452     -12.57713
    411.60115     -11.34587
    411.63777      -8.23959
    411.67440      -6.63331
    411.71102      -2.65202
    411.74765      -1.92072
    411.78428      -1.93942
    411.82090       0.41690
    411.85753      -1.97677
    411.89415      -4.12043
    411.93078      -4.26408
    411.96740      -0.03273
    412.00403      -0.05136
    412.04065       4.80502
    412.07728      10.16141
    412.11391       9.64280
    412.15053       8.99921
    412.18716       8.10563
    412.22378      11.58706
    412.26041      10.94349
    412.29703      13.29994
    412.33366      11.40640
    412.37028      10.88787
    412.40691      11.61934
    412.44354      12.35083
    412.48016      10.33233
    412.51679       7.43884
    412.55341       9.67036
    412.59004       5.15189
    412.62666       2.63343
    412.66329       3.48998
    412.69991       1.47154
    412.73654       3.07812
    412.77317       3.55970
    412.80979       1.41629
    412.84642       5.77290
    412.88304       7.25451
    412.91967       7.61114
    412.95629       4.84277
    412.99292       4.44942
    413.02954       4.80608
    413.06617       0.03775
    413.10280       2.64443
    413.13942      -2.87388
    413.17605      -4.39218
    413.21267      -1.66046
    413.24930       2.69626
    413.28592       5.17800
    413.32255       5.15974
    413.35917       3.26650
    413.39580       3.87327
    413.43243       4.10505
    413.46905      -0.78816
    413.50568      -0.05635
    413.54230      -1.32454
    413.57893       0.90729
    413.61555      -1.36088
    413.65218       2.12097
    413.68880       0.47783
    413.72543       0.08471
    413.76206       2.69159
    413.79868      -2.45152
    413.83531       1.28039
    413.87193       3.51231
    413.90856       1.36924
    413.94518       0.72618
    413.98181       2.20814
    414.01843       0.06510
    414.05506      -0.07792
    414.09169      -2.22093
    414.12831      -1.61393
    414.16494      -3.88191
    414.20156      -2.39989
    414.23819      -3.04285
    414.27481      -0.18580
    414.31144       3.04627
    414.34806       3.77834
    414.38469       3.51043
    414.42132      -0.50747
    414.45794      -0.77536
    414.49457      -6.79324
    414.53119      -7.56110
    414.56782      -7.45395
    414.60444      -5.72179
    414.64107      -3.11462
    414.67770      -5.50743
    414.71432      -5.77524
    414.75095      -4.16802
    414.78757      -3.93580
    414.82420      -3.82856
    414.86082      -3.97131
    414.89745      -2.73905
    414.93407      -0.88178
    414.97070      -0.52449
    415.00733      -0.79219
    415.04395       0.56512
    415.08058      -0.20255
    415.11720       0.02979
    415.15383      -3.61286
    415.19045      -8.13049
    415.22708     -10.27312
    415.26370     -11.41572
    415.30033      -9.80832
    415.33696      -9.82590
    415.37358     -12.84347
    415.41021     -12.98603
    415.44683     -17.12857
    415.48346     -19.77110
    415.52008     -22.41361
    415.55671     -23.05612
    415.59333     -18.69860
    415.62996     -17.34108
    415.66659     -11.23354
    415.70321      -9.75099
    415.73984      -5.64343
    415.77646      -0.03585
    415.81309       3.07174
    415.84971       3.67935
    415.88634       5.03697
    415.92296      10.64460
    415.95959      11.12725
    415.99622      11.10991
    416.03284      12.46758
    416.06947      11.32527
    416.10609      10.80797
    416.14272       7.79069
    416.17934       3.27342
    416.21597       2.25616
    416.25259       1.23892
    416.28922      -4.65331
    416.32585      -5.92052
    416.36247      -5.06272
    416.39910      -7.20490
    416.43572      -2.22207
    416.47235       1.63577
    416.50897       5.61863
    416.54560       8.72650
    416.58222       7.95938
    416.61885       6.81728
    416.65548       4.30020
    416.69210       1.40813
    416.72873       0.76607
    416.76535      -2.25097
    416.80198      -3.01800
    416.83860      -2.53501
    416.87523       0.82299
    416.91185       0.55601
    416.94848       6.03904
    416.98511       8.77209
    417.02173       7.50515
    417.05836       6.98823
    417.09498       6.09632
    417.13161       1.07942
    417.16823       2.81254
    417.20486       0.54568
    417.24148       7.52883
    417.27811       9.88700
    417.31474      14.49518
    417.35136      14.72837
    417.38799      10.46158
    417.42461       6.94481
    417.46124       2.92805
    417.49786       1.28630
    417.53449       6.26958
    417.57111       4.62786
    417.60774       4.36117
    417.64437       5.59448
    417.68099       2.70282
    417.71762       2.93616
    417.75424       8.54453
    417.79087      11.65291
    417.82749      14.76130
    417.86412      13.74471
    417.90074       8.97814
    417.93737       7.46158
    417.97400       3.82004
    418.01062       2.80351
    418.04725      -0.96300
    418.08387       2.02050
    418.12050      -0.87098
    418.15712       1.48756
    418.19375      -0.27889
    418.23037       2.82968
    418.26700       2.43826
    418.30363       0.79686
    418.34025      -4.21953
    418.37688      -3.98590
    418.41350      -7.25225
    418.45013      -8.64358
    418.48675      -4.28490
    418.52338      -1.67621
    418.56000      -2.56750
    418.59663      -4.20877
    418.63326     -10.22502
    418.66988      -8.49126
    418.70651      -5.38249
    418.74313      -5.89869
    418.77976      -9.16488
    418.81638     -17.05606
    418.85301     -14.32221
    418.88963     -12.71336
    418.92626      -9.60448
    418.96289      -8.37059
    418.99951      -4.13668
    419.03614       4.22225
    419.07276       1.95619
    419.10939       3.56515
    419.14601       3.42412
    419.18264       5.28311
    419.21927       4.39212
    419.25589       6.25115
    419.29252       5.86019
    419.32914       9.59425
    419.36577      13.57833
    419.40239      13.56242
    419.43902       5.54653
    419.47564       0.65566
    419.51227      -2.98520
    419.54890      -3.62604
    419.58552      -4.14186
    419.62215      -3.65767
    419.65877      -2.42345
    419.69540      -3.06422
    419.73202      -4.20498
    419.76865      -5.84571
    419.80527      -4.61143
    419.84190      -0.87713
    419.87853       1.73218
    419.91515      -0.40848
    419.95178      -3.04913
    419.98840      -1.68976
    420.02503      -3.45538
    420.06165      -2.59597
    420.09828      -0.86155
    420.13490      -0.62712
    420.17153      -1.01766
    420.20816      -0.53319
    420.24478      -2.54869
    420.28141      -1.81419
    420.31803      -1.45466
    420.35466      -0.84511
    420.39128       2.38945
    420.42791       3.12403
    420.46453       3.85863
    420.50116       3.09324
    420.53779       4.32788
    420.57441       2.81253
    420.61104      -1.70280
    420.64766      -4.34312
    420.68429      -1.98341
    420.72091       0.75131
    420.75754       1.23606
    420.79416      -0.27918
    420.83079       5.45559
    420.86742       5.06539
    420.90404       9.80020
    420.94067      10.91004
    420.97729      11.26989
    421.01392      10.75476
    421.05054      12.98965
    421.08717      15.97455
    421.12379      16.83447
    421.16042      12.56942
    421.19705       8.30438
    421.23367       8.78936
    421.27030      10.27436
    421.30692       7.25937
    421.34355       6.49441
    421.38017      -0.27054
    421.41680      -3.91046
    421.45342      -6.42537
    421.49005      -5.44026
    421.52668      -7.08013
    421.56330      -4.21998
    421.59993      -0.85982
    421.63655      -1.62463
    421.67318      -6.26443
    421.70980     -11.02921
    421.74643     -14.16896
    421.78305     -12.43370
    421.81968      -9.44842
    421.85631     -11.08812
    421.89293     -16.35281
    421.92956     -11.99247
    421.96618     -12.88211
    422.00281     -12.27174
    422.03943     -12.28634
    422.07606     -12.17593
    422.11268      -9.94050
    422.14931     -11.58004
    422.18594     -13.09457
    422.22256     -10.35908
    422.25919      -7.37357
    422.29581      -7.13804
    422.33244      -4.02749
    422.36906      -1.16692
    422.40569      -1.43134
    422.44231      -1.94573
    422.47894      -5.58510
    422.51557      -5.72446
    422.55219      -4.73879
    422.58882      -1.62811
    422.62544       0.60760
    422.66207       3.84332
    422.69869       5.70407
    422.73532       5.43983
    422.77194       5.55062
    422.80857       4.41142
    422.84520       6.39724
    422.88182       4.75809
    422.91845       8.49395
    422.95507       5.60483
    422.99170       4.34073
    423.02832       2.32666
    423.06495      -3.43740
    423.10157      -5.45144
    423.13820     -12.09046
    423.17483     -11.85445
    423.21145     -10.49343
    423.24808      -5.75739
    423.28470      -4.89632
    423.32133      -8.53524
    423.35795     -11.54914
    423.39458     -11.18801
    423.43120     -13.57687
    423.46783     -15.96570
    423.50446     -19.22952
    423.54108     -14.36831
    423.57771     -10.50709
    423.61433      -5.64584
    423.65096      -2.15957
    423.68758      -3.92329
    423.72421       3.06302
    423.76084      -3.32565
    423.79746      -3.08931
    423.83409      -3.35294
    423.87071      -6.49155
    423.90734      -1.75514
    423.94396       0.48129
    423.98059       4.09274
    424.01721       4.45422
    424.05384       4.56571
    424.09047       1.17722
    424.12709      -0.96124
    424.16372      -3.97469
    424.20034      -6.36311
    424.23697      -8.50152
    424.27359      -6.38990
    424.31022      -7.02826
    424.34684      -5.79160
    424.38347      -5.42992
    424.42010      -8.19322
    424.45672      -5.95649
    424.49335      -5.71975
    424.52997      -5.48299
    424.56660      -8.87120
    424.60322     -10.75939
    424.63985      -9.02256
    424.67647      -9.66072
    424.71310     -11.04885
    424.74973      -9.43695
    424.78635      -8.20004
    424.82298      -2.96311
    424.85960      -4.35115
    424.89623      -4.36417
    424.93285      -6.87718
    424.96948      -4.39015
    425.00610       0.22189
    425.04273       3.45895
    425.07936       4.19603
    425.11598      -0.81686
    425.15261      -2.95473
    425.18923      -2.59259
    425.22586      -3.48041
    425.26248      -5.49322
    425.29911      -6.88101
    425.33573      -1.51877
    425.37236      -1.78152
    425.40899      -0.54424
    425.44561       4.31806
    425.48224       1.18038
    425.51886       0.66773
    425.55549       1.90509
    425.59211      -0.73252
    425.62874       0.50489
    425.66536      -4.00768
    425.70199      -5.14523
    425.73862      -7.78275
    425.77524      -8.67025
    425.81187      -8.93273
    425.84849      -7.07019
    425.88512      -5.45763
    425.92174      -5.34504
    425.95837      -5.73244
    425.99499      -4.36981
    426.03162      -2.00715
    426.06825       0.85552
    426.10487      -1.15678
    426.14150      -4.66907
    426.17812      -6.05632
    426.21475      -5.56856
    426.25137       3.04422
    426.28800       9.40703
    426.32462      11.39486
    426.36125      12.50771
    426.39788       9.62059
    426.43450       2.23348
    426.47113      -3.52860
    426.50775      -3.91566
    426.54438      -2.30269
    426.58100      -2.68970
    426.61763      -2.32669
    426.65425      -5.83866
    426.69088      -0.35061
    426.72751      -1.11253
    426.76413       0.87557
    426.80076       3.48869
    426.83738       3.10184
    426.87401       5.09000
    426.91063       4.07820
    426.94726       6.44141
    426.98388       9.30464
    427.02051       9.16790
    427.05714      13.15619
    427.09376      14.14449
    427.13039       9.88282
    427.16701       8.49617
    427.20364       5.60954
    427.24026       4.84794
    427.27689      -2.78864
    427.31351      -4.92520
    427.35014      -6.06173
    427.38677      -5.69825
    427.42339      -8.58474
    427.46002      -7.22120
    427.49664      -6.85764
    427.53327      -1.74406
    427.56989      -3.25546
    427.60652      -4.51683
    427.64314      -9.15318
    427.67977      -9.16451
    427.71640      -7.42581
    427.75302      -4.31209
    427.78965      -5.69835
    427.82627      -4.95958
    427.86290      -0.59579
    427.89952       1.39302
    427.93615      -0.24314
    427.97277      -4.87928
    428.00940      -8.64040
    428.04603      -9.15149
    428.08265      -2.28756
    428.11928       1.70139
    428.15590       0.81537
    428.19253       0.80437
    428.22915       0.29340
    428.26578      -0.96756
    428.30241      -0.47848
    428.33903       3.88561
    428.37566       2.12473
    428.41228       3.61387
    428.44891       2.10304
    428.48553      -1.28277
    428.52216       0.58144
    428.55878      -2.05432
    428.59541      -3.44006
    428.63204      -3.82577
    428.66866       1.78854
    428.70529       4.65287
    428.74191       4.51723
    428.77854       2.63161
    428.81516      -0.12899
    428.85179       0.11044
    428.88841       0.22489
    428.92504      -0.16063
    428.96167      -0.42113
    428.99829       0.06839
    429.03492      -0.44206
    429.07154       2.17251
    429.10817       6.53711
    429.14479       4.27673
    429.18142       4.14137
    429.21804       9.50604
    429.25467      14.37074
    429.29130      12.98545
    429.32792       7.35019
    429.36455       1.58996
    429.40117      -2.54525
    429.43780     -10.05544
    429.47442      -8.94060
    429.51105      -9.82574
    429.54767     -12.83585
    429.58430     -12.34594
    429.62093      -6.35600
    429.65755      -9.11604
    429.69418      -7.62606
    429.73080     -12.38605
    429.76743     -13.89602
    429.80405     -16.90596
    429.84068     -18.79088
    429.87730     -15.05077
    429.91393     -16.31064
    429.95056     -15.07048
    429.98718     -12.08030
    430.02381      -9.71510
    430.06043      -9.59987
    430.09706     -10.60961
    430.13368     -11.86933
    430.17031     -10.12903
    430.20693     -11.13870
    430.24356     -10.77335
    430.28019     -11.40797
    430.31681     -13.54257
    430.35344     -13.17714
    430.39006     -13.06169
    430.42669     -10.07122
    430.46331      -9.83072
    430.49994      -9.09019
    430.53656     -11.47464
    430.57319      -8.48406
    430.60982      -9.61846
    430.64644      -9.00283
    430.68307      -7.13719
    430.71969      -3.77151
    430.75632      -4.90581
    430.79294      -2.54008
    430.82957      -6.92433
    430.86619     -11.18356
    430.90282      -9.94276
    430.93945     -10.70193
    430.97607     -10.21108
    431.01270      -8.09521
    431.04932     -12.10431
    431.08595     -12.36338
    431.12257     -15.49743
    431.15920     -16.13145
    431.19582     -12.14045
    431.23245     -10.14943
    431.26908     -10.40838
    431.30570      -8.41730
    431.34233      -8.55120
    431.37895      -7.31007
    431.41558      -7.19392
    431.45220     -11.95274
    431.48883     -10.08654
    431.52545     -13.59531
    431.56208     -18.47905
    431.59871     -20.36277
    431.63533     -18.37147
    431.67196     -19.00514
    431.70858     -18.26379
    431.74521     -15.27240
    431.78183     -12.90600
    431.81846     -17.03957
    431.85508     -15.17311
    431.89171     -11.55663
    431.92834      -9.94012
    431.96496     -10.69859
    432.00159      -7.58203
    432.03821      -3.84044
    432.07484       1.02617
    432.11146       3.64281
    432.14809       4.00947
    432.18471       3.87615
    432.22134       6.86787
    432.25797       4.60960
    432.29459       1.10137
    432.33122      -2.28184
    432.36784      -0.91503
    432.40447       0.95182
    432.44109       1.06868
    432.47772      -4.93943
    432.51435      -6.07251
    432.55097      -9.08056
    432.58760     -13.83859
    432.62422     -17.59660
    432.66085     -16.85458
    432.69747     -12.73753
    432.73410      -8.37046
    432.77072      -9.75336
    432.80735      -8.51123
    432.84398     -10.64408
    432.88060      -5.90190
    432.91723      -6.40970
    432.95385      -6.54247
    432.99048     -11.80022
    433.02710     -12.68294
    433.06373     -12.06563
    433.10035     -12.94830
    433.13698     -10.33094
    433.17361     -12.58856
    433.21023     -14.72115
    433.24686     -16.60371
    433.28348     -19.23625
    433.32011     -13.49376
    433.35673      -7.75124
    433.39336      -5.88370
    433.42998      -2.26614
    433.46661       1.47646
    433.50324       5.09408
    433.53986       8.96172
    433.57649       9.70439
    433.61311       9.19709
    433.64974       7.18982
    433.68636       6.05757
    433.72299       8.80034
    433.75961       5.04315
    433.79624       3.66097
    433.83287       4.90383
    433.86949      -1.97829
    433.90612      -2.86038
    433.94274      -7.11745
    433.97937     -12.37449
    434.01599     -16.25650
    434.05262     -18.76348
    434.08924     -21.27044
    434.12587     -23.02738
    434.16250     -22.90929
    434.19912     -23.91617
    434.23575     -18.04802
    434.27237     -11.42985
    434.30900      -5.18665
    434.34562       0.93157
    434.38225       3.42482
    434.41887       3.91810
    434.45550       0.78640
    434.49213      -1.22027
    434.52875      -3.22691
    434.56538      -4.35853
    434.60200      -2.61512
    434.63863       2.87832
    434.67525       7.37178
    434.71188      10.36527
    434.74850      11.48379
    434.78513       8.22733
    434.82176       4.47090
    434.85838      -0.41050
    434.89501      -4.16688
    434.93163      -7.54823
    434.96826      -9.92956
    435.00488      -5.93585
    435.04151      -6.31712
    435.07813      -9.32337
    435.11476     -12.82959
    435.15139     -14.71078
    435.18801     -13.34194
    435.22464     -14.59808
    435.26126     -13.10419
    435.29789     -10.61027
    435.33451      -9.24133
    435.37114      -9.87236
    435.40776     -10.25336
    435.44439      -8.25934
    435.48102      -6.51529
    435.51764      -4.89622
    435.55427      -6.15211
    435.59089      -6.28298
    435.62752      -6.91382
    435.66414      -5.66964
    435.70077      -8.17543
    435.73739     -10.30619
    435.77402      -8.56193
    435.81065     -10.31764
    435.84727     -11.07332
    435.88390     -14.32897
    435.92052     -18.70960
    435.95715     -18.84020
    435.99377     -19.34578
    436.03040     -14.72632
    436.06702     -17.85684
    436.10365     -14.11233
    436.14028     -15.86780
    436.17690     -13.87324
    436.21353      -8.50365
    436.25015      -5.38404
    436.28678      -5.13940
    436.32340      -5.26973
    436.36003       0.72497
    436.39665       5.21969
    436.43328       9.83944
    436.46991       9.83422
    436.50653       3.45402
    436.54316      -1.05115
    436.57978       0.81871
    436.61641       0.81359
    436.65303      -4.69149
    436.68966      -7.94655
    436.72628     -11.45159
    436.76291     -10.95659
    436.79954     -13.96157
    436.83616     -15.09153
    436.87279     -13.09645
    436.90941     -13.85135
    436.94604     -14.48122
    436.98266     -14.23606
    437.01929     -13.74088
    437.05592     -11.62067
    437.09254     -13.87543
    437.12917      -8.13017
    437.16579      -1.63488
    437.20242      -3.01456
    437.23904       3.85579
    437.27567       3.85116
    437.31229       2.97156
    437.34892       4.84199
    437.38555       3.71245
    437.42217      -1.29207
    437.45880      -1.29656
    437.49542      -0.17603
    437.53205       3.81954
    437.56867       4.19013
    437.60530      -0.81425
    437.64192      -2.19361
    437.67855      -1.44793
    437.71518      -3.70223
    437.75180      -4.70651
    437.78843      -3.46075
    437.82505      -5.08997
    437.86168      -8.96916
    437.89830      -8.22332
    437.93493      -9.22746
    437.97155      -4.98157
    438.00818      -8.23565
    438.04481      -5.48970
    438.08143      -8.86873
    438.11806     -11.37273
    438.15468      -8.62670
    438.19131      -5.38065
    438.22793      -4.88456
    438.26456      -7.26345
    438.30118      -5.51732
    438.33781     -10.27115
    438.37444     -10.77496
    438.41106     -13.15374
    438.44769     -17.40749
    438.48431     -19.53622
    438.52094     -19.91492
    438.55756     -18.16859
    438.59419     -11.29723
    438.63081      -5.42585
    438.66744       1.19556
    438.70407       7.81700
    438.74069      11.93847
    438.77732      10.30996
    438.81394       7.80648
    438.85057       8.17803
    438.88719       8.04960
    438.92382       6.04621
    438.96044       7.16784
    438.99707       7.91449
    439.03370       5.91118
    439.07032       4.78289
    439.10695       6.15463
    439.14357       6.52640
    439.18020       4.02319
    439.21682      -0.35499
    439.25345      -0.48314
    439.29007      -4.11126
    439.32670      -0.36435
    439.36333      -0.24242
    439.39995      -3.74546
    439.43658      -7.87348
    439.47320      -9.00146
    439.50983      -6.50442
    439.54645      -3.00735
    439.58308       2.11475
    439.61970       2.73687
    439.65633       6.48402
    439.69296      10.48120
    439.72958       8.22841
    439.76621       9.72564
    439.80283       7.84790
    439.83946       7.97019
    439.87608       9.71751
    439.91271      10.71485
    439.94933       5.58722
    439.98596       4.70962
    440.02259       3.45705
    440.05921       1.32950
    440.09584      -0.17302
    440.13246       2.94949
    440.16909       3.82203
    440.20571       4.44459
    440.24234       6.31718
    440.27896       4.43980
    440.31559      -0.81255
    440.35222      -5.56488
    440.38884      -6.69218
    440.42547      -6.44445
    440.46209      -9.94669
    440.49872     -10.94891
    440.53534      -7.57610
    440.57197      -7.45326
    440.60859      -7.70540
    440.64522      -9.20750
    440.68185      -9.70958
    440.71847      -8.46164
    440.75510      -1.33866
    440.79172       0.03434
    440.82835       4.28237
    440.86497       6.53043
    440.90160       7.02852
    440.93822       3.40163
    440.97485       3.27477
    441.01148       9.14794
    441.04810      11.77114
    441.08473      13.39436
    441.12135       9.76761
    441.15798       3.26588
    441.19460       3.01419
    441.23123       4.51252
    441.26785       0.76088
    441.30448       0.50927
    441.34111       0.88268
    441.37773       1.75613
    441.41436      -0.49540
    441.45098      -5.62191
    441.48761      -7.62338
    441.52423      -1.24983
    441.56086       1.99875
    441.59749       0.24736
    441.63411      -0.62901
    441.67074       1.24465
    441.70736       3.61834
    441.74399       8.36706
    441.78061       9.74080
    441.81724       7.86457
    441.85386       5.11337
    441.89049       7.23720
    441.92712       5.98605
    441.96374       9.60993
    442.00037       7.98384
    442.03699       8.73278
    442.07362       7.35674
    442.11024       6.35573
    442.14687       6.35475
    442.18349       5.60379
    442.22012       2.97786
    442.25675       1.97697
    442.29337       1.22609
    442.33000       3.10025
    442.36662       2.34943
    442.40325       3.34864
    442.43987       3.97288
    442.47650       3.47214
    442.51312      -2.02857
    442.54975      -7.27925
    442.58638      -8.77991
    442.62300     -13.90553
    442.65963     -13.40613
    442.69625      -7.78170
    442.73288      -6.40725
    442.76950      -3.15777
    442.80613       0.59174
    442.84275       0.71628
    442.87938       3.34084
    442.91601      -2.28457
    442.95263      -3.15995
    442.98926      -3.41030
    443.02588      -2.66063
    443.06251      -1.78593
    443.09913      -1.78620
    443.13576      -0.66145
    443.17238      -1.03666
    443.20901      -2.78685
    443.24564      -1.66202
    443.28226      -1.16215
    443.31889      -6.66226
    443.35551      -5.41234
    443.39214      -6.78740
    443.42876      -3.41243
    443.46539      -9.78743
    443.50201     -11.28740
    443.53864     -14.91235
    443.57527     -13.66227
    443.61189     -16.78716
    443.64852     -16.03702
    443.68514     -18.53686
    443.72177     -19.66167
    443.75839     -18.16145
    443.79502     -16.41121
    443.83164     -18.91094
    443.86827     -20.03564
    443.90490     -16.28532
    443.94152     -11.28497
    443.97815      -9.03459
    444.01477      -8.90918
    444.05140      -8.28375
    444.08802      -7.28329
    444.12465      -8.28280
    444.16127      -6.65729
    444.19790      -3.53175
    444.23453      -2.15618
    444.27115      -3.28058
    444.30778      -7.65496
    444.34440     -10.90431
    444.38103      -7.77864
    444.41765     -10.15293
    444.45428      -6.77720
    444.49090      -9.52645
    444.52753     -10.52566
    444.56416     -13.39985
    444.60078     -15.64902
    444.63741     -17.77315
    444.67403     -17.27226
    444.71066     -18.77134
    444.74728     -14.27040
    444.78391      -8.14443
    444.82053      -0.14343
    444.85716      -1.51740
    444.89379      -3.01635
    444.93041      -2.14027
    444.96704       0.11083
    445.00366      -3.26303
    445.04029      -7.76187
    445.07691     -14.01069
    445.11354     -13.63448
    445.15016     -12.25824
    445.18679      -5.75697
    445.22342       0.74432
    445.26004      -0.00436
    445.29667      -0.00301
    445.33329      -4.37664
    445.36992      -4.37524
    445.40654      -4.12381
    445.44317      -0.24736
    445.47979      -0.37088
    445.51642       1.88062
    445.55305       3.38216
    445.58967       6.25872
    445.62630       5.38530
    445.66292       2.01191
    445.69955       0.88855
    445.73617      -3.73478
    445.77280      -2.73309
    445.80942      -5.23137
    445.84605      -6.60463
    445.88268      -4.22786
    445.91930      -6.60106
    445.95593      -4.97423
    445.99255      -1.59738
    446.02918      -4.59551
    446.06580      -2.84360
    446.10243       3.03333
    446.13906       2.91028
    446.17568       1.66226
    446.21231       2.03927
    446.24893       4.79131
    446.28556       6.29337
    446.32218       7.54546
    446.35881       8.29757
    446.39543       8.79971
    446.43206       9.55188
    446.46869       8.17907
    446.50531       7.43129
    446.54194       4.80854
    446.57856       8.81081
    446.61519      10.43811
    446.65181      16.44043
    446.68844      10.94278
    446.72506      10.19516
    446.76169       8.07256
    446.79832       6.57499
    446.83494       6.70244
    446.87157       6.45492
    446.90819       5.58243
    446.94482       6.08496
    446.98144       7.83752
    447.01807       5.21510
    447.05469       0.34271
    447.09132      -3.77965
    447.12795      -8.15199
    447.16457      -5.52430
    447.20120      -1.02158
    447.23782      -0.51884
    447.27445      -1.14108
    447.31107       1.11171
    447.34770      -2.01047
    447.38432      -2.13262
    447.42095      -3.00475
    447.45758      -1.12686
    447.49420       4.00106
    447.53083       5.00401
    447.56745       2.50698
    447.60408       3.88498
    447.64070      -1.86200
    447.67733      -5.10894
    447.71395      -5.35587
    447.75058      -7.10277
    447.78721      -5.34964
    447.82383      -4.34649
    447.86046       0.53169
    447.89708       2.03489
    447.93371       2.41312
    447.97033       2.91638
    448.00696       3.29466
    448.04358       0.92296
    448.08021       0.05129
    448.11684       1.92965
    448.15346       1.05803
    448.19009      -1.43856
    448.22671       0.43987
    448.26334      -0.93167
    448.29996       0.57181
    448.33659      -0.67468
    448.37321      -0.54614
    448.40984      -2.54258
    448.44647      -4.66400
    448.48309      -5.78539
    448.51972      -6.15675
    448.55634      -2.15310
    448.59297      -4.89941
    448.62959      -4.39570
    448.66622      -2.89196
    448.70284      -4.13820
    448.73947       0.11558
    448.77610      -4.25560
    448.81272      -6.50177
    448.84935      -7.49791
    448.88597      -8.74402
    448.92260      -4.74011
    448.95922      -2.11117
    448.99585      -4.35721
    449.03247      -3.85322
    449.06910      -4.59921
    449.10573      -2.09518
    449.14235      -1.09112
    449.17898      -2.46203
    449.21560       2.04208
    449.25223       1.42122
    449.28885       3.05038
    449.32548       2.42956
    449.36210       0.43377
    449.39873      -3.43699
    449.43536      -6.93273
    449.47198      -7.80345
    449.50861      -6.17414
    449.54523      -8.66981
    449.58186      -9.66545
    449.61848      -7.66107
    449.65511      -4.65666
    449.69173      -1.02723
    449.72836       1.47722
    449.76499       3.35670
    449.80161       2.48621
    449.83824      -0.00926
    449.87486      -3.62971
    449.91149      -4.87513
    449.94811      -6.74553
    449.98474      -8.49090
    450.02136      -7.36125
    450.05799      -8.85658
    450.09462      -9.22688
    450.13124     -11.22215
    450.16787      -8.21741
    450.20449      -9.33764
    450.24112     -10.95784
    450.27774     -11.70302
    450.31437     -12.32317
    450.35099     -11.56831
    450.38762      -6.56341
    450.42425      -3.55850
    450.46087      -3.42856
    450.49750      -3.79859
    450.53412      -8.54360
    450.57075     -10.28859
    450.60737     -10.15856
    450.64400      -4.65350
    450.68063       2.60159
    450.71725       1.35669
    450.75388      -3.38818
    450.79050      -6.13302
    450.82713      -3.50284
    450.86375      -0.49764
    450.90038       3.25759
    450.93700       2.01284
    450.97363      -1.35689
    451.01026      -0.35159
    451.04688      -5.47127
    451.08351     -11.09093
    451.12013     -13.71056
    451.15676     -14.58017
    451.19338     -11.69976
    451.23001     -12.06932
    451.26663     -13.93886
    451.30326     -13.05837
    451.33989     -10.92787
    451.37651      -8.17234
    451.41314      -6.29178
    451.44976      -6.16121
    451.48639      -8.28060
    451.52301      -8.77498
    451.55964     -13.89433
    451.59626     -13.63866
    451.63289     -18.00797
    451.66952     -16.50225
    451.70614     -16.24652
    451.74277     -15.36575
    451.77939     -10.73497
    451.81602     -11.72916
    451.85264      -9.72333
    451.88927     -10.71747
    451.92589     -10.71160
    451.96252      -8.70570
    451.99915      -4.82478
    452.03577      -4.06883
    452.07240      -2.56287
    452.10902      -6.55687
    452.14565      -7.42586
    452.18227      -7.29483
    452.21890      -7.41377
    452.25552      -6.15769
    452.29215      -3.52658
    452.32878      -3.02046
    452.36540      -1.51431
    452.40203      -0.13314
    452.43865      -1.00195
    452.47528      -1.62073
    452.51190      -4.23949
    452.54853      -4.48323
    452.58515      -6.72695
    452.62178      -5.72065
    452.65841      -4.21432
    452.69503      -3.58297
    452.73166      -2.70160
    452.76828       0.42979
    452.80491       1.43621
    452.84153       4.69264
    452.87816       7.32410
    452.91478       8.58058
    452.95141       9.21209
    452.98804      10.59361
    453.02466      12.97516
    453.06129      11.73173
    453.09791       9.36332
    453.13454       1.36993
    453.17116      -1.99844
    453.20779      -0.99178
    453.24441       0.63990
    453.28104      -0.35341
    453.31767      -1.22169
    453.35429      -2.33994
    453.39092      -3.20818
    453.42754      -8.07640
    453.46417      -8.56959
    453.50079     -12.81276
    453.53742     -16.68092
    453.57404     -17.17404
    453.61067     -17.66715
    453.64730     -15.41024
    453.68392     -15.02831
    453.72055      -8.77135
    453.75717      -6.01438
    453.79380      -3.38238
    453.83042      -2.25036
    453.86705      -1.49332
    453.90367      -3.61126
    453.94030     -11.97918
    453.97693     -13.97208
    454.01355     -12.46495
    454.05018      -8.33281
    454.08680      -6.70064
    454.12343      -2.06846
    454.16005       1.68875
    454.19668       6.19597
    454.23330       8.07822
    454.26993      10.21049
    454.30656       7.21778
    454.34318       7.10009
    454.37981       8.60742
    454.41643       5.11477
    454.45306       4.62214
    454.48968       4.87953
    454.52631       2.63694
    454.56293       5.64437
    454.59956       7.40183
    454.63619       8.78430
    454.67281       7.79179
    454.70944       7.79930
    454.74606       8.80683
    454.78269       4.93939
    454.81931       1.94696
    454.85594      -1.79545
    454.89257       0.21216
    454.92919      -1.65520
    454.96582      -4.27255
    455.00244      -7.13988
    455.03907     -10.25719
    455.07569     -10.12448
    455.11232     -13.36674
    455.14894     -12.85899
    455.18557     -11.60122
    455.22220      -5.46843
    455.25882       0.03938
    455.29545       3.92221
    455.33207       2.68005
    455.36870       0.06292
    455.40532      -1.67919
    455.44195      -2.67128
    455.47857      -5.03836
    455.51520      -6.65541
    455.55183      -5.89745
    455.58845      -9.76447
    455.62508      -9.63146
    455.66170     -13.74844
    455.69833     -11.24040
    455.73495      -8.60734
    455.77158      -7.59926
    455.80820      -6.34116
    455.84483      -5.58305
    455.88146      -2.69991
    455.91808       0.43324
    455.95471       2.06641
    455.99133       2.19960
    456.02796       5.20781
    456.06458       5.59104
    456.10121       4.47429
    456.13783       2.85755
    456.17446       1.86584
    456.21109      -3.37586
    456.24771      -6.11754
    456.28434      -6.23420
    456.32096      -6.47584
    456.35759       1.03253
    456.39421       7.16592
    456.43084      10.67434
    456.46746      13.80776
    456.50409      13.06621
    456.54072      13.69968
    456.57734      15.45816
    456.61397      13.21666
    456.65059      10.47518
    456.68722       7.10872
    456.72384       1.99227
    456.76047      -1.74915
    456.79709      -0.86556
    456.83372      -1.48196
    456.87035      -2.97333
    456.90697      -2.33969
    456.94360      -3.95603
    456.98022      -2.69735
    457.01685       1.06134
    457.05347       1.19506
    457.09010      -1.29621
    457.12672      -3.16247
    457.16335     -10.15370
    457.19998     -11.51992
    457.23660     -12.51112
    457.27323     -13.25231
    457.30985     -12.11847
    457.34648     -11.35963
    457.38310     -12.85076
    457.41973     -10.34188
    457.45635     -10.20798
    457.49298      -6.57406
    457.52961      -6.06513
    457.56623      -8.68118
    457.60286     -10.54721
    457.63948     -12.91323
    457.67611      -7.65423
    457.71273      -2.02022
    457.74936      -2.76118
    457.78598      -5.25214
    457.82261      -3.86807
    457.85924      -2.98399
    457.89586       5.65011
    457.93249      12.65922
    457.96911      18.79335
    458.00574      18.17750
    458.04236      19.93666
    458.07899      19.69583
    458.11561      17.83003
    458.15224      13.46424
    458.18887       9.09846
    458.22549       8.35770
    458.26212       6.61696
    458.29874       0.37623
    458.33537      -3.36448
    458.37199      -7.60518
    458.40862     -12.47086
    458.44524     -12.21153
    458.48187      -7.95218
    458.51850      -5.56782
    458.55512      -4.55844
    458.59175      -4.92404
    458.62837      -2.28963
    458.66500      -1.03021
    458.70162      -3.89577
    458.73825      -2.13631
    458.77487      -1.12685
    458.81150       4.38264
    458.84813       4.64214
    458.88475       9.02665
    458.92138      13.91118
    458.95800      15.67072
    458.99463      14.93028
    459.03125      12.18985
    459.06788      11.19944
    459.10450       8.33404
    459.14113       2.71866
    459.17776       5.10329
    459.21438       3.73793
    459.25101       3.37259
    459.28763       1.50726
    459.32426       2.64195
    459.36088       3.65165
    459.39751       3.66137
    459.43414       0.79609
    459.47076       3.18084
    459.50739       2.44059
    459.54401       3.57536
    459.58064       2.46015
    459.61726      -1.90506
    459.65389      -2.77025
    459.69051      -0.63542
    459.72714       2.12442
    459.76377       6.25927
    459.80039       3.01913
    459.83702      -1.22099
    459.87364      -2.58610
    459.91027       2.79880
    459.94689       4.80872
    459.98352       7.94365
    460.02014      10.07859
    460.05677       5.21355
    460.09340       0.84852
    460.13002      -2.26650
    460.16665       0.11850
    460.20327       2.50350
    460.23990       0.01352
    460.27652      -0.10145
    460.31315      -0.84140
    460.34977       1.91866
    460.38640       5.05373
    460.42303       4.93881
    460.45965       4.69890
    460.49628       4.33401
    460.53290       5.84413
    460.56953      -1.02074
    460.60615      -2.51060
    460.64278       0.12456
    460.67940       0.00972
    460.71603      -0.48010
    460.75266       2.78009
    460.78928       3.29029
    460.82591       0.92551
    460.86253       0.81073
    460.89916      -0.80403
    460.93578       1.33122
    460.97241       3.34148
    461.00903       3.72675
    461.04566       5.36203
    461.08229      11.24732
    461.11891      11.38263
    461.15554       8.51794
    461.19216       6.02827
    461.22879       4.91361
    461.26541       4.79896
    461.30204       4.93432
    461.33866       6.69469
    461.37529       5.58007
    461.41192       4.96546
    461.44854       4.35086
    461.48517       6.23627
    461.52179       7.49670
    461.55842       4.50713
    461.59504       2.64257
    461.63167       0.40303
    461.66829      -0.83651
    461.70492       0.92396
    461.74155      -0.56555
    461.77817       1.06994
    461.81480       1.70545
    461.85142      -4.03404
    461.88805      -5.64852
    461.92467     -14.01298
    461.96130     -14.12744
    461.99792     -14.86689
    462.03455     -10.60633
    462.07118      -7.59575
    462.10780      -1.21017
    462.14443       4.42542
    462.18105       5.68602
    462.21768       2.32163
    462.25430       5.20724
    462.29093       8.46787
    462.32755       8.10351
    462.36418       8.23915
    462.40081       8.24981
    462.43743       8.01047
    462.47406       4.89614
    462.51068       2.40682
    462.54731       1.66751
    462.58393       1.80320
    462.62056       1.56391
    462.65718       0.32462
    462.69381      -0.28966
    462.73044      -0.40392
    462.76706      -3.26819
    462.80369      -7.63244
    462.84031     -11.62169
    462.87694      -8.98592
    462.91356      -9.22515
    462.95019      -7.83938
    462.98681      -5.57859
    463.02344      -4.69280
    463.06007      -0.80700
    463.09669       0.82881
    463.13332       2.83963
    463.16994       2.10045
    463.20657      -1.01372
    463.24319      -3.50288
    463.27982      -7.49203
    463.31644      -5.98118
    463.35307      -5.47032
    463.38970     -10.45946
    463.42632     -10.57358
    463.46295      -9.43770
    463.49957      -9.05182
    463.53620      -4.29093
    463.57282      -3.90503
    463.60945      -4.64412
    463.64607      -5.50821
    463.68270      -3.24729
    463.71933      -2.11136
    463.75595      -1.85043
    463.79258       0.53551
    463.82920       1.42145
    463.86583      -2.19260
    463.90245       1.19335
    463.93908       1.32932
    463.97571       2.46528
    464.01233       3.97626
    464.04896       3.61223
    464.08558       3.12322
    464.12221       7.25921
    464.15883       7.14520
    464.19546       1.15620
    464.23208      -7.33279
    464.26871      -8.32178
    464.30534     -14.43577
    464.34196     -14.42475
    464.37859     -15.16372
    464.41521     -10.90269
    464.45184     -10.26665
    464.48846      -7.75561
    464.52509      -9.49457
    464.56171      -6.35852
    464.59834      -1.84747
    464.63497      -1.33641
    464.67159      -0.57535
    464.70822      -2.31428
    464.74484       1.94679
    464.78147       7.58286
    464.81809       8.46894
    464.85472       9.60503
    464.89134       7.49111
    464.92797       4.12720
    464.96460       4.63830
    465.00122       8.39939
    465.03785       6.28550
    465.07447       8.42160
    465.11110      11.18271
    465.14772      12.44382
    465.18435      10.57993
    465.22097      17.09105
    465.25760      11.97717
    465.29423       8.73829
    465.33085       6.62442
    465.36748       5.76055
    465.40410       5.77168
    465.44073       7.03282
    465.47735       5.54395
    465.51398       0.43009
    465.55060      -1.80876
    465.58723      -0.92262
    465.62386       1.46353
    465.66048       2.72468
    465.69711       3.11083
    465.73373       1.37198
    465.77036       4.13313
    465.80698       6.64429
    465.84361       4.03045
    465.88023       3.79161
    465.91686       2.55277
    465.95349       1.56393
    465.99011       1.95010
    466.02674      -0.03874
    466.06336      -0.27757
    466.09999      -0.51640
    466.13661       2.24477
    466.17324       1.50594
    466.20986       3.64211
    466.24649       6.15328
    466.28312       6.91445
    466.31974       7.42563
    466.35637       7.06180
    466.39299       3.94798
    466.42962       1.70915
    466.46624       0.72033
    466.50287      -0.51850
    466.53949       1.86768
    466.57612       4.37885
    466.61275       2.39003
    466.64937       3.52620
    466.68600       3.41238
    466.72262       3.67355
    466.75925       4.93473
    466.79587       6.07090
    466.83250      11.70708
    466.86912      13.96825
    466.90575      16.47942
    466.94238      16.49059
    466.97900      22.37677
    467.01563      23.13794
    467.05225      20.52410
    467.08888      20.03527
    467.12550      18.29644
    467.16213      11.80760
    467.19875       4.81876
    467.23538       3.57993
    467.27201       0.59109
    467.30863       0.35225
    467.34526       4.23840
    467.38188       3.37456
    467.41851       2.26071
    467.45513      -2.97814
    467.49176      -5.09199
    467.52838      -9.08084
    467.56501      -7.81970
    467.60164      -7.43356
    467.63826      -7.54742
    467.67489      -3.28628
    467.71151      -4.52515
    467.74814      -6.01402
    467.78476      -8.62789
    467.82139      -7.49176
    467.85801      -5.10564
    467.89464      -4.96952
    467.93127      -7.20841
    467.96789      -4.44729
    468.00452      -1.56118
    468.04114      -5.05008
    468.07777      -2.78898
    468.11439       2.47212
    468.15102       4.98322
    468.18764       3.74431
    468.22427       6.88040
    468.26090       7.39148
    468.29752       6.52756
    468.33415       6.41363
    468.37077       8.92470
    468.40740       7.18577
    468.44402       4.82183
    468.48065       2.95788
    468.51728       0.09394
    468.55390       0.35498
    468.59053       0.36602
    468.62715      -1.74794
    468.66378      -2.36191
    468.70040      -0.60088
    468.73703       2.03514
    468.77365       8.17116
    468.81028       8.05717
    468.84691       4.81817
    468.88353       2.07917
    468.92016       0.46516
    468.95678      -0.89885
    468.99341      -3.13787
    469.03003      -6.25189
    469.06666      -8.99092
    469.10328      -5.47996
    469.13991      -4.21900
    469.17654      -3.20805
    469.21316      -2.69711
    469.24979      -1.18617
    469.28641       0.07476
    469.32304       2.08568
    469.35966       4.34660
    469.39629       1.60751
    469.43291       6.36841
    469.46954       7.62930
    469.50617      12.51519
    469.54279      13.27607
    469.57942      18.16195
    469.61604      19.79781
    469.65267      20.93367
    469.68929      21.56952
    469.72592      18.83036
    469.76254       8.34119
    469.79917       0.22702
    469.83580      -7.01216
    469.87242     -11.50136
    469.90905     -12.24056
    469.94567      -8.60476
    469.98230      -5.84398
    470.01892      -6.45821
    470.05555      -5.44744
    470.09217      -2.68668
    470.12880      -0.67594
    470.16543      -3.41520
    470.20205      -6.02947
    470.23868      -4.64375
    470.27530      -1.63304
    470.31193       0.87766
    470.34855       0.38835
    470.38518       0.89903
    470.42180      -0.21530
    470.45843       1.42037
    470.49506       1.55602
    470.53168       5.31666
    470.56831       7.32729
    470.60493       4.46291
    470.64156       1.09852
    470.67818       4.60912
    470.71481       3.99471
    470.75143       4.00529
    470.78806       4.51585
    470.82469      10.02641
    470.86131      10.66195
    470.89794       8.92249
    470.93456       5.93301
    470.97119      10.06852
    471.00781      11.70402
    471.04444      11.46451
    471.08106       9.47498
    471.11769      10.36045
    471.15432       3.49590
    471.19094      -1.74366
    471.22757      -0.98324
    471.26419      -4.22282
    471.30082       3.91258
    471.33744       6.92297
    471.37407      10.18335
    471.41069      13.31871
    471.44732      11.32907
    471.48395      11.33941
    471.52057       9.22473
    471.55720       9.61004
    471.59382      11.62034
    471.63045      14.25563
    471.66707      11.01590
    471.70370      10.02616
    471.74032       8.91141
    471.77695       6.67164
    471.81358       2.55686
    471.85020      -0.30794
    471.88683      -0.29775
    471.92345      -5.03758
    471.96008      -9.02742
    471.99670     -13.51727
    472.03333      -8.13214
    472.06995      -5.49702
    472.10658      -1.48692
    472.14321       2.02317
    472.17983       2.90824
    472.21646       6.91830
    472.25308      10.80334
    472.28971      11.81337
    472.32633      15.57338
    472.36296      10.70837
    472.39958       8.84335
    472.43621       3.22831
    472.47284       0.11326
    472.50946      -2.37681
    472.54609      -2.24189
    472.58271       2.89301
    472.61934       6.27789
    472.65596       9.16276
    472.69259      11.42261
    472.72921       8.93244
    472.76584       7.81725
    472.80247       7.82705
    472.83909       5.96183
    472.87572       3.59660
    472.91234       7.73135
    472.94897      10.61608
    472.98559      11.37579
    473.02222       7.63548
    473.05885       2.39516
    473.09547      -0.22018
    473.13210      -3.71054
    473.16872      -0.45092
    473.20535      -3.94131
    473.24197      -9.05673
    473.27860     -10.54716
    473.31522     -11.53761
    473.35185     -12.40308
    473.38848      -5.89357
    473.42510       1.61592
    473.46173       6.62540
    473.49835      10.50985
    473.53498       5.26928
    473.57160       8.77870
    473.60823      11.03809
    473.64485       7.67247
    473.68148       7.43183
    473.71811       4.44116
    473.75473       5.07548
    473.79136       2.95978
    473.82798       1.96905
    473.86461       2.47831
    473.90123       0.11254
    473.93786       2.99676
    473.97448       8.63095
    474.01111      12.51512
    474.04774      17.14927
    474.08436      19.65841
    474.12099      21.41751
    474.15761      14.17660
    474.19424       7.68567
    474.23086       4.94471
    474.26749       3.32873
    474.30411      -0.03726
    474.34074      -1.77829
    474.37737      -5.64433
    474.41399      -2.76039
    474.45062      -8.50148
    474.48724     -11.36759
    474.52387     -11.98372
    474.56049      -8.97488
    474.59712      -7.59106
    474.63374      -4.58226
    474.67037      -2.94848
    474.70700      -2.43973
    474.74362      -0.43100
    474.78025      -2.04730
    474.81687       2.08639
    474.85350      -0.27996
    474.89012       5.85368
    474.92675       7.36229
    474.96337       6.62088
    475.00000       1.37944
===== CH2 data Wave No.1 ===== 
mT            Intensity 
    175.00000      -0.12087
    175.03663      -0.11925
    175.07325       0.13238
    175.10988       0.50900
    175.14650       0.38562
    175.18313      -0.11277
    175.21975      -0.73615
    175.25638       0.64046
    175.29300      -0.98293
    175.32963      -1.23133
    175.36626       0.14528
    175.40288       0.52188
    175.43951       1.64848
    175.47613      -2.09993
    175.51276      -0.22333
    175.54938       0.27826
    175.58601      -0.72015
    175.62263       0.03144
    175.65926       0.15802
    175.69589      -1.21539
    175.73251      -0.58881
    175.76914      -0.46224
    175.80576       1.03934
    175.84239      -0.45909
    175.87901       0.29248
    175.91564      -0.58095
    175.95226      -0.57938
    175.98889       0.42218
    176.02552       0.79874
    176.06214       0.17530
    176.09877       1.67685
    176.13539      -1.32159
    176.17202      -0.32004
    176.20864      -0.06849
    176.24527       0.68306
    176.28189      -0.56540
    176.31852      -0.18886
    176.35515      -0.56232
    176.39177      -0.06078
    176.42840       0.94075
    176.46502       0.06729
    176.50165      -0.30618
    176.53827       0.32035
    176.57490       0.82187
    176.61152       1.69839
    176.64815       0.19992
    176.68478       0.45143
    176.72140      -0.42205
    176.75803      -1.54554
    176.79465      -0.66902
    176.83128      -0.41752
    176.86790       0.20899
    176.90453       0.71050
    176.94115      -0.91300
    176.97778      -0.28650
    177.01441       1.09000
    177.05103       0.96649
    177.08766      -0.28201
    177.12428      -0.40552
    177.16091      -0.90404
    177.19753       0.22245
    177.23416      -0.40106
    177.27079       1.47542
    177.30741      -1.14810
    177.34404      -0.52163
    177.38066      -0.52015
    177.41729       1.10632
    177.45391      -0.51721
    177.49054      -2.51574
    177.52716       0.61072
    177.56379      -1.13781
    177.60042       1.36365
    177.63704      -0.25989
    177.67367      -0.13344
    177.71029       0.61802
    177.74692      -0.38053
    177.78354       1.49592
    177.82017       1.12237
    177.85679       0.12381
    177.89342       1.37526
    177.93005      -0.49830
    177.96667      -0.87186
    178.00330      -1.74543
    178.03992      -0.61899
    178.07655      -0.74256
    178.11317       1.50887
    178.14980      -0.48970
    178.18642       0.76172
    178.22305      -2.61186
    178.25968      -0.48543
    178.29630       1.76598
    178.33293      -0.10760
    178.36955       0.14381
    178.40618      -0.22977
    178.44280      -1.22836
    178.47943      -0.22696
    178.51605       1.27445
    178.55268      -0.84915
    178.58931       1.15225
    178.62593      -0.97135
    178.66256      -1.96995
    178.69918       0.03144
    178.73581      -0.09217
    178.77243      -0.34078
    178.80906       0.16061
    178.84568      -0.21300
    178.88231       0.78838
    178.91894       0.28976
    178.95556      -0.95886
    178.99219       1.54252
    179.02881      -0.95611
    179.06544      -0.20474
    179.10206      -0.95337
    179.13869       0.92300
    179.17531      -0.20063
    179.21194      -0.19927
    179.24857       0.92709
    179.28519       0.55345
    179.32182       0.17981
    179.35844       0.18117
    179.39507       1.05752
    179.43169      -1.56613
    179.46832      -0.06478
    179.50494      -0.81343
    179.54157       0.06291
    179.57820      -0.43575
    179.61482      -1.68441
    179.65145       0.56693
    179.68807      -0.18173
    179.72470      -0.05540
    179.76132      -0.80407
    179.79795       0.69726
    179.83457      -0.17641
    179.87120      -0.05009
    179.90783       0.32624
    179.94445      -1.79744
    179.98108       0.07888
    180.01770      -0.41981
    180.05433      -0.54349
    180.09095       0.58282
    180.12758      -0.41587
    180.16420       1.21044
    180.20083       0.33675
    180.23746       1.96305
    180.27408      -0.91065
    180.31071       1.09065
    180.34733      -0.03305
    180.38396       1.21825
    180.42058       0.46954
    180.45721      -0.90417
    180.49383       0.59712
    180.53046      -0.52659
    180.56709      -0.40031
    180.60371       0.35098
    180.64034      -1.52274
    180.67696       0.47854
    180.71359       0.10482
    180.75021       0.98109
    180.78684       0.85736
    180.82346      -1.01637
    180.86009       1.73490
    180.89672      -0.76383
    180.93334      -1.01257
    180.96997       0.98870
    181.00659       0.36496
    181.04322       1.61622
    181.07984       0.36747
    181.11647      -0.25627
    181.15309      -1.75502
    181.18972       1.12123
    181.22635       0.74748
    181.26297       0.24873
    181.29960       0.99997
    181.33622       0.87621
    181.37285      -0.24755
    181.40947      -0.12131
    181.44610       0.37993
    181.48272       0.13116
    181.51935      -1.24261
    181.55598       2.50862
    181.59260      -0.74015
    181.62923       0.63608
    181.66585       0.38730
    181.70248       0.51353
    181.73910       1.51475
    181.77573       1.14096
    181.81236      -1.73282
    181.84898       1.26839
    181.88561      -0.23039
    181.92223       0.02082
    181.95886      -1.10297
    181.99548       0.39823
    182.03211       1.52444
    182.06873      -0.22436
    182.10536       0.90184
    182.14199      -0.09696
    182.17861       1.15423
    182.21524      -0.84457
    182.25186       0.40662
    182.28849      -0.34219
    182.32511       1.28400
    182.36174       0.28519
    182.39836       0.03637
    182.43499       1.28755
    182.47162       0.66373
    182.50824       1.16491
    182.54487       1.04109
    182.58149       0.91726
    182.61812       1.04344
    182.65474       0.41961
    182.69137       1.79578
    182.72799       1.17194
    182.76462      -0.57689
    182.80125       2.79927
    182.83787      -0.44957
    182.87450       1.30159
    182.91112       0.42775
    182.94775       0.30391
    182.98437       0.18006
    183.02100       0.68121
    183.05762       0.05736
    183.09425      -0.94149
    183.13088       1.05965
    183.16750       0.81080
    183.20413      -1.18806
    183.24075      -0.81192
    183.27738       0.56422
    183.31400       0.06535
    183.35063       0.06649
    183.38725      -1.68238
    183.42388      -1.18125
    183.46051      -0.55512
    183.49713       0.69601
    183.53376      -0.42787
    183.57038       0.19825
    183.60701      -0.42562
    183.64363       0.45049
    183.68026       1.70161
    183.71688      -1.29727
    183.75351      -1.29616
    183.79014      -1.04505
    183.82676      -0.16894
    183.86339      -1.04283
    183.90001      -1.79172
    183.93664       0.58438
    183.97326       1.08548
    184.00989      -0.41342
    184.04651       0.33768
    184.08314      -1.28622
    184.11977       0.33987
    184.15639       0.46597
    184.19302      -0.90794
    184.22964       1.09315
    184.26627       0.59423
    184.30289      -0.15468
    184.33952       0.84640
    184.37614       0.34748
    184.41277      -0.02644
    184.44940       0.97464
    184.48602       0.60072
    184.52265      -1.02321
    184.55927       0.47787
    184.59590       0.35394
    184.63252       0.10501
    184.66915      -0.89393
    184.70577       0.35714
    184.74240       0.60820
    184.77903       1.73426
    184.81565      -0.01468
    184.85228       0.36138
    184.88890       0.36244
    184.92553       0.11349
    184.96215       0.23955
    184.99878      -2.00940
    185.03540      -1.38335
    185.07203       0.11769
    185.10866      -1.50626
    185.14528      -0.88022
    185.18191       0.12082
    185.21853       0.24686
    185.25516       1.37290
    185.29178       0.62394
    185.32841       0.49997
    185.36503      -0.87399
    185.40166       0.00204
    185.43829       0.50307
    185.47491       0.50409
    185.51154      -1.61988
    185.54816       1.38114
    185.58479       0.88217
    185.62141       0.13319
    185.65804      -0.74080
    185.69466       1.26022
    185.73129       1.51124
    185.76792       1.01225
    185.80454       1.38826
    185.84117       0.26427
    185.87779      -0.10972
    185.91442      -0.10871
    185.95104       1.26729
    185.98767       2.01829
    186.02429       0.39429
    186.06092       2.02029
    186.09755      -1.22871
    186.13417       0.14729
    186.17080       0.14828
    186.20742       0.27427
    186.24405       0.52526
    186.28067      -0.47375
    186.31730       0.40224
    186.35393      -0.22178
    186.39055       0.15421
    186.42718       1.65519
    186.46380       1.78117
    186.50043       0.03215
    186.53705      -0.71688
    186.57368      -1.46590
    186.61030       1.41007
    186.64693       1.03604
    186.68356       0.28701
    186.72018       1.03798
    186.75681      -0.96105
    186.79343       1.16491
    186.83006      -1.20912
    186.86668       1.41684
    186.90331      -0.20720
    186.93993       0.04376
    186.97656       1.91971
    187.01319      -0.07933
    187.04981      -0.70338
    187.08644       0.67257
    187.12306       0.42352
    187.15969       0.67447
    187.19631       1.42541
    187.23294      -1.07364
    187.26956      -0.69770
    187.30619       0.92824
    187.34282      -0.32082
    187.37944      -0.06988
    187.41607      -0.19395
    187.45269       0.05699
    187.48932       0.05792
    187.52594       1.55885
    187.56257       1.18478
    187.59919       2.18571
    187.63582      -0.31336
    187.67245       1.31256
    187.70907      -0.18652
    187.74570      -1.56060
    187.78232      -0.68468
    187.81895      -1.43376
    187.85557      -1.30784
    187.89220      -1.30693
    187.92882      -1.93102
    187.96545       1.81989
    188.00208       0.07080
    188.03870       0.19671
    188.07533      -0.67738
    188.11195       0.32352
    188.14858       0.19943
    188.18520      -0.92467
    188.22183       0.70123
    188.25845      -0.42288
    188.29508       0.20302
    188.33171       0.07891
    188.36833       1.70481
    188.40496       2.08070
    188.44158       1.08159
    188.47821       1.45748
    188.51483       0.83336
    188.55146      -0.16575
    188.58808       2.08513
    188.62471      -0.53899
    188.66134      -0.16311
    188.69796      -0.91223
    188.73459      -1.53635
    188.77121      -0.16047
    188.80784       0.34040
    188.84446      -0.28373
    188.88109      -0.90786
    188.91771      -0.40699
    188.95434       0.46888
    188.99097      -1.15526
    189.02759       0.59561
    189.06422      -0.77853
    189.10084      -0.65267
    189.13747       0.09819
    189.17409      -0.27595
    189.21072       0.34991
    189.24734      -0.39924
    189.28397      -1.52339
    189.32060       0.72747
    189.35722      -1.64668
    189.39385       0.47916
    189.43047      -0.64499
    189.46710       0.23086
    189.50372       0.60670
    189.54035       0.10754
    189.57697       0.23338
    189.61360       0.85922
    189.65023      -0.26494
    189.68685      -1.63910
    189.72348       2.11173
    189.76010      -1.38744
    189.79673       2.23839
    189.83335       1.11422
    189.86998      -0.50995
    189.90660      -1.63412
    189.94323       2.24170
    189.97986      -1.50747
    190.01648      -1.38165
    190.05311      -0.25583
    190.08973      -0.00501
    190.12636       0.74581
    190.16298       0.87162
    190.19961       1.74744
    190.23623       0.12325
    190.27286       0.62406
    190.30949      -0.25013
    190.34611       0.50068
    190.38274       0.25148
    190.41936      -1.49771
    190.45599      -0.24691
    190.49261       0.12890
    190.52924      -1.49530
    190.56586      -1.24450
    190.60249      -0.24371
    190.63912       0.50709
    190.67574       1.25788
    190.71237       0.75868
    190.74899       0.75947
    190.78562       0.13526
    190.82224       1.38605
    190.85887      -1.36316
    190.89550       1.26262
    190.93212      -0.98659
    190.96875      -0.23581
    191.00537      -0.36003
    191.04200       0.01575
    191.07862      -1.60847
    191.11525       1.01730
    191.15187       1.26808
    191.18850       0.14385
    191.22513      -2.48038
    191.26175      -2.35460
    191.29838      -0.22883
    191.33500      -2.97807
    191.37163      -1.35230
    191.40825      -0.47654
    191.44488      -0.47577
    191.48150       0.27499
    191.51813       1.77575
    191.55476       0.15151
    191.59138       1.40227
    191.62801      -1.22198
    191.66463       0.02878
    191.70126       0.65453
    191.73788       2.03028
    191.77451       0.53103
    191.81113       0.53178
    191.84776       1.15753
    191.88439      -0.09172
    191.92101       1.53402
    191.95764      -0.84024
    191.99426      -0.21449
    192.03089      -1.58875
    192.06751      -0.33802
    192.10414      -0.08728
    192.14076      -0.08654
    192.17739      -1.46081
    192.21402      -0.46007
    192.25064      -1.08434
    192.28727       0.91639
    192.32389       0.79212
    192.36052       0.41784
    192.39714       0.04357
    192.43377      -2.20571
    192.47039       0.92002
    192.50702       0.17074
    192.54365      -0.07854
    192.58027       1.04718
    192.61690      -0.32710
    192.65352       1.04861
    192.69015      -0.70067
    192.72677       1.80004
    192.76340      -2.44925
    192.80002      -0.07354
    192.83665      -0.32283
    192.87328       0.55288
    192.90990      -0.57141
    192.94653      -0.94571
    192.98315       0.05499
    193.01978       0.18070
    193.05640       0.55640
    193.09303       0.43210
    193.12965      -0.06721
    193.16628      -1.31651
    193.20291       1.18419
    193.23953      -0.94012
    193.27616      -0.93943
    193.31278       0.31126
    193.34941      -1.31305
    193.38603      -1.81236
    193.42266      -0.18667
    193.45928       1.18901
    193.49591       1.06470
    193.53254       0.56538
    193.56916       0.81606
    193.60579      -0.55826
    193.64241      -2.80758
    193.67904       0.19310
    193.71566      -1.30623
    193.75229      -0.05555
    193.78891      -2.30488
    193.82554      -0.17921
    193.86217       1.32146
    193.89879       0.94713
    193.93542      -1.80220
    193.97204      -2.05153
    194.00867       0.07413
    194.04529      -0.30020
    194.08192      -0.79954
    194.11854      -0.42388
    194.15517       0.70178
    194.19180      -1.29756
    194.22842      -0.29690
    194.26505       0.20375
    194.30167       0.32941
    194.33830       0.70506
    194.37492      -1.91929
    194.41155       1.33136
    194.44817      -0.29299
    194.48480      -0.04234
    194.52143       0.45831
    194.55805       0.70895
    194.59468       0.08460
    194.63130       1.08524
    194.66793      -0.28912
    194.70455       1.58652
    194.74118      -0.53784
    194.77780      -0.91220
    194.81443      -1.03657
    194.85106      -0.91093
    194.88768      -1.66030
    194.92431      -1.78467
    194.96093      -0.53404
    194.99756      -0.03341
    195.03418       1.59222
    195.07081      -0.03215
    195.10743       0.96847
    195.14406      -0.53090
    195.18069       0.09472
    195.21731       0.22034
    195.25394      -0.77904
    195.29056       0.59658
    195.32719      -0.15280
    195.36381      -0.52718
    195.40044       0.59843
    195.43707      -1.40095
    195.47369      -0.02534
    195.51032      -2.02473
    195.54694      -1.64912
    195.58357      -0.39851
    195.62019      -1.27290
    195.65682      -0.77229
    195.69344       1.47831
    195.73007       0.10391
    195.76670       0.60452
    195.80332      -0.39488
    195.83995       1.10572
    195.87657      -0.01868
    195.91320      -2.01809
    195.94982       0.10751
    195.98645      -0.26689
    196.02307      -0.26630
    196.05970       0.23429
    196.09633       0.10988
    196.13295      -1.26453
    196.16958      -0.51394
    196.20620      -0.76335
    196.24283       0.11224
    196.27945      -0.76218
    196.31608      -0.26159
    196.35270      -1.01101
    196.38933      -1.13543
    196.42596       0.74015
    196.46258      -1.63427
    196.49921       2.36631
    196.53583      -0.88312
    196.57246       0.36746
    196.60908       0.86803
    196.64571      -1.13139
    196.68233       0.11918
    196.71896       0.11975
    196.75559      -1.37968
    196.79221      -1.00411
    196.82884      -1.25355
    196.86546       1.49702
    196.90209      -0.25242
    196.93871      -1.00186
    196.97534      -1.25129
    197.01196       1.24927
    197.04859      -0.87517
    197.08522      -0.24961
    197.12184       0.37594
    197.15847      -1.24850
    197.19509       0.50205
    197.23172       0.00261
    197.26834      -0.74684
    197.30497      -0.87129
    197.34159      -1.37074
    197.37822       0.87981
    197.41485      -0.11964
    197.45147      -1.99410
    197.48810       0.00645
    197.52472      -0.99301
    197.56135      -1.24247
    197.59797       0.13308
    197.63460      -2.11638
    197.67122      -0.49085
    197.70785       0.13469
    197.74448       1.38523
    197.78110      -0.48924
    197.81773       1.63630
    197.85435      -1.36317
    197.89098      -0.48764
    197.92760      -0.73710
    197.96423       0.26343
    198.00085      -0.36105
    198.03748       0.13948
    198.07411      -0.85999
    198.11073       1.01553
    198.14736       1.01606
    198.18398       0.01658
    198.22061       0.76710
    198.25723      -0.98238
    198.29386       1.64314
    198.33048       0.14366
    198.36711       1.26918
    198.40374       1.76969
    198.44036      -1.72979
    198.47699       1.89572
    198.51361       1.27123
    198.55024       0.89674
    198.58686      -0.35275
    198.62349       1.27276
    198.66011      -1.97673
    198.69674       0.02378
    198.73337      -1.35072
    198.76999      -0.60021
    198.80662      -0.84971
    198.84324      -1.47421
    198.87987       0.27629
    198.91649      -1.22321
    198.95312      -1.09771
    198.98974      -0.47221
    199.02637      -0.09671
    199.06300      -0.72122
    199.09962      -0.72072
    199.13625       2.02977
    199.17287      -0.96974
    199.20950       0.03075
    199.24612      -0.59376
    199.28275      -1.46827
    199.31937       1.90722
    199.35600      -0.46729
    199.39263       0.28319
    199.42925      -1.09132
    199.46588      -0.84084
    199.50250       0.28464
    199.53913      -0.71488
    199.57575      -2.33940
    199.61238      -0.21392
    199.64901      -1.83844
    199.68563       1.16203
    199.72226       0.78751
    199.75888       0.53798
    199.79551      -1.08654
    199.83213      -1.21107
    199.86876      -1.33560
    199.90538      -0.96013
    199.94201       0.16534
    199.97864      -0.70919
    200.01526       0.66627
    200.05189      -0.20826
    200.08851       0.41720
    200.12514       0.79267
    200.16176       0.29313
    200.19839       1.79359
    200.23501      -0.33095
    200.27164       0.04451
    200.30827      -0.20503
    200.34489      -1.45457
    200.38152      -0.32912
    200.41814      -0.57866
    200.45477       0.04679
    200.49139       1.17224
    200.52802       0.67269
    200.56464       1.54815
    200.60127      -1.95141
    200.63790       1.04904
    200.67452      -0.70051
    200.71115      -1.20006
    200.74777      -0.57462
    200.78440      -0.07417
    200.82102      -1.57373
    200.85765      -0.07329
    200.89427       0.55215
    200.93090       0.92759
    200.96753      -2.07197
    201.00415      -1.19653
    201.04078      -1.19609
    201.07740       0.67934
    201.11403      -0.69522
    201.15065      -1.69479
    201.18728      -0.56936
    201.22390      -1.81892
    201.26053      -1.69349
    201.29716       0.30694
    201.33378      -0.56763
    201.37041      -1.19221
    201.40703       0.18322
    201.44366       0.18365
    201.48028       0.05907
    201.51691       0.43449
    201.55353       1.43492
    201.59016       0.43534
    201.62679       0.56076
    201.66341       1.06118
    201.70004       2.43660
    201.73666       0.68701
    201.77329      -1.31257
    201.80991      -0.68716
    201.84654       0.68826
    201.88316      -2.56133
    201.91979      -1.18592
    201.95642      -1.93550
    201.99304      -0.68509
    202.02967      -0.05969
    202.06629       2.31572
    202.10292       0.56613
    202.13954      -0.18346
    202.17617      -0.55806
    202.21279       0.19235
    202.24942       1.31775
    202.28605      -0.05685
    202.32267       0.69355
    202.35930      -0.18105
    202.39592       0.06935
    202.43255      -0.80525
    202.46917      -0.42985
    202.50580       2.44554
    202.54242      -1.80406
    202.57905      -0.05367
    202.61568       0.19673
    202.65230      -0.67788
    202.68893       0.19751
    202.72555      -0.80210
    202.76218      -0.67671
    202.79880       0.07368
    202.83543       0.69907
    202.87205       0.44945
    202.90868       0.57484
    202.94531      -0.17478
    202.98193      -1.42439
    203.01856      -1.67401
    203.05518       0.82637
    203.09181      -1.54825
    203.12843      -0.92287
    203.16506      -1.04749
    203.20168       0.07789
    203.23831      -2.29673
    203.27494       1.20364
    203.31156       0.95402
    203.34819       0.70439
    203.38481      -0.67024
    203.42144       1.33014
    203.45806      -0.54449
    203.49469      -0.91912
    203.53131       0.83125
    203.56794      -1.54339
    203.60457       0.33198
    203.64119      -0.79265
    203.67782      -0.66729
    203.71444       1.08308
    203.75107       0.95844
    203.78769      -0.54120
    203.82432      -1.66584
    203.86094      -1.91547
    203.89757      -0.16511
    203.93420       0.46024
    203.97082      -1.16440
    204.00745       1.08596
    204.04407      -0.16369
    204.08070       2.46167
    204.11732      -1.66298
    204.15395      -0.53762
    204.19058      -0.28727
    204.22720       0.83808
    204.26383      -0.03657
    204.30045      -0.03622
    204.33708      -1.53587
    204.37370       0.08948
    204.41033      -0.66018
    204.44695       0.71517
    204.48358      -0.15949
    204.52021      -0.78414
    204.55683      -0.28380
    204.59346       0.34154
    204.63008      -0.03311
    204.66671      -2.15777
    204.70333       0.21757
    204.73996      -1.03210
    204.77658      -0.15676
    204.81321       0.34358
    204.84984       0.46891
    204.88646       0.21925
    204.92309      -1.15542
    204.95971       0.84492
    204.99634      -1.27975
    205.03296      -1.90442
    205.06959      -0.52909
    205.10621       0.22124
    205.14284      -1.02843
    205.17947       0.09690
    205.21609      -1.15278
    205.25272       1.22255
    205.28934      -0.77713
    205.32597       0.22320
    205.36259       1.47352
    205.39922      -1.77616
    205.43584       0.47417
    205.47247       1.47449
    205.50910      -1.52519
    205.54572      -0.77487
    205.58235      -0.39956
    205.61897      -0.27424
    205.65560       0.47608
    205.69222      -0.89861
    205.72885      -2.39829
    205.76547      -0.39798
    205.80210      -0.64767
    205.83873       0.10265
    205.87535       0.47796
    205.91198       0.35327
    205.94860       1.22858
    205.98523       0.35388
    206.02185      -0.02081
    206.05848       1.47950
    206.09510       1.22980
    206.13173      -0.64489
    206.16836       0.60541
    206.20498       0.10572
    206.24161      -0.39398
    206.27823      -0.64368
    206.31486      -0.01838
    206.35148      -1.39308
    206.38811       0.35722
    206.42473       0.35752
    206.46136       0.23282
    206.49799      -0.89189
    206.53461       1.60841
    206.57124      -2.01630
    206.60786      -0.76600
    206.64449       1.23429
    206.68111       0.48458
    206.71774       0.85987
    206.75436       0.98517
    206.79099       0.98545
    206.82762       1.23574
    206.86424      -0.51397
    206.90087      -0.88868
    206.93749      -0.13839
    206.97412       0.86189
    207.01074      -1.76282
    207.04737      -0.01254
    207.08399       0.86274
    207.12062      -0.88697
    207.15725       0.73831
    207.19387       0.86359
    207.23050      -0.51113
    207.26712       0.73915
    207.30375      -0.76058
    207.34037      -0.38530
    207.37700       0.73998
    207.41362      -1.63475
    207.45025      -0.88447
    207.48688      -0.88420
    207.52350       1.36608
    207.56013       1.36635
    207.59675      -0.13338
    207.63338      -0.25811
    207.67000       0.11716
    207.70663      -1.63257
    207.74325       0.11770
    207.77988       0.24297
    207.81651       0.74323
    207.85313       1.36850
    207.88976       0.86877
    207.92638       0.86903
    207.96301       0.24429
    207.99963       0.61956
    208.03626      -1.50518
    208.07288       0.49508
    208.10951       0.62034
    208.14614      -0.62940
    208.18276      -0.62914
    208.21939      -2.25388
    208.25601       0.49637
    208.29264      -1.50337
    208.32926       0.49689
    208.36589       0.74714
    208.40251       0.87240
    208.43914       1.12265
    208.47577      -1.00210
    208.51239      -0.37685
    208.54902      -1.37660
    208.58564      -2.50134
    208.62227      -0.00110
    208.65889       0.12415
    208.69552      -0.25060
    208.73215       0.62465
    208.76877       0.62489
    208.80540       0.12514
    208.84202      -0.87461
    208.87865      -1.24937
    208.91527       0.12587
    208.95190      -1.37388
    208.98852       0.12636
    209.02515       0.87660
    209.06178       2.25184
    209.09840      -0.37292
    209.13503       0.12732
    209.17165       1.50255
    209.20828       0.75279
    209.24490      -0.74697
    209.28153      -1.99674
    209.31815      -1.12150
    209.35478       0.75373
    209.39141      -1.74603
    209.42803      -0.49580
    209.46466      -0.24557
    209.50128       0.87966
    209.53791      -0.12011
    209.57453       1.25512
    209.61116       0.00535
    209.64778      -0.11942
    209.68441      -0.11919
    209.72104       0.25603
    209.75766      -0.74374
    209.79429      -0.24351
    209.83091      -0.36829
    209.86754       2.38193
    209.90416       0.13216
    209.94079       2.13238
    209.97741      -1.24240
    210.01404      -1.36718
    210.05067       0.25804
    210.08729      -1.11674
    210.12392      -1.36652
    210.16054      -1.11630
    210.19717      -0.49109
    210.23379       0.25913
    210.27042       1.88435
    210.30704       1.25956
    210.34367       0.50978
    210.38030      -0.49001
    210.41692       0.51020
    210.45355       1.13541
    210.49017      -0.73937
    210.52680      -0.98916
    210.56342      -0.11395
    210.60005      -1.73874
    210.63667       1.38646
    210.67330      -0.73833
    210.70993       0.38688
    210.74655      -0.98791
    210.78318       0.26229
    210.81980       0.38750
    210.85643       0.26270
    210.89305      -1.11210
    210.92968       0.01311
    210.96630      -1.73669
    211.00293      -0.36149
    211.03956       1.01371
    211.07618       1.76391
    211.11281       0.38911
    211.14943       1.76431
    211.18606      -1.61049
    211.22268      -1.48530
    211.25931       0.76490
    211.29593       0.51510
    211.33256      -1.48471
    211.36919       0.51549
    211.40581      -0.60932
    211.44244       0.89087
    211.47906       1.01607
    211.51569       0.51626
    211.55231       0.01645
    211.58894      -0.73336
    211.62556       0.14183
    211.66219      -1.23298
    211.69882       1.76721
    211.73544      -1.60761
    211.77207       1.01758
    211.80869       0.14277
    211.84532      -1.85705
    211.88194       1.39314
    211.91857      -0.73168
    211.95519       0.76850
    211.99182      -0.73131
    212.02845      -0.60613
    212.06507      -0.10595
    212.10170      -0.48077
    212.13832       1.39441
    212.17495      -0.48041
    212.21157       0.76977
    212.24820       0.89495
    212.28482      -0.47987
    212.32145       0.52030
    212.35808      -0.10452
    212.39470       1.02065
    212.43133      -1.85417
    212.46795       0.02100
    212.50458      -0.85382
    212.54120      -0.72865
    212.57783       1.02152
    212.61445      -0.97831
    212.65108       0.89686
    212.68771       0.52203
    212.72433       0.52220
    212.76096      -0.85263
    212.79758       1.52254
    212.83421       0.39771
    212.87083       0.52288
    212.90746       0.27304
    212.94408       0.14821
    212.98071      -0.47663
    213.01734      -0.85146
    213.05396       2.02370
    213.09059       2.39886
    213.12721       0.77403
    213.16384       1.27419
    213.20046       0.14935
    213.23709      -1.97549
    213.27372      -0.85033
    213.31034       1.14983
    213.34697      -0.22501
    213.38359      -1.22485
    213.42022       2.02530
    213.45684       0.77546
    213.49347       0.77562
    213.53009      -0.59923
    213.56672      -1.84907
    213.60335      -0.84892
    213.63997       0.40123
    213.67660       0.40139
    213.71322       0.52654
    213.74985      -0.59831
    213.78647       0.02684
    213.82310       1.27699
    213.85972      -0.09786
    213.89635      -1.59771
    213.93298       1.15244
    213.96960       0.65259
    214.00623      -0.84726
    214.04285       1.15288
    214.07948       1.27803
    214.11610      -2.09683
    214.15273       0.52832
    214.18935       0.65346
    214.22598      -0.84639
    214.26261       2.15375
    214.29923      -0.09611
    214.33586      -0.47097
    214.37248      -1.22082
    214.40911      -0.09568
    214.44573       0.40446
    214.48236      -1.59540
    214.51898      -0.22027
    214.55561       0.15487
    214.59224       0.15501
    214.62886       1.53015
    214.66549       1.78028
    214.70211       0.90542
    214.73874      -0.84444
    214.77536      -0.59431
    214.81199      -0.46918
    214.84861      -1.34404
    214.88524       0.15609
    214.92187       1.53122
    214.95849      -0.21865
    214.99512      -1.71851
    215.03174      -1.46838
    215.06837      -0.34325
    215.10499      -0.71813
    215.14162       0.15700
    215.17824      -0.96787
    215.21487      -0.09274
    215.25150      -0.84261
    215.28812       1.28251
    215.32475      -0.09236
    215.36137      -1.09224
    215.39800       0.53289
    215.43462       0.03301
    215.47125      -0.71686
    215.50787       0.78326
    215.54450      -0.09162
    215.58113       0.40850
    215.61775      -0.46638
    215.65438      -1.46626
    215.69100      -0.34114
    215.72763       0.90898
    215.76425      -0.09090
    215.80088      -0.21578
    215.83750       0.28434
    215.87413       0.90946
    215.91076      -0.46543
    215.94738       0.65969
    215.98401       0.78480
    216.02063       0.65992
    216.05726       0.03503
    216.09388      -0.21485
    216.13051       1.91026
    216.16713       0.78537
    216.20376       0.41048
    216.24039       0.41060
    216.27701       0.28571
    216.31364       0.28582
    216.35026       0.66093
    216.38689      -0.08896
    216.42351       1.03614
    216.46014      -0.96375
    216.49676      -0.33864
    216.53339       1.03647
    216.57002       0.78657
    216.60664       1.41168
    216.64327      -0.46321
    216.67989       2.03689
    216.71652      -0.21301
    216.75314       0.16210
    216.78977      -0.58780
    216.82639       0.41230
    216.86302      -0.33759
    216.89965      -0.71249
    216.93627       0.03761
    216.97290       0.16271
    217.00952       0.66281
    217.04615       0.66291
    217.08277       0.53801
    217.11940      -0.96189
    217.15602      -0.33680
    217.19265       0.03830
    217.22928       1.28840
    217.26590       0.53849
    217.30253       0.53859
    217.33915       0.91369
    217.37578      -0.71122
    217.41240       0.41387
    217.44903       1.41397
    217.48565       0.28906
    217.52228      -1.08585
    217.55891       0.03925
    217.59553       0.28934
    217.63216      -1.71057
    217.66878       0.03952
    217.70541       0.41461
    217.74203       0.78970
    217.77866       0.91479
    217.81529      -0.46012
    217.85191       0.28996
    217.88854      -1.45995
    217.92516       0.66514
    217.96179      -0.95978
    217.99841       0.16531
    218.03504       0.29039
    218.07166       0.91548
    218.10829       1.41556
    218.14492      -0.08435
    218.18154      -1.08427
    218.21817      -0.08419
    218.25479       1.04090
    218.29142      -0.33402
    218.32804       1.66606
    218.36467      -1.20886
    218.40129       0.54122
    218.43792      -0.20870
    218.47455       1.04138
    218.51117       1.04146
    218.54780       2.16653
    218.58442      -0.20839
    218.62105      -1.20831
    218.65767       0.04177
    218.69430       0.29184
    218.73092      -1.20808
    218.76755       1.04199
    218.80418      -0.45793
    218.84080       0.41714
    218.87743      -0.95778
    218.91405      -1.58271
    218.95068       0.66736
    218.98730       1.66743
    219.02393      -0.58249
    219.06055       0.54258
    219.09718      -0.45735
    219.13381       0.29272
    219.17043      -1.45721
    219.20706      -0.08214
    219.24368      -0.70707
    219.28031      -0.95701
    219.31693       1.16806
    219.35356       0.16813
    219.39018      -0.08180
    219.42681      -2.33174
    219.46344      -0.70667
    219.50006       0.16839
    219.53669       0.16846
    219.57331      -0.45648
    219.60994      -0.33141
    219.64656       1.16865
    219.68319       2.54371
    219.71981       0.29378
    219.75644       1.04384
    219.79307      -0.58110
    219.82969       1.79396
    219.86632      -0.20598
    219.90294       0.41908
    219.93957      -0.45586
    219.97619      -0.95580
    220.01282       0.54426
    220.04944      -1.33068
    220.08607      -0.95563
    220.12270       0.41943
    220.15932      -0.58051
    220.19595      -0.20545
    220.23257      -1.33040
    220.26920       0.04466
    220.30582       0.41971
    220.34245      -0.58023
    220.37907       0.79482
    220.41570       1.16987
    220.45233      -0.33007
    220.48895       1.29498
    220.52558      -0.57997
    220.56220       1.17008
    220.59883      -1.32986
    220.63545      -0.32981
    220.67208       1.29524
    220.70870      -1.57971
    220.74533      -1.57966
    220.78196       0.42039
    220.81858       2.04543
    220.85521      -0.20452
    220.89183       1.29553
    220.92846       1.67058
    220.96508       1.04562
    221.00171      -1.20433
    221.03833      -0.07928
    221.07496       1.17076
    221.11159       0.04581
    221.14821       0.67085
    221.18484      -0.70410
    221.22146       1.04594
    221.25809      -0.45402
    221.29471       0.54603
    221.33134       0.42107
    221.36796      -1.07889
    221.40459       1.42115
    221.44122       0.54619
    221.47784      -0.95376
    221.51447       1.29628
    221.55109      -0.70368
    221.58772       0.79635
    221.62434       2.17139
    221.66097       0.29643
    221.69759       1.17147
    221.73422       0.29651
    221.77085      -0.07845
    221.80747      -1.32842
    221.84410      -0.57838
    221.88072      -0.45335
    221.91735      -0.82831
    221.95397      -0.57827
    221.99060      -0.70324
    222.02723      -0.32821
    222.06385       0.42183
    222.10048       0.92186
    222.13710       0.42189
    222.17373       1.17193
    222.21035       2.04696
    222.24698      -0.32801
    222.28360       1.29702
    222.32023      -1.32795
    222.35686      -0.45292
    222.39348      -0.70289
    222.43011       0.42214
    222.46673       0.54717
    222.50336       0.42220
    222.53998      -0.20277
    222.57661       0.29726
    222.61323      -1.57771
    222.64986      -0.20269
    222.68649       1.17234
    222.72311       0.29737
    222.75974      -0.07761
    222.79636       0.54742
    222.83299       2.17244
    222.86961       0.17247
    222.90624      -0.57751
    222.94286      -0.07748
    222.97949       0.17254
    223.01612       0.17256
    223.05274      -0.95241
    223.08937      -1.07739
    223.12599      -0.32737
    223.16262       0.92265
    223.19924      -0.07733
    223.23587       1.17269
    223.27249       0.29771
    223.30912       0.92273
    223.34575       0.54775
    223.38237       1.17277
    223.41900       0.42279
    223.45562      -0.95219
    223.49225       2.17283
    223.52887       1.17285
    223.56550      -0.20214
    223.60212      -0.32712
    223.63875       1.29790
    223.67538       0.92291
    223.71200      -0.45207
    223.74863       0.54794
    223.78525      -1.07704
    223.82188       0.54797
    223.85850      -0.32701
    223.89513      -1.20200
    223.93175      -1.45199
    223.96838       0.17303
    224.00501       0.79804
    224.04163       1.54805
    224.07826       2.04806
    224.11488       1.04807
    224.15151       0.17309
    224.18813       0.04810
    224.22476       0.42311
    224.26138       0.29812
    224.29801       0.29813
    224.33464       0.04813
    224.37126       0.17314
    224.40789      -0.95185
    224.44451       0.54816
    224.48114       0.17317
    224.51776      -0.45183
    224.55439      -0.20182
    224.59101       0.29819
    224.62764       0.92319
    224.66427      -0.82680
    224.70089       1.29821
    224.73752      -1.45179
    224.77414      -0.45178
    224.81077       0.92322
    224.84739       2.67322
    224.88402      -1.70177
    224.92064       0.42323
    224.95727      -0.32677
    224.99390       0.04824
    225.03052       1.04824
    225.06715      -1.07676
    225.10377       0.42324
    225.14040      -1.82676
    225.17702       0.17324
    225.21365       0.29824
    225.25027       0.67324
    225.28690      -0.32676
    225.32353      -1.45176
    225.36015       0.29824
    225.39678       2.04824
    225.43340       1.04824
    225.47003       1.17324
    225.50665       0.79823
    225.54328       0.42323
    225.57990      -0.45177
    225.61653       1.17322
    225.65316       1.54822
    225.68978       1.04822
    225.72641       1.17321
    225.76303       1.29821
    225.79966       0.04820
    225.83628      -0.95180
    225.87291       0.67319
    225.90953       0.29818
    225.94616       0.79818
    225.98279      -0.20183
    226.01941       2.67316
    226.05604      -1.07685
    226.09266       0.17315
    226.12929       0.17314
    226.16591       0.92313
    226.20254      -0.07688
    226.23916      -0.57689
    226.27579       2.42310
    226.31242       0.04809
    226.34904       0.67308
    226.38567       0.54807
    226.42229      -0.57694
    226.45892       0.79805
    226.49554      -2.20196
    226.53217       0.17302
    226.56880      -1.20199
    226.60542      -0.45200
    226.64205      -1.20202
    226.67867       0.67297
    226.71530       1.54796
    226.75192       1.17294
    226.78855       0.92293
    226.82517       0.92291
    226.86180       0.67290
    226.89843      -1.82712
    226.93505       0.79787
    226.97168       0.54785
    227.00830      -1.20216
    227.04493       0.42282
    227.08155       1.04780
    227.11818      -0.07722
    227.15480      -0.20223
    227.19143       0.54775
    227.22806       0.79773
    227.26468       1.04771
    227.30131       0.04769
    227.33793       1.67267
    227.37456      -0.57735
    227.41118       0.04763
    227.44781       1.54761
    227.48443      -1.07741
    227.52106       0.79757
    227.55769       0.04755
    227.59431      -0.57747
    227.63094       1.29751
    227.66756       0.54749
    227.70419       0.04746
    227.74081       0.54744
    227.77744      -1.57758
    227.81406       1.17239
    227.85069      -0.20263
    227.88732      -0.82765
    227.92394       0.29732
    227.96057       0.29730
    227.99719       1.42227
    228.03382       0.04725
    228.07044       0.04722
    228.10707      -0.57780
    228.14369      -0.32783
    228.18032      -2.20286
    228.21695      -0.32788
    228.25357      -1.32791
    228.29020      -0.95294
    228.32682      -0.20297
    228.36345       0.92201
    228.40007       1.17198
    228.43670      -0.45305
    228.47332       0.29692
    228.50995       0.54689
    228.54658      -1.57814
    228.58320       0.92183
    228.61983      -0.07820
    228.65645      -0.82823
    228.69308       0.42174
    228.72970      -1.45329
    228.76633       0.17168
    228.80295       1.17165
    228.83958       0.17162
    228.87621      -1.82842
    228.91283      -0.82845
    228.94946      -1.45348
    228.98608      -0.70351
    229.02271      -1.07855
    229.05933       0.42142
    229.09596      -0.57862
    229.13258       2.29635
    229.16921       0.04632
    229.20584       1.17128
    229.24246      -1.32875
    229.27909       1.54621
    229.31571      -1.57882
    229.35234      -0.82886
    229.38896      -0.45390
    229.42559      -2.45393
    229.46221      -0.82897
    229.49884      -0.95401
    229.53547       0.79596
    229.57209       1.04592
    229.60872      -0.95412
    229.64534       0.54584
    229.68197      -0.07920
    229.71859       1.04577
    229.75522      -0.20427
    229.79184      -0.45431
    229.82847       0.79565
    229.86510      -1.57939
    229.90172      -0.70443
    229.93835       1.04553
    229.97497      -0.70451
    230.01160      -1.32955
    230.04822      -2.32960
    230.08485       0.04536
    230.12147      -0.07968
    230.15810      -0.57972
    230.19473       1.92024
    230.23135      -0.82981
    230.26798       0.67015
    230.30460       0.54511
    230.34123       1.54507
    230.37785       0.92002
    230.41448       0.04498
    230.45110       1.41993
    230.48773       1.29489
    230.52436       0.79484
    230.56098      -0.33020
    230.59761      -1.45525
    230.63423      -1.08029
    230.67086       0.29466
    230.70748       0.66962
    230.74411      -0.33043
    230.78073      -1.45548
    230.81736      -0.20552
    230.85399      -1.33057
    230.89061       1.16938
    230.92724       0.41934
    230.96386      -0.08071
    231.00049       1.16924
    231.03711       1.16919
    231.07374       0.29414
    231.11037       1.54409
    231.14699       1.41905
    231.18362      -0.33100
    231.22024      -0.20605
    231.25687       1.29390
    231.29349       0.54385
    231.33012      -1.95620
    231.36674       1.41875
    231.40337      -1.08131
    231.44000      -0.20636
    231.47662      -1.33141
    231.51325      -0.08146
    231.54987       1.79349
    231.58650       0.41844
    231.62312       0.66838
    231.65975       0.29333
    231.69637      -1.58172
    231.73300      -0.95677
    231.76963       0.91817
    231.80625      -0.20688
    231.84288      -1.45693
    231.87950      -0.45699
    231.91613      -0.45704
    231.95275      -3.58210
    231.98938      -0.20715
    232.02600       0.41779
    232.06263      -0.33226
    232.09926      -0.45732
    232.13588       0.04263
    232.17251       0.54257
    232.20913       0.79251
    232.24576      -1.08254
    232.28238       1.79240
    232.31901      -0.33266
    232.35563      -0.95771
    232.39226       0.29223
    232.42889       0.29217
    232.46551       0.04211
    232.50214      -1.95794
    232.53876       2.16700
    232.57539      -1.58306
    232.61201      -0.08312
    232.64864      -0.20818
    232.68526      -1.08324
    232.72189       2.16670
    232.75852      -1.20836
    232.79514      -0.33342
    232.83177      -0.83348
    232.86839      -0.58354
    232.90502       0.41640
    232.94164       0.04134
    232.97827      -0.58372
    233.01489       0.66622
    233.05152      -0.33384
    233.08815       1.66609
    233.12477      -0.95897
    233.16140      -0.70903
    233.19802       0.41591
    233.23465      -1.08416
    233.27127      -0.95922
    233.30790       0.29072
    233.34452      -1.33435
    233.38115       1.79059
    233.41778      -0.08447
    233.45440      -0.08454
    233.49103       1.79040
    233.52765      -1.33467
    233.56428       1.04027
    233.60090      -0.08480
    233.63753      -0.58486
    233.67415       0.41507
    233.71078       1.04001
    233.74741      -0.21006
    233.78403       0.78988
    233.82066       0.66481
    233.85728       1.28974
    233.89391       0.03968
    233.93053       0.53961
    233.96716       1.66454
    234.00378      -0.58552
    234.04041      -0.58559
    234.07704       0.28934
    234.11366      -0.58573
    234.15029       1.16420
    234.18691      -0.21086
    234.22354       0.16407
    234.26016       0.03900
    234.29679       2.28893
    234.33341      -2.33614
    234.37004      -0.08621
    234.40667      -0.46128
    234.44329      -1.33635
    234.47992      -0.46142
    234.51654      -0.96149
    234.55317      -0.08656
    234.58979       1.78837
    234.62642       0.78830
    234.66304      -0.83677
    234.69967       0.53816
    234.73630      -1.08691
    234.77292       0.41301
    234.80955       1.16294
    234.84617       1.41287
    234.88280       0.28780
    234.91942       0.41273
    234.95605       0.53765
    234.99267      -0.08742
    235.02930      -1.21249
    235.06593       1.03743
    235.10255      -0.96264
    235.13918      -1.71271
    235.17580      -1.21279
    235.21243      -0.21286
    235.24905       1.53706
    235.28568      -2.83801
    235.32230       0.03691
    235.35893       0.53684
    235.39556      -0.71324
    235.43218      -0.33831
    235.46881       0.16161
    235.50543      -0.71346
    235.54206      -0.83854
    235.57868       0.03639
    235.61531       0.03631
    235.65194      -0.46377
    235.68856       0.28616
    235.72519       1.16108
    235.76181      -0.71400
    235.79844      -0.33907
    235.83506      -0.08915
    235.87169      -1.21423
    235.90831      -0.46431
    235.94494      -2.46438
    235.98157      -1.46446
    236.01819      -0.83954
    236.05482       0.28538
    236.09144      -0.83970
    236.12807       0.16022
    236.16469       0.78515
    236.20132      -0.96493
    236.23794       1.40999
    236.27457      -0.96509
    236.31120       0.65983
    236.34782      -0.21525
    236.38445      -0.46533
    236.42107       0.28459
    236.45770      -0.21549
    236.49432      -0.46557
    236.53095       0.78435
    236.56757       1.78426
    236.60420       1.15918
    236.64083       1.65910
    236.67745       0.40902
    236.71408       0.78394
    236.75070       0.53386
    236.78733       2.15877
    236.82395      -0.96631
    236.86058       1.53361
    236.89720      -0.96647
    236.93383      -3.09156
    236.97046      -0.34164
    237.00708       0.40828
    237.04371       1.28320
    237.08033      -1.09189
    237.11696      -0.09197
    237.15358       0.53294
    237.19021       0.15786
    237.22683      -1.21722
    237.26346       0.90769
    237.30009       0.40761
    237.33671       0.65752
    237.37334       0.90744
    237.40996       0.90735
    237.44659       1.15727
    237.48321      -0.21782
    237.51984       1.15710
    237.55646      -0.59299
    237.59309       0.28193
    237.62972      -0.71816
    237.66634       0.28175
    237.70297       1.15667
    237.73959      -0.46842
    237.77622       0.53149
    237.81284       1.40641
    237.84947       0.28132
    237.88609       0.53123
    237.92272      -0.59385
    237.95935       0.90606
    237.99597       0.28097
    238.03260       0.65588
    238.06922      -0.34420
    238.10585      -0.21929
    238.14247       1.28062
    238.17910      -0.34447
    238.21572      -1.46956
    238.25235      -0.84465
    238.28898      -0.84474
    238.32560      -1.96982
    238.36223       1.15509
    238.39885      -1.34500
    238.43548       0.27991
    238.47210       1.40482
    238.50873       0.40473
    238.54535       0.02964
    238.58198       1.52955
    238.61861      -0.34554
    238.65523      -0.72063
    238.69186       0.27928
    238.72848       0.15419
    238.76511      -0.59590
    238.80173      -1.34600
    238.83836      -1.09609
    238.87498       0.40382
    238.91161      -0.09627
    238.94824       0.02864
    238.98486       1.90355
    239.02149       0.52846
    239.05811       0.27836
    239.09474       0.90327
    239.13136       0.15318
    239.16799       1.40309
    239.20461      -0.09701
    239.24124       0.65290
    239.27787       0.65281
    239.31449      -0.59729
    239.35112       0.27762
    239.38774       0.52753
    239.42437       0.40243
    239.46099      -1.09766
    239.49762      -0.22275
    239.53424       0.52715
    239.57087       0.02706
    239.60750       0.27696
    239.64412      -0.59813
    239.68075       0.40178
    239.71737       0.15168
    239.75400       0.77659
    239.79062      -0.72351
    239.82725      -0.22360
    239.86387       0.27630
    239.90050      -1.22379
    239.93713      -0.97389
    239.97375       1.27601
    240.01038       0.77592
    240.04700      -1.34918
    240.08363      -0.34927
    240.12025       0.90063
    240.15688      -0.84947
    240.19351      -0.09956
    240.23013      -0.72466
    240.26676      -0.84976
    240.30338       0.15015
    240.34001      -1.47495
    240.37663      -0.47505
    240.41326       0.64986
    240.44988      -0.47524
    240.48651       0.77466
    240.52314       0.27456
    240.55976       0.64947
    240.59639       0.52437
    240.63301      -0.72573
    240.66964       0.64917
    240.70626      -1.85093
    240.74289      -0.22603
    240.77951       0.27388
    240.81614      -0.22622
    240.85277      -0.10132
    240.88939      -0.47642
    240.92602       1.39848
    240.96264       0.14838
    240.99927      -1.10172
    241.03589       1.39818
    241.07252       0.52308
    241.10914       0.14798
    241.14577      -0.35212
    241.18240      -0.85222
    241.21902       0.64768
    241.25565       0.52258
    241.29227       1.14748
    241.32890      -0.22762
    241.36552      -0.22772
    241.40215       0.52218
    241.43877       0.14708
    241.47540      -1.60302
    241.51203       0.27188
    241.54865      -1.10322
    241.58528      -1.60333
    241.62190       0.77157
    241.65853      -0.35353
    241.69515       0.89637
    241.73178       0.14627
    241.76840       0.77117
    241.80503       0.02106
    241.84166      -0.10404
    241.87828       0.77086
    241.91491      -0.35424
    241.95153       0.02065
    241.98816      -0.97945
    242.02478      -0.22955
    242.06141      -0.60465
    242.09803       0.39524
    242.13466       1.02014
    242.17129      -0.60496
    242.20791       0.14493
    242.24454      -1.23017
    242.28116       0.14473
    242.31779       0.01962
    242.35441      -0.73048
    242.39104       1.39442
    242.42766      -1.23069
    242.46429       1.39421
    242.50092       0.76910
    242.53754      -0.35600
    242.57417      -1.48111
    242.61079      -0.10621
    242.64742       0.01869
    242.68404      -0.85642
    242.72067      -1.35652
    242.75729       1.14337
    242.79392       2.39327
    242.83055      -0.35684
    242.86717       1.64305
    242.90380       2.26795
    242.94042       0.01784
    242.97705       1.39274
    243.01367      -2.23237
    243.05030      -0.73247
    243.08692       0.01742
    243.12355       1.64231
    243.16018      -0.23279
    243.19680      -0.10790
    243.23343      -0.85800
    243.27005       0.39189
    243.30668      -0.48322
    243.34330      -1.35832
    243.37993      -1.23343
    243.41655      -0.35854
    243.45318       0.39136
    243.48981      -1.23375
    243.52643       0.14114
    243.56306      -0.60897
    243.59968      -0.35907
    243.63631       1.39082
    243.67293       0.01571
    243.70956       1.01560
    243.74618       0.39050
    243.78281      -0.23461
    243.81944       0.51528
    243.85606       0.39017
    243.89269      -1.23494
    243.92931       0.26496
    243.96594      -0.23515
    244.00256      -1.11026
    244.03919       1.51463
    244.07581       0.01452
    244.11244      -0.48559
    244.14907      -0.36070
    244.18569       0.38919
    244.22232       1.51409
    244.25894      -1.36102
    244.29557      -0.48613
    244.33219       0.51376
    244.36882      -0.61135
    244.40545       0.26354
    244.44207       2.38843
    244.47870       1.01332
    244.51532      -1.48679
    244.55195       0.13810
    244.58857       0.38799
    244.62520      -0.73712
    244.66182      -1.11223
    244.69845       1.38766
    244.73508      -0.36245
    244.77170       1.51244
    244.80833      -0.98767
    244.84495      -0.48778
    244.88158       1.01211
    244.91820      -0.36300
    244.95483      -0.23812
    244.99145      -0.73823
    245.02808      -0.23834
    245.06471       0.01155
    245.10133      -1.23856
    245.13796       0.76133
    245.17458      -0.61378
    245.21121      -0.86389
    245.24783      -0.11401
    245.28446      -0.98912
    245.32108       0.51077
    245.35771      -0.86434
    245.39434       1.26055
    245.43096      -0.48956
    245.46759       0.26032
    245.50421       0.38521
    245.54084      -1.36490
    245.57746       1.00999
    245.61409      -0.11513
    245.65071      -1.36524
    245.68734       1.25965
    245.72397       0.88454
    245.76059      -0.24058
    245.79722       0.13431
    245.83384       0.00920
    245.87047      -0.49091
    245.90709      -0.24103
    245.94372       0.13386
    245.98034       0.13375
    246.01697       2.88363
    246.05360       1.25852
    246.09022       0.75841
    246.12685      -0.11671
    246.16347       0.13318
    246.20010       0.13306
    246.23672       0.75795
    246.27335      -0.61716
    246.30997      -0.36728
    246.34660      -0.36739
    246.38323       0.50750
    246.41985       2.63238
    246.45648       0.13227
    246.49310      -0.61785
    246.52973       0.25704
    246.56635       0.25692
    246.60298      -0.24319
    246.63960       0.88169
    246.67623       0.13158
    246.71286       0.63147
    246.74948      -1.24365
    246.78611       2.00624
    246.82273      -1.36888
    246.85936      -1.36899
    246.89598       0.50589
    246.93261      -1.24422
    246.96923      -1.61934
    247.00586      -0.61946
    247.04249       0.88043
    247.07911      -1.11969
    247.11574       0.75520
    247.15236       0.50508
    247.18899       0.75497
    247.22561       0.37985
    247.26224      -0.49526
    247.29886      -0.87038
    247.33549      -0.24550
    247.37212       0.25439
    247.40874      -1.12073
    247.44537       0.87916
    247.48199      -1.62096
    247.51862       0.37892
    247.55524      -0.99619
    247.59187       0.25369
    247.62849      -0.74643
    247.66512      -2.37154
    247.70175       0.50334
    247.73837       0.00322
    247.77500      -0.24689
    247.81162      -0.12201
    247.84825       0.25287
    247.88487      -0.74724
    247.92150       2.00264
    247.95812       1.12752
    247.99475       0.37741
    248.03138      -0.24771
    248.06800      -0.24783
    248.10463      -1.37295
    248.14125      -1.24806
    248.17788       0.75182
    248.21450      -1.37330
    248.25113      -1.49842
    248.28775      -1.49853
    248.32438       0.25135
    248.36101      -1.12377
    248.39763      -0.74889
    248.43426       0.37600
    248.47088       0.87588
    248.50751      -0.74924
    248.54413      -0.87436
    248.58076      -0.24948
    248.61738       2.62541
    248.65401       1.00029
    248.69064       0.25017
    248.72726       1.12505
    248.76389       1.62493
    248.80051      -1.75019
    248.83714      -0.25030
    248.87376      -0.50042
    248.91039      -1.50054
    248.94702       0.12434
    248.98364      -1.25078
    249.02027       1.24910
    249.05689       0.37398
    249.09352      -0.12614
    249.13014       0.49875
    249.16677      -0.75137
    249.20339      -0.87649
    249.24002      -0.62661
    249.27665       0.99827
    249.31327       0.37315
    249.34990      -0.12697
    249.38652       0.87291
    249.42315      -1.75221
    249.45977       1.24767
    249.49640      -1.37745
    249.53302      -0.00257
    249.56965      -1.50268
    249.60628       0.49720
    249.64290      -0.25292
    249.67953      -1.00304
    249.71615       0.74684
    249.75278       1.12172
    249.78940       0.62160
    249.82603       0.37148
    249.86265       0.87136
    249.89928       0.24624
    249.93591       1.74612
    249.97253       0.49600
    250.00916       1.12088
    250.04578       1.24576
    250.08241      -1.25436
    250.11903      -0.00448
    250.15566      -0.75460
    250.19228      -1.00472
    250.22891       0.87016
    250.26554       1.24503
    250.30216       0.86991
    250.33879       0.74479
    250.37541       1.11967
    250.41204      -0.00545
    250.44866      -0.88057
    250.48529      -0.25569
    250.52191       1.11919
    250.55854       0.86907
    250.59517       0.49395
    250.63179       0.99383
    250.66842      -0.25629
    250.70504      -1.38141
    250.74167       1.61846
    250.77829      -1.38166
    250.81492      -0.00678
    250.85154      -1.50690
    250.88817       0.74298
    250.92480       1.61786
    250.96142      -0.75726
    250.99805       0.36762
    251.03467      -0.13250
    251.07130       0.11737
    251.10792       1.24225
    251.14455       0.86713
    251.18117      -0.88299
    251.21780      -0.63311
    251.25443      -1.25823
    251.29105       1.61664
    251.32768      -1.63348
    251.36430      -0.25860
    251.40093      -0.75872
    251.43755      -1.50884
    251.47418       0.61604
    251.51080      -0.50909
    251.54743      -1.00921
    251.58406      -0.88433
    251.62068      -1.63445
    251.65731       0.61543
    251.69393       1.11530
    251.73056       1.49018
    251.76718       0.11506
    251.80381      -1.51006
    251.84043       0.61482
    251.87706       0.98969
    251.91369       1.11457
    251.95031      -1.26055
    251.98694      -0.88567
    252.02356      -0.76080
    252.06019      -0.13592
    252.09681       0.86396
    252.13344      -1.26116
    252.17006      -1.51129
    252.20669       0.61359
    252.24332       0.86347
    252.27994      -0.01165
    252.31657       1.36322
    252.35319       0.61310
    252.38982       0.73798
    252.42644       1.48786
    252.46307      -0.88727
    252.49969       0.61261
    252.53632       1.36249
    252.57295      -0.26264
    252.60957       0.36224
    252.64620       0.73712
    252.68282      -0.63800
    252.71945       0.11187
    252.75607      -0.63825
    252.79270      -1.26337
    252.82932      -0.88850
    252.86595      -0.38862
    252.90258      -1.88874
    252.93920       1.61113
    252.97583       0.48601
    253.01245       0.48589
    253.04908       0.73577
    253.08570       0.61064
    253.12233       0.48552
    253.15895      -0.38960
    253.19558       0.11027
    253.23221      -0.13985
    253.26883      -0.51497
    253.30546       0.98490
    253.34208       0.73478
    253.37871       0.48465
    253.41533       1.23453
    253.45196       0.60941
    253.48859      -0.14072
    253.52521       1.35916
    253.56184      -0.51596
    253.59846      -1.01609
    253.63509       1.10879
    253.67171      -0.01633
    253.70834      -0.76646
    253.74496       0.10842
    253.78159       0.85830
    253.81822       1.35817
    253.85484       1.48305
    253.89147       0.73292
    253.92809       1.23280
    253.96472      -1.64232
    254.00134      -0.64245
    254.03797      -1.64257
    254.07459      -0.01770
    254.11122      -0.39282
    254.14785      -0.39294
    254.18447      -0.26807
    254.22110       0.73181
    254.25772       0.98168
    254.29435      -2.26844
    254.33097       0.60644
    254.36760      -1.14369
    254.40422       1.23119
    254.44085      -0.76894
    254.47748       0.35594
    254.51410      -0.39418
    254.55073      -1.76931
    254.58735       0.60557
    254.62398       1.35544
    254.66060      -0.26968
    254.69723      -0.39481
    254.73385       0.48007
    254.77048       0.22995
    254.80711       0.97982
    254.84373       0.97970
    254.88036      -0.27043
    254.91698       0.47945
    254.95361      -0.02068
    254.99023       0.22920
    255.02686       1.10408
    255.06348       0.85395
    255.10011      -0.39617
    255.13674       0.10370
    255.17336      -0.77142
    255.20999      -1.14655
    255.24661      -0.77167
    255.28324       1.10320
    255.31986      -0.39692
    255.35649       0.60296
    255.39311       0.47783
    255.42974       0.60271
    255.46637       0.35258
    255.50299       1.10246
    255.53962      -0.14767
    255.57624       0.85221
    255.61287      -0.52292
    255.64949       0.10196
    255.68612      -1.64817
    255.72274      -0.64829
    255.75937      -0.14842
    255.79600       2.22646
    255.83262      -0.89866
    255.86925       0.22621
    255.90587      -0.14891
    255.94250      -0.02404
    255.97912      -0.52416
    256.01575      -0.39929
    256.05237      -1.39941
    256.08900       0.85046
    256.12563      -0.39966
    256.16225      -0.39979
    256.19888      -0.02491
    256.23550       0.97496
    256.27213       1.09984
    256.30875       0.72471
    256.34538       0.47459
    256.38200      -1.52554
    256.41863      -1.40066
    256.45526      -0.40079
    256.49188       0.09909
    256.52851      -0.15104
    256.56513       0.22384
    256.60176       0.47371
    256.63838       0.47359
    256.67501      -1.40154
    256.71163       0.59834
    256.74826      -1.02679
    256.78489      -1.77691
    256.82151      -1.40204
    256.85814      -0.15216
    256.89476       1.09771
    256.93139       0.34759
    256.96801      -0.65254
    257.00464      -0.02766
    257.04126       0.34721
    257.07789      -1.15291
    257.11452      -0.77804
    257.15114      -0.52816
    257.18777      -0.52829
    257.22439      -0.65341
    257.26102       0.59646
    257.29764       2.22134
    257.33427      -0.90379
    257.37089       1.22109
    257.40752      -0.40404
    257.44415      -0.65416
    257.48077      -0.15429
    257.51740      -1.52941
    257.55402      -0.52954
    257.59065      -0.15466
    257.62727      -0.40479
    257.66390      -0.65491
    257.70052      -0.28004
    257.73715       0.84484
    257.77378      -0.15529
    257.81040      -0.90541
    257.84703       0.21946
    257.88365       0.21934
    257.92028       0.34421
    257.95690       1.59409
    257.99353       0.46896
    258.03016      -0.28116
    258.06678       0.84371
    258.10341       1.84359
    258.14003       0.09346
    258.17666       0.34334
    258.21328      -1.28179
    258.24991      -0.65691
    258.28653       0.46796
    258.32316      -1.78216
    258.35979      -0.40729
    258.39641      -0.53241
    258.43304      -1.40754
    258.46966      -0.65766
    258.50629      -1.03279
    258.54291       2.46709
    258.57954      -0.15804
    258.61616       1.09183
    258.65279      -0.78329
    258.68942      -0.15842
    258.72604       2.59146
    258.76267       0.71633
    258.79929      -0.65879
    258.83592      -0.15892
    258.87254       1.59096
    258.90917       0.84083
    258.94579       1.21571
    258.98242      -0.65942
    259.01905       0.84046
    259.05567       0.34033
    259.09230       0.46521
    259.12892       0.59008
    259.16555       0.71496
    259.20217       1.21483
    259.23880      -0.16029
    259.27542       2.33958
    259.31205       0.46446
    259.34868       1.71433
    259.38530       0.08921
    259.42193       0.21408
    259.45855       1.58896
    259.49518      -0.03617
    259.53180       0.58871
    259.56843      -1.53642
    259.60505      -1.41154
    259.64168      -3.03667
    259.67831       1.08821
    259.71493       0.21308
    259.75156       0.83796
    259.78818       0.08783
    259.82481       0.71271
    259.86143       1.21258
    259.89806       0.33746
    259.93468       1.21233
    259.97131       0.33721
    260.00794      -0.03792
    260.04456      -0.28804
    260.08119       1.08683
    260.11781       0.46171
    260.15444      -1.28842
    260.19106       0.71146
    260.22769      -1.03867
    260.26431      -0.66379
    260.30094      -0.78892
    260.33757      -0.53904
    260.37419      -1.28917
    260.41082      -1.03929
    260.44744      -0.53942
    260.48407       0.96046
    260.52069       0.46033
    260.55732      -1.16479
    260.59394       0.08508
    260.63057       0.58496
    260.66720      -0.29017
    260.70382       0.33471
    260.74045       0.58459
    260.77707       1.08446
    260.81370      -1.04066
    260.85032       1.58421
    260.88695       0.08409
    260.92357      -1.41604
    260.96020      -0.04116
    260.99683      -0.66629
    261.03345      -1.29141
    261.07008      -0.16654
    261.10670       1.20834
    261.14333      -0.66679
    261.17995       1.08309
    261.21658      -0.66704
    261.25320       1.45784
    261.28983       0.20771
    261.32646       0.58259
    261.36308       0.33247
    261.39971       0.45734
    261.43633       0.58222
    261.47296      -0.29291
    261.50958      -0.41803
    261.54621       0.33184
    261.58283      -0.04328
    261.61946       0.70659
    261.65609       0.33147
    261.69271       1.83134
    261.72934      -0.04378
    261.76596      -0.29390
    261.80259       0.95597
    261.83921       0.08085
    261.87584      -0.54428
    261.91246      -0.04440
    261.94909      -0.66953
    261.98572      -0.41965
    262.02234       0.95523
    262.05897      -0.16990
    262.09559       1.32998
    262.13222       0.20485
    262.16884      -0.17027
    262.20547      -0.54540
    262.24209      -2.67052
    262.27872       0.32936
    262.31535      -1.67077
    262.35197       0.32911
    262.38860      -1.17102
    262.42522       1.20386
    262.46185       1.20373
    262.49847       1.20361
    262.53510       0.82849
    262.57173      -0.67164
    262.60835      -0.54676
    262.64498       0.45311
    262.68160       0.20299
    262.71823      -0.04713
    262.75485      -2.42226
    262.79148       0.95262
    262.82810       0.82749
    262.86473      -0.54763
    262.90136       0.20225
    262.93798       0.20212
    262.97461       0.82700
    263.01123       1.32687
    263.04786       0.20175
    263.08448      -0.17337
    263.12111      -0.17350
    263.15773      -0.04862
    263.19436      -1.17375
    263.23099       2.07613
    263.26761      -0.17399
    263.30424       0.70088
    263.34086       0.57576
    263.37749      -1.42436
    263.41411       0.57551
    263.45074       1.20039
    263.48736      -0.79974
    263.52399       0.82514
    263.56062      -0.92498
    263.59724       1.19989
    263.63387       0.94977
    263.67049       0.32465
    263.70712       0.19952
    263.74374       0.19940
    263.78037      -1.05072
    263.81699      -0.67585
    263.85362      -1.30097
    263.89025       0.19891
    263.92687      -0.55122
    263.96350       1.32366
    264.00012       0.32354
    264.03675       1.94841
    264.07337       0.57329
    264.11000      -0.67684
    264.14662      -0.67696
    264.18325       0.07292
    264.21988       1.57280
    264.25650      -0.55233
    264.29313       0.32255
    264.32975      -0.17757
    264.36638      -0.42770
    264.40300       1.19718
    264.43963      -1.42794
    264.47625       0.44693
    264.51288      -0.42819
    264.54951       0.57169
    264.58613      -0.67844
    264.62276      -0.67856
    264.65938      -1.05368
    264.69601       0.32119
    264.73263       0.94607
    264.76926      -0.42905
    264.80588       1.07083
    264.84251       1.44570
    264.87914       0.32058
    264.91576      -0.55454
    264.95239      -1.17967
    264.98901       0.69521
    265.02564      -0.55491
    265.06226       0.56997
    265.09889      -0.18016
    265.13551       0.19472
    265.17214      -1.18040
    265.20877      -0.05552
    265.24539      -0.80565
    265.28202       0.69423
    265.31864      -0.43089
    265.35527       0.19399
    265.39189      -0.18114
    265.42852       0.94374
    265.46514      -1.30638
    265.50177       1.94350
    265.53840      -0.68163
    265.57502       0.94325
    265.61165       0.81813
    265.64827       0.81801
    265.68490       0.56788
    265.72152      -0.68224
    265.75815      -1.30736
    265.79477       0.44252
    265.83140      -0.43260
    265.86803      -1.18273
    265.90465       1.19215
    265.94128      -0.80797
    265.97790       1.19191
    266.01453       0.56678
    266.05115       0.19166
    266.08778      -0.18346
    266.12440      -0.55858
    266.16103      -0.43370
    266.19766      -0.80883
    266.23428       0.06605
    266.27091       0.19093
    266.30753      -1.05919
    266.34416       1.06569
    266.38078       0.81557
    266.41741       1.31544
    266.45403      -0.68468
    266.49066       0.19020
    266.52729      -0.05992
    266.56391       0.18996
    266.60054      -0.93516
    266.63716       0.43971
    266.67379       1.43959
    266.71041       1.06447
    266.74704       0.31435
    266.78366       1.06423
    266.82029       0.81411
    266.85692      -0.93602
    266.89354       1.06386
    266.93017      -1.06126
    266.96679      -0.56138
    267.00342       0.93850
    267.04004       1.18838
    267.07667      -0.81174
    267.11330      -2.18686
    267.14992       1.18801
    267.18655      -0.81211
    267.22317       0.18777
    267.25980      -1.18735
    267.29642       0.18753
    267.33305      -1.18759
    267.36967      -0.43771
    267.40630       0.68717
    267.44293       0.43705
    267.47955       0.31193
    267.51618       0.31180
    267.55280       0.56168
    267.58943      -0.31344
    267.62605       1.43644
    267.66268       0.43632
    267.69930      -0.18880
    267.73593       1.18608
    267.77256      -1.31404
    267.80918      -1.31416
    267.84581      -0.43928
    267.88243      -0.43940
    267.91906      -0.18952
    267.95568       0.68536
    267.99231      -0.18976
    268.02893      -0.31488
    268.06556       0.43499
    268.10219      -0.81513
    268.13881       0.43475
    268.17544      -1.06537
    268.21206      -1.44049
    268.24869      -0.56561
    268.28531      -0.19073
    268.32194       0.55915
    268.35856      -0.56597
    268.39519      -0.06609
    268.43182      -1.31621
    268.46844       0.30867
    268.50507      -1.06645
    268.54169      -0.19157
    268.57832      -1.19169
    268.61494       1.43319
    268.65157       1.18307
    268.68819       0.18295
    268.72482      -0.44217
    268.76145       0.05771
    268.79807       0.80759
    268.83470       0.18247
    268.87132      -0.69265
    268.90795      -0.06777
    268.94457       0.30711
    268.98120      -0.94300
    269.01782      -0.31812
    269.05445       1.18176
    269.09108      -0.06836
    269.12770      -0.69348
    269.16433      -1.69360
    269.20095      -0.44372
    269.23758       1.43116
    269.27420       0.30604
    269.31083      -0.31908
    269.34745      -1.06920
    269.38408      -0.81932
    269.42071      -0.69444
    269.45733       2.18044
    269.49396       0.05532
    269.53058      -0.69479
    269.56721      -0.06991
    269.60383      -0.07003
    269.64046      -2.57015
    269.67708       0.30473
    269.71371      -1.57039
    269.75034      -0.57051
    269.78696       0.55437
    269.82359       1.05425
    269.86021       0.05414
    269.89684      -0.69598
    269.93346       1.05390
    269.97009       0.30378
    270.00671      -0.94634
    270.04334      -0.57146
    270.07997       0.67842
    270.11659       0.05331
    270.15322      -0.69681
    270.18984      -1.07193
    270.22647       0.92795
    270.26309      -0.82217
    270.29972      -1.19729
    270.33634       1.05259
    270.37297      -1.07252
    270.40960       0.92736
    270.44622       0.80224
    270.48285       0.17712
    270.51947      -0.19800
    270.55610      -0.44811
    270.59272      -1.19823
    270.62935       1.17665
    270.66597       0.67653
    270.70260       0.80141
    270.73923      -1.19870
    270.77585       0.30118
    270.81248       0.30106
    270.84910      -0.19906
    270.88573      -0.44917
    270.92235      -1.07429
    270.95898       0.67559
    270.99560      -1.19953
    271.03223      -0.19965
    271.06886       2.05024
    271.10548       0.05012
    271.14211       0.05000
    271.17873       0.17488
    271.21536      -1.45023
    271.25198      -0.57535
    271.28861       1.04953
    271.32524      -0.82558
    271.36186      -0.20070
    271.39849       0.42418
    271.43511      -0.20094
    271.47174      -1.32605
    271.50836       1.42383
    271.54499       0.54871
    271.58161      -0.45140
    271.61824      -0.70152
    271.65487       0.67336
    271.69149      -1.45176
    271.72812       1.17313
    271.76474      -0.45199
    271.80137       1.54789
    271.83799       0.04778
    271.87462       0.79766
    271.91124      -0.70246
    271.94787      -0.20257
    271.98450      -0.20269
    272.02112      -0.20281
    272.05775      -0.45292
    272.09437      -0.45304
    272.13100      -0.32816
    272.16762       0.29673
    272.20425      -0.95339
    272.24087       0.42150
    272.27750      -0.20362
    272.31413       1.54626
    272.35075      -0.95385
    272.38738       0.92103
    272.42400       0.29591
    272.46063      -2.07920
    272.49725       1.67068
    272.53388       0.17057
    272.57050      -0.70455
    272.60713       0.04533
    272.64376      -0.82978
    272.68038      -0.57990
    272.71701       0.16999
    272.75363      -1.70513
    272.79026       0.16976
    272.82688      -0.45536
    272.86351      -0.45548
    272.90013       0.16941
    272.93676      -0.08071
    272.97339      -1.33082
    273.01001       0.91906
    273.04664       1.41895
    273.08326       2.41883
    273.11989       0.91872
    273.15651      -0.83140
    273.19314      -0.95651
    273.22976      -1.08163
    273.26639      -0.45674
    273.30302      -0.83186
    273.33964      -0.45697
    273.37627       0.41791
    273.41289      -0.70720
    273.44952       0.41768
    273.48614       0.29257
    273.52277       0.16745
    273.55939      -1.58266
    273.59602       0.66722
    273.63265       0.29211
    273.66927       0.04199
    273.70590       0.29188
    273.74252       0.41676
    273.77915       0.91665
    273.81577      -0.70847
    273.85240       0.41642
    273.88902      -0.20870
    273.92565      -1.45881
    273.96228      -2.95893
    273.99890       0.04096
    274.03553      -1.83415
    274.07215       1.29073
    274.10878      -1.20938
    274.14540       0.04050
    274.18203       0.16539
    274.21865       1.91528
    274.25528       0.16516
    274.29191       0.04005
    274.32853      -0.83507
    274.36516      -0.21018
    274.40178      -0.58529
    274.43841      -1.83541
    274.47503      -0.71052
    274.51166       0.03936
    274.54828      -0.71075
    274.58491      -0.83586
    274.62154       0.66402
    274.65816       0.03891
    274.69479       0.03880
    274.73141       0.78868
    274.76804       0.03857
    274.80466       0.66346
    274.84129       0.03834
    274.87791       3.28823
    274.91454       0.28812
    274.95117       0.91300
    274.98779       1.53789
    275.02442       3.53778
    275.06104      -1.71234
    275.09767       0.53755
    275.13429       1.53744
    275.17092      -0.21268
    275.20754       0.53721
    275.24417       0.28710
    275.28080      -1.58801
    275.31742       0.91187
    275.35405      -0.71324
    275.39067      -0.08835
    275.42730       0.53653
    275.46392      -0.33858
    275.50055       0.03631
    275.53717      -0.71380
    275.57380       0.16108
    275.61043      -0.21403
    275.64705       0.03586
    275.68368      -1.58925
    275.72030       0.91063
    275.75693       0.16052
    275.79355      -0.71459
    275.83018       0.66030
    275.86681      -1.58981
    275.90343      -0.96493
    275.94006      -0.84004
    275.97668       0.40985
    276.01331      -0.21526
    276.04993       0.65963
    276.08656      -1.09049
    276.12318       1.90940
    276.15981       1.15929
    276.19644       1.40918
    276.23306       0.28407
    276.26969      -1.09105
    276.30631       0.65884
    276.34294      -0.21627
    276.37956       0.78362
    276.41619       1.03351
    276.45281       0.15840
    276.48944       1.53329
    276.52607      -1.46683
    276.56269       1.15806
    276.59932       0.90795
    276.63594       0.40784
    276.67257       1.03273
    276.70919      -0.59238
    276.74582       0.03251
    276.78244      -1.09260
    276.81907      -0.21771
    276.85570       0.40717
    276.89232       0.28206
    276.92895      -0.84305
    276.96557      -1.46816
    277.00220       0.90673
    277.03882      -1.46838
    277.07545      -1.34349
    277.11207      -0.21860
    277.14870       0.53129
    277.18533      -1.21882
    277.22195       1.65607
    277.25858      -0.09404
    277.29520       0.28085
    277.33183       0.78074
    277.36845       1.40563
    277.40508       1.78052
    277.44170      -0.46959
    277.47833       0.40530
    277.51496      -0.34481
    277.55158      -0.09493
    277.58821       0.02996
    277.62483       0.90485
    277.66146       0.52975
    277.69808      -0.34536
    277.73471      -1.72047
    277.77133       0.27942
    277.80796       0.90431
    277.84459      -1.09580
    277.88121      -0.22091
    277.91784       0.40398
    277.95446      -0.34613
    277.99109      -0.22124
    278.02771       0.65365
    278.06434       1.27854
    278.10096       2.02843
    278.13759       1.15332
    278.17422       1.15321
    278.21084       1.27810
    278.24747       1.02799
    278.28409      -0.47212
    278.32072      -0.47223
    278.35734      -0.34734
    278.39397       0.02756
    278.43059      -0.09755
    278.46722       0.02734
    278.50385       1.15223
    278.54047      -0.22288
    278.57710       0.02701
    278.61372      -0.47310
    278.65035       1.52679
    278.68697      -0.22332
    278.72360      -0.22342
    278.76022      -0.84853
    278.79685       1.77636
    278.83348      -0.84875
    278.87010      -0.97386
    278.90673      -1.09897
    278.94335       1.27593
    278.97998       0.15082
    279.01660      -1.34929
    279.05323      -0.09940
    279.08985       0.02549
    279.12648      -0.59962
    279.16311       1.02528
    279.19973       1.65017
    279.23636       0.02506
    279.27298       0.89995
    279.30961      -1.22516
    279.34623       1.14974
    279.38286       1.77463
    279.41948      -0.72548
    279.45611       1.39941
    279.49274      -1.72569
    279.52936       0.02420
    279.56599      -0.10091
    279.60261      -0.47602
    279.63924       0.14888
    279.67586      -1.10123
    279.71249       1.14866
    279.74911       2.27355
    279.78574      -0.60155
    279.82237       1.39834
    279.85899      -0.60177
    279.89562       0.27313
    279.93224      -0.22698
    279.96887      -0.97709
    280.00549      -0.72720
    280.04212       2.27270
    280.07874      -0.47741
    280.11537       0.14748
    280.15200      -0.35262
    280.18862      -0.35273
    280.22525      -0.60284
    280.26187      -1.22794
    280.29850      -0.10305
    280.33512      -2.85316
    280.37175       0.77174
    280.40838       2.39663
    280.44500      -0.47848
    280.48163       0.89642
    280.51825       1.64631
    280.55488      -1.10380
    280.59150      -0.35390
    280.62813      -1.35401
    280.66475       0.27089
    280.70138       1.27078
    280.73801       1.52067
    280.77463      -0.85443
    280.81126       0.89546
    280.84788      -0.35464
    280.88451       0.52025
    280.92113       0.02014
    280.95776      -1.60496
    280.99438      -0.10507
    281.03101       0.89483
    281.06764       0.14472
    281.10426       0.64462
    281.14089       0.39451
    281.17751       1.14441
    281.21414       0.26930
    281.25076      -0.23081
    281.28739       1.51909
    281.32401       0.76898
    281.36064      -1.48112
    281.39727       0.01877
    281.43389      -0.10633
    281.47052       0.64356
    281.50714       0.14346
    281.54377      -1.98165
    281.58039       0.01825
    281.61702       0.51814
    281.65364       0.26804
    281.69027       0.39293
    281.72690       1.14283
    281.76352       0.39272
    281.80015      -0.85738
    281.83677       0.26752
    281.87340      -0.85759
    281.91002       0.26731
    281.94665       0.76720
    281.98327      -1.10790
    282.01990       2.39199
    282.05653       1.14189
    282.09315      -0.48322
    282.12978      -0.10832
    282.16640       0.76658
    282.20303      -0.85853
    282.23965       0.01637
    282.27628      -0.60874
    282.31290       0.76616
    282.34953      -1.48394
    282.38616       0.89095
    282.42278       0.26585
    282.45941       0.26574
    282.49603      -0.48436
    282.53266      -0.98446
    282.56928      -1.23457
    282.60591       0.26533
    282.64253      -0.23477
    282.67916       0.39012
    282.71579      -0.98498
    282.75241      -0.36008
    282.78904      -0.61019
    282.82566       0.13971
    282.86229      -0.11039
    282.89891       0.38950
    282.93554      -1.11060
    282.97216       0.76430
    283.00879      -0.48581
    283.04542       0.01409
    283.08204       0.26399
    283.11867       0.88888
    283.15529      -0.86122
    283.19192       0.88868
    283.22854       0.88858
    283.26517       1.88847
    283.30179      -0.23663
    283.33842      -0.11173
    283.37505      -1.23683
    283.41167      -0.73694
    283.44830       0.63796
    283.48492      -0.23714
    283.52155       0.76276
    283.55817       0.63765
    283.59480       0.51255
    283.63142       1.01245
    283.66805       0.01235
    283.70468      -1.48776
    283.74130       1.01214
    283.77793      -1.86296
    283.81455      -0.98806
    283.85118      -1.23816
    283.88780       0.63673
    283.92443      -0.86337
    283.96105       0.26153
    283.99768      -0.48857
    284.03431       0.88633
    284.07093      -0.11378
    284.10756      -0.98888
    284.14418      -0.61398
    284.18081      -0.36408
    284.21743       0.51082
    284.25406      -0.86428
    284.29068      -1.23938
    284.32731       2.13551
    284.36394      -0.61459
    284.40056       2.51031
    284.43719      -0.11479
    284.47381       1.38511
    284.51044      -1.73999
    284.54706       0.25991
    284.58369      -0.36519
    284.62031      -0.49029
    284.65694      -1.36540
    284.69357      -0.11550
    284.73019      -1.99060
    284.76682       0.00930
    284.80344       0.88420
    284.84007       1.75910
    284.87669      -0.99100
    284.91332       0.13390
    284.94995       0.00880
    284.98657      -0.49130
    285.02320       0.63360
    285.05982      -0.11650
    285.09645      -2.86660
    285.13307       0.88330
    285.16970       0.38320
    285.20632       1.38310
    285.24295      -0.49200
    285.27958      -0.24210
    285.31620      -0.11720
    285.35283       0.38270
    285.38945      -1.24240
    285.42608      -0.11750
    285.46270      -0.36760
    285.49933       0.38230
    285.53595       1.13220
    285.57258      -0.36790
    285.60921      -0.61800
    285.64583       1.38190
    285.68246       0.13180
    285.71908      -1.61830
    285.75571      -2.24340
    285.79233       2.25650
    285.82896      -1.86860
    285.86558      -1.11870
    285.90221       0.00620
    285.93884      -1.36890
    285.97546       1.00600
    286.01209      -0.11909
    286.04871       0.00581
    286.08534      -1.49429
    286.12196      -0.74439
    286.15859      -0.61949
    286.19521      -1.99459
    286.23184      -1.99469
    286.26847       1.38021
    286.30509      -1.24489
    286.34172      -0.24498
    286.37834      -0.62008
    286.41497       1.25482
    286.45159      -1.37028
    286.48822       0.00462
    286.52484      -0.24548
    286.56147      -1.87058
    286.59810       0.75433
    286.63472       0.37923
    286.67135      -0.87087
    286.70797       0.00403
    286.74460       1.62893
    286.78122       0.25383
    286.81785       1.75374
    286.85447       0.12864
    286.89110       1.87854
    286.92773      -0.24656
    286.96435       0.00334
    287.00098      -0.99675
    287.03760      -0.37185
    287.07423      -0.49695
    287.11085      -1.74705
    287.14748      -0.74714
    287.18410       0.50276
    287.22073      -1.37234
    287.25736      -0.62244
    287.29398      -0.99753
    287.33061      -0.74763
    287.36723      -1.74773
    287.40386       0.37717
    287.44048       1.75208
    287.47711      -0.12302
    287.51373       0.12688
    287.55036      -0.49821
    287.58699       0.75169
    287.62361      -0.49841
    287.66024       0.00149
    287.69686      -0.99860
    287.73349      -0.49870
    287.77011       0.12620
    287.80674       0.00111
    287.84336      -1.24899
    287.87999      -0.37409
    287.91662      -0.37418
    287.95324      -0.24928
    287.98987       0.00062
    288.02649       0.62553
    288.06312       0.50043
    288.09974      -1.62467
    288.13637      -0.49976
    288.17299      -0.87486
    288.20962       0.87505
    288.24625      -0.75005
    288.28287      -1.37515
    288.31950       0.99976
    288.35612      -0.87534
    288.39275      -0.62543
    288.42937      -1.37553
    288.46600      -1.62563
    288.50262       0.37428
    288.53925      -0.75082
    288.57588       0.12409
    288.61250      -0.75101
    288.64913      -0.37610
    288.68575       1.12380
    288.72238       0.87370
    288.75900      -0.62639
    288.79563       0.37351
    288.83225       0.37342
    288.86888      -0.12668
    288.90551      -0.50177
    288.94213       0.12313
    288.97876      -0.50196
    289.01538       1.12294
    289.05201      -0.50215
    289.08863       0.49775
    289.12526      -0.62734
    289.16188      -0.37744
    289.19851      -0.25253
    289.23514      -2.00263
    289.27176      -0.37772
    289.30839      -0.12782
    289.34501      -0.12791
    289.38164      -0.50301
    289.41826       0.49690
    289.45489      -0.12820
    289.49152      -1.00329
    289.52814       0.62161
    289.56477       0.87152
    289.60139      -0.75358
    289.63802      -0.87867
    289.67464       0.24624
    289.71127      -0.12886
    289.74789      -2.00395
    289.78452      -0.62905
    289.82115      -0.37914
    289.85777       0.99577
    289.89440      -0.12933
    289.93102       0.37058
    289.96765      -0.62952
    290.00427       0.87039
    290.04090      -1.87970
    290.07752       0.87020
    290.11415       0.12011
    290.15078      -0.25499
    290.18740      -1.50508
    290.22403      -1.50517
    290.26065       2.24473
    290.29728      -0.63036
    290.33390       0.36955
    290.37053      -1.38055
    290.40715      -0.38064
    290.44378       0.49427
    290.48041       0.24417
    290.51703       0.86908
    290.55366       1.49399
    290.59028      -0.25611
    290.62691       1.11880
    290.66353       0.49371
    290.70016       1.61861
    290.73678       0.74352
    290.77341      -1.75657
    290.81004      -1.00666
    290.84666      -0.38176
    290.88329      -0.63185
    290.91991      -0.88194
    290.95654      -0.13203
    290.99316      -0.25713
    291.02979      -0.63222
    291.06641      -0.50731
    291.10304      -0.13240
    291.13967       1.99250
    291.17629       0.11741
    291.21292      -1.38268
    291.24954      -1.50777
    291.28617       0.36713
    291.32279      -2.00796
    291.35942       1.36695
    291.39604      -1.13314
    291.43267       0.11677
    291.46930       0.99167
    291.50592      -1.25842
    291.54255       0.61649
    291.57917      -1.75860
    291.61580      -0.63369
    291.65242       0.24121
    291.68905      -1.88388
    291.72567      -0.75897
    291.76230      -0.13406
    291.79893      -0.88415
    291.83555      -1.63424
    291.87218      -0.13434
    291.90880      -1.50943
    291.94543      -1.13452
    291.98205      -0.00961
    292.01868      -2.25970
    292.05530      -0.38479
    292.09193      -0.50988
    292.12856       0.24003
    292.16518       1.36493
    292.20181      -0.01016
    292.23843      -0.26025
    292.27506      -2.13534
    292.31168      -0.01043
    292.34831      -1.01052
    292.38493       0.23939
    292.42156      -0.51070
    292.45819      -0.63579
    292.49481      -0.88588
    292.53144       0.61403
    292.56806      -0.38606
    292.60469      -1.01116
    292.64131      -0.01125
    292.67794       0.73866
    292.71456      -0.51143
    292.75119      -0.63652
    292.78782       0.48839
    292.82444      -1.38670
    292.86107      -0.01179
    292.89769      -0.38688
    292.93432       0.23803
    292.97094       0.48794
    293.00757       0.86285
    293.04419      -0.63724
    293.08082       1.23767
    293.11745      -1.01242
    293.15407      -0.38751
    293.19070      -1.38760
    293.22732       0.73731
    293.26395      -1.38778
    293.30057       0.36213
    293.33720      -0.63796
    293.37382      -0.63805
    293.41045      -0.01313
    293.44708      -0.51322
    293.48370       0.48669
    293.52033      -0.13840
    293.55695      -1.51349
    293.59358      -0.26358
    293.63020       0.86133
    293.66683      -1.51376
    293.70346      -1.13885
    293.74008       0.36106
    293.77671      -0.26403
    293.81333      -1.13912
    293.84996       2.11080
    293.88658       0.11071
    293.92321      -0.63938
    293.95983      -0.76447
    293.99646       0.36044
    294.03309       0.48535
    294.06971      -2.38974
    294.10634      -1.01483
    294.14296      -1.26491
    294.17959      -0.14000
    294.21621       0.23491
    294.25284       0.10982
    294.28946      -1.14027
    294.32609      -2.01536
    294.36272       0.35955
    294.39934      -0.39053
    294.43597       0.10938
    294.47259      -1.76571
    294.50922      -1.64080
    294.54584      -0.89089
    294.58247       1.60903
    294.61909       0.23394
    294.65572      -0.76615
    294.69235       0.85876
    294.72897       0.23367
    294.76560      -0.14141
    294.80222      -1.01650
    294.83885      -0.39159
    294.87547      -1.51668
    294.91210       0.10824
    294.94872      -0.76685
    294.98535       1.73306
    295.02198       0.10797
    295.05860       1.35789
    295.09523      -0.26720
    295.13185       0.60771
    295.16848      -0.51738
    295.20510      -1.39246
    295.24173       1.35745
    295.27835       0.85736
    295.31498       0.73227
    295.35161      -0.51781
    295.38823      -0.14290
    295.42486       0.23201
    295.46148       1.10693
    295.49811      -0.01816
    295.53473      -0.64325
    295.57136      -0.76833
    295.60798       1.23158
    295.64461      -0.01851
    295.68124       2.48141
    295.71786      -1.76868
    295.75449       0.85623
    295.79111       0.98115
    295.82774      -0.01894
    295.86436      -1.39403
    295.90099      -0.89411
    295.93761      -2.76920
    295.97424      -0.39429
    296.01087       0.48063
    296.04749       1.35554
    296.08412      -2.26954
    296.12074       0.48037
    296.15737       1.35528
    296.19399      -1.01980
    296.23062       0.85511
    296.26724      -1.39497
    296.30387      -0.64506
    296.34050      -1.89515
    296.37712      -1.27023
    296.41375       0.47968
    296.45037      -0.27040
    296.48700      -1.27049
    296.52362       2.10443
    296.56025      -0.02066
    296.59687       0.97925
    296.63350      -0.39583
    296.67013      -0.52092
    296.70675      -0.64600
    296.74338      -2.39609
    296.78000      -0.89617
    296.81663       0.72874
    296.85325       0.72866
    296.88988       0.22857
    296.92650       0.10349
    296.96313       1.10340
    296.99976      -0.64668
    297.03638      -0.27177
    297.07301      -0.02185
    297.10963      -0.77194
    297.14626      -0.89702
    297.18288       1.35289
    297.21951      -0.64719
    297.25613       1.10272
    297.29276      -0.77236
    297.32939      -0.14745
    297.36601      -1.39753
    297.40264       0.85238
    297.43926      -0.27270
    297.47589       1.47722
    297.51251       0.35213
    297.54914      -0.52295
    297.58576      -1.64804
    297.62239      -0.39812
    297.65902       0.47679
    297.69564       2.47671
    297.73227      -0.52337
    297.76889       1.72654
    297.80552      -0.14854
    297.84214      -0.77363
    297.87877       0.22629
    297.91539       0.22621
    297.95202       0.97612
    297.98865       0.60104
    298.02527      -2.52405
    298.06190       0.35087
    298.09852       0.85079
    298.13515       1.60070
    298.17177       0.60062
    298.20840      -0.77446
    298.24503      -1.02455
    298.28165      -0.52463
    298.31828      -0.89971
    298.35490      -2.14980
    298.39153      -0.77488
    298.42815      -0.02496
    298.46478      -0.90005
    298.50140      -0.90013
    298.53803      -0.27521
    298.57466       0.47470
    298.61128      -0.15038
    298.64791       0.97454
    298.68453      -0.02555
    298.72116      -0.90063
    298.75778       0.84929
    298.79441       0.72421
    298.83103       0.72412
    298.86766       0.34904
    298.90429       0.47396
    298.94091      -1.27613
    298.97754       0.22379
    299.01416      -0.02629
    299.05079      -1.15137
    299.08741      -0.15146
    299.12404      -0.40154
    299.16066      -2.52662
    299.19729      -0.02670
    299.23392       0.47321
    299.27054      -0.65187
    299.30717       3.47305
    299.34379      -0.15203
    299.38042      -0.77711
    299.41704       0.72280
    299.45367      -0.02728
    299.49029       0.09764
    299.52692      -0.40244
    299.56355       0.72248
    299.60017      -0.02761
    299.63680       0.59731
    299.67342      -0.52777
    299.71005       0.09715
    299.74667       0.09707
    299.78330       0.59699
    299.81992       0.22190
    299.85655      -0.65318
    299.89318       0.59674
    299.92980      -0.52834
    299.96643       1.59658
    300.00305      -0.27850
    300.03968       1.59641
    300.07630       0.84633
    300.11293      -0.27875
    300.14955      -0.52883
    300.18618      -0.02891
    300.22281      -0.65399
    300.25943      -0.52907
    300.29606      -0.02915
    300.33268      -0.27923
    300.36931       0.59568
    300.40593      -0.40440
    300.44256       0.97052
    300.47918      -1.02956
    300.51581       0.97036
    300.55244       1.72028
    300.58906       1.22020
    300.62569      -0.40488
    300.66231      -0.02996
    300.69894      -0.90504
    300.73556      -0.15512
    300.77219       0.09480
    300.80881       0.46972
    300.84544       0.21964
    300.88207       2.34456
    300.91869      -0.90552
    300.95532      -1.90561
    300.99194      -1.15569
    301.02857      -0.53077
    301.06519       1.59415
    301.10182       0.84407
    301.13844      -1.65601
    301.17507      -0.15609
    301.21170       1.96883
    301.24832       0.84375
    301.28495       1.46867
    301.32157       1.21859
    301.35820       0.46851
    301.39482      -0.40657
    301.43145       1.09335
    301.46807      -2.65672
    301.50470      -0.28180
    301.54133      -0.65688
    301.57795      -1.53196
    301.61458       0.96796
    301.65120      -1.40712
    301.68783       0.21780
    301.72445       1.34272
    301.76108      -0.78236
    301.79770      -1.15744
    301.83433       1.84248
    301.87096      -0.15760
    301.90758       1.09232
    301.94421      -0.40776
    301.98083       0.71716
    302.01746       2.21709
    302.05408       0.71701
    302.09071      -0.90807
    302.12733      -0.15815
    302.16396      -1.15823
    302.20059      -0.15831
    302.23721      -0.90839
    302.27384       1.59153
    302.31046      -0.15855
    302.34709       0.21638
    302.38371      -1.03370
    302.42034       2.09122
    302.45696       0.46614
    302.49359       1.84106
    302.53022      -1.78402
    302.56684      -1.03410
    302.60347       0.09083
    302.64009      -0.78425
    302.67672      -1.90933
    302.71334      -0.40941
    302.74997       1.59051
    302.78660      -0.78457
    302.82322      -1.28464
    302.85985       2.46528
    302.89647       0.46520
    302.93310      -0.40988
    302.96972      -1.65996
    303.00635      -0.28503
    303.04297      -0.28511
    303.07960      -0.66019
    303.11623       1.46473
    303.15285       1.58966
    303.18948      -2.03542
    303.22610      -0.03550
    303.26273      -0.28558
    303.29935      -0.16066
    303.33598       0.96427
    303.37260      -0.28581
    303.40923      -0.78589
    303.44586      -0.03597
    303.48248      -0.16104
    303.51911       1.21388
    303.55573      -1.28620
    303.59236      -0.91127
    303.62898      -0.41135
    303.66561       0.58857
    303.70223       0.83849
    303.73886      -0.53658
    303.77549       0.33834
    303.81211       3.08826
    303.84874      -0.16181
    303.88536      -1.16189
    303.92199       1.96303
    303.95861      -1.16204
    303.99524      -0.16212
    304.03186       1.58780
    304.06849      -0.66227
    304.10512      -0.41235
    304.14174      -1.41243
    304.17837      -1.41250
    304.21499       0.21242
    304.25162      -1.28766
    304.28824      -0.16273
    304.32487       1.83719
    304.36149      -0.03789
    304.39812       0.83704
    304.43475       0.71196
    304.47137      -0.66312
    304.50800      -0.78819
    304.54462       1.21173
    304.58125       1.71166
    304.61787      -1.41342
    304.65450      -0.16350
    304.69112      -0.91357
    304.72775       0.96135
    304.76438      -0.28872
    304.80100       0.83620
    304.83763      -0.41388
    304.87425      -2.16395
    304.91088       1.08597
    304.94750      -0.66410
    304.98413      -0.16418
    305.02075      -0.16425
    305.05738      -1.66433
    305.09401       0.58559
    305.13063       2.21052
    305.16726       0.71044
    305.20388       1.46037
    305.24051       1.96029
    305.27713      -1.91478
    305.31376       1.83514
    305.35038      -2.03993
    305.38701      -0.91501
    305.42364      -0.91508
    305.46026      -1.29016
    305.49689      -0.29023
    305.53351       0.08469
    305.57014       0.20962
    305.60676       0.08454
    305.64339       0.58447
    305.68001      -0.54061
    305.71664      -2.54068
    305.75327      -0.16576
    305.78989       0.45917
    305.82652      -0.41591
    305.86314      -0.16598
    305.89977       0.33394
    305.93639       1.20887
    305.97302      -0.16621
    306.00964      -0.54128
    306.04627       0.45864
    306.08290       0.33357
    306.11952       0.33349
    306.15615      -0.91658
    306.19277       0.45835
    306.22940      -1.66673
    306.26602       0.20820
    306.30265      -0.41688
    306.33927       0.20805
    306.37590       2.20797
    306.41253      -1.04210
    306.44915       1.95783
    306.48578      -1.16725
    306.52240      -0.04232
    306.55903      -1.29240
    306.59565      -0.91747
    306.63228      -2.16754
    306.66890      -0.66762
    306.70553       0.70731
    306.74216       1.70724
    306.77878      -0.66784
    306.81541      -0.29291
    306.85203       0.70701
    306.88866      -0.41806
    306.92528      -1.04313
    306.96191      -1.16821
    306.99853       0.20672
    307.03516      -1.16835
    307.07179       0.20657
    307.10841      -0.54350
    307.14504      -1.16857
    307.18166       1.45635
    307.21829       0.58128
    307.25491      -1.54379
    307.29154      -0.66887
    307.32817       0.08106
    307.36479       0.20599
    307.40142      -2.04409
    307.43804      -1.29416
    307.47467       0.45577
    307.51129      -0.04430
    307.54792      -0.16938
    307.58454      -0.04445
    307.62117      -1.66952
    307.65780      -1.04460
    307.69442       1.58033
    307.73105      -0.41974
    307.76767      -0.91981
    307.80430       1.33011
    307.84092       0.45504
    307.87755      -1.17003
    307.91417       0.57990
    307.95080       0.45482
    307.98743      -0.29525
    308.02405      -1.42032
    308.06068      -0.42039
    308.09730      -0.79547
    308.13393       0.57946
    308.17055       0.32939
    308.20718       0.32932
    308.24380       0.82925
    308.28043       1.32917
    308.31706       0.82910
    308.35368      -0.92097
    308.39031       1.20396
    308.42693      -1.04611
    308.46356      -0.79619
    308.50018      -0.79626
    308.53681      -0.92133
    308.57343      -0.29640
    308.61006      -1.54647
    308.64669      -0.42154
    308.68331      -2.67162
    308.71994       2.45331
    308.75656       1.32824
    308.79319       0.32817
    308.82981       0.45310
    308.86644      -0.04697
    308.90306      -0.42205
    308.93969       0.45288
    308.97632       0.45281
    309.01294       0.70274
    309.04957      -1.29733
    309.08619       0.32760
    309.12282      -1.17247
    309.15944       0.70246
    309.19607       0.07738
    309.23269       1.57731
    309.26932      -2.04776
    309.30595       0.82717
    309.34257      -0.54790
    309.37920      -0.42297
    309.41582       0.20196
    309.45245      -1.79811
    309.48907       0.82682
    309.52570      -0.29825
    309.56232       0.82668
    309.59895      -0.54840
    309.63558       0.45153
    309.67220      -0.79854
    309.70883       1.57639
    309.74545       0.57632
    309.78208      -2.29875
    309.81870       1.20118
    309.85533       1.82611
    309.89195       1.70104
    309.92858       0.57597
    309.96521       0.32590
    310.00183      -1.54917
    310.03846       0.45076
    310.07508      -1.92431
    310.11171      -0.42438
    310.14833      -0.54945
    310.18496      -1.42452
    310.22158      -0.17459
    310.25821      -0.54966
    310.29484       1.07527
    310.33146      -1.67480
    310.36809       0.07513
    310.40471      -0.42494
    310.44134      -0.30001
    310.47796      -1.05008
    310.51459      -0.30015
    310.55121       1.32478
    310.58784       0.32471
    310.62447       0.07464
    310.66109       0.32457
    310.69772       0.57450
    310.73434      -0.67557
    310.77097      -0.17564
    310.80759       0.19929
    310.84422      -1.30078
    310.88084      -0.17584
    310.91747       2.07409
    310.95410      -0.80098
    310.99072      -0.42605
    311.02735       0.57388
    311.06397      -0.30119
    311.10060      -2.30126
    311.13722      -0.55133
    311.17385       1.57360
    311.21047       0.32353
    311.24710      -0.92654
    311.28373       0.82340
    311.32035      -1.17667
    311.35698      -0.92674
    311.39360      -0.30181
    311.43023       1.82312
    311.46685      -0.55195
    311.50348      -0.30202
    311.54010       0.44791
    311.57673       1.57285
    311.61336      -3.30222
    311.64998       0.44771
    311.68661       0.32264
    311.72323       0.07257
    311.75986      -0.92750
    311.79648       1.82243
    311.83311       1.82237
    311.86974       1.32230
    311.90636       1.57223
    311.94299       0.57216
    311.97961       0.19709
    312.01624      -0.30297
    312.05286      -0.67804
    312.08949       0.69689
    312.12611      -0.80318
    312.16274      -2.30325
    312.19937       0.94668
    312.23599       1.32162
    312.27262       1.32155
    312.30924      -0.30352
    312.34587       1.19641
    312.38249      -1.30365
    312.41912      -2.17872
    312.45574       0.69621
    312.49237      -0.92886
    312.52900       0.07107
    312.56562      -0.55399
    312.60225      -1.92906
    312.63887       0.32087
    312.67550      -0.05420
    312.71212      -0.42926
    312.74875      -1.42933
    312.78537      -0.30440
    312.82200       0.19554
    312.85863      -0.30453
    312.89525      -0.05460
    312.93188      -1.05467
    312.96850       0.32027
    313.00513       0.44520
    313.04175       1.32013
    313.07838      -0.05493
    313.11500       0.57000
    313.15163      -1.55507
    313.18826       0.31986
    313.22488      -1.30520
    313.26151      -1.30527
    313.29813      -0.43034
    313.33476       2.44460
    313.37138      -1.68047
    313.40801      -1.43054
    313.44463       0.69440
    313.48126       1.94433
    313.51789      -0.30574
    313.55451      -0.93080
    313.59114       0.31913
    313.62776      -0.43094
    313.66439       0.81900
    313.70101       0.94393
    313.73764      -0.80614
    313.77426       0.56880
    313.81089       0.56873
    313.84752       1.19367
    313.88414      -0.30640
    313.92077      -0.30647
    313.95739       0.06847
    313.99402      -0.80660
    314.03064      -1.55667
    314.06727      -0.55673
    314.10389      -0.18180
    314.14052       1.06814
    314.17715       1.06807
    314.21377       1.06800
    314.25040      -0.55706
    314.28702       0.44287
    314.32365      -0.68219
    314.36027       0.06774
    314.39690       1.81768
    314.43352      -0.05739
    314.47015      -0.43246
    314.50678       0.31748
    314.54340      -0.80759
    314.58003       2.19235
    314.61665       0.06728
    314.65328       0.19222
    314.68990      -1.18285
    314.72653      -0.18291
    314.76315       0.19202
    314.79978      -0.68304
    314.83641      -1.05811
    314.87303       0.06683
    314.90966      -0.18324
    314.94628       0.44169
    314.98291       0.94163
    315.01953      -0.30844
    315.05616       0.31650
    315.09278       0.06643
    315.12941       1.19137
    315.16604       0.69130
    315.20266      -0.18376
    315.23929      -0.05883
    315.27591       1.06611
    315.31254       0.44105
    315.34916      -0.30902
    315.38579      -0.68408
    315.42241      -0.05915
    315.45904       0.44079
    315.49567      -0.43428
    315.53229      -0.80934
    315.56892      -0.93441
    315.60554      -1.43447
    315.64217       2.56546
    315.67879       1.06540
    315.71542      -0.05966
    315.75204       1.69027
    315.78867      -0.80979
    315.82530       1.69014
    315.86192      -0.68492
    315.89855       1.56501
    315.93517      -0.43505
    315.97180      -0.31011
    316.00842       0.56482
    316.04505       0.18976
    316.08168       0.93969
    316.11830      -0.43537
    316.15493       0.43957
    316.19155       2.06450
    316.22818      -1.31056
    316.26480       1.18937
    316.30143       1.18931
    316.33805       1.56425
    316.37468       1.43918
    316.41131       1.56412
    316.44793       1.93906
    316.48456      -1.31101
    316.52118       0.06393
    316.55781      -0.56114
    316.59443       1.68880
    316.63106      -1.06126
    316.66768      -1.18633
    316.70431       0.06361
    316.74094       1.06355
    316.77756       0.68848
    316.81419       0.18842
    316.85081       0.81336
    316.88744       1.18829
    316.92406       0.31323
    316.96069       1.68817
    316.99731       1.43810
    317.03394       1.06304
    317.07057       1.68798
    317.10719      -0.18708
    317.14382       1.68785
    317.18044      -0.93721
    317.21707      -2.56227
    317.25369       0.68766
    317.29032      -0.43740
    317.32694      -0.18746
    317.36357       0.93748
    317.40020       0.18741
    317.43682      -0.06265
    317.47345       0.68729
    317.51007      -0.68777
    317.54670      -0.43784
    317.58332       1.81210
    317.61995       1.18704
    317.65657      -0.31302
    317.69320       1.56191
    317.72983      -0.56315
    317.76645      -0.31321
    317.80308       0.68673
    317.83970      -0.56334
    317.87633      -0.93840
    317.91295      -0.93846
    317.94958      -0.43852
    317.98620      -0.43858
    318.02283       0.06135
    318.05946       0.68629
    318.09608       1.81123
    318.13271       0.06117
    318.16933       2.06111
    318.20596      -0.81396
    318.24258      -0.43902
    318.27921      -0.06408
    318.31583      -0.43914
    318.35246       0.06080
    318.38909      -0.43927
    318.42571       0.43567
    318.46234      -0.31439
    318.49896       0.31055
    318.53559       0.06049
    318.57221      -1.31457
    318.60884       0.18537
    318.64546      -1.31470
    318.68209      -0.06476
    318.71872      -0.68982
    318.75534       0.31012
    318.79197      -0.06494
    318.82859      -1.44000
    318.86522       2.05994
    318.90184      -0.06513
    318.93847       1.30981
    318.97509       0.43475
    319.01172      -0.31531
    319.04835      -2.69037
    319.08497       0.05957
    319.12160       0.55951
    319.15822      -0.94055
    319.19485      -1.19061
    319.23147      -1.69067
    319.26810       1.43427
    319.30472       1.55920
    319.34135      -1.19086
    319.37798       1.43408
    319.41460       1.55902
    319.45123       0.93396
    319.48785       0.18390
    319.52448      -0.81616
    319.56110       0.68378
    319.59773      -2.06628
    319.63435       0.55866
    319.67098       0.93360
    319.70761       0.80854
    319.74423       1.43348
    319.78086      -1.06658
    319.81748       1.18336
    319.85411      -1.19170
    319.89073       0.93324
    319.92736      -3.19182
    319.96398       0.93312
    320.00061      -0.56694
    320.03724       0.93300
    320.07386       0.43294
    320.11049       1.93288
    320.14711       0.18282
    320.18374       2.18276
    320.22036      -1.94230
    320.25699      -0.94236
    320.29361      -0.94242
    320.33024      -0.44248
    320.36687      -0.94254
    320.40349      -0.31760
    320.44012       0.05734
    320.47674       0.93228
    320.51337       0.55722
    320.54999      -0.19284
    320.58662       1.43210
    320.62325       0.55704
    320.65987      -0.31802
    320.69650       0.68192
    320.73312       0.18186
    320.76975       1.55680
    320.80637       1.80674
    320.84300       1.05668
    320.87962       0.68163
    320.91625       0.68157
    320.95288       0.43151
    320.98950      -2.19355
    321.02613      -0.44361
    321.06275       0.55633
    321.09938      -0.06873
    321.13600      -1.31879
    321.17263       0.05615
    321.20925      -0.56891
    321.24588       0.55604
    321.28251       2.05598
    321.31913      -0.06908
    321.35576      -2.06914
    321.39238       0.93080
    321.42901      -0.06926
    321.46563       0.68068
    321.50226      -1.19438
    321.53888       0.80557
    321.57551      -0.94449
    321.61214       1.43045
    321.64876      -1.06961
    321.68539       0.30533
    321.72201      -0.81973
    321.75864      -1.56978
    321.79526       0.80516
    321.83189      -1.31990
    321.86851      -1.06996
    321.90514       0.80498
    321.94177      -1.44508
    321.97839       0.17987
    322.01502       0.55481
    322.05164       0.42975
    322.08827       0.80469
    322.12489      -1.82037
    322.16152      -0.07042
    322.19814      -0.94548
    322.23477       0.67946
    322.27140       0.92940
    322.30802      -0.82066
    322.34465       1.30429
    322.38127       0.05423
    322.41790       0.67917
    322.45452       0.30411
    322.49115      -0.94594
    322.52777      -1.07100
    322.56440      -1.19606
    322.60103       0.17888
    322.63765       1.30383
    322.67428      -0.69623
    322.71090      -0.57129
    322.74753      -1.57135
    322.78415       1.30360
    322.82078      -0.69646
    322.85740      -0.07152
    322.89403      -0.07158
    322.93066      -1.82163
    322.96728      -0.94669
    323.00391       0.92825
    323.04053       0.80320
    323.07716      -1.19686
    323.11378       0.17808
    323.15041       0.67803
    323.18703       0.17797
    323.22366       0.80291
    323.26029      -0.19715
    323.29691      -0.32220
    323.33354      -1.07226
    323.37016       0.55268
    323.40679      -2.32237
    323.44341       0.42757
    323.48004      -0.82249
    323.51666      -2.07254
    323.55329       0.80240
    323.58992      -0.07265
    323.62654       0.55229
    323.66317       1.92723
    323.69979      -0.69782
    323.73642       0.42712
    323.77304       0.05206
    323.80967       1.67701
    323.84629      -1.19805
    323.88292      -0.19811
    323.91955      -0.32316
    323.95617       1.05178
    323.99280       0.30173
    324.02942       1.55167
    324.06605      -0.32339
    324.10267      -0.57344
    324.13930      -0.69850
    324.17592      -1.32355
    324.21255      -1.07361
    324.24918      -0.44867
    324.28580      -0.19872
    324.32243       0.55122
    324.35905       0.17617
    324.39568       0.30111
    324.43230      -0.69894
    324.46893       0.42600
    324.50555      -1.32406
    324.54218       0.80089
    324.57881       0.17583
    324.61543      -0.07422
    324.65206      -0.57428
    324.68868       1.05067
    324.72531      -1.69939
    324.76193       0.42556
    324.79856       1.67550
    324.83518      -1.82455
    324.87181      -0.19961
    324.90844      -0.57466
    324.94506       0.05028
    324.98169      -0.82477
    325.01831      -0.57483
    325.05494       0.42512
    325.09156       2.05006
    325.12819       0.92501
    325.16482       0.17495
    325.20144       0.79990
    325.23807       0.04984
    325.27469       0.42479
    325.31132      -0.32527
    325.34794      -1.57532
    325.38457      -0.82538
    325.42119       0.42457
    325.45782      -1.45049
    325.49445       0.67446
    325.53107      -1.20060
    325.56770       0.04935
    325.60432      -0.32571
    325.64095       0.54924
    325.67757      -0.57581
    325.71420       1.29913
    325.75082       1.04908
    325.78745       0.04902
    325.82408       1.92397
    325.86070      -0.32609
    325.89733      -0.82614
    325.93395       1.17381
    325.97058       0.29875
    326.00720       1.04870
    326.04383      -0.20136
    326.08045      -0.70141
    326.11708      -2.20146
    326.15371       0.54848
    326.19033      -1.32657
    326.22696       1.54837
    326.26358       0.54832
    326.30021       0.29827
    326.33683      -0.20179
    326.37346       0.29816
    326.41008       1.92311
    326.44671      -1.95195
    326.48334       0.54800
    326.51996      -1.70205
    326.55659       0.29789
    326.59321       0.17284
    326.62984      -0.32721
    326.66646       1.79773
    326.70309       0.67268
    326.73971      -0.07737
    326.77634       2.42257
    326.81297      -2.07748
    326.84959       1.04747
    326.88622      -0.70259
    326.92284       0.54736
    326.95947       0.04731
    326.99609       0.42225
    327.03272       2.17220
    327.06934       0.42215
    327.10597       1.04709
    327.14260       1.29704
    327.17922      -0.82801
    327.21585       0.79694
    327.25247      -0.45312
    327.28910      -0.32817
    327.32572      -1.20322
    327.36235      -0.57827
    327.39897       0.67167
    327.43560      -0.20338
    327.47223       0.54657
    327.50885       0.92151
    327.54548       1.54646
    327.58210       1.17141
    327.61873       0.67136
    327.65535      -1.45369
    327.69198       0.29625
    327.72860       0.92120
    327.76523       0.54615
    327.80186      -0.32890
    327.83848       1.92104
    327.87511      -0.32901
    327.91173      -0.95406
    327.94836      -0.07911
    327.98498      -0.82916
    328.02161      -1.82922
    328.05823      -0.07927
    328.09486      -1.07932
    328.13149      -0.82937
    328.16811       0.29558
    328.20474      -0.70448
    328.24136      -1.32953
    328.27799       1.17042
    328.31461       1.29537
    328.35124       1.67032
    328.38786      -0.82973
    328.42449       1.04522
    328.46112       0.29516
    328.49774      -0.32989
    328.53437       0.04506
    328.57099       0.67001
    328.60762       0.91996
    328.64424      -0.33009
    328.68087      -0.33014
    328.71749      -0.70520
    328.75412       3.29475
    328.79075      -0.33030
    328.82737      -0.20535
    328.86400       1.04460
    328.90062       0.54455
    328.93725       0.29450
    328.97387      -0.83055
    329.01050       0.91940
    329.04712      -0.08066
    329.08375      -0.70571
    329.12038       0.54424
    329.15700       0.79419
    329.19363      -0.45586
    329.23025      -0.33091
    329.26688      -2.08096
    329.30350       0.79399
    329.34013      -1.08106
    329.37675      -1.58111
    329.41338       2.91884
    329.45001      -0.45621
    329.48663      -0.95626
    329.52326       1.54369
    329.55988      -0.08136
    329.59651       1.54359
    329.63313      -0.70646
    329.66976       0.04349
    329.70639       0.16844
    329.74301      -0.58161
    329.77964      -1.08166
    329.81626      -1.45672
    329.85289       0.16823
    329.88951       1.54318
    329.92614      -0.08186
    329.96276       0.66809
    329.99939       1.41804
    330.03602      -0.70701
    330.07264      -0.83206
    330.10927      -0.58211
    330.14589      -0.70716
    330.18252      -0.83221
    330.21914       1.29274
    330.25577      -0.70731
    330.29239       1.29264
    330.32902       0.04259
    330.36565       1.16754
    330.40227      -1.33251
    330.43890      -0.45756
    330.47552       0.41739
    330.51215       0.16734
    330.54877       0.79229
    330.58540      -1.58276
    330.62202       0.66719
    330.65865       0.41714
    330.69528       0.16710
    330.73190       1.41705
    330.76853      -1.83300
    330.80515      -0.70805
    330.84178       0.29190
    330.87840      -0.58315
    330.91503       1.16680
    330.95165      -0.08325
    330.98828      -1.45830
    331.02491       0.79165
    331.06153      -1.08339
    331.09816       0.41656
    331.13478      -0.20849
    331.17141      -1.20854
    331.20803       0.04141
    331.24466      -1.58364
    331.28128       0.16631
    331.31791      -1.45873
    331.35454       0.16622
    331.39116      -1.20883
    331.42779       0.16612
    331.46441       0.79107
    331.50104       0.66602
    331.53766       0.41598
    331.57429      -0.83407
    331.61091      -0.70912
    331.64754       0.04083
    331.68417      -1.45922
    331.72079       0.79074
    331.75742      -0.45931
    331.79404      -1.45936
    331.83067       1.41559
    331.86729       0.04054
    331.90392       1.04050
    331.94054      -0.20955
    331.97717       0.66540
    332.01380       0.41535
    332.05042       0.66531
    332.08705      -0.58474
    332.12367       0.66521
    332.16030      -1.08484
    332.19692       1.91512
    332.23355       1.29007
    332.27017       1.04002
    332.30680       0.66497
    332.34343      -1.46007
    332.38005      -1.58512
    332.41668      -0.83517
    332.45330       0.53978
    332.48993      -2.08526
    332.52655       0.78969
    332.56318       2.53964
    332.59980       0.28960
    332.63643       1.41455
    332.67306      -0.08550
    332.70968      -0.58555
    332.74631       0.03941
    332.78293      -2.08564
    332.81956       0.91431
    332.85618      -1.21073
    332.89281       0.41422
    332.92943      -0.08583
    332.96606      -1.33587
    333.00269      -0.58592
    333.03931       1.41403
    333.07594      -1.71101
    333.11256      -0.08606
    333.14919      -1.33611
    333.18581      -0.08615
    333.22244       0.91380
    333.25906      -0.71124
    333.29569       0.16371
    333.33232      -0.96134
    333.36894       0.53862
    333.40557      -0.58643
    333.44219       1.28852
    333.47882      -1.58652
    333.51544      -0.33657
    333.55207       1.16339
    333.58869      -0.58666
    333.62532      -0.21171
    333.66195      -0.58675
    333.69857       0.16320
    333.73520      -0.33684
    333.77182       1.28811
    333.80845      -1.08693
    333.84507       1.03802
    333.88170       1.28797
    333.91832      -2.33707
    333.95495       1.91288
    333.99158      -0.83716
    334.02820      -0.21221
    334.06483      -1.46225
    334.10145      -0.96230
    334.13808      -0.21234
    334.17470      -0.96239
    334.21133       0.78757
    334.24796      -1.33748
    334.28458       0.16248
    334.32121      -1.08757
    334.35783      -0.71261
    334.39446       0.16234
    334.43108       0.03730
    334.46771       2.16225
    334.50433      -2.21279
    334.54096       1.28716
    334.57759      -0.71288
    334.61421       1.28707
    334.65084      -1.08797
    334.68746       0.28698
    334.72409      -0.46306
    334.76071       1.78689
    334.79734       0.66185
    334.83396       0.28680
    334.87059       0.03676
    334.90722       0.53671
    334.94384       0.03667
    334.98047       1.16163
    335.01709       1.66158
    335.05372      -0.58846
    335.09034      -1.21351
    335.12697       0.28645
    335.16359       0.66141
    335.20022       0.78636
    335.23685       0.03632
    335.27347       0.16127
    335.31010       0.41123
    335.34672       0.41119
    335.38335       0.53614
    335.41997       0.41110
    335.45660       2.03605
    335.49322       0.41101
    335.52985      -1.21403
    335.56648      -0.71408
    335.60310       1.53588
    335.63973      -1.21416
    335.67635       1.03579
    335.71298      -0.71425
    335.74960       2.16070
    335.78623       0.66066
    335.82285       0.66062
    335.85948      -0.83943
    335.89611       0.28553
    335.93273       1.16049
    335.96936      -0.96455
    336.00598      -0.71460
    336.04261       1.16036
    336.07923      -2.08968
    336.11586       0.66027
    336.15248       0.78523
    336.18911       0.41019
    336.22574      -0.08986
    336.26236      -0.21490
    336.29899       0.53506
    336.33561      -2.46498
    336.37224       0.90997
    336.40886       1.15993
    336.44549      -0.09011
    336.48211      -0.46515
    336.51874       1.03480
    336.55537      -1.21524
    336.59199       1.28472
    336.62862       0.03468
    336.66524      -0.71537
    336.70187       0.40959
    336.73849       0.78455
    336.77512       0.40951
    336.81174      -1.71554
    336.84837       1.15942
    336.88500      -0.84062
    336.92162      -1.21566
    336.95825       0.28430
    336.99487       1.53425
    337.03150      -0.84079
    337.06812       0.53417
    337.10475      -0.34087
    337.14137      -0.34091
    337.17800       0.15904
    337.21463       0.40900
    337.25125       1.40896
    337.28788      -0.71608
    337.32450       0.28388
    337.36113      -0.71616
    337.39775       0.53379
    337.43438       2.03375
    337.47100      -1.96629
    337.50763       0.65867
    337.54426      -1.09137
    337.58088       1.28359
    337.61751      -0.34145
    337.65413       0.15851
    337.69076      -0.96654
    337.72738       2.90842
    337.76401      -1.21662
    337.80063       0.78334
    337.83726       0.28330
    337.87389       0.15826
    337.91051       0.28322
    337.94714       0.28318
    337.98376       0.53314
    338.02039      -1.46690
    338.05701      -0.34194
    338.09364       1.03302
    338.13026       0.78297
    338.16689       1.90793
    338.20352      -0.09211
    338.24014      -0.46715
    338.27677      -0.59219
    338.31339      -1.59223
    338.35002       0.90773
    338.38664      -1.21731
    338.42327      -0.34235
    338.45990       0.15761
    338.49652       1.28257
    338.53315       0.65753
    338.56977      -0.59251
    338.60640       1.65745
    338.64302      -0.59259
    338.67965       0.65737
    338.71627      -1.34267
    338.75290      -0.46771
    338.78953       0.78225
    338.82615      -0.46779
    338.86278       0.78217
    338.89940      -1.34287
    338.93603      -0.34291
    338.97265      -1.59295
    339.00928       2.78201
    339.04590      -0.34302
    339.08253       0.40694
    339.11916       0.40690
    339.15578       1.40686
    339.19241       1.53182
    339.22903       0.53178
    339.26566       2.40674
    339.30228       0.90670
    339.33891       1.78166
    339.37553       1.03162
    339.41216      -0.59342
    339.44879       0.78154
    339.48541      -1.84349
    339.52204       1.53147
    339.55866      -0.96857
    339.59529       1.03139
    339.63191      -1.09365
    339.66854       0.53131
    339.70516       0.15627
    339.74179       1.03123
    339.77842       0.28120
    339.81504      -0.46884
    339.85167      -0.46888
    339.88829      -0.59392
    339.92492       1.15604
    339.96154      -1.46900
    339.99817       0.53097
    340.03479       2.65593
    340.07142      -0.96911
    340.10805       1.78085
    340.14467      -0.21919
    340.18130       0.15578
    340.21792       0.65574
    340.25455       0.53070
    340.29117      -0.96934
    340.32780      -0.71938
    340.36442       0.40559
    340.40105       0.15555
    340.43768       0.78051
    340.47430      -0.21953
    340.51093       0.15544
    340.54755       0.15540
    340.58418      -2.34464
    340.62080       1.28032
    340.65743      -2.21971
    340.69405       1.28025
    340.73068       0.15521
    340.76731       0.15517
    340.80393       0.40514
    340.84056       0.40510
    340.87718       0.90506
    340.91381       1.40503
    340.95043       0.27999
    340.98706       0.02995
    341.02368      -0.47009
    341.06031       0.02988
    341.09694      -1.09516
    341.13356      -0.72020
    341.17019       0.27977
    341.20681      -0.34527
    341.24344       0.40469
    341.28006       0.15466
    341.31669       1.02962
    341.35331      -0.34541
    341.38994       0.52955
    341.42657       1.15451
    341.46319       1.40448
    341.49982      -0.72056
    341.53644      -0.84560
    341.57307      -0.22063
    341.60969       0.65433
    341.64632       0.52930
    341.68294       0.65426
    341.71957       0.02922
    341.75620       0.27919
    341.79282      -2.34585
    341.82945       1.15412
    341.86607      -0.97092
    341.90270       0.90404
    341.93932      -0.34599
    341.97595       2.02897
    342.01257       0.77894
    342.04920       0.65390
    342.08583      -0.09613
    342.12245       0.15383
    342.15908       0.27880
    342.19570       0.27876
    342.23233      -0.09628
    342.26895       0.40369
    342.30558       0.77865
    342.34220      -0.72138
    342.37883       0.15358
    342.41546       0.77855
    342.45208       0.77851
    342.48871       1.27848
    342.52533       0.15344
    342.56196      -1.59659
    342.59858       0.65337
    342.63521       0.27834
    342.67183       0.90331
    342.70846       0.90327
    342.74509       1.90324
    342.78171       0.52820
    342.81834       2.65317
    342.85496       0.40313
    342.89159       1.52810
    342.92821      -1.59694
    342.96484       0.27803
    343.00147      -0.59700
    343.03809      -1.97204
    343.07472      -0.47207
    343.11134       1.77789
    343.14797      -0.97214
    343.18459       0.02782
    343.22122       0.40279
    343.25784       0.52776
    343.29447       1.40272
    343.33110       0.77769
    343.36772       0.52766
    343.40435       1.02762
    343.44097      -0.59741
    343.47760       0.77755
    343.51422      -0.59748
    343.55085       0.15249
    343.58747      -0.59755
    343.62410      -0.59758
    343.66073       1.52739
    343.69735      -0.72265
    343.73398       0.15232
    343.77060      -0.97271
    343.80723       0.02726
    343.84385      -0.47278
    343.88048       0.15219
    343.91710       1.40216
    343.95373       0.27712
    343.99036       0.15209
    344.02698      -0.22294
    344.06361      -1.09798
    344.10023      -1.09801
    344.13686      -1.22304
    344.17348      -0.09807
    344.21011       0.65189
    344.24673       0.27686
    344.28336       0.65183
    344.31999      -0.97320
    344.35661       0.77676
    344.39324      -0.59827
    344.42986       0.90170
    344.46649       0.15167
    344.50311      -0.09836
    344.53974       0.40160
    344.57636      -0.72343
    344.61299       0.40154
    344.64962       0.90151
    344.68624      -1.34852
    344.72287      -1.09856
    344.75949      -1.09859
    344.79612      -0.59862
    344.83274      -0.59865
    344.86937      -1.09868
    344.90599       0.40129
    344.94262      -0.22375
    344.97925       1.52622
    345.01587      -0.34881
    345.05250       0.40116
    345.08912      -1.34887
    345.12575       0.77610
    345.16237       0.02607
    345.19900      -0.59896
    345.23562      -0.59900
    345.27225      -0.34903
    345.30888      -1.47406
    345.34550       0.02591
    345.38213      -0.84912
    345.41875       1.02585
    345.45538      -0.47418
    345.49200      -0.22421
    345.52863       0.40076
    345.56525       2.02573
    345.60188      -1.09930
    345.63851       1.90067
    345.67513      -0.97436
    345.71176      -0.22439
    345.74838      -1.09943
    345.78501       0.40054
    345.82163       0.65051
    345.85826       1.65048
    345.89488      -0.59955
    345.93151       2.15042
    345.96814      -0.59961
    346.00476       0.40036
    346.04139      -0.34967
    346.07801       1.27530
    346.11464       0.52527
    346.15126      -0.22476
    346.18789       0.02521
    346.22451       0.02519
    346.26114      -1.22484
    346.29777      -0.84987
    346.33439       0.02510
    346.37102       0.90007
    346.40764       0.15004
    346.44427       1.40001
    346.48089      -0.47502
    346.51752      -0.22505
    346.55414      -0.60008
    346.59077      -0.47511
    346.62740      -0.60014
    346.66402      -0.60017
    346.70065       1.39981
    346.73727      -0.35022
    346.77390       2.39975
    346.81052      -0.47528
    346.84715       0.77469
    346.88377       0.02466
    346.92040      -1.10037
    346.95703       1.64960
    346.99365       0.02458
    347.03028       0.52455
    347.06690       0.77452
    347.10353       0.02449
    347.14015       1.52446
    347.17678      -0.22557
    347.21340       2.64941
    347.25003      -0.97562
    347.28666      -0.85065
    347.32328       0.27432
    347.35991      -1.85071
    347.39653       1.02427
    347.43316      -0.97576
    347.46978      -0.85079
    347.50641       1.02418
    347.54304      -0.72584
    347.57966       1.27413
    347.61629       0.77410
    347.65291       0.39907
    347.68954      -1.22595
    347.72616       0.52402
    347.76279      -0.60101
    347.79941       1.64896
    347.83604       0.02394
    347.87267      -0.10109
    347.90929       1.52388
    347.94592      -0.60114
    347.98254       1.39883
    348.01917      -0.35120
    348.05579      -2.47623
    348.09242       0.64875
    348.12904      -0.35128
    348.16567       0.64869
    348.20230      -0.72633
    348.23892      -0.22636
    348.27555       0.89861
    348.31217       1.27359
    348.34880       0.89856
    348.38542       0.89854
    348.42205      -0.72649
    348.45867       0.89848
    348.49530      -0.97654
    348.53193       0.14843
    348.56855       0.02340
    348.60518      -0.47662
    348.64180       0.39835
    348.67843      -1.10167
    348.71505       0.89830
    348.75168      -0.22672
    348.78830      -0.72675
    348.82493      -0.60178
    348.86156       0.52320
    348.89818       1.14817
    348.93481       1.02315
    348.97143       1.89812
    349.00806      -1.22690
    349.04468      -0.47693
    349.08131      -1.10195
    349.11793       0.02302
    349.15456      -0.35200
    349.19119      -1.10203
    349.22781      -1.10205
    349.26444      -1.10208
    349.30106      -0.85210
    349.33769      -0.10213
    349.37431      -0.47715
    349.41094       2.52282
    349.44756       0.89780
    349.48419       1.64777
    349.52082       0.64775
    349.55744       0.14772
    349.59407       2.52270
    349.63069      -0.22732
    349.66732       0.14765
    349.70394       0.39763
    349.74057       0.39760
    349.77719      -1.47742
    349.81382       0.64755
    349.85045      -0.72747
    349.88707       0.39751
    349.92370       0.52248
    349.96032      -0.85254
    349.99695       0.14743
    350.03357      -0.97759
    350.07020       0.27239
    350.10682       0.14736
    350.14345       0.64734
    350.18008      -0.85268
    350.21670       0.27229
    350.25333       0.64727
    350.28995      -1.22775
    350.32658       1.39722
    350.36320      -1.22780
    350.39983      -0.60282
    350.43645      -1.60285
    350.47308       1.39713
    350.50971       0.39711
    350.54633       2.27209
    350.58296      -0.97794
    350.61958       0.77204
    350.65621       1.27202
    350.69283       0.39700
    350.72946       1.27197
    350.76608      -0.47805
    350.80271       0.77193
    350.83934      -0.60309
    350.87596       2.64688
    350.91259       0.64686
    350.94921      -0.47816
    350.98584       1.64682
    351.02246       0.77179
    351.05909       1.52177
    351.09571       0.02175
    351.13234      -0.60327
    351.16897      -0.47829
    351.20559       0.52169
    351.24222       0.52166
    351.27884      -0.97836
    351.31547      -0.60338
    351.35209      -0.85340
    351.38872       1.02158
    351.42534       1.39656
    351.46197       0.52153
    351.49860       0.64651
    351.53522       0.52149
    351.57185      -0.35353
    351.60847       0.52145
    351.64510      -0.60357
    351.68172      -1.22859
    351.71835      -0.22861
    351.75497      -1.10363
    351.79160       0.89635
    351.82823      -0.47868
    351.86485       1.02130
    351.90148      -0.10372
    351.93810      -0.85374
    351.97473       2.39624
    352.01135      -0.47878
    352.04798       0.64620
    352.08461       0.39618
    352.12123       1.14616
    352.15786       0.89614
    352.19448      -0.85388
    352.23111       2.14610
    352.26773       1.27108
    352.30436      -2.47894
    352.34098       0.39604
    352.37761      -1.35398
    352.41424       0.39600
    352.45086       0.27098
    352.48749      -3.60404
    352.52411      -1.85406
    352.56074       0.39592
    352.59736       1.14590
    352.63399       0.77089
    352.67061       0.52087
    352.70724      -0.72915
    352.74387       2.39583
    352.78049      -0.47919
    352.81712       1.39579
    352.85374       0.77077
    352.89037      -0.22925
    352.92699       1.14573
    352.96362       1.64571
    353.00024      -0.72930
    353.03687       0.27068
    353.07350       0.39566
    353.11012      -0.10436
    353.14675       0.02062
    353.18337      -0.22940
    353.22000      -1.47942
    353.25662       2.02057
    353.29325      -0.22945
    353.32987       1.64553
    353.36650       0.89551
    353.40313       0.89549
    353.43975      -0.72952
    353.47638      -0.72954
    353.51300       0.52044
    353.54963      -1.35458
    353.58625       2.14541
    353.62288      -1.10461
    353.65950      -0.47963
    353.69613       0.27035
    353.73276       0.14534
    353.76938      -1.60468
    353.80601       0.39530
    353.84263       0.14528
    353.87926       1.89527
    353.91588       0.39525
    353.95251       1.02023
    353.98913      -0.47978
    354.02576      -1.10480
    354.06239      -0.85482
    354.09901       0.27017
    354.13564      -0.47985
    354.17226       0.77013
    354.20889       1.27012
    354.24551      -0.10490
    354.28214      -0.97992
    354.31876      -1.10493
    354.35539      -2.10495
    354.39202      -0.85497
    354.42864      -0.10498
    354.46527      -0.73000
    354.50189      -1.23001
    354.53852       1.64497
    354.57514       0.64495
    354.61177       1.26994
    354.64839       0.26992
    354.68502       0.76991
    354.72165      -0.48011
    354.75827      -0.60512
    354.79490       0.14486
    354.83152      -0.98016
    354.86815      -0.60517
    354.90477      -0.60519
    354.94140       0.39480
    354.97802      -0.35522
    355.01465      -1.23023
    355.05128       0.76975
    355.08790       0.14474
    355.12453      -0.35528
    355.16115      -0.73029
    355.19778       0.89469
    355.23440       0.01968
    355.27103       0.01967
    355.30765       0.51965
    355.34428       1.01964
    355.38091       1.89462
    355.41753       0.26961
    355.45416      -1.23041
    355.49078       0.39458
    355.52741      -0.85543
    355.56403       0.89455
    355.60066       0.14454
    355.63728      -1.98048
    355.67391      -0.85549
    355.71054      -0.35550
    355.74716       0.89448
    355.78379       1.39447
    355.82041      -0.98055
    355.85704      -0.35556
    355.89366      -0.10557
    355.93029       0.39441
    355.96691      -0.85560
    356.00354      -1.10561
    356.04017      -0.23063
    356.07679       0.64436
    356.11342      -2.73065
    356.15004       0.89434
    356.18667       0.26932
    356.22329       0.01931
    356.25992      -1.98070
    356.29654       0.01928
    356.33317      -1.23073
    356.36980      -0.85574
    356.40642       0.64425
    356.44305       1.51923
    356.47967       0.14422
    356.51630      -0.73079
    356.55292       0.14420
    356.58955       0.76919
    356.62618      -0.48083
    356.66280       0.51916
    356.69943      -0.10585
    356.73605      -1.98086
    356.77268      -2.35587
    356.80930      -0.10589
    356.84593      -1.48090
    356.88255      -0.48091
    356.91918       0.76908
    356.95581       0.76907
    356.99243      -0.60594
    357.02906       0.39405
    357.06568      -0.23097
    357.10231       0.89402
    357.13893      -0.85599
    357.17556       0.26900
    357.21218       1.76899
    357.24881       0.64398
    357.28544      -0.48103
    357.32206       1.89396
    357.35869       0.01895
    357.39531      -1.35606
    357.43194      -0.10607
    357.46856      -0.60608
    357.50519      -0.60609
    357.54181       0.26889
    357.57844       0.14388
    357.61507      -0.23113
    357.65169      -0.73114
    357.68832       1.51885
    357.72494      -1.10616
    357.76157       0.89383
    357.79819      -0.73118
    357.83482      -1.35618
    357.87144      -0.73119
    357.90807      -0.23120
    357.94470      -2.48121
    357.98132      -0.35622
    358.01795      -0.73123
    358.05457       0.26876
    358.09120      -0.10625
    358.12782       0.64374
    358.16445      -0.85627
    358.20107      -0.98128
    358.23770       0.89371
    358.27433       0.26870
    358.31095       0.26870
    358.34758       0.26869
    358.38420       0.14368
    358.42083       0.51867
    358.45745       0.64366
    358.49408       0.39365
    358.53070       0.39364
    358.56733       0.39364
    358.60396       0.14363
    358.64058      -0.73138
    358.67721       0.39361
    358.71383      -0.48140
    358.75046      -2.10640
    358.78708       0.64359
    358.82371       0.39358
    358.86033       0.14357
    358.89696       0.26856
    358.93359      -0.48144
    358.97021       0.51855
    359.00684      -1.85646
    359.04346      -0.60646
    359.08009       1.51853
    359.11671      -0.23148
    359.15334       0.26851
    359.18996       0.64351
    359.22659      -1.10650
    359.26322      -0.60651
    359.29984       1.76849
    359.33647      -0.73152
    359.37309      -0.85653
    359.40972       0.39347
    359.44634       0.39346
    359.48297      -0.98155
    359.51959       0.26845
    359.55622      -0.35656
    359.59285       0.76843
    359.62947      -0.35657
    359.66610       1.01842
    359.70272       0.01842
    359.73935       0.76841
    359.77597      -1.10660
    359.81260      -0.10660
    359.84922      -0.85661
    359.88585      -1.85661
    359.92248       0.26838
    359.95910      -0.60662
    359.99573      -0.73163
    360.03235      -1.60663
    360.06898       1.64336
    360.10560       1.51836
    360.14223       0.14335
    360.17885      -0.85665
    360.21548      -0.35666
    360.25211       0.51834
    360.28873      -0.23167
    360.32536       0.01833
    360.36198      -0.35668
    360.39861       2.01832
    360.43523      -0.23169
    360.47186       2.39331
    360.50848       0.64330
    360.54511       1.01830
    360.58174      -0.85670
    360.61836       0.64329
    360.65499      -0.73171
    360.69161       2.39328
    360.72824       0.14328
    360.76486      -0.48172
    360.80149       0.64327
    360.83812       1.39327
    360.87474       1.01826
    360.91137       1.51826
    360.94799       1.51826
    360.98462       1.14325
    361.02124      -0.98175
    361.05787       0.39325
    361.09449      -0.48176
    361.13112       0.89324
    361.16775       0.26824
    361.20437      -0.73176
    361.24100       0.51823
    361.27762      -0.23177
    361.31425       0.39323
    361.35087      -1.10677
    361.38750       1.01822
    361.42412       0.14322
    361.46075       0.51822
    361.49738       0.26822
    361.53400      -0.10679
    361.57063       0.26821
    361.60725       0.76821
    361.64388       0.39321
    361.68050       1.39321
    361.71713      -0.98180
    361.75375       0.01820
    361.79038       0.26820
    361.82701      -0.85680
    361.86363      -1.10680
    361.90026      -0.60680
    361.93688       1.01819
    361.97351      -0.85681
    362.01013       1.39319
    362.04676       1.26819
    362.08338       0.89319
    362.12001       1.01819
    362.15664       2.01819
    362.19326       0.51819
    362.22989      -0.60681
    362.26651      -0.85681
    362.30314       0.14319
    362.33976      -1.35681
    362.37639       0.39318
    362.41301      -0.35682
    362.44964      -0.85682
    362.48627       0.39318
    362.52289      -1.60682
    362.55952      -0.35682
    362.59614      -1.73182
    362.63277      -1.23182
    362.66939      -0.35682
    362.70602      -0.35682
    362.74264      -0.48181
    362.77927      -2.10681
    362.81590       1.64319
    362.85252      -0.85681
    362.88915       0.01819
    362.92577      -0.35681
    362.96240      -1.10681
    362.99902       0.14319
    363.03565       0.01819
    363.07227       0.89319
    363.10890       1.64319
    363.14553      -0.85680
    363.18215      -0.23180
    363.21878       1.51820
    363.25540       1.14320
    363.29203      -0.85680
    363.32865       0.26820
    363.36528      -1.85680
    363.40190       0.64321
    363.43853      -1.98179
    363.47516       0.01821
    363.51178       0.39321
    363.54841      -0.10679
    363.58503       0.01822
    363.62166       0.39322
    363.65828      -0.73178
    363.69491      -0.73178
    363.73153      -1.10677
    363.76816      -0.10677
    363.80479      -0.48177
    363.84141      -0.10677
    363.87804      -0.23176
    363.91466       0.39324
    363.95129       1.01824
    363.98791       0.01825
    364.02454      -0.23175
    364.06116       1.51825
    364.09779       1.51826
    364.13442       1.51826
    364.17104       1.01826
    364.20767       1.26827
    364.24429      -0.10673
    364.28092       1.39328
    364.31754      -0.60672
    364.35417      -1.23172
    364.39079      -0.23171
    364.42742      -0.23171
    364.46405      -1.85670
    364.50067      -0.85670
    364.53730       0.89330
    364.57392      -0.35669
    364.61055       0.14331
    364.64717      -0.73168
    364.68380       1.39332
    364.72042      -0.23167
    364.75705       1.76833
    364.79368      -1.10666
    364.83030       0.14334
    364.86693      -0.10665
    364.90355      -0.98165
    364.94018      -0.35664
    364.97680      -1.85664
    365.01343       1.76837
    365.05005      -0.60663
    365.08668       0.64338
    365.12331       1.51839
    365.15993       0.76839
    365.19656      -0.73160
    365.23318       0.89340
    365.26981      -0.85659
    365.30643       0.39341
    365.34306      -0.60658
    365.37969      -1.35657
    365.41631       0.51843
    365.45294      -0.85656
    365.48956       0.39345
    365.52619       2.01845
    365.56281      -0.48154
    365.59944      -0.98153
    365.63606      -0.35653
    365.67269      -0.60652
    365.70932      -1.85651
    365.74594       0.51849
    365.78257      -0.10650
    365.81919      -0.60649
    365.85582      -0.23148
    365.89244       0.26852
    365.92907       0.51853
    365.96569       1.89354
    366.00232       0.01855
    366.03895       0.76855
    366.07557       0.14356
    366.11220       1.51857
    366.14882      -0.98142
    366.18545       0.14359
    366.22207      -0.35641
    366.25870       0.14360
    366.29532       0.64361
    366.33195       1.14362
    366.36858      -0.73137
    366.40520      -0.23136
    366.44183      -1.60635
    366.47845      -1.23135
    366.51508       1.14366
    366.55170       0.64367
    366.58833       0.51868
    366.62495      -0.85631
    366.66158      -0.98130
    366.69821       1.01871
    366.73483       1.26872
    366.77146      -1.73127
    366.80808       0.51874
    366.84471      -1.48125
    366.88133      -0.60624
    366.91796       0.26877
    366.95458      -3.48122
    366.99121       0.26879
    367.02784      -1.10620
    367.06446      -0.85619
    367.10109       1.89382
    367.13771       1.26883
    367.17434      -0.60616
    367.21096       0.01885
    367.24759       0.89386
    367.28421      -1.48113
    367.32084       0.64388
    367.35747      -1.60611
    367.39409      -0.10610
    367.43072      -0.10609
    367.46734      -0.23107
    367.50397      -0.98106
    367.54059      -0.98105
    367.57722      -0.10604
    367.61384      -0.73103
    367.65047      -0.23102
    367.68710      -0.10601
    367.72372      -1.10599
    367.76035      -0.35598
    367.79697       0.14403
    367.83360      -1.73096
    367.87022      -0.85595
    367.90685       0.51907
    367.94347       0.39408
    367.98010       0.51909
    368.01673       2.76910
    368.05335      -0.60588
    368.08998      -0.10587
    368.12660      -0.10586
    368.16323      -1.48085
    368.19985      -1.73083
    368.23648       0.39418
    368.27310      -0.35581
    368.30973       1.39421
    368.34636      -1.48078
    368.38298      -0.98077
    368.41961      -1.60575
    368.45623       1.14426
    368.49286      -0.85573
    368.52948      -2.85571
    368.56611       1.64430
    368.60273       2.26931
    368.63936      -0.85567
    368.67599      -0.98066
    368.71261      -0.60564
    368.74924      -0.23063
    368.78586      -0.73062
    368.82249       1.01940
    368.85911      -0.85559
    368.89574       1.26943
    368.93236      -1.10556
    368.96899       0.14446
    369.00562       0.26947
    369.04224       2.01949
    369.07887      -0.10550
    369.11549       1.39452
    369.15212      -0.98047
    369.18874       1.51955
    369.22537      -0.35544
    369.26199       1.89458
    369.29862       0.39459
    369.33525      -0.85539
    369.37187       1.01962
    369.40850       0.51964
    369.44512       0.01966
    369.48175      -1.35533
    369.51837       1.76969
    369.55500      -1.23030
    369.59162       0.39472
    369.62825       0.39474
    369.66488       0.01975
    369.70150      -0.23023
    369.73813       0.14479
    369.77475      -0.98020
    369.81138       0.64482
    369.84800      -1.10516
    369.88463      -1.23015
    369.92126       0.76987
    369.95788      -0.48011
    369.99451      -0.48009
    370.03113       0.39492
    370.06776      -0.85506
    370.10438       0.76996
    370.14101       0.01998
    370.17763      -0.23001
    370.21426       1.02001
    370.25089       1.27003
    370.28751       1.14505
    370.32414       1.77006
    370.36076       0.14508
    370.39739      -1.47990
    370.43401       0.02012
    370.47064       0.02014
    370.50726      -0.60484
    370.54389      -0.97982
    370.58052      -1.47981
    370.61714       0.27021
    370.65377       1.39523
    370.69039      -0.47975
    370.72702       0.02027
    370.76364      -0.85471
    370.80027       0.89531
    370.83689      -0.10467
    370.87352      -0.85465
    370.91015      -1.22963
    370.94677       1.14539
    370.98340      -0.47959
    371.02002       0.14543
    371.05665      -0.72955
    371.09327       1.27047
    371.12990      -1.60452
    371.16652      -0.22949
    371.20315       0.14553
    371.23978      -0.72945
    371.27640      -1.72943
    371.31303      -0.35441
    371.34965       0.64561
    371.38628       0.14563
    371.42290      -0.22935
    371.45953      -1.47933
    371.49615      -0.72931
    371.53278      -1.22929
    371.56941      -0.60427
    371.60603      -0.22925
    371.64266       0.02078
    371.67928      -1.10420
    371.71591       0.64582
    371.75253       0.64584
    371.78916       0.39586
    371.82578       0.64588
    371.86241      -1.60409
    371.89904       0.14593
    371.93566      -0.22905
    371.97229       0.39597
    372.00891      -0.10401
    372.04554       0.02102
    372.08216      -2.10396
    372.11879      -1.60394
    372.15541       1.14608
    372.19204       2.27111
    372.22867       1.02113
    372.26529       1.27115
    372.30192      -0.60382
    372.33854      -1.22880
    372.37517      -0.35378
    372.41179       0.89625
    372.44842       0.14627
    372.48504      -0.72871
    372.52167       1.52132
    372.55830      -0.85366
    372.59492      -1.47864
    372.63155       0.02139
    372.66817       0.64641
    372.70480       0.27144
    372.74142       2.89646
    372.77805       0.27148
    372.81467      -0.10349
    372.85130       1.39653
    372.88793      -0.35344
    372.92455       1.02158
    372.96118       2.02161
    372.99780       0.27163
    373.03443      -0.85334
    373.07105      -0.97832
    373.10768      -0.35329
    373.14430      -1.72827
    373.18093       0.64676
    373.21756      -1.35322
    373.25418       0.77181
    373.29081       0.39683
    373.32743      -0.60314
    373.36406       0.02188
    373.40068       1.27191
    373.43731       0.89694
    373.47393      -2.35304
    373.51056       0.77199
    373.54719       2.77201
    373.58381       0.02204
    373.62044      -2.10293
    373.65706      -1.10291
    373.69369       0.64712
    373.73031      -0.35285
    373.76694      -1.47783
    373.80356       0.89720
    373.84019       1.02223
    373.87682      -1.10275
    373.91344      -0.10272
    373.95007       1.77231
    373.98669      -0.85266
    374.02332      -0.85264
    374.05994       2.77239
    374.09657      -1.47758
    374.13319      -0.47755
    374.16982       2.77247
    374.20645       0.64750
    374.24307      -0.10247
    374.27970       0.64756
    374.31632       0.39759
    374.35295      -1.10238
    374.38957       0.14764
    374.42620      -1.10233
    374.46283      -0.85230
    374.49945      -1.10227
    374.53608       0.77276
    374.57270       0.27279
    374.60933       0.64782
    374.64595       0.89785
    374.68258       0.27287
    374.71920       0.89790
    374.75583      -1.47707
    374.79246      -0.47704
    374.82908      -0.22701
    374.86571       0.52302
    374.90233       0.64805
    374.93896      -0.35192
    374.97558       0.77311
    375.01221       0.27314
    375.04883      -1.35183
    375.08546      -1.47680
    375.12209       0.39823
    375.15871      -0.35174
    375.19534      -0.85171
    375.23196      -0.10168
    375.26859       0.14835
    375.30521       1.64839
    375.34184      -0.22658
    375.37846       0.77345
    375.41509       0.52348
    375.45172      -0.60149
    375.48834       1.52354
    375.52497       1.02357
    375.56159      -0.97640
    375.59822      -1.35136
    375.63484      -1.35133
    375.67147       0.89870
    375.70809      -0.85127
    375.74472      -1.10124
    375.78135       1.52379
    375.81797       0.14883
    375.85460      -0.10114
    375.89122       0.39889
    375.92785       1.52392
    375.96447      -0.22604
    376.00110      -0.72601
    376.03772      -0.72598
    376.07435       1.14905
    376.11098       0.52409
    376.14760       2.52412
    376.18423      -1.10085
    376.22085       0.52419
    376.25748      -1.85078
    376.29410       0.14925
    376.33073      -1.85071
    376.36735      -0.47568
    376.40398      -0.10065
    376.44061      -0.47561
    376.47723       0.77442
    376.51386       0.02446
    376.55048       1.39949
    376.58711      -0.72548
    376.62373      -1.35044
    376.66036       1.39959
    376.69698       0.89963
    376.73361      -0.47534
    376.77024       0.27470
    376.80686      -0.97527
    376.84349       0.77477
    376.88011      -1.47520
    376.91674       1.14984
    376.95336      -0.35013
    376.98999      -0.60009
    377.02661      -0.10006
    377.06324       1.39998
    377.09987       0.15001
    377.13649       0.27505
    377.17312       1.40009
    377.20974      -0.22488
    377.24637       0.27516
    377.28299       0.77519
    377.31962       0.40023
    377.35624       0.40027
    377.39287      -1.22470
    377.42950       0.15034
    377.46612      -1.09962
    377.50275      -0.59959
    377.53937      -0.47455
    377.57600      -2.09951
    377.61262       0.15052
    377.64925       2.90056
    377.68587       1.27560
    377.72250       0.15063
    377.75913       0.15067
    377.79575       0.52571
    377.83238       0.02575
    377.86900       2.15078
    377.90563       1.15082
    377.94225      -1.09914
    377.97888      -0.34910
    378.01550      -1.09906
    378.05213       0.65097
    378.08876       1.15101
    378.12538      -0.59895
    378.16201      -0.22391
    378.19863       0.65113
    378.23526      -1.59883
    378.27188       0.27621
    378.30851      -0.84876
    378.34513       0.02628
    378.38176      -0.22368
    378.41839       0.90136
    378.45501       2.02640
    378.49164       0.90144
    378.52826      -0.47352
    378.56489       1.02652
    378.60151       1.90156
    378.63814       0.77660
    378.67476      -1.22336
    378.71139      -1.34832
    378.74802      -0.34828
    378.78464      -1.72324
    378.82127      -1.84820
    378.85789      -0.84816
    378.89452       0.02688
    378.93114      -0.34808
    378.96777      -0.34804
    379.00440       0.77700
    379.04102       0.65204
    379.07765      -2.09792
    379.11427      -0.47287
    379.15090      -0.47283
    379.18752       0.77721
    379.22415      -0.47275
    379.26077       0.02729
    379.29740       0.40233
    379.33403      -2.47263
    379.37065      -1.97258
    379.40728      -0.34754
    379.44390       0.15250
    379.48053      -1.59746
    379.51715      -1.59742
    379.55378      -1.09737
    379.59040       1.27767
    379.62703       0.02771
    379.66366       1.02775
    379.70028       0.65280
    379.73691       0.02784
    379.77353      -0.34712
    379.81016       0.15292
    379.84678       1.15297
    379.88341       0.90301
    379.92003      -2.09695
    379.95666       0.52810
    379.99329       0.52814
    380.02991       0.40318
    380.06654       0.65323
    380.10316      -0.97173
    380.13979      -2.09668
    380.17641       0.02836
    380.21304       0.40340
    380.24966       0.27845
    380.28629       0.40349
    380.32292       0.65354
    380.35954      -0.22142
    380.39617       0.52863
    380.43279       0.02867
    380.46942       3.27871
    380.50604      -0.59624
    380.54267      -0.84619
    380.57929       1.27885
    380.61592      -0.97110
    380.65255      -0.97106
    380.68917      -0.09601
    380.72580      -1.09597
    380.76242       0.15408
    380.79905       2.15412
    380.83567      -0.09583
    380.87230      -0.59579
    380.90892       1.02926
    380.94555      -0.47069
    380.98218      -0.97065
    381.01880       0.52940
    381.05543       0.02945
    381.09205       0.40449
    381.12868      -1.47046
    381.16530      -0.47041
    381.20193      -2.22037
    381.23855       1.15468
    381.27518      -0.09527
    381.31181      -0.47023
    381.34843      -0.84518
    381.38506      -1.09513
    381.42168      -0.47008
    381.45831      -0.09504
    381.49493       0.78001
    381.53156      -0.34494
    381.56818      -0.34489
    381.60481       0.15515
    381.64144       0.90520
    381.67806      -0.46975
    381.71469       0.28030
    381.75131      -0.21965
    381.78794      -1.71961
    381.82456      -0.21956
    381.86119      -0.71951
    381.89781      -0.21946
    381.93444      -0.84441
    381.97107      -1.46936
    382.00769       0.65569
    382.04432       1.90574
    382.08094      -0.09421
    382.11757      -0.71916
    382.15419      -0.96912
    382.19082       1.03093
    382.22744      -0.21902
    382.26407      -1.21897
    382.30070      -0.34392
    382.33732       1.78113
    382.37395      -0.71882
    382.41057      -0.09377
    382.44720      -1.84372
    382.48382      -1.09367
    382.52045       0.78139
    382.55707      -0.84356
    382.59370       0.78149
    382.63033       1.78154
    382.66695      -1.34341
    382.70358       0.53164
    382.74020      -0.21831
    382.77683      -0.09326
    382.81345       0.15679
    382.85008       1.15684
    382.88670       0.65690
    382.92333      -0.96805
    382.95996       1.53200
    382.99658      -0.84295
    383.03321      -1.84290
    383.06983       0.15715
    383.10646       0.40721
    383.14308      -1.59274
    383.17971      -2.09269
    383.21634      -0.34264
    383.25296       1.03242
    383.28959      -0.46753
    383.32621      -1.96748
    383.36284       0.15757
    383.39946       0.28263
    383.43609      -0.09232
    383.47271       0.53273
    383.50934      -0.84221
    383.54597      -0.21716
    383.58259       0.40789
    383.61922      -0.21705
    383.65584       1.65800
    383.69247       0.40805
    383.72909      -0.96689
    383.76572      -0.59184
    383.80234       0.15822
    383.83897      -1.21673
    383.87560      -0.84168
    383.91222       0.28338
    383.94885       2.15843
    383.98547      -0.09151
    384.02210       2.65854
    384.05872      -0.46640
    384.09535       0.28365
    384.13197       0.40871
    384.16860      -1.71624
    384.20523      -1.09118
    384.24185       0.65887
    384.27848      -1.21607
    384.31510      -0.34102
    384.35173      -1.71596
    384.38835       0.28409
    384.42498      -0.21585
    384.46160      -0.09079
    384.49823       0.40926
    384.53486       0.28432
    384.57148      -1.71563
    384.60811       0.78443
    384.64473      -0.96551
    384.68136      -0.34046
    384.71798       2.03460
    384.75461      -0.09034
    384.79123       1.78471
    384.82786      -0.34023
    384.86449       1.28483
    384.90111       0.40989
    384.93774      -1.34006
    384.97436      -0.46500
    385.01099       0.91006
    385.04761       0.53511
    385.08424      -1.71483
    385.12086       0.78523
    385.15749       1.41029
    385.19412       1.16035
    385.23074      -0.33960
    385.26737       1.16046
    385.30399      -1.21448
    385.34062      -0.58942
    385.37724      -0.21436
    385.41387      -1.33930
    385.45049       0.78575
    385.48712      -0.46419
    385.52375       0.16087
    385.56037      -0.96407
    385.59700       0.66099
    385.63362      -2.08895
    385.67025       0.66111
    385.70687      -0.21383
    385.74350       0.41123
    385.78012       0.28629
    385.81675      -0.33865
    385.85338       0.66141
    385.89000       1.66147
    385.92663       0.78653
    385.96325       0.41159
    385.99988      -0.58835
    386.03650       0.91171
    386.07313      -1.33823
    386.10975       0.03683
    386.14638       0.03689
    386.18301      -2.21305
    386.21963      -1.96299
    386.25626      -0.46293
    386.29288      -1.08787
    386.32951       0.66219
    386.36613      -1.08775
    386.40276       0.16232
    386.43938       0.03738
    386.47601       2.16244
    386.51264       0.78750
    386.54926      -0.96244
    386.58589       0.78762
    386.62251       0.91269
    386.65914      -0.46225
    386.69576       0.03781
    386.73239       0.03787
    386.76901      -0.08707
    386.80564      -1.21200
    386.84227      -0.21194
    386.87889      -0.21188
    386.91552      -0.21182
    386.95214      -0.58675
    386.98877       0.41331
    387.02539       0.28837
    387.06202      -0.21156
    387.09864       0.66350
    387.13527       1.53856
    387.17190      -0.83637
    387.20852      -0.08631
    387.24515      -0.96125
    387.28177       0.16382
    387.31840       2.16388
    387.35502       0.66395
    387.39165      -1.71099
    387.42827      -0.83593
    387.46490       2.03914
    387.50153       0.16420
    387.53815      -0.71073
    387.57478       0.28933
    387.61140       0.16440
    387.64803      -0.46054
    387.68465      -1.21047
    387.72128       0.66459
    387.75791      -0.08534
    387.79453      -1.33528
    387.83116       1.03979
    387.86778      -1.08515
    387.90441      -0.21008
    387.94103       0.28998
    387.97766      -0.33495
    388.01428       0.41511
    388.05091       1.04018
    388.08754      -0.70975
    388.12416      -2.33469
    388.16079      -0.45962
    388.19741       1.16545
    388.23404      -0.58449
    388.27066       1.16558
    388.30729       0.79065
    388.34391      -0.45929
    388.38054       0.16578
    388.41717       0.29085
    388.45379      -0.08409
    388.49042      -0.45902
    388.52704      -2.83395
    388.56367      -0.70889
    388.60029      -0.58382
    388.63692      -1.33375
    388.67354       1.79132
    388.71017       1.29138
    388.74680       1.41645
    388.78342      -2.20848
    388.82005      -0.20841
    388.85667      -1.33334
    388.89330      -0.45827
    388.92992       1.66679
    388.96655      -0.20814
    389.00317      -0.08307
    389.03980      -0.33300
    389.07643      -1.83293
    389.11305      -0.45786
    389.14968      -0.20779
    389.18630       0.16727
    389.22293      -1.45766
    389.25955      -1.45759
    389.29618      -0.45752
    389.33280       0.29255
    389.36943      -0.58238
    389.40606      -0.83231
    389.44268       1.66776
    389.47931       0.79283
    389.51593       0.66790
    389.55256      -0.95703
    389.58918       2.16804
    389.62581       0.16811
    389.66243      -2.58182
    389.69906       0.91825
    389.73569       0.91832
    389.77231       0.29339
    389.80894       0.54346
    389.84556       0.66854
    389.88219      -0.20639
    389.91881       0.04368
    389.95544       0.16875
    389.99206      -2.33118
    390.02869      -0.33111
    390.06532      -0.08104
    390.10194      -0.95597
    390.13857      -0.45589
    390.17519       0.29418
    390.21182      -0.33075
    390.24844      -0.83068
    390.28507       0.66939
    390.32169       0.29447
    390.35832      -1.83046
    390.39495      -0.83039
    390.43157      -0.58032
    390.46820      -0.20524
    390.50482      -1.08017
    390.54145       0.41990
    390.57807       0.54497
    390.61470       0.54505
    390.65132      -0.07988
    390.68795       0.92019
    390.72458      -1.32973
    390.76120       1.17034
    390.79783      -0.20459
    390.83445      -1.07951
    390.87108       1.79556
    390.90770       0.54564
    390.94433       1.04571
    390.98095      -1.70422
    391.01758       1.42086
    391.05421      -0.32907
    391.09083       1.17101
    391.12746      -0.45392
    391.16408      -1.45385
    391.20071       1.17123
    391.23733       0.54630
    391.27396       0.04638
    391.31058      -0.07855
    391.34721       1.67153
    391.38384      -0.70340
    391.42046       2.04668
    391.45709      -0.95325
    391.49371       0.79683
    391.53034      -1.70309
    391.56696      -0.45302
    391.60359      -0.70294
    391.64021      -0.20287
    391.67684      -1.07779
    391.71347      -1.45272
    391.75009      -0.07764
    391.78672       0.92244
    391.82334       1.04751
    391.85997       0.42259
    391.89659       1.29767
    391.93322      -0.07726
    391.96984      -2.07718
    392.00647       1.17290
    392.04310      -1.07703
    392.07972       0.79805
    392.11635      -0.20187
    392.15297       0.67320
    392.18960      -1.32672
    392.22622      -0.20164
    392.26285      -1.57656
    392.29948       1.67351
    392.33610      -0.20141
    392.37273      -0.07633
    392.40935      -0.57625
    392.44598      -0.20117
    392.48260       0.42390
    392.51923       0.67398
    392.55585       0.67406
    392.59248       1.92414
    392.62911       0.92422
    392.66573      -1.45070
    392.70236      -0.20063
    392.73898      -0.07555
    392.77561      -1.07547
    392.81223      -0.70039
    392.84886       1.04969
    392.88548      -1.07523
    392.92211      -0.07515
    392.95874       1.17493
    392.99536       0.30001
    393.03199       1.30009
    393.06861      -0.07483
    393.10524      -2.32475
    393.14186      -0.32467
    393.17849      -1.07459
    393.21511       0.17549
    393.25174      -1.07443
    393.28837      -0.69935
    393.32499       0.30073
    393.36162       1.30081
    393.39824       0.42589
    393.43487       1.92597
    393.47149      -0.19895
    393.50812       0.42613
    393.54474      -0.69879
    393.58137      -0.07371
    393.61800       0.42637
    393.65462       0.55145
    393.69125       1.42654
    393.72787       1.05162
    393.76450       0.55170
    393.80112       1.67678
    393.83775      -1.07314
    393.87437       0.17694
    393.91100      -0.82297
    393.94763      -0.07289
    393.98425      -0.07281
    394.02088       1.80227
    394.05750      -1.07265
    394.09413       0.17744
    394.13075       1.67752
    394.16738       0.42760
    394.20400       0.17768
    394.24063       0.17777
    394.27726       0.17785
    394.31388       0.92793
    394.35051      -0.94698
    394.38713      -0.57190
    394.42376       0.67818
    394.46038      -1.82173
    394.49701       0.42835
    394.53363      -1.82157
    394.57026       0.67852
    394.60689       0.80360
    394.64351       1.05368
    394.68014       1.67877
    394.71676      -1.19615
    394.75339       0.92894
    394.79001       0.42902
    394.82664       0.30410
    394.86326      -1.57081
    394.89989       1.80427
    394.93652      -0.69564
    394.97314       0.55444
    395.00977       0.42953
    395.04639      -0.57039
    395.08302      -0.69530
    395.11964       0.05478
    395.15627       0.42987
    395.19289      -1.94505
    395.22952       0.18004
    395.26615      -1.81988
    395.30277       0.80521
    395.33940      -0.69471
    395.37602       1.80538
    395.41265      -2.94453
    395.44927      -0.81945
    395.48590       1.80564
    395.52252      -0.94428
    395.55915      -0.19419
    395.59578      -1.69410
    395.63240      -1.31902
    395.66903      -0.81893
    395.70565      -1.19384
    395.74228       0.43124
    395.77890       0.18133
    395.81553      -0.44358
    395.85215       0.43150
    395.88878       0.93159
    395.92541       0.93168
    395.96203      -1.19324
    395.99866       1.18185
    396.03528       0.18194
    396.07191      -0.31797
    396.10853       0.68211
    396.14516       3.05720
    396.18178      -0.69271
    396.21841       0.30738
    396.25504      -0.06754
    396.29166      -2.44245
    396.32829       0.05764
    396.36491       0.43273
    396.40154      -2.19218
    396.43816       0.05791
    396.47479      -1.69201
    396.51141      -0.31692
    396.54804       1.43317
    396.58467      -1.19174
    396.62129       0.18335
    396.65792      -0.31656
    396.69454      -0.44147
    396.73117       0.55862
    396.76779      -0.31629
    396.80442       0.05880
    396.84105      -1.19112
    396.87767       0.05897
    396.91430       0.30906
    396.95092      -1.06585
    396.98755      -1.19076
    397.02417      -0.56567
    397.06080       1.05942
    397.09742      -0.69049
    397.13405      -0.69040
    397.17068      -0.19031
    397.20730      -0.19022
    397.24393      -0.81513
    397.28055       1.80997
    397.31718       1.81006
    397.35380      -0.81485
    397.39043      -1.93976
    397.42705       0.06033
    397.46368       2.06042
    397.50031      -1.06449
    397.53693      -0.93940
    397.57356      -0.93931
    397.61018       1.68578
    397.64681      -0.31412
    397.68343       0.43597
    397.72006       0.56106
[truncated: 59,081 more chars]
