# Supplementary material for: Solvent Controlled Generation of Spin Active Polarons in Two-Dimensional Material under UV Light Irradiation
Source: J Am Chem Soc. 2024 May 2;146(22):15010–8. doi: 10.1021/jacs.3c13296 (PMC11157526; doi:10.1021/jacs.3c13296)
Supplement: Supplementary file 1 — ja3c13296_si_001.zip [file ja3c13296_si_001.zip › Data_archive/EPR-raw-data/Figure-1b-GF-Benzene--light-90K.txt]

waves=1 length=8192 data=CH1/2 
title= ~
sample= ~
comment= ~
date= 2022/04/28~12:48:42
cf325.000 st120.00 rmfirst fq100.00 md1.0x1
am2.00x100 tc0.03 uF9080.953000 MHz uP0.99800    mW 
accumu= 1
===== CH1 data Wave No.1 ===== 
mT            Intensity 
    175.00000     -33.09304
    175.03663     -29.75817
    175.07325     -26.92365
    175.10988     -22.46452
    175.14650     -20.25575
    175.18313     -26.29735
    175.21975     -27.71432
    175.25638     -28.88166
    175.29300     -26.42437
    175.32963     -30.71744
    175.36626     -31.51089
    175.40288     -29.67970
    175.43951     -25.97387
    175.47613     -27.39342
    175.51276     -33.93832
    175.54938     -39.98360
    175.58601     -39.90422
    175.62263     -42.45023
    175.65926     -43.74659
    175.69589     -41.91832
    175.73251     -42.96540
    175.76914     -42.26286
    175.80576     -40.81066
    175.84239     -39.10884
    175.87901     -40.78237
    175.91564     -43.33126
    175.95226     -42.63051
    175.98889     -40.30512
    176.02552     -35.73009
    176.06214     -32.53042
    176.09877     -28.95611
    176.13539     -27.63214
    176.17202     -21.68354
    176.20864     -18.61030
    176.24527     -21.78741
    176.28189     -23.08987
    176.31852     -23.14269
    176.35515     -24.19587
    176.39177     -24.99939
    176.42840     -24.55327
    176.46502     -21.73251
    176.50165     -19.78709
    176.53827     -16.09203
    176.57490     -19.52232
    176.61152     -20.45295
    176.64815     -20.75894
    176.68478     -20.94028
    176.72140     -23.12197
    176.75803     -25.55401
    176.79465     -32.73640
    176.83128     -38.54413
    176.86790     -41.22721
    176.90453     -39.53564
    176.94115     -35.96941
    176.97778     -32.27853
    177.01441     -27.71300
    177.05103     -23.77281
    177.08766     -20.33296
    177.12428     -16.39347
    177.16091     -15.32931
    177.19753     -13.64050
    177.23416     -13.82703
    177.27079     -13.51390
    177.30741     -16.70111
    177.34404     -16.76367
    177.38066     -15.70156
    177.41729     -14.76480
    177.45391     -16.20338
    177.49054     -18.89229
    177.52716     -22.08155
    177.56379     -23.27114
    177.60042     -24.33607
    177.63704     -25.27634
    177.67367     -22.46695
    177.71029     -22.15789
    177.74692     -20.97417
    177.78354     -20.16578
    177.82017     -24.98273
    177.85679     -26.42502
    177.89342     -23.49264
    177.93005     -22.18559
    177.96667     -23.00388
    178.00330     -25.57250
    178.03992     -26.39145
    178.07655     -28.33573
    178.11317     -25.40535
    178.14980     -23.85029
    178.18642     -23.42057
    178.22305     -19.36618
    178.25968     -14.18712
    178.29630      -8.75839
    178.33293      -2.57998
    178.36955       1.22309
    178.40618       4.15084
    178.44280      -0.29674
    178.47943      -4.86964
    178.51605      -8.56788
    178.55268      -5.39144
    178.58931      -5.59032
    178.62593      -3.78953
    178.66256      -0.73907
    178.69918      -2.06392
    178.73581      -0.88911
    178.77243      -1.33961
    178.80906      -4.91544
    178.84568      -9.61659
    178.88231     -11.44307
    178.91894     -16.01986
    178.95556     -23.09698
    178.99219     -26.29942
    179.02881     -28.00217
    179.06544     -28.70525
    179.10206     -24.03365
    179.13869     -18.23736
    179.17531     -15.06640
    179.21194     -16.64574
    179.24857     -18.35041
    179.28519     -14.68040
    179.32182     -12.38571
    179.35844      -9.59132
    179.39507      -7.29725
    179.43169      -7.00351
    179.46832      -5.08507
    179.50494      -7.91695
    179.54157      -7.12415
    179.57820      -6.83165
    179.61482      -1.41447
    179.65145       1.00240
    179.68807       3.66895
    179.72470       4.71020
    179.76132       4.75113
    179.79795       3.79175
    179.83457       3.45706
    179.87120       0.62206
    179.90783       1.78675
    179.94445      -4.17386
    179.98108      -4.13479
    180.01770      -0.59602
    180.05433       0.06744
    180.09095      -1.14441
    180.12758      -3.98157
    180.16420      -9.56903
    180.20083     -10.78180
    180.23746     -10.49487
    180.27408     -10.08326
    180.31071     -13.29694
    180.34733     -16.38593
    180.38396     -21.85021
    180.42058     -27.93981
    180.45721     -31.77971
    180.49383     -32.61991
    180.53046     -28.96041
    180.56709     -26.55122
    180.60371     -22.51732
    180.64034     -19.60873
    180.67696     -15.70044
    180.71359     -13.29244
    180.75021     -12.25975
    180.78684     -16.22736
    180.82346     -16.19526
    180.86009     -17.03846
    180.89672     -16.63196
    180.93334     -13.22576
    180.96997     -11.94485
    181.00659     -11.53924
    181.04322     -10.50893
    181.07984     -11.60391
    181.11647     -10.32419
    181.15309      -7.04476
    181.18972      -4.01563
    181.22635      -2.48679
    181.26297      -2.83324
    181.29960      -2.67999
    181.33622      -5.52703
    181.37285      -7.24936
    181.40947      -8.72198
    181.44610      -7.44489
    181.48272      -9.04310
    181.51935     -13.51660
    181.55598     -15.99038
    181.59260     -16.33946
    181.62923     -13.81383
    181.66585     -19.41348
    181.70248     -21.63842
    181.73910     -21.11365
    181.77573     -18.21416
    181.81236     -15.43997
    181.84898     -16.16606
    181.88561     -14.89244
    181.92223     -11.99410
    181.95886      -9.59605
    181.99548      -8.57328
    182.03211     -12.67580
    182.06873     -14.90360
    182.10536     -17.50669
    182.14199     -23.11006
    182.17861     -27.21371
    182.21524     -25.81765
    182.25186     -25.04686
    182.28849     -24.02636
    182.32511     -26.00614
    182.36174     -23.86120
    182.39836     -23.59155
    182.43499     -21.57216
    182.47162     -21.80306
    182.50824     -20.40924
    182.54487     -19.39070
    182.58149     -17.99744
    182.61812     -14.60445
    182.65474      -9.58674
    182.69137     -10.19431
    182.72799      -6.55216
    182.76462      -3.91028
    182.80125      -0.14368
    182.83787      -2.37735
    182.87450      -4.11130
    182.91112      -3.97053
    182.94775      -2.95502
    182.98437      -3.06479
    183.02100      -3.67484
    183.05762      -6.53515
    183.09425      -7.64574
    183.13088      -7.38160
    183.16750      -4.36774
    183.20413      -4.85414
    183.24075      -5.34082
    183.27738      -5.57777
    183.31400      -4.43998
    183.35063      -3.55246
    183.38725       0.08478
    183.42388       4.34675
    183.46051       8.98346
    183.49713      10.49490
    183.53376      13.63107
    183.57038      14.51698
    183.60701      15.52761
    183.64363       9.78798
    183.68026       5.67309
    183.71688       3.80793
    183.75351       2.31750
    183.79014       0.32681
    183.82676       1.33585
    183.86339      -1.65536
    183.90001      -0.89685
    183.93664       0.36140
    183.97326       0.36939
    184.00989      -1.24788
    184.04651      -3.61541
    184.08314      -1.10821
    184.11977       0.14874
    184.15639       0.53042
    184.19302       0.66184
    184.22964       2.41800
    184.26627       1.29891
    184.30289       2.67955
    184.33952       3.30993
    184.37614       3.19006
    184.41277       2.19493
    184.44940      -0.17547
    184.48602      -4.54612
    184.52265      -5.79202
    184.55927      -7.91318
    184.59590     -10.40959
    184.63252      -6.03127
    184.66915      -5.40320
    184.70577       1.59962
    184.74240       4.72718
    184.77903       3.85449
    184.81565       5.10655
    184.85228       2.73335
    184.88890       4.35990
    184.92553       3.98619
    184.96215      -1.76276
    184.99878       0.11303
    185.03540       5.48857
    185.07203       8.36386
    185.10866       4.73890
    185.14528       1.36368
    185.18191      -3.88678
    185.21853      -3.88749
    185.25516      -8.01345
    185.29178      -7.51466
    185.32841      -4.76611
    185.36503      -3.64282
    185.40166      -3.26977
    185.43829      -4.14697
    185.47491      -2.02442
    185.51154      -1.15211
    185.54816       4.59495
    185.58479      11.09177
    185.62141      15.71334
    185.65804      19.58467
    185.69466      20.20575
    185.73129      18.70158
    185.76792      20.32218
    185.80454      18.94253
    185.84117      19.31264
    185.87779      22.93250
    185.91442      25.17713
    185.95104      20.79650
    185.98767      14.41565
    186.02429      10.78454
    186.06092      10.52820
    186.09755      13.02162
    186.13417      11.76480
    186.17080       9.13274
    186.20742       7.50043
    186.24405       8.86790
    186.28067      12.61012
    186.31730      15.35210
    186.35393      14.09385
    186.39055      10.83536
    186.42718       6.57663
    186.46380       3.69267
    186.50043       5.05847
    186.53705       7.54903
    186.57368      11.28936
    186.61030      13.15446
    186.64693      11.26931
    186.68356       8.13394
    186.72018       9.49833
    186.75681       7.98749
    186.79343       5.10141
    186.83006       3.46511
    186.86668       4.57856
    186.90331       5.44179
    186.93993       3.67979
    186.97656       1.54255
    187.01319       4.03009
    187.04981       5.39239
    187.08644       1.87946
    187.12306       1.36631
    187.15969       1.47792
    187.19631       3.46431
    187.23294       5.57546
    187.26956       8.56139
    187.30619       9.17209
    187.34282       8.40756
    187.37944       6.14281
    187.41607       3.37783
    187.45269       6.11262
    187.48932       5.72219
    187.52594       5.70653
    187.56257       7.31564
    187.59919       7.42454
    187.63582       7.78320
    187.67245       8.51664
    187.70907      13.74986
    187.74570      15.85785
    187.78232      17.96562
    187.81895      20.32317
    187.85557      20.55550
    187.89220      22.28760
    187.92882      23.14448
    187.96545      21.75114
    188.00208      19.73258
    188.03870      18.08880
    188.07533      15.94480
    188.11195      12.05058
    188.14858       8.78114
    188.18520       5.63648
    188.22183       6.49160
    188.25845       6.34650
    188.29508       7.32619
    188.33171       5.30565
    188.36833       6.15990
    188.40496       6.26394
    188.44158       7.24275
    188.47821       9.84635
    188.51483      11.69973
    188.55146       8.17790
    188.58808       6.78086
    188.62471       6.00859
    188.66134       4.11112
    188.69796       3.83843
    188.73459       3.69052
    188.77121       3.04240
    188.80784       7.01907
    188.84446       1.24553
    188.88109      -0.65323
    188.91771      -0.67720
    188.95434      -0.32638
    188.99097       0.77423
    189.02759       1.62463
    189.06422       6.09982
    189.10084       9.82479
    189.13747      11.17456
    189.17409       8.52412
    189.21072       6.37347
    189.24734      10.34761
    189.28397      12.44654
    189.32060      14.42026
    189.35722      12.26877
    189.39385      10.49208
    189.43047       9.71518
    189.46710      10.56307
    189.50372      11.16076
    189.54035      16.13324
    189.57697      18.48051
    189.61360      23.95258
    189.65023      28.29945
    189.68685      27.14611
    189.72348      18.86757
    189.76010      12.71382
    189.79673       6.93486
    189.83335       6.28071
    189.86998       4.37635
    189.90660       6.97179
    189.94323       7.81703
    189.97986       9.41206
    190.01648       8.75689
    190.05311       4.60152
    190.08973       4.94596
    190.12636       7.41518
    190.16298       8.38421
    190.19961       9.85305
    190.23623       6.69668
    190.27286       6.79011
    190.30949       4.63334
    190.34611       3.85138
    190.38274       0.81921
    190.41936       4.16185
    190.45599       6.37929
    190.49261       7.97153
    190.52924       5.93858
    190.56586       6.53043
    190.60249       6.74708
    190.63912      10.08854
    190.67574       7.42980
    190.71237       9.27087
    190.74899      10.98674
    190.78562      14.70242
    190.82224      15.79290
    190.85887      16.75819
    190.89550      14.47329
    190.93212      11.18820
    190.96875      10.90291
    191.00537      12.11743
    191.04200      11.33175
    191.07862       8.29589
    191.11525       8.13483
    191.15187      10.72358
    191.18850      13.43714
    191.22513      16.65051
    191.26175      17.86369
    191.29838      17.70168
    191.33500      18.78949
    191.37163      18.25210
    191.40825      24.46452
    191.44488      26.42676
    191.48150      28.63880
    191.51813      30.85066
    191.55476      29.81233
    191.59138      31.14882
    191.62801      31.36012
    191.66463      32.19622
    191.70126      28.53215
    191.73788      27.61789
    191.77451      28.95345
    191.81113      25.91381
    191.84776      24.37400
    191.88439      22.83400
    191.92101      20.66881
    191.95764      20.87844
    191.99426      24.58789
    192.03089      21.54715
    192.06751      19.88124
    192.10414      17.09013
    192.14076      11.79885
    192.17739       9.63239
    192.21402       5.46574
    192.25064       4.17391
    192.28727       4.75690
    192.32389       7.08971
    192.36052       4.42234
    192.39714       2.00479
    192.43377       4.83706
    192.47039       7.16915
    192.50702      10.12606
    192.54365      10.83280
    192.58027      12.66435
    192.61690      10.24573
    192.65352      12.82693
    192.69015      15.65795
    192.72677      13.98879
    192.76340      17.44446
    192.80002      16.64995
    192.83665      16.85527
    192.87328      21.43541
    192.90990      21.64037
    192.94653      23.22016
    192.98315      22.79977
    193.01978      19.75421
    193.05640      21.58348
    193.09303      21.03757
    193.12965      21.99149
    193.16628      19.69523
    193.20291      21.89880
    193.23953      24.47720
    193.27616      22.43043
    193.31278      22.88348
    193.34941      24.08636
    193.38603      21.41408
    193.42266      19.86661
    193.45928      19.06898
    193.49591      15.89618
    193.53254      11.72321
    193.56916      10.92507
    193.60579       9.50176
    193.64241       8.20328
    193.67904       7.90463
    193.71566       7.23081
    193.75229       9.68183
    193.78891       9.13268
    193.82554      10.83335
    193.86217      11.40887
    193.89879      12.35921
    193.93542      11.30939
    193.97204       6.63440
    194.00867       4.83424
    194.04529       6.65892
    194.08192       9.85844
    194.11854      10.18279
    194.15517      14.00697
    194.19180      16.33099
    194.22842      20.77984
    194.26505      23.60353
    194.30167      19.67706
    194.33830      15.12542
    194.37492      11.32363
    194.41155       9.64666
    194.44817       5.21954
    194.48480       2.66725
    194.52143       6.11480
    194.55805       6.56220
    194.59468       7.63442
    194.63130      11.58149
    194.66793      13.02840
    194.70455      16.85015
    194.74118      20.04673
    194.77780      19.86816
    194.81443      20.31443
    194.85106      19.26054
    194.88768      16.83149
    194.92431      16.65228
    194.96093      17.59792
    194.99756      17.29339
    195.03418      16.48871
    195.07081      12.55887
    195.10743       8.37887
    195.14406       8.07372
    195.18069       7.14341
    195.21731       7.71294
    195.25394       7.65732
    195.29056       6.97654
    195.32719       8.29561
    195.36381       8.86452
    195.40044      15.18328
    195.43707      16.75189
    195.47369      19.94534
    195.51032      22.51364
    195.54694      26.83178
    195.58357      29.39977
    195.62019      28.46760
    195.65682      23.53529
    195.69344      20.85282
    195.73007      23.17020
    195.76670      19.61243
    195.80332      13.80450
    195.83995      13.74643
    195.87657      13.31321
    195.91320      15.00483
    195.94982      17.57130
    195.98645      20.26263
    196.02307      19.70380
    196.05970      21.64483
    196.09633      22.83570
    196.13295      21.52643
    196.16958      19.84201
    196.20620      14.03244
    196.24283      12.09773
    196.27945      14.41286
    196.31608      13.97785
    196.35270      13.91769
    196.38933      15.23239
    196.42596      14.67194
    196.46258      14.23634
    196.49921      11.30059
    196.53583      10.61470
    196.57246       6.30367
    196.60908       5.99249
    196.64571       9.93116
    196.68233      12.74470
    196.71896      13.93308
    196.75559      16.87133
    196.79221      20.43442
    196.82884      21.74738
    196.86546      25.31020
    196.90209      26.24786
    196.93871      25.31039
    196.97534      26.37278
    197.01196      25.18502
    197.04859      24.99712
    197.08522      24.55909
    197.12184      21.74591
    197.15847      22.80759
    197.19509      21.24412
    197.23172      19.80552
    197.26834      19.99178
    197.30497      16.67790
    197.34159      12.98888
    197.37822      11.79972
    197.41485       9.11042
    197.45147       8.29599
    197.48810       7.23141
    197.52472       5.91670
    197.56135       8.35185
    197.59797       8.41186
    197.63460       9.84674
    197.67122       9.65648
    197.70785      16.21608
    197.74448      17.52554
    197.78110      21.08488
    197.81773      20.01907
    197.85435      20.82813
    197.89098      23.51205
    197.92760      24.69584
    197.96423      23.00449
    198.00085      23.68801
    198.03748      26.99640
    198.07411      25.05465
    198.11073      25.48777
    198.14736      26.04575
    198.18398      24.97861
    198.22061      24.16133
    198.25723      22.21891
    198.29386      19.27637
    198.33048      14.08369
    198.36711      11.89088
    198.40374       7.94794
    198.44036      10.12987
    198.47699       9.56167
    198.51361       7.61834
    198.55024       8.29988
    198.58686       8.98129
    198.62349      10.03756
    198.66011      13.46871
    198.69674      14.77473
    198.73337      19.45562
    198.76999      24.26138
    198.80662      27.69202
    198.84324      30.24752
    198.87987      30.17790
    198.91649      26.98315
    198.95312      26.78827
    198.98974      25.59327
    199.02637      23.89814
    199.06300      24.70288
    199.09962      27.38250
    199.13625      28.31199
    199.17287      25.11636
    199.20950      25.79560
    199.24612      29.72471
    199.28275      27.52870
    199.31937      25.08256
    199.35600      22.26130
    199.39263      23.18992
    199.42925      18.99341
    199.46588      12.67178
    199.50250      10.10003
    199.53913      10.02815
    199.57575       9.83115
    199.61238       9.13403
    199.64901       2.18678
    199.68563       0.23942
    199.72226      -0.20807
    199.75888       1.46932
    199.79551       5.02159
    199.83213      10.32374
    199.86876      15.50076
    199.90538      16.05267
    199.94201      19.60446
    199.97864      17.78113
    200.01526      18.45767
    200.05189      19.38410
    200.08851      23.06041
    200.12514      15.98660
    200.16176      13.28767
    200.19839       9.96363
    200.23501       9.63946
    200.27164      10.31518
    200.30827       7.11578
    200.34489       7.04126
    200.38152       6.09163
    200.41814       7.89188
    200.45477       4.06701
    200.49139       5.36702
    200.52802       3.41692
    200.56464       3.46671
    200.60127       2.76638
    200.63790       2.19093
    200.67452       0.49037
    200.71115       0.91469
    200.74777      -1.91110
    200.78440      -0.61200
    200.82102       1.18698
    200.85765      -0.26416
    200.89427       0.65960
    200.93090       2.58324
    200.96753       4.50677
    201.00415       9.93018
    201.04078      13.97848
    201.07740      13.90168
    201.11403      16.82475
    201.15065      18.24772
    201.18728      16.92057
    201.22390      13.96832
    201.26053      10.14095
    201.29716       8.43847
    201.33378       6.11088
    201.37041       8.78319
    201.40703      14.20538
    201.44366      14.62746
    201.48028      16.67443
    201.51691      19.59629
    201.55353      24.39305
    201.59016      25.43970
    201.62679      24.86123
    201.66341      23.03266
    201.70004      19.70398
    201.73666      17.62519
    201.77329      19.54630
    201.80991      21.09230
    201.84654      20.01319
    201.88316      18.18398
    201.91979      11.97965
    201.95642       9.40022
    201.99304      12.19569
    202.02967      15.36605
    202.06629      18.66131
    202.10292      18.83145
    202.13954      18.62650
    202.17617      21.67144
    202.21279      22.46627
    202.24942      20.01100
    202.28605      17.43063
    202.32267      13.85015
    202.35930       9.39457
    202.39592       9.18888
    202.43255       8.10810
    202.46917       7.27721
    202.50580       8.19621
    202.54242       6.99012
    202.57905      10.03392
    202.61568      14.07762
    202.65230      14.37122
    202.68893      14.66472
    202.72555      15.08311
    202.76218      18.12641
    202.79880      15.29460
    202.83543      13.58770
    202.87205       6.38069
    202.90868       4.79859
    202.94531       4.84138
    202.98193       9.63408
    203.01856      11.67667
    203.05518      12.84417
    203.09181      17.63656
    203.12843      21.30386
    203.16506      21.84606
    203.20168      19.88816
    203.23831      19.05517
    203.27494      17.72208
    203.31156      14.63889
    203.34819      14.30560
    203.38481      17.59721
    203.42144      18.01373
    203.45806      16.05516
    203.49469      14.34648
    203.53131       9.51271
    203.56794       4.17885
    203.60457       2.71988
    203.64119       1.88583
    203.67782       4.67668
    203.71444      10.21743
    203.75107      14.63309
    203.78769      20.67366
    203.82432      24.58912
    203.86094      27.12950
    203.89757      28.04478
    203.93420      30.20997
    203.97082      27.37507
    204.00745      29.04007
    204.04407      21.70498
    204.08070      18.36980
    204.11732      23.03453
    204.15395      25.07416
    204.19058      25.86370
    204.22720      23.02815
    204.26383      20.06751
    204.30045      17.73178
    204.33708      14.89596
    204.37370      11.81004
    204.41033      12.84904
    204.44695       8.76294
    204.48358       6.42676
    204.52021       9.21548
    204.55683      13.37912
    204.59346      16.16766
    204.63008      15.45612
    204.66671      12.49449
    204.70333      12.28277
    204.73996      14.69596
    204.77658      13.48406
    204.81321      13.64708
    204.84984      16.18501
    204.88646      19.72285
    204.92309      19.63560
    204.95971      23.79827
    204.99634      19.83584
    205.03296      19.49833
    205.06959      18.78574
    205.10621      14.44806
    205.14284      13.23529
    205.17947       7.14744
    205.21609       7.05950
    205.25272       7.97148
    205.28934       6.38337
    205.32597       7.54517
    205.36259      13.20689
    205.39922      16.99353
    205.43584      18.03009
    205.47247      18.69155
    205.50910      20.60294
    205.54572      25.38924
    205.58235      26.05046
    205.61897      25.83659
    205.65560      27.74764
    205.69222      25.03361
    205.72885      25.31950
    205.76547      21.48030
    205.80210      17.01603
    205.83873      14.92667
    205.87535      10.46223
    205.91198       6.74771
    205.94860       2.03310
    205.98523       0.19342
    206.02185       4.35365
    206.05848       6.13881
    206.09510       6.79888
    206.13173       7.08387
    206.16836       5.36879
    206.20498       1.52862
    206.24161      -2.56162
    206.27823      -1.90195
    206.31486      -2.99235
    206.35148       2.41716
    206.38811       1.95160
    206.42473       3.86096
    206.46136       9.14525
    206.49799      12.55445
    206.53461      12.71358
    206.57124      11.49763
    206.60786       5.40660
    206.64449       3.94049
    206.68111       3.09931
    206.71774       4.88305
    206.75436       2.16671
    206.79099       0.20030
    206.82762      -0.89119
    206.86424      -3.23275
    206.90087      -3.07439
    206.93749      -2.04111
    206.97412      -3.25790
    207.01074       3.27524
    207.04737       5.30830
    207.08399       9.84128
    207.12062       9.24919
    207.15725      11.65703
    207.19387      12.31479
    207.23050      14.09748
    207.26712      13.00509
    207.30375      10.03763
    207.34037       9.19510
    207.37700      10.72750
    207.41362      14.75982
    207.45025      15.79207
    207.48688      14.94925
    207.52350      14.10635
    207.56013      14.51339
    207.59675      15.79535
    207.63338      16.20224
    207.67000      15.85906
    207.70663      15.26581
    207.74325      16.67248
    207.77988      10.45409
    207.81651       8.86062
    207.85313      10.89209
    207.88976      13.54848
    207.92638      15.95481
    207.96301      17.98606
    207.99963      18.01725
    208.03626      16.79836
    208.07288      16.20441
    208.10951      14.61039
    208.14614      11.64130
    208.18276       9.42214
    208.21939      11.32791
    208.25601      13.73362
    208.29264      15.38926
    208.32926      16.16982
    208.36589      20.82533
    208.40251      23.35576
    208.43914      28.26112
    208.47577      30.91643
    208.51239      30.57166
    208.54902      30.10182
    208.58564      25.25693
    208.62227      24.91196
    208.65889      24.19193
    208.69552      21.22183
    208.73215      24.75167
    208.76877      22.03144
    208.80540      22.43615
    208.84202      19.84079
    208.87865      16.12037
    208.91527      12.64988
    208.95190      11.55433
    208.98852      10.45871
    209.02515      11.61303
    209.06178      13.14229
    209.09840      13.29648
    209.13503      14.95061
    209.17165      19.22968
    209.20828      22.75868
    209.24490      23.53762
    209.28153      23.31649
    209.31815      22.84531
    209.35478      21.49906
    209.39141      22.90276
    209.42803      20.80638
    209.46466      20.45995
    209.50128      19.86346
    209.53791      23.51690
    209.57453      26.04528
    209.61116      27.19861
    209.64778      26.97687
    209.68441      24.63007
    209.72104      21.65821
    209.75766      19.56129
    209.79429      16.58931
    209.83091      14.11727
    209.86754      11.89517
    209.90416      11.54802
    209.94079      16.20080
    209.97741      15.97852
    210.01404      15.75619
    210.05067      16.03379
    210.08729      17.56134
    210.12392      19.58883
    210.16054      19.11626
    210.19717      17.76864
    210.23379      19.29595
    210.27042      22.57321
    210.30704      24.60041
    210.34367      24.00256
    210.38030      23.52964
    210.41692      23.05667
    210.45355      23.83364
    210.49017      20.61057
    210.52680      18.88743
    210.56342      21.03923
    210.60005      23.56598
    210.63667      27.71767
    210.67330      27.74431
    210.70993      26.64590
    210.74655      25.17242
    210.78318      24.44890
    210.81980      24.85031
    210.85643      26.25168
    210.89305      24.02799
    210.92968      23.17924
    210.96630      23.70544
    211.00293      23.48159
    211.03956      18.13268
    211.07618      15.40872
    211.11281      14.55971
    211.14943      14.96064
    211.18606      12.73652
    211.22268       9.63735
    211.25931       6.53813
    211.29593       4.43885
    211.33256       0.08952
    211.36919       0.49014
    211.40581       0.39071
    211.44244       2.91622
    211.47906       6.19168
    211.51569       9.21710
    211.55231       5.99246
    211.58894       3.14277
    211.62556       7.54303
    211.66219      10.44324
    211.69882      14.59340
    211.73544      14.61850
    211.77207      14.51856
    211.80869      17.66857
    211.84532      19.94353
    211.88194      19.09344
    211.91857      22.11829
    211.95519      17.76811
    211.99182      19.16787
    212.02845      19.19258
    212.06507      19.21724
    212.10170      13.74186
    212.13832      12.14143
    212.17495       6.79095
    212.21157       3.69042
    212.24820       2.46484
    212.28482       2.48921
    212.32145       0.38854
    212.35808      -1.08718
    212.39470      -1.06294
    212.43133      -2.66376
    212.46795      -2.63962
    212.50458      -1.86552
    212.54120      -1.71648
    212.57783       1.55753
    212.61445       6.83148
    212.65108       7.73039
    212.68771       8.00425
    212.72433      11.27807
    212.76096      12.67684
    212.79758      12.57557
    212.83421      13.22425
    212.87083      12.62289
    212.90746      13.89648
    212.94408      14.17003
    212.98071      15.81853
    213.01734      14.21699
    213.05396      16.99040
    213.09059      20.63877
    213.12721      22.53710
    213.16384      28.43539
    213.20046      30.20863
    213.23709      28.10682
    213.27372      21.25498
    213.31034      14.52809
    213.34697      11.17616
    213.38359      11.44918
    213.42022       8.84717
    213.45684       5.24511
    213.49347       1.89301
    213.53009       0.91587
    213.56672      -0.06132
    213.60335      -2.41354
    213.63997      -3.51581
    213.67660      -4.99312
    213.71322      -1.47047
    213.74985       2.17715
    213.78647       6.82471
    213.82310      11.59724
    213.85972      14.24473
    213.89635      11.64218
    213.93298      10.53959
    213.96960       9.68696
    214.00623      11.70928
    214.04285       8.98157
    214.07948       6.00382
    214.11610       0.90103
    214.15273      -2.57680
    214.18935      -5.42966
    214.22598      -8.78257
    214.26261      -9.63552
    214.29923     -11.48850
    214.33586      -7.96652
    214.37248      -7.69458
    214.40911      -8.17268
    214.44573      -6.90082
    214.48236      -8.37899
    214.51898      -6.85720
    214.55561       0.16455
    214.59224       2.56127
    214.62886       7.70794
    214.66549      11.60458
    214.70211      11.87619
    214.73874      14.39775
    214.77536      13.91929
    214.81199      15.06578
    214.84861      11.33724
    214.88524      10.73366
    214.92187       4.13005
    214.95849       0.77640
    214.99512       0.42272
    215.03174       1.44400
    215.06837       3.71525
    215.10499       5.86146
    215.14162       4.63264
    215.17824       2.90378
    215.21487      -0.45012
    215.25150       3.69596
    215.28812       8.09199
    215.32475       7.11300
    215.36137       4.50897
    215.39800       9.40491
    215.43462       6.55081
    215.47125       7.69668
    215.50787       8.59252
    215.54450       9.73832
    215.58113       8.63409
    215.61775      10.52983
    215.65438       9.67553
    215.69100       8.07121
    215.72763       3.34185
    215.76425       2.23746
    215.80088       1.75803
    215.83750      -0.72143
    215.87413      -0.95091
    215.91076       0.19457
    215.94738       1.34002
    215.98401      -0.13956
    216.02063      -4.61918
    216.05726      -4.72382
    216.09388      -6.45349
    216.13051     -11.05820
    216.16713     -12.66294
    216.20376     -13.14270
    216.24039     -16.62250
    216.27701     -16.47733
    216.31364     -12.95718
    216.35026      -7.68707
    216.38689      -4.04198
    216.42351      -4.27193
    216.46014      -6.87690
    216.49676      -5.85691
    216.53339      -5.08694
    216.57002      -5.19200
    216.60664      -7.67209
    216.64327      -7.02721
    216.67989      -7.88236
    216.71652      -2.36253
    216.75314      -0.71774
    216.78977       1.55203
    216.82639       3.69677
    216.86302       3.96648
    216.89965       3.86117
    216.93627       2.63082
    216.97290       5.02545
    217.00952       6.17006
    217.04615      10.06463
    217.08277      10.70918
    217.11940      12.35370
    217.15602      13.24820
    217.19265       9.14267
    217.22928       9.53711
    217.26590      12.43153
    217.30253      11.07592
    217.33915      11.72029
    217.37578      11.23962
    217.41240       9.75894
    217.44903      13.65323
    217.48565      16.79749
    217.52228      16.81673
    217.55891      19.21094
    217.59553      22.73013
    217.63216      23.37429
    217.66878      21.26843
    217.70541      16.03754
    217.74203      13.43163
    217.77866      13.70070
    217.81529      14.21974
    217.85191       8.48876
    217.88854       1.50776
    217.92516      -1.47328
    217.96179      -0.45433
    217.99841      -2.18540
    218.03504      -1.16650
    218.07166       2.72737
    218.10829       5.87123
    218.14492       7.64006
    218.18154       6.28387
    218.21817       2.80266
    218.25479      -1.92858
    218.29142      -4.03483
    218.32804      -6.89111
    218.36467      -6.24742
    218.40129      -6.35374
    218.43792      -5.83508
    218.47455      -2.81645
    218.51117      -3.04784
    218.54780      -2.15425
    218.58442      -2.13568
    218.62105      -6.11713
    218.65767      -9.09860
    218.69430      -8.33009
    218.73092      -7.06161
    218.76755      -9.29314
    218.80418      -8.64970
    218.84080      -7.50627
    218.87743      -7.73786
    218.91405     -11.71948
    218.95068     -13.82611
    218.98730     -17.80777
    219.02393     -15.28944
    219.06055     -15.77113
    219.09718     -17.37784
    219.13381     -16.60957
    219.17043      -9.46632
    219.20706      -4.57309
    219.24368      -3.55488
    219.28031       2.83832
    219.31693       3.98149
    219.35356       9.37465
    219.39018       9.26779
    219.42681       5.91091
    219.46344       1.92901
    219.50006      -4.05290
    219.53669      -3.40984
    219.57331      -2.64179
    219.60994      -4.99875
    219.64656      -5.73074
    219.68319      -6.58774
    219.71981      -7.44476
    219.75644      -0.92679
    219.79307      -1.53384
    219.82969      -0.51591
    219.86632      -0.37300
    219.90294      -0.23010
    219.93957      -2.46222
    219.97619      -5.56935
    220.01282      -8.05150
    220.04944      -7.28367
    220.08607      -6.64085
    220.12270      -7.12305
    220.15932      -8.60526
    220.19595      -5.08749
    220.23257      -8.81973
    220.26920      -9.17699
    220.30582      -8.90926
    220.34245      -7.26655
    220.37907      -6.49886
    220.41570      -6.85617
    220.45233      -6.33850
    220.48895      -6.57085
    220.52558      -7.05321
    220.56220      -7.16059
    220.59883      -9.01798
    220.63545     -12.12538
    220.67208     -15.60780
    220.70870     -14.84022
    220.74533     -16.32267
    220.78196     -15.05512
    220.81858     -11.66259
    220.85521      -6.89507
    220.89183      -3.00257
    220.92846       2.13992
    220.96508       3.65740
    221.00171       4.04987
    221.03833       5.06732
    221.07496       4.83476
    221.11159       0.10219
    221.14821       2.86961
    221.18484       7.51201
    221.22146      10.15441
    221.25809       8.54679
    221.29471       4.68916
    221.33134      -1.29349
    221.36796      -2.52614
    221.40459      -3.38380
    221.44122     -10.86648
    221.47784     -11.22416
    221.51447     -11.70686
    221.55109     -11.56457
    221.58772     -10.92229
    221.62434      -9.40502
    221.66097      -7.76276
    221.69759      -5.24551
    221.73422      -5.47827
    221.77085      -3.08604
    221.80747      -1.94382
    221.84410      -6.42661
    221.88072      -2.90941
    221.91735       1.85778
    221.95397       4.24996
    221.99060       5.51713
    222.02723       6.28429
    222.06385       7.42645
    222.10048       8.06859
    222.13710       8.46072
    222.17373       8.85285
    222.21035      11.61997
    222.24698      10.38708
    222.28360       3.65418
    222.32023       0.67127
    222.35686       1.56335
    222.39348       2.45543
    222.43011       2.47250
    222.46673      -0.38544
    222.50336       1.00661
    222.53998       0.39866
    222.57661      -5.33431
    222.61323      -6.56728
    222.64986     -11.30025
    222.68649     -14.40824
    222.72311     -12.64123
    222.75974     -12.99923
    222.79636      -9.10723
    222.83299      -7.71525
    222.86961     -10.44827
    222.90624     -13.18129
    222.94286     -10.78932
    222.97949      -8.27236
    223.01612     -10.25540
    223.05274      -8.61345
    223.08937     -12.97151
    223.12599      -8.45457
    223.16262      -9.18764
    223.19924     -10.54571
    223.23587     -10.27879
    223.27249     -13.01188
    223.30912     -10.74497
    223.34575      -4.22806
    223.38237      -0.46116
    223.41900      -2.44426
    223.45562      -0.30237
    223.49225      -1.91049
    223.52887      -3.14361
    223.56550      -2.50173
    223.60212      -0.35986
    223.63875      -1.71799
    223.67538       1.17387
    223.71200       0.94073
    223.74863      -6.91741
    223.78525      -9.90056
    223.82188     -13.25871
    223.85850     -15.86687
    223.89513     -18.85003
    223.93175     -19.95819
    223.96838     -17.81635
    224.00501     -17.54952
    224.04163     -17.15769
    224.07826     -22.01587
    224.11488     -19.49905
    224.15151     -21.10723
    224.18813     -23.34041
    224.22476     -23.82360
    224.26138     -20.68179
    224.29801     -18.03998
    224.33464     -15.02317
    224.37126      -8.63136
    224.40789      -4.73956
    224.44451      -5.34776
    224.48114      -3.45596
    224.51776      -1.56416
    224.55439      -3.79737
    224.59101      -4.40558
    224.62764      -7.38878
    224.66427      -7.62199
    224.70089      -6.73020
    224.73752      -6.96341
    224.77414      -3.94662
    224.81077      -3.05484
    224.84739      -0.66305
    224.88402      -2.89627
    224.92064      -5.50448
    224.95727      -9.98770
    224.99390     -15.09591
    225.03052     -15.95413
    225.06715     -19.68734
    225.10377     -18.42056
    225.14040     -18.40378
    225.17702     -16.63700
    225.21365     -15.62021
    225.25027     -12.47843
    225.28690     -17.71164
    225.32353     -19.56986
    225.36015     -18.67807
    225.39678     -21.91129
    225.43340     -23.64450
    225.47003     -22.50271
    225.50665     -19.36092
    225.54328     -19.71914
    225.57990     -18.20234
    225.61653     -18.93555
    225.65316     -13.66876
    225.68978      -7.27696
    225.72641      -1.51016
    225.76303       1.50664
    225.79966       0.02344
    225.83628      -2.20976
    225.87291      -4.44296
    225.90953      -6.05115
    225.94616      -4.40934
    225.98279      -6.26753
    226.01941      -2.87572
    226.05604      -0.98390
    226.09266      -1.96708
    226.12929      -1.70026
    226.16591       0.69156
    226.20254       0.70839
    226.23916       1.97522
    226.27579       3.74205
    226.31242      -0.61611
    226.34904      -5.47427
    226.38567      -6.58243
    226.42229      -9.81559
    226.45892     -13.04874
    226.49554     -14.78188
    226.53217     -17.89003
    226.56880     -21.99817
    226.60542     -19.98130
    226.64205     -18.21443
    226.67867     -14.19756
    226.71530     -12.55569
    226.75192      -8.16380
    226.78855      -8.52192
    226.82517      -6.88003
    226.86180      -6.48813
    226.89843      -8.22123
    226.93505      -9.20433
    226.97168     -11.68742
    227.00830     -17.92051
    227.04493     -19.15359
    227.08155     -19.88667
    227.11818     -21.36974
    227.15480     -21.47781
    227.19143     -24.58587
    227.22806     -23.19392
    227.26468     -21.17697
    227.30131     -17.66001
    227.33793     -17.26805
    227.37456     -18.87608
    227.41118     -18.23411
    227.44781     -18.71713
    227.48443     -14.45014
    227.52106      -9.80815
    227.55769     -13.79115
    227.59431     -18.77415
    227.63094     -18.13214
    227.66756     -16.36512
    227.70419     -15.72309
    227.74081     -15.83107
    227.77744     -14.18903
    227.81406     -12.79698
    227.85069      -8.90493
    227.88732     -11.38787
    227.92394     -10.24580
    227.96057     -14.10373
    227.99719     -13.21165
    228.03382     -16.19456
    228.07044     -17.92747
    228.10707     -14.28537
    228.14369     -19.89325
    228.18032     -19.87614
    228.21695     -20.35901
    228.25357     -16.09187
    228.29020     -12.94973
    228.32682     -11.93258
    228.36345      -9.91542
    228.40007      -9.39825
    228.43670     -13.13108
    228.47332     -13.23890
    228.50995     -13.22170
    228.54658     -13.95450
    228.58320      -9.81229
    228.61983      -2.42007
    228.65645      -0.65285
    228.69308      -0.38561
    228.72970      -0.24336
    228.76633      -0.85111
    228.80295      -3.45884
    228.83958      -6.19157
    228.87621      -9.29929
    228.91283      -8.65700
    228.94946      -7.26469
    228.98608      -7.24738
    229.02271      -7.23006
    229.05933      -3.96273
    229.09596      -2.69539
    229.13258      -2.80304
    229.16921      -3.66068
    229.20584      -7.26831
    229.24246      -6.87593
    229.27909      -5.35854
    229.31571      -6.59113
    229.35234      -5.69872
    229.38896      -2.80630
    229.42559      -6.78887
    229.46221      -9.52142
    229.49884      -7.75397
    229.53547      -7.23650
    229.57209      -7.59402
    229.60872      -7.95154
    229.64534      -8.55904
    229.68197     -10.41653
    229.71859     -13.27400
    229.75522     -14.75647
    229.79184     -14.11393
    229.82847     -15.84637
    229.86510     -17.57880
    229.90172     -19.18623
    229.93835     -19.66864
    229.97497     -18.52604
    230.01160     -17.75842
    230.04822     -17.36580
    230.08485     -18.59816
    230.12147     -17.45551
    230.15810     -14.18784
    230.19473     -11.67017
    230.23135     -13.52748
    230.26798     -12.75978
    230.30460     -10.11707
    230.34123      -8.47434
    230.37785     -10.95661
    230.41448     -12.93885
    230.45110     -14.17109
    230.48773     -12.02832
    230.52436     -11.51053
    230.56098     -10.36773
    230.59761     -11.09991
    230.63423     -11.08208
    230.67086     -14.68924
    230.70748     -11.04639
    230.74411      -9.77852
    230.78073      -8.76064
    230.81736      -9.86774
    230.85399      -9.97483
    230.89061     -13.45691
    230.92724     -11.68897
    230.96386     -10.67102
    231.00049     -10.77806
    231.03711     -10.01008
    231.07374      -8.24209
    231.11037      -5.09908
    231.14699      -8.58106
    231.18362     -12.68802
    231.22024     -14.41997
    231.25687     -19.15191
    231.29349     -20.50883
    231.33012     -21.74074
    231.36674     -19.84763
    231.40337     -18.82951
    231.44000     -15.43637
    231.47662     -15.79322
    231.51325     -13.15005
    231.54987     -13.75687
    231.58650     -12.98867
    231.62312     -13.09546
    231.65975     -10.95223
    231.69637     -12.55899
    231.73300     -12.16573
    231.76963     -12.39746
    231.80625     -10.00417
    231.84288      -8.73586
    231.87950      -7.71754
    231.91613      -5.44921
    231.95275     -11.05585
    231.98938     -13.28749
    232.02600     -10.39410
    232.06263      -9.12570
    232.09926      -7.35728
    232.13588      -5.58885
    232.17251      -4.82040
    232.20913      -5.67694
    232.24576      -4.53346
    232.28238      -9.38996
    232.31901     -10.87144
    232.35563     -10.97791
    232.39226      -8.20937
    232.42889      -9.81580
    232.46551     -10.67222
    232.50214     -10.40363
    232.53876      -7.88501
    232.57539      -9.61638
    232.61201      -6.72273
    232.64864      -8.45406
    232.68526      -8.18538
    232.72189      -6.54168
    232.75852      -5.14796
    232.79514      -1.75423
    232.83177       2.63952
    232.86839       2.53329
    232.90502       4.42708
    232.94164       4.82088
    232.97827       3.46471
    233.01489      -0.01645
    233.05152      -0.74759
    233.08815      -3.85372
    233.12477      -0.45982
    233.16140       1.93409
    233.19802       1.07802
    233.23465      -2.40303
    233.27127      -7.25907
    233.30790      -8.61508
    233.34452     -11.34608
    233.38115      -8.95206
    233.41778     -10.30802
    233.45440      -8.53896
    233.49103      -7.26988
    233.52765      -4.75079
    233.56428      -3.73167
    233.60090      -7.33754
    233.63753      -7.44339
    233.67415      -6.92422
    233.71078      -8.40503
    233.74741     -10.76082
    233.78403     -16.99159
    233.82066     -15.47234
    233.85728     -15.20308
    233.89391     -14.93379
    233.93053     -15.03949
    233.96716     -13.27016
    234.00378     -11.75082
    234.04041     -10.10645
    234.07704      -5.83707
    234.11366      -6.06767
    234.15029      -4.79824
    234.18691      -4.27880
    234.22354      -9.63434
    234.26016      -9.36486
    234.29679      -9.72036
    234.33341      -7.70084
    234.37004      -5.05629
    234.40667      -2.78673
    234.44329      -1.26715
    234.47992      -2.62255
    234.51654      -7.10292
    234.55317     -11.83328
    234.58979     -16.93862
    234.62642     -18.66893
    234.66304     -20.39923
    234.69967     -18.37950
    234.73630     -18.10976
    234.77292     -18.71499
    234.80955     -16.69520
    234.84617     -13.42540
    234.88280     -10.53057
    234.91942     -13.38571
    234.95605     -10.24084
    234.99267      -7.72095
    235.02930      -6.20104
    235.06593      -6.68111
    235.10255      -8.16115
    235.13918      -8.89117
    235.17580      -7.37117
    235.21243      -8.60116
    235.24905     -12.20611
    235.28568     -11.68605
    235.32230     -10.29097
    235.35893      -8.64586
    235.39556      -5.75073
    235.43218      -7.60558
    235.46881      -8.21041
    235.50543     -11.31522
    235.54206     -10.54500
    235.57868     -11.52477
    235.61531     -10.87951
    235.65194     -12.73423
    235.68856     -16.33893
    235.72519     -17.06860
    235.76181     -19.29825
    235.79844     -18.27789
    235.83506     -19.13249
    235.87169     -17.48708
    235.90831     -16.96664
    235.94494     -17.82118
    235.98157     -21.92570
    236.01819     -26.15520
    236.05482     -28.00967
    236.09144     -31.11412
    236.12807     -37.34354
    236.16469     -38.57295
    236.20132     -37.67733
    236.23794     -41.78169
    236.27457     -40.51103
    236.31120     -37.61535
    236.34782     -36.84463
    236.38445     -34.57390
    236.42107     -29.42814
    236.45770     -29.03236
    236.49432     -23.88656
    236.53095     -20.11573
    236.56757     -16.96988
    236.60420     -17.57401
    236.64083     -12.55311
    236.67745      -9.40719
    236.71408      -5.88625
    236.75070      -3.74028
    236.78733      -2.34429
    236.82395      -5.19828
    236.86058      -8.55224
    236.89720     -11.90617
    236.93383     -12.51009
    236.97046     -12.36398
    237.00708     -14.84284
    237.04371     -16.57169
    237.08033     -16.30050
    237.11696     -19.02930
    237.15358     -21.88306
    237.19021     -25.11181
    237.22683     -25.46553
    237.26346     -30.31923
    237.30009     -32.92290
    237.33671     -31.27655
    237.37334     -29.63017
    237.40996     -32.98377
    237.44659     -35.58735
    237.48321     -33.19090
    237.51984     -27.16942
    237.55646     -23.52292
    237.59309     -24.37640
    237.62972     -21.22985
    237.66634     -19.33327
    237.70297     -22.18667
    237.73959     -22.91505
    237.77622     -24.64340
    237.81284     -24.12173
    237.84947     -23.85003
    237.88609     -24.57830
    237.92272     -24.18155
    237.95935     -23.40978
    237.99597     -18.01298
    238.03260     -15.74115
    238.06922     -15.71930
    238.10585     -14.94743
    238.14247     -16.67553
    238.17910     -16.90360
    238.21572     -17.63165
    238.25235     -19.73467
    238.28898     -21.21267
    238.32560     -21.56564
    238.36223     -21.04358
    238.39885     -17.64650
    238.43548     -16.99940
    238.47210     -15.47726
    238.50873     -12.08011
    238.54535     -14.43292
    238.58198     -18.03571
    238.61861     -19.26348
    238.65523     -22.49121
    238.69186     -26.96893
    238.72848     -30.69661
    238.76511     -30.92427
    238.80173     -31.65190
    238.83836     -33.37951
    238.87498     -30.23209
    238.91161     -31.58465
    238.94824     -30.18717
    238.98486     -26.03968
    239.02149     -22.89215
    239.05811     -22.11960
    239.09474     -19.72202
    239.13136     -20.19942
    239.16799     -19.17678
    239.20461     -22.02912
    239.24124     -25.88144
    239.27787     -23.35873
    239.31449     -22.33599
    239.35112     -19.93822
    239.38774     -18.16543
    239.42437     -16.64261
    239.46099     -12.61977
    239.49762     -13.84690
    239.53424     -15.69900
    239.57087     -17.67607
    239.60750     -19.65311
    239.64412     -23.00513
    239.68075     -27.98212
    239.71737     -31.08409
    239.75400     -33.68602
    239.79062     -34.91293
    239.82725     -34.38981
    239.86387     -35.74167
    239.90050     -38.59349
    239.93713     -41.94530
    239.97375     -38.29707
    240.01038     -31.77381
    240.04700     -30.12553
    240.08363     -28.22722
    240.12025     -23.82888
    240.15688     -18.80552
    240.19351     -18.03212
    240.23013     -14.63370
    240.26676     -17.73525
    240.30338     -24.71177
    240.34001     -25.06327
    240.37663     -29.91474
    240.41326     -28.01618
    240.44988     -27.49258
    240.48651     -25.59397
    240.52314     -24.07032
    240.55976     -22.54665
    240.59639     -24.27295
    240.63301     -23.62422
    240.66964     -23.97546
    240.70626     -21.07668
    240.74289     -18.05286
    240.77951     -14.27902
    240.81614     -13.13015
    240.85277     -17.60625
    240.88939     -21.33232
    240.92602     -24.30836
    240.96264     -25.28438
    240.99927     -24.88536
    241.03589     -27.98632
    241.07252     -26.46225
    241.10914     -25.81315
    241.14577     -25.78902
    241.18240     -24.13987
    241.21902     -23.11568
    241.25565     -18.59146
    241.29227     -14.06722
    241.32890     -10.91795
    241.36552     -11.39365
    241.40215     -11.61932
    241.43877     -13.71996
    241.47540     -16.94558
    241.51203     -15.54616
    241.54865     -12.64671
    241.58528     -16.62224
    241.62190     -16.72273
    241.65853     -17.19820
    241.69515     -18.67364
    241.73178     -24.89905
    241.76840     -28.74943
    241.80503     -30.72478
    241.84166     -29.07510
    241.87828     -30.05039
    241.91491     -28.52565
    241.95153     -24.75088
    241.98816     -24.72608
    242.02478     -26.95126
    242.06141     -25.67640
    242.09803     -24.27652
    242.13466     -23.00160
    242.17129     -20.22666
    242.20791     -16.95168
    242.24454     -17.42668
    242.28116     -15.27665
    242.31779     -15.37658
    242.35441     -11.60149
    242.39104     -11.07637
    242.42766     -14.17621
    242.46429     -16.15103
    242.50092     -10.37582
    242.53754      -5.47558
    242.57417      -4.70030
    242.61079      -5.17500
    242.64742      -5.14967
    242.68404      -6.12431
    242.72067      -8.72392
    242.75729     -10.19849
    242.79392     -11.67304
    242.83055     -13.52256
    242.86717     -16.12205
    242.90380     -16.34650
    242.94042     -20.94593
    242.97705     -22.17033
    243.01367     -21.64470
    243.05030     -23.74403
    243.08692     -24.59334
    243.12355     -26.44261
    243.16018     -26.04186
    243.19680     -25.26607
    243.23343     -24.11526
    243.27005     -25.58941
    243.30668     -22.81354
    243.34330     -20.03762
    243.37993     -18.88669
    243.41655     -18.48572
    243.45318     -19.45972
    243.48981     -19.30869
    243.52643     -15.65763
    243.56306     -16.75654
    243.59968     -17.85542
    243.63631     -15.70427
    243.67293     -18.92809
    243.70956     -19.90187
    243.74618     -20.75063
    243.78281     -20.84935
    243.81944     -22.32304
    243.85606     -26.79671
    243.89269     -29.77034
    243.92931     -31.24394
    243.96594     -28.34251
    244.00256     -27.56605
    244.03919     -21.41456
    244.07581     -18.63803
    244.11244     -18.36148
    244.14907     -20.45990
    244.18569     -21.68328
    244.22232     -27.53163
    244.25894     -28.75495
    244.29557     -29.22824
    244.33219     -26.82650
    244.36882     -26.79973
    244.40545     -25.14793
    244.44207     -22.12109
    244.47870     -19.09423
    244.51532     -18.44233
    244.55195     -18.29040
    244.58857     -18.51344
    244.62520     -20.11145
    244.66182     -16.95943
    244.69845     -12.68237
    244.73508     -15.03029
    244.77170     -16.75317
    244.80833     -19.35102
    244.84495     -20.69884
    244.88158     -18.79663
    244.91820     -14.89439
    244.95483     -14.11711
    244.99145     -14.21481
    245.02808     -14.43747
    245.06471     -16.41010
    245.10133     -18.13269
    245.13796     -18.48026
    245.17458     -18.70280
    245.21121     -23.17530
    245.24783     -27.64777
    245.28446     -28.49522
    245.32108     -23.71762
    245.35771     -22.19000
    245.39434     -20.91234
    245.43096     -23.25965
    245.46759     -23.10694
    245.50421     -26.70418
    245.54084     -32.67640
    245.57746     -40.39859
    245.61409     -41.87074
    245.65071     -39.21786
    245.68734     -35.93995
    245.72397     -34.78701
    245.76059     -33.13403
    245.79722     -29.98102
    245.83384     -30.95298
    245.87047     -29.54991
    245.90709     -28.14681
    245.94372     -25.99367
    245.98034     -26.84051
    246.01697     -26.18731
    246.05360     -28.15907
    246.09022     -28.38081
    246.12685     -26.60251
    246.16347     -22.57418
    246.20010     -19.79583
    246.23672     -15.64243
    246.27335      -9.73901
    246.30997     -10.46055
    246.34660     -10.93206
    246.38323     -13.27853
    246.41985     -10.24998
    246.45648     -13.22139
    246.49310     -12.31777
    246.52973     -14.78912
    246.56635     -16.76044
    246.60298     -16.23172
    246.63960     -16.20297
    246.67623     -19.54919
    246.71286     -22.52037
    246.74948     -25.86653
    246.78611     -26.96264
    246.82273     -26.18374
    246.85936     -28.02979
    246.89598     -33.37581
    246.93261     -31.22181
    246.96923     -33.31776
    247.00586     -34.53869
    247.04249     -29.88458
    247.07911     -23.10544
    247.11574     -18.45126
    247.15236     -16.29706
    247.18899     -16.51782
    247.22561     -16.98855
    247.26224     -21.83424
    247.29886     -24.30491
    247.33549     -26.27554
    247.37212     -27.62113
    247.40874     -25.09170
    247.44537     -20.81223
    247.48199     -19.40773
    247.51862     -16.25320
    247.55524     -19.72363
    247.59187     -20.31903
    247.62849     -22.03940
    247.66512     -24.88473
    247.70175     -24.35503
    247.73837     -24.82530
    247.77500     -22.79554
    247.81162     -21.01575
    247.84825     -17.48592
    247.88487     -16.45605
    247.92150     -16.17616
    247.95812     -14.64623
    247.99475     -10.86627
    248.03138     -10.21127
    248.06800      -8.68124
    248.10463      -9.02618
    248.14125      -4.74609
    248.17788      -2.46596
    248.21450      -3.18580
    248.25113      -4.28061
    248.28775      -8.87538
    248.32438     -10.59512
    248.36101     -12.31483
    248.39763     -14.03450
    248.43426     -14.50414
    248.47088     -17.34875
    248.50751     -17.69333
    248.54413     -18.91287
    248.58076     -18.38238
    248.61738     -19.60185
    248.65401     -16.94629
    248.69064     -13.79070
    248.72726     -15.13508
    248.76389     -15.47942
    248.80051     -20.19873
    248.83714     -21.66800
    248.87376     -25.51225
    248.91039     -27.85645
    248.94702     -29.57563
    248.98364     -32.66978
    249.02027     -31.63888
    249.05689     -30.35796
    249.09352     -28.82700
    249.13014     -27.54601
    249.16677     -26.51498
    249.20339     -25.48392
    249.24002     -19.82784
    249.27665     -16.42171
    249.31327     -16.39055
    249.34990     -16.35936
    249.38652     -18.32814
    249.42315     -22.04688
    249.45977     -22.26559
    249.49640     -24.85926
    249.53302     -24.20290
    249.56965     -24.17151
    249.60628     -26.51509
    249.64290     -24.10863
    249.67953     -23.82713
    249.71615     -25.17061
    249.75278     -23.51405
    249.78940     -25.98246
    249.82603     -20.70083
    249.86265     -24.79417
    249.89928     -29.38747
    249.93591     -36.10574
    249.97253     -38.19899
    250.00916     -37.04219
    250.04578     -36.01036
    250.08241     -35.97850
    250.11903     -33.44661
    250.15566     -26.53968
    250.19228     -21.13272
    250.22891     -13.72572
    250.26554     -16.06869
    250.30216     -13.91163
    250.33879     -14.00453
    250.37541     -15.34740
    250.41204     -15.69024
    250.44866     -13.53304
    250.48529     -13.25081
    250.52191     -14.09354
    250.55854     -11.81124
    250.59517     -13.15391
    250.63179     -15.24654
    250.66842     -12.96415
    250.70504     -15.05671
    250.74167     -15.27425
    250.77829     -12.24175
    250.81492      -8.08421
    250.85154      -9.67664
    250.88817     -10.01904
    250.92480     -13.61141
    250.96142     -17.20374
    250.99805     -19.04604
    251.03467     -23.63830
    251.07130     -25.73053
    251.10792     -23.32272
    251.14455     -19.03988
    251.18117     -20.63201
    251.21780     -17.59911
    251.25443     -16.56617
    251.29105      -8.65820
    251.32768      -3.12519
    251.36430       3.28285
    251.40093       9.19093
    251.43755      14.84903
    251.47418      13.50718
    251.51080      13.29035
    251.54743       8.82356
    251.58406       2.98180
    251.62068      -1.73492
    251.65731      -8.70161
    251.69393     -12.54327
    251.73056     -16.13489
    251.76718     -14.60147
    251.80381     -11.44303
    251.84043     -10.78455
    251.87706     -12.87604
    251.91369     -13.59249
    251.95031     -11.43391
    251.98694     -11.40029
    252.02356      -7.24164
    252.06019      -5.70796
    252.09681      -9.04925
    252.13344      -8.76550
    252.17006      -9.48171
    252.20669      -9.32289
    252.24332      -9.91404
    252.27994     -11.13016
    252.31657     -12.22124
    252.35319     -15.43729
    252.38982     -12.77830
    252.42644     -12.36928
    252.46307     -14.83522
    252.49969     -15.30114
    252.53632     -16.14201
    252.57295     -13.60786
    252.60957     -14.32367
    252.64620     -14.41444
    252.68282     -17.25519
    252.71945     -22.34590
    252.75607     -23.56157
    252.79270     -26.90221
    252.82932     -26.74281
    252.86595     -27.08339
    252.90258     -26.92393
    252.93920     -27.51443
    252.97583     -28.47991
    253.01245     -22.82035
    253.04908     -22.03575
    253.08570     -18.37612
    253.12233     -22.46646
    253.15895     -20.43176
    253.19558     -21.27203
    253.23221     -19.98726
    253.26883     -19.57747
    253.30546     -20.04263
    253.34208     -18.75777
    253.37871     -17.47287
    253.41533     -16.68793
    253.45196     -16.15297
    253.48859     -16.61796
    253.52521     -17.33293
    253.56184     -18.92286
    253.59846     -18.76276
    253.63509     -17.97762
    253.67171     -17.94245
    253.70834     -16.78224
    253.74496     -16.62201
    253.78159     -13.46173
    253.81822     -10.42643
    253.85484     -10.26609
    253.89147     -11.48071
    253.92809     -10.44531
    253.96472     -11.03487
    254.00134     -12.74939
    254.03797     -17.21388
    254.07459     -23.67834
    254.11122     -27.14277
    254.14785     -28.10715
    254.18447     -28.57151
    254.22110     -27.66083
    254.25772     -27.00012
    254.29435     -24.21438
    254.33097     -23.55360
    254.36760     -23.51779
    254.40422     -27.23194
    254.44085     -30.07106
    254.47748     -32.28515
    254.51410     -36.12420
    254.55073     -36.33822
    254.58735     -34.17720
    254.62398     -32.39116
    254.66060     -32.35507
    254.69723     -31.69395
    254.73385     -30.03281
    254.77048     -22.74662
    254.80711     -19.46041
    254.84373     -14.17416
    254.88036     -12.76287
    254.91698     -15.47655
    254.95361     -16.69020
    254.99023     -20.90382
    255.02686     -24.86740
    255.06348     -27.08094
    255.10011     -29.04446
    255.13674     -29.13294
    255.17336     -26.47138
    255.20999     -24.55980
    255.24661     -25.89817
    255.28324     -26.98652
    255.31986     -28.44983
    255.35649     -32.41311
    255.39311     -30.00135
    255.42974     -24.33956
    255.46637     -19.92774
    255.50299     -19.39089
    255.53962     -22.97899
    255.57624     -24.31707
    255.61287     -28.03011
    255.64949     -32.86813
    255.68612     -34.70610
    255.72274     -33.41904
    255.75937     -32.88195
    255.79600     -28.21983
    255.83262     -24.43266
    255.86925     -20.52048
    255.90587     -16.23325
    255.94250     -13.32099
    255.97912     -13.15870
    256.01575     -12.12137
    256.05237     -14.95901
    256.08900     -15.42162
    256.12563     -11.75920
    256.16225     -12.97173
    256.19888     -10.18424
    256.23550      -6.52171
    256.27213      -5.85915
    256.30875      -6.94656
    256.34538      -6.28393
    256.38200      -8.87127
    256.41863      -8.45858
    256.45526      -6.67085
    256.49188      -3.63309
    256.52851       1.65470
    256.56513       6.69253
    256.60176       4.98039
    256.63838       2.89329
    256.67501      -5.19379
    256.71163      -8.40583
    256.74826     -11.49283
    256.78489     -11.20481
    256.82151     -13.79174
    256.85814     -15.12865
    256.89476     -15.34052
    256.93139     -15.30236
    256.96801     -14.63917
    257.00464     -14.35094
    257.04126     -13.43768
    257.07789     -14.02439
    257.11452     -16.23606
    257.15114     -20.69770
    257.18777     -22.90931
    257.22439     -22.24588
    257.26102     -23.20742
    257.29764     -23.04393
    257.33427     -20.75540
    257.37089     -22.09184
    257.40752     -21.55325
    257.44415     -17.51463
    257.48077     -13.72597
    257.51740     -11.06227
    257.55402     -12.02355
    257.59065     -16.23479
    257.62727     -19.82100
    257.66390     -20.40718
    257.70052     -18.99332
    257.73715     -17.20443
    257.77378     -13.41551
    257.81040      -9.25155
    257.84703      -5.96256
    257.88365      -3.17354
    257.92028      -2.00948
    257.95690      -2.47040
    257.99353      -1.55627
    258.03016       0.60788
    258.06678      -3.22793
    258.10341      -5.06371
    258.14003      -6.39946
    258.17666      -7.73517
    258.21328     -11.57086
    258.24991      -8.40650
    258.28653      -7.36712
    258.32316      -8.82770
    258.35979     -10.78825
    258.39641     -10.62377
    258.43304      -9.33425
    258.46966     -10.04470
    258.50629     -16.50512
    258.54291     -18.59051
    258.57954     -16.30086
    258.61616     -15.63618
    258.65279     -12.47147
    258.68942     -16.18172
    258.72604     -24.51694
    258.76267     -27.10213
    258.79929     -23.93729
    258.83592     -19.89742
    258.87254     -13.73251
    258.90917     -10.94256
    258.94579      -5.40259
    258.98242      -3.23758
    259.01905      -2.19754
    259.05567      -3.78247
    259.09230      -6.24237
    259.12892      -5.95223
    259.16555      -8.53706
    259.20217     -11.37186
    259.23880     -15.83162
    259.27542     -19.16636
    259.31205     -23.37605
    259.34868     -27.21073
    259.38530     -30.42036
    259.42193     -29.62996
    259.45855     -27.96453
    259.49518     -27.54907
    259.53180     -25.75858
    259.56843     -24.21805
    259.60505     -22.67749
    259.64168     -20.51190
    259.67831     -16.22128
    259.71493     -17.05562
    259.75156     -16.63993
    259.78818     -17.34921
    259.82481     -19.18346
    259.86143     -20.26767
    259.89806     -22.10185
    259.93468     -22.93600
    259.97131     -21.77012
    260.00794     -15.10421
    260.04456     -10.93826
    260.08119     -10.02228
    260.11781      -7.98127
    260.15444      -5.19023
    260.19106      -4.77415
    260.22769      -9.60805
    260.26431     -17.06691
    260.30094     -22.90073
    260.33757     -30.98453
    260.37419     -27.31830
    260.41082     -26.40203
    260.44744     -21.23573
    260.48407     -19.06940
    260.52069     -18.52804
    260.55732     -16.11164
    260.59394     -15.32021
    260.63057     -15.40375
    260.66720     -15.73726
    260.70382     -16.19574
    260.74045     -15.65418
    260.77707     -14.48759
    260.81370     -15.07098
    260.85032     -13.52933
    260.88695     -11.48764
    260.92357     -11.44593
    260.96020     -11.52918
    260.99683     -11.61241
    261.03345     -12.94560
    261.07008     -18.27875
    261.10670     -20.36188
    261.14333     -21.19498
    261.17995     -20.02804
    261.21658     -21.61107
    261.25320     -19.31907
    261.28983     -20.02704
    261.32646     -20.98498
    261.36308     -20.56789
    261.39971     -20.77576
    261.43633     -21.48360
    261.47296     -18.81641
    261.50958     -19.39919
    261.54621     -16.48194
    261.58283     -15.56466
    261.61946     -20.77234
    261.65609     -19.98000
    261.69271     -24.43762
    261.72934     -28.27021
    261.76596     -28.60277
    261.80259     -26.93530
    261.83921     -24.26779
    261.87584     -19.35026
    261.91246     -18.43269
    261.94909     -15.76510
    261.98572     -16.59747
    262.02234     -17.55481
    262.05897     -16.51212
    262.09559     -13.46939
    262.13222     -13.80164
    262.16884     -12.13386
    262.20547      -6.34104
    262.24209      -4.42320
    262.27872      -7.13032
    262.31535     -10.83741
    262.35197     -15.66947
    262.38860     -15.12650
    262.42522     -15.08350
    262.46185     -14.79047
    262.49847     -14.99740
    262.53510     -15.32931
    262.57173     -10.91118
    262.60835     -13.49302
    262.64498     -17.07484
    262.68160     -20.15662
    262.71823     -16.61337
    262.75485     -16.19509
    262.79148     -13.65178
    262.82810     -14.10844
    262.86473     -13.19006
    262.90136     -12.77166
    262.93798     -15.60323
    262.97461     -16.93476
    263.01123     -18.26627
    263.04786     -20.72274
    263.08448     -21.42918
    263.12111     -26.51060
    263.15773     -31.46698
    263.19436     -30.54833
    263.23099     -28.25465
    263.26761     -25.21094
    263.30424     -19.91720
    263.34086     -21.24843
    263.37749     -21.07963
    263.41411     -22.16080
    263.45074     -21.74194
    263.48736     -21.94804
    263.52399     -20.15412
    263.56062     -19.36017
    263.59724     -22.19118
    263.63387     -23.64717
    263.67049     -21.22813
    263.70712     -20.43405
    263.74374     -19.13995
    263.78037     -21.84581
    263.81699     -19.17665
    263.85362     -18.50746
    263.89025     -13.08823
    263.92687     -12.41897
    263.96350     -13.74969
    264.00012     -14.83037
    264.03675     -15.03603
    264.07337     -16.24165
    264.11000     -15.32224
    264.14662     -19.27781
    264.18325     -15.48334
    264.21988     -20.56385
    264.25650     -18.14432
    264.29313     -18.22477
    264.32975     -16.05518
    264.36638     -10.88557
    264.40300     -10.59092
    264.43963      -8.92125
    264.47625     -10.37654
    264.51288     -11.83181
    264.54951     -11.41204
    264.58613      -6.74225
    264.62276      -4.44743
    264.65938      -1.40257
    264.69601       3.01731
    264.73263       7.81222
    264.76926       6.98217
    264.80588       4.52714
    264.84251      -0.67786
    264.87914      -9.25783
    264.91576     -13.58777
    264.95239     -19.29268
    264.98901     -21.62256
    265.02564     -22.95241
    265.06226     -22.40724
    265.09889     -16.48703
    265.13551     -12.94179
    265.17214     -10.14652
    265.20877      -6.47623
    265.24539      -6.93091
    265.28202      -3.38555
    265.31864      -1.46517
    265.35527      -1.04476
    265.39189      -2.74931
    265.42852      -1.07884
    265.46514       2.96665
    265.50177       4.38718
    265.53840      -0.81726
    265.57502      -1.64667
    265.61165      -0.47606
    265.64827      -1.43041
    265.68490      -3.25974
    265.72152      -3.46403
    265.75815      -5.41830
    265.79477      -8.12254
    265.83140      -8.70175
    265.86803     -14.78093
    265.90465     -16.61008
    265.94128     -17.81421
    265.97790     -20.26830
    266.01453     -21.09737
    266.05115     -24.17641
    266.08778     -25.63042
    266.12440     -27.33440
    266.16103     -25.41335
    266.19766     -23.86727
    266.23428     -23.19617
    266.27091     -21.52503
    266.30753     -18.35387
    266.34416     -19.43268
    266.38078     -16.13646
    266.41741     -15.96521
    266.45403     -13.04394
    266.49066     -11.37263
    266.52729      -8.95130
    266.56391     -11.90494
    266.60054     -12.85855
    266.63716     -16.93713
    266.67379     -19.76568
    266.71041     -18.09421
    266.74704     -14.67271
    266.78366     -12.37617
    266.82029      -8.20462
    266.85692      -8.65803
    266.89354      -8.73641
    266.93017      -6.81477
    266.96679      -7.51810
    267.00342      -7.34640
    267.04004      -6.04967
    267.07667      -5.87792
    267.11330      -5.45613
    267.14992      -3.28432
    267.18655      -4.98748
    267.22317      -5.44061
    267.25980      -7.89372
    267.29642     -10.22180
    267.33305     -13.17485
    267.36967     -16.87787
    267.40630     -18.08086
    267.44293     -17.40883
    267.47955     -14.61177
    267.51618     -11.18968
    267.55280      -6.76756
    267.58943      -3.59542
    267.62605      -1.17325
    267.66268      -7.12605
    267.69930      -7.70382
    267.73593      -7.78157
    267.77256     -10.23429
    267.80918     -11.43698
    267.84581     -12.26464
    267.88243     -11.84228
    267.91906     -11.79489
    267.95568     -11.24747
    267.99231     -10.45002
    268.02893     -10.15255
    268.06556      -7.23005
    268.10219      -5.05752
    268.13881      -3.38497
    268.17544       0.66261
    268.21206      -0.16478
    268.24869      -1.49215
    268.28531      -3.06948
    268.32194      -5.52179
    268.35856     -14.59908
    268.39519     -17.42634
    268.43182     -20.37857
    268.46844     -22.08077
    268.50507     -21.53294
    268.54169     -27.11009
    268.57832     -26.81222
    268.61494     -30.01431
    268.65157     -32.34138
    268.68819     -27.54343
    268.72482     -24.37044
    268.76145     -23.19743
    268.79807     -19.27439
    268.83470     -14.35133
    268.87132     -14.17824
    268.90795     -13.75512
    268.94457     -18.83198
    268.98120     -19.40881
    269.01782     -18.36061
    269.05445     -14.93739
    269.09108      -9.51414
    269.12770      -6.21586
    269.16433      -0.66756
    269.20095       3.25577
    269.23758       0.92912
    269.27420      -0.02250
    269.31083      -2.97409
    269.34745      -4.92566
    269.38408      -9.37720
    269.42071     -10.32871
    269.45733     -10.03020
    269.49396      -8.60666
    269.53058      -5.93310
    269.56721      -7.00951
    269.60383      -4.58590
    269.64046       1.83774
    269.67708       7.76141
    269.71371      11.93510
    269.75034      10.48382
    269.78696       8.15757
    269.82359       4.45634
    269.86021       3.50513
    269.89684       5.42895
    269.93346       7.35280
    269.97009       2.02667
    270.00671       4.95057
    270.04334      11.37450
    270.07997      14.04845
    270.11659      15.47242
    270.15322      15.39642
    270.18984      14.57045
    270.22647      14.61950
    270.26309      16.91857
    270.29972      16.21767
    270.33634      15.14180
    270.37297      11.56595
    270.40960       8.86513
    270.44622       4.66434
    270.48285      -0.03644
    270.51947      -1.48718
    270.55610      -2.06290
    270.59272      -4.76360
    270.62935      -5.83927
    270.66597      -6.53992
    270.70260      -4.61554
    270.73923      -0.81614
    270.77585       0.10829
    270.81248      -1.59226
    270.84910      -2.04278
    270.88573      -6.36827
    270.92235     -10.31875
    270.95898     -10.01920
    270.99560      -5.84462
    271.03223      -6.54502
    271.06886      -5.12039
    271.10548      -5.69574
    271.14211      -7.39606
    271.17873      -8.34636
    271.21536      -5.42164
    271.25198      -4.37189
    271.28861      -3.94711
    271.32524      -1.14732
    271.36186       1.52751
    271.39849       3.20235
    271.43511       0.62722
    271.47174      -0.32288
    271.50836      -0.52296
    271.54499       2.02698
    271.58161      -1.54805
    271.61824      -5.87306
    271.65487      -8.69804
    271.69149      -8.27300
    271.72812      -6.72293
    271.76474      -6.79785
    271.80137      -5.74773
    271.83799      -5.19760
    271.87462      -4.02244
    271.91124      -1.09725
    271.94787      -1.42204
    271.98450       0.75319
    272.02112       2.80344
    272.05775       3.35372
    272.09437       3.40403
    272.13100       2.45435
    272.16762       4.00471
    272.20425       1.93008
    272.24087       5.10548
    272.27750       4.28090
    272.31413       5.20634
    272.35075       5.50681
    272.38738       2.18230
    272.42400       1.35782
    272.46063      -0.46664
    272.49725      -0.04108
    272.53388      -0.36550
    272.57050      -0.31489
    272.60713      -0.51426
    272.64376      -1.46360
    272.68038      -0.78792
    272.71701      -3.48722
    272.75363      -7.31150
    272.79026      -5.63575
    272.82688      -2.08498
    272.86351       2.59082
    272.90013       6.39163
    272.93676      10.31747
    272.97339       9.36833
    273.01001       7.66922
    273.04664       3.97013
    273.08326       2.39606
    273.11989       0.19701
    273.15651      -8.00201
    273.19314      -8.45102
    273.22976      -7.27499
    273.26639      -3.84895
    273.30302       2.82712
    273.33964       6.62821
    273.37627       8.30432
    273.41289      10.85545
    273.44952       9.65661
    273.48614       8.58279
    273.52277       7.00899
    273.55939       8.81021
    273.59602       8.48646
    273.63265      10.78773
    273.66927      12.83902
    273.70590      14.39033
    273.74252      15.44167
    273.77915      17.24302
    273.81577      16.66940
    273.85240      15.97080
    273.88902      16.14722
    273.92565      15.19867
    273.96228      11.75014
    273.99890      10.92663
    274.03553       8.60314
    274.07215      12.27967
    274.10878      12.58122
    274.14540       7.13280
    274.18203       5.30940
    274.21865      11.61102
    274.25528      13.03766
    274.29191      12.33932
    274.32853      11.89100
    274.36516       5.06771
    274.40178       2.49444
    274.43841       0.67119
    274.47503      -1.02704
    274.51166       0.02475
    274.54828       3.95156
    274.58491       8.87840
    274.62154       9.43025
    274.65816       7.98213
    274.69479       8.40903
    274.73141       6.96094
    274.76804       4.01288
    274.80466       1.43985
    274.84129      -2.88317
    274.87791      -2.83117
    274.91454      -0.90414
    274.95117       8.27290
    274.98779       9.82497
    275.02442      14.62705
    275.06104      16.67916
    275.09767      18.98129
    275.13429      23.90844
    275.17092      21.21061
    275.20754      15.76280
    275.24417       9.69001
    275.28080       7.49225
    275.31742       9.04450
    275.35405      11.22177
    275.39067      10.14907
    275.42730      12.07638
    275.46392      12.75372
    275.50055      14.30607
    275.53717      13.85845
    275.57380      10.78584
    275.61043       7.46326
    275.64705       6.51569
    275.68368       4.44315
    275.72030       6.74563
    275.75693       9.42312
    275.79355       8.97564
    275.83018       6.77818
    275.86681       9.83073
    275.90343      12.13331
    275.94006       8.68591
    275.97668      12.23853
    276.01331      15.54116
    276.04993      21.84382
    276.08656      19.77149
    276.12318      15.57419
    276.15981      12.62691
    276.19644       7.92964
    276.23306      10.35740
    276.26969      13.66017
    276.30631      16.08797
    276.34294      21.26578
    276.37956      20.44361
    276.41619      19.49647
    276.45281      20.29934
    276.48944      18.22723
    276.52607      18.53014
    276.56269      17.45807
    276.59932      19.38602
    276.63594      17.68899
    276.67257      12.49197
    276.70919      11.29498
    276.74582       8.47301
    276.78244       8.02605
    276.81907       6.32912
    276.85570       7.88220
    276.89232      11.43530
    276.92895      14.36342
    276.96557      15.04156
    277.00220      14.46972
    277.03882      14.02290
    277.07545       7.45109
    277.11207       6.12931
    277.14870       3.68254
    277.18533      -0.76421
    277.22195       0.16406
    277.25858       3.96735
    277.29520       8.39566
    277.33183      12.32399
    277.36845      14.00233
    277.40508      13.55569
    277.44170      14.23408
    277.47833      14.78747
    277.51496      15.09089
    277.55158      11.26933
    277.58821       9.44778
    277.62483       9.25126
    277.66146      12.42975
    277.69808      15.10825
    277.73471      19.28679
    277.77133      22.46533
    277.80796      18.51889
    277.84459      15.07247
    277.88121      11.25107
    277.91784      10.30469
    277.95446      14.23332
    277.99109      16.53697
    278.02771      18.84064
    278.06434      17.26933
    278.10096      19.32304
    278.13759      22.50176
    278.17422      20.80550
    278.21084      21.60925
    278.24747      19.03803
    278.28409      17.46682
    278.32072      13.14563
    278.35734      10.07446
    278.39397       4.75331
    278.43059       5.05717
    278.46722       7.11105
    278.50385      10.66494
    278.54047      12.09386
    278.57710      16.27279
    278.61372      14.57674
    278.65035      13.88070
    278.68697      14.80968
    278.72360      12.73868
    278.76022      14.04270
    278.79685      14.34673
    278.83348      13.27578
    278.87010      14.45485
    278.90673      17.50893
    278.94335      19.93803
    278.97998      22.11715
    279.01660      20.92129
    279.05323      21.35043
    279.08985      21.15460
    279.12648      20.20879
    279.16311      22.51298
    279.19973      23.69220
    279.23636      25.12143
    279.27298      25.92568
    279.30961      26.22995
    279.34623      31.15923
    279.38286      36.08852
    279.41948      37.01784
    279.45611      34.82217
    279.49274      33.25151
    279.52936      24.43088
    279.56599      20.73526
    279.60261      16.91465
    279.63924      12.34406
    279.67586       7.02349
    279.71249       2.70293
    279.74911       6.00739
    279.78574       8.18686
    279.82237      10.49135
    279.85899      14.67086
    279.89562      16.35038
    279.93224      18.40491
    279.96887      17.70947
    280.00549      19.63904
    280.04212      19.69362
    280.07874      21.12322
    280.11537      23.55283
    280.15200      26.60746
    280.18862      27.03711
    280.22525      26.21677
    280.26187      25.89644
    280.29850      23.32614
    280.33512      20.63084
    280.37175      19.31056
    280.40838      21.74030
    280.44500      20.67005
    280.48163      22.47481
    280.51825      22.27959
    280.55488      21.95939
    280.59150      25.01420
    280.62813      25.94403
    280.66475      29.24887
    280.70138      33.55373
    280.73801      35.85860
    280.77463      34.78848
    280.81126      31.84338
    280.84788      29.39830
    280.88451      29.07823
    280.92113      27.50817
    280.95776      31.06313
    280.99438      36.49310
    281.03101      41.17308
    281.06764      43.35309
    281.10426      38.78310
    281.14089      33.33813
    281.17751      26.76817
    281.21414      26.19823
    281.25076      23.75331
    281.28739      24.80839
    281.32401      20.61349
    281.36064      19.16861
    281.39727      18.97374
    281.43389      19.02888
    281.47052      17.83403
    281.50714      17.63921
    281.54377      17.19439
    281.58039      21.74959
    281.61702      21.92980
    281.65364      24.61002
    281.69027      27.41526
    281.72690      27.22051
    281.76352      31.02578
    281.80015      30.20606
    281.83677      30.63635
    281.87340      32.31666
    281.91002      34.74698
    281.94665      34.42731
    281.98327      32.10766
    282.01990      32.28802
    282.05653      30.71839
    282.09315      28.27378
    282.12978      29.32918
    282.16640      26.63459
    282.20303      26.94002
    282.23965      28.74545
    282.27628      25.80090
    282.31290      25.85637
    282.34953      25.91185
    282.38616      28.71734
    282.42278      25.64784
    282.45941      26.32836
    282.49603      28.00889
    282.53266      28.06443
    282.56928      26.99498
    282.60591      26.17555
    282.64253      29.73113
    282.67916      29.91172
    282.71579      30.96732
    282.75241      27.27294
    282.78904      28.20357
    282.82566      27.38421
    282.86229      28.31487
    282.89891      29.12053
    282.93554      32.67620
    282.97216      34.73190
    283.00879      31.78760
    283.04542      29.59331
    283.08204      26.64904
    283.11867      24.57978
    283.15529      24.63553
    283.19192      27.56629
    283.22854      23.12206
    283.26517      24.30285
    283.30179      22.10865
    283.33842      20.53946
    283.37505      18.34528
    283.41167      18.52611
    283.44830      16.33195
    283.48492      21.88781
    283.52155      26.94368
    283.55817      29.12456
    283.59480      28.68045
    283.63142      27.23635
    283.66805      22.04226
    283.70468      21.09819
    283.74130      20.15412
    283.77793      23.46007
    283.81455      21.01603
    283.85118      23.44700
    283.88780      29.12798
    283.92443      31.05897
    283.96105      35.86497
    283.99768      36.17099
    284.03431      35.22701
    284.07093      37.15805
    284.10756      38.46409
    284.14418      36.14515
    284.18081      38.57622
    284.21743      38.63230
    284.25406      41.68839
    284.29068      42.86949
    284.32731      46.30060
    284.36394      42.60672
    284.40056      39.66285
    284.43719      35.34399
    284.47381      29.77514
    284.51044      29.95630
    284.54706      29.88748
    284.58369      35.56866
    284.62031      37.74986
    284.65694      42.55606
    284.69357      43.23727
    284.73019      47.29350
    284.76682      49.09973
    284.80344      50.15598
    284.84007      49.58723
    284.87669      50.14349
    284.91332      47.94976
    284.94995      50.75605
    284.98657      49.43734
    285.02320      48.74364
    285.05982      49.92496
    285.09645      46.73129
    285.13307      42.91261
    285.16970      39.34396
    285.20632      34.27531
    285.24295      28.33167
    285.27958      26.63804
    285.31620      25.31942
    285.35283      25.37581
    285.38945      27.18221
    285.42608      25.73861
    285.46270      25.42003
    285.49933      26.35146
    285.53595      25.90789
    285.57258      26.21434
    285.60921      25.39579
    285.64583      26.95225
    285.68246      32.00872
    285.71908      35.19020
    285.75571      34.74670
    285.79233      37.42819
    285.82896      37.48470
    285.86558      37.04121
    285.90221      39.59774
    285.93884      42.02927
    285.97546      36.96081
    286.01209      34.39236
    286.04871      32.82392
    286.08534      31.88049
    286.12196      33.18707
    286.15859      34.24365
    286.19521      35.05024
    286.23184      35.85684
    286.26847      32.16346
    286.30509      29.09507
    286.34172      28.27669
    286.37834      30.83333
    286.41497      30.13997
    286.45159      36.32162
    286.48822      40.00328
    286.52484      40.43494
    286.56147      37.74162
    286.59810      37.29830
    286.63472      37.22999
    286.67135      39.78669
    286.70797      41.96839
    286.74460      39.65010
    286.78122      37.08183
    286.81785      38.13856
    286.85447      38.07029
    286.89110      39.62703
    286.92773      43.80878
    286.96435      42.24054
    287.00098      41.67230
    287.03760      39.85408
    287.07423      37.66085
    287.11085      38.09264
    287.14748      38.39944
    287.18410      37.70624
    287.22073      39.51305
    287.25736      40.81987
    287.29398      43.37669
    287.33061      43.80852
    287.36723      44.49036
    287.40386      43.92220
    287.44048      41.22905
    287.47711      41.03591
    287.51373      40.46777
    287.55036      43.89965
    287.58699      46.08152
    287.62361      39.51341
    287.66024      39.57030
    287.69686      38.50220
    287.73349      35.68410
    287.77011      32.61601
    287.80674      31.42293
    287.84336      30.22985
    287.87999      30.28678
    287.91662      30.84372
    287.95324      29.77566
    287.98987      30.83261
    288.02649      34.88956
    288.06312      38.07152
    288.09974      42.25349
    288.13637      44.56046
    288.17299      45.61744
    288.20962      43.17442
    288.24625      42.35641
    288.28287      41.28841
    288.31950      40.47041
    288.35612      37.02742
    288.39275      34.20943
    288.42937      32.01645
    288.46600      35.07348
    288.50262      36.88051
    288.53925      38.81254
    288.57588      45.99459
    288.61250      48.67664
    288.64913      44.85868
    288.68575      44.29074
    288.72238      48.34781
    288.75900      47.52987
    288.79563      47.83695
    288.83225      46.89403
    288.86888      47.70111
    288.90551      41.75820
    288.94213      39.31530
    288.97876      35.87239
    289.01538      35.55450
    289.05201      37.23661
    289.08863      41.04372
    289.12526      40.97583
    289.16188      38.40796
    289.19851      38.46509
    289.23514      34.39722
    289.27176      29.95436
    289.30839      27.38650
    289.34501      27.69365
    289.38164      30.00080
    289.41826      30.80796
    289.45489      36.24012
    289.49152      36.54728
    289.52814      35.60445
    289.56477      36.41162
    289.60139      36.21880
    289.63802      37.77598
    289.67464      38.83316
    289.71127      39.39035
    289.74789      40.94755
    289.78452      40.25475
    289.82115      40.81195
    289.85777      40.99416
    289.89440      41.17636
    289.93102      41.10858
    289.96765      40.41579
    290.00427      37.84801
    290.04090      37.03024
    290.07752      37.46246
    290.11415      40.51970
    290.15078      44.45193
    290.18740      47.38417
    290.22403      48.19142
    290.26065      50.49866
    290.29728      52.93091
    290.33390      54.86316
    290.37053      51.42042
    290.40715      48.85268
    290.44378      40.40994
    290.48041      34.46721
    290.51703      30.77448
    290.55366      35.33175
    290.59028      38.76402
    290.62691      39.69630
    290.66353      37.37858
    290.70016      39.81086
    290.73678      40.61815
    290.77341      40.80044
    290.81004      40.60773
    290.84666      37.66503
    290.88329      35.34732
    290.91991      35.65462
    290.95654      36.08693
    290.99316      36.51923
    291.02979      38.70154
    291.06641      39.25885
    291.10304      40.06616
    291.13967      38.24848
    291.17629      35.30579
    291.21292      35.73811
    291.24954      37.79544
    291.28617      38.72776
    291.32279      39.66009
    291.35942      42.21741
    291.39604      44.77474
    291.43267      45.83207
    291.46930      46.38941
    291.50592      46.07175
    291.54255      39.37909
    291.57917      39.06142
    291.61580      44.86877
    291.65242      46.92611
    291.68905      47.48345
    291.72567      49.91580
    291.76230      48.22314
    291.79893      46.03050
    291.83555      47.83785
    291.87218      46.77020
    291.90880      50.70256
    291.94543      51.63491
    291.98205      49.94226
    292.01868      47.37462
    292.05530      47.68199
    292.09193      48.73935
    292.12856      44.92171
    292.16518      45.10406
    292.20181      42.41143
    292.23843      42.96880
    292.27506      43.65117
    292.31168      45.33353
    292.34831      44.89090
    292.38493      44.19827
    292.42156      44.63063
    292.45819      40.31301
    292.49481      39.12038
    292.53144      41.17775
    292.56806      38.48512
    292.60469      39.04249
    292.64131      42.22486
    292.67794      44.65724
    292.71456      51.21461
    292.75119      51.14699
    292.78782      47.82936
    292.82444      44.38674
    292.86107      44.94411
    292.89769      46.75148
    292.93432      46.68386
    292.97094      44.61624
    293.00757      41.54861
    293.04419      40.23099
    293.08082      38.03837
    293.11745      38.09575
    293.15407      34.40312
    293.19070      33.33549
    293.22732      35.01787
    293.26395      41.95024
    293.30057      43.13262
    293.33720      40.43999
    293.37382      45.37236
    293.41045      45.67974
    293.44708      45.86211
    293.48370      47.16948
    293.52033      45.47686
    293.55695      48.40923
    293.59358      46.84160
    293.63020      46.27397
    293.66683      46.58134
    293.70346      43.26371
    293.74008      40.82108
    293.77671      41.12844
    293.81333      44.56081
    293.84996      47.11818
    293.88658      50.05054
    293.92321      50.10790
    293.95983      50.66527
    293.99646      48.84762
    294.03309      49.65499
    294.06971      50.83734
    294.10634      51.39470
    294.14296      52.70205
    294.17959      50.25941
    294.21621      49.31676
    294.25284      47.74911
    294.28946      51.30647
    294.32609      49.61382
    294.36272      49.79616
    294.39934      49.10351
    294.43597      50.53585
    294.47259      48.71819
    294.50922      46.40054
    294.54584      45.83287
    294.58247      45.64020
    294.61909      48.94754
    294.65572      55.50488
    294.69235      58.93720
    294.72897      64.99454
    294.76560      70.42686
    294.80222      73.98418
    294.83885      71.79150
    294.87547      73.34883
    294.91210      75.03114
    294.94872      70.71346
    294.98535      69.89577
    295.02198      73.95309
    295.05860      72.13539
    295.09523      70.94270
    295.13185      69.62500
    295.16848      69.80730
    295.20510      63.98960
    295.24173      62.17189
    295.27835      59.72919
    295.31498      58.53648
    295.35161      60.21876
    295.38823      57.15105
    295.42486      53.08333
    295.46148      49.01560
    295.49811      44.57288
    295.53473      45.38015
    295.57136      47.43742
    295.60798      48.61969
    295.64461      50.05195
    295.68124      49.85921
    295.71786      52.79147
    295.75449      53.34872
    295.79111      49.15598
    295.82774      48.08822
    295.86436      44.77047
    295.90099      41.20271
    295.93761      34.13494
    295.97424      28.44217
    296.01087      29.87440
    296.04749      32.80663
    296.08412      38.11385
    296.12074      48.29607
    296.15737      56.60328
    296.19399      59.16049
    296.23062      60.59270
    296.26724      56.89990
    296.30387      51.70710
    296.34050      50.88929
    296.37712      48.19648
    296.41375      47.00367
    296.45037      49.43586
    296.48700      52.86803
    296.52362      52.67521
    296.56025      57.23238
    296.59687      56.41454
    296.63350      56.72170
    296.67013      53.90386
    296.70675      49.58601
    296.74338      44.39316
    296.78000      41.70030
    296.81663      44.63244
    296.85325      46.81458
    296.88988      48.62170
    296.92650      48.92883
    296.96313      49.36095
    296.99976      46.66806
    297.03638      42.47517
    297.07301      40.65728
    297.10963      33.96438
    297.14626      29.39647
    297.18288      26.32856
    297.21951      26.88565
    297.25613      30.19273
    297.29276      29.87481
    297.32939      30.18187
    297.36601      28.61394
    297.40264      27.79600
    297.43926      25.72805
    297.47589      28.91010
    297.51251      34.34214
    297.54914      36.52418
    297.58576      34.70621
    297.62239      36.63824
    297.65902      38.32026
    297.69564      39.50227
    297.73227      36.30928
    297.76889      34.11629
    297.80552      32.42329
    297.84214      33.48028
    297.87877      37.78727
    297.91539      39.21925
    297.95202      36.52621
    297.98865      35.20819
    298.02527      34.64015
    298.06190      34.82211
    298.09852      33.62906
    298.13515      34.31100
    298.17177      33.61794
    298.20840      31.92487
    298.24503      29.60679
    298.28165      29.91371
    298.31828      30.34562
    298.35490      33.02753
    298.39153      33.20943
    298.42815      34.39132
    298.46478      33.82321
    298.50140      33.50508
    298.53803      36.31197
    298.57466      37.24383
    298.61128      36.42569
    298.64791      31.60754
    298.68453      31.53938
    298.72116      31.09622
    298.75778      29.77806
    298.79441      27.08488
    298.83103      25.14170
    298.86766      25.44851
    298.90429      26.50532
    298.94091      30.81211
    298.97754      36.49390
    299.01416      38.17568
    299.05079      41.10746
    299.08741      41.53922
    299.12404      42.09599
    299.16066      40.65273
    299.19729      36.83448
    299.23392      38.39122
    299.27054      40.82295
    299.30717      42.75467
    299.34379      42.68639
    299.38042      41.99310
    299.41704      39.04980
    299.45367      35.23149
    299.49029      34.66317
    299.52692      29.96985
    299.56355      29.02652
    299.60017      31.95818
    299.63680      36.76483
    299.67342      41.57147
    299.71005      45.37811
    299.74667      46.43473
    299.78330      48.49136
    299.81992      51.92297
    299.85655      47.22957
    299.89318      39.41117
    299.92980      34.46776
    299.96643      28.14933
    300.00305      25.08090
    300.03968      24.63747
    300.07630      25.44402
    300.11293      25.50056
    300.14955      20.80710
    300.18618      22.23862
    300.22281      21.17015
    300.25943      21.35165
    300.29606      21.15816
    300.33268      21.08965
    300.36931      23.02113
    300.40593      23.82760
    300.44256      20.88407
    300.47918      19.06553
    300.51581      16.87197
    300.55244      17.55341
    300.58906      21.35984
    300.62569      20.29126
    300.66231      21.47267
    300.69894      25.90407
    300.73556      29.33547
    300.77219      32.76685
    300.80881      28.82322
    300.84544      22.37959
    300.88207      16.81094
    300.91869      10.99229
    300.95532       6.92362
    300.99194       7.60495
    301.02857       9.03626
    301.06519      10.46757
    301.10182       8.64887
    301.13844       9.83016
    301.17507      14.26143
    301.21170      14.81770
    301.24832      20.62396
    301.28495      26.30521
    301.32157      29.36144
    301.35820      31.54267
    301.39482      32.47389
    301.43145      30.65509
    301.46807      26.08629
    301.50470      25.64248
    301.54133      21.07365
    301.57795      23.12982
    301.61458      23.06098
    301.65120      25.36713
    301.68783      23.17326
    301.72445      23.85438
    301.76108      23.66050
    301.79770      19.46660
    301.83433      18.39769
    301.87096      21.32878
    301.90758      20.63485
    301.94421      22.19091
    301.98083      22.49696
    302.01746      22.05300
    302.05408      23.73403
    302.09071      19.91504
    302.12733      17.34605
    302.16396      13.02705
    302.20059       9.95803
    302.23721       8.26400
    302.27384       7.56997
    302.31046       7.00092
    302.34709       7.55686
    302.38371       8.36279
    302.42034      14.54370
    302.45696      17.84961
    302.49359      18.78051
    302.53022      19.21139
    302.56684      21.76726
    302.60347      26.94812
    302.64009      29.25397
    302.67672      27.43481
    302.71334      27.11563
    302.74997      26.42145
    302.78660      29.22725
    302.82322      23.40804
    302.85985      21.46382
    302.89647      18.01958
    302.93310      15.57534
    302.96972      16.25608
    303.00635      15.43681
    303.04297      15.11753
    303.07960      18.54824
    303.11623      18.97894
    303.15285      19.65962
    303.18948      21.46529
    303.22610      17.52095
    303.26273      15.45159
    303.29935      17.38223
    303.33598      12.18785
    303.37260      11.61846
    303.40923      13.17405
    303.44586      11.22964
    303.48248      15.28521
    303.51911      15.96576
    303.55573      15.14631
    303.59236      14.95185
    303.62898      15.75737
    303.66561      14.93787
    303.70223      15.36837
    303.73886      15.79885
    303.77549      14.72932
    303.81211      18.03478
    303.84874      17.59022
    303.88536      17.64565
    303.92199      15.07607
    303.95861      15.13148
    303.99524      16.81187
    304.03186      18.11724
    304.06849      20.92261
    304.10512      18.47796
    304.14174      18.78330
    304.17837      14.33863
    304.21499      12.89394
    304.25162      10.69924
    304.28824       7.75452
    304.32487      12.30979
    304.36149      11.86505
    304.39812      11.17029
    304.43475      14.47552
    304.47137      13.28074
    304.50800      10.58595
    304.54462      12.39114
    304.58125      10.44631
    304.61787      11.50147
    304.65450      12.05662
    304.69112      18.73676
    304.72775      19.79187
    304.76438      18.97198
    304.80100      18.77707
    304.83763      18.45715
    304.87425      17.13721
    304.91088      15.94227
    304.94750      14.62230
    304.98413      10.55232
    305.02075       9.35733
    305.05738      14.66232
    305.09401      17.34230
    305.13063      19.02226
    305.16726      18.82721
    305.20388      23.75715
    305.24051      24.18707
    305.27713      24.11697
    305.31376      24.29686
    305.35038      21.35174
    305.38701      18.15660
    305.42364      15.71145
    305.46026      13.14128
    305.49689      10.57110
    305.53351      11.75090
    305.57014      15.05569
    305.60676      15.73546
    305.64339      14.41522
    305.68001      13.46996
    305.71664      12.64969
    305.75327       9.57940
    305.78989      11.50910
    305.82652       9.31378
    305.86314       9.11845
    305.89977       9.92310
    305.93639      12.85273
    305.97302      16.15735
    306.00964      19.71196
    306.04627      20.76655
    306.08290      17.07112
    306.11952      14.37568
    306.15615      14.43022
    306.19277      11.23475
    306.22940      11.78926
    306.26602       8.96876
    306.30265       8.77324
    306.33927       9.57770
    306.37590      13.38215
    306.41253      19.93658
    306.44915      24.11600
    306.48578      25.04540
    306.52240      24.59979
    306.55903      22.15415
    306.59565      19.08351
    306.63228      15.88785
    306.66890      16.56717
    306.70553      14.87147
    306.74216      18.30076
    306.77878      23.48003
    306.81541      27.78428
    306.85203      27.21352
    306.88866      30.51774
    306.92528      31.19695
    306.96191      32.25114
    306.99853      36.30532
    307.03516      31.73447
    307.07179      25.28861
    307.10841      16.84274
    307.14504      13.02184
    307.18166      12.70093
    307.21829      11.75500
    307.25491      10.18406
    307.29154       8.23810
    307.32817      14.16712
    307.36479      16.22113
    307.40142      18.77512
    307.43804      17.82909
    307.47467      14.25804
    307.51129      10.93698
    307.54792       8.99090
    307.58454      12.54480
    307.62117      14.59869
    307.65780      15.90256
    307.69442      19.83141
    307.73105      17.13524
    307.76767      15.43906
    307.80430      15.11786
    307.84092      13.54664
    307.87755      14.35041
    307.91417      15.15415
    307.95080      16.83288
    307.98743      15.88659
    308.02405      11.94029
    308.06068      10.49396
    308.09730      12.92262
    308.13393      13.60126
    308.17055      16.90488
    308.20718      21.08349
    308.24380      19.13708
    308.28043      19.06565
    308.31706      19.36920
    308.35368      18.54773
    308.39031      18.60124
    308.42693      19.77974
    308.46356      23.20822
    308.50018      20.63668
    308.53681      20.44012
    308.57343      17.24355
    308.61006      16.17195
    308.64669      12.85034
    308.68331      10.27871
    308.71994       8.83206
    308.75656       8.63539
    308.79319      15.31371
    308.82981      18.49200
    308.86644      19.42027
    308.90306      17.59853
    308.93969      17.27678
    308.97632      14.07999
    309.01294      12.13319
    309.04957      13.06138
    309.08619      11.73954
    309.12282      13.91769
    309.15944      14.84581
    309.19607      11.39892
    309.23269      10.20201
    309.26932      11.13008
    309.30595       8.30813
    309.34257       8.98616
    309.37920       9.03917
    309.41582       7.84217
    309.45245       5.39514
    309.48907       3.19810
    309.52570       3.12603
    309.56232       2.17895
    309.59895       4.98184
    309.63558       6.03472
    309.67220       9.96258
    309.70883      12.39042
    309.74545      16.69324
    309.78208      18.99604
    309.81870      24.29881
    309.85533      28.10157
    309.89195      26.52931
    309.92858      25.08204
    309.96521      23.13474
    310.00183      22.43742
    310.03846      21.74008
    310.07508      24.79272
    310.11171      23.59534
    310.14833      25.27294
    310.18496      26.07552
    310.22158      27.50308
    310.25821      28.18063
    310.29484      30.85815
    310.33146      30.66064
    310.36809      32.96313
    310.40471      34.64059
    310.44134      32.69303
    310.47796      35.37045
    310.51459      33.79785
    310.55121      30.10023
    310.58784      26.77759
    310.62447      24.32993
    310.66109      24.00724
    310.69772      19.43454
    310.73434      16.98682
    310.77097      16.78908
    310.80759      14.59131
    310.84422      16.51852
    310.88084      18.32072
    310.91747      20.62289
    310.95410      22.42505
    310.99072      21.47718
    311.02735      22.02929
    311.06397      21.70638
    311.10060      20.75845
    311.13722      16.93549
    311.17385      15.98752
    311.21047      18.78953
    311.24710      19.46651
    311.28373      19.76847
    311.32035      24.57042
    311.35698      26.12234
    311.39360      28.79924
    311.43023      27.72612
    311.46685      22.52798
    311.50348      19.82981
    311.54010      17.88163
    311.57673      21.18342
    311.61336      16.48519
    311.64998      14.78694
    311.68661      19.21367
    311.72323      22.26538
    311.75986      26.06706
    311.79648      26.49373
    311.83311      29.79537
    311.86974      31.59699
    311.90636      30.27358
    311.94299      29.57516
    311.97961      27.00172
    312.01624      26.67825
    312.05286      24.97976
    312.08949      25.78125
    312.12611      27.20772
    312.16274      22.75916
    312.19937      23.18558
    312.23599      20.48698
    312.27262      16.78836
    312.30924      15.08972
    312.34587      12.51605
    312.38249      11.56736
    312.41912      15.11865
    312.45574      11.91992
    312.49237      13.09616
    312.52900      14.39739
    312.56562      13.69859
    312.60225      11.87476
    312.63887      12.55092
    312.67550      16.85205
    312.71212      16.40316
    312.74875      18.20425
    312.78537      13.88031
    312.82200       9.30635
    312.85863       3.60737
    312.89525       1.78337
    312.93188       1.83434
    312.96850       6.13529
    313.00513       4.81122
    313.04175       7.36212
    313.07838       7.66300
    313.11500       6.08886
    313.15163       3.76470
    313.18826       2.81551
    313.22488      -1.50870
    313.26151       2.04206
    313.29813       4.71781
    313.33476       3.64353
    313.37138       4.19422
    313.40801       1.24489
    313.44463      -1.32946
    313.48126      -0.77883
    313.51789       0.64677
    313.55451      -1.42765
    313.59114      -3.75209
    313.62776      -8.07656
    313.66439      -9.77605
    313.70101     -12.10057
    313.73764      -9.92510
    313.77426     -11.74967
    313.81089     -14.69925
    313.84752     -15.27386
    313.88414     -16.97350
    313.92077     -12.04815
    313.95739     -13.12284
    313.99402     -11.19754
    314.03064     -13.02227
    314.06727     -14.47202
    314.10389     -18.17180
    314.14052     -21.62160
    314.17715     -22.94643
    314.21377     -21.52127
    314.25040     -17.84615
    314.28702     -17.29604
    314.32365     -18.37097
    314.36027     -14.82091
    314.39690     -13.02088
    314.43352      -9.84588
    314.47015      -9.67090
    314.50678      -9.87094
    314.54340      -9.82101
    314.58003     -11.77110
    314.61665     -12.59622
    314.65328     -15.79636
    314.68990     -16.87152
    314.72653     -18.32171
    314.76315     -19.77193
    314.79978     -21.59717
    314.83641     -22.17243
    314.87303     -21.49772
    314.90966     -20.94804
    314.94628     -18.89838
    314.98291     -16.09874
    315.01953     -11.67413
    315.05616     -11.12454
    315.09278     -10.94998
    315.12941      -9.65044
    315.16604     -13.47593
    315.20266     -14.92645
    315.23929     -16.87698
    315.27591     -14.45255
    315.31254     -16.52814
    315.34916     -17.85375
    315.38579     -18.05439
    315.42241     -19.50505
    315.45904     -17.08074
    315.49567     -17.03146
    315.53229     -17.60720
    315.56892     -14.93297
    315.60554     -10.38376
    315.64217     -10.70958
    315.67879     -11.91042
    315.71542     -11.48629
    315.75204     -12.31218
    315.78867     -14.13810
    315.82530     -16.21405
    315.86192     -15.54002
    315.89855     -10.86601
    315.93517     -14.69204
    315.97180     -14.89308
    316.00842     -16.21916
    316.04505     -18.29526
    316.08168     -19.12138
    316.11830     -18.69754
    316.15493     -18.02371
    316.19155     -19.47492
    316.22818     -22.92615
    316.26480     -30.37740
    316.30143     -28.32868
    316.33805     -27.65499
    316.37468     -21.60633
    316.41131     -20.93269
    316.44793     -15.38407
    316.48456     -11.46049
    316.52118     -13.53692
    316.55781     -16.23839
    316.59443     -24.43988
    316.63106     -24.64140
    316.66768     -22.71794
    316.70431     -21.54452
    316.74094     -18.74611
    316.77756     -18.57274
    316.81419     -20.27439
    316.85081     -24.10107
    316.88744     -25.30277
    316.92406     -22.37950
    316.96069     -18.95626
    316.99731     -20.03304
    317.03394     -17.48485
    317.07057     -14.18669
    317.10719     -11.01356
    317.14382      -6.34045
    317.18044      -3.04237
    317.21707       1.13069
    317.25369       0.67871
    317.29032       0.22671
    317.32694      -1.22531
    317.36357      -2.55237
    317.40020      -2.75445
    317.43682      -4.58155
    317.47345      -3.90869
    317.51007      -3.86085
    317.54670      -3.68804
    317.58332      -5.51526
    317.61995      -6.96750
    317.65657      -5.04477
    317.69320      -7.37207
    317.72983     -10.19940
    317.76645     -10.77675
    317.80308      -8.85414
    317.83970      -8.68154
    317.87633      -8.75898
    317.91295     -10.58644
    317.94958     -11.53894
    317.98620      -8.11646
    318.02283      -2.94400
    318.05946       0.10342
    318.09608       3.15082
    318.13271       1.44819
    318.16933      -0.00447
    318.20596       1.54285
    318.24258       2.96513
    318.27921       8.76239
    318.31583       8.55962
    318.35246      11.35682
    318.38909      15.77900
    318.42571      17.82615
    318.46234      18.62326
    318.49896      17.42035
    318.53559      19.96741
    318.57221      25.51445
    318.60884      24.31145
    318.64546      28.85843
    318.68209      31.40538
    318.71872      33.07730
    318.75534      33.74919
    318.79197      38.17106
    318.82859      44.84289
    318.86522      47.26470
    318.90184      50.18648
    318.93847      55.48323
    318.97509      56.77996
    319.01172      57.07665
    319.04835      56.24831
    319.08497      53.66994
    319.12160      53.34155
    319.15822      54.76313
    319.19485      58.68468
    319.23147      56.35620
    319.26810      58.15269
    319.30472      60.69916
    319.34135      59.74559
    319.37798      62.66701
    319.41460      65.58838
    319.45123      71.38473
    319.48785      70.93105
    319.52448      75.85233
    319.56110      80.52359
    319.59773      84.56982
    319.63435      90.24104
    319.67098      91.41220
    319.70761      90.08335
    319.74423      89.87947
    319.78086      92.80055
    319.81748      94.97161
    319.85411      97.26763
    319.89073      96.93864
    319.92736      95.73460
    319.96398      90.03055
    320.00061      89.70146
    320.03724      91.87233
    320.07386      96.79318
    320.11049      98.08901
    320.14711      99.38481
    320.18374      98.68056
    320.22036      95.97630
    320.25699      99.39700
    320.29361      95.94267
    320.33024      92.36332
    320.36687      92.03394
    320.40349      93.57951
    320.44012      93.75008
    320.47674      98.92059
    320.51337      99.59109
    320.54999     100.38656
    320.58662      99.18198
    320.62325      98.35239
    320.65987      98.64778
    320.69650      97.81812
    320.73312     101.23844
    320.76975     101.78372
    320.80637     102.20398
    320.84300     103.74920
    320.87962     107.16940
    320.91625     111.08957
    320.95288     111.38470
    320.98950     114.67981
    321.02613     117.22488
    321.06275     117.39492
    321.09938     114.06494
    321.13600     112.85992
    321.17263     117.52988
    321.20925     122.32480
    321.24588     123.99470
    321.28251     124.41455
    321.31913     122.83438
    321.35576     124.75420
    321.39238     126.29895
    321.42901     127.46869
    321.46563     132.63841
    321.50226     139.68307
    321.53888     146.97772
    321.57551     153.64735
    321.61214     158.56693
    321.64876     160.11148
    321.68539     161.78101
    321.72201     167.82550
    321.75864     169.24496
    321.79526     168.66440
    321.83189     172.45880
    321.86851     175.00319
    321.90514     178.42252
    321.94177     181.21681
    321.97839     182.38608
    322.01502     186.68034
    322.05164     190.09956
    322.08827     197.01875
    322.12489     205.06288
    322.16152     212.73204
    322.19814     218.90111
    322.23477     219.82018
    322.27140     219.86420
    322.30802     224.65820
    322.34465     226.45215
    322.38127     234.12108
    322.41790     236.28999
    322.45452     241.83385
    322.49115     246.00270
    322.52777     247.42151
    322.56440     251.84030
    322.60103     253.75903
    322.63765     255.55276
    322.67428     258.34644
    322.71090     261.39008
    322.74753     269.30872
    322.78415     269.85226
    322.82078     275.77081
    322.85740     276.93936
    322.89403     277.10785
    322.93066     286.02634
    322.96728     294.94476
    323.00391     300.36313
    323.04053     306.40652
    323.07716     310.19983
    323.11378     313.74316
    323.15041     321.03644
    323.18703     326.95465
    323.22366     332.87286
    323.26029     338.54102
    323.29691     339.95917
    323.33354     341.87726
    323.37016     344.29538
    323.40679     346.58838
    323.44341     348.13138
    323.48004     351.17435
    323.51666     353.59232
    323.55329     353.76025
    323.58992     356.80310
    323.62654     355.47098
    323.66317     355.38879
    323.69979     355.30658
    323.73642     356.97437
    323.77304     355.89209
    323.80967     356.18475
    323.84629     355.35242
    323.88292     356.77008
    323.91955     360.06262
    323.95617     360.98016
    323.99280     358.89774
    324.02942     350.56522
    324.06605     342.23267
    324.10267     337.90012
    324.13930     326.31750
    324.17592     317.60986
    324.21255     306.65219
    324.24918     293.44449
    324.28580     281.86176
    324.32243     269.02899
    324.35905     243.82118
    324.39568     221.86334
    324.43230     197.03050
    324.46893     171.69757
    324.50555     142.23965
    324.54218     116.90668
    324.57881      92.07369
    324.61543      69.24066
    324.65206      39.90760
    324.68868       5.32450
    324.72531     -32.63363
    324.76193     -67.34179
    324.79856    -105.42499
    324.83518    -144.38322
    324.87181    -180.71649
    324.90844    -216.42477
    324.94506    -252.75810
    324.98169    -290.59149
    325.01831    -325.54987
    325.05494    -363.38330
    325.09156    -400.59180
    325.12819    -433.67529
    325.16482    -464.50879
    325.20144    -493.84238
    325.23807    -525.30096
    325.27469    -552.50958
    325.31132    -576.34326
    325.34794    -598.17694
    325.38457    -618.76068
    325.42119    -632.09436
    325.45782    -643.80322
    325.49445    -651.76208
    325.53107    -658.72095
    325.56770    -665.80481
    325.60432    -668.63873
    325.64095    -668.09772
    325.67757    -668.55676
    325.71420    -664.76581
    325.75082    -659.22485
    325.78745    -652.43396
    325.82408    -641.76807
    325.86070    -629.72723
    325.89733    -617.43646
    325.93395    -604.77069
    325.97058    -592.72998
    326.00720    -575.93927
    326.04383    -562.02356
    326.08045    -548.98297
    326.11708    -536.81738
    326.15371    -521.15179
    326.19033    -506.73627
    326.22696    -488.69580
    326.26358    -472.90536
    326.30021    -452.61493
    326.33683    -436.57455
    326.37346    -421.53418
    326.41008    -406.86890
    326.44671    -395.20361
    326.48334    -385.16336
    326.51996    -372.99811
    326.55659    -359.45795
    326.59321    -347.54279
    326.62984    -337.25269
    326.66646    -331.46262
    326.70309    -321.42258
    326.73971    -313.88257
    326.77634    -307.09262
    326.81297    -305.80264
    326.84959    -304.01276
    326.88622    -300.59790
    326.92284    -292.05801
    326.95947    -284.14322
    326.99609    -276.35349
    327.03272    -271.43875
    327.06934    -266.77405
    327.10597    -265.73441
    327.14260    -265.81976
    327.17922    -260.53018
    327.21585    -254.86560
    327.25247    -249.57610
    327.28910    -245.78659
    327.32572    -242.24713
    327.36235    -240.58273
    327.39897    -240.66835
    327.43560    -239.87900
    327.47223    -238.46469
    327.50885    -234.92540
    327.54548    -227.01115
    327.58210    -220.22195
    327.61873    -209.80777
    327.65535    -201.14365
    327.69198    -195.22954
    327.72860    -192.81544
    327.76523    -192.77644
    327.80186    -191.86243
    327.83848    -190.19847
    327.87511    -188.40955
    327.91173    -186.99567
    327.94836    -181.95682
    327.98498    -176.41800
    328.02161    -175.87918
    328.05823    -171.59045
    328.09486    -165.05174
    328.13149    -158.88805
    328.16811    -147.59941
    328.20474    -139.68579
    328.24136    -135.52223
    328.27799    -136.48369
    328.31461    -138.44519
    328.35124    -141.15672
    328.38786    -139.74329
    328.42449    -138.32990
    328.46112    -133.54153
    328.49774    -133.37822
    328.53437    -135.08994
    328.57099    -131.42667
    328.60762    -127.51346
    328.64424    -126.47527
    328.68087    -121.56213
    328.71749    -118.89900
    328.75412    -118.86095
    328.79075    -113.32291
    328.82737    -108.78490
    328.86400    -107.49693
    328.90062    -109.33401
    328.93725    -108.42111
    328.97387    -108.50826
    329.01050    -106.97043
    329.04712    -107.43264
    329.08375    -104.76990
    329.12038    -102.85718
    329.15700    -101.81950
    329.19363     -99.40685
    329.23025     -96.86924
    329.26688     -93.70668
    329.30350     -92.79414
    329.34013     -93.13164
    329.37675     -94.34418
    329.41338     -90.93175
    329.45001     -86.89436
    329.48663     -92.23202
    329.52326     -94.31969
    329.55988     -95.15742
    329.59651     -92.74516
    329.63313     -89.58296
    329.66976     -88.79579
    329.70639     -94.13367
    329.74301     -91.97156
    329.77964     -93.05949
    329.81626     -88.02247
    329.85289     -83.73547
    329.88951     -78.32352
    329.92614     -78.78661
    329.96276     -79.24973
    329.99939     -80.21288
    330.03602     -85.80108
    330.07264     -89.26431
    330.10927     -89.35256
    330.14589     -81.81587
    330.18252     -77.52921
    330.21914     -77.61758
    330.25577     -76.83100
    330.29239     -74.91944
    330.32902     -72.50793
    330.36565     -72.34645
    330.40227     -71.18501
    330.43890     -71.52361
    330.47552     -75.36224
    330.51215     -77.95091
    330.54877     -80.03962
    330.58540     -85.25336
    330.62202     -86.59214
    330.65865     -87.30597
    330.69528     -82.39481
    330.73190     -78.35870
    330.76853     -72.57263
    330.80515     -68.03659
    330.84178     -66.25060
    330.87840     -68.21463
    330.91503     -67.92871
    330.95165     -69.51782
    330.98828     -66.60697
    331.02491     -66.82116
    331.06153     -70.03539
    331.09816     -76.87464
    331.13478     -79.58894
    331.17141     -81.17828
    331.20803     -79.89265
    331.24466     -73.60706
    331.28128     -69.69651
    331.31791     -66.91100
    331.35454     -64.87551
    331.39116     -67.71507
    331.42779     -70.67967
    331.46441     -67.89430
    331.50104     -64.60897
    331.53766     -64.19868
    331.57429     -67.78842
    331.61091     -69.37821
    331.64754     -73.34303
    331.68417     -74.43289
    331.72079     -72.52278
    331.75742     -75.61272
    331.79404     -79.57768
    331.83067     -84.29269
    331.86729     -81.25774
    331.90392     -82.47282
    331.94054     -82.93793
    331.97717     -79.77811
    332.01380     -75.61829
    332.05042     -73.58353
    332.08705     -69.54880
    332.12367     -67.63911
    332.16030     -66.22945
    332.19692     -64.44483
    332.23355     -65.41026
    332.27017     -66.50072
    332.30680     -66.34122
    332.34343     -61.55675
    332.38005     -57.02232
    332.41668     -59.98793
    332.45330     -64.32858
    332.48993     -67.54427
    332.52655     -67.75999
    332.56318     -64.60075
    332.59980     -62.94156
    332.63643     -59.78239
    332.67306     -56.24827
    332.70968     -52.96418
    332.74631     -53.18013
    332.78293     -48.77113
    332.81956     -42.48715
    332.85618     -40.45322
    332.89281     -40.79432
    332.92943     -37.26046
    332.96606     -42.10164
    333.00269     -44.19286
    333.03931     -46.78411
    333.07594     -45.75040
    333.11256     -43.71674
    333.14919     -44.43311
    333.18581     -47.14952
    333.22244     -50.11597
    333.25906     -48.45745
    333.29569     -45.29897
    333.33232     -40.51554
    333.36894     -37.60714
    333.40557     -36.94878
    333.44219     -36.16545
    333.47882     -38.38217
    333.51544     -39.47392
    333.55207     -39.56571
    333.58869     -36.90754
    333.62532     -33.99940
    333.66195     -30.84131
    333.69857     -33.18326
    333.73520     -36.15024
    333.77182     -39.74226
    333.80845     -40.58432
    333.84507     -42.30142
    333.88170     -41.76856
    333.91832     -44.98574
    333.95495     -45.95295
    333.99158     -47.79520
    334.02820     -46.88750
    334.06483     -43.47983
    334.10145     -45.44720
    334.13808     -49.28960
    334.17470     -48.88205
    334.21133     -47.47453
    334.24796     -46.19205
    334.28458     -45.53462
    334.32121     -41.62722
    334.35783     -39.21986
    334.39446     -36.56253
    334.43108     -32.78025
    334.46771     -31.24800
    334.50433     -29.84080
    334.54096     -31.80863
    334.57759     -37.40150
    334.61421     -39.74442
    334.65084     -39.83737
    334.68746     -40.18035
    334.72409     -39.39838
    334.76071     -38.36645
    334.79734     -33.83455
    334.83396     -32.05270
    334.87059     -31.64588
    334.90722     -34.73911
    334.94384     -35.20736
    334.98047     -35.42566
    335.01709     -38.14400
    335.05372     -42.61238
    335.09034     -45.45580
    335.12697     -48.29925
    335.16359     -49.01775
    335.20022     -52.23628
    335.23685     -52.70486
    335.27347     -49.42346
    335.31010     -45.51712
    335.34672     -42.73581
    335.38335     -38.82953
    335.41997     -36.04830
    335.45660     -33.26711
    335.49322     -27.11096
    335.52985     -25.57984
    335.56648     -23.17377
    335.60310     -24.89273
    335.63973     -26.73674
    335.67635     -25.70578
    335.71298     -24.67486
    335.74960     -23.14399
    335.78623     -23.86315
    335.82285     -27.95735
    335.85948     -28.92659
    335.89611     -25.77087
    335.93273     -21.24018
    335.96936     -17.58454
    336.00598     -18.55394
    336.04261     -16.52337
    336.07923     -18.49285
    336.11586     -18.96237
    336.15248     -18.43192
    336.18911     -20.90151
    336.22574     -23.37115
    336.26236     -27.46582
    336.29899     -27.93554
    336.33561     -26.78029
    336.37224     -27.50008
    336.40886     -26.71991
    336.44549     -28.68978
    336.48211     -29.40969
    336.51874     -25.37964
    336.55537     -22.84963
    336.59199     -16.56966
    336.62862     -16.03973
    336.66524     -16.38484
    336.70187     -12.72998
    336.73849     -12.70017
    336.77512     -10.67040
    336.81174      -8.26567
    336.84837      -8.11097
    336.88500      -9.45632
    336.92162     -15.80171
    336.95825     -16.77213
    336.99487     -21.49260
    337.03150     -25.08810
    337.06812     -25.30865
    337.10475     -21.77923
    337.14137     -21.24986
    337.17800     -21.84552
    337.21463     -26.94123
    337.25125     -26.91197
    337.28788     -27.63275
    337.32450     -25.60358
    337.36113     -26.69944
    337.39775     -26.42035
    337.43438     -21.64129
    337.47100     -15.23727
    337.50763     -13.58330
    337.54426     -15.80436
    337.58088     -16.52546
    337.61751     -17.62160
    337.65413     -16.34279
    337.69076     -17.18901
    337.72738     -13.91027
    337.76401     -10.50658
    337.80063     -10.97792
    337.83726      -8.07430
    337.87389      -6.29572
    337.91051      -5.76719
    337.94714     -10.48869
    337.98376     -14.08524
    338.02039     -13.30682
    338.05701     -13.02844
    338.09364     -16.25010
    338.13026     -18.22181
    338.16689     -20.56855
    338.20352     -24.16534
    338.24014     -25.01216
    338.27677     -27.10902
    338.31339     -31.83093
    338.35002     -30.55288
    338.38664     -30.02486
    338.42327     -30.49688
    338.45990     -25.59395
    338.49652     -21.44106
    338.53315     -16.16320
    338.56977     -13.38539
    338.60640      -9.60761
    338.64302      -9.07988
    338.67965      -8.42719
    338.71627      -9.02454
    338.75290     -13.74692
    338.78953     -17.09435
    338.82615     -21.81682
    338.86278     -29.03933
    338.89940     -33.13688
    338.93603     -36.48447
    338.97265     -35.33210
    339.00928     -33.92977
    339.04590     -29.65248
    339.08253     -24.00023
    339.11916     -22.59802
    339.15578     -22.57085
    339.19241     -23.29372
    339.22903     -26.51664
    339.26566     -27.86459
    339.30228     -29.83758
    339.33891     -32.06062
    339.37553     -32.15869
    339.41216     -31.63181
    339.44879     -32.10496
    339.48541     -28.82816
    339.52204     -27.05139
    339.55866     -23.64967
    339.59529     -21.99799
    339.63191     -23.47135
    339.66854     -24.69474
    339.70516     -26.91818
    339.74179     -24.76666
    339.77842     -29.86518
    339.81504     -30.46375
    339.85167     -31.43735
    339.88829     -31.91099
    339.92492     -30.75967
    339.96154     -28.23339
    339.99817     -28.08216
    340.03479     -26.68096
    340.07142     -28.15481
    340.10805     -27.75370
    340.14467     -27.22762
    340.18130     -30.07659
    340.21792     -29.55060
    340.25455     -32.64965
    340.29117     -27.74874
    340.32780     -25.84787
    340.36442     -23.44704
    340.40105     -21.92125
    340.43768     -19.14550
    340.47430     -19.74480
    340.51093     -22.71913
    340.54755     -23.31850
    340.58418     -22.91792
    340.62080     -21.14238
    340.65743     -24.61687
    340.69405     -27.09142
    340.73068     -29.81599
    340.76731     -32.91561
    340.80393     -35.89027
    340.84056     -36.23997
    340.87718     -33.71472
    340.91381     -33.06450
    340.95043     -30.78932
    340.98706     -28.01419
    341.02368     -25.73910
    341.06031     -21.71404
    341.09694     -17.43903
    341.13356     -16.53906
    341.17019     -17.51413
    341.20681     -12.73924
    341.24344     -14.96439
    341.28006     -15.18958
    341.31669     -19.16482
    341.35331     -17.51509
    341.38994     -15.36541
    341.42657     -10.21576
    341.46319     -11.94116
    341.49982     -11.29160
    341.53644      -9.26708
    341.57307     -10.86760
    341.60969     -16.46816
    341.64632     -20.31876
    341.68294     -21.66940
    341.71957     -20.27009
    341.75620     -15.49582
    341.79282     -12.59658
    341.82945     -11.07239
    341.86607      -9.67324
    341.90270     -11.77413
    341.93932     -12.50006
    341.97595     -14.35103
    342.01257     -12.70204
    342.04920     -14.80309
    342.08583     -16.90419
    342.12245     -15.75533
    342.15908     -18.10650
    342.19570     -14.58272
    342.23233     -11.80898
    342.26895     -12.16028
    342.30558     -13.76163
    342.34220     -16.23801
    342.37883     -18.33943
    342.41546     -18.06590
    342.45208     -21.16740
    342.48871     -18.26895
    342.52533     -12.62054
    342.56196      -8.97217
    342.59858     -12.32384
    342.63521     -11.67555
    342.67183      -9.27731
    342.70846      -9.75410
    342.74509     -11.23094
    342.78171     -11.95782
    342.81834     -15.55973
    342.85496     -16.53669
    342.89159     -19.38869
    342.92821     -21.74074
    342.96484     -21.71782
    343.00147     -18.56995
    343.03809     -20.04711
    343.07472     -22.89932
    343.11134     -18.87657
    343.14797     -21.97886
    343.18459     -23.08119
    343.22122     -20.68356
    343.25784     -18.41097
    343.29447     -14.13843
    343.33110     -13.74092
    343.36772      -8.96846
    343.40435      -8.32104
    343.44097      -9.54866
    343.47760      -7.15132
    343.51422      -6.25403
    343.55085      -7.85677
    343.58747     -10.83456
    343.62410     -13.93738
    343.66073     -13.16525
    343.69735     -11.76816
    343.73398     -11.87111
    343.77060      -7.59911
    343.80723      -6.07714
    343.84385      -4.30521
    343.88048      -6.90833
    343.91710      -7.51149
    343.95373      -5.48969
    343.99036      -6.46793
    344.02698      -5.82121
    344.06361      -5.42453
    344.10023      -6.02790
    344.13686      -5.25631
    344.17348      -6.73475
    344.21011     -10.46324
    344.24673     -15.69177
    344.28336     -18.04535
    344.31999     -20.39896
    344.35661     -19.50261
    344.39324     -17.60631
    344.42986     -16.71005
    344.46649     -17.06383
    344.50311     -16.04265
    344.53974     -15.64651
    344.57636     -15.37541
    344.61299     -16.97936
    344.64962     -19.33334
    344.68624     -18.43737
    344.72287     -17.91644
    344.75949     -22.27055
    344.79612     -25.74971
    344.83274     -27.10390
    344.86937     -27.58313
    344.90599     -26.06241
    344.94262     -26.29173
    344.97925     -22.39609
    345.01587     -15.62549
    345.05250     -11.47993
    345.08912     -11.20942
    345.12575     -12.68894
    345.16237     -12.91851
    345.19900     -15.64812
    345.23562     -16.00277
    345.27225     -15.23246
    345.30888     -13.83719
    345.34550     -11.44197
    345.38213     -10.29679
    345.41875      -6.40164
    345.45538      -2.50654
    345.49200      -2.23648
    345.52863      -0.96647
    345.56525      -1.44649
    345.60188      -0.67656
    345.63851      -2.53166
    345.67513      -4.13681
    345.71176      -7.36700
    345.74838     -10.47223
    345.78501     -11.70251
    345.82163     -13.68282
    345.85826     -15.28818
    345.89488     -14.89358
    345.93151     -13.12402
    345.96814     -12.97950
    346.00476     -11.08502
    346.04139     -11.44058
    346.07801     -11.04619
    346.11464      -9.02684
    346.15126      -9.50753
    346.18789      -7.98826
    346.22451      -9.09403
    346.26114      -9.69984
    346.29777     -11.18070
    346.33439     -14.41160
    346.37102     -14.14254
    346.40764     -17.12352
    346.44427     -19.47954
    346.48089     -18.08560
    346.51752     -16.19171
    346.55414     -13.17285
    346.59077      -9.65404
    346.62740      -5.63527
    346.66402      -5.49154
    346.70065      -3.59785
    346.73727      -1.07921
    346.77390      -0.18560
    346.81052       0.08296
    346.84715      -2.52352
    346.88377      -8.25504
    346.92040     -12.11160
    346.95703     -10.71821
    346.99365     -10.82485
    347.03028      -9.18154
    347.06690      -8.28827
    347.10353     -11.27004
    347.14015     -15.62685
    347.17678     -14.23370
    347.21340     -12.71560
    347.25003     -12.69754
    347.28666     -14.30452
    347.32328     -14.16154
    347.35991     -12.51860
    347.39653      -8.50070
    347.43316      -2.48285
    347.46978       1.28497
    347.50641       1.92774
    347.54304       3.69547
    347.57966       1.83816
    347.61629      -2.76920
    347.65291      -5.87659
    347.68954     -10.48403
    347.72616     -14.84151
    347.76279     -15.44902
    347.79941     -14.18158
    347.83604     -10.28919
    347.87267      -9.14683
    347.90929      -8.50452
    347.94592      -6.73724
    347.98254     -13.84501
    348.01917     -16.07782
    348.05579     -21.56068
    348.09242     -23.54357
    348.12904     -18.52650
    348.16567     -14.75948
    348.20230      -8.74250
    348.23892      -8.97556
    348.27555      -6.83366
    348.31217      -5.31681
    348.34880      -5.79999
    348.38542      -5.53322
    348.42205      -1.76649
    348.45867      -1.99980
    348.49530      -3.98315
    348.53193      -9.84154
    348.56855     -11.07498
    348.60518     -11.55845
    348.64180      -8.16697
    348.67843      -6.65053
    348.71505      -4.38413
    348.75168      -4.11777
    348.78830      -6.72646
    348.82493     -11.08518
    348.86156     -13.56895
    348.89818      -9.30276
    348.93481     -12.66161
    348.97143     -11.27050
    349.00806      -5.87943
    349.04468      -3.73841
    349.08131      -4.09743
    349.11793      -7.45648
    349.15456      -6.31558
    349.19119      -6.04973
    349.22781      -5.90891
    349.26444      -9.64313
    349.30106     -13.00240
    349.33769     -12.11171
    349.37431     -13.59606
    349.41094     -13.20545
    349.44756     -14.93988
    349.48419     -15.67435
    349.52082     -15.15887
    349.55744     -11.51843
    349.59407      -6.12803
    349.63069      -2.48766
    349.66732      -0.22235
    349.70394      -1.08207
    349.74057      -0.19183
    349.77719       1.57336
    349.81382       3.08851
    349.85045       4.60362
    349.88707       4.61869
    349.92370       4.00872
    349.96032       3.52371
    349.99695       2.28865
    350.03357       2.05355
    350.07020       1.69341
    350.10682      -1.79177
    350.14345      -4.40199
    350.18008      -4.26225
    350.21670      -3.74755
    350.25333      -2.23290
    350.28995      -1.59329
    350.32658       2.17128
    350.36320       4.56081
    350.39983       3.45030
    350.43645       0.46475
    350.47308       1.72916
    350.50971       3.11852
    350.54633      10.13284
    350.58296       9.64712
    350.61958       7.16136
    350.65621       7.55056
    350.69283       8.93972
    350.72946       6.95383
    350.76608       8.21791
    350.80271       6.85694
    350.83934       6.99593
    350.87596       6.00988
    350.91259       6.52379
    350.94921       8.78765
    350.98584       9.17648
    351.02246       8.56526
    351.05909       7.82900
    351.09571       9.09270
    351.13234       8.60636
    351.16897       6.99498
    351.20559       5.50856
    351.24222       1.64709
    351.27884      -1.71441
    351.31547      -1.57596
    351.35209      -4.43755
    351.38872      -2.17418
    351.42534      -4.41085
    351.46197      -8.39756
    351.49860      -6.50932
    351.53522      -3.87111
    351.57185      -1.10795
    351.60847       1.03017
    351.64510       7.79325
    351.68172       8.55629
    351.71835       8.06929
    351.75497       1.95725
    351.79160       2.34516
    351.82823      -0.14196
    351.86485      -3.25413
    351.90148      -5.11634
    351.93810      -6.35359
    351.97473      -4.59088
    352.01135      -1.95321
    352.04798      -3.06559
    352.08461       0.44700
    352.12123      -4.29046
    352.15786      -6.52796
    352.19448      -9.26550
    352.23111     -11.37808
    352.26773     -12.61570
    352.30436     -12.35336
    352.34098     -12.46606
    352.37761     -11.07881
    352.41424      -3.56660
    352.45086       1.44557
    352.48749       4.70771
    352.52411       5.46980
    352.56074       3.48185
    352.59736      -0.88115
    352.63399       0.00582
    352.67061      -2.23225
    352.70724      -3.72037
    352.74387      -7.08353
    352.78049      -9.69672
    352.81712     -10.43497
    352.85374     -11.17324
    352.89037     -12.66157
    352.92699      -7.27493
    352.96362      -7.13833
    353.00024      -3.62678
    353.03687       0.38474
    353.07350      -3.85379
    353.11012      -3.21736
    353.14675      -6.20597
    353.18337      -7.44462
    353.22000      -6.80831
    353.25662      -2.17204
    353.29325      -0.03582
    353.32987      -0.02463
    353.36650       1.36151
    353.40313       3.49761
    353.43975       4.38368
    353.47638       5.26970
    353.51300       5.53068
    353.54963      10.54162
    353.58625       8.67752
    353.62288       8.56337
    353.65950       9.32419
    353.69613       9.20996
    353.73276       8.34570
    353.76938       6.98139
    353.80601       5.24204
    353.84263       6.12765
    353.87926       8.63822
    353.91588       7.14876
    353.95251       5.40924
    353.98913       3.79469
    354.02576       0.55510
    354.06239       1.69046
    354.09901       5.95079
    354.13564      11.08607
    354.17226      10.34631
    354.20889       8.73152
    354.24551       6.11668
    354.28214       3.00180
    354.31876       0.13688
    354.35539       2.02192
    354.39202       1.78191
    354.42864       0.91687
    354.46527      -0.44821
    354.50189      -4.68834
    354.53852      -8.80350
    354.57514      -9.16871
    354.61177      -4.03396
    354.64839      -0.39924
    354.68502       1.48543
    354.72165       2.37006
    354.75827       1.00465
    354.79490       2.01420
    354.83152       1.39871
    354.86815      -2.21683
    354.90477      -2.20740
    354.94140      -5.32301
    354.97802      -5.06367
    355.01465      -8.17936
    355.05128      -6.79510
    355.08790      -3.78587
    355.12453      -0.77669
    355.16115       0.85745
    355.19778       7.11655
    355.23440      10.62561
    355.27103      13.13463
    355.30765      14.76861
    355.34428      15.15255
    355.38091      11.41145
    355.41753      11.29531
    355.45416      12.80413
    355.49078       9.18790
    355.52741       9.19664
    355.56403       3.08033
    355.60066      -2.28601
    355.63728      -6.90240
    355.67391      -8.01882
    355.71054      -7.88529
    355.74716      -5.87679
    355.78379      -1.61834
    355.82041      -0.85993
    355.85704      -0.10156
    355.89366       3.28177
    355.93029       3.16506
    355.96691       6.54831
    356.00354       7.93152
    356.04017       8.81469
    356.07679       8.07282
    356.11342      11.20591
    356.15004      10.83896
    356.18667       9.97196
    356.22329       8.85493
    356.25992       7.23786
    356.29654       5.99575
    356.33317       7.62860
    356.36980       3.01140
    356.40642       4.39417
    356.44305       6.52689
    356.47967       7.40958
    356.51630      10.79222
    356.55292      14.67483
    356.58955      18.55739
    356.62618      21.56491
    356.66280      20.69740
    356.69943      19.82985
    356.73605      17.08725
    356.77268      21.34461
    356.80930      22.22693
    356.84593      14.98422
    356.88255      10.99146
    356.91918       4.37366
    356.95581       4.50582
    356.99243       7.38795
    357.02906       5.14503
    357.06568       5.52707
    357.10231       5.40907
    357.13893       4.29103
    357.17556       9.79795
    357.21218      12.92984
    357.24881      11.93668
    357.28544       9.19348
    357.32206       8.32524
    357.35869       9.95697
    357.39531       4.46365
    357.43194       2.22029
    357.46856      -2.89811
    357.50519      -0.01655
    357.54181       1.98997
    357.57844       5.49645
    357.61507       4.25290
    357.65169       3.25930
    357.68832       3.26566
    357.72494       8.02198
    357.76157       8.15326
    357.79819       7.90951
    357.83482       7.79071
    357.87144       7.92187
    357.90807       8.67799
    357.94470       8.43408
    357.98132       6.19012
    358.01795       8.82112
    358.05457       6.20209
    358.09120       7.95801
    358.12782       7.83889
    358.16445      10.21974
    358.20107       6.47554
    358.23770       6.10631
    358.27433       8.61203
    358.31095       7.11772
    358.34758       6.99836
    358.38420       5.50397
    358.42083       3.00954
    358.45745       0.26506
    358.49408       2.77055
    358.53070       5.90100
    358.56733       7.15640
    358.60396      11.91177
    358.64058      13.79210
    358.67721      10.92239
    358.71383       9.30264
    358.75046       7.93285
    358.78708       6.56302
    358.82371       8.56815
    358.86033       5.32324
    358.89696       1.32829
    358.93359       2.45831
    358.97021       6.58828
    359.00684       9.09321
    359.04346      11.59811
    359.08009       8.97796
    359.11671       9.10778
    359.15334      10.86255
    359.18996       7.99229
    359.22659       3.62199
    359.26322       1.50164
    359.29984       1.88126
    359.33647       3.13584
    359.37309       2.39038
    359.40972       2.14488
    359.44634       0.52434
    359.48297       1.27877
    359.51959       1.03315
    359.55622       1.78749
    359.59285       1.54180
    359.62947       4.54606
    359.66610       9.17529
    359.70272      12.67947
    359.73935      11.05862
    359.77597      12.06273
    359.81260      11.56680
    359.84922      11.69583
    359.88585       8.94982
    359.92248       9.57877
    359.95910      13.70768
    359.99573      13.21156
    360.03235      12.84039
    360.06898       8.34419
    360.10560       7.59795
    360.14223       6.35166
    360.17885       6.98034
    360.21548      10.10898
    360.25211      14.61258
    360.28873      14.61615
    360.32536      15.86967
    360.36198      13.99815
    360.39861       6.75160
    360.43523       5.75500
    360.47186       5.50837
    360.50848       1.01170
    360.54511      -2.11001
    360.58174      -3.60676
    360.61836      -2.35355
    360.65499       1.64963
    360.69161       5.40276
    360.72824      10.40586
    360.76486      16.40891
    360.80149      18.78693
    360.83812      15.66491
    360.87474      11.91785
    360.91137       7.54575
    360.94799       4.67362
    360.98462       4.42644
    361.02124       3.67923
    361.05787       1.43198
    361.09449       1.93468
    361.13112       2.81236
    361.16775       4.81499
    361.20437       4.31758
    361.24100       2.57014
    361.27762       0.69765
    361.31425       0.32513
    361.35087       1.57757
    361.38750       4.32997
    361.42412       6.70734
    361.46075       7.70966
    361.49738       8.21195
    361.53400       8.08919
    361.57063       7.34140
    361.60725       8.09357
    361.64388       6.09571
    361.68050       5.34780
    361.71713       3.97485
    361.75375      -0.39813
    361.79038       0.10385
    361.82701       3.73079
    361.86363       3.35769
    361.90026      -0.64044
    361.93688      -0.76362
    361.97351      -3.13683
    362.01013      -6.63508
    362.04676      -5.75837
    362.08338      -4.00669
    362.12001      -2.38006
    362.15664      -0.37846
    362.19326       0.87310
    362.22989       4.99962
    362.26651       7.75110
    362.30314       6.25255
    362.33976       6.12895
    362.37639       6.63032
    362.41301       7.88165
    362.44964       6.50795
    362.48627       6.50920
    362.52289       7.51042
    362.55952       9.38660
    362.59614      10.76274
    362.63277      11.76384
    362.66939       9.51491
    362.70602      10.89094
    362.74264      11.89193
    362.77927      11.89288
    362.81590      11.39379
    362.85252      15.14467
    362.88915      15.27051
    362.92577      18.64631
    362.96240      18.64707
    362.99902      19.39780
    363.03565      17.77349
    363.07227      26.89914
    363.10890      28.64975
    363.14553      27.15032
    363.18215      23.77586
    363.21878      19.40136
    363.25540      14.77682
    363.29203      10.27725
    363.32865       8.52763
    363.36528       7.52799
    363.40190       8.02830
    363.43853      12.02857
    363.47516      18.40381
    363.51178      19.90401
    363.54841      24.02917
    363.58503      24.15430
    363.62166      27.65438
    363.65828      30.15444
    363.69491      30.02945
    363.73153      29.15442
    363.76816      21.65436
    363.80479      16.77926
    363.84141      19.40413
    363.87804      21.90395
    363.91466      19.02874
    363.95129      15.52849
    363.98791      13.02821
    364.02454      11.40289
    364.06116      10.90253
    364.09779      10.90213
    364.13442      11.15170
    364.17104       8.27623
    364.20767       7.65072
    364.24429       7.52517
    364.28092       4.77459
    364.31754       2.89897
    364.35417       2.64832
    364.39079       4.27262
    364.42742       4.02189
    364.46405       4.89613
    364.50067       5.14532
    364.53730       6.89448
    364.57392       4.39361
    364.61055       2.39269
    364.64717       2.51674
    364.68380      -1.10925
    364.72042      -6.98527
    364.75705      -5.48633
    364.79368      -4.98743
    364.83030      -4.23857
    364.86693      -1.73974
    364.90355       0.75905
    364.94018       3.50781
    364.97680       9.13153
    365.01343      11.38021
    365.05005      15.50385
    365.08668      20.50246
    365.12331      20.75103
    365.15993      20.37457
    365.19656      19.99807
    365.23318      20.49653
    365.26981      16.49496
    365.30643      10.99335
    365.34306       5.74170
    365.37969       0.61502
    365.41631      -2.26170
    365.45294      -4.51346
    365.48956      -2.01525
    365.52619       1.48292
    365.56281       5.23105
    365.59944       7.60415
    365.63606       8.47721
    365.67269      14.47524
    365.70932      15.47323
    365.74594      15.34618
    365.78257      11.46910
    365.81919      11.71698
    365.85582      13.58983
    365.89244      14.33764
    365.92907      15.83541
    365.96569      18.33315
    366.00232      18.95585
    366.03895      16.57851
    366.07557      17.07614
    366.11220      13.32373
    366.14882      12.57129
    366.18545      10.94381
    366.22207      11.19129
    366.25870      11.56374
    366.29532      13.68616
    366.33195      17.05853
    366.36858      18.80588
    366.40520      19.30318
    366.44183      18.42545
    366.47845      19.67268
    366.51508      23.54488
    366.55170      24.04205
    366.58833      18.53917
    366.62495      14.28626
    366.66158       9.28332
    366.69821       4.40534
    366.73483       2.02732
    366.77146       3.52427
    366.80808       3.14618
    366.84471       2.76806
    366.88133       5.26490
    366.91796       4.51171
    366.95458       5.13348
    366.99121       4.50521
    367.02784       3.00191
    367.06446       3.49858
    367.10109       4.37021
    367.13771       9.36680
    367.17434       7.86336
    367.21096      12.85988
    367.24759      12.23137
    367.28421      12.35282
    367.32084       9.97424
    367.35747       3.84562
    367.39409      -1.15803
    367.43072      -0.28672
    367.46734       4.20956
    367.50397       6.95580
    367.54059       8.45201
    367.57722       9.69818
    367.61384      10.81931
    367.65047      10.31541
    367.68710      12.31148
    367.72372       9.43251
    367.76035      11.55351
    367.79697      13.29947
    367.83360      15.79540
    367.87022      13.29129
    367.90685       8.78714
    367.94347       9.78297
    367.98010      11.27875
    368.01673      13.64950
    368.05335      11.89522
    368.08998      13.39090
    368.12660      12.88655
    368.16323      11.63216
    368.19985      11.87774
    368.23648      13.49828
    368.27310      12.24379
    368.30973      14.11427
    368.34636      13.73471
    368.38298      12.23011
    368.41961       9.85048
    368.45623       8.59582
    368.49286       6.59112
    368.52948       5.08639
    368.56611       4.33162
    368.60273       6.20182
    368.63936       6.32198
    368.67599       4.44211
    368.71261       5.81221
    368.74924       4.93227
    368.78586       9.17729
    368.82249      11.92229
    368.85911      12.66725
    368.89574       8.66217
    368.93236       7.03206
    368.96899       6.27691
    369.00562       3.02173
    369.04224       2.39152
    369.07887      -2.61373
    369.11549      -2.99401
    369.15212      -1.62432
    369.18874      -0.50467
    369.22537       7.36495
    369.26199       8.73453
    369.29862      13.10408
    369.33525      19.84859
    369.37187      19.59307
    369.40850      19.46252
    369.44512      22.33193
    369.48175      18.20131
    369.51837      15.82066
    369.55500      15.68997
    369.59162      13.68425
    369.62825       9.05349
    369.66488       8.79770
    369.70150       7.29188
    369.73813       6.91102
    369.77475      10.90513
    369.81138      12.52421
    369.84800      18.64325
    369.88463      21.26226
    369.92126      24.88124
    369.95788      24.75018
    369.99451      25.86909
    370.03113      21.98796
    370.06776      18.73180
    370.10438      17.10061
    370.14101      17.09439
    370.17763      17.71313
    370.21426      15.70684
    370.25089      12.20051
    370.28751      11.19415
    370.32414      11.81276
    370.36076       4.55633
    370.39739       2.04988
    370.43401       2.16839
    370.47064       0.78686
    370.50726      -1.84470
    370.54389       0.77372
    370.58052       2.39209
    370.61714       9.38543
    370.65377      13.87874
    370.69039      13.74702
    370.72702       9.61527
    370.76364      11.23348
    370.80027      11.97666
    370.83689      13.84480
    370.87352      13.71292
    370.91015      14.70600
    370.94677      13.94904
    370.98340      12.19206
    371.02002      11.18504
    371.05665       4.05299
    371.09327       2.04591
    371.12990       5.28879
    371.16652       9.65664
    371.20315      12.64946
    371.23978      13.51724
    371.27640      11.26000
    371.31303      13.00272
    371.34965      14.49541
    371.38628      12.73806
    371.42290      15.98069
    371.45953      13.59828
    371.49615      17.34084
    371.53278      20.45836
    371.56941      24.20086
    371.60603      25.06832
    371.64266      21.68575
    371.67928      20.17815
    371.71591      20.92051
    371.75253      21.28785
    371.78916      17.53014
    371.82578      14.39741
    371.86241      11.38965
    371.89904      12.63185
    371.93566      10.49903
    371.97229       8.24117
    372.00891       6.48328
    372.04554       6.35035
    372.08216       6.71739
    372.11879      11.70941
    372.15541      14.45139
    372.19204      15.94334
    372.22867      19.68525
    372.26529      17.55214
    372.30192      11.41899
    372.33854       9.03581
    372.37517       4.27760
    372.41179       2.51936
    372.44842       2.51109
    372.48504       3.25278
    372.52167       6.49445
    372.55830       6.73608
    372.59492      10.47768
    372.63155      10.21924
    372.66817       7.46078
    372.70480       3.45229
    372.74142       6.56876
    372.77805       9.18521
    372.81467      10.92662
    372.85130      15.79300
    372.88793      17.65935
    372.92455      14.15066
    372.96118      10.51695
    372.99780      10.50820
    373.03443       9.99943
    373.07105       9.74062
    373.10768       9.10678
    373.14430       9.09791
    373.18093       9.71401
    373.21756       6.08008
    373.25418       4.69612
    373.29081       3.68712
    373.32743       1.17810
    373.36406      -0.33096
    373.40068      -0.71505
    373.43731      -3.97416
    373.47393      -9.35831
    373.51056      -9.74249
    373.54719      -9.12670
    373.58381      -6.63594
    373.62044       1.97979
    373.65706      11.72048
    373.69369      17.46115
    373.73031      24.70179
    373.76694      27.56739
    373.80356      27.68296
    373.84019      24.67351
    373.87682      19.03903
    373.91344      17.02951
    373.95007      14.26996
    373.98669      12.51038
    374.02332      15.62578
    374.05994      16.86614
    374.09657      16.35647
    374.13319      17.84677
    374.16982      17.46204
    374.20645      16.20228
    374.24307      14.56749
    374.27970      15.05767
    374.31632      13.79782
    374.35295       8.41294
    374.38957       7.90303
    374.42620       4.01809
    374.46283       6.13312
    374.49945       8.12312
    374.53608       8.61309
    374.57270       5.60303
    374.60933      11.84294
    374.64595      17.83282
    374.68258      22.07267
    374.71920      23.06248
    374.75583      25.05227
    374.79246      25.91704
    374.82908      25.40676
    374.86571      22.89647
    374.90233      22.13614
    374.93896      21.87578
    374.97558      23.24039
    375.01221      24.60497
    375.04883      26.21952
    375.08546      26.70905
    375.12209      26.19854
    375.15871      26.06301
    375.19534      26.30244
    375.23196      25.16685
    375.26859      22.28122
    375.30521      23.39557
    375.34184      20.88489
    375.37846      20.49917
    375.41509      17.23843
    375.45172      17.47766
    375.48834      16.34186
    375.52497      15.58103
    375.56159      14.44517
    375.59822      16.43428
    375.63484      17.29837
    375.67147      16.16242
    375.70809      17.27645
    375.74472      20.64045
    375.78135      23.12941
    375.81797      25.74335
    375.85460      30.85726
    375.89122      31.84614
    375.92785      29.83499
    375.96447      25.82381
    376.00110      23.93761
    376.03772      23.80138
    376.07435      23.04011
    376.11098      23.15382
    376.14760      21.39250
    376.18423      21.25615
    376.22085      20.61977
    376.25748      20.85837
    376.29410      18.72193
    376.33073      15.71047
    376.36735      11.57398
    376.40398       9.68746
    376.44061       9.17591
    376.47723      10.66433
    376.51386      14.15273
    376.55048      15.76610
    376.58711      16.25443
    376.62373      13.36775
    376.66036      10.85603
    376.69698      12.34428
    376.73361      11.58251
    376.77024       9.69570
    376.80686       6.68387
    376.84349       2.29701
    376.88011       1.91013
    376.91674       2.39821
    376.95336       2.13627
    376.98999      -1.75070
    377.02661       1.11230
    377.06324       2.22528
    377.09987       7.96322
    377.13649       8.45114
    377.17312       6.31403
    377.20974       6.67689
    377.24637       5.28973
    377.28299       5.77754
    377.31962       7.64032
    377.35624      10.37807
    377.39287       6.36579
    377.42950       3.72849
    377.46612       0.46616
    377.50275      -0.42120
    377.53937      -1.93358
    377.57600      -2.07099
    377.61262       2.79157
    377.64925       8.15410
    377.68587      10.01660
    377.72250      11.00408
    377.75913       8.61654
    377.79575       7.47896
    377.83238      10.96636
    377.86900      12.45373
    377.90563      15.69107
    377.94225      15.30338
    377.97888      15.29067
    378.01550      15.52793
    378.05213      12.89017
    378.08876      14.00238
    378.12538      14.48956
    378.16201      12.97671
    378.19863       9.83884
    378.23526      10.82594
    378.27188       6.68801
    378.30851       5.05006
    378.34513       3.28708
    378.38176       1.39907
    378.41839       5.01104
    378.45501       1.87298
    378.49164       1.35989
    378.52826       2.72178
    378.56489       7.33364
    378.60151      12.57048
    378.63814      11.80728
    378.67476      14.29406
    378.71139      19.78082
    378.74802      19.14255
    378.78464      20.37925
    378.82127      17.36593
    378.85789      15.97758
    378.89452      14.33920
    378.93114      15.07580
    378.96777      16.31237
    379.00440      21.04892
    379.04102      22.53543
    379.07765      23.14693
    379.11427      24.63340
    379.15090      21.99483
    379.18752      22.73125
    379.22415      22.84264
    379.26077      24.45400
    379.29740      28.31534
    379.33403      21.80165
    379.37065      19.16294
    379.40728      17.52420
    379.44390      20.01044
    379.48053      20.87165
    379.51715      23.85783
    379.55378      27.09399
    379.59040      31.33012
    379.62703      33.19123
    379.66366      30.80231
    379.70028      31.66337
    379.73691      28.77440
    379.77353      24.88540
    379.81016      19.24638
    379.84678       8.23234
    379.88341       2.09327
    379.92003      -2.04583
    379.95666      -1.55995
    379.99329       0.80091
    380.02991       3.28674
    380.06654       7.14754
    380.10316       5.75832
    380.13979       9.24407
    380.17641       8.22980
    380.21304       7.59050
    380.24966       7.32618
    380.28629       8.56184
    380.32292       9.54747
    380.35954       5.65807
    380.39617       6.14365
    380.43279       3.87921
    380.46942       2.73974
    380.50604       2.60024
    380.54267       1.71072
    380.57929       2.44618
    380.61592       3.80661
    380.65255       8.16702
    380.68917       9.77740
    380.72580       9.38776
    380.76242       8.99809
    380.79905      10.35840
    380.83567       9.96869
    380.87230       8.45395
    380.90892       5.18919
    380.94555       3.92440
    380.98218       3.90959
    381.01880       1.14475
    381.05543       1.50489
    381.09205       4.99001
    381.12868       7.35010
    381.16530       8.21017
    381.20193       8.57021
    381.23855       8.18023
    381.27518      10.91523
    381.31181      10.65020
    381.34843      10.38515
    381.38506       7.74507
    381.42168       9.60497
    381.45831      12.33985
    381.49493      13.57470
    381.53156      20.43453
    381.56818      26.16933
    381.60481      26.90412
    381.64144      23.88888
    381.67806      20.62361
    381.71469      16.98332
    381.75131      16.71801
    381.78794      17.32767
    381.82456      15.31231
    381.86119       9.54693
    381.89781      12.15653
    381.93444      14.39110
    381.97107      16.12565
    382.00769      19.23517
    382.04432      20.21968
    382.08094      17.95415
    382.11757      14.06361
    382.15419      10.92304
    382.19082      12.78245
    382.22744      13.26684
    382.26407      12.37620
    382.30070       8.36054
    382.33732       5.59486
    382.37395       7.95415
    382.41057       9.43843
    382.44720      13.04768
    382.48382      11.15690
    382.52045      11.64111
    382.55707      15.50029
    382.59370      14.85945
    382.63033      17.46858
    382.66695      18.45270
    382.70358      21.68679
    382.74020      21.17086
    382.77683      17.90490
    382.81345      15.51393
    382.85008      11.12293
    382.88670      10.35691
    382.92333      12.84086
    382.95996       8.82480
    382.99658       9.93371
    383.03321      10.41760
    383.06983      13.65147
    383.10646      18.88531
    383.14308      19.49414
    383.17971      18.72794
    383.21634      15.96172
    383.25296      14.32048
    383.28959      14.92921
    383.32621      13.41293
    383.36284      10.52162
    383.39946       9.00529
    383.43609       9.48894
    383.47271       8.59756
    383.50934       2.33117
    383.54597      -0.18525
    383.58259       3.42332
    383.61922       5.65685
    383.65584      10.14038
    383.69247      13.49887
    383.72909      15.85735
    383.76572      16.71580
    383.80234      14.57424
    383.83897      14.43265
    383.87560      12.91604
    383.91222      20.27441
    383.94885      22.38275
    383.98547      27.86608
    384.02210      31.72438
    384.05872      33.45767
    384.09535      34.06593
    384.13197      36.04918
    384.16860      34.53240
    384.20523      34.26559
    384.24185      37.12378
    384.27848      36.23193
    384.31510      29.96507
    384.35173      26.69819
    384.38835      25.05628
    384.42498      23.91436
    384.46160      20.64742
    384.49823      21.25545
    384.53486      22.86346
    384.57148      23.22145
    384.60811      22.70443
    384.64473      21.31238
    384.68136      19.79531
    384.71798      16.15322
    384.75461      16.88611
    384.79123      17.49398
    384.82786      15.72683
    384.86449      18.45966
    384.90111      19.81746
    384.93774      21.17525
    384.97436      21.90802
    385.01099      19.89077
    385.04761      18.49850
    385.08424      16.10620
    385.12086      16.58889
    385.15749      18.94656
    385.19412      17.67921
    385.23074      17.78684
    385.26737      15.76945
    385.30399      15.37703
    385.34062      13.85961
    385.37724      12.09216
    385.41387      16.07468
    385.45049      17.68219
    385.48712      18.03968
    385.52375      17.77215
    385.56037      20.37960
    385.59700      20.86203
    385.63362      19.09445
    385.67025      14.45184
    385.70687      13.30921
    385.74350       9.66656
    385.78012       9.64890
    385.81675       9.00621
    385.85338      10.36351
    385.89000      11.47079
    385.92663      11.70304
    385.96325      12.06028
    385.99988      13.54250
    386.03650      10.14970
    386.07313      10.25688
    386.10975      11.23904
    386.14638       8.72119
    386.18301       8.95331
    386.21963      11.43541
    386.25626       7.29250
    386.29288       7.27457
    386.32951      13.13162
    386.36613      15.23865
    386.40276      20.47066
    386.43938      18.95265
    386.47601      16.93462
    386.51264      14.29158
    386.54926      16.27352
    386.58589      15.00544
    386.62251      16.23734
    386.65914      17.46922
    386.69576      17.82608
    386.73239      22.55793
    386.76901      26.53975
    386.80564      27.52156
    386.84227      25.62836
    386.87889      20.73513
    386.91552      21.71688
    386.95214      14.69862
    386.98877      11.43034
    387.02539       7.53704
    387.06202       7.89372
    387.09864       4.50038
    387.13527       1.85703
    387.17190      -0.66134
    387.20852      -1.55473
    387.24515      -4.57314
    387.28177      -1.96656
    387.31840       5.01499
    387.35502      10.37153
    387.39165      12.47805
    387.42827      13.08456
    387.46490      15.31605
    387.50153      14.79751
    387.53815      11.40397
    387.57478      12.01040
    387.61140       8.36682
    387.64803       4.59822
    387.68465       1.20460
    387.72128      -1.06403
    387.75791       0.79232
    387.79453       5.64865
    387.83116       8.75496
    387.86778      14.48626
    387.90441      18.96754
    387.94103      15.94880
    387.97766      14.05505
    388.01428      12.03628
    388.05091      16.64249
    388.08754      20.24868
    388.12416      17.72986
    388.16079      19.21102
    388.19741      19.94217
    388.23404      18.04830
    388.27066      15.02941
    388.30729      15.01050
    388.34391      13.24158
    388.38054      11.34764
    388.41717      11.07869
    388.45379       7.80972
    388.49042       5.79073
    388.52704       5.02173
    388.56367       4.25271
    388.60029      -1.64133
    388.63692       2.21462
    388.67354       4.57055
    388.71017       5.30146
    388.74680       6.90736
    388.78342      11.63825
    388.82005      13.99411
    388.85667      10.47496
    388.89330       8.70580
    388.92992       6.43662
    388.96655       9.91742
    389.00317      15.02321
    389.03980      19.75398
    389.07643      21.48473
    389.11305      23.34048
    389.14968      23.32120
    389.18630      21.67691
    389.22293      20.28260
    389.25955      17.38828
    389.29618      14.99394
    389.33280      12.47459
    389.36943      11.70522
    389.40606      10.43583
    389.44268       8.91643
    389.47931       6.77202
    389.51593       7.12759
    389.55256       7.48314
    389.58918       9.71368
    389.62581       7.31920
    389.66243       9.79971
    389.69906       6.90521
    389.73569       3.76069
    389.77231       0.61615
    389.80894       3.09660
    389.84556       5.82703
    389.88219       8.30745
    389.91881       7.41286
    389.95544       9.26825
    389.99206      10.12362
    390.02869      14.10398
    390.06532      15.83433
    390.10194      12.93966
    390.13857      15.41997
    390.17519      15.65028
    390.21182      16.25556
    390.24844      18.61084
    390.28507      18.59109
    390.32169      21.94633
    390.35832      23.55157
    390.39495      24.53178
    390.43157      21.26199
    390.46820      18.49217
    390.50482      19.84734
    390.54145      21.95250
    390.57807      21.18265
    390.61470      18.78778
    390.65132      18.14289
    390.68795      18.49800
    390.72458      17.47809
    390.76120      15.95816
    390.79783      14.43822
    390.83445       9.41827
    390.87108       7.02330
    390.90770       4.62832
    390.94433       5.85833
    390.98095       6.83832
    391.01758       9.81830
    391.05421      12.79826
    391.09083      17.02822
    391.12746      20.13315
    391.16408      20.61308
    391.20071      21.46799
    391.23733      19.57289
    391.27396      17.67777
    391.31058      11.40765
    391.34721      11.38750
    391.38384       7.74235
    391.42046       7.59718
    391.45709       3.32700
    391.49371       3.30681
    391.53034       3.53660
    391.56696       6.01638
    391.60359       8.62115
    391.64021      12.47590
    391.67684      12.45564
    391.71347      16.06037
    391.75009      16.04009
    391.78672      18.01979
    391.82334      15.49948
    391.85997      16.10416
    391.89659      15.08383
    391.93322      14.68848
    391.96984      16.54312
    392.00647      13.02275
    392.04310      13.37736
    392.07972      11.48196
    392.11635      11.83656
    392.15297      10.56613
    392.18960       9.04570
    392.22622       4.52525
    392.26285       4.00480
    392.29948       4.60932
    392.33610       6.21384
    392.37273       8.19335
    392.40935       9.92284
    392.44598       8.15232
    392.48260       5.88179
    392.51923       8.11125
    392.55585       6.71570
    392.59248      10.94513
    392.62911      11.67455
    392.66573      15.27896
    392.70236      14.38336
    392.73898      16.61275
    392.77561      19.84213
    392.81223      20.57149
    392.84886      19.05084
    392.88548      21.15519
    392.92211      23.50952
    392.95874      23.23883
    392.99536      16.34314
    393.03199      13.57244
    393.06861      11.92672
    393.10524      13.65600
    393.14186      13.13526
    393.17849      14.98951
    393.21511      14.46875
    393.25174      15.07298
    393.28837      16.17720
    393.32499      12.40640
    393.36162      12.13560
    393.39824      11.98979
    393.43487      10.21896
    393.47149      10.69813
    393.50812      11.55228
    393.54474      10.78142
    393.58137       9.88555
    393.61800       9.98967
    393.65462       8.96878
    393.69125       8.07289
    393.72787       7.17698
    393.76450       7.40605
    393.80112       4.26012
    393.83775       4.48918
    393.87437       2.09323
    393.91100       2.57227
    393.94763       3.55130
    393.98425       3.03031
    394.02088       1.63432
    394.05750       2.73832
    394.09413       0.84231
    394.13075       0.94628
    394.16738      -0.82475
    394.20400       4.52921
    394.24063       7.25816
    394.27726      12.11209
    394.31388      13.59102
    394.35051      14.31994
    394.38713      16.42385
    394.42376      18.52775
    394.46038      20.25664
    394.49701      23.61051
    394.53363      23.21439
    394.57026      17.19325
    394.60689       7.04710
    394.64351       3.15094
    394.68014       1.50477
    394.71676      -1.64141
    394.75339      -3.78759
    394.79001      -2.30879
    394.82664      -3.82999
    394.86326      -3.97621
    394.89989      -0.24743
    394.93652      -2.89366
    394.97314      -4.53990
    395.00977      -6.31115
    395.04639      -3.58241
    395.08302      -4.60368
    395.11964      -5.62496
    395.15627      -4.14624
    395.19289       2.70746
    395.22952       9.68616
    395.26615      12.41485
    395.30277      13.01853
    395.33940      11.74720
    395.37602      12.22586
    395.41265       9.20452
    395.44927      12.43316
    395.48590      12.41180
    395.52252       5.26543
    395.55915       4.49405
    395.59578       5.59766
    395.63240       7.82626
    395.66903      10.80486
    395.70565      10.90845
    395.74228      12.13703
    395.77890      10.99060
    395.81553       8.71916
    395.85215       6.57272
    395.88878       0.80126
    395.92541      -2.34520
    395.96203      -1.11666
    395.99866      -2.51314
    396.03528      -1.03463
    396.07191      -2.30612
    396.10853       1.04738
    396.14516      -1.09912
    396.18178      -2.24564
    396.21841       0.48284
    396.25504       2.83631
    396.29166       6.43977
    396.32829       2.79323
    396.36491       6.89668
    396.40154      10.25012
    396.43816      13.35355
    396.47479      13.83198
    396.51141      12.31039
    396.54804      13.16381
    396.58467      15.51721
    396.62129      14.87061
    396.65792      14.09900
    396.69454      12.45238
    396.73117      10.80576
    396.76779      14.28413
    396.80442      17.51249
    396.84105      21.36584
    396.87767      20.71919
    396.91430      21.19754
    396.95092      22.80087
    396.98755      19.52920
    397.02417      19.00752
    397.06080      17.23584
    397.09742      21.83915
    397.13405      21.69245
    397.17068      25.17075
    397.20730      24.02403
    397.24393      26.50232
    397.28055      25.10560
    397.31718      18.58387
    397.35380      17.31213
    397.39043      13.29039
    397.42705       9.76864
    397.46368       9.87189
    397.50031      12.35013
    397.53693      13.45336
    397.57356      14.18159
    397.61018      14.40982
    397.64681      14.38803
    397.68343      10.74124
    397.72006      11.96945
    397.75668      11.57265
    397.79331       6.55084
    397.82994       7.52903
    397.86656      10.75721
    397.90319      12.73539
    397.93981      13.96356
    397.97644      10.31672
    398.01306      12.04488
    398.04969       9.77304
    398.08631       4.37619
    398.12294       1.85433
    398.15957       2.58247
    398.19619       0.81061
    398.23282       5.03873
    398.26944       5.76686
    398.30607       5.99498
    398.34269       5.22309
    398.37932       8.07620
    398.41594       8.42930
    398.45257       9.40740
    398.48920       6.51049
    398.52582       7.61358
    398.56245       9.84166
    398.59907       6.44474
    398.63570       4.79782
    398.67232       4.52589
    398.70895       1.75395
    398.74557       4.35701
    398.78220       4.71007
    398.81883      -0.93688
    398.85545      -3.08383
    398.89208      -6.35579
    398.92870      -7.50275
    398.96533      -5.39972
    399.00195      -4.92169
    399.03858      -3.06866
    399.07520       2.15936
    399.11183       3.38738
    399.14846       6.74039
    399.18508       6.84340
    399.22171       4.19641
    399.25833       0.54941
    399.29496      -8.09760
    399.33158      -6.99460
    399.36821     -11.14161
    399.40483     -13.16363
    399.44146     -15.68564
    399.47809     -19.08267
    399.51471     -16.85469
    399.55134     -16.50172
    399.58796     -16.77375
    399.62459     -14.79579
    399.66121     -11.06783
    399.69784      -9.08987
    399.73446      -4.86192
    399.77109      -1.63397
    399.80772       1.71898
    399.84434       6.57193
    399.88097       6.42487
    399.91759       5.15280
    399.95422       2.00574
    399.99084      -0.89133
    400.02747      -3.53840
    400.06409      -4.31048
    400.10072      -1.20756
    400.13735      -5.22964
    400.17397      -6.37672
    400.21060      -7.27381
    400.24722     -15.17089
    400.28385     -13.06799
    400.32047     -14.84008
    400.35710     -14.36218
    400.39372      -5.00928
    400.43035      -0.40638
    400.46698       2.69652
    400.50360       3.67441
    400.54023       4.52730
    400.57685      10.63019
    400.61348      11.35807
    400.65010      13.71096
    400.68673      11.43884
    400.72335      13.16672
    400.75998      10.39459
    400.79661       3.37247
    400.83323      -1.39966
    400.86986      -2.92179
    400.90648      -2.31892
    400.94311      -5.46605
    400.97973      -7.61319
    401.01636      -5.13533
    401.05298      -6.28247
    401.08961      -6.80461
    401.12624      -7.95175
    401.16286      -5.97389
    401.19949      -5.37104
    401.23611      -7.89319
    401.27274      -4.16534
    401.30936      -0.56249
    401.34599       1.79036
    401.38262       1.89321
    401.41924       4.24606
    401.45587       5.22390
    401.49249       6.57674
    401.52912       3.67958
    401.56574       2.40742
    401.60237      -0.98974
    401.63899      -0.13690
    401.67562      -1.28406
    401.71225      -1.80623
    401.74887       3.17161
    401.78550       4.39944
    401.82212       3.75227
    401.85875       5.23011
    401.89537       6.95794
    401.93200       7.56077
    401.96862       2.91360
    402.00525       2.64143
    402.04188       1.49426
    402.07850      -4.77792
    402.11513      -8.42509
    402.15175     -13.94726
    402.18838     -18.21943
    402.22500     -20.99161
    402.26163     -18.76378
    402.29825     -17.78596
    402.33488     -14.93313
    402.37151      -8.70531
    402.40813      -3.97748
    402.44476       0.25034
    402.48138       0.10317
    402.51801       2.33099
    402.55463       2.05882
    402.59126       4.66164
    402.62788       6.01446
    402.66451       7.36729
    402.70114       8.22011
    402.73776       6.19794
    402.77439       5.92576
    402.81101       3.15359
    402.84764       3.00641
    402.88426       3.35924
    402.92089       7.46207
    402.95751       9.31489
    402.99414       4.66772
    403.03077       0.77055
    403.06739      -0.75162
    403.10402      -2.89879
    403.14064      -7.79596
    403.17727      -7.94313
    403.21389      -6.84030
    403.25052      -4.98747
    403.28714      -7.00963
    403.32377      -9.15680
    403.36040      -9.80396
    403.39702      -8.07613
    403.43365      -4.59829
    403.47027      -3.37045
    403.50690      -4.89261
    403.54352      -4.91477
    403.58015       0.06307
    403.61677       1.16591
    403.65340       2.89375
    403.69003       3.99660
    403.72665       1.84945
    403.76328       1.45230
    403.79990       3.55514
    403.83653       4.65800
    403.87315       7.01085
    403.90978       7.48870
    403.94640       7.21656
    403.98303       5.06942
    404.01966       1.29728
    404.05628      -1.84986
    404.09291      -3.74700
    404.12953       0.35587
    404.16616       3.33373
    404.20278       7.18660
    404.23941       8.41447
    404.27603      11.64235
    404.31266      11.24522
    404.34929      13.59810
    404.38591      17.57598
    404.42254      20.17886
    404.45916      21.65674
    404.49579      20.50963
    404.53241      17.98752
    404.56904      19.34041
    404.60566      17.69330
    404.64229      18.54620
    404.67892      15.89909
    404.71554      12.62699
    404.75217      10.97990
    404.78879       9.20780
    404.82542       5.93571
    404.86204       6.03862
    404.89867       6.26654
    404.93529       1.49445
    404.97192      -0.40263
    405.00855       0.32530
    405.04517       6.17822
    405.08180       6.40615
    405.11842       5.75908
    405.15505       4.98702
    405.19167       7.71495
    405.22830      11.44289
    405.26492      12.67084
    405.30155      13.27379
    405.33818       7.87674
    405.37480       5.60469
    405.41143       4.33265
    405.44805      10.93561
    405.48468      14.28857
    405.52130      19.01654
    405.55793      21.11951
    405.59455      23.34749
    405.63118      20.82547
    405.66781      16.17845
    405.70443      12.90644
    405.74106      11.75943
    405.77768       8.98742
    405.81431      10.84042
    405.85093      11.19342
    405.88756      13.17142
    405.92419       9.27443
    405.96081       7.75245
    405.99744       7.10546
    406.03406       4.33349
    406.07069       3.31151
    406.10731       1.41454
    406.14394      -1.35742
    406.18056      -1.50439
    406.21719      -4.40134
    406.25382      -4.42330
    406.29044      -1.94524
    406.32707      -0.34219
    406.36369      -1.36413
    406.40032      -1.63606
    406.43694      -3.28299
    406.47357      -4.67992
    406.51019      -7.07684
    406.54682      -7.97375
    406.58345      -8.87067
    406.62007      -6.51757
    406.65670      -5.78947
    406.69332      -4.43637
    406.72995      -3.20826
    406.76657      -4.35515
    406.80320      -5.00203
    406.83982      -7.27391
    406.87645      -1.92078
    406.91308      -1.06765
    406.94970      -0.96451
    406.98633       1.51364
    407.02295       0.61678
    407.05958       4.96994
    407.09620       6.32310
    407.13283       1.30126
    407.16945       4.90444
    407.20608       5.00761
    407.24271       9.23579
    407.27933      13.08898
    407.31596      17.31717
    407.35258      17.54537
    407.38921      13.02358
    407.42583      10.50179
    407.46246      11.35500
    407.49908       8.95823
    407.53571       4.93645
    407.57234       4.78969
    407.60896       6.26793
    407.64559      10.87117
    407.68221      10.97442
    407.71884      17.70268
    407.75546      20.93094
    407.79209      23.40921
    407.82871      22.38749
    407.86534      14.61577
    407.90197      12.46906
    407.93859      13.07236
    407.97522      14.42566
    408.01184      15.15397
    408.04847      10.00728
    408.08509       7.73560
    408.12172       9.46393
    408.15834      13.44226
    408.19497      16.04561
    408.23160      12.27395
    408.26822       8.50231
    408.30485       7.85567
    408.34147       6.58404
    408.37810       5.93741
    408.41472       8.04079
    408.45135      11.14418
    408.48797       9.99758
    408.52460       6.47598
    408.56123       6.32939
    408.59785       4.30781
    408.63448       7.16123
    408.67110       8.13967
    408.70773       9.61810
    408.74435       5.97155
    408.78098       2.45000
    408.81760       1.30346
    408.85423       5.90693
    408.89086       7.38541
    408.92748       6.48889
    408.96411       7.34238
    409.00073      10.19588
    409.03736       9.17439
    409.07398       6.90290
    409.11061       6.50642
    409.14723       1.73495
    409.18386       1.21349
    409.22049       0.94203
    409.25711       1.92058
    409.29374       4.39914
    409.33036       8.00271
    409.36699       3.85629
    409.40361       4.83487
    409.44024       4.31347
    409.47686      -3.95793
    409.51349      -4.47932
    409.55012      -5.25071
    409.58674      -5.77208
    409.62337      -6.91845
    409.65999      -6.31481
    409.69662      -5.83615
    409.73324      -2.85750
    409.76987      -1.12883
    409.80649       1.34985
    409.84312      -0.29647
    409.87975       3.80722
    409.91637       4.03593
    409.95300       1.51464
    409.98962       0.11836
    410.02625      -3.65292
    410.06287      -4.04918
    410.09950      -3.57043
    410.13613      -3.46668
    410.17275      -5.61292
    410.20938      -6.00914
    410.24600      -3.03036
    410.28263       1.19843
    410.31925      -0.19777
    410.35588       0.28104
    410.39250       4.88486
    410.42913       7.86368
    410.46576       9.71752
    410.50238      10.69637
    410.53901       8.17522
    410.57563       5.40409
    410.61226       6.38296
    410.64888       0.23684
    410.68551      -2.15926
    410.72213      -2.05536
    410.75876       0.04855
    410.79539       6.27748
    410.83201      10.38141
    410.86864      10.86035
    410.90526       7.33930
    410.94189      11.06826
    410.97851       8.04723
    411.01514       6.52621
    411.05176       9.00520
    411.08839       9.23420
    411.12502      10.08821
    411.16164       7.81724
    411.19827       7.17127
    411.23489       4.77531
    411.27152       4.37936
    411.30814       7.98342
    411.34477      14.71249
    411.38139      15.31658
    411.41802      14.79567
    411.45465      11.27477
    411.49127      11.25388
    411.52790      10.85801
    411.56452      11.21214
    411.60115      12.19129
    411.63777       7.17044
    411.67440       4.64961
    411.71102       0.50379
    411.74765      -2.14203
    411.78428      -5.28783
    411.82090     -11.43362
    411.85753     -15.82940
    411.89415     -13.47517
    411.93078     -11.99593
    411.96740     -10.01667
    412.00403      -9.16241
    412.04065      -9.55813
    412.07728     -14.20385
    412.11391     -13.84955
    412.15053     -13.49524
    412.18716     -11.51592
    412.22378      -7.78659
    412.26041      -5.80725
    412.29703      -7.70290
    412.33366      -9.72353
    412.37028     -11.86915
    412.40691     -11.01477
    412.44354     -12.16037
    412.48016     -13.18096
    412.51679     -11.57653
    412.55341      -7.22210
    412.59004      -4.61765
    412.62666      -0.76320
    412.66329      -1.90873
    412.69991      -1.17925
    412.73654      -2.19975
    412.77317      -4.59525
    412.80979      -8.74073
    412.84642     -14.63620
    412.88304     -19.40667
    412.91967     -20.55211
    412.95629     -20.69755
    412.99292     -19.46797
    413.02954     -16.98838
    413.06617     -15.63378
    413.10280     -16.02916
    413.13942     -11.79954
    413.17605      -9.06990
    413.21267      -6.59025
    413.24930      -6.86059
    413.28592      -7.63091
    413.32255      -7.52622
    413.35917      -1.04652
    413.39580       0.30819
    413.43243       0.91292
    413.46905      -0.73235
    413.50568       1.99741
    413.54230       3.22717
    413.57893       2.58195
    413.61555       1.18673
    413.65218      -3.33346
    413.68880      -8.60365
    413.72543      -8.12382
    413.76206      -7.26898
    413.79868      -6.91413
    413.83531      -2.55926
    413.87193       2.29562
    413.90856       9.02552
    413.94518      13.00542
    413.98181      11.98534
    414.01843      11.34027
    414.05506      14.69522
    414.09169      12.05018
    414.12831       4.03015
    414.16494      -0.61486
    414.20156      -3.75986
    414.23819      -4.90485
    414.27481      -6.04982
    414.31144      -8.19478
    414.34806      -6.21473
    414.38469      -5.10966
    414.42132      -4.50458
    414.45794      -3.64948
    414.49457      -5.41938
    414.53119      -5.31425
    414.56782      -0.58412
    414.60444      -1.47897
    414.64107       0.25120
    414.67770      -0.76862
    414.71432       0.08657
    414.75095      -0.93323
    414.78757       2.17199
    414.82420       8.40223
    414.86082       6.38248
    414.89745       6.73774
    414.93407       6.84302
    414.97070       5.19831
    415.00733       0.05361
    415.04395      -7.34107
    415.08058     -10.73573
    415.11720     -13.50538
    415.15383     -15.02502
    415.19045     -16.29464
    415.22708     -17.93925
    415.26370     -21.33384
    415.30033     -19.47842
    415.33696     -19.37298
    415.37358     -16.89253
    415.41021     -10.53707
    415.44683      -5.93159
    415.48346      -2.95109
    415.52008       0.77942
    415.55671       4.38494
    415.59333       7.99048
    415.62996      11.59604
    415.66659      11.32661
    415.70321      12.30720
    415.73984      11.53779
    415.77646      12.26841
    415.81309       8.87404
    415.84971       1.97969
    415.88634      -2.16465
    415.92296      -1.80898
    415.95959      -4.70328
    415.99622      -5.34758
    416.03284      -5.61686
    416.06947      -5.76112
    416.10609      -4.65536
    416.14272      -4.67459
    416.17934      -5.31881
    416.21597      -3.58801
    416.25259      -4.10720
    416.28922      -6.00136
    416.32585      -1.52052
    416.36247       2.71035
    416.39910       5.94123
    416.43572       8.17212
    416.47235       3.27803
    416.50897       1.50896
    416.54560      -0.01010
    416.58222       0.47086
    416.61885       2.20183
    416.65548       1.30782
    416.69210      -0.21117
    416.72873      -2.73015
    416.76535       0.75089
    416.80198       4.98194
    416.83860       6.46301
    416.87523       5.94410
    416.91185       4.30021
    416.94848       2.03133
    416.98511      -1.48754
    417.02173      -3.88138
    417.05836      -6.90022
    417.09498     -10.54403
    417.13161     -14.81283
    417.16823     -16.33161
    417.20486     -18.10037
    417.24148     -15.11912
    417.27811     -15.38785
    417.31474     -13.40656
    417.35136     -18.05026
    417.38799     -17.94394
    417.42461     -14.96261
    417.46124     -14.35625
    417.49786     -10.99988
    417.53449      -8.01850
    417.57111      -4.66209
    417.60774      -2.18067
    417.64437      -0.69923
    417.68099       3.40722
    417.71762       3.38870
    417.75424       6.24519
    417.79087       7.60169
    417.82749       5.08322
    417.86412       2.93976
    417.90074       1.79632
    417.93737      -0.59711
    417.97400      -2.11551
    418.01062      -0.50890
    418.04725       2.97273
    418.08387       6.57937
    418.12050       7.81104
    418.15712      10.41772
    418.19375      11.27442
    418.23037      13.13113
    418.26700       9.86287
    418.30363       8.84462
    418.34025       6.32639
    418.37688       5.30818
    418.41350       3.41498
    418.45013       3.02180
    418.48675       2.50365
    418.52338      -1.88949
    418.56000      -9.28262
    418.59663      -8.55072
    418.63326     -13.06881
    418.66988     -13.96188
    418.70651     -15.97993
    418.74313     -21.24796
    418.77976     -23.14097
    418.81638     -24.65897
    418.85301     -20.17695
    418.88963     -18.19491
    418.92626     -16.46285
    418.96289     -14.98077
    418.99951     -12.99867
    419.03614     -10.89156
    419.07276      -8.40943
    419.10939      -0.92727
    419.14601       3.17990
    419.18264       2.78708
    419.21927       3.64429
    419.25589       7.00152
    419.29252      10.48376
    419.32914       9.59103
    419.36577      11.07331
    419.40239      10.05561
    419.43902      11.66293
    419.47564       8.27027
    419.51227       7.50263
    419.54890       8.61000
    419.58552       9.59240
    419.62215       8.44981
    419.65877       8.55725
    419.69540       8.53970
    419.73202       7.64717
    419.76865      13.00467
    419.80527       9.61218
    419.84190       4.96971
    419.87853       0.70226
    419.91515      -4.56518
    419.95178      -5.20759
    419.98840      -8.47498
    420.02503      -4.99235
    420.06165      -8.25971
    420.09828     -10.90204
    420.13490      -9.79436
    420.17153      -8.68665
    420.20816      -7.57893
    420.24478      -5.97118
    420.28141      -2.73842
    420.31803       3.99436
    420.35466       4.47717
    420.39128       3.08499
    420.42791       3.31783
    420.46453       4.92570
    420.50116       6.90858
    420.53779       7.51648
    420.57441       8.74940
    420.61104       6.60735
    420.64766       5.71531
    420.68429       5.94829
    420.72091       2.93129
    420.75754      -1.08568
    420.79416      -3.35264
    420.83079      -1.86958
    420.86742      -2.26149
    420.90404      -6.27839
    420.94067      -9.04527
    420.97729      -7.43712
    421.01392      -7.57896
    421.05054      -6.59577
    421.08717      -6.73757
    421.12379      -2.75434
    421.16042       2.35391
    421.19705       3.33717
    421.23367       5.44546
    421.27030       3.67877
    421.30692      -0.71290
    421.34355       0.64545
    421.38017      -0.24618
    421.41680      -2.88779
    421.45342      -6.90438
    421.49005     -10.04595
    421.52668     -14.56250
    421.56330     -15.82902
    421.59993     -18.84553
    421.63655     -22.98701
    421.67318     -25.50347
    421.70980     -26.89491
    421.74643     -22.91134
    421.78305     -20.55273
    421.81968     -19.69411
    421.85631     -16.46047
    421.89293     -10.47681
    421.92956      -9.86812
    421.96618      -9.25942
    422.00281     -13.52569
    422.03943     -11.54194
    422.07606      -8.55817
    422.11268      -4.69938
    422.14931      -5.09057
    422.18594      -5.35673
    422.22256      -5.87288
    422.25919      -3.63900
    422.29581      -2.65510
    422.33244      -1.17118
    422.36906      -2.43724
    422.40569      -2.20328
    422.44231      -4.09429
    422.47894      -2.11028
    422.51557      -3.12626
    422.55219      -3.51721
    422.58882      -8.78313
    422.62544      -7.42404
    422.66207     -11.06492
    422.69869      -9.45579
    422.73532     -11.59663
    422.77194     -14.23745
    422.80857     -13.87824
    422.84520     -13.01902
    422.88182      -9.65977
    422.91845      -7.55050
    422.95507      -7.31621
    422.99170      -7.08189
    423.02832      -7.59756
    423.06495      -2.11320
    423.10157      -3.50382
    423.13820       0.48059
    423.17483       0.59001
    423.21145       4.44946
    423.24808       5.05893
    423.28470       3.04342
    423.32133       3.40294
    423.35795       6.88747
    423.39458       6.49703
    423.43120       4.85662
    423.46783       7.71622
    423.50446       9.70085
    423.54108      12.06050
    423.57771      10.42017
    423.61433       7.40486
    423.65096      10.01458
    423.68758       7.12432
    423.72421       4.48409
    423.76084      -2.15613
    423.79746      -8.04632
    423.83409     -14.56149
    423.87071     -20.45163
    423.90734     -23.46675
    423.94396     -20.35685
    423.98059     -15.37193
    424.01721     -11.01198
    424.05384      -4.90201
    424.09047       1.58299
    424.12709       4.44300
    424.16372       5.92804
    424.20034       5.28810
    424.23697      -0.72681
    424.27359      -0.99170
    424.31022      -4.75657
    424.34684      -8.14641
    424.38347      -9.91123
    424.42010      -5.30103
    424.45672      -0.81581
    424.49335      -0.95556
    424.52997       0.15472
    424.56660      -0.73499
    424.60322       2.00033
    424.63985       2.86067
    424.67647       3.47104
    424.71310       1.08143
    424.74973       5.56685
    424.78635       8.67728
    424.82298      11.16274
    424.85960       9.52323
    424.89623       8.75874
    424.93285       8.24427
    424.96948       2.35483
    425.00610      -0.65959
    425.04273      -1.79899
    425.07936       2.43664
    425.11598       0.92229
    425.15261       1.40797
    425.18923      -1.48133
    425.22586      -2.99561
    425.26248      -6.88486
    425.29911      -4.89909
    425.33573      -3.78829
    425.37236      -2.80247
    425.40899      -3.44163
    425.44561      -5.95576
    425.48224      -1.71987
    425.51886      -0.35895
    425.55549       3.25199
    425.59211       2.61296
    425.62874       1.09895
    425.66536       5.45996
    425.70199       9.69600
    425.73862      10.55707
    425.77524      10.79315
    425.81187       9.40426
    425.84849       8.26540
    425.88512      10.37656
    425.92174      10.48775
    425.95837       7.97396
    425.99499       6.21019
    426.03162       1.44645
    426.06825       1.30774
    426.10487       1.04405
    426.14150      -3.71962
    426.17812      -4.98326
    426.21475     -13.62188
    426.25137     -16.88547
    426.28800     -17.27404
    426.32462     -13.53758
    426.36125     -13.30110
    426.39788      -7.68959
    426.43450      -6.70306
    426.47113      -3.09150
    426.50775      -0.97992
    426.54438      -0.61831
    426.58100       2.36832
    426.61763       3.22998
    426.65425       2.21666
    426.69088      -2.42163
    426.72751      -5.43490
    426.76413      -3.82314
    426.80076      -2.21135
    426.83738      -5.34954
    426.87401      -7.86271
    426.91063      -7.50085
    426.94726      -4.63897
    426.98388      -1.27706
    427.02051       0.08488
    427.05714      -1.80316
    427.09376      -1.69117
    427.13039      -8.20416
    427.16701      -8.09212
    427.20364      -7.60506
    427.24026      -8.49297
    427.27689      -9.50586
    427.31351      -7.76872
    427.35014      -6.53155
    427.38677      -7.16936
    427.42339      -7.43215
    427.46002      -5.19491
    427.49664      -2.20764
    427.53327      -0.47034
    427.56989       0.89198
    427.60652       0.50432
    427.64314      -3.25831
    427.67977      -6.77091
    427.71640      -8.53349
    427.75302      -5.54604
    427.78965      -7.93357
    427.82627      -7.44606
    427.86290      -8.08354
    427.89952      -7.34598
    427.93615      -7.48341
    427.97277      -9.74580
    428.00940      -6.75817
    428.04603      -5.52051
    428.08265      -3.40783
    428.11928       0.95488
    428.15590       1.69261
    428.19253      -0.44462
    428.22915      -1.33184
    428.26578      -0.09402
    428.30241      -4.10618
    428.33903      -2.99331
    428.37566      -3.25542
    428.41228      -4.14250
    428.44891      -2.90456
    428.48553      -6.16658
    428.52216      -5.55359
    428.55878      -4.19056
    428.59541      -0.82751
    428.63204       2.16057
    428.66866       1.77367
    428.70529       2.13681
    428.74191       2.24996
    428.77854      -1.88685
    428.81516      -2.52364
    428.85179       0.08960
    428.88841      -0.54714
    428.92504      -0.80885
    428.96167       1.17947
    428.99829      -3.70719
    429.03492      -2.34381
    429.07154      -3.48042
    429.10817      -0.36699
    429.14479      -4.25354
    429.18142      -4.14006
    429.21804      -4.40156
    429.25467      -5.66302
    429.29130      -2.29946
    429.32792      -0.43588
    429.36455      -0.57226
    429.40117      -4.58362
    429.43780      -7.84496
    429.47442      -8.23126
    429.51105      -4.86754
    429.54767      -2.62879
    429.58430       2.85998
    429.62093       3.72379
    429.65755       1.71262
    429.69418      -0.92353
    429.73080      -4.43464
    429.76743      -8.82073
    429.80405      -7.33179
    429.84068      -9.09282
    429.87730      -6.35383
    429.91393      -2.23981
    429.95056       3.99924
    429.98718       9.36331
    430.02381       9.22742
    430.06043       3.34155
    430.09706       0.58071
    430.13368      -5.05511
    430.17031      -9.94090
    430.20693      -9.57666
    430.24356      -8.08739
    430.28019      -3.47309
    430.31681      -6.60877
    430.35344      -7.99442
    430.39006      -7.50504
    430.42669      -8.64063
    430.46331      -7.77620
    430.49994      -6.28674
    430.53656      -3.04725
    430.57319       0.31727
    430.60982      -0.94319
    430.64644      -2.20362
    430.68307      -4.46402
    430.71969      -4.72439
    430.75632      -3.85974
    430.79294      -2.12005
    430.82957       1.99466
    430.86619       4.23440
    430.90282       5.97417
    430.93945       7.33896
    430.97607       5.57878
    431.01270       2.81863
    431.04932      -1.69149
    431.08595      -5.45158
    431.12257      -5.08665
    431.15920      -3.59668
    431.19582      -3.48169
    431.23245      -5.61667
    431.26908      -3.75163
    431.30570      -3.13655
    431.34233      -2.77145
    431.37895       0.21869
    431.41558      -0.91615
    431.45220      -3.05097
    431.48883      -2.68575
    431.52545      -4.57051
    431.56208      -1.83023
    431.59871      -0.33993
    431.63533       3.02540
    431.67196       5.51576
    431.70858       5.63114
    431.74521       5.37156
    431.78183       4.98700
    431.81846      -0.64753
    431.85508      -4.90703
    431.89171      -8.41650
    431.92834      -8.80095
    431.96496      -8.68536
    432.00159      -6.69475
    432.03821      -4.57910
    432.07484      -0.96343
    432.11146       0.02727
    432.14809       1.64299
    432.18471       5.38375
    432.22134       3.74953
    432.25797       1.99035
    432.29459      -1.26881
    432.33122      -5.90294
    432.36784      -4.78704
    432.40447      -7.79611
    432.44109      -5.43016
    432.47772      -3.06417
    432.51435      -4.19815
    432.55097      -4.70711
    432.58760      -4.84104
    432.62422      -8.34994
    432.66085     -10.48381
    432.69747     -11.99265
    432.73410     -14.12646
    432.77072     -13.88525
    432.80735     -15.76900
    432.84398     -15.02773
    432.88060     -13.66142
    432.91723     -12.29509
    432.95385     -14.17873
    432.99048     -17.56234
    433.02710     -21.07092
    433.06373     -22.95447
    433.10035     -19.08800
    433.13698     -13.84649
    433.17361     -13.47996
    433.21023     -14.48839
    433.24686     -16.37180
    433.28348     -15.75518
    433.32011     -14.51353
    433.35673     -10.27184
    433.39336      -3.90513
    433.42998       1.96161
    433.46661      10.70337
    433.50324      14.94517
    433.53986      16.81200
    433.57649      17.92885
    433.61311      12.79574
    433.64974      12.53765
    433.68636       8.90460
    433.72299       7.64657
    433.75961       1.26357
    433.79624      -4.36940
    433.83287      -6.87733
    433.86949      -7.13524
    433.90612      -6.76812
    433.94274      -8.27597
    433.97937     -10.03380
    434.01599      -9.41659
    434.05262      -9.04935
    434.08924     -11.55708
    434.12587     -10.81479
    434.16250      -6.07246
    434.19912      -1.33010
    434.23575       0.66228
    434.27237      -0.47031
    434.30900      -1.72786
    434.34562      -6.61039
    434.38225      -7.36788
    434.41887     -11.37535
    434.45550     -13.63279
    434.49213     -14.39020
    434.52875     -16.02258
    434.56538     -17.77992
    434.60200     -14.16224
    434.63863     -13.66953
    434.67525     -10.30179
    434.71188     -10.68402
    434.74850      -6.06622
    434.78513      -3.94839
    434.82176       1.04447
    434.85838       3.16236
    434.89501       4.65528
    434.93163       3.39822
    434.96826      -1.35880
    435.00488      -5.99079
    435.04151      -7.24775
    435.07813     -11.62968
    435.11476     -14.51158
    435.15139     -11.89346
    435.18801     -11.65030
    435.22464     -14.15711
    435.26126     -14.16390
    435.29789     -14.54565
    435.33451     -13.67737
    435.37114     -11.55906
    435.40776      -3.94073
    435.44439      -2.94736
    435.48102      -1.20396
    435.51764      -2.46053
    435.55427      -4.59208
    435.59089      -4.59859
    435.62752      -1.60507
    435.66414       1.26347
    435.70077       2.88205
    435.73739       1.12566
    435.77402      -1.13070
    435.81065      -5.26204
    435.84727      -5.14334
    435.88390     -10.02461
    435.92052     -13.53086
    435.95715     -13.66207
    435.99377     -11.66825
    436.03040     -12.17440
    436.06702      -6.30552
    436.10365      -5.93661
    436.14028      -3.06768
    436.17690      -4.32371
    436.21353      -0.07971
    436.25015      -1.96068
    436.28678      -5.71662
    436.32340     -14.72253
    436.36003     -20.97841
    436.39665     -25.73426
    436.43328     -26.86508
    436.46991     -24.62086
    436.50653     -27.00163
    436.54316     -20.63235
    436.57978     -19.26305
    436.61641     -16.26872
    436.65303     -19.77436
    436.68966     -16.40496
    436.72628     -15.03554
    436.76291     -11.79109
    436.79954     -10.67160
    436.83616      -9.17709
    436.87279     -11.05754
    436.90941      -8.56297
    436.94604     -10.44337
    436.98266     -10.94873
    437.01929     -14.57906
    437.05592     -12.58436
    437.09254     -12.33964
    437.12917     -12.21988
    437.16579      -8.97509
    437.20242     -12.60527
    437.23904     -10.11042
    437.27567      -6.24055
    437.31229      -1.12063
    437.34892       1.49931
    437.38555       0.99428
    437.42217       0.23928
    437.45880      -2.64069
    437.49542      -3.89563
    437.53205      -5.02553
    437.56867      -3.53041
    437.60530      -5.66026
    437.64192      -6.66507
    437.67855      -3.16986
    437.71518      -2.92461
    437.75180      -1.17933
    437.78843       2.69097
    437.82505      -2.43869
    437.86168      -3.94332
    437.89830      -5.82292
    437.93493      -7.20249
    437.97155      -4.70703
    438.00818      -1.33654
    438.04481      -1.21602
    438.08143      -1.59547
    438.11806       1.40012
    438.15468       2.52073
    438.19131       2.76637
    438.22793       3.01205
    438.26456       6.63276
    438.30118       2.87849
    438.33781      -0.12574
    438.37444      -0.25494
    438.41106       1.86588
    438.44769       4.98674
    438.48431       4.35763
    438.52094       3.22856
    438.55756       1.97451
    438.59419      -2.15451
    438.63081      -4.78350
    438.66744      -7.66245
    438.70407      -4.41638
    438.74069      -2.42027
    438.77732      -0.29914
    438.81394      -2.67797
    438.85057      -6.30677
    438.88719      -8.68555
    438.92382     -11.06429
    438.96044      -9.81800
    438.99707     -10.44668
    439.03370     -11.32533
    439.07032     -15.82894
    439.10695     -17.33253
    439.14357     -17.21108
    439.18020     -13.71461
    439.21682     -11.21811
    439.25345      -8.97157
    439.29007      -9.47500
    439.32670      -8.72840
    439.36333      -6.85678
    439.39995      -4.36012
    439.43658      -2.61343
    439.47320      -0.74170
    439.50983       5.38005
    439.54645       7.37683
    439.58308       7.24865
    439.61970      10.99549
    439.65633       8.86737
    439.69296       5.48927
    439.72958       4.86121
    439.76621       3.48318
    439.80283       0.98018
    439.83946       1.72721
    439.87608       2.97427
    439.91271       6.59636
    439.94933       9.34348
    439.98596      10.21564
    440.02259       4.46282
    440.05921      -0.53996
    440.09584      -2.91772
    440.13246      -5.54544
    440.16909      -6.04813
    440.20571      -6.42579
    440.24234      -7.80342
    440.27896      -9.55602
    440.31559     -12.80859
    440.35222     -13.18613
    440.38884     -12.31363
    440.42547     -12.31611
    440.46209     -10.19355
    440.49872      -9.82097
    440.53534      -9.57335
    440.57197      -5.07570
    440.60859      -5.57802
    440.64522      -5.33031
    440.68185      -4.83257
    440.71847      -5.33480
    440.75510      -6.33700
    440.79172      -0.83916
    440.82835       0.90870
    440.86497       1.28160
    440.90160       4.65453
    440.93822       1.27748
    440.97485      -1.34953
    441.01148      -5.35151
    441.04810     -11.72846
    441.08473     -15.10538
    441.12135     -17.35727
    441.15798     -14.23412
    441.19460     -13.98595
    441.23123     -11.86275
    441.26785      -8.86451
    441.30448      -4.99124
    441.34111      -1.61794
    441.37773       0.50538
    441.41436      -0.49625
    441.45098       3.12713
    441.48761       6.87556
    441.52423       8.62401
    441.56086       9.24749
    441.59749       9.12101
    441.63411       8.49455
    441.67074       8.61813
    441.70736       6.74173
    441.74399       1.99037
    441.78061       4.11404
    441.81724       3.61274
    441.85386       2.48647
    441.89049      -1.76477
    441.92712      -2.64098
    441.96374      -1.39215
    442.00037       0.85670
    442.03699      -1.01941
    442.07362      -2.14550
    442.11024      -6.52155
    442.14687      -7.89757
    442.18349     -10.64857
    442.22012     -11.14952
    442.25675      -9.15046
    442.29337     -11.90135
    442.33000     -11.65222
    442.36662     -15.65306
    442.40325     -16.40387
    442.43987     -19.27964
    442.47650     -19.65539
    442.51312     -18.15610
    442.54975     -18.40678
    442.58638     -18.03243
    442.62300     -11.15806
    442.65963      -9.90865
    442.69625      -7.90921
    442.73288     -10.15973
    442.76950      -8.66023
    442.80613     -11.78570
    442.84275     -13.03613
    442.87938     -12.28654
    442.91601      -8.28692
    442.95263      -4.53726
    442.98926      -7.16257
    443.02588      -9.16286
    443.06251      -7.66311
    443.09913      -6.16333
    443.13576      -6.91352
    443.17238      -7.41368
    443.20901      -7.16381
    443.24564      -4.91390
    443.28226      -7.03897
    443.31889      -5.91401
    443.35551      -1.53901
    443.39214      -1.16399
    443.42876      -3.03893
    443.46539      -8.03885
    443.50201     -11.53873
    443.53864     -17.28858
    443.57527     -19.66340
    443.61189     -23.41319
    443.64852     -23.78795
    443.68514     -25.41268
    443.72177     -20.91238
    443.75839     -19.53705
    443.79502     -14.03668
    443.83164     -13.91129
    443.86827     -14.41087
    443.90490     -16.41041
    443.94152     -16.65993
    443.97815     -15.40941
    444.01477     -16.65886
    444.05140     -17.15829
    444.08802     -16.03268
    444.12465     -16.78204
    444.16127     -16.28137
    444.19790     -13.15567
    444.23453     -10.02994
    444.27115      -7.40418
    444.30778      -6.40339
    444.34440      -5.40257
    444.38103      -3.40171
    444.41765       0.34917
    444.45428       2.10008
    444.49090       7.22602
    444.52753       8.22700
    444.56416       6.85300
    444.60078       9.22904
    444.63741       6.73010
    444.67403       6.85620
    444.71066       5.60733
    444.74728       6.73349
    444.78391       3.98467
    444.82053       6.73589
    444.85716       4.48714
    444.89379       1.36342
    444.93041      -1.63527
    444.96704      -4.38393
    445.00366      -5.38256
    445.04029      -2.50616
    445.07691      -4.50473
    445.11354      -7.37827
    445.15016      -5.00178
    445.18679      -1.25026
    445.22342       0.62629
    445.26004       1.12787
    445.29667       2.00449
    445.33329       3.75613
    445.36992       5.25780
    445.40654       8.38451
    445.44317      10.63624
    445.47979      11.51300
    445.51642       6.63980
    445.55305       2.14162
    445.58967      -4.98153
    445.62630     -12.85464
    445.66292     -17.22773
    445.69955     -18.60078
    445.73617     -19.84880
    445.77280     -15.72180
    445.80942     -12.71976
    445.84605      -9.34270
    445.88268      -2.09060
    445.91930       3.66152
    445.95593       1.66368
    445.99255       1.79086
    446.02918       1.16808
    446.06580      -1.45468
    446.10243      -0.45240
    446.13906       5.67490
    446.17568       4.30224
    446.21231       3.92960
    446.24893       0.05700
    446.28556      -2.19057
    446.32218      -6.81312
    446.35881      -9.18563
    446.39543     -10.55812
    446.43206     -11.30557
    446.46869     -12.55300
    446.50531     -15.55039
    446.54194     -16.04776
    446.57856     -17.54510
    446.61519     -14.66740
    446.65181     -12.41468
    446.68844      -9.53692
    446.72506      -8.78414
    446.76169      -6.90633
    446.79832      -3.77848
    446.83494      -4.40061
    446.87157      -3.52271
    446.90819      -4.51977
    446.94482      -4.76681
    446.98144      -2.76382
    447.01807      -1.38580
    447.05469      -5.88275
    447.09132      -5.25467
    447.12795      -5.75156
    447.16457      -6.12342
    447.20120      -6.24525
    447.23782      -6.24205
    447.27445      -7.11382
    447.31107     -13.86057
    447.34770     -14.23228
    447.38432     -12.10396
    447.42095     -11.97562
    447.45758     -14.47224
    447.49420     -12.59384
    447.53083     -12.71540
    447.56745     -11.08694
    447.60408      -9.45844
    447.64070      -9.32992
    447.67733      -5.82637
    447.71395      -5.32279
    447.75058      -5.31918
    447.78721      -3.81554
    447.82383      -6.68687
    447.86046      -8.05817
    447.89708      -8.67944
    447.93371      -9.67569
    447.97033      -7.54690
    448.00696      -6.16809
    448.04358      -8.66424
    448.08021      -9.78537
    448.11684     -11.53147
    448.15346      -9.65253
    448.19009      -7.64857
    448.22671     -11.01958
    448.26334     -10.14057
    448.29996     -10.51152
    448.33659     -11.00744
    448.37321     -13.12833
    448.40984     -14.74920
    448.44647     -20.87004
    448.48309     -23.11585
    448.51972     -17.23662
    448.55634     -14.48237
    448.59297     -15.85310
    448.62959     -14.59879
    448.66622     -10.21945
    448.70284      -5.71508
    448.73947      -3.33569
    448.77610       2.41873
    448.81272       0.17318
    448.84935      -2.69734
    448.88597      -5.81783
    448.92260      -5.68829
    448.95922      -7.30872
    448.99585      -8.55413
    449.03247      -9.04950
    449.06910     -12.16985
    449.10573     -13.66517
    449.14235     -13.28546
    449.17898     -10.90572
    449.21560     -10.27596
    449.25223     -10.02116
    449.28885     -11.51634
    449.32548      -8.63649
    449.36210      -7.13161
    449.39873      -3.25170
    449.43536      -1.62177
    449.47198       1.88320
    449.50861       5.13819
    449.54523       6.64321
    449.58186       8.77326
    449.61848       8.52834
    449.65511      10.28345
    449.69173      11.03858
    449.72836       8.66874
    449.76499       1.04893
    449.80161      -5.07085
    449.83824      -7.69060
    449.87486      -7.43533
    449.91149      -2.43002
    449.94811      -1.17469
    449.98474       1.58067
    450.02136      -2.28895
    450.05799      -7.40853
    450.09462      -9.40309
    450.13124     -15.39762
    450.16787     -17.76712
    450.20449     -17.88659
    450.24112     -11.13104
    450.27774      -3.87546
    450.31437       1.00515
    450.35099      -0.48921
    450.38762       1.76645
    450.42425       1.27214
    450.46087       0.27786
    450.49750       1.28361
    450.53412       2.16439
    450.57075       4.29519
    450.60737       5.05102
    450.64400       7.68188
    450.68063       8.81276
    450.71725       8.31868
    450.75388       8.32462
    450.79050       4.45558
    450.82713       1.96158
    450.86375      -1.78240
    450.90038      -2.52635
    450.93700      -1.64527
    450.97363       0.98583
    451.01026       0.61696
    451.04688      -1.25188
    451.08351      -1.24569
    451.12013       1.88552
    451.15676       3.39176
    451.19338       0.64803
    451.23001       1.65432
    451.26663       3.91064
    451.30326       5.04199
    451.33989       6.67337
    451.37651       5.80477
    451.41314       5.43620
    451.44976       5.81765
    451.48639       7.32414
    451.52301       3.08065
    451.55964      -1.66282
    451.59626      -6.65626
    451.63289      -6.64967
    451.66952     -10.26805
    451.70614     -14.01140
    451.74277     -17.12974
    451.77939     -19.37304
    451.81602     -20.86632
    451.85264     -17.35957
    451.88927     -19.35279
    451.92589     -15.97099
    451.96252     -14.58916
    451.99915      -9.95731
    452.03577      -6.45042
    452.07240      -3.69352
    452.10902      -4.56158
    452.14565      -8.92962
    452.18227     -14.67263
    452.21890     -14.16562
    452.25552     -15.28358
    452.29215     -15.40152
    452.32878     -17.89442
    452.36540     -17.51231
    452.40203     -14.75516
    452.43865     -14.62299
    452.47528     -14.36580
    452.51190     -14.73357
    452.54853     -10.85133
    452.58515     -10.46905
    452.62178     -10.08675
    452.65841      -7.70443
    452.69503      -4.94708
    452.73166      -6.18970
    452.76828      -6.43230
    452.80491     -10.92487
    452.84153     -12.79242
    452.87816     -14.40994
    452.91478     -12.40243
    452.95141     -11.01990
    452.98804      -6.13735
    453.02466      -0.25476
    453.06129       2.75284
    453.09791       8.26048
    453.13454       9.76813
    453.17116       9.65082
    453.20779      10.28353
    453.24441       8.16626
    453.28104      11.42402
    453.31767       9.93180
    453.35429       6.06461
    453.39092       1.44745
    453.42754      -2.29470
    453.46417      -6.41181
    453.50079      -0.52890
    453.53742       0.72903
    453.57404       2.48699
    453.61067      -3.38002
    453.64730      -5.12201
    453.68392      -3.48898
    453.72055      -1.35592
    453.75717      -1.97284
    453.79380      -1.33973
    453.83042      -3.83159
    453.86705      -3.32344
    453.90367      -6.56526
    453.94030      -4.30705
    453.97693      -2.42382
    454.01355       1.83444
    454.05018       4.71772
    454.08680       6.22602
    454.12343       7.60935
    454.16005       7.11771
    454.19668      10.62609
    454.23330       7.75949
    454.26993       4.01791
    454.30656       0.15136
    454.34318      -5.21516
    454.37981      -8.58167
    454.41643      -7.94814
    454.45306      -8.56459
    454.48968     -10.30603
    454.52631     -11.54743
    454.56293     -13.66381
    454.59956     -15.15517
    454.63619     -13.89650
    454.67281     -13.76282
    454.70944      -9.75410
    454.74606     -10.12036
    454.78269      -9.73660
    454.81931     -11.47782
    454.85594     -13.34401
    454.89257      -9.21018
    454.92919      -4.20132
    454.96582      -2.19244
    455.00244       0.69146
    455.03907       2.32538
    455.07569       4.70933
    455.11232       3.46830
    455.14894       2.72730
    455.18557       2.23632
    455.22220       6.62036
    455.25882       6.12942
    455.29545       7.38851
    455.33207       6.27262
    455.36870       3.90675
    455.40532       1.16591
    455.44195      -0.69991
    455.47857      -1.81571
    455.51520      -2.80648
    455.55183      -5.17224
    455.58845      -2.03797
    455.62508       0.34633
    455.66170       4.10564
    455.69833       1.98998
    455.73495      -2.62566
    455.77158      -8.86627
    455.80820     -11.85687
    455.84483     -12.09744
    455.88146     -11.96299
    455.91808     -15.32852
    455.95471     -12.56902
    455.99133     -13.18450
    456.02796      -8.67497
    456.06458      -7.91540
    456.10121      -4.78082
    456.13783      -3.02121
    456.17446      -2.38659
    456.21109      -1.62694
    456.24771      -0.74227
    456.28434       0.51743
    456.32096      -0.09786
    456.35759       5.91188
    456.39421       9.54664
    456.43084      12.18142
    456.46746      10.69122
    456.50409      12.07604
    456.54072      11.71089
    456.57734      10.72075
    456.61397       8.35564
    456.65059       9.11555
    456.68722       8.25048
    456.72384       6.88543
    456.76047       9.52040
    456.79709       8.15540
    456.83372      10.66541
    456.87035       5.17545
    456.90697       3.68551
    456.94360       1.69559
    456.98022      -5.29432
    457.01685      -4.53419
    457.05347      -6.14905
    457.09010      -9.88889
    457.12672      -9.37871
    457.16335      -9.49351
    457.19998      -3.23328
    457.23660      -0.84804
    457.27323      -0.71277
    457.30985       6.29751
    457.34648       7.68282
    457.38310       8.81814
    457.41973       7.32849
    457.45635       5.21386
    457.49298       0.84924
    457.52961      -2.01535
    457.56623      -2.75492
    457.60286      -4.74448
    457.63948      -4.23401
    457.67611      -2.97352
    457.71273      -6.33801
    457.74936      -6.82749
    457.78598      -2.31694
    457.82261       1.44363
    457.85924      -3.29579
    457.89586      -5.78518
    457.93249      -4.64956
    457.96911      -4.01391
    458.00574      -5.12825
    458.04236      -3.99256
    458.07899      -3.85686
    458.11561      -3.97114
    458.15224      -3.46040
    458.18887      -1.82463
    458.22549      -3.43885
    458.26212      -3.05305
    458.29874      -4.04224
    458.33537      -2.28140
    458.37199       1.10446
    458.40862       5.24033
    458.44524      10.00123
    458.48187      14.13714
    458.51850      17.52307
    458.55512      12.65902
    458.59175       9.91999
    458.62837       6.93098
    458.66500       3.56698
    458.70162       0.20301
    458.73825      -0.78595
    458.77487      -0.02489
    458.81150       0.11119
    458.84813       5.24729
    458.88475      -0.24159
    458.92138      -1.35546
    458.95800      -2.84431
    458.99463      -1.83314
    459.03125      -0.94695
    459.06788      -3.06074
    459.10450      -1.29952
    459.14113       0.83672
    459.17776       3.59798
    459.21438       4.35926
    459.25101       4.24555
    459.28763       6.25686
    459.32426       1.89319
    459.36088       2.27954
    459.39751       3.66591
    459.43414       4.92729
    459.47076       9.18868
    459.50739      10.20010
    459.54401       8.08653
    459.58064       7.34798
    459.61726       7.48445
    459.65389       6.74594
    459.69051       4.38244
    459.72714       5.39395
    459.76377       4.65549
    459.80039       0.66704
    459.83702      -0.32139
    459.87364       1.31519
    459.91027      -1.04821
    459.94689      -1.16159
    459.98352      -1.64995
    460.02014      -2.13831
    460.05677      -2.12664
    460.09340      -5.23996
    460.13002      -0.35326
    460.16665       2.28346
    460.20327       5.42019
    460.23990       4.30694
    460.27652       5.94370
    460.31315       1.95548
    460.34977      -2.90773
    460.38640      -4.64592
    460.42303     -10.00909
    460.45965     -13.99725
    460.49628     -16.86039
    460.53290     -17.72352
    460.56953     -14.83663
    460.60615     -15.19973
    460.64278     -13.31281
    460.67940     -12.05088
    460.71603      -9.78893
    460.75266      -9.02696
    460.78928      -6.88999
    460.82591      -6.50299
    460.86253      -6.36598
    460.89916      -7.22896
    460.93578      -4.21692
    460.97241      -3.70487
    461.00903      -4.69280
    461.04566      -5.55572
    461.08229      -4.04362
    461.11891      -3.15651
    461.15554      -5.76939
    461.19216      -3.75725
    461.22879      -0.49509
    461.26541       1.89208
    461.30204      -0.22074
    461.33866      -2.95854
    461.37529      -3.07133
    461.41192      -8.18411
    461.44854     -10.42187
    461.48517      -8.78462
    461.52179      -4.27235
    461.55842       0.73992
    461.59504       6.00222
    461.63167      11.01452
    461.66829      14.90184
    461.70492      16.91418
    461.74155      17.42652
    461.77817      14.43888
    461.81480      13.07625
    461.85142       8.58864
    461.88805       2.35104
    461.92467      -3.01155
    461.96130      -6.37413
    461.99792      -6.73669
    462.03455      -4.59924
    462.07118      -0.33677
    462.10780       3.05070
    462.14443       1.06319
    462.18105       2.82569
    462.21768       0.96320
    462.25430       5.22573
    462.29093       7.73826
    462.32755      12.50081
    462.36418      18.26337
    462.40081      23.15095
    462.43743      25.78853
    462.47406      26.92613
    462.51068      25.56374
    462.54731      21.45136
    462.58393      17.08899
    462.62056      14.60164
    462.65718       9.98930
    462.69381       0.75196
    462.73044      -2.36036
    462.76706      -5.22267
    462.80369      -4.70997
    462.84031      -3.57226
    462.87694      -2.18453
    462.91356      -1.67180
    462.95019       0.09095
    462.98681       0.60370
    463.02344       1.99147
    463.06007       1.50425
    463.09669      -0.35796
    463.13332      -1.47016
    463.16994       0.16765
    463.20657       0.80547
    463.24319       0.31830
    463.27982      -0.29386
    463.31644      -0.78101
    463.35307       2.60685
    463.38970       0.24472
    463.42632      -8.61740
    463.46295     -10.72951
    463.49957     -14.96661
    463.53620     -16.57870
    463.57282     -19.31578
    463.60945     -14.92785
    463.64607      -9.41491
    463.68270      -2.52696
    463.71933      -0.63900
    463.75595       0.74896
    463.79258      -0.98806
    463.82920      -0.35007
    463.86583      -1.83708
    463.90245       2.17593
    463.93908       1.68894
    463.97571       7.82696
    464.01233      10.83999
    464.04896      15.35303
    464.08558      15.11608
    464.12221      14.25413
    464.15883       9.76720
    464.19546       7.53027
    464.23208       8.16835
    464.26871       4.05644
    464.30534       2.06954
    464.34196       0.70764
    464.37859       3.34576
    464.41521       2.73388
    464.45184       5.12200
    464.48846       4.13514
    464.52509       3.64829
    464.56171       1.03644
    464.59834       3.04960
    464.63497      -2.56224
    464.67159      -0.42406
    464.70822       1.71412
    464.74484       3.35231
    464.78147      -0.25950
    464.81809      -1.99629
    464.85472      -1.35809
    464.89134       5.90513
    464.92797       6.66835
    464.96460      11.80658
    465.00122       8.69482
    465.03785      10.20806
    465.07447       5.34631
    465.11110       0.48457
    465.14772       2.74783
    465.18435       6.38610
    465.22097       8.27437
    465.25760       6.28765
    465.29423       2.92593
    465.33085      -3.18577
    465.36748      -7.79748
    465.40410      -5.03418
    465.44073      -3.77087
    465.47735      -2.50755
    465.51398      -4.86923
    465.55060      -4.23091
    465.58723      -7.46758
    465.62386      -2.95424
    465.66048      -6.06590
    465.69711      -7.17756
    465.73373      -7.41421
    465.77036      -9.02585
    465.80698      -7.01250
    465.84361      -4.87413
    465.88023      -3.36076
    465.91686      -2.09739
    465.95349      -2.70901
    465.99011      -0.57063
    466.02674      -2.43224
    466.06336       0.58115
    466.09999      -0.53046
    466.13661      -1.64206
    466.17324      -1.62866
    466.20986      -3.11526
    466.24649      -5.35185
    466.28312      -1.96343
    466.31974       0.54998
    466.35637       2.68840
    466.39299       4.45182
    466.42962       3.21525
    466.46624       0.72868
    466.50287      -0.75789
    466.53949       1.63055
    466.57612      -1.10602
    466.61275       0.15743
    466.64937      -0.07913
    466.68600      -4.69069
    466.72262      -2.17724
    466.75925       0.08621
    466.79587       0.09967
    466.83250       2.98812
    466.86912       3.12658
    466.90575       4.39004
    466.94238       5.40350
    466.97900       4.29197
    467.01563      -4.69457
    467.05225      -8.68110
    467.08888     -12.54263
    467.12550     -10.02916
    467.16213      -6.76569
    467.19875      -5.12722
    467.23538       1.13625
    467.27201       8.27473
    467.30863      13.66320
    467.34526      12.42668
    467.38188      14.69016
    467.41851      17.07864
    467.45513      20.46712
    467.49176      24.60560
    467.52838      25.11908
    467.56501      24.00756
    467.60164      17.77104
    467.63826      15.15952
    467.67489      13.67300
    467.71151      16.06148
    467.74814      15.44996
    467.78476       9.08844
    467.82139       7.47692
    467.85801       5.61540
    467.89464       6.37888
    467.93127       9.39236
    467.96789      12.28084
    468.00452      15.91932
    468.04114      18.55779
    468.07777      18.82127
    468.11439      18.58474
    468.15102      21.84822
    468.18764      21.11169
    468.22427      20.12516
    468.26090      16.88863
    468.29752      17.40210
    468.33415      15.54056
    468.37077      11.80403
    468.40740       7.31749
    468.44402      -3.29405
    468.48065      -8.03059
    468.51728     -11.51714
    468.55390     -10.00368
    468.59053     -10.36523
    468.62715      -9.60178
    468.66378      -7.33834
    468.70040      -7.44989
    468.73703      -9.81145
    468.77365      -8.54801
    468.81028      -5.40958
    468.84691      -6.02114
    468.88353      -0.00772
    468.92016       4.38071
    468.95678       6.01913
    468.99341       9.65755
    469.03003      11.04597
    469.06666      14.80938
    469.10328      14.82279
    469.13991      11.58619
    469.17654      11.84959
    469.21316      10.36299
    469.24979       7.12638
    469.28641       9.01477
    469.32304       4.27815
    469.35966       2.66653
    469.39629       2.67990
    469.43291       0.31827
    469.46954       1.58164
    469.50617      -0.28000
    469.54279      -2.14165
    469.57942      -0.87830
    469.61604      -3.73996
    469.65267      -5.97662
    469.68929      -3.46328
    469.72592      -5.57495
    469.76254      -0.18663
    469.79917      -0.04832
    469.83580      -4.53500
    469.87242      -3.64670
    469.90905      -3.13340
    469.94567       0.50489
    469.98230       0.01818
    470.01892      -0.46854
    470.05555      -4.08027
    470.09217      -4.31700
    470.12880      -4.05374
    470.16543      -3.66549
    470.20205      -4.90224
    470.23868      -1.13900
    470.27530       0.49923
    470.31193       3.51246
    470.34855       5.02567
    470.38518       3.91388
    470.42180       5.42709
    470.45843       2.81528
    470.49506       2.07847
    470.53168       3.46665
    470.56831       6.35482
    470.60493       5.86798
    470.64156       8.00614
    470.67818       6.76928
    470.71481       7.90742
    470.75143       6.67055
    470.78806       7.43367
    470.82469       7.07179
    470.86131       9.58489
    470.89794      11.59798
    470.93456      12.11107
    470.97119       9.49915
    471.00781       6.76221
    471.04444       0.77527
    471.08106       2.91332
    471.11769       4.55135
    471.15432       8.18938
    471.19094       6.20240
    471.22757       8.34041
    471.26419       8.10341
    471.30082       7.24140
    471.33744      13.00437
    471.37407      13.01734
    471.41069      14.40530
    471.44732      12.29324
    471.48395       6.05618
    471.52057       5.81910
    471.55720       3.83202
    471.59382       3.59492
    471.63045       1.85781
    471.66707       3.99569
    471.70370       6.13356
    471.74032       6.27141
    471.77695       9.78426
    471.81358       5.92209
    471.85020       0.80991
    471.88683       0.19772
    471.92345      -1.41448
    471.96008      -1.27670
    471.99670      -0.38893
    472.03333       2.74883
    472.06995       7.88658
    472.10658      14.27431
    472.14321      15.41203
    472.17983      15.79974
    472.21646      16.43744
    472.25308      12.82512
    472.28971      15.21278
    472.32633      11.85044
    472.36296      12.86308
    472.39958       9.12571
    472.43621       9.51332
    472.47284      11.02592
    472.50946      10.28851
    472.54609       8.80108
    472.58271       7.93864
    472.61934       5.45118
    472.65596       8.96371
    472.69259       9.85122
    472.72921      10.11372
    472.76584       6.25120
    472.80247       0.63867
    472.83909      -1.22388
    472.87572      -5.08644
    472.91234      -4.57402
    472.94897      -2.31161
    472.98559       2.70078
    473.02222       6.46316
    473.05885       9.85052
    473.09547      11.86286
    473.13210      11.75019
    473.16872      10.01250
    473.20535       7.64980
    473.24197       5.16208
    473.27860       7.54934
    473.31522       7.06158
    473.35185       3.07381
    473.38848       0.21102
    473.42510      -2.02678
    473.46173      -7.38960
    473.49835      -8.25245
    473.53498      -9.11530
    473.57160     -13.85318
    473.60823     -10.71607
    473.64485      -9.70398
    473.68148      -5.94191
    473.71811      -0.92986
    473.75473       5.33218
    473.79136       7.71919
    473.82798      11.60619
    473.86461      10.99317
    473.90123      10.75513
    473.93786       3.89207
    473.97448       2.40399
    474.01111      -1.20911
    474.04774      -0.82222
    474.08436      -2.56036
    474.12099       0.57649
    474.15761       3.08831
    474.19424       6.35012
    474.23086       8.23690
    474.26749       5.12367
    474.30411       6.38541
    474.34074       8.89714
    474.37737      10.53384
    474.41399      14.79553
    474.45062      18.93219
    474.48724      18.81883
    474.52387      15.83046
    474.56049      12.09206
    474.59712       7.10364
    474.63374       3.86519
    474.67037       2.37673
    474.70700      -0.86175
    474.74362      -3.97526
    474.78025      -1.58879
    474.81687       0.29766
    474.85350       3.80909
    474.89012       4.19549
    474.92675       6.45687
    474.96337       4.71823
    475.00000       9.10457
===== CH2 data Wave No.1 ===== 
mT            Intensity 
    175.00000       0.23333
    175.03663       0.48536
    175.07325       0.73738
    175.10988       0.98940
    175.14650       0.49142
    175.18313      -2.00656
    175.21975      -1.25455
    175.25638      -2.50254
    175.29300       0.37446
    175.32963      -0.99854
    175.36626      -0.87154
    175.40288       1.38046
    175.43951       0.25745
    175.47613       0.75944
    175.51276      -0.23858
    175.54938       1.38841
    175.58601      -1.10961
    175.62263      -0.23264
    175.65926      -0.48067
    175.69589      -1.47870
    175.73251       0.89827
    175.76914      -1.34977
    175.80576       1.27719
    175.84239      -0.09585
    175.87901      -0.59390
    175.91564       0.78305
    175.95226       0.03500
    175.98889      -2.21306
    176.02552      -1.08612
    176.06214       0.66582
    176.09877       1.66776
    176.13539      -0.95531
    176.17202      -0.82839
    176.20864       1.17354
    176.24527      -0.44954
    176.28189       0.67738
    176.31852      -0.07071
    176.35515       0.55621
    176.39177      -0.19189
    176.42840      -1.06498
    176.46502       0.31192
    176.50165       0.06382
    176.53827       0.56572
    176.57490      -0.68239
    176.61152      -0.43050
    176.64815       1.57139
    176.68478       0.32327
    176.72140      -0.54985
    176.75803      -0.29797
    176.79465       1.20390
    176.83128       0.20578
    176.86790      -1.16736
    176.90453      -1.41549
    176.94115       0.83637
    176.97778       1.33823
    177.01441      -1.15991
    177.05103      -0.15806
    177.08766      -0.65621
    177.12428      -0.52937
    177.16091      -0.27752
    177.19753       0.97432
    177.23416      -0.64885
    177.27079       0.72799
    177.30741      -0.39518
    177.34404       0.10665
    177.38066       0.73347
    177.41729       1.23529
    177.45391       0.23711
    177.49054       0.98893
    177.52716       0.61574
    177.56379      -0.38245
    177.60042      -0.25564
    177.63704      -0.00384
    177.67367      -0.00204
    177.71029      -0.62524
    177.74692       0.00155
    177.78354      -1.24665
    177.82017      -0.11987
    177.85679       1.63192
    177.89342      -0.99130
    177.93005       0.01048
    177.96667       0.01226
    178.00330       2.51403
    178.03992       0.26580
    178.07655       0.64257
    178.11317      -0.98066
    178.14980       0.39610
    178.18642      -0.10214
    178.22305       0.39961
    178.25968       0.65136
    178.29630       0.02811
    178.33293      -1.59514
    178.36955       0.90660
    178.40618      -0.34166
    178.44280      -2.08992
    178.47943      -1.21318
    178.51605       0.78855
    178.55268       0.41528
    178.58931       0.04200
    178.62593       1.16873
    178.66256       0.67045
    178.69918      -0.95284
    178.73581       0.17388
    178.77243       0.42559
    178.80906      -1.32270
    178.84568      -0.32100
    178.88231      -0.44429
    178.91894       0.05741
    178.95556      -0.31590
    178.99219      -0.43920
    179.02881      -0.31251
    179.06544       0.06418
    179.10206       0.81586
    179.13869      -0.93246
    179.17531      -0.43078
    179.21194      -0.17910
    179.24857       0.32257
    179.28519       0.57424
    179.32182       1.07591
    179.35844       0.57758
    179.39507       0.45424
    179.43169      -0.54410
    179.46832      -0.91745
    179.50494       0.45921
    179.54157      -1.03914
    179.57820      -1.78749
    179.61482      -1.16085
    179.65145      -1.28421
    179.68807      -0.15757
    179.72470       0.09407
    179.76132       0.22070
    179.79795       1.22233
    179.83457       0.09896
    179.87120      -1.14941
    179.90783      -1.14779
    179.94445       0.10383
    179.98108      -0.39456
    180.01770      -0.89294
    180.05433      -0.51633
    180.09095       0.61028
    180.12758       0.98688
    180.16420       0.11349
    180.20083      -0.13491
    180.23746      -1.13332
    180.27408      -0.75672
    180.31071      -0.38013
    180.34733      -1.62854
    180.38396      -1.12696
    180.42058      -2.50037
    180.45721       0.75121
    180.49383      -0.87222
    180.53046      -0.12064
    180.56709      -0.61907
    180.60371      -0.74250
    180.64034       1.00907
    180.67696      -1.36437
    180.71359      -0.73781
    180.75021      -0.23625
    180.78684      -1.35969
    180.82346      -0.35814
    180.86009       0.76841
    180.89672      -0.60504
    180.93334       0.52150
    180.96997       0.64804
    181.00659      -0.10042
    181.04322       0.15112
    181.07984       0.65265
    181.11647       1.27919
    181.15309      -0.09429
    181.18972       1.40724
    181.22635       0.03376
    181.26297      -1.21472
    181.29960       1.28680
    181.33622       1.41332
    181.37285       0.78983
    181.40947       1.54134
    181.44610       0.29284
    181.48272      -0.58065
    181.51935      -0.20415
    181.55598      -0.57765
    181.59260      -0.95115
    181.62923      -0.57466
    181.66585      -0.07317
    181.70248       1.42832
    181.73910      -0.44520
    181.77573      -0.56871
    181.81236       0.55777
    181.84898       0.05924
    181.88561      -1.06428
    181.92223       0.43719
    181.95886       0.93866
    181.99548       0.44013
    182.03211      -0.18341
    182.06873      -0.18195
    182.10536      -0.80549
    182.14199       0.32097
    182.17861      -0.17758
    182.21524      -1.17612
    182.25186      -1.04968
    182.28849      -1.29823
    182.32511       0.07821
    182.36174      -0.79534
    182.39836      -1.04391
    182.43499      -0.29247
    182.47162       0.20896
    182.50824       0.58539
    182.54487       0.33682
    182.58149      -0.78675
    182.61812      -0.91033
    182.65474       1.46609
    182.69137       0.34251
    182.72799      -1.15608
    182.76462       0.22034
    182.80125       0.59675
    182.83787       0.97315
    182.87450      -0.65044
    182.91112       1.10096
    182.94775       0.47736
    182.98437      -0.02124
    183.02100       1.60515
    183.05762      -1.14346
    183.09425       0.60793
    183.13088       0.10932
    183.16750       0.98571
    183.20413       0.23709
    183.24075       1.36347
    183.27738       0.11484
    183.31400       0.74122
    183.35063       2.61759
    183.38725       0.36896
    183.42388      -1.12967
    183.46051       0.12169
    183.49713       0.87305
    183.53376      -0.12559
    183.57038       1.37577
    183.60701       0.00212
    183.64363       0.75348
    183.68026       0.62982
    183.71688       0.63117
    183.75351       2.50752
    183.79014       0.75886
    183.82676       0.26020
    183.86339       1.01154
    183.90001       1.13787
    183.93664       1.13920
    183.97326      -0.48447
    184.00989      -0.48314
    184.04651       1.64318
    184.08314       0.89451
    184.11977       2.39583
    184.15639       1.02214
    184.19302       1.02346
    184.22964      -0.10023
    184.26627       1.15108
    184.30289       0.90239
    184.33952      -0.34631
    184.37614      -0.34500
    184.41277       1.03130
    184.44940       1.53259
    184.48602       0.03389
    184.52265       0.03518
    184.55927      -0.08853
    184.59590      -1.71224
    184.63252      -1.83595
    184.66915      -0.08467
    184.70577      -1.45839
    184.74240      -0.20711
    184.77903       0.16917
    184.81565       1.17044
    184.85228       1.54671
    184.88890       0.04798
    184.92553       2.17425
    184.96215       0.55051
    184.99878       1.42678
    185.03540      -0.07196
    185.07203      -1.19571
    185.10866       0.80555
    185.14528       0.68180
    185.18191       0.68305
    185.21853      -0.94070
    185.25516      -0.93946
    185.29178       0.43679
    185.32841       0.56303
    185.36503       0.18927
    185.40166      -0.30950
    185.43829       0.31674
    185.47491       0.69297
    185.51154       1.94420
    185.54816      -0.92958
    185.58479      -0.42835
    185.62141       0.94787
    185.65804       1.19909
    185.69466       1.82531
    185.73129      -0.54848
    185.76792      -0.42227
    185.80454       1.70394
    185.84117      -1.41985
    185.87779       1.45636
    185.91442       0.33256
    185.95104       0.83376
    185.98767       1.20996
    186.02429      -0.28884
    186.06092       1.46235
    186.09755       1.33854
    186.13417       0.33973
    186.17080      -0.15908
    186.20742       0.34211
    186.24405       0.59329
    186.28067      -0.15553
    186.31730      -0.65435
    186.35393      -0.52817
    186.39055       0.72300
    186.42718       1.47417
    186.46380      -0.52466
    186.50043      -1.39849
    186.53705       0.10267
    186.57368      -0.14617
    186.61030       0.23000
    186.64693       1.48115
    186.68356      -0.76769
    186.72018      -0.01654
    186.75681       1.85961
    186.79343       0.11076
    186.83006      -0.63809
    186.86668       1.23805
    186.90331       1.61420
    186.93993      -0.88466
    186.97656      -0.13352
    187.01319      -0.00739
    187.04981       1.61875
    187.08644       0.61988
    187.12306      -0.50399
    187.15969      -0.12787
    187.19631      -0.12674
    187.23294       0.74938
    187.26956       0.12550
    187.30619       1.00162
    187.34282       0.62773
    187.37944      -0.24615
    187.41607      -1.24504
    187.45269       1.38107
    187.48932       2.25718
    187.52594      -0.74172
    187.56257       1.00939
    187.59919       1.63549
    187.63582       0.63658
    187.67245       1.88768
    187.70907       1.26378
    187.74570      -1.23513
    187.78232       0.26596
    187.81895      -0.10795
    187.85557       0.76813
    187.89220      -0.35579
    187.92882      -0.10470
    187.96545       1.39637
    188.00208       0.02245
    188.03870       0.39853
    188.07533       0.52460
    188.11195      -0.59933
    188.14858       0.27674
    188.18520      -0.09719
    188.22183      -1.22113
    188.25845       0.15493
    188.29508      -0.96901
    188.33171       0.03205
    188.36833       0.40811
    188.40496       1.40916
    188.44158      -0.08979
    188.47821       0.16126
    188.51483      -0.33769
    188.55146       1.78835
    188.58808      -0.96060
    188.62471      -0.33456
    188.66134       0.29148
    188.69796      -0.08249
    188.73459      -2.20645
    188.77121       0.66958
    188.80784       1.54561
    188.84446      -0.45336
    188.88109      -1.82733
    188.91771       0.04869
    188.95434      -1.32529
    188.99097      -0.94927
    189.02759      -1.69825
    189.06422       1.55277
    189.10084       1.30378
    189.13747       0.30480
    189.17409       0.93081
    189.21072       0.30681
    189.24734       1.68282
    189.28397       0.05882
    189.32060       0.43483
    189.35722       0.68583
    189.39385       0.56182
    189.43047      -2.43718
    189.46710      -0.56119
    189.50372       1.56480
    189.54035       0.31579
    189.57697      -0.43322
    189.61360       0.81777
    189.65023       0.81875
    189.68685      -0.18027
    189.72348      -0.17929
    189.76010      -0.05331
    189.79673      -0.92733
    189.83335      -2.05136
    189.86998       0.69961
    189.90660      -1.42442
    189.94323      -0.54845
    189.97986       1.45251
    190.01648       0.57848
    190.05311      -1.29556
    190.08973      -1.54460
    190.12636      -2.04364
    190.16298       0.83231
    190.19961      -0.16673
    190.23623      -2.04078
    190.27286      -1.53983
    190.30949      -1.03888
    190.34611      -0.16294
    190.38274      -0.78699
    190.41936       0.96395
    190.45599      -0.41011
    190.49261      -0.65917
    190.52924      -1.15824
    190.56586      -0.78230
    190.60249       0.96863
    190.63912      -1.40544
    190.67574       1.47049
    190.71237      -0.52859
    190.74899      -1.02766
    190.78562       2.47326
    190.82224       1.47418
    190.85887      -0.27490
    190.89550      -0.14898
    190.93212      -0.52307
    190.96875      -0.52216
    191.00537      -0.39624
    191.04200      -0.64534
    191.07862       0.85557
    191.11525      -1.76852
    191.15187       0.10738
    191.18850       1.23328
    191.22513       2.35918
    191.26175       0.48508
    191.29838       0.86097
    191.33500      -0.01313
    191.37163       1.98776
    191.40825      -0.76135
    191.44488      -0.01046
    191.48150       0.74043
    191.51813      -0.00869
    191.55476       2.11719
    191.59138       2.36807
    191.62801      -0.25605
    191.66463       0.11983
    191.70126       1.49570
    191.73788      -0.00342
    191.77451       1.74745
    191.81113      -0.75168
    191.84776       0.87418
    191.88439       2.12505
    191.92101       1.37591
    191.95764       0.62678
    191.99426       0.00264
    192.03089       0.50350
    192.06751       0.37935
    192.10414       0.88021
    192.14076      -0.61894
    192.17739      -0.49309
    192.21402      -2.24224
    192.25064       0.88361
    192.28727       1.38445
    192.32389      -0.11470
    192.36052       0.26114
    192.39714       0.01198
    192.43377      -0.86218
    192.47039      -0.73635
    192.50702      -1.23551
    192.54365      -0.85968
    192.58027      -0.60885
    192.61690      -0.23302
    192.65352      -0.10719
    192.69015      -0.85637
    192.72677       0.51946
    192.76340      -0.97972
    192.80002       1.64610
    192.83665      -1.10308
    192.87328       0.27273
    192.90990       1.27355
    192.94653       1.39936
    192.98315       0.27517
    193.01978       0.27598
    193.05640       2.02679
    193.09303       0.90260
    193.12965       1.65340
    193.16628       1.40420
    193.20291      -0.09500
    193.23953       0.90580
    193.27616       0.65660
    193.31278       0.65739
    193.34941      -0.34181
    193.38603      -0.46602
    193.42266      -0.21523
    193.45928       0.28556
    193.49591       0.28634
    193.53254       0.91213
    193.56916      -0.46209
    193.60579       0.28869
    193.64241      -0.46053
    193.67904      -0.45975
    193.71566      -0.95897
    193.75229      -0.20820
    193.78891      -1.08243
    193.82554      -1.45665
    193.86217       0.79411
    193.89879       0.16988
    193.93542      -0.45435
    193.97204      -1.07859
    194.00867      -1.82783
    194.04529      -1.57707
    194.08192      -1.32631
    194.11854      -0.07555
    194.15517      -1.94979
    194.19180      -0.69904
    194.22842       0.55171
    194.26505       0.55246
    194.30167       0.80321
    194.33830       0.67896
    194.37492      -0.32030
    194.41155      -1.56955
    194.44817       0.30619
    194.48480      -2.31807
    194.52143      -1.06733
    194.55805      -0.19159
    194.59468      -1.69086
    194.63130      -0.31513
    194.66793       1.81061
    194.70455      -1.31366
    194.74118       0.43707
    194.77780      -1.68721
    194.81443      -0.81148
    194.85106       0.93924
    194.88768       0.43996
    194.92431      -0.68432
    194.96093      -0.43360
    194.99756      -0.05788
    195.03418      -0.05716
    195.07081      -0.93145
    195.10743      -0.93074
    195.14406      -0.18003
    195.18069      -1.17932
    195.21731      -1.17861
    195.25394      -0.55291
    195.29056      -1.80220
    195.32719      -0.05150
    195.36381      -1.55080
    195.40044       0.44990
    195.43707      -0.42440
    195.47369      -0.04871
    195.51032       1.20199
    195.54694       0.82768
    195.58357       1.57837
    195.62019       0.45406
    195.65682       1.82975
    195.69344      -1.41957
    195.73007      -0.29388
    195.76670       1.58180
    195.80332      -0.41752
    195.83995      -0.91684
    195.87657      -0.29116
    195.91320       0.08452
    195.94982      -0.66481
    195.98645      -0.53913
    196.02307       0.08654
    196.05970      -0.41279
    196.09633       0.71288
    196.13295      -0.53646
    196.16958       0.71421
    196.20620       0.46487
    196.24283       0.71554
    196.27945       0.84120
    196.31608      -0.78314
    196.35270      -1.03249
    196.38933      -1.90683
    196.42596      -1.40618
    196.46258      -0.28052
    196.49921      -0.65487
    196.53583      -2.02922
    196.57246       0.59643
    196.60908       0.72207
    196.64571      -0.27728
    196.68233       1.34836
    196.71896      -1.15099
    196.75559      -0.90035
    196.79221      -0.02471
    196.82884       1.35092
    196.86546       0.72656
    196.90209      -0.27281
    196.93871       0.85283
    196.97534      -0.02154
    197.01196       1.35409
    197.04859       1.47972
    197.08522       0.73034
    197.12184       0.35597
    197.15847      -1.14341
    197.19509      -0.39278
    197.23172      -1.26716
    197.26834      -0.51654
    197.30497       0.85907
    197.34159      -0.26531
    197.37822       0.11030
    197.41485       0.23592
    197.45147       1.61153
    197.48810      -1.51286
    197.52472       0.23775
    197.56135      -1.01164
    197.59797       0.48896
    197.63460      -0.51043
    197.67122      -1.63483
    197.70785      -1.50923
    197.74448      -0.25863
    197.78110      -1.63303
    197.81773      -0.50743
    197.85435      -0.38184
    197.89098       0.36876
    197.92760      -1.00565
    197.96423      -2.63006
    198.00085       0.37053
    198.03748      -0.50388
    198.07411      -0.25329
    198.11073      -0.37771
    198.14736      -0.00212
    198.18398       1.62346
    198.22061       0.74904
    198.25723      -0.62538
    198.29386       0.62520
    198.33048      -1.74923
    198.36711       0.12635
    198.40374      -1.12308
    198.44036      -0.62251
    198.47699       0.12807
    198.51361      -1.87137
    198.55024       0.12920
    198.58686      -0.24523
    198.62349       0.88033
    198.66011      -1.24410
    198.69674       0.00646
    198.73337      -0.36798
    198.76999      -0.49242
    198.80662       0.75814
    198.84324       1.25870
    198.87987      -0.61575
    198.91649      -0.99019
    198.95312      -0.48964
    198.98974      -1.11409
    199.02637      -0.61354
    199.06300       0.01201
    199.09962      -1.48745
    199.13625       1.01310
    199.17287      -0.98636
    199.20950      -0.36081
    199.24612       0.13973
    199.28275       0.39027
    199.31937       0.01581
    199.35600       0.39134
    199.39263      -0.23312
    199.42925       1.01741
    199.46588       0.01795
    199.50250       0.39348
    199.53913       0.01901
    199.57575      -0.98046
    199.61238      -0.22994
    199.64901       0.14559
    199.68563      -1.72888
    199.72226      -0.85336
    199.75888       0.52216
    199.79551       0.77268
    199.83213      -0.35180
    199.86876      -0.22628
    199.90538      -1.10076
    199.94201      -1.35025
    199.97864      -0.59974
    200.01526       0.40078
    200.05189      -0.34871
    200.08851      -0.97320
    200.12514      -0.09769
    200.16176       0.02781
    200.19839      -1.47168
    200.23501      -0.34618
    200.27164      -0.72067
    200.30827      -1.22017
    200.34489       0.03033
    200.38152      -0.21917
    200.41814       0.40633
    200.45477      -0.71818
    200.49139       0.40732
    200.52802       0.65781
    200.56464       0.53331
    200.60127       1.03380
    200.63790      -1.21571
    200.67452      -0.09022
    200.71115      -0.83974
    200.74777       0.41075
    200.78440      -0.46377
    200.82102      -0.58828
    200.85765       0.28720
    200.89427      -1.33732
    200.93090      -0.33684
    200.96753       0.66364
    201.00415       0.03912
    201.04078      -1.46041
    201.07740       1.04007
    201.11403      -1.58446
    201.15065      -0.33399
    201.18728      -0.20852
    201.22390       1.04195
    201.26053      -0.58258
    201.29716       0.04289
    201.33378       0.41835
    201.37041       1.04382
    201.40703       1.54428
    201.44366      -0.83026
    201.48028      -0.82980
    201.51691      -0.45434
    201.55353      -1.32888
    201.59016      -0.82842
    201.62679      -0.32797
    201.66341      -0.32752
    201.70004      -0.57706
    201.73666      -1.07661
    201.77329       0.17384
    201.80991      -0.57571
    201.84654       0.04974
    201.88316       0.42518
    201.91979       0.30063
    201.95642      -1.32393
    201.99304      -2.57348
    202.02967       0.17696
    202.06629       0.42740
    202.10292      -0.44716
    202.13954       0.42828
    202.17617      -0.57129
    202.21279       0.55415
    202.24942      -1.07042
    202.28605      -0.94498
    202.32267       0.43045
    202.35930      -0.69412
    202.39592      -0.69369
    202.43255       1.30674
    202.46917       0.05716
    202.50580      -0.06741
    202.54242      -0.31699
    202.57905       0.05844
    202.61568      -2.31614
    202.65230      -0.81572
    202.68893      -0.69030
    202.72555      -1.31488
    202.76218      -1.06446
    202.79880      -0.81405
    202.83543       0.06137
    202.87205       0.18678
    202.90868      -1.43781
    202.94531       1.43760
    202.98193      -0.18699
    203.01856       0.43842
    203.05518       0.43883
    203.09181      -1.31076
    203.12843       0.81464
    203.16506      -1.30995
    203.20168       0.44045
    203.23831       1.06585
    203.27494       0.94125
    203.31156       0.44165
    203.34819       0.56705
    203.38481      -1.68255
    203.42144       0.69285
    203.45806       0.06824
    203.49469      -0.80637
    203.53131      -0.30597
    203.56794      -0.30558
    203.60457      -0.93019
    203.64119       2.07020
    203.67782      -0.30441
    203.71444       0.44597
    203.75107       0.82136
    203.78769      -0.30326
    203.82432      -0.17787
    203.86094       0.57251
    203.89757      -0.42711
    203.93420      -1.05173
    203.97082      -0.30135
    204.00745      -0.80097
    204.04407       0.82441
    204.08070      -1.05022
    204.11732      -1.54984
    204.15395       1.45053
    204.19058      -0.54910
    204.22720      -0.04873
    204.26383      -0.17336
    204.30045      -0.67299
    204.33708      -0.54762
    204.37370       0.20274
    204.41033       0.45311
    204.44695       0.82847
    204.48358      -0.17116
    204.52021       0.07920
    204.55683       0.57956
    204.59346      -1.04508
    204.63008      -0.41972
    204.66671       0.45564
    204.70333      -0.54401
    204.73996       0.33135
    204.77658      -0.91830
    204.81321      -0.41794
    204.84984      -0.04259
    204.88646      -1.29224
    204.92309      -0.16689
    204.95971      -1.16654
    204.99634      -0.41619
    205.03296       0.20916
    205.06959      -1.66550
    205.10621       1.33485
    205.14284      -0.28981
    205.17947      -0.78947
    205.21609       0.46087
    205.25272       1.08621
    205.28934       0.21155
    205.32597      -0.28811
    205.36259      -0.03777
    205.39922      -0.91244
    205.43584      -0.41210
    205.47247      -0.53677
    205.50910      -1.41143
    205.54572      -0.16110
    205.58235      -0.03577
    205.61897       0.33956
    205.65560       0.96489
    205.69222       0.96522
    205.72885      -1.15946
    205.76547      -0.15913
    205.80210      -0.03381
    205.83873       0.09152
    205.87535      -2.78316
    205.91198      -0.40784
    205.94860      -1.28252
    205.98523      -0.90720
    206.02185      -0.53188
    206.05848       0.34343
    206.09510       0.59375
    206.13173       1.09407
    206.16836       0.09438
    206.20498      -0.65531
    206.24161      -0.77999
    206.27823       0.47032
    206.31486      -1.40437
    206.35148       0.97094
    206.38811       0.34624
    206.42473       0.47155
    206.46136       1.84686
    206.49799       0.22216
    206.53461      -1.77753
    206.57124      -0.15223
    206.60786      -0.27693
    206.64449      -0.40163
    206.68111      -0.77633
    206.71774       0.22397
    206.75436       1.47427
    206.79099       0.09957
    206.82762       0.34986
    206.86424       0.72516
    206.90087       0.47545
    206.93749      -0.77426
    206.97412      -1.77396
    207.01074       0.47633
    207.04737      -0.89838
    207.08399      -0.52309
    207.12062       0.60219
    207.15725      -1.39752
    207.19387      -0.52223
    207.23050       0.85305
    207.26712      -1.14666
    207.30375       1.22862
    207.34037      -1.14610
    207.37700      -0.64582
    207.41362       0.60446
    207.45025      -0.77026
    207.48688       0.85502
    207.52350       0.73030
    207.56013      -1.76942
    207.59675       1.23085
    207.63338       0.60613
    207.67000       0.10640
    207.70663      -0.76833
    207.74325      -1.39306
    207.77988      -1.26779
    207.81651       0.10748
    207.85313      -0.26725
    207.88976      -0.64198
    207.92638       0.73329
    207.96301      -0.01645
    207.99963       0.10882
    208.03626       1.98408
    208.07288      -1.14065
    208.10951      -0.89039
    208.14614      -0.14013
    208.18276      -0.38987
    208.21939       0.23539
    208.25601      -1.63935
    208.29264       0.36090
    208.32926      -1.76384
    208.36589      -0.51358
    208.40251      -0.13833
    208.43914      -0.38807
    208.47577      -0.01282
    208.51239      -0.76257
    208.54902      -0.51232
    208.58564      -0.13707
    208.62227       0.23818
    208.65889       0.61343
    208.69552      -0.13632
    208.73215      -0.13608
    208.76877       1.98917
    208.80540       0.61441
    208.84202       1.36466
    208.87865      -1.01010
    208.91527      -0.75986
    208.95190       1.11538
    208.98852      -1.88438
    209.02515       0.36586
    209.06178       0.24110
    209.09840      -0.75866
    209.13503      -0.75843
    209.17165      -1.13319
    209.20828       1.99204
    209.24490       0.36728
    209.28153       0.36751
    209.31815       0.11774
    209.35478      -0.63203
    209.39141       0.36821
    209.42803      -0.00657
    209.46466       0.74366
    209.50128      -0.75611
    209.53791      -0.13088
    209.57453       0.61934
    209.61116      -0.38043
    209.64778      -1.00521
    209.68441      -2.00498
    209.72104      -0.62976
    209.75766      -1.37954
    209.79429       0.12068
    209.83091      -0.37910
    209.86754       1.87112
    209.90416       1.12134
    209.94079       0.49656
    209.97741       1.62177
    210.01404       1.37199
    210.05067      -0.12780
    210.08729       0.37242
    210.12392      -1.62737
    210.16054       0.24784
    210.19717      -0.75195
    210.23379      -0.25174
    210.27042      -0.12653
    210.30704      -1.50132
    210.34367       1.62389
    210.38030       0.24910
    210.41692      -0.12570
    210.45355      -0.37549
    210.49017       0.99971
    210.52680       1.24992
    210.56342      -1.12488
    210.60005      -0.99968
    210.63667      -0.12448
    210.67330      -0.12428
    210.70993       0.50092
    210.74655       1.12612
    210.78318      -0.37368
    210.81980      -0.99848
    210.85643       1.62671
    210.89305      -0.74809
    210.92968      -1.37290
    210.96630      -0.24770
    211.00293      -0.24751
    211.03956      -0.99732
    211.07618       0.75288
    211.11281       0.50307
    211.14943       0.37826
    211.18606       2.00344
    211.22268      -0.99637
    211.25931       0.25382
    211.29593      -0.62099
    211.33256       0.87919
    211.36919       0.12938
    211.40581      -0.37044
    211.44244       0.50475
    211.47906      -0.87007
    211.51569       0.75511
    211.55231       0.63029
    211.58894      -0.74453
    211.62556      -0.74435
    211.66219       0.00583
    211.69882      -0.74399
    211.73544       0.63119
    211.77207       0.25636
    211.80869       0.00654
    211.84532      -1.11829
    211.88194       0.25689
    211.91857      -0.99294
    211.95519       1.38223
    211.99182      -0.99260
    212.02845      -0.49243
    212.06507       0.25774
    212.10170      -0.36709
    212.13832      -0.74192
    212.17495      -0.61675
    212.21157      -1.36658
    212.24820       0.13358
    212.28482       0.63375
    212.32145       0.38391
    212.35808      -0.24092
    212.39470      -1.36576
    212.43133       0.38440
    212.46795      -0.36543
    212.50458      -0.61527
    212.54120       0.88489
    212.57783      -1.11495
    212.61445      -0.11480
    212.65108      -0.61464
    212.68771      -1.86448
    212.72433       1.26068
    212.76096       1.13583
    212.79758      -0.61401
    212.83421      -1.98886
    212.87083       0.38630
    212.90746       0.13645
    212.94408       0.76160
    212.98071      -0.11325
    213.01734      -0.36310
    213.05396       1.38705
    213.09059       0.51220
    213.12721       0.63735
    213.16384       1.13750
    213.20046       0.63764
    213.23709      -0.61221
    213.27372       0.26294
    213.31034      -1.23692
    213.34697      -0.23678
    213.38359       1.01337
    213.42022      -1.73649
    213.45684       1.01365
    213.49347       0.26379
    213.53009      -0.23607
    213.56672       0.51407
    213.60335      -0.36079
    213.63997      -0.73565
    213.67660       1.26449
    213.71322      -0.36037
    213.74985       1.63976
    213.78647      -0.23510
    213.82310       0.01503
    213.85972      -0.60983
    213.89635       0.01530
    213.93298       1.26543
    213.96960      -0.23444
    214.00623      -2.23430
    214.04285      -1.10917
    214.07948      -0.23404
    214.11610      -1.98391
    214.15273       0.14121
    214.18935      -0.48366
    214.22598      -0.48353
    214.26261       1.01660
    214.29923       0.51672
    214.33586       1.14185
    214.37248       0.14197
    214.40911      -0.48291
    214.44573      -0.60778
    214.48236       0.26734
    214.51898      -0.73254
    214.55561      -2.10742
    214.59224       0.64270
    214.62886       0.64282
    214.66549       0.14294
    214.70211       0.64306
    214.73874      -0.98182
    214.77536      -0.48171
    214.81199       0.39341
    214.84861      -0.85647
    214.88524      -0.60636
    214.92187      -1.85624
    214.95849       0.89387
    214.99512       0.76898
    215.03174      -0.48091
    215.06837       0.26921
    215.10499      -1.10568
    215.14162       0.64443
    215.17824       0.51954
    215.21487       0.01965
    215.25150       0.76975
    215.28812      -0.35514
    215.32475      -2.10503
    215.36137       0.52008
    215.39800       0.77018
    215.43462       0.52029
    215.47125      -0.35461
    215.50787       0.39550
    215.54450      -0.10440
    215.58113      -0.85430
    215.61775       0.89580
    215.65438      -0.10410
    215.69100       0.39601
    215.72763      -0.47889
    215.76425       0.64620
    215.80088       0.14630
    215.83750       0.14640
    215.87413       0.64650
    215.91076      -0.60340
    215.94738      -0.97831
    215.98401       0.14679
    216.02063      -0.47812
    216.05726       0.27198
    216.09388       0.39707
    216.13051       0.02216
    216.16713       0.64726
    216.20376       0.27235
    216.24039       0.52244
    216.27701       0.52253
    216.31364       0.27262
    216.35026       0.27271
    216.38689       0.27280
    216.42351      -0.47711
    216.46014      -0.22702
    216.49676       0.14806
    216.53339      -1.10185
    216.57002       0.14823
    216.60664       0.64832
    216.64327      -1.47660
    216.67989       0.14849
    216.71652       1.77357
    216.75314       0.02366
    216.78977       0.39874
    216.82639       0.14882
    216.86302      -1.35110
    216.89965       0.77398
    216.93627       0.02406
    216.97290      -0.60086
    217.00952       0.14922
    217.04615       0.89930
    217.08277       0.52437
    217.11940       0.52445
    217.15602       0.27453
    217.19265      -0.10040
    217.22928      -1.47532
    217.26590      -0.97525
    217.30253       0.39983
    217.33915      -0.72510
    217.37578       0.89997
    217.41240       1.65005
    217.44903       0.90012
    217.48565       0.02519
    217.52228      -0.72474
    217.55891      -0.34967
    217.59553       0.65040
    217.63216      -1.47453
    217.66878       0.27554
    217.70541       0.02560
    217.74203       1.15067
    217.77866       0.02574
    217.81529      -0.22420
    217.85191      -0.72413
    217.88854      -0.22407
    217.92516      -1.22400
    217.96179      -0.09894
    217.99841       0.15112
    218.03504      -0.59881
    218.07166       1.27625
    218.10829       0.90131
    218.14492      -0.34863
    218.18154       0.65143
    218.21817       0.27649
    218.25479       1.02655
    218.29142      -0.84839
    218.32804       0.65167
    218.36467       0.65173
    218.40129      -1.47322
    218.43792      -0.59816
    218.47455       0.40190
    218.51117       0.65195
    218.54780      -0.34799
    218.58442       0.40206
    218.62105       0.90211
    218.65767       0.65217
    218.69430       0.90222
    218.73092      -1.84773
    218.76755      -0.22267
    218.80418       0.40238
    218.84080      -0.47257
    218.87743      -0.09752
    218.91405       0.27753
    218.95068      -0.59742
    218.98730       2.02762
    219.02393      -0.47233
    219.06055       0.77772
    219.09718      -0.34723
    219.13381      -0.09719
    219.17043       0.15286
    219.20706       0.65291
    219.24368      -0.34705
    219.28031      -0.59701
    219.31693       1.90304
    219.35356      -0.84692
    219.39018       1.27813
    219.42681       2.15317
    219.46344      -0.59679
    219.50006       0.52825
    219.53669       0.27829
    219.57331      -0.22167
    219.60994      -0.22163
    219.64656      -0.47159
    219.68319      -0.09655
    219.71981       0.40349
    219.75644       0.65353
    219.79307       0.40356
    219.82969      -0.22140
    219.86632       1.27864
    219.90294      -0.59633
    219.93957      -0.22129
    219.97619      -0.59626
    220.01282       1.65378
    220.04944       0.15381
    220.08607       0.27884
    220.12270       0.02888
    220.15932       0.77891
    220.19595       1.77894
    220.23257       1.65397
    220.26920       0.02900
    220.30582      -0.84597
    220.34245       1.15406
    220.37907      -0.97091
    220.41570      -0.97088
    220.45233       0.27915
    220.48895       0.65418
    220.52558      -0.34579
    220.56220      -0.84577
    220.59883       2.52926
    220.63545       0.65429
    220.67208       0.77931
    220.70870       0.40434
    220.74533      -2.09564
    220.78196      -0.47061
    220.81858      -0.22059
    220.85521       0.40443
    220.89183       0.02946
    220.92846      -1.22052
    220.96508      -0.22050
    221.00171      -0.47048
    221.03833      -0.34546
    221.07496      -1.84543
    221.11159       0.52959
    221.14821       1.40460
    221.18484      -0.34538
    221.22146       0.27964
    221.25809       0.90466
    221.29471       0.02968
    221.33134       1.15470
    221.36796       2.52971
    221.40459       0.65473
    221.44122      -0.72025
    221.47784       0.02976
    221.51447      -0.22022
    221.55109      -0.22021
    221.58772      -0.72020
    221.62434       0.77982
    221.66097      -0.09517
    221.69759       0.65484
    221.73422       0.77986
    221.77085       1.90487
    221.80747       0.40488
    221.84410       0.02989
    221.88072      -0.72010
    221.91735       0.52991
    221.95397      -0.47008
    221.99060       0.65493
    222.02723      -1.09506
    222.06385      -0.22005
    222.10048       1.40496
    222.13710      -0.59504
    222.17373      -0.84503
    222.21035      -1.09502
    222.24698       0.52999
    222.28360      -1.34501
    222.32023      -0.09500
    222.35686      -0.47000
    222.39348      -0.96999
    222.43011       0.53001
    222.46673       0.03001
    222.50336      -0.09498
    222.53998      -0.96998
    222.57661       1.40502
    222.61323       0.28003
    222.64986      -1.09497
    222.68649      -0.59497
    222.72311      -1.34497
    222.75974       0.15503
    222.79636       0.03003
    222.83299      -0.21997
    222.86961      -0.09497
    222.90624       1.03003
    222.94286       0.53003
    222.97949       1.03002
    223.01612      -0.34498
    223.05274       0.03002
    223.08937       1.65502
    223.12599       1.65501
    223.16262      -0.21999
    223.19924      -0.97000
    223.23587       2.15500
    223.27249       2.27999
    223.30912       1.40499
    223.34575       2.02998
    223.38237      -0.09502
    223.41900      -0.34503
    223.45562      -1.47004
    223.49225      -0.47005
    223.52887       0.40495
    223.56550      -1.34506
    223.60212       0.40493
    223.63875       0.40492
    223.67538       0.27991
    223.71200       0.90490
    223.74863      -1.22011
    223.78525       0.52988
    223.82188       0.02987
    223.85850      -0.59514
    223.89513       0.90484
    223.93175       0.02983
    223.96838      -0.22018
    224.00501      -0.34519
    224.04163       0.52979
    224.07826      -1.47022
    224.11488       1.90477
    224.15151      -0.97025
    224.18813      -0.59526
    224.22476       0.77972
    224.26138      -1.09529
    224.29801       0.65469
    224.33464       0.65467
    224.37126      -0.09534
    224.40789       0.77964
    224.44451       1.52962
    224.48114       1.40460
    224.51776      -0.09541
    224.55439      -1.09543
    224.59101       0.02955
    224.62764      -0.09547
    224.66427      -0.97049
    224.70089      -1.09551
    224.73752       0.40447
    224.77414      -0.22055
    224.81077       0.27943
    224.84739       1.02940
    224.88402      -0.72062
    224.92064       0.77936
    224.95727       0.27934
    224.99390      -0.59568
    225.03052       0.27929
    225.06715       0.40427
    225.10377      -0.97076
    225.14040       0.40422
    225.17702       0.27920
    225.21365      -0.47083
    225.25027      -0.22085
    225.28690      -0.59588
    225.32353       1.02909
    225.36015       0.52907
    225.39678       0.27904
    225.43340      -1.34599
    225.47003      -0.59601
    225.50665      -0.72104
    225.54328       0.40393
    225.57990       1.77890
    225.61653       1.77887
    225.65316       0.90384
    225.68978       1.77881
    225.72641      -0.47122
    225.76303      -0.34625
    225.79966       0.40372
    225.83628       0.40369
    225.87291       0.02866
    225.90953      -1.34637
    225.94616      -0.22140
    225.98279      -0.47143
    226.01941       0.77853
    226.05604      -0.22150
    226.09266      -0.59653
    226.12929       0.02843
    226.16591       1.15340
    226.20254      -0.09663
    226.23916       0.90333
    226.27579      -0.34670
    226.31242       0.27826
    226.34904       1.15323
    226.38567      -0.34681
    226.42229      -0.59684
    226.45892       1.52812
    226.49554       0.15308
    226.53217      -0.59695
    226.56880      -0.34699
    226.60542      -1.22203
    226.64205      -0.09707
    226.67867       0.27789
    226.71530       0.27786
    226.75192       1.40282
    226.78855      -1.72222
    226.82517      -0.09726
    226.86180      -0.84730
    226.89843       0.40266
    226.93505       0.65262
    226.97168      -2.34742
    227.00830      -0.97246
    227.04493      -0.47250
    227.08155      -0.97255
    227.11818       0.02741
    227.15480       0.40237
    227.19143      -0.09767
    227.22806      -0.97272
    227.26468       0.65224
    227.30131      -1.22280
    227.33793      -0.09785
    227.37456      -0.34789
    227.41118      -0.47293
    227.44781      -1.47298
    227.48443       0.40198
    227.52106       1.02693
    227.55769       0.65189
    227.59431       0.40184
    227.63094       0.65179
    227.66756       0.77675
    227.70419      -0.84830
    227.74081       1.40165
    227.77744      -0.72339
    227.81406      -0.34844
    227.85069      -0.59849
    227.88732       0.65146
    227.92394       0.15142
    227.96057      -0.84863
    227.99719       0.90132
    228.03382       1.27627
    228.07044      -1.34878
    228.10707      -0.34883
    228.14369       0.77612
    228.18032      -0.47393
    228.21695      -1.09898
    228.25357       0.02597
    228.29020      -0.47408
    228.32682      -1.22413
    228.36345       0.77581
    228.40007       0.90076
    228.43670       0.52571
    228.47332      -0.09934
    228.50995       0.90060
    228.54658       0.90055
    228.58320       0.77550
    228.61983       0.52544
    228.65645      -0.09961
    228.69308      -0.47466
    228.72970       1.15028
    228.76633      -0.22477
    228.80295       0.90017
    228.83958       0.65012
    228.87621      -0.72494
    228.91283      -1.59999
    228.94946      -0.60005
    228.98608      -0.47511
    229.02271      -1.10016
    229.05933      -0.72522
    229.09596       0.64972
    229.13258      -0.10033
    229.16921      -0.35039
    229.20584       0.39955
    229.24246      -0.10051
    229.27909      -0.22556
    229.31571      -0.47562
    229.35234       0.02432
    229.38896       0.89926
    229.42559       0.52420
    229.46221      -0.97586
    229.49884       0.27408
    229.53547       0.52402
    229.57209       0.52396
    229.60872       0.64890
    229.64534       0.52384
    229.68197      -0.10122
    229.71859       0.52372
    229.75522      -0.35134
    229.79184      -0.47641
    229.82847       0.14853
    229.86510      -1.85153
    229.90172      -0.72659
    229.93835       0.52334
    229.97497       0.14828
    230.01160      -0.35178
    230.04822       1.02315
    230.08485      -1.10191
    230.12147       0.39803
    230.15810      -0.47704
    230.19473       2.02290
    230.23135       0.77283
    230.26798      -1.10223
    230.30460       0.14770
    230.34123       1.77264
    230.37785      -0.22743
    230.41448      -1.10249
    230.45110       0.14744
    230.48773       1.02238
    230.52436      -0.10269
    230.56098      -0.35276
    230.59761      -0.10282
    230.63423       0.89711
    230.67086       2.02204
    230.70748       1.27197
    230.74411       0.89691
    230.78073      -0.35316
    230.81736       0.89677
    230.85399      -0.60330
    230.89061      -0.35337
    230.92724       0.02156
    230.96386      -1.72851
    231.00049       0.14643
    231.03711      -0.97864
    231.07374      -0.47871
    231.11037       0.02122
    231.14699       1.52115
    231.18362       0.89608
    231.22024      -0.10399
    231.25687      -0.10407
    231.29349       0.52086
    231.33012      -0.22921
    231.36674      -1.10428
    231.40337       0.14565
    231.44000       1.14558
    231.47662      -0.72950
    231.51325       0.14543
    231.54987       1.39536
    231.58650       0.39529
    231.62312      -0.10479
    231.65975      -2.35486
    231.69637      -0.60493
    231.73300       0.64499
    231.76963       1.01992
    231.80625      -0.10515
    231.84288       0.39477
    231.87950       1.14470
    231.91613       0.39462
    231.95275       1.89455
    231.98938      -0.35553
    232.02600      -0.73060
    232.06263      -0.85568
    232.09926      -0.85575
    232.13588      -0.60583
    232.17251      -0.23090
    232.20913      -0.23098
    232.24576      -0.98106
    232.28238      -0.73113
    232.31901       0.64379
    232.35563       1.14371
    232.39226       1.26864
    232.42889      -0.48144
    232.46551       0.01848
    232.50214      -0.10660
    232.53876       1.64333
    232.57539       1.39325
    232.61201      -0.10683
    232.64864       0.01809
    232.68526       2.14301
    232.72189       0.01793
    232.75852       1.01786
    232.79514      -0.73222
    232.83177      -0.48230
    232.86839      -0.60738
    232.90502      -0.48246
    232.94164       1.01746
    232.97827      -0.10762
    233.01489      -0.48270
    233.05152       1.01722
    233.08815       0.64214
    233.12477       0.76706
    233.16140       0.51698
    233.19802       1.14189
    233.23465       0.14181
    233.27127       0.01673
    233.30790      -0.10835
    233.34452       0.51657
    233.38115      -0.85851
    233.41778       1.14140
    233.45440       0.14132
    233.49103       0.01624
    233.52765      -0.48384
    233.56428       1.26607
    233.60090      -0.35901
    233.63753      -0.85909
    233.67415      -0.23418
    233.71078       0.64074
    233.74741       0.39066
    233.78403       0.76557
    233.82066      -0.48451
    233.85728      -0.35959
    233.89391       0.64032
    233.93053       0.64024
    233.96716       0.89015
    234.00378      -2.48493
    234.04041      -0.36002
    234.07704       0.26490
    234.11366       0.01481
    234.15029       0.51473
    234.18691       1.01464
    234.22354       0.38955
    234.26016      -1.23553
    234.29679       0.76438
    234.33341       0.63930
    234.37004       0.13921
    234.40667      -0.23588
    234.44329       0.38904
    234.47992       0.51395
    234.51654      -0.36114
    234.55317       0.38878
    234.58979       0.63869
    234.62642      -0.73640
    234.66304       1.38851
    234.69967       0.01343
    234.73630       0.51334
    234.77292      -1.11175
    234.80955      -1.36184
    234.84617      -0.11193
    234.88280      -0.36202
    234.91942      -0.86210
    234.95605       0.26281
    234.99267       0.63772
    235.02930       0.13763
    235.06593       0.38754
    235.10255       0.13745
    235.13918       1.38736
    235.17580      -0.61273
    235.21243       0.01218
    235.24905      -1.48791
    235.28568       1.01200
    235.32230       0.38691
    235.35893      -0.48818
    235.39556       0.01173
    235.43218      -0.23836
    235.46881       1.26155
    235.50543       0.51146
    235.54206       1.01137
    235.57868       0.13628
    235.61531      -0.98882
    235.65194       1.76109
    235.68856       1.01100
    235.72519       0.88591
    235.76181       0.26082
    235.79844       0.13573
    235.83506       0.38563
    235.87169      -0.23946
    235.90831       0.13545
    235.94494       0.26036
    235.98157      -0.48974
    236.01819      -0.48983
    236.05482      -0.23992
    236.09144      -0.74001
    236.12807       0.88489
    236.16469       1.00980
    236.20132       0.63471
    236.23794       1.63461
    236.27457       1.13452
    236.31120       0.50943
    236.34782       0.88433
    236.38445       0.00924
    236.42107      -0.74086
    236.45770      -0.24095
    236.49432      -0.36604
    236.53095      -0.99114
    236.56757      -1.11623
    236.60420       0.75867
    236.64083      -0.36642
    236.67745       0.25848
    236.71408      -0.36661
    236.75070       0.00829
    236.78733       1.00820
    236.82395       0.63310
    236.86058      -0.11700
    236.89720       1.13291
    236.93383       0.25781
    236.97046      -0.49228
    237.00708      -0.99238
    237.04371       0.88253
    237.08033      -0.61757
    237.11696       1.13233
    237.15358      -0.49276
    237.19021       0.13214
    237.22683      -1.36796
    237.26346       0.50695
    237.30009       1.25685
    237.33671      -0.24325
    237.37334      -0.49334
    237.40996       0.88156
    237.44659       0.50646
    237.48321      -0.49364
    237.51984      -1.24373
    237.55646       1.00617
    237.59309      -1.11893
    237.62972      -0.61903
    237.66634      -1.61912
    237.70297       0.13078
    237.73959       0.63068
    237.77622       1.25558
    237.81284       1.13048
    237.84947       0.75538
    237.88609       0.75529
    237.92272      -0.86981
    237.95935       0.25509
    237.99597       0.87999
    238.03260      -0.74511
    238.06922       0.75479
    238.10585       0.00469
    238.14247       0.25459
    238.17910       0.00449
    238.21572       1.62940
    238.25235       0.87930
    238.28898      -0.24580
    238.32560      -0.49590
    238.36223      -0.62100
    238.39885      -0.24610
    238.43548       0.50380
    238.47210      -0.49630
    238.50873       0.12860
    238.54535      -1.37150
    238.58198      -0.49660
    238.61861      -0.74670
    238.65523      -0.12180
    238.69186       0.62809
    238.72848       0.62799
    238.76511      -0.49711
    238.80173       1.12779
    238.83836      -0.62231
    238.87498      -1.37241
    238.91161       2.50249
    238.94824      -0.24761
    238.98486       0.37729
    239.02149      -0.24781
    239.05811      -0.37292
    239.09474       0.00198
    239.13136      -0.74812
    239.16799      -1.37322
    239.20461       1.00168
    239.24124      -0.24842
    239.27787      -0.87353
    239.31449       0.75137
    239.35112      -0.37373
    239.38774       0.75117
    239.42437       0.87607
    239.46099       0.87596
    239.49762       0.75086
    239.53424       0.37576
    239.57087       1.00066
    239.60750       0.00055
    239.64412      -0.12455
    239.68075       1.37535
    239.71737       1.62525
    239.75400       1.00014
    239.79062       1.12504
    239.82725      -0.12506
    239.86387      -1.12517
    239.90050      -0.12527
    239.93713      -0.75037
    239.97375      -0.25048
    240.01038      -0.25058
    240.04700      -1.00068
    240.08363      -0.25079
    240.12025       0.37411
    240.15688       0.99901
    240.19351      -0.62610
    240.23013       0.62380
    240.26676       0.87369
    240.30338       0.74859
    240.34001      -0.50151
    240.37663      -0.25162
    240.41326      -0.12672
    240.44988       0.74817
    240.48651      -0.62693
    240.52314       0.12297
    240.55976       0.12286
    240.59639       0.24776
    240.63301       0.24765
    240.66964       0.99755
    240.70626      -0.00256
    240.74289      -1.25266
    240.77951      -0.50277
    240.81614       0.49713
    240.85277      -1.00298
    240.88939       0.12192
    240.92602      -0.12819
    240.96264       0.37171
    240.99927       0.62160
    241.03589      -0.00350
    241.07252       1.12139
    241.10914      -0.12871
    241.14577       1.24618
    241.18240      -1.12892
    241.21902      -0.25403
    241.25565       0.87087
    241.29227      -0.62924
    241.32890       0.74566
    241.36552       1.99555
    241.40215       0.12044
    241.43877       0.37034
    241.47540       0.99523
    241.51203       0.37013
    241.54865      -0.37998
    241.58528       0.61992
    241.62190      -0.00519
    241.65853      -0.38030
    241.69515       0.74460
    241.73178       1.36949
    241.76840      -0.63062
    241.80503      -0.00572
    241.84166       0.24417
    241.87828       1.24407
    241.91491      -0.50604
    241.95153       0.36885
    241.98816      -2.00625
    242.02478       0.11864
    242.06141      -0.38147
    242.09803      -0.50657
    242.13466       0.74332
    242.17129       0.99321
    242.20791       0.74311
    242.24454       0.11800
    242.28116       0.86789
    242.31779       0.36779
    242.35441      -1.25732
    242.39104       0.74257
    242.42766      -0.25753
    242.46429      -0.25764
    242.50092       2.24225
    242.53754       0.99214
    242.57417       1.24204
    242.61079      -1.50807
    242.64742      -1.50818
    242.68404      -0.25828
    242.72067      -0.75839
    242.75729      -1.38350
    242.79392      -0.50861
    242.83055       0.86629
    242.86717      -0.38382
    242.90380       0.11607
    242.94042       1.24096
    242.97705      -0.50914
    243.01367      -0.75925
    243.05030       0.61564
    243.08692      -0.88447
    243.12355       0.86543
    243.16018      -0.00968
    243.19680      -0.75979
    243.23343       0.49010
    243.27005       1.36500
    243.30668       1.23989
    243.34330       0.86478
    243.37993       1.23967
    243.41655      -0.38544
    243.45318       0.98946
    243.48981      -0.38565
    243.52643      -0.63576
    243.56306      -0.88587
    243.59968       1.86402
    243.63631      -0.38608
    243.67293      -0.13619
    243.70956       1.98870
    243.74618      -0.01141
    243.78281      -0.26152
    243.81944      -1.13662
    243.85606       0.11327
    243.89269       1.48816
    243.92931      -0.38695
    243.96594       0.48794
    244.00256      -0.01217
    244.03919       0.23773
    244.07581       0.73762
    244.11244       0.36251
    244.14907       0.48740
    244.18569      -1.13771
    244.22232      -1.51282
    244.25894      -0.51292
    244.29557       0.11197
    244.33219      -0.63814
    244.36882      -0.76325
    244.40545      -0.26336
    244.44207       1.36153
    244.47870       1.11142
    244.51532      -0.26368
    244.55195      -0.38879
    244.58857      -1.38890
    244.62520      -0.63901
    244.66182      -0.38912
    244.69845      -0.01423
    244.73508      -1.13934
    244.77170      -0.13945
    244.80833       0.11045
    244.84495      -0.38966
    244.88158       0.86023
    244.91820       0.73512
    244.95483      -0.88999
    244.99145      -0.39010
    245.02808      -0.39021
    245.06471       1.73468
    245.10133       0.10958
    245.13796      -0.01553
    245.17458       1.98436
    245.21121       1.23425
    245.24783       0.23414
    245.28446       0.60903
    245.32108      -0.26608
    245.35771       1.23381
    245.39434      -1.64129
    245.43096      -1.26640
    245.46759      -0.01651
    245.50421      -0.01662
    245.54084       0.98327
    245.57746      -0.26684
    245.61409       0.98305
    245.65071       0.35794
    245.68734       0.35783
    245.72397       1.35772
    245.76059       0.60762
    245.79722       0.10751
    245.83384      -0.26760
    245.87047       0.23229
    245.90709      -0.26782
    245.94372      -0.01793
    245.98034      -0.14304
    246.01697       0.35685
    246.05360      -0.64326
    246.09022       1.48164
    246.12685      -0.01847
    246.16347      -0.51858
    246.20010      -0.89369
    246.23672       1.23120
    246.27335      -1.14391
    246.30997       0.35598
    246.34660       0.60587
    246.38323       0.35576
    246.41985       0.23065
    246.45648       1.48055
    246.49310      -0.51956
    246.52973       0.60533
    246.56635      -0.51978
    246.60298      -0.76989
    246.63960      -0.64500
    246.67623       1.85489
    246.71286      -0.64522
    246.74948       2.10467
    246.78611      -0.39544
    246.82273       2.10446
    246.85936       1.22935
    246.89598      -0.02076
    246.93261      -1.64587
    246.96923       2.47902
    247.00586      -0.02109
    247.04249       0.72880
    247.07911      -0.52131
    247.11574      -0.39642
    247.15236      -0.77152
    247.18899      -1.02163
    247.22561      -0.14674
    247.26224      -0.14685
    247.29886       0.35304
    247.33549      -2.89707
    247.37212       0.10282
    247.40874      -0.14729
    247.44537       1.47760
    247.48199      -0.52250
    247.51862      -0.39761
    247.55524       1.60228
    247.59187      -0.02283
    247.62849       0.22706
    247.66512       0.47695
    247.70175      -0.89816
    247.73837       1.60173
    247.77500      -1.77337
    247.81162      -0.89848
    247.84825      -0.64859
    247.88487      -0.64870
    247.92150      -0.02381
    247.95812      -0.52392
    247.99475      -1.27403
    248.03138       0.10086
    248.06800      -0.39924
    248.10463       0.97565
    248.14125       0.85054
    248.17788      -0.77457
    248.21450      -0.77468
    248.25113       0.85021
    248.28775      -0.77490
    248.32438      -0.90000
    248.36101       1.09989
    248.39763       0.47478
    248.43426      -0.15033
    248.47088      -1.02544
    248.50751      -0.40055
    248.54413      -1.15065
    248.58076      -2.02576
    248.61738       0.97413
    248.65401      -2.02598
    248.69064       0.59891
    248.72726      -0.27620
    248.76389       2.47370
    248.80051       0.09859
    248.83714       1.72348
    248.87376       1.47337
    248.91039      -0.77674
    248.94702      -0.77685
    248.98364      -0.15195
    249.02027      -0.77706
    249.05689       1.72283
    249.09352       0.59772
    249.13014      -0.27739
    249.16677      -0.02749
    249.20339      -0.90260
    249.24002      -0.15271
    249.27665       0.34718
    249.31327      -1.15293
    249.34990       0.34697
    249.38652      -0.02814
    249.42315      -0.90325
    249.45977       0.22164
    249.49640       0.09654
    249.53302       0.47143
    249.56965       0.09632
    249.60628       0.84621
    249.64290      -0.77890
    249.67953       1.97100
    249.71615      -0.52911
    249.75278      -2.27922
    249.78940      -0.40433
    249.82603      -1.15443
    249.86265       2.09546
    249.89928      -0.40465
    249.93591       0.47024
    249.97253       0.47014
    250.00916       0.22003
    250.04578      -0.53008
    250.08241       0.09481
    250.11903      -0.03029
    250.15566       0.46960
    250.19228      -1.03051
    250.22891      -0.28061
    250.26554       2.09428
    250.30216      -1.40583
    250.33879       0.34406
    250.37541      -0.40604
    250.41204       0.59385
    250.44866      -1.15626
    250.48529       0.96864
    250.52191       0.09353
    250.55854      -2.03158
    250.59517      -0.65668
    250.63179      -0.65679
    250.66842      -0.53190
    250.70504       0.09300
    250.74167      -0.03211
    250.77829       0.59278
    250.81492      -0.53232
    250.85154       1.46757
    250.88817      -1.15754
    250.92480      -0.28264
    250.96142       1.84225
    250.99805      -1.40786
    251.03467      -0.53296
    251.07130       1.21693
    251.10792      -0.78318
    251.14455       0.84172
    251.18117       0.21661
    251.21780      -0.15850
    251.25443      -0.15860
    251.29105      -0.15871
    251.32768       1.84119
    251.36430      -1.40892
    251.40093      -0.15903
    251.43755       1.84087
    251.47418       1.21576
    251.51080       0.59066
    251.54743      -0.40945
    251.58406       0.34044
    251.62068      -0.78466
    251.65731      -0.40977
    251.69393      -0.15987
    251.73056      -1.03498
    251.76718      -1.41008
    251.80381      -0.66019
    251.84043       0.21470
    251.87706       0.71460
    251.91369       0.08949
    251.95031       1.33939
    251.98694      -0.78572
    252.02356       0.08918
    252.06019      -0.66093
    252.09681       0.96397
    252.13344      -0.53614
    252.17006      -0.03624
    252.20669      -1.41135
    252.24332       1.58855
    252.27994      -0.16156
    252.31657      -0.03666
    252.35319      -0.66177
    252.38982      -1.16187
    252.42644      -0.41198
    252.46307      -1.41208
    252.49969       0.58781
    252.53632       0.21271
    252.57295      -1.16240
    252.60957       1.46250
    252.64620      -0.78761
    252.68282       0.21229
    252.71945       1.21218
    252.75607       0.71208
    252.79270      -1.16302
    252.82932      -1.16313
    252.86595      -0.28823
    252.90258      -1.16334
    252.93920       1.08656
    252.97583      -0.03855
    253.01245      -1.41365
    253.04908       1.21125
    253.08570       1.33614
    253.12233       0.33604
    253.15895      -0.03907
    253.19558      -1.28917
    253.23221       0.08573
    253.26883       0.08562
    253.30546       0.08552
    253.34208       1.21042
    253.37871      -0.66469
    253.41533      -0.03979
    253.45196       1.58511
    253.48859      -0.41500
    253.52521      -0.29010
    253.56184      -1.16521
    253.59846      -0.79031
    253.63509      -0.04041
    253.67171      -0.41551
    253.70834      -1.41562
    253.74496      -0.29072
    253.78159      -0.16582
    253.81822      -0.04093
    253.85484       0.20897
    253.89147       0.08387
    253.92809      -0.66624
    253.96472      -1.29134
    254.00134      -0.16644
    254.03797      -0.16654
    254.07459      -0.91665
    254.11122      -1.29175
    254.14785      -1.79185
    254.18447      -0.91695
    254.22110      -1.66706
    254.25772       0.33284
    254.29435       0.33274
    254.33097       0.95764
    254.36760      -2.29246
    254.40422       0.08243
    254.44085       0.45733
    254.47748      -1.04277
    254.51410      -1.16787
    254.55073      -0.29297
    254.58735       0.70692
    254.62398       0.08182
    254.66060       0.95672
    254.69723       0.70662
    254.73385      -0.54348
    254.77048      -1.79358
    254.80711      -2.04369
    254.84373      -1.41879
    254.88036      -1.91889
    254.91698       0.08101
    254.95361      -1.16909
    254.99023       0.58081
    255.02686       0.70571
    255.06348       0.58061
    255.10011       0.33051
    255.13674       1.08040
    255.17336      -0.16970
    255.20999       0.33020
    255.24661       0.45510
    255.28324       0.95500
    255.31986       0.82990
    255.35649       0.07980
    255.39311       1.82970
    255.42974       0.45460
    255.46637       1.07950
    255.50299      -1.04560
    255.53962      -0.54570
    255.57624      -0.29580
    255.61287      -0.42090
    255.64949      -0.67100
    255.68612      -1.42110
    255.72274       0.57880
    255.75937       0.20370
    255.79600      -0.29640
    255.83262       0.57850
    255.86925       1.70340
    255.90587      -0.42170
    255.94250       0.07820
    255.97912      -0.42190
    256.01575      -2.17200
    256.05237      -0.54710
    256.08900      -1.67220
    256.12563      -0.29730
    256.16225       0.07761
    256.19888       0.20251
    256.23550      -0.42259
    256.27213       0.57731
    256.30875       0.07721
    256.34538       0.07711
    256.38200       1.57701
    256.41863      -1.04809
    256.45526       1.20181
    256.49188       0.82672
    256.52851      -0.42338
    256.56513      -1.04848
    256.60176       0.95142
    256.63838       1.20132
    256.67501      -0.29878
    256.71163      -1.79887
    256.74826       0.45103
    256.78489       0.20093
    256.82151       0.45083
    256.85814      -0.92427
    256.89476       0.20064
    256.93139       0.95054
    256.96801      -0.29956
    257.00464       0.32534
    257.04126       2.32525
    257.07789       0.07515
    257.11452       1.20005
    257.15114      -0.80005
    257.18777       0.44986
    257.22439       0.19976
    257.26102       0.07466
    257.29764       0.32457
    257.33427      -0.05053
    257.37089       0.57437
    257.40752       0.32427
    257.44415       0.82418
    257.48077      -0.17592
    257.51740       0.44898
    257.55402      -0.17611
    257.59065      -1.42621
    257.62727      -0.17630
    257.66390       0.57360
    257.70052      -0.92650
    257.73715      -0.17659
    257.77378      -0.42669
    257.81040       0.44821
    257.84703       0.44812
    257.88365      -0.42698
    257.92028      -0.67707
    257.95690      -1.17717
    257.99353       0.07273
    258.03016       0.57264
    258.06678      -0.92746
    258.10341       1.07245
    258.14003      -0.30265
    258.17666       0.69726
    258.21328       0.94716
    258.24991      -0.80293
    258.28653       0.82197
    258.32316       0.32188
    258.35979       0.69678
    258.39641      -0.55331
    258.43304      -0.42841
    258.46966       1.07150
    258.50629       0.82140
    258.54291       0.57131
    258.57954       0.19621
    258.61616       0.69612
    258.65279      -1.17897
    258.68942      -0.55407
    258.72604      -0.92916
    258.76267      -0.67926
    258.79929       0.32065
    258.83592       1.44555
    258.87254      -0.42954
    258.90917      -0.30463
    258.94579       1.57027
    258.98242       1.07018
    259.01905      -0.30491
    259.05567       0.06999
    259.09230       0.56990
    259.12892      -1.55520
    259.16555      -1.05529
    259.20217       0.31962
    259.23880      -1.30547
    259.27542       0.94443
    259.31205      -0.05566
    259.34868       0.19425
    259.38530       0.31915
    259.42193       1.06906
    259.45855      -0.18103
    259.49518       0.31888
    259.53180       0.81878
    259.56843      -0.05631
    259.60505      -0.93140
    259.64168       2.06851
    259.67831      -0.68159
    259.71493       0.56832
    259.75156       0.94323
    259.78818       0.44314
    259.82481      -1.05696
    259.86143      -0.05705
    259.89806      -0.18214
    259.93468       0.81777
    259.97131      -1.43232
    260.00794      -0.80741
    260.04456      -0.30751
    260.08119       0.56740
    260.11781       0.94231
    260.15444       1.19222
    260.19106       0.69213
    260.22769       0.56704
    260.26431      -0.68305
    260.30094       0.69186
    260.33757      -1.68323
    260.37419      -0.43332
    260.41082       0.31658
    260.44744      -1.18351
    260.48407       0.06640
    260.52069       0.56631
    260.55732       0.69122
    260.59394       0.56613
    260.63057      -0.30896
    260.66720      -0.43405
    260.70382      -0.68414
    260.74045       0.94077
    260.77707      -0.05932
    260.81370       0.56559
    260.85032       1.06550
    260.88695      -0.68459
    260.92357      -0.43468
    260.96020       0.81523
    260.99683      -0.30986
    261.03345      -0.18494
    261.07008      -0.18503
    261.10670       1.06488
    261.14333      -0.31021
    261.17995      -0.93530
    261.21658      -0.81039
    261.25320       0.43952
    261.28983       1.56443
    261.32646      -1.43566
    261.36308       1.06425
    261.39971       0.93917
    261.43633       0.81408
    261.47296       1.31399
    261.50958      -1.06110
    261.54621       0.18881
    261.58283       0.93873
    261.61946       0.31364
    261.65609       1.56355
    261.69271       0.06346
    261.72934       1.18837
    261.76596      -0.43671
    261.80259      -0.56180
    261.83921      -0.31189
    261.87584      -1.18698
    261.91246       0.43794
    261.94909      -0.68715
    261.98572      -1.18724
    262.02234       1.18767
    262.05897      -0.56241
    262.09559       1.43750
    262.13222       0.18741
    262.16884       0.56233
    262.20547      -0.56276
    262.24209      -0.31285
    262.27872      -0.68793
    262.31535      -0.18802
    262.35197      -0.68811
    262.38860      -0.93819
    262.42522      -0.31328
    262.46185      -0.43836
    262.49847      -1.31345
    262.53510       0.31146
    262.57173      -0.56362
    262.60835       0.68629
    262.64498       0.18621
    262.68160       0.56112
    262.71823      -1.31396
    262.75485       1.06095
    262.79148       0.06086
    262.82810       1.06078
    262.86473       1.31069
    262.90136      -0.31439
    262.93798      -0.56448
    262.97461       0.93544
    263.01123       0.31035
    263.04786      -0.43973
    263.08448      -1.18982
    263.12111       0.43510
    263.15773      -1.06498
    263.19436       1.30993
    263.23099       0.93485
    263.26761       1.05976
    263.30424      -0.56532
    263.34086       0.55959
    263.37749      -1.06549
    263.41411       0.05943
    263.45074      -1.44066
    263.48736       0.18426
    263.52399       0.55918
    263.56062      -0.94091
    263.59724       0.80901
    263.63387       0.43393
    263.67049      -0.06616
    263.70712       0.43376
    263.74374      -0.31632
    263.78037       0.18359
    263.81699      -0.69149
    263.85362       0.05843
    263.89025      -0.06666
    263.92687       0.30826
    263.96350       0.05818
    264.00012      -0.56690
    264.03675       2.18301
    264.07337      -0.06707
    264.11000      -0.44215
    264.14662       1.30777
    264.18325      -0.44232
    264.21988      -1.06740
    264.25650      -0.56748
    264.29313       1.93244
    264.32975      -1.19264
    264.36638       0.05728
    264.40300       1.55719
    264.43963       0.05711
    264.47625      -0.19297
    264.51288       0.93195
    264.54951      -0.69313
    264.58613      -1.19321
    264.62276      -0.06829
    264.65938      -0.69337
    264.69601       0.68154
    264.73263      -0.69354
    264.76926       0.43138
    264.80588       0.55630
    264.84251      -0.44378
    264.87914       0.30614
    264.91576      -0.06894
    264.95239      -0.19402
    264.98901      -0.56910
    265.02564       0.05582
    265.06226      -0.56926
    265.09889      -1.31934
    265.13551      -0.19442
    265.17214       0.30550
    265.20877      -0.31958
    265.24539       0.30534
    265.28202       1.05526
    265.31864       0.05518
    265.35527      -0.56990
    265.39189      -0.19498
    265.42852      -0.57005
    265.46514       0.17987
    265.50177      -1.07021
    265.53840       0.55471
    265.57502      -0.69537
    265.61165       1.05455
    265.64827       0.92947
    265.68490       0.42939
    265.72152       0.05432
    265.75815       1.55424
    265.79477      -0.44584
    265.83140       0.17908
    265.86803       0.17900
    265.90465       0.80392
    265.94128       0.42885
    265.97790      -1.07123
    266.01453      -0.32131
    266.05115       0.05361
    266.08778       1.55354
    266.12440       0.05346
    266.16103      -0.94662
    266.19766      -0.82170
    266.23428      -0.32177
    266.27091       0.05315
    266.30753      -0.44693
    266.34416       2.05300
    266.38078      -0.19708
    266.41741       1.05284
    266.45403       0.67777
    266.49066       1.67769
    266.52729      -0.19739
    266.56391      -0.57246
    266.60054      -0.19754
    266.63716      -1.19762
    266.67379      -0.44769
    266.71041       0.17723
    266.74704      -0.32284
    266.78366       0.80208
    266.82029      -0.94800
    266.85692       0.30193
    266.89354       1.67685
    266.93017      -0.19822
    266.96679      -0.44830
    267.00342       0.30163
    267.04004      -0.69845
    267.07667      -0.32352
    267.11330       0.17640
    267.14992       1.05133
    267.18655       0.42625
    267.22317       0.42618
    267.25980      -0.57390
    267.29642      -0.07397
    267.33305       0.05095
    267.36967      -0.44912
    267.40630      -2.57420
    267.44293       1.05073
    267.47955       0.42566
    267.51618      -0.32442
    267.55280       1.05051
    267.58943       0.30043
    267.62605      -0.19964
    267.66268       1.42529
    267.69930      -1.69979
    267.73593      -0.82486
    267.77256      -0.44994
    267.80918      -0.82501
    267.84581      -0.20008
    267.88243       0.67485
    267.91906      -0.95023
    267.95568       0.92470
    267.99231      -0.20037
    268.02893      -0.07545
    268.06556      -0.70052
    268.10219      -0.45059
    268.13881      -0.82566
    268.17544      -0.20074
    268.21206       0.42419
    268.24869      -0.07588
    268.28531       1.42405
    268.32194       0.17397
    268.35856       0.29890
    268.39519      -0.07617
    268.43182       0.67376
    268.46844      -0.32631
    268.50507       0.67361
    268.54169       1.17354
    268.57832      -1.32653
    268.61494       1.04840
    268.65157      -0.45167
    268.68819      -0.45174
    268.72482       1.54819
    268.76145       0.42312
    268.79807       0.79804
    268.83470      -0.20203
    268.87132      -1.32710
    268.90795       0.29783
    268.94457      -0.07724
    268.98120       0.54769
    269.01782       0.04762
    269.05445      -0.20245
    269.09108      -0.07752
    269.12770       2.79741
    269.16433      -0.82766
    269.20095       0.17227
    269.23758      -0.45280
    269.27420      -0.82787
    269.31083      -1.20294
    269.34745       0.17199
    269.38408      -0.45308
    269.42071      -0.57815
    269.45733       0.79678
    269.49396       0.04671
    269.53058       1.42164
    269.56721       1.67158
    269.60383       0.92151
    269.64046      -0.57856
    269.67708      -0.82863
    269.71371       0.17130
    269.75034       1.42123
    269.78696      -1.32884
    269.82359      -0.45391
    269.86021       0.29603
    269.89684       1.04596
    269.93346      -0.07911
    269.97009      -0.82918
    270.00671       1.04575
    270.04334       0.54568
    270.07997      -0.45438
    270.11659       0.42055
    270.15322       0.67048
    270.18984       0.79541
    270.22647      -0.82965
    270.26309       0.67028
    270.29972       0.42021
    270.33634       1.54514
    270.37297       0.17008
    270.40960      -0.95499
    270.44622      -0.70506
    270.48285       0.29488
    270.51947      -0.45519
    270.55610      -2.08026
    270.59272       0.04468
    270.62935      -0.33039
    270.66597       0.41954
    270.70260       0.04448
    270.73923       1.54441
    270.77585       0.29435
    270.81248       1.16928
    270.84910      -0.58079
    270.88573       0.16915
    270.92235      -0.58092
    270.95898       0.41902
    270.99560      -0.70605
    271.03223       1.04388
    271.06886       0.54382
    271.10548       1.54375
    271.14211      -0.83131
    271.17873      -0.08138
    271.21536      -0.08144
    271.25198       0.54349
    271.28861      -0.70657
    271.32524      -1.45664
    271.36186       1.29330
    271.39849       1.16823
    271.43511       1.54317
    271.47174      -0.45690
    271.50836      -0.45696
    271.54499       0.29298
    271.58161      -2.95709
    271.61824       0.91785
    271.65487      -0.95722
    271.69149      -0.58228
    271.72812       0.79266
    271.76474       0.16759
    271.80137      -0.33247
    271.83799      -0.08253
    271.87462      -0.33260
    271.91124       0.29234
    271.94787       0.29227
    271.98450       1.16721
    272.02112       0.79215
    272.05775       1.04209
    272.09437      -1.33298
    272.13100       1.41696
    272.16762       0.29190
    272.20425       0.41683
    272.24087       0.54177
    272.27750       0.41671
    272.31413       0.04165
    272.35075       0.54158
    272.38738      -0.33348
    272.42400      -0.70854
    272.46063      -1.20860
    272.49725      -0.58366
    272.53388       0.66627
    272.57050       0.66621
    272.60713      -2.08385
    272.64376       0.04109
    272.68038       1.41603
    272.71701      -0.58403
    272.75363      -0.58410
    272.79026      -0.08416
    272.82688      -0.70922
    272.86351      -0.83428
    272.90013      -0.70934
    272.93676      -0.33440
    272.97339       0.29054
    273.01001      -1.08452
    273.04664      -1.33458
    273.08326       0.04035
    273.11989      -0.20971
    273.15651       0.16523
    273.19314       0.79017
    273.22976      -1.08489
    273.26639       0.41505
    273.30302      -1.96001
    273.33964       0.16493
    273.37627      -0.08513
    273.41289       0.66481
    273.44952      -0.08525
    273.48614       0.16469
    273.52277      -0.58537
    273.55939       0.28957
    273.59602      -1.08548
    273.63265      -2.46054
    273.66927      -0.83560
    273.70590      -1.08566
    273.74252       0.53928
    273.77915      -1.21078
    273.81577      -0.83584
    273.85240       0.28910
    273.88902       0.28904
    273.92565       1.16398
    273.96228       0.66393
    273.99890       0.03887
    274.03553      -0.83619
    274.07215      -0.33625
    274.10878       0.28869
    274.14540      -0.46137
    274.18203       1.03858
    274.21865      -2.21148
    274.25528       0.28846
    274.29191       0.66340
    274.32853      -0.21165
    274.36516       0.03829
    274.40178      -0.96177
    274.43841       0.66317
    274.47503       0.91312
    274.51166       0.41306
    274.54828      -0.83700
    274.58491       1.28794
    274.62154      -0.33711
    274.65816       0.53783
    274.69479       1.66277
    274.73141      -0.58728
    274.76804       1.28766
    274.80466      -0.46240
    274.84129      -1.08745
    274.87791      -0.71251
    274.91454       0.16243
    274.95117      -2.46262
    274.98779       0.03732
    275.02442      -0.58773
    275.06104       0.28721
    275.09767      -1.08785
    275.13429       0.78710
    275.17092      -0.21296
    275.20754      -1.58801
    275.24417       0.91193
    275.28080      -0.21313
    275.31742       0.41182
    275.35405       1.03676
    275.39067       1.78671
    275.42730      -1.21335
    275.46392       0.28660
    275.50055      -0.08846
    275.53717      -0.08851
    275.57380      -2.21357
    275.61043      -0.33862
    275.64705       0.53632
    275.68368      -0.21373
    275.72030      -0.08878
    275.75693       0.78616
    275.79355       0.66111
    275.83018       0.66105
    275.86681       0.28600
    275.90343      -0.58906
    275.94006      -0.71411
    275.97668      -1.21416
    276.01331       0.78578
    276.04993      -0.71427
    276.08656       0.28567
    276.12318      -0.83938
    276.15981       0.41057
    276.19644      -0.58949
    276.23306       0.03546
    276.26969       0.53541
    276.30631      -1.21465
    276.34294      -0.71470
    276.37956      -0.71475
    276.41619      -1.21480
    276.45281      -0.58986
    276.48944       1.66009
    276.52607      -1.21496
    276.56269       0.28498
    276.59932       0.03493
    276.63594       0.90988
    276.67257      -0.09017
    276.70919       0.28478
    276.74582       0.53472
    276.78244       0.53467
    276.81907      -1.34038
    276.85570      -0.34043
    276.89232      -0.84048
    276.92895      -0.71554
    276.96557       1.40941
    277.00220      -0.71564
    277.03882      -0.09069
    277.07545       0.65926
    277.11207      -0.46579
    277.14870       0.28415
    277.18533       0.40910
    277.22195       0.03405
    277.25858       0.78400
    277.29520       0.78395
    277.33183       0.15890
    277.36845       0.15885
    277.40508       0.90880
    277.44170       0.15875
    277.47833      -1.09130
    277.51496       0.28365
    277.55158      -1.21640
    277.58821       1.28355
    277.62483      -0.46651
    277.66146       0.15844
    277.69808       1.65839
    277.73471      -0.96666
    277.77133       0.65829
    277.80796       0.65824
    277.84459      -0.84180
    277.88121      -1.09185
    277.91784       0.03310
    277.95446      -0.96695
    277.99109       1.28300
    278.02771      -0.84205
    278.06434       0.53290
    278.10096       0.15785
    278.13759       0.40780
    278.17422       2.15775
    278.21084      -1.21730
    278.24747       0.15765
    278.28409      -0.71740
    278.32072       0.65756
    278.35734       0.03251
    278.39397      -0.46754
    278.43059      -0.71759
    278.46722       0.28236
    278.50385       0.15731
    278.54047       0.03226
    278.57710      -0.46778
    278.61372       0.65717
    278.65035      -1.71788
    278.68697      -0.21793
    278.72360      -0.71798
    278.76022      -0.96802
    278.79685       0.15693
    278.83348       0.53188
    278.87010       0.28183
    278.90673       0.03179
    278.94335       0.28174
    278.97998       1.15669
    279.01660      -0.84336
    279.05323      -0.21840
    279.08985      -1.59345
    279.12648      -0.71850
    279.16311      -1.09354
    279.19973      -1.59359
    279.23636      -0.34364
    279.27298       0.28132
    279.30961       1.03127
    279.34623       0.15622
    279.38286      -0.59382
    279.41948      -1.09387
    279.45611      -0.34392
    279.49274      -0.21896
    279.52936       0.65599
    279.56599      -1.46906
    279.60261       0.40590
    279.63924      -0.21915
    279.67586       0.15581
    279.71249      -0.59424
    279.74911       0.03071
    279.78574       1.40567
    279.82237       0.65562
    279.85899       0.28058
    279.89562      -0.71947
    279.93224      -2.21951
    279.96887      -0.21956
    280.00549      -0.96960
    280.04212      -1.34465
    280.07874       0.28031
    280.11537       0.90526
    280.15200       0.03022
    280.18862       1.03017
    280.22525       1.15513
    280.26187      -0.09492
    280.29850      -0.09496
    280.33512      -1.84501
    280.37175      -1.47005
    280.40838       0.02990
    280.44500      -0.72014
    280.48163      -0.72018
    280.51825      -0.09523
    280.55488       1.27973
    280.59150       0.65468
    280.62813      -1.59536
    280.66475      -0.97040
    280.70138      -0.84545
    280.73801      -0.34549
    280.77463       0.40446
    280.81126      -0.59558
    280.84788       0.77938
    280.88451       1.02933
    280.92113      -0.97071
    280.95776       0.02925
    280.99438       0.15420
    281.03101      -1.34584
    281.06764      -0.22088
    281.10426       0.02908
    281.14089      -0.09597
    281.17751      -1.47101
    281.21414      -1.34605
    281.25076       0.27890
    281.28739       0.02886
    281.32401       1.90382
    281.36064      -0.22122
    281.39727       0.02873
    281.43389       0.77869
    281.47052       0.02865
    281.50714      -0.97139
    281.54377      -0.22144
    281.58039       0.52852
    281.61702      -0.09652
    281.65364       0.65344
    281.69027       0.90340
    281.72690      -0.84664
    281.76352       0.27831
    281.80015      -1.72173
    281.83677      -2.34677
    281.87340      -0.09681
    281.91002       1.40315
    281.94665      -0.34689
    281.98327       0.02806
    282.01990       0.15302
    282.05653       1.15298
    282.09315       0.40294
    282.12978       0.27790
    282.16640       1.40286
    282.20303      -0.47218
    282.23965       0.27778
    282.27628       1.02774
    282.31290      -0.22230
    282.34953      -0.47234
    282.38616      -0.59738
    282.42278      -1.97243
    282.45941      -0.22247
    282.49603       0.52749
    282.53266      -0.22255
    282.56928       0.02741
    282.60591       0.15237
    282.64253       0.65233
    282.67916       1.02729
    282.71579       0.15225
    282.75241       1.27721
    282.78904      -1.59783
    282.82566       0.77713
    282.86229      -0.09791
    282.89891       0.40206
    282.93554      -0.72298
    282.97216      -0.59802
    283.00879      -0.47306
    283.04542      -0.22310
    283.08204       0.15186
    283.11867       0.52682
    283.15529      -0.34822
    283.19192       1.65174
    283.22854      -0.09830
    283.26517      -1.22334
    283.30179       1.65162
    283.33842      -0.59841
    283.37505       0.15155
    283.41167      -1.09849
    283.44830      -0.34853
    283.48492       0.27643
    283.52155       0.27639
    283.55817       0.90135
    283.59480       0.02632
    283.63142      -0.22372
    283.66805       1.15124
    283.70468      -1.22380
    283.74130      -0.72384
    283.77793      -0.59887
    283.81455       1.02609
    283.85118       1.27605
    283.88780      -0.72399
    283.92443      -0.09902
    283.96105       1.02594
    283.99768      -0.09910
    284.03431       1.02586
    284.07093       0.02583
    284.10756      -0.84921
    284.14418      -1.22425
    284.18081      -0.84929
    284.21743       1.15068
    284.25406      -0.34936
    284.29068      -0.84940
    284.32731       0.40056
    284.36394      -0.22447
    284.40056      -0.22451
    284.43719       0.52545
    284.47381      -1.72458
    284.51044      -0.09962
    284.54706       0.65034
    284.58369      -0.47469
    284.62031       1.77527
    284.65694       0.65023
    284.69357       0.52520
    284.73019       0.52516
    284.76682       1.52513
    284.80344      -1.09991
    284.84007       1.02505
    284.87669      -1.72498
    284.91332      -0.10002
    284.94995       0.02495
    284.98657      -1.60009
    285.02320      -0.10013
    285.05982      -1.97516
    285.09645       0.52480
    285.13307       0.27477
    285.16970      -0.47527
    285.20632       0.77470
    285.24295       0.64966
    285.27958       1.52463
    285.31620      -0.85041
    285.35283      -0.72544
    285.38945       0.64952
    285.42608      -1.35051
    285.46270      -0.47555
    285.49933       0.52442
    285.53595      -0.35062
    285.57258       0.02435
    285.60921      -0.10069
    285.64583       0.27428
    285.68246      -0.47576
    285.71908      -0.85079
    285.75571      -0.85083
    285.79233      -0.60086
    285.82896      -1.72590
    285.86558       0.52407
    285.90221       1.02403
    285.93884       0.77400
    285.97546      -0.22603
    286.01209       0.39893
    286.04871       1.39890
    286.08534      -1.10114
    286.12196       0.52383
    286.15859      -0.22620
    286.19521      -1.47624
    286.23184      -0.10127
    286.26847      -0.22631
    286.30509      -0.47634
    286.34172      -0.97637
    286.37834       1.14859
    286.41497      -0.35144
    286.45159       1.02353
    286.48822      -0.97651
    286.52484       0.39846
    286.56147       0.02343
    286.59810      -0.72661
    286.63472       0.02336
    286.67135      -0.85167
    286.70797       0.14829
    286.74460       0.39826
    286.78122      -0.85177
    286.81785      -0.10180
    286.85447       0.02316
    286.89110      -1.22687
    286.92773       0.02310
    286.96435      -0.60193
    287.00098      -0.22697
    287.03760       0.27300
    287.07423      -1.10203
    287.11085       0.39794
    287.14748       1.14790
    287.18410       0.39787
    287.22073       0.39784
    287.25736      -0.35219
    287.29398      -0.47723
    287.33061       0.39774
    287.36723      -0.35229
    287.40386       0.64768
    287.44048      -0.47735
    287.47711      -1.85239
    287.51373       0.89758
    287.55036      -0.22745
    287.58699       0.27252
    287.62361      -0.85251
    287.66024      -1.22754
    287.69686      -0.97758
    287.73349       0.14739
    287.77011       0.52236
    287.80674       2.52233
    287.84336       0.64730
    287.87999      -1.72773
    287.91662       1.02224
    287.95324       0.27221
    287.98987       1.39717
    288.02649      -0.22786
    288.06312      -1.60289
    288.09974       0.64708
    288.13637      -0.85295
    288.17299      -0.85298
    288.20962      -0.22801
    288.24625      -1.22804
    288.28287      -1.10307
    288.31950       0.89690
    288.35612       1.27187
    288.39275       0.64684
    288.42937       1.14681
    288.46600      -0.47822
    288.50262      -0.60326
    288.53925       1.27171
    288.57588       0.39668
    288.61250       0.02165
    288.64913       1.27162
    288.68575      -1.60341
    288.72238       0.02156
    288.75900       0.64653
    288.79563      -0.47850
    288.83225       0.02147
    288.86888      -0.10356
    288.90551       0.27141
    288.94213      -1.35362
    288.97876       0.64636
    289.01538       1.02133
    289.05201       0.52130
    289.08863      -0.22873
    289.12526      -0.22876
    289.16188       0.52121
    289.19851       1.89618
    289.23514      -1.22885
    289.27176       1.02112
    289.30839       0.14609
    289.34501      -1.10394
    289.38164      -0.35397
    289.41826       0.39600
    289.45489      -1.10403
    289.49152       0.27095
    289.52814       0.02092
    289.56477       1.14589
    289.60139       1.27086
    289.63802      -0.22917
    289.67464      -0.10420
    289.71127      -0.10423
    289.74789      -0.22926
    289.78452      -0.22928
    289.82115       0.39569
    289.85777      -1.10434
    289.89440      -1.22937
    289.93102       1.89560
    289.96765      -0.22943
    290.00427       0.52054
    290.04090      -0.35448
    290.07752       0.27049
    290.11415       0.27046
    290.15078      -1.97957
    290.18740      -0.47960
    290.22403       0.52038
    290.26065      -0.35465
    290.29728      -0.47968
    290.33390       0.39529
    290.37053       0.02026
    290.40715       0.89524
    290.44378      -1.35479
    290.48041      -0.60482
    290.51703       0.39515
    290.55366      -0.97987
    290.59028       0.14510
    290.62691      -0.35493
    290.66353      -0.22996
    290.70016      -1.10498
    290.73678       1.14499
    290.77341      -0.35504
    290.81004       0.39493
    290.84666       0.14491
    290.88329      -0.23012
    290.91991      -0.73015
    290.95654      -1.10517
    290.99316      -0.60520
    291.02979      -0.60523
    291.06641       0.01974
    291.10304       0.26972
    291.13967       1.01969
    291.17629      -0.85534
    291.21292      -0.73036
    291.24954      -1.48039
    291.28617       0.14458
    291.32279      -0.23044
    291.35942       0.01953
    291.39604       0.14450
    291.43267       0.39448
    291.46930       0.51945
    291.50592       0.64442
    291.54255      -0.48060
    291.57917       0.51937
    291.61580      -1.35565
    291.65242       0.76932
    291.68905       0.14429
    291.72567      -2.35573
    291.76230       0.64424
    291.79893      -0.48079
    291.83555       0.26919
    291.87218      -1.60584
    291.90880       0.01914
    291.94543       1.01911
    291.98205      -1.23092
    292.01868      -0.10594
    292.05530      -0.98097
    292.09193       0.14401
    292.12856      -0.85602
    292.16518       0.14396
    292.20181       0.26893
    292.23843       1.76890
    292.27506      -1.10612
    292.31168       0.51885
    292.34831      -0.23117
    292.38493       0.14380
    292.42156      -0.73122
    292.45819      -0.10625
    292.49481      -0.35627
    292.53144      -1.10630
    292.56806       0.01868
    292.60469      -0.73135
    292.64131       0.39362
    292.67794       0.76860
    292.71456      -0.10643
    292.75119       0.01855
    292.78782      -0.10648
    292.82444       1.01850
    292.86107      -0.48153
    292.89769      -0.48155
    292.93432       1.26842
    292.97094      -0.48160
    293.00757       1.26838
    293.04419      -0.48165
    293.08082       0.01833
    293.11745       0.26830
    293.15407      -0.10672
    293.19070       0.01825
    293.22732      -1.60677
    293.26395       0.64320
    293.30057      -0.48182
    293.33720      -1.60685
    293.37382       0.26813
    293.41045      -0.35690
    293.44708       0.51808
    293.48370       0.14306
    293.52033       0.64303
    293.55695       0.01801
    293.59358      -0.35702
    293.63020      -0.73204
    293.66683      -2.23206
    293.70346       0.14291
    293.74008      -1.48211
    293.77671      -0.85714
    293.81333       0.14284
    293.84996      -0.23218
    293.88658      -0.73221
    293.92321       0.89277
    293.95983      -0.60726
    293.99646       1.14272
    294.03309      -1.10730
    294.06971       0.76767
    294.10634      -0.85735
    294.14296      -0.10738
    294.17959       0.26760
    294.21621      -0.60742
    294.25284       0.89255
    294.28946       0.76753
    294.32609      -2.73249
    294.36272       0.51748
    294.39934      -1.73254
    294.43597      -2.60756
    294.47259       0.76741
    294.50922      -0.10761
    294.54584       0.26737
    294.58247       2.26734
    294.61909       0.51732
    294.65572       1.51730
    294.69235      -0.23273
    294.72897       0.89225
    294.76560       0.14223
    294.80222      -0.23280
    294.83885       1.64218
    294.87547      -0.23284
    294.91210      -1.23286
    294.94872       0.51711
    294.98535      -0.48291
    295.02198      -0.35793
    295.05860      -1.23296
    295.09523      -0.48298
    295.13185      -1.10800
    295.16848      -0.23302
    295.20510       0.14195
    295.24173       0.14193
    295.27835      -1.10809
    295.31498       0.26688
    295.35161       0.01686
    295.38823       0.26684
    295.42486       0.26682
    295.46148       0.26679
    295.49811      -0.35823
    295.53473      -1.23325
    295.57136      -0.23327
    295.60798      -0.23330
    295.64461      -1.10832
    295.68124      -0.48334
    295.71786      -1.10836
    295.75449      -0.10838
    295.79111       0.01659
    295.82774       0.76657
    295.86436       0.51655
    295.90099      -1.10847
    295.93761      -0.23350
    295.97424      -0.35852
    296.01087      -0.23354
    296.04749      -1.85856
    296.08412      -0.10858
    296.12074      -0.98361
    296.15737      -0.35863
    296.19399       0.26635
    296.23062      -0.35867
    296.26724       0.76631
    296.30387      -0.60872
    296.34050      -0.10874
    296.37712      -1.10876
    296.41375      -0.23378
    296.45037       0.26620
    296.48700       1.01618
    296.52362       0.64115
    296.56025      -1.23387
    296.59687       1.01611
    296.63350       0.14109
    296.67013       0.26607
    296.70675      -0.10895
    296.74338       0.01602
    296.78000      -0.73400
    296.81663      -0.60902
    296.85325      -1.73404
    296.88988      -0.85906
    296.92650       0.39092
    296.96313      -0.60910
    296.99976       0.39087
    297.03638       2.01585
    297.07301      -1.48417
    297.10963      -0.60919
    297.14626       0.76579
    297.18288       0.89077
    297.21951      -1.23425
    297.25613       0.14072
    297.29276      -0.48430
    297.32939       2.26568
    297.36601      -0.85934
    297.40264       0.89064
    297.43926       1.39062
    297.47589       0.39060
    297.51251      -1.23442
    297.54914       0.51556
    297.58576       0.01554
    297.62239      -1.10949
    297.65902       0.14049
    297.69564      -0.23453
    297.73227       0.14045
    297.76889       0.64043
    297.80552       0.64041
    297.84214       0.39039
    297.87877      -1.60963
    297.91539      -0.73465
    297.95202       0.26533
    297.98865       0.14031
    298.02527      -2.23471
    298.06190      -0.10974
    298.09852       0.89024
    298.13515       0.89022
    298.17177      -0.85980
    298.20840      -0.60982
    298.24503      -0.23484
    298.28165       0.01514
    298.31828       0.51512
    298.35490       0.64010
    298.39153       0.14008
    298.42815      -0.10994
    298.46478      -0.23496
    298.50140       0.64002
    298.53803       0.64000
    298.57466      -0.11002
    298.61128       0.63996
    298.64791      -0.48506
    298.68453      -0.86008
    298.72116       0.13990
    298.75778      -0.61012
    298.79441       1.38986
    298.83103      -1.98517
    298.86766       0.51481
    298.90429       0.76479
    298.94091       0.88977
    298.97754       1.13975
    299.01416      -0.61027
    299.05079      -1.11029
    299.08741       0.76469
    299.12404      -1.11033
    299.16066       0.13965
    299.19729      -0.86037
    299.23392      -1.23539
    299.27054      -0.23541
    299.30717       0.13957
    299.34379      -0.11045
    299.38042       1.13953
    299.41704      -0.11049
    299.45367       0.51449
    299.49029      -0.36053
    299.52692      -0.48555
    299.56355      -1.36057
    299.60017       1.63941
    299.63680       0.26439
    299.67342      -0.11063
    299.71005       1.38935
    299.74667      -0.23567
    299.78330       0.88931
    299.81992       0.26429
    299.85655      -0.98573
    299.89318      -0.98575
    299.92980      -1.36076
    299.96643       1.01422
    300.00305      -0.61080
    300.03968      -0.73582
    300.07630      -0.48584
    300.11293       2.26414
    300.14955       0.76412
    300.18618       0.38910
    300.22281      -0.61092
    300.25943       0.13906
    300.29606       0.51404
    300.33268      -1.23598
    300.36931      -0.48600
    300.40593       0.51398
    300.44256       1.38896
    300.47918      -0.48606
    300.51581       0.63892
    300.55244      -0.73610
    300.58906      -0.73612
    300.62569      -0.23614
    300.66231      -1.36116
    300.69894      -0.48618
    300.73556       0.76380
    300.77219      -2.23622
    300.80881       1.01377
    300.84544      -0.61125
    300.88207      -0.11127
    300.91869       1.88871
    300.95532       0.76369
    300.99194      -1.11133
    301.02857      -0.48635
    301.06519       0.76363
    301.10182      -1.48639
    301.13844       0.51359
    301.17507       0.01357
    301.21170      -0.86145
    301.24832      -1.11147
    301.28495       0.88851
    301.32157       0.13849
    301.35820       1.26348
    301.39482      -1.36154
    301.43145      -0.61156
    301.46807       0.76342
    301.50470      -0.98660
    301.54133       0.13838
    301.57795       0.51336
    301.61458      -0.61166
    301.65120      -0.86168
    301.68783       2.26330
    301.72445      -0.48672
    301.76108      -0.61174
    301.79770      -0.61175
    301.83433      -0.98677
    301.87096      -0.23679
    301.90758      -1.48681
    301.94421      -1.11183
    301.98083       0.88815
    302.01746      -0.11187
    302.05408      -0.11189
    302.09071       1.63809
    302.12733       1.26307
    302.16396       1.51306
    302.20059      -0.36196
    302.23721      -1.11198
    302.27384       1.51300
    302.31046      -0.48702
    302.34709       0.63796
    302.38371      -0.98706
    302.42034       1.51292
    302.45696      -0.11210
    302.49359      -1.11212
    302.53022       0.26287
    302.56684       0.13785
    302.60347      -1.11217
    302.64009       0.38781
    302.67672      -0.86221
    302.71334      -0.36223
    302.74997       1.01275
    302.78660       0.76273
    302.82322       1.13771
    302.85985       0.26269
    302.89647       0.63768
    302.93310       0.26266
    302.96972       0.13764
    303.00635       0.26262
    303.04297       0.26260
    303.07960      -0.36242
    303.11623      -1.36244
    303.15285      -0.23746
    303.18948      -0.23747
    303.22610       1.01251
    303.26273      -0.11251
    303.29935       0.63747
    303.33598       1.51245
    303.37260      -0.23757
    303.40923       0.26241
    303.44586       1.26239
    303.48248       0.13738
    303.51911      -0.73764
    303.55573       0.51234
    303.59236       0.01232
    303.62898      -0.11270
    303.66561       0.38728
    303.70223       0.38726
    303.73886      -0.86276
    303.77549      -0.36278
    303.81211      -1.11279
    303.84874       1.13719
    303.88536      -0.73783
    303.92199       0.38715
    303.95861       0.88713
    303.99524       1.76211
    304.03186       1.01209
    304.06849       1.63707
    304.10512       1.88706
    304.14174      -0.48796
    304.17837       0.13702
    304.21499       0.63700
    304.25162       0.63698
    304.28824      -1.86304
    304.32487      -0.98806
    304.36149      -0.36307
    304.39812       1.26191
    304.43475      -0.61311
    304.47137       0.26187
    304.50800      -0.23815
    304.54462       0.26183
    304.58125      -1.86319
    304.61787       0.38679
    304.65450       0.01178
    304.69112       0.38676
    304.72775      -1.36326
    304.76438      -0.48828
    304.80100       2.26170
    304.83763       0.13668
    304.87425       2.26166
    304.91088       0.01164
    304.94750      -1.73837
    304.98413      -1.36339
    305.02075      -1.11341
    305.05738      -0.36343
    305.09401      -0.36345
    305.13063       2.01153
    305.16726      -0.11349
    305.20388       0.88649
    305.24051       0.51148
    305.27713       0.63646
    305.31376       0.63644
    305.35038       1.38642
    305.38701       0.13640
    305.42364       1.26138
    305.46026       1.01136
    305.49689      -0.23865
    305.53351       0.26133
    305.57014       1.51131
    305.60676      -1.11371
    305.64339      -0.73873
    305.68001       0.51125
    305.71664      -1.48877
    305.75327      -0.11379
    305.78989       0.63620
    305.82652      -0.73882
    305.86314       0.01116
    305.89977       0.76114
    305.93639       0.51112
    305.97302       0.51110
    306.00964       1.26108
    306.04627       1.76106
    306.08290      -0.23895
    306.11952       0.01103
    306.15615      -0.98899
    306.19277      -1.11401
    306.22940       0.26097
    306.26602      -0.61405
    306.30265      -0.73907
    306.33927      -0.73909
    306.37590      -0.61410
    306.41253       0.76088
    306.44915       1.76086
    306.48578      -0.23916
    306.52240      -0.23918
    306.55903       1.63580
    306.59565      -0.36422
    306.63228       0.63576
    306.66890      -1.11425
    306.70553       0.76073
    306.74216       0.38571
    306.77878       0.13569
    306.81541       0.63567
    306.85203       0.01065
    306.88866      -0.86437
    306.92528      -0.98939
    306.96191      -0.98941
    306.99853      -1.36442
    307.03516      -1.23944
    307.07179       0.63554
    307.10841       0.63552
    307.14504       0.88550
    307.18166       0.13548
    307.21829       3.01046
    307.25491       0.63544
    307.29154       0.01042
    307.32817      -0.23959
    307.36479       1.13539
    307.40142       1.13537
    307.43804      -0.61465
    307.47467      -0.48967
    307.51129      -1.61469
    307.54792      -0.23971
    307.58454       0.26027
    307.62117       1.13525
    307.65780       0.26023
    307.69442       0.26022
    307.73105       0.38520
    307.76767      -0.98982
    307.80430       1.01016
    307.84092       1.88514
    307.87755      -0.48988
    307.91417      -0.11490
    307.95080       1.13508
    307.98743       0.88506
    308.02405      -0.48996
    308.06068       0.13503
    308.09730       0.51001
    308.13393      -0.74001
    308.17055      -1.86503
    308.20718      -1.11505
    308.24380       0.50993
    308.28043      -0.99009
    308.31706       0.00989
    308.35368       0.50987
    308.39031      -0.74015
    308.42693       1.38483
    308.46356       2.75981
    308.50018       1.13480
    308.53681       0.50978
    308.57343      -0.11524
    308.61006       0.13474
    308.64669       0.75972
    308.68331      -0.61530
    308.71994      -0.36532
    308.75656       0.13466
    308.79319       0.00964
    308.82981      -0.24038
    308.86644       0.63460
    308.90306      -1.99042
    308.93969      -2.11544
    308.97632       0.00955
    309.01294      -0.61547
    309.04957       0.38451
    309.08619       1.38449
    309.12282      -0.74053
    309.15944       0.88445
    309.19607       0.50943
    309.23269      -0.24059
    309.26932      -0.11561
    309.30595       2.25937
    309.34257      -0.61565
    309.37920      -1.36567
    309.41582      -0.61569
    309.45245       2.13429
    309.48907       2.00927
    309.52570       0.13425
    309.56232       1.00923
    309.59895       0.38421
    309.63558      -0.99081
    309.67220       0.88418
    309.70883       0.00916
    309.74545       0.38414
    309.78208       0.00912
    309.81870       0.13410
    309.85533       1.00908
    309.89195       0.50906
    309.92858       0.13404
    309.96521      -0.24098
    310.00183       0.13400
    310.03846      -0.36602
    310.07508      -1.11604
    310.11171       0.88394
    310.14833      -0.36608
    310.18496       0.13390
    310.22158       0.00888
    310.25821       1.00886
    310.29484       0.88384
    310.33146       1.75882
    310.36809      -0.86620
    310.40471      -0.49122
    310.44134      -0.24124
    310.47796      -1.24126
    310.51459      -0.86628
    310.55121      -1.74130
    310.58784      -0.49132
    310.62447      -0.24134
    310.66109       0.00864
    310.69772       1.00862
    310.73434       0.13360
    310.77097       0.50858
    310.80759      -0.86644
    310.84422      -0.86646
    310.88084      -0.74148
    310.91747      -0.36650
    310.95410       0.38348
    310.99072       0.63346
    311.02735       1.50844
    311.06397       0.50842
    311.10060      -0.24160
    311.13722       2.75838
    311.17385      -0.11664
    311.21047       0.13334
    311.24710      -0.74168
    311.28373      -0.11670
    311.32035       0.88328
    311.35698       1.13326
    311.39360       1.75824
    311.43023      -0.86678
    311.46685       1.25820
    311.50348       0.75818
    311.54010       0.50816
    311.57673      -0.24186
    311.61336       1.13312
    311.64998      -0.11690
    311.68661      -1.86692
    311.72323      -1.24194
    311.75986       0.50803
    311.79648      -0.11699
    311.83311      -0.11701
    311.86974       1.50797
    311.90636       0.13295
    311.94299       0.13293
    311.97961      -0.99209
    312.01624      -0.49211
    312.05286      -0.36713
    312.08949       1.63285
    312.12611      -0.24217
    312.16274       0.38281
    312.19937      -0.49221
    312.23599       0.88277
    312.27262      -0.49225
    312.30924       1.75773
    312.34587      -0.49230
    312.38249      -0.49232
    312.41912      -0.49234
    312.45574      -0.11736
    312.49237       0.13262
    312.52900      -0.74240
    312.56562       0.38258
    312.60225      -1.49244
    312.63887       0.50754
    312.67550       0.38252
    312.71212       0.38250
    312.74875       1.63247
    312.78537       0.13245
    312.82200      -0.36757
    312.85863       1.13241
    312.89525      -0.11761
    312.93188       0.25737
    312.96850      -0.61765
    313.00513      -0.86767
    313.04175       1.00731
    313.07838      -0.49272
    313.11500       1.13226
    313.15163      -1.36776
    313.18826      -0.61778
    313.22488       0.13220
    313.26151       0.88218
    313.29813       1.25716
    313.33476       0.00714
    313.37138       1.00711
    313.40801      -0.99291
    313.44463       1.00707
    313.48126       0.13205
    313.51789       0.63203
    313.55451      -0.61799
    313.59114      -1.61802
    313.62776      -0.86804
    313.66439       0.38194
    313.70101       0.13192
    313.73764      -0.61810
    313.77426      -1.99312
    313.81089      -0.86814
    313.84752       0.38183
    313.88414      -1.99319
    313.92077      -0.24321
    313.95739      -0.49323
    313.99402      -0.11825
    314.03064       0.38172
    314.06727       0.25670
    314.10389       0.38168
    314.14052       0.25666
    314.17715      -0.74336
    314.21377       0.75662
    314.25040       1.88159
    314.28702       1.13157
    314.32365       0.75655
    314.36027      -0.11847
    314.39690       0.88151
    314.43352      -0.74352
    314.47015       0.00646
    314.50678       0.63144
    314.54340       0.13142
    314.58003       0.25639
    314.61665      -0.49363
    314.65328       1.75635
    314.68990       1.75633
    314.72653       0.75631
    314.76315       1.13128
    314.79978       0.25626
    314.83641       1.13124
    314.87303       0.63122
    314.90966      -0.74381
    314.94628      -0.49383
    314.98291       1.63115
    315.01953      -0.74387
    315.05616      -0.86890
    315.09278      -0.24392
    315.12941      -1.61894
    315.16604       0.50604
    315.20266      -0.99399
    315.23929       0.63099
    315.27591      -0.74403
    315.31254       0.13095
    315.34916      -0.61908
    315.38579       1.88090
    315.42241       0.50588
    315.45904       0.13085
    315.49567      -0.49417
    315.53229       0.00581
    315.56892      -1.11921
    315.60554       0.63076
    315.64217      -0.36926
    315.67879      -0.49428
    315.71542      -0.49431
    315.75204       0.63067
    315.78867       0.25565
    315.82530       0.25563
    315.86192      -1.11940
    315.89855       0.13058
    315.93517       0.50556
    315.97180       0.75553
    316.00842      -1.61949
    316.04505       0.00549
    316.08168      -0.24454
    316.11830      -0.49456
    316.15493      -1.49458
    316.19155      -0.61961
    316.22818       0.13037
    316.26480       0.25535
    316.30143      -0.49468
    316.33805       0.00530
    316.37468       1.13028
    316.41131       0.25525
    316.44793       0.00523
    316.48456       1.13020
    316.52118       1.25518
    316.55781      -0.11984
    316.59443       0.75513
    316.63106       0.75511
    316.66768       1.00509
    316.70431       0.63006
    316.74094      -0.24496
    316.77756       1.25502
    316.81419      -0.49501
    316.85081      -0.87003
    316.88744       1.12994
    316.92406      -1.37008
    316.96069      -0.62010
    316.99731       0.62987
    317.03394       0.12985
    317.07057       0.75482
    317.10719       0.00480
    317.14382      -0.99522
    317.18044      -0.12025
    317.21707      -1.12027
    317.25369      -0.37030
    317.29032      -0.37032
    317.32694       0.87965
    317.36357       0.87963
    317.40020       1.00461
    317.43682      -0.37042
    317.47345       0.12956
    317.51007      -0.74547
    317.54670      -0.24549
    317.58332       1.25448
    317.61995      -0.74554
    317.65657       0.50443
    317.69320      -1.37059
    317.72983       0.75439
    317.76645       0.75436
    317.80308       1.00434
    317.83970       0.37931
    317.87633      -0.24571
    317.91295      -1.37074
    317.94958       0.12924
    317.98620       1.62921
    318.02283      -1.87081
    318.05946      -0.74584
    318.09608       0.25414
    318.13271      -0.37089
    318.16933       0.00409
    318.20596      -0.37094
    318.24258       0.37904
    318.27921      -1.49599
    318.31583      -1.74601
    318.35246      -0.99604
    318.38909       0.50394
    318.42571       0.50391
    318.46234       0.25389
    318.49896      -0.12114
    318.53559       0.87884
    318.57221       2.37881
    318.60884      -0.12122
    318.64546       0.12876
    318.68209       0.00373
    318.71872      -1.49629
    318.75534      -0.49632
    318.79197      -0.87134
    318.82859      -1.24637
    318.86522      -0.49639
    318.90184       0.25358
    318.93847      -0.12145
    318.97509      -0.12147
    319.01172       0.12850
    319.04835       0.50348
    319.08497      -0.49655
    319.12160      -0.12157
    319.15822       0.12840
    319.19485      -0.74663
    319.23147      -0.87165
    319.26810       0.00332
    319.30472      -0.62170
    319.34135       0.50327
    319.37798       0.87824
    319.41460      -1.24678
    319.45123      -0.87181
    319.48785      -0.87183
    319.52448      -0.74686
    319.56110       0.00311
    319.59773      -0.62191
    319.63435      -0.74694
    319.67098       0.25303
    319.70761      -0.37199
    319.74423       1.25298
    319.78086      -0.12205
    319.81748       0.50293
    319.85411       0.37790
    319.89073       0.50287
    319.92736      -1.37215
    319.96398      -1.12218
    320.00061       0.12779
    320.03724       0.62777
    320.07386       0.00274
    320.11049       0.25271
    320.14711      -0.49731
    320.18374      -1.87234
    320.22036      -0.24737
    320.25699      -1.24739
    320.29361      -0.37242
    320.33024       0.25255
    320.36687       0.00253
    320.40349      -0.74750
    320.44012      -0.74753
    320.47674      -1.74756
    320.51337      -2.49758
    320.54999       0.87739
    320.58662      -0.49764
    320.62325      -0.24766
    320.65987      -2.99769
    320.69650      -0.49772
    320.73312      -1.12275
    320.76975      -1.74777
    320.80637       1.37720
    320.84300      -0.74783
    320.87962       0.25214
    320.91625       1.25212
    320.95288      -0.24791
    320.98950      -0.74794
    321.02613      -0.37297
    321.06275      -0.49800
    321.09938      -0.37302
    321.13600      -1.24805
    321.17263       0.25192
    321.20925       0.62689
    321.24588      -0.74813
    321.28251       0.12684
    321.31913      -0.37319
    321.35576      -0.62322
    321.39238      -2.12325
    321.42901      -0.87327
    321.46563      -0.24830
    321.50226      -0.87333
    321.53888      -1.12336
    321.57551      -1.12339
    321.61214      -1.12342
    321.64876      -0.12344
    321.68539      -0.12347
    321.72201       0.87650
    321.75864       1.12647
    321.79526       0.50144
    321.83189       0.00141
    321.86851      -0.37362
    321.90514       0.50136
    321.94177      -0.24867
    321.97839       0.37630
    322.01502      -1.62373
    322.05164       0.75124
    322.08827       0.75121
    322.12489       0.25118
    322.16152      -0.62385
    322.19814       0.62613
    322.23477       0.50110
    322.27140      -1.12393
    322.30802      -0.37396
    322.34465      -0.12399
    322.38127       0.12598
    322.41790      -0.12405
    322.45452       1.25092
    322.49115       1.12589
    322.52777       0.12586
    322.56440      -0.12417
    322.60103      -1.37419
    322.63765      -1.24922
    322.67428      -1.62425
    322.71090      -1.24928
    322.74753       0.00069
    322.78415      -1.49934
    322.82078       0.75063
    322.85740      -0.49940
    322.89403       0.62557
    322.93066       1.25054
    322.96728      -1.12449
    323.00391      -0.99952
    323.04053       1.00045
    323.07716      -0.12458
    323.11378      -0.62461
    323.15041      -0.12464
    323.18703      -0.24967
    323.22366      -0.12470
    323.26029      -0.74973
    323.29691      -2.12476
    323.33354      -0.49979
    323.37016       0.62518
    323.40679      -1.12485
    323.44341      -0.74988
    323.48004       0.25009
    323.51666      -0.24994
    323.55329      -1.87497
    323.58992      -1.00000
    323.62654      -0.50003
    323.66317       1.99994
    323.69979      -0.37509
    323.73642      -1.62512
    323.77304      -0.25015
    323.80967       0.37481
    323.84629      -1.12522
    323.88292      -2.00025
    323.91955       0.12472
    323.95617      -1.62531
    323.99280       1.74966
    324.02942       1.62463
    324.06605       0.49960
    324.10267       0.24957
    324.13930      -1.12546
    324.17592       0.49951
    324.21255       0.74947
    324.24918       0.74944
    324.28580      -0.75059
    324.32243      -0.50062
    324.35905      -0.50065
    324.39568      -0.25068
    324.43230       0.49929
    324.46893       0.62426
    324.50555      -0.75078
    324.54218      -0.75081
    324.57881      -1.75084
    324.61543      -2.25087
    324.65206      -0.00090
    324.68868      -0.75093
    324.72531      -1.12597
    324.76193      -1.00100
    324.79856       0.99897
    324.83518       0.62394
    324.87181      -0.87609
    324.90844       0.37388
    324.94506      -0.75116
    324.98169       0.49881
    325.01831      -0.25122
    325.05494      -1.75125
    325.09156       0.12372
    325.12819      -0.37632
    325.16482       0.62365
    325.20144       0.87362
    325.23807      -0.50141
    325.27469       0.62355
    325.31132       0.12352
    325.34794      -0.25151
    325.38457       0.12346
    325.42119       0.74842
    325.45782      -0.75161
    325.49445      -0.25164
    325.53107       0.99833
    325.56770      -0.25171
    325.60432       0.37326
    325.64095       0.74823
    325.67757      -1.50180
    325.71420      -1.37684
    325.75082      -1.37687
    325.78745      -0.75190
    325.82408      -1.25194
    325.86070      -0.75197
    325.89733       0.24800
    325.93395       0.49796
    325.97058       1.24793
    326.00720      -0.75210
    326.04383       0.62287
    326.08045       0.24783
    326.11708      -1.12720
    326.15371      -0.62723
    326.19033      -0.87727
    326.22696      -0.50230
    326.26358      -1.12733
    326.30021       0.24763
    326.33683       0.49760
    326.37346       0.12256
    326.41008      -0.50247
    326.44671       1.12250
    326.48334      -1.50254
    326.51996      -0.25257
    326.55659       0.24740
    326.59321       0.74736
    326.62984      -0.25267
    326.66646      -0.62771
    326.70309       0.62226
    326.73971       0.74723
    326.77634      -0.12781
    326.81297       1.37216
    326.84959      -0.12788
    326.88622      -0.62791
    326.92284      -1.12794
    326.95947      -0.50298
    326.99609       0.49699
    327.03272      -1.12805
    327.06934      -0.12808
    327.10597       0.12188
    327.14260       0.74685
    327.17922       0.49681
    327.21585       1.49678
    327.25247       0.49675
    327.28910      -0.75329
    327.32572      -0.50332
    327.36235      -0.12836
    327.39897      -0.25339
    327.43560       0.24657
    327.47223      -1.00346
    327.50885      -0.37850
    327.54548       1.37147
    327.58210       0.24643
    327.61873       2.12140
    327.65535      -0.87864
    327.69198       0.74633
    327.72860      -0.25371
    327.76523      -0.00374
    327.80186      -0.12878
    327.83848      -0.12881
    327.87511      -0.12885
    327.91173       0.99611
    327.94836       0.37108
    327.98498       1.37104
    328.02161       1.62101
    328.05823      -1.00403
    328.09486      -0.25406
    328.13149       0.74590
    328.16811      -1.00414
    328.20474       0.37083
    328.24136      -0.75421
    328.27799       0.74576
    328.31461      -1.00428
    328.35124       0.49569
    328.38786      -0.00435
    328.42449       1.49561
    328.46112      -2.37942
    328.49774       1.37054
    328.53437       0.24551
    328.57099      -0.50453
    328.60762      -0.50457
    328.64424      -0.75460
    328.68087       0.12036
    328.71749       0.12032
    328.75412      -0.12971
    328.79075       0.99525
    328.82737      -1.12979
    328.86400      -1.12982
    328.90062      -0.00486
    328.93725      -1.12990
    328.97387      -1.62993
    329.01050      -0.50497
    329.04712       1.36999
    329.08375      -0.25504
    329.12038       0.49492
    329.15700      -0.75512
    329.19363      -0.38015
    329.23025      -1.38019
    329.26688      -0.63023
    329.30350      -0.75526
    329.34013      -0.75530
    329.37675       0.74466
    329.41338      -1.25538
    329.45001      -1.13041
    329.48663      -1.63045
    329.52326       1.24451
    329.55988       0.61947
    329.59651       1.49444
    329.63313      -0.63060
    329.66976      -1.38064
    329.70639       0.11932
    329.74301       0.86929
    329.77964       0.49425
    329.81626       0.36921
    329.85289      -0.50583
    329.88951      -0.75586
    329.92614       1.24410
    329.96276      -0.25594
    329.99939       0.36902
    330.03602      -1.25602
    330.07264       0.24395
    330.10927      -1.25609
    330.14589       0.36887
    330.18252       1.11883
    330.21914      -0.13121
    330.25577       0.36875
    330.29239       1.36872
    330.32902       0.36868
    330.36565       0.86864
    330.40227      -0.50640
    330.43890       0.11856
    330.47552      -0.38148
    330.51215      -0.38151
    330.54877       1.11845
    330.58540       0.36841
    330.62202       0.36837
    330.65865      -1.75667
    330.69528      -0.75671
    330.73190      -1.50675
    330.76853      -1.50679
    330.80515       0.86817
    330.84178       0.11814
    330.87840      -0.13190
    330.91503       1.61806
    330.95165       1.36802
    330.98828       1.86798
    331.02491      -0.63206
    331.06153       1.99290
    331.09816       2.24286
    331.13478       1.11782
    331.17141      -0.00722
    331.20803       1.24274
    331.24466      -0.25730
    331.28128      -0.38234
    331.31791       1.11762
    331.35454      -0.88241
    331.39116      -0.13245
    331.42779      -0.50749
    331.46441       0.49247
    331.50104       0.99243
    331.53766       0.24239
    331.57429       0.36735
    331.61091       0.61731
    331.64754       1.24227
    331.68417      -0.00777
    331.72079      -0.13281
    331.75742      -1.00785
    331.79404       0.49211
    331.83067      -0.25793
    331.86729       0.24203
    331.90392       0.24199
    331.94054      -0.88306
    331.97717      -0.00810
    332.01380       0.49186
    332.05042       0.36682
    332.08705       0.36678
    332.12367      -0.13326
    332.16030       1.24170
    332.19692      -0.38334
    332.23355       0.61662
    332.27017       0.11658
    332.30680      -0.38346
    332.34343       0.24150
    332.38005      -1.25854
    332.41668      -0.13358
    332.45330       0.99137
    332.48993      -0.88367
    332.52655      -0.75871
    332.56318       1.11625
    332.59980       1.74121
    332.63643       1.36617
    332.67306       0.61613
    332.70968      -1.13391
    332.74631      -0.75895
    332.78293       0.36600
    332.81956      -0.50904
    332.85618       1.86592
    332.89281      -0.25912
    332.92943      -2.00916
    332.96606       1.86580
    333.00269       0.99075
    333.03931       1.86571
    333.07594       1.11567
    333.11256      -0.25937
    333.14919      -1.00941
    333.18581      -0.25945
    333.22244      -0.25950
    333.25906      -0.50954
    333.29569      -1.38458
    333.33232      -0.25962
    333.36894       1.61534
    333.40557       0.11529
    333.44219       0.36525
    333.47882       1.86521
    333.51544       0.99017
    333.55207       0.11512
    333.58869       0.74008
    333.62532      -1.25996
    333.66195       0.36500
    333.69857      -1.13505
    333.73520      -1.76009
    333.77182       1.23987
    333.80845       0.11483
    333.84507       0.61478
    333.88170       0.23974
    333.91832       0.48970
    333.95495      -0.01034
    333.99158       0.23961
    334.02820       0.48957
    334.06483      -0.01047
    334.10145       0.36448
    334.13808       0.11444
    334.17470       0.86440
    334.21133      -0.01065
    334.24796      -0.63569
    334.28458       0.61427
    334.32121      -0.76078
    334.35783      -1.76082
    334.39446      -1.13586
    334.43108      -0.63591
    334.46771      -1.76095
    334.50433      -0.76099
    334.54096       0.23896
    334.57759       0.86392
    334.61421       0.61388
    334.65084      -0.38617
    334.68746      -0.63621
    334.72409      -1.01126
    334.76071       0.48870
    334.79734      -1.38634
    334.83396      -0.38639
    334.87059      -0.63643
    334.90722       0.48853
    334.94384       0.73848
    334.98047       0.61344
    335.01709      -0.01161
    335.05372      -0.01165
    335.09034       0.11330
    335.12697       0.11326
    335.16359      -0.26178
    335.20022      -0.01183
    335.23685       0.23813
    335.27347      -0.26192
    335.31010      -0.13696
    335.34672       0.73799
    335.38335       1.11295
    335.41997       0.11290
    335.45660      -0.38714
    335.49322      -1.01218
    335.52985       0.11277
    335.56648       0.61273
    335.60310       1.61268
    335.63973      -0.13736
    335.67635      -1.01241
    335.71298      -0.51245
    335.74960       0.86250
    335.78623       0.11246
    335.82285       1.11241
    335.85948      -0.01263
    335.89611      -0.63768
    335.93273      -0.13773
    335.96936       0.86223
    336.00598       0.23718
    336.04261       0.48714
    336.07923       1.98709
    336.11586      -2.01295
    336.15248       1.11200
    336.18911       1.48696
    336.22574       0.36191
    336.26236      -0.01313
    336.29899      -1.13818
    336.33561      -1.63823
    336.37224      -0.63827
    336.40886      -0.63832
    336.44549      -0.63836
    336.48211      -0.51341
    336.51874       0.23654
    336.55537      -0.13850
    336.59199      -0.13855
    336.62862      -0.01359
    336.66524      -0.38864
    336.70187       0.73631
    336.73849      -1.26373
    336.77512       0.36122
    336.81174      -1.51382
    336.84837       0.73613
    336.88500       0.11108
    336.92162      -1.38896
    336.95825       0.11099
    336.99487      -0.01406
    337.03150      -1.38910
    337.06812      -0.01415
    337.10475       0.23580
    337.14137       0.98576
    337.17800      -0.76429
    337.21463      -1.01434
    337.25125       0.23562
    337.28788       1.11057
    337.32450      -0.51448
    337.36113       1.11048
    337.39775       1.73543
    337.43438      -0.13962
    337.47100      -0.13967
    337.50763      -1.38971
    337.54426      -1.51476
    337.58088      -0.88981
    337.61751      -1.01485
    337.65413      -0.63990
    337.69076       0.11005
    337.72738      -0.76500
    337.76401       2.10996
    337.80063       1.23491
    337.83726       1.10986
    337.87389      -0.26519
    337.91051      -0.14023
    337.94714      -0.14028
    337.98376       0.10967
    338.02039      -1.01538
    338.05701      -0.39043
    338.09364      -0.14047
    338.13026       0.73448
    338.16689       1.10943
    338.20352      -0.01562
    338.24014      -0.26566
    338.27677      -1.39071
    338.31339      -0.14076
    338.35002      -2.26581
    338.38664       0.98414
    338.42327       0.60909
    338.45990      -0.39095
    338.49652      -0.01600
    338.53315       1.98395
    338.56977       2.48390
    338.60640       0.73385
    338.64302       0.10880
    338.67965       0.35876
    338.71627       0.35871
    338.75290      -0.39134
    338.78953      -1.14139
    338.82615      -0.26644
    338.86278      -0.39149
    338.89940      -0.51654
    338.93603      -0.14158
    338.97265       0.73337
    339.00928       0.73332
    339.04590      -0.14173
    339.08253      -1.26678
    339.11916       0.60817
    339.15578      -0.64188
    339.19241      -0.01693
    339.22903       0.73302
    339.26566       1.35797
    339.30228      -0.26708
    339.33891       0.85788
    339.37553       1.23283
    339.41216      -0.39222
    339.44879      -2.89227
    339.48541       0.23268
    339.52204      -2.26737
    339.55866       0.35758
    339.59529       0.60753
    339.63191      -0.39252
    339.66854       0.85743
    339.70516       0.10738
    339.74179       0.35733
    339.77842       0.35728
    339.81504      -0.14277
    339.85167       0.73218
    339.88829       0.35713
    339.92492       0.48208
    339.96154      -0.01797
    339.99817       0.98198
    340.03479       0.60693
    340.07142       0.48188
    340.10805       0.35683
    340.14467      -0.76822
    340.18130      -0.76827
    340.21792      -1.51832
    340.25455       0.23163
    340.29117       0.48158
    340.32780       0.10653
    340.36442       1.10648
    340.40105       1.35643
    340.43768       0.35638
    340.47430       1.10633
    340.51093       0.73128
    340.54755       1.10623
    340.58418      -0.51882
    340.62080       0.35612
    340.65743       0.60607
    340.69405       0.23102
    340.73068      -0.39403
    340.76731      -0.14408
    340.80393       0.98087
    340.84056       0.48082
    340.87718       0.85577
    340.91381      -0.26928
    340.95043       1.10567
    340.98706      -1.14438
    341.02368       0.60556
    341.06031      -0.26949
    341.09694      -0.39454
    341.13356       0.60541
    341.17019      -0.51964
    341.20681       0.23031
    341.24344       0.23026
    341.28006      -1.51979
    341.31669       0.60515
    341.35331       0.10510
    341.38994      -0.76995
    341.42657       1.10500
    341.46319      -0.64505
    341.49982       0.22990
    341.53644      -0.39516
    341.57307      -0.39521
    341.60969      -0.77026
    341.64632       0.47969
    341.68294       1.10464
    341.71957       1.35459
    341.75620      -0.02047
    341.79282      -1.27052
    341.82945       0.85443
    341.86607      -0.77062
    341.90270       0.22933
    341.93932      -1.02073
    341.97595      -0.89578
    342.01257       1.10417
    342.04920      -0.52088
    342.08583       0.97906
    342.12245       1.60401
    342.15908       1.22896
    342.19570      -0.14609
    342.23233      -0.02115
    342.26895       0.47880
    342.30558       1.35375
    342.34220       0.10370
    342.37883       0.47864
    342.41546       0.97859
    342.45208       0.22854
    342.48871       0.60349
    342.52533       0.47843
    342.56196       0.47838
    342.59858       1.22833
    342.63521      -0.52172
    342.67183       0.22822
    342.70846       0.72817
    342.74509       1.72812
    342.78171      -0.64694
    342.81834       0.72801
    342.85496       0.72796
    342.89159      -0.39710
    342.92821      -0.64715
    342.96484       1.10280
    343.00147      -0.02226
    343.03809       0.22769
    343.07472      -1.14736
    343.11134       0.72759
    343.14797      -0.77247
    343.18459      -0.02252
    343.22122       0.35242
    343.25784       0.85237
    343.29447       0.47732
    343.33110       1.10226
    343.36772       0.35221
    343.40435       0.22716
    343.44097      -0.02290
    343.47760      -0.14795
    343.51422       0.97700
    343.55085       0.60194
    343.58747       0.22689
    343.62410       0.85183
    343.66073       0.35178
    343.69735       0.72673
    343.73398       1.10167
    343.77060      -0.77338
    343.80723      -1.14843
    343.84385       0.35151
    343.88048       0.10146
    343.91710       0.97640
    343.95373      -1.89865
    343.99036      -0.39871
    344.02698       0.22624
    344.06361       0.35119
    344.10023      -0.14887
    344.13686       0.35108
    344.17348      -0.39898
    344.21011      -0.14903
    344.24673      -0.52409
    344.28336      -0.52414
    344.31999       0.47580
    344.35661       0.47575
    344.39324       0.85070
    344.42986       1.97564
    344.46649       0.85059
    344.50311       0.10053
    344.53974      -0.39952
    344.57636       0.72542
    344.61299      -0.52463
    344.64962      -0.64969
    344.68624      -0.27474
    344.72287       1.35020
    344.75949       0.72515
    344.79612       1.72509
    344.83274       1.10004
    344.86937      -0.90002
    344.90599      -1.02507
    344.94262       0.59987
    344.97925       1.22482
    345.01587      -0.65024
    345.05250      -1.52529
    345.08912       0.09965
    345.12575       1.47460
    345.16237       1.34954
    345.19900       2.47449
    345.23562      -0.27557
    345.27225      -0.77562
    345.30888      -0.52568
    345.34550      -0.27574
    345.38213      -0.27579
    345.41875       1.47415
    345.45538      -1.15090
    345.49200       0.34904
    345.52863      -0.02601
    345.56525       0.59893
    345.60188       0.34887
    345.63851       0.84882
    345.67513       0.09876
    345.71176       0.59871
    345.74838      -0.40135
    345.78501      -1.27640
    345.82163      -0.40146
    345.85826      -0.15152
    345.89488       0.09843
    345.93151       1.22337
    345.96814       1.09832
    346.00476       1.22326
    346.04139       0.59820
    346.07801      -0.90185
    346.11464       0.34809
    346.15126      -0.77696
    346.18789       0.84798
    346.22451       0.34792
    346.26114      -1.27713
    346.29777      -0.02719
    346.33439       0.72275
    346.37102      -1.15230
    346.40764      -1.40236
    346.44427      -0.27742
    346.48089      -1.02747
    346.51752      -0.77753
    346.55414      -0.15258
    346.59077      -0.27764
    346.62740       0.47230
    346.66402       0.72225
    346.70065       0.72219
    346.73727       1.22213
    346.77390       0.09708
    346.81052       1.84702
    346.84715      -1.40304
    346.88377       0.34690
    346.92040       0.72185
    346.95703      -1.02821
    346.99365       0.59673
    347.03028      -0.90332
    347.06690      -0.15338
    347.10353      -0.40344
    347.14015       0.84651
    347.17678       0.09645
    347.21340      -0.27861
    347.25003       0.97134
    347.28666      -0.27872
    347.32328       0.72122
    347.35991       0.72116
    347.39653       0.72111
    347.43316       0.97105
    347.46978      -0.02901
    347.50641       0.34593
    347.54304       0.59588
    347.57966       0.72082
    347.61629       0.72076
    347.65291       0.34571
    347.68954      -0.02935
    347.72616      -1.40441
    347.76279       1.22053
    347.79941      -1.52953
    347.83604       1.09542
    347.87267      -0.02964
    347.90929       0.34530
    347.94592       0.72024
    347.98254       1.72019
    348.01917      -0.90487
    348.05579       0.22007
    348.09242       0.34501
    348.12904       0.59496
    348.16567      -0.03010
    348.20230      -0.28016
    348.23892       0.34478
    348.27555      -1.53028
    348.31217      -0.90533
    348.34880       0.96961
    348.38542      -0.28045
    348.42205      -0.78051
    348.45867       2.09443
    348.49530      -0.40562
    348.53193       1.34432
    348.56855       1.21926
    348.60518      -0.90580
    348.64180       0.84414
    348.67843      -0.65591
    348.71505       1.09403
    348.75168       2.21897
    348.78830      -0.40609
    348.82493      -0.53115
    348.86156      -0.65621
    348.89818      -0.90626
    348.93481      -0.40632
    348.97143      -0.53138
    349.00806       0.09356
    349.04468      -0.53150
    349.08131      -0.28156
    349.11793       1.59338
    349.15456       0.21833
    349.19119       1.09327
    349.22781      -1.28179
    349.26444      -0.15685
    349.30106      -0.03191
    349.33769       0.09303
    349.37431       1.34297
    349.41094      -0.53208
    349.44756       0.34286
    349.48419      -0.90720
    349.52082       0.21774
    349.55744       0.71768
    349.59407       1.46762
    349.63069      -0.90744
    349.66732      -0.78250
    349.70394      -0.40755
    349.74057      -0.15761
    349.77719       0.46733
    349.81382      -0.03273
    349.85045      -0.15779
    349.88707       0.71715
    349.92370       0.34209
    349.96032       0.84203
    349.99695      -0.53303
    350.03357       0.09191
    350.07020      -0.28315
    350.10682      -0.90820
    350.14345       0.59174
    350.18008      -1.03332
    350.21670      -0.90838
    350.25333      -0.40844
    350.28995      -0.53350
    350.32658       0.34144
    350.36320       1.09138
    350.39983       1.34132
    350.43645      -0.03374
    350.47308       0.84120
    350.50971      -0.53386
    350.54633      -0.53392
    350.58296      -0.28398
    350.61958      -0.53404
    350.65621      -0.65909
    350.69283       0.46585
    350.72946       1.21579
    350.76608      -0.40927
    350.80271      -1.78433
    350.83934       0.71561
    350.87596      -0.90945
    350.91259       0.84049
    350.94921       0.34043
    350.98584       0.21537
    351.02246      -0.28469
    351.05909       0.46525
    351.09571       0.59019
    351.13234       0.96513
    351.16897       0.21507
    351.20559       0.59001
    351.24222      -0.03505
    351.27884      -1.03511
    351.31547      -1.16017
    351.35209      -0.28523
    351.38872       0.83971
    351.42534      -0.78535
    351.46197      -0.28541
    351.49860      -0.41047
    351.53522       1.83947
    351.57185      -0.66059
    351.60847       0.33935
    351.64510      -0.53571
    351.68172       0.46423
    351.71835       0.96417
    351.75497       0.58911
    351.79160       0.33905
    351.82823       0.83899
    351.86485      -0.16107
    351.90148       0.46387
    351.93810       0.33881
    351.97473       0.21375
    352.01135      -0.03631
    352.04798      -0.41137
    352.08461       0.21357
    352.12123      -1.53649
    352.15786      -0.28655
    352.19448       0.96339
    352.23111       0.33833
    352.26773       0.21327
    352.30436      -0.66179
    352.34098      -0.28685
    352.37761      -0.66192
    352.41424       0.71302
    352.45086      -0.53704
    352.48749       0.58790
    352.52411       0.21284
    352.56074       0.46278
    352.59736       1.33772
    352.63399       0.08766
    352.67061       0.83760
    352.70724       0.96254
    352.74387      -0.53752
    352.78049      -0.78758
    352.81712       0.83736
    352.85374      -0.28770
    352.89037       0.33724
    352.92699      -0.03782
    352.96362      -0.03788
    353.00024       1.46205
    353.03687       0.33699
    353.07350       0.58693
    353.11012       0.33687
    353.14675       0.33681
    353.18337       0.33675
    353.22000       0.08669
    353.25662      -0.16337
    353.29325      -0.41343
    353.32987      -0.16349
    353.36650       0.83645
    353.40313      -1.28861
    353.43975       1.21132
    353.47638       0.46126
    353.51300       1.83620
    353.54963      -0.66386
    353.58625      -1.78892
    353.62288      -0.91398
    353.65950       1.21096
    353.69613      -0.41410
    353.73276       0.46084
    353.76938      -0.41422
    353.80601      -1.66429
    353.84263       0.58565
    353.87926      -0.16441
    353.91588      -1.16447
    353.95251      -0.78953
    353.98913       0.71041
    354.02576       0.46035
    354.06239       0.46029
    354.09901       0.71023
    354.13564       0.21016
    354.17226       0.33510
    354.20889      -0.53996
    354.24551       1.70998
    354.28214      -0.41508
    354.31876       1.20986
    354.35539       0.08480
    354.39202      -1.66526
    354.42864       0.20967
    354.46527       0.20961
    354.50189      -1.66545
    354.53852       0.33449
    354.57514      -1.41557
    354.61177      -0.04063
    354.64839       0.58431
    354.68502      -0.66575
    354.72165      -0.54082
    354.75827       0.83412
    354.79490       0.45906
    354.83152       0.33400
    354.86815      -0.91606
    354.90477       1.08388
    354.94140      -1.16618
    354.97802       0.83375
    355.01465      -1.29131
    355.05128       0.70863
    355.08790      -0.04143
    355.12453      -1.54149
    355.16115      -0.04155
    355.19778      -1.41661
    355.23440       0.83332
    355.27103      -0.41674
    355.30765      -0.29180
    355.34428      -0.79186
    355.38091       1.58308
    355.41753       0.70802
    355.45416       0.20795
    355.49078      -0.41711
    355.52741       0.95783
    355.56403      -0.16723
    355.60066      -0.16729
    355.63728       0.58265
    355.67391       0.58259
    355.71054      -1.41748
    355.74716       0.45746
    355.78379       1.20740
    355.82041       1.45734
    355.85704      -1.41772
    355.89366       1.08222
    355.93029      -0.91785
    355.96691       0.08209
    356.00354      -0.41797
    356.04017      -0.29303
    356.07679       0.08191
    356.11342      -0.54315
    356.15004      -1.16822
    356.18667       0.33172
    356.22329       1.70666
    356.25992      -1.04340
    356.29654       0.58154
    356.33317      -0.29353
    356.36980       1.33141
    356.40642      -1.29365
    356.44305      -0.41871
    356.47967      -1.29377
    356.51630      -0.29383
    356.55292       0.45610
    356.58955      -0.29396
    356.62618       1.33098
    356.66280      -1.66908
    356.69943      -0.29414
    356.73605       0.70579
    356.77268      -0.91927
    356.80930       0.20567
    356.84593      -1.04439
    356.88255       0.70555
    356.91918       0.33049
    356.95581       0.45542
    356.99243       0.58036
    357.02906      -0.29470
    357.06568      -0.91976
    357.10231      -0.16982
    357.13893      -1.41989
    357.17556      -0.29495
    357.21218      -2.42001
    357.24881       1.82993
    357.28544       1.95487
    357.32206      -0.17019
    357.35869      -0.54526
    357.39531      -0.67032
    357.43194       0.20462
    357.46856      -1.04544
    357.50519       0.70450
    357.54181       0.07943
    357.57844      -1.04563
    357.61507       0.70431
    357.65169      -0.42075
    357.68832       0.57919
    357.72494       0.70412
    357.76157      -0.92094
    357.79819       0.07900
    357.83482      -0.17106
    357.87144      -1.17112
    357.90807       0.57881
    357.94470       0.70375
    357.98132      -0.67131
    358.01795      -0.92137
    358.05457      -0.42143
    358.09120       0.82851
    358.12782       0.70344
    358.16445       0.82838
    358.20107       0.20332
    358.23770       0.70326
    358.27433       0.57820
    358.31095      -0.92187
    358.34758      -1.17193
    358.38420      -0.54699
    358.42083       1.57795
    358.45745      -0.54711
    358.49408       2.45282
    358.53070      -0.04724
    358.56733       0.07770
    358.60396       2.45264
    358.64058      -1.17242
    358.67721      -0.29749
    358.71383       0.07745
    358.75046      -1.04761
    358.78708       1.45233
    358.82371      -0.29773
    358.86033       0.57721
    358.89696       0.95214
    358.93359       0.82708
    358.97021      -2.42298
    359.00684      -0.04804
    359.04346      -0.67310
    359.08009       1.20183
    359.11671       0.32677
    359.15334      -0.17329
    359.18996      -0.17335
    359.22659      -0.79841
    359.26322       0.07652
    359.29984       2.20146
    359.33647       0.45140
    359.37309       0.20134
    359.40972       0.70128
    359.44634      -0.04879
    359.48297       0.20115
    359.51959       0.57609
    359.55622      -0.67397
    359.59285       2.07597
    359.62947      -0.92409
    359.66610       0.57584
    359.70272      -0.04922
    359.73935       2.45072
    359.77597       0.07566
    359.81260      -0.17440
    359.84922      -0.17447
    359.88585       0.07547
    359.92248       0.32541
    359.95910      -1.79965
    359.99573      -0.29971
    360.03235      -0.92477
    360.06898       0.32516
    360.10560       0.20010
    360.14223      -0.04996
    360.17885       0.44998
    360.21548      -0.42508
    360.25211       0.57485
    360.28873      -0.92521
    360.32536       0.19973
    360.36198       0.19967
    360.39861      -0.67539
    360.43523      -0.67545
    360.47186       0.44948
    360.50848       1.82442
    360.54511      -0.05064
    360.58174       0.07430
    360.61836      -0.17576
    360.65499      -0.30082
    360.69161       1.19911
    360.72824      -0.05095
    360.76486       0.19899
    360.80149      -0.05107
    360.83812      -0.30113
    360.87474       0.82381
    360.91137      -0.17626
    360.94799       0.69868
    360.98462      -0.67638
    361.02124      -0.42644
    361.05787       0.07350
    361.09449       1.82344
    361.13112       0.82338
    361.16775      -0.05169
    361.20437       2.32325
    361.24100      -0.92681
    361.27762       1.44813
    361.31425       0.44807
    361.35087       0.44801
    361.38750       0.07294
    361.42412      -0.67712
    361.46075      -0.05218
    361.49738      -0.55224
    361.53400      -0.17730
    361.57063      -1.17736
    361.60725       0.44758
    361.64388       0.32251
    361.68050       2.19745
    361.71713       0.19739
    361.75375       0.07233
    361.79038       0.94727
    361.82701       0.07221
    361.86363      -0.30285
    361.90026       0.07208
    361.93688      -0.42798
    361.97351       0.07196
    362.01013       0.19690
    362.04676      -1.30316
    362.08338       0.82178
    362.12001       0.32172
    362.15664      -2.05334
    362.19326      -0.05341
    362.22989       0.07153
    362.26651       0.19647
    362.30314       0.32141
    362.33976      -0.42865
    362.37639      -0.17871
    362.41301       0.57123
    362.44964      -0.55383
    362.48627       1.94610
    362.52289       1.07104
    362.55952      -0.92902
    362.59614      -0.05408
    362.63277      -1.30414
    362.66939       0.32080
    362.70602       0.82074
    362.74264      -0.92932
    362.77927      -0.67938
    362.81590       0.32056
    362.85252       0.44549
    362.88915      -0.30457
    362.92577       1.19537
    362.96240      -1.05469
    362.99902      -0.05475
    363.03565      -1.05481
    363.07227       0.57013
    363.10890       1.44507
    363.14553      -0.42999
    363.18215      -0.80505
    363.21878       0.94489
    363.25540      -1.05518
    363.29203      -0.05524
    363.32865      -0.43030
    363.36528      -0.93036
    363.40190      -0.43042
    363.43853      -1.05548
    363.47516       0.31946
    363.51178      -0.93060
    363.54841       1.19434
    363.58503       0.44428
    363.62166      -0.55578
    363.65828       1.81916
    363.69491      -1.30590
    363.73153       1.06904
    363.76816       0.56898
    363.80479       0.69391
    363.84141      -0.55615
    363.87804      -1.18121
    363.91466      -1.18127
    363.95129      -0.30633
    363.98791      -1.18139
    364.02454       1.94355
    364.06116       0.44349
    364.09779       0.56843
    364.13442       1.19337
    364.17104      -1.43169
    364.20767      -0.30675
    364.24429       0.94319
    364.28092      -0.68187
    364.31754       0.56807
    364.35417       0.31801
    364.39079       0.44295
    364.42742       0.56789
    364.46405       1.19283
    364.50067      -0.80723
    364.53730       0.06771
    364.57392      -1.05735
    364.61055       0.56759
    364.64717       1.56753
    364.68380      -1.05753
    364.72042       1.31741
    364.75705      -1.30765
    364.79368       2.06729
    364.83030      -0.68277
    364.86693       1.94217
    364.90355       0.06711
    364.94018      -0.18295
    364.97680       0.56699
    365.01343      -1.05807
    365.05005       0.94187
    365.08668       0.56681
    365.12331      -1.18325
    365.15993       0.44169
    365.19656      -0.68337
    365.23318       0.94157
    365.26981      -0.93349
    365.30643       0.19145
    365.34306       0.06639
    365.37969       0.81633
    365.41631       0.81627
    365.45294       0.06621
    365.48956       0.31615
    365.52619       0.56609
    365.56281      -0.30897
    365.59944      -0.43403
    365.63606       1.56591
    365.67269       0.56586
    365.70932       0.44080
    365.74594      -1.68426
    365.78257       1.19068
    365.81919      -0.43438
    365.85582      -0.05944
    365.89244      -1.93450
    365.92907       0.69044
    365.96569      -0.18462
    366.00232       0.19032
    366.03895      -0.05974
    366.07557       0.81520
    366.11220      -0.80986
    366.14882       0.69009
    366.18545      -0.68497
    366.22207       1.31497
    366.25870       0.31491
    366.29532      -1.06015
    366.33195      -0.31021
    366.36858      -0.06027
    366.40520      -0.18533
    366.44183       1.18961
    366.47845      -0.06044
    366.51508       0.31450
    366.55170      -0.93556
    366.58833       0.68938
    366.62495       0.68932
    366.66158       0.81426
    366.69821       1.31420
    366.73483      -0.56086
    366.77146       2.43909
    366.80808       0.56403
    366.84471       0.18897
    366.88133      -0.81109
    366.91796      -1.06115
    366.95458       0.06379
    366.99121      -1.18627
    367.02784      -0.31132
    367.06446       0.68862
    367.10109       0.43856
    367.13771       0.31350
    367.17434      -0.68656
    367.21096      -0.18661
    367.24759       0.18833
    367.28421      -0.31173
    367.32084      -1.06179
    367.35747       1.06315
    367.39409       0.06309
    367.43072       1.43804
    367.46734       0.56298
    367.50397      -0.56208
    367.54059       0.68786
    367.57722       0.18781
    367.61384      -0.06225
    367.65047      -0.18731
    367.68710      -0.68737
    367.72372      -1.56243
    367.76035       0.56252
    367.79697      -0.31254
    367.83360       1.18740
    367.87022      -0.31266
    367.90685       0.68729
    367.94347       1.68723
    367.98010      -0.56283
    368.01673      -1.06289
    368.05335      -1.81294
    368.08998      -0.06300
    368.12660      -0.93806
    368.16323       1.81188
    368.19985       0.43683
    368.23648       0.06177
    368.27310      -0.18829
    368.30973       0.93665
    368.34636       0.18660
    368.38298      -0.93846
    368.41961      -0.81352
    368.45623       0.18643
    368.49286       0.18637
    368.52948      -0.81369
    368.56611      -1.81374
    368.60273      -1.56380
    368.63936       1.81114
    368.67599       0.56108
    368.71261       0.68603
    368.74924       1.06097
    368.78586       1.81091
    368.82249      -0.18914
    368.85911       0.81080
    368.89574      -2.56425
    368.93236      -1.18931
    368.96899      -1.43937
    369.00562      -0.56442
    369.04224       0.81052
    369.07887      -1.43954
    369.11549      -0.43959
    369.15212       0.56035
    369.18874      -0.68971
    369.22537      -0.06476
    369.26199       0.68518
    369.29862       0.18512
    369.33525       0.06007
    369.37187      -1.18999
    369.40850      -0.31504
    369.44512       1.30990
    369.48175       1.43484
    369.51837      -1.44021
    369.55500       0.68473
    369.59162       0.43468
    369.62825      -0.56538
    369.66488      -1.19043
    369.70150      -0.56549
    369.73813       0.68445
    369.77475       0.30940
    369.81138      -0.06566
    369.84800       1.80929
    369.88463       0.80923
    369.92126       0.93418
    369.95788       0.30912
    369.99451      -0.94093
    370.03113       0.18401
    370.06776       0.30895
    370.10438       0.18390
    370.14101      -0.56616
    370.17763       0.05879
    370.21426      -0.44127
    370.25089      -0.19132
    370.28751       0.05862
    370.32414      -0.44143
    370.36076      -0.44149
    370.39739       0.18346
    370.43401      -1.19160
    370.47064      -0.44165
    370.50726      -0.31671
    370.54389      -0.44176
    370.58052       0.18319
    370.61714      -0.94187
    370.65377       0.93308
    370.69039       0.30802
    370.72702       1.18297
    370.76364       0.18291
    370.80027      -0.31714
    370.83689       0.43280
    370.87352      -0.69225
    370.91015      -1.19231
    370.94677      -0.81736
    370.98340      -0.56741
    371.02002       0.43253
    371.05665      -0.69252
    371.09327      -0.81758
    371.12990       1.93237
    371.16652      -0.69268
    371.20315      -1.06774
    371.23978       1.05721
    371.27640       1.93215
    371.31303      -0.56790
    371.34965      -0.06795
    371.38628      -0.69301
    371.42290       0.30694
    371.45953       0.43189
    371.49615      -0.19317
    371.53278       0.05678
    371.56941       0.05673
    371.60603      -0.44333
    371.64266       1.30662
    371.67928       0.30657
    371.71591       0.05651
    371.75253       0.55646
    371.78916      -0.81859
    371.82578       0.80635
    371.86241      -0.06870
    371.89904       0.93125
    371.93566       0.05619
    371.97229      -0.94386
    372.00891      -0.44391
    372.04554      -0.06896
    372.08216      -0.31902
    372.11879      -0.06907
    372.15541      -0.06912
    372.19204      -2.19418
    372.22867      -0.06923
    372.26529       0.30572
    372.30192      -0.56933
    372.33854       0.93062
    372.37517      -0.56944
    372.41179       0.43051
    372.44842       1.18046
    372.48504       0.30541
    372.52167      -0.44465
    372.55830       0.43030
    372.59492      -0.81975
    372.63155       1.80520
    372.66817       0.18015
    372.70480       0.43009
    372.74142      -0.06996
    372.77805      -2.07001
    372.81467      -0.07006
    372.85130       1.05489
    372.88793      -1.57016
    372.92455       1.17978
    372.96118      -0.94527
    372.99780      -0.57032
    373.03443       1.17963
    373.07105      -0.44542
    373.10768       1.05453
    373.14430       0.80448
    373.18093      -0.57058
    373.21756       1.05437
    373.25418      -0.19568
    373.29081       1.30427
    373.32743      -1.57078
    373.36406      -0.19583
    373.40068      -0.07088
    373.43731       1.05407
    373.47393       1.17902
    373.51056      -0.57103
    373.54719      -1.07108
    373.58381       0.80387
    373.62044       0.30382
    373.65706      -0.94624
    373.69369      -1.44629
    373.73031       0.80366
    373.76694      -1.07139
    373.80356      -1.32144
    373.84019       0.80351
    373.87682       0.17846
    373.91344      -0.82159
    373.95007      -0.19664
    373.98669      -0.69669
    374.02332       1.17826
    374.05994      -0.57179
    374.09657       0.05316
    374.13319       0.05311
    374.16982       0.05306
    374.20645       1.42802
    374.24307       1.92797
    374.27970      -0.19708
    374.31632       0.55287
    374.35295      -0.19718
    374.38957      -0.32223
    374.42620       0.17772
    374.46283      -1.07233
    374.49945      -0.94738
    374.53608      -0.07243
    374.57270      -0.82248
    374.60933       1.17747
    374.64595      -1.69757
    374.68258      -0.07262
    374.71920      -1.07267
    374.75583      -0.94772
    374.79246      -0.94777
    374.82908       0.30218
    374.86571      -1.19787
    374.90233      -0.69792
    374.93896       0.05204
    374.97558       0.05199
    375.01221       0.55194
    375.04883       0.30189
    375.08546       0.17684
    375.12209       0.80180
    375.15871       0.42675
    375.19534      -0.32330
    375.23196      -1.19835
    375.26859       0.92660
    375.30521      -0.57344
    375.34184      -0.44849
    375.37846       0.17646
    375.41509       0.05141
    375.45172       0.30137
    375.48834       0.42632
    375.52497       0.05127
    375.56159      -0.19878
    375.59822      -0.19882
    375.63484      -0.19887
    375.67147       0.92608
    375.70809      -0.82396
    375.74472      -0.44901
    375.78135      -0.57406
    375.81797      -0.82411
    375.85460      -0.44915
    375.89122      -1.57420
    375.92785      -1.07425
    375.96447      -0.44929
    376.00110      -0.82434
    376.03772      -0.57438
    376.07435      -0.44943
    376.11098       1.80052
    376.14760       0.30048
    376.18423       2.05043
    376.22085      -0.44962
    376.25748       0.05034
    376.29410      -0.44971
    376.33073      -1.44975
    376.36735       0.67520
    376.40398      -0.69985
    376.44061      -1.32489
    376.47723       0.17506
    376.51386      -1.19998
    376.55048      -0.45003
    376.58711       1.42493
    376.62373       0.79988
    376.66036      -1.32516
    376.69698       0.17479
    376.73361      -0.32525
    376.77024       1.04970
    376.80686       0.29966
    376.84349       0.79961
    376.88011       1.29957
    376.91674       0.54952
    376.95336       0.29948
    376.98999       0.17443
    377.02661      -1.95061
    377.06324      -0.20066
    377.09987       1.17430
    377.13649      -1.07575
    377.17312      -1.20079
    377.20974      -1.45083
    377.24637      -0.82588
    377.28299      -0.45092
    377.31962      -1.82597
    377.35624       1.54899
    377.39287       2.17394
    377.42950       0.67390
    377.46612       0.67386
    377.50275      -2.07619
    377.53937       1.92377
    377.57600       0.54873
    377.61262      -0.07632
    377.64925      -0.45136
    377.68587      -0.20140
    377.72250       0.79855
    377.75913       0.17351
    377.79575      -1.20153
    377.83238       0.29842
    377.86900      -1.32662
    377.90563       0.54834
    377.94225      -2.07670
    377.97888       0.17325
    378.01550      -0.82679
    378.05213       0.42317
    378.08876      -1.82687
    378.12538       0.67308
    378.16201       1.54804
    378.19863      -1.20200
    378.23526       0.54796
    378.27188       0.92291
    378.30851      -0.70213
    378.34513       0.54783
    378.38176      -0.57721
    378.41839       0.04775
    378.45501      -0.07730
    378.49164      -1.32734
    378.52826       1.04762
    378.56489      -0.45242
    378.60151      -1.07746
    378.63814       0.04750
    378.67476       0.79746
    378.71139      -0.07759
    378.74802       0.17237
    378.78464       0.54733
    378.82127      -0.70271
    378.85789       1.04725
    378.89452      -0.20279
    378.93114      -0.20283
    378.96777       1.29713
    379.00440      -0.95291
    379.04102       0.04705
    379.07765      -0.20299
    379.11427      -2.20303
    379.15090      -0.70307
    379.18752       1.92188
    379.22415       0.79684
    379.26077      -0.82820
    379.29740      -0.70324
    379.33403       0.67173
    379.37065      -0.57831
    379.40728       0.29665
    379.44390      -0.07839
    379.48053       0.17157
    379.51715      -0.57847
    379.55378      -0.82851
    379.59040       1.29645
    379.62703      -0.45359
    379.66366       0.67137
    379.70028       0.04633
    379.73691      -0.82871
    379.77353       1.17125
    379.81016      -1.20379
    379.84678      -0.95383
    379.88341       0.67114
    379.92003      -0.20390
    379.95666      -0.95394
    379.99329       1.04602
    380.02991      -0.20402
    380.06654       1.17094
    380.10316       0.79591
    380.13979      -0.20413
    380.17641       0.04583
    380.21304       0.04579
    380.24966       0.17075
    380.28629      -0.20428
    380.32292       0.04568
    380.35954      -0.45436
    380.39617       1.79560
    380.43279      -1.32943
    380.46942       0.17053
    380.50604       1.42049
    380.54267       1.79545
    380.57929      -0.57958
    380.61592       0.04538
    380.65255       0.29534
    380.68917      -0.70469
    380.72580      -1.32973
    380.76242      -0.45477
    380.79905      -1.45480
    380.83567       1.04516
    380.87230      -0.82988
    380.90892      -0.07991
    380.94555      -0.57995
    380.98218      -0.20499
    381.01880       0.66998
    381.05543       0.79494
    381.09205       1.79491
    381.12868       1.29487
    381.16530       0.79483
    381.20193      -0.08020
    381.23855       1.66976
    381.27518       1.91973
    381.31181      -0.95531
    381.34843       0.91966
    381.38506       0.66962
    381.42168       0.29459
    381.45831      -1.33045
    381.49493      -0.20548
    381.53156      -1.33052
    381.56818      -0.33055
    381.60481      -0.95559
    381.64144       0.41938
    381.67806       0.54434
    381.71469      -0.20569
    381.75131      -0.83073
    381.78794       1.91924
    381.82456       0.04420
    381.86119      -0.33083
    381.89781       0.04414
    381.93444      -1.20590
    381.97107       0.79407
    382.00769       2.29403
    382.04432      -1.45600
    382.08094       0.79397
    382.11757      -0.95607
    382.15419      -0.58110
    382.19082      -0.95613
    382.22744      -1.08117
    382.26407      -0.45620
    382.30070      -0.95623
    382.33732       1.04374
    382.37395       0.79370
    382.41057       1.91867
    382.44720      -0.33136
    382.48382       0.04360
    382.52045       0.41857
    382.55707      -0.70646
    382.59370      -0.58149
    382.63033      -0.70653
    382.66695      -1.08156
    382.70358      -0.33159
    382.74020      -0.08162
    382.77683       0.29335
    382.81345      -0.58168
    382.85008       0.41828
    382.88670       0.91825
    382.92333      -1.33178
    382.95996      -0.20681
    382.99658       0.29316
    383.03321       0.16813
    383.06983       1.91810
    383.10646       0.66806
    383.14308      -0.58197
    383.17971       1.29300
    383.21634       0.54297
    383.25296       0.91794
    383.28959       0.29291
    383.32621      -0.83212
    383.36284      -0.45715
    383.39946       0.54282
    383.43609       0.54279
    383.47271      -0.58224
    383.50934      -0.20727
    383.54597      -0.33230
    383.58259       0.91767
    383.61922       0.16764
    383.65584       0.41761
    383.69247       2.04258
    383.72909      -0.58245
    383.76572      -0.08248
    383.80234      -0.95751
    383.83897      -0.58254
    383.87560       1.29243
    383.91222      -0.70759
    383.94885      -0.08262
    383.98547       0.16735
    384.02210       0.54232
    384.05872      -0.33271
    384.09535      -1.08274
    384.13197       0.04223
    384.16860      -0.58279
    384.20523      -1.08282
    384.24185      -1.83285
    384.27848       0.91712
    384.31510      -0.70791
    384.35173       0.16707
    384.38835       0.29204
    384.42498       0.41701
    384.46160       1.04198
    384.49823      -0.33304
    384.53486       0.41693
    384.57148       0.79190
    384.60811      -1.08313
    384.64473      -0.20815
    384.68136      -2.58318
    384.71798      -0.33321
    384.75461       0.66677
    384.79123       1.16674
    384.82786      -0.58329
    384.86449       1.29169
    384.90111      -0.70834
    384.93774      -0.20837
    384.97436      -0.20839
    385.01099      -1.33342
    385.04761       0.29156
    385.08424      -0.33347
    385.12086      -0.58350
    385.15749       0.91648
    385.19412      -0.58355
    385.23074      -0.58357
    385.26737       0.16640
    385.30399      -0.45862
    385.34062       1.54135
    385.37724      -0.83367
    385.41387       0.54130
    385.45049       0.54128
    385.48712      -1.08375
    385.52375      -0.20877
    385.56037      -0.70880
    385.59700       0.91618
    385.63362      -0.33384
    385.67025      -0.83387
    385.70687       0.04111
    385.74350      -1.83392
    385.78012      -0.58394
    385.81675      -1.20896
    385.85338       1.41601
    385.89000      -0.58401
    385.92663      -0.33404
    385.96325      -0.58406
    385.99988       2.66592
    386.03650      -0.45911
    386.07313      -1.33413
    386.10975      -0.58415
    386.14638       0.29083
    386.18301      -0.08420
    386.21963      -0.20922
    386.25626      -1.33424
    386.29288       0.54074
    386.32951       1.91571
    386.36613      -1.33431
    386.40276       1.29067
    386.43938       1.16565
    386.47601      -0.95938
    386.51264      -0.83440
    386.54926      -1.45942
    386.58589      -0.33444
    386.62251      -0.70946
    386.65914      -1.20948
    386.69576       0.54050
    386.73239       0.91547
    386.76901       1.79045
    386.80564       1.41543
    386.84227      -0.33459
    386.87889      -1.95961
    386.91552      -0.20963
    386.95214      -1.83465
    386.98877      -0.08467
    387.02539      -0.95969
    387.06202       0.91529
    387.09864      -0.08473
    387.13527      -0.83475
    387.17190       0.91523
    387.20852       0.16521
    387.24515       0.41519
    387.28177       0.29017
    387.31840      -1.20985
    387.35502       0.79013
    387.39165       0.79011
    387.42827      -0.20991
    387.46490      -0.08493
    387.50153       0.79005
    387.53815       0.91503
    387.57478       0.41502
    387.61140       0.91500
    387.64803      -1.33502
    387.68465      -0.96004
    387.72128       0.53994
    387.75791       0.28992
    387.79453      -0.33509
    387.83116      -1.58511
    387.86778      -0.83513
    387.90441      -0.71015
    387.94103      -0.71017
    387.97766       0.66482
    388.01428      -0.21020
    388.05091      -0.08522
    388.08754      -0.71023
    388.12416      -1.33525
    388.16079       1.16473
    388.19741       0.66471
    388.23404      -1.33530
    388.27066      -0.08532
    388.30729       0.78966
    388.34391      -0.71035
    388.38054       0.41463
    388.41717       0.53962
    388.45379      -1.46040
    388.49042       0.03958
    388.52704      -1.21043
    388.56367       0.53955
    388.60029       0.28954
    388.63692       0.41452
    388.67354       0.16451
    388.71017       0.03949
    388.74680       0.53947
    388.78342       0.41446
    388.82005      -0.33556
    388.85667       0.41443
    388.89330       0.78941
    388.92992       0.41440
    388.96655      -0.46061
    389.00317      -0.58563
    389.03980       0.03936
    389.07643      -1.21066
    389.11305       0.03933
    389.14968       0.28931
    389.18630       0.66430
    389.22293      -0.33571
    389.25955       0.41427
    389.29618      -0.46074
    389.33280       0.78925
    389.36943      -1.46077
    389.40606       1.66422
    389.44268       0.16421
    389.47931       0.41419
    389.51593       0.28918
    389.55256       1.16417
    389.58918       0.91416
    389.62581      -1.21086
    389.66243      -0.83587
    389.69906      -0.08588
    389.73569       0.03911
    389.77231       0.16409
    389.80894      -0.33592
    389.84556       0.28907
    389.88219      -0.46094
    389.91881       0.78905
    389.95544       1.16404
    389.99206       0.78902
    390.02869      -0.46099
    390.06532      -0.83600
    390.10194       0.03899
    390.13857       1.41398
    390.17519      -0.46103
    390.21182       0.28896
    390.24844      -0.46105
    390.28507       0.41394
    390.32169       0.66393
    390.35832      -0.96108
    390.39495       0.28891
    390.43157      -0.33610
    390.46820      -0.21111
    390.50482      -0.58612
    390.54145       0.28887
    390.57807      -1.08614
    390.61470      -1.08615
    390.65132       1.53884
    390.68795       1.16383
    390.72458       1.66382
    390.76120      -0.58619
    390.79783      -1.08620
    390.83445       1.16380
    390.87108      -0.46121
    390.90770      -0.83622
    390.94433      -0.46123
    390.98095      -0.83624
    391.01758      -1.46125
    391.05421      -0.21125
    391.09083      -0.08626
    391.12746       0.91373
    391.16408       0.28872
    391.20071      -1.83628
    391.23733       0.28871
    391.27396      -0.83630
    391.31058       1.28869
    391.34721       0.28869
    391.38384       0.53868
    391.42046      -0.96133
    391.45709       0.78867
    391.49371      -0.21134
    391.53034       0.78865
    391.56696      -0.33635
    391.60359      -0.21136
    391.64021      -0.71136
    391.67684      -1.08637
    391.71347       0.66362
    391.75009      -0.58638
    391.78672      -0.46139
    391.82334      -0.58639
    391.85997       1.16360
    391.89659      -1.21140
    391.93322       0.78859
    391.96984      -0.58641
    392.00647      -1.21142
    392.04310       0.66358
    392.07972      -0.96143
    392.11635      -0.96143
    392.15297       0.03856
    392.18960      -0.96144
    392.22622      -1.33644
    392.26285      -0.46145
    392.29948       0.03855
    392.33610       0.16354
    392.37273      -0.58646
    392.40935      -1.08646
    392.44598       0.53853
    392.48260       1.28853
    392.51923      -1.58647
    392.55585       0.91352
    392.59248      -0.58648
    392.62911       1.66352
    392.66573      -0.71148
    392.70236       0.16351
    392.73898      -0.71149
    392.77561      -0.83649
    392.81223      -0.21149
    392.84886       0.16350
    392.88548       0.28850
    392.92211      -2.33650
    392.95874       2.91350
    392.99536      -1.21150
    393.03199      -0.58650
    393.06861       0.28850
    393.10524      -0.96151
    393.14186       0.91349
    393.17849       0.41349
    393.21511       0.03849
    393.25174       0.16349
    393.28837      -0.33651
    393.32499      -1.21151
    393.36162       1.91349
    393.39824       0.03849
    393.43487       0.03849
    393.47149       0.16349
    393.50812      -0.96151
    393.54474       0.16349
    393.58137       1.03849
    393.61800       0.41349
    393.65462       0.78849
    393.69125      -0.96151
    393.72787       1.28849
    393.76450      -0.33651
    393.80112       1.16350
    393.83775       0.66350
    393.87437       0.66350
    393.91100      -1.21150
    393.94763      -0.46150
    393.98425      -0.33650
    394.02088      -0.46149
    394.05750       0.16351
    394.09413      -2.08649
    394.13075       0.66351
    394.16738       0.91351
    394.20400       1.28852
    394.24063      -2.21148
    394.27726       2.28852
    394.31388      -2.46147
    394.35051      -0.21147
    394.38713      -0.08647
    394.42376      -0.96146
    394.46038      -0.71146
    394.49701      -0.46146
    394.53363       0.28855
    394.57026       0.28855
    394.60689       1.03855
    394.64351      -0.96144
    394.68014       0.41356
    394.71676      -0.58643
    394.75339       0.28857
    394.79001       0.78858
    394.82664       0.91358
    394.86326      -1.08641
    394.89989       0.28859
    394.93652       1.41360
    394.97314       1.78860
    395.00977       0.91361
    395.04639       1.16361
    395.08302      -0.46138
    395.11964      -0.46138
    395.15627      -0.46137
    395.19289      -0.46136
    395.22952      -0.83636
    395.26615      -0.71135
    395.30277       1.03865
    395.33940      -1.08634
    395.37602       1.16367
    395.41265       1.16367
    395.44927       0.53868
    395.48590      -1.58631
    395.52252      -0.08630
    395.55915      -0.08630
    395.59578       0.16371
    395.63240       1.16372
    395.66903      -0.33628
    395.70565       0.78873
    395.74228      -0.08626
    395.77890       1.53875
    395.81553       1.03876
    395.85215       0.03877
    395.88878       1.03877
    395.92541       0.03878
    395.96203      -0.96121
    395.99866      -1.71120
    396.03528      -1.33619
    396.07191      -0.21118
    396.10853      -0.96117
    396.14516       0.53884
    396.18178       0.53885
    396.21841       1.28886
    396.25504      -1.08613
    396.29166       0.53888
    396.32829      -0.08611
    396.36491      -0.58610
    396.40154       0.28891
    396.43816       0.03892
    396.47479       0.16393
    396.51141       0.91394
    396.54804       1.91395
    396.58467       1.53896
    396.62129      -1.96103
    396.65792      -0.83602
    396.69454      -2.08601
    396.73117      -1.58600
    396.76779       0.91402
    396.80442       0.03903
    396.84105      -0.96096
    396.87767      -0.96095
    396.91430       1.53906
    396.95092       0.41408
    396.98755      -0.58591
    397.02417       0.91410
    397.06080       0.91411
    397.09742      -1.08587
    397.13405      -1.21086
    397.17068      -0.96085
    397.20730      -1.21083
    397.24393      -0.83582
    397.28055      -1.33581
    397.31718      -0.58579
    397.35380      -0.21078
    397.39043       0.41423
    397.42705       0.16425
    397.46368       0.78926
    397.50031      -0.33572
    397.53693       0.78929
    397.57356       0.78931
    397.61018      -1.71068
    397.64681      -0.71067
    397.68343       0.16435
    397.72006      -0.83564
[truncated: 59,081 more chars]
