# Supplementary material for: Solvent Controlled Generation of Spin Active Polarons in Two-Dimensional Material under UV Light Irradiation
Source: J Am Chem Soc. 2024 May 2;146(22):15010–8. doi: 10.1021/jacs.3c13296 (PMC11157526; doi:10.1021/jacs.3c13296)
Supplement: Supplementary file 1 — ja3c13296_si_001.zip [file ja3c13296_si_001.zip › Data_archive/EPR-raw-data/Figure-1b-GF-Hexane-dark-90K.txt]

waves=1 length=8192 data=CH1/2 
title= ~
sample= ~
comment= ~
date= 2022/04/28~13:19:36
cf325.000 st120.00 rmfirst fq100.00 md1.0x1
am2.00x100 tc0.03 uF9073.837000 MHz uP0.60000    mW 
accumu= 1
===== CH1 data Wave No.1 ===== 
mT            Intensity 
    175.00000     -13.20613
    175.03663     -11.98360
    175.07325     -14.88625
    175.10988     -15.91410
    175.14650     -20.81713
    175.18313     -22.09536
    175.21975     -21.12378
    175.25638     -18.15238
    175.29300     -15.18117
    175.32963     -10.21015
    175.36626      -6.11433
    175.40288       1.10631
    175.43951      -1.29823
    175.47613      -9.20297
    175.51276     -17.48289
    175.54938     -19.26301
    175.58601     -21.79331
    175.62263     -19.44880
    175.65926     -20.85447
    175.69589     -19.63533
    175.73251     -18.16638
    175.76914     -14.57261
    175.80576     -15.10403
    175.84239     -17.13563
    175.87901     -20.16742
    175.91564     -22.32440
    175.95226     -25.23156
    175.98889     -22.88890
    176.02552     -23.04643
    176.06214     -22.57915
    176.09877     -21.61204
    176.13539     -18.39512
    176.17202     -18.67839
    176.20864     -19.21183
    176.24527     -17.12046
    176.28189     -15.65428
    176.31852     -12.06327
    176.35515     -14.09745
    176.39177     -17.88181
    176.42840     -21.16635
    176.46502     -16.20107
    176.50165     -13.86098
    176.53827     -10.39606
    176.57490      -8.43133
    176.61152      -6.34178
    176.64815      -3.50240
    176.68478      -3.78821
    176.72140      -9.44920
    176.75803     -16.36036
    176.79465     -19.14671
    176.83128     -20.80823
    176.86790     -17.71994
    176.90453     -16.63182
    176.94115     -19.41888
    176.97778     -23.45612
    177.01441     -23.11854
    177.05103     -18.53113
    177.08766     -19.81890
    177.12428     -16.60685
    177.16091     -13.01998
    177.19753      -9.68328
    177.23416     -11.22176
    177.27079     -12.13542
    177.30741     -15.79925
    177.34404     -16.83825
    177.38066     -19.37744
    177.41729     -16.79180
    177.45391     -14.08133
    177.49054     -17.12104
    177.52716     -18.78592
    177.56379     -20.32598
    177.60042     -21.11621
    177.63704     -22.40661
    177.67367     -16.69719
    177.71029     -16.36295
    177.74692     -13.52887
    177.78354     -12.44497
    177.82017     -14.73624
    177.85679     -14.02768
    177.89342     -11.31930
    177.93005      -8.98609
    177.96667     -10.27804
    178.00330     -11.94518
    178.03992     -14.36248
    178.07655     -11.65495
    178.11317     -12.19760
    178.14980     -15.61541
    178.18642     -16.15840
    178.22305     -13.82655
    178.25968      -7.99488
    178.29630      -6.28837
    178.33293      -6.83204
    178.36955      -7.87587
    178.40618      -8.54487
    178.44280      -9.08905
    178.47943      -9.13339
    178.51605     -10.30289
    178.55268     -13.22257
    178.58931     -20.14241
    178.62593     -22.06243
    178.66256     -20.73260
    178.69918     -19.77795
    178.73581     -18.07347
    178.77243     -14.11915
    178.80906     -11.03999
    178.84568      -6.33601
    178.88231      -2.38219
    178.91894      -2.55353
    178.95556      -3.72504
    178.99219      -3.89672
    179.02881      -8.56856
    179.06544      -9.74056
    179.10206     -10.78773
    179.13869      -7.96007
    179.17531      -1.75757
    179.21194      -2.43023
    179.24857      -0.85306
    179.28519       0.22395
    179.32182       1.17580
    179.35844       3.87748
    179.39507       0.57900
    179.43169       0.53036
    179.46832       0.23156
    179.50494      -0.19241
    179.54157       0.38346
    179.57820       0.83417
    179.61482      -4.21528
    179.65145      -9.13989
    179.68807     -13.06466
    179.72470     -16.86460
    179.76132     -19.91470
    179.79795     -18.83995
    179.83457     -17.26537
    179.87120     -18.69094
    179.90783     -18.86668
    179.94445     -17.04257
    179.98108     -17.09363
    180.01770     -17.39484
    180.05433     -14.32121
    180.09095     -15.99774
    180.12758     -16.92443
    180.16420     -14.22628
    180.20083     -10.65329
    180.23746      -5.83045
    180.27408      -7.63277
    180.31071      -8.06025
    180.34733      -5.61288
    180.38396      -1.41567
    180.42058       0.03138
    180.45721      -6.27173
    180.49383     -12.32499
    180.53046     -13.50340
    180.56709     -15.93198
    180.60371     -15.48570
    180.64034     -19.28959
    180.67696     -21.59363
    180.71359     -20.14782
    180.75021     -20.70217
    180.78684     -21.50667
    180.82346     -17.43633
    180.86009     -15.24113
    180.89672     -10.92110
    180.93334     -10.72622
    180.96997      -9.65649
    181.00659      -7.46191
    181.04322      -5.76749
    181.07984      -1.69822
    181.11647      -0.00410
    181.15309       2.31486
    181.18972       5.88368
    181.22635       0.57734
    181.26297      -1.60415
    181.29960       0.96421
    181.33622       5.28242
    181.37285       8.60047
    181.40947       6.54338
    181.44610       5.61114
    181.48272       4.67874
    181.51935       2.87120
    181.55598      -0.06150
    181.59260      -3.74434
    181.62923       1.32266
    181.66585       5.88952
    181.70248       4.83123
    181.73910       6.14779
    181.77573       3.96420
    181.81236       2.78046
    181.84898       3.72157
    181.88561       4.03754
    181.92223       3.35336
    181.95886      10.29403
    181.99548      14.35955
    182.03211      18.04993
    182.06873      17.86515
    182.10536      16.18024
    182.14199      12.74517
    182.17861      12.18497
    182.21524       9.62461
    182.25186       9.18911
    182.28849       9.62846
    182.32511      12.19267
    182.36174      10.63173
    182.39836      10.57065
    182.43499      10.50942
    182.47162      11.82304
    182.50824      14.01153
    182.54487      15.07487
    182.58149      16.13806
    182.61812      13.95111
    182.65474       7.13902
    182.69137       6.95178
    182.72799       2.76441
    182.76462      -1.29812
    182.80125      -3.36078
    182.83787      -3.92359
    182.87450      -3.11154
    182.91112      -2.04963
    182.94775       1.13714
    182.98437       2.44877
    183.02100       4.38525
    183.05762       3.19659
    183.09425       6.13279
    183.13088      10.06885
    183.16750       9.12977
    183.20413       4.19055
    183.24075      -0.99881
    183.27738      -1.68831
    183.31400      -3.87795
    183.35063      -4.94273
    183.38725      -4.75765
    183.42388      -3.82271
    183.46051       1.98710
    183.49713       3.42176
    183.53376       4.23129
    183.57038       2.79067
    183.60701       2.84992
    183.64363       3.90903
    183.68026       3.34300
    183.71688       7.27684
    183.75351       8.96054
    183.79014       5.39410
    183.82676       5.95252
    183.86339       7.88581
    183.90001       2.44396
    183.93664      -0.74803
    183.97326      -2.69015
    184.00989      -4.13241
    184.04651      -7.07480
    184.08314     -12.89233
    184.11977     -15.08499
    184.15639     -16.40279
    184.19302     -16.97073
    184.22964     -13.03880
    184.26627     -11.10700
    184.30289      -9.42534
    184.33952      -4.36881
    184.37614      -2.18742
    184.41277      -3.13116
    184.44940      -8.20003
    184.48602      -4.26904
    184.52265      -5.58818
    184.55927      -3.78245
    184.59590      -0.72686
    184.63252      -2.92140
    184.66915      -3.61607
    184.70577      -3.68587
    184.74240      -3.25580
    184.77903      -6.20087
    184.81565     -10.02107
    184.85228     -11.21640
    184.88890      -8.41186
    184.92553      -8.98245
    184.96215      -8.55317
    184.99878     -14.74902
    185.03540     -16.82000
    185.07203     -16.76612
    185.10866     -15.46236
    185.14528      -9.15873
    185.18191      -7.73024
    185.21853      -3.30187
    185.25516      -2.74863
    185.29178       3.17948
    185.32841       5.23246
    185.36503       6.28531
    185.40166       2.58804
    185.43829      -1.10936
    185.47491       0.69310
    185.51154       0.37044
    185.54816       0.54766
    185.58479      -2.77526
    185.62141      -1.47330
    185.65804       0.32853
    185.69466       1.38023
    185.73129       1.43181
    185.76792       4.35826
    185.80454       2.65959
    185.84117       3.83579
    185.87779       5.01186
    185.91442       6.68781
    185.95104      14.23863
    185.98767      16.03932
    186.02429      16.33990
    186.06092      14.76534
    186.09755      17.31566
    186.13417      19.36586
    186.17080      19.91593
    186.20742      17.84088
    186.24405      17.39071
    186.28067      14.31540
    186.31730      13.61498
    186.35393      10.91444
    186.39055       8.08877
    186.42718       4.88798
    186.46380       3.93706
    186.50043       9.11102
    186.53705      10.28486
    186.57368      11.58358
    186.61030      11.25718
    186.64693      10.05565
    186.68356      13.10400
    186.72018      16.27723
    186.75681      17.82534
    186.79343      17.24833
    186.83006      17.04619
    186.86668      21.09394
    186.90331      23.26657
    186.93993      23.06407
    186.97656      22.86146
    187.01319      22.78372
    187.04981      28.95587
    187.08644      31.75290
    187.12306      32.42480
    187.15969      28.59659
    187.19631      27.26826
    187.23294      29.81480
    187.26956      32.73624
    187.30619      31.15755
    187.34282      27.57874
    187.37944      25.49982
    187.41607      19.79577
    187.45269      11.21661
    187.48932       6.63734
    187.52594       1.68294
    187.56257       0.47843
    187.59919      -0.22620
    187.63582      -3.80595
    187.67245      -6.88581
    187.70907      -9.34079
    187.74570      -9.54588
    187.78232      -4.75110
    187.81895      -0.20642
    187.85557      -1.16187
    187.89220       0.50758
    187.92882       1.92690
    187.96545       0.97111
    188.00208      -1.98479
    188.03870      -4.31581
    188.07533      -7.89695
    188.11195     -10.35319
    188.14858     -11.18456
    188.18520     -10.64103
    188.22183      -8.97262
    188.25845      -7.05433
    188.29508      -3.88615
    188.33171      -5.21808
    188.36833      -5.55012
    188.40496      -7.25728
    188.44158      -5.83955
    188.47821      -3.17193
    188.51483      -0.12943
    188.55146       8.66297
    188.58808      10.70525
    188.62471      10.49741
    188.66134       8.03947
    188.69796       9.08142
    188.73459       9.24825
    188.77121       6.66497
    188.80784       2.08159
    188.84446       0.49809
    188.88109      -1.71052
    188.91771      -1.54424
    188.95434       0.37193
    188.99097       6.66298
    189.02759      10.70393
    189.06422      14.11977
    189.10084      13.78550
    189.13747      17.57612
    189.17409      14.11664
    189.21072      10.65704
    189.24734       9.32233
    189.28397       7.86252
    189.32060       2.02759
    189.35722       3.31756
    189.39385       2.98242
    189.43047       3.14717
    189.46710       1.06181
    189.50372       1.35135
    189.54035      -0.35922
    189.57697      -6.44490
    189.61360      -6.53069
    189.65023      -7.24158
    189.68685      -5.20258
    189.72348      -4.66368
    189.76010      -1.87490
    189.79673       0.16378
    189.83335      -1.79764
    189.86998       0.24083
    189.90660       1.40419
    189.94323       2.81745
    189.97986       3.98060
    190.01648       7.64365
    190.05311       8.18159
    190.08973      11.09443
    190.12636      10.13216
    190.16298       6.91979
    190.19961       5.08231
    190.23623       5.49473
    190.27286       8.53205
    190.30949      10.81926
    190.34611       8.85637
    190.38274       8.64337
    190.41936       8.93027
    190.45599      12.71707
    190.49261      15.75377
    190.52924      12.16536
    190.56586      12.45185
    190.60249      11.23824
    190.63912      13.52452
    190.67574      12.06070
    190.71237      11.72179
    190.74899      12.13276
    190.78562      12.66864
    190.82224      11.70442
    190.85887      10.61509
    190.89550      10.15067
    190.93212      12.31114
    190.96875      10.97151
    191.00537      11.63178
    191.04200      10.79195
    191.07862      10.70202
    191.11525      11.61200
    191.15187      12.89687
    191.18850      13.43164
    191.22513      12.59131
    191.26175      12.25088
    191.29838      14.03535
    191.33500      12.44473
    191.37163       8.22900
    191.40825       4.63818
    191.44488      -1.07775
    191.48150       0.58123
    191.51813       0.36511
    191.55476       0.02390
    191.59138       1.68258
    191.62801       0.59117
    191.66463      -1.00034
    191.70126       2.03305
    191.73788       6.06635
    191.77451       8.22454
    191.81113      10.75764
    191.84776       8.66565
    191.88439      10.32355
    191.92101      18.48137
    191.95764      20.26408
    191.99426      19.17170
    192.03089      19.45422
    192.06751      17.11165
    192.10414      15.64398
    192.14076      13.80122
    192.17739       9.58336
    192.21402       6.86540
    192.25064       8.02235
    192.28727       3.92921
    192.32389       1.08597
    192.36052       2.36764
    192.39714       3.64921
    192.43377       4.55569
    192.47039       7.58707
    192.50702       3.11836
    192.54365       1.52456
    192.58027      -0.31934
    192.61690      -1.28833
    192.65352      -0.25741
    192.69015       4.27341
    192.72677       4.30414
    192.76340       3.95978
    192.80002       1.99033
    192.83665      -1.35422
    192.87328      -5.57386
    192.90990      -4.16859
    192.94653      -0.13841
    192.98315       0.51667
    193.01978       2.54667
    193.05640       5.95157
    193.09303       8.35638
    193.12965       9.63610
    193.16628      12.04073
    193.20291      11.07027
    193.23953       9.72472
    193.27616      11.50408
    193.31278      17.03334
    193.34941      19.06252
    193.38603      18.34161
    193.42266      17.87061
    193.45928      19.39952
    193.49591      18.67833
    193.53254      17.20706
    193.56916      18.48570
    193.60579      13.51425
    193.64241      12.41772
    193.67904      12.57109
    193.71566      13.59937
    193.75229       9.75257
    193.78891       4.15568
    193.82554       0.68370
    193.86217      -2.16337
    193.89879      -5.13553
    193.93542      -5.98277
    193.97204      -5.20510
    194.00867      -3.42752
    194.04529      -1.15003
    194.08192       5.12738
    194.11854       9.90470
    194.15517      10.80694
    194.19180      12.83409
    194.22842      13.86115
    194.26505      14.13812
    194.30167      13.41501
    194.33830      12.44181
    194.37492       9.96853
    194.41155       6.49516
    194.44817       7.89671
    194.48480       3.04817
    194.52143       3.32455
    194.55805       1.85084
    194.59468       2.12704
    194.63130      -0.34683
    194.66793       5.30420
    194.70455       5.95515
    194.74118       8.10602
    194.77780      11.75681
    194.81443      12.53251
    194.85106       8.68312
    194.88768       4.20866
    194.92431       4.35911
    194.96093      10.13448
    194.99756      10.90976
    195.03418      11.05996
    195.07081       9.58508
    195.10743       9.11011
    195.14406       8.13506
    195.18069       8.03493
    195.21731       2.55972
    195.25394       0.83442
    195.29056       5.23405
    195.32719       7.38359
    195.36381       9.03305
    195.40044       6.43243
    195.43707       1.33172
    195.47369       2.60594
    195.51032       0.88007
    195.54694       3.02913
    195.58357       2.67810
    195.62019      -0.54801
    195.65682      -3.14919
    195.69344      -3.37546
    195.73007      -3.47681
    195.76670      -1.82824
    195.80332       5.57025
    195.83995      12.34366
    195.87657      13.99200
    195.91320      13.01525
    195.94982      10.78842
    195.98645      12.18652
    196.02307      12.70953
    196.05970       9.98247
    196.09633      10.25533
    196.13295      10.90311
    196.16958       9.80081
    196.20620      10.69843
    196.24283       8.59598
    196.27945       8.61844
    196.31608       7.64083
    196.35270      11.91315
    196.38933      12.68538
    196.42596      17.70753
    196.46258      19.22961
    196.49921      21.75162
    196.53583      20.52354
    196.57246      20.04539
    196.60908      21.31716
    196.64571      23.08886
    196.68233      24.48548
    196.71896      22.00702
    196.75559      18.40349
    196.79221      13.54988
    196.82884       8.44619
    196.86546       7.34243
    196.90209       2.86360
    196.93871       2.88468
    196.97534       0.28070
    197.01196       1.67664
    197.04859       1.82250
    197.08522       5.09329
    197.12184       8.36400
    197.15847      10.00964
    197.19509      12.90521
    197.23172      16.17570
    197.26834      15.32111
    197.30497      13.21646
    197.34159       8.98673
    197.37822       7.50692
    197.41485       5.02704
    197.45147       6.04709
    197.48810       7.44207
    197.52472       6.21197
    197.56135       2.48180
    197.59797       0.25156
    197.63460       5.52124
    197.67122       7.54085
    197.70785       8.06039
    197.74448       6.07986
    197.78110       4.97425
    197.81773       4.74358
    197.85435       6.38783
    197.89098       3.03201
    197.92760       0.30111
    197.96423       3.32015
    198.00085       7.46412
    198.03748      12.48301
    198.07411      12.12683
    198.11073      17.27058
    198.14736      23.03927
    198.18398      23.43288
    198.22061      19.95142
    198.25723      18.84489
    198.29386      18.61329
    198.33048      17.38162
    198.36711      14.52488
    198.40374      12.66807
    198.44036      15.56119
    198.47699      16.82924
    198.51361      17.72222
    198.55024      20.61514
    198.58686      23.00798
    198.62349      17.27575
    198.66011      17.54346
    198.69674      18.93610
    198.73337      20.20367
    198.76999      18.97117
    198.80662      15.23860
    198.84324      14.00597
    198.87987      15.02326
    198.91649      19.54049
    198.95312      21.18265
    198.98974      23.94974
    199.02637      28.34177
    199.06300      32.23373
    199.09962      33.00062
    199.13625      26.14244
    199.17287      21.90920
    199.20950      20.30089
    199.24612      22.06751
    199.28275      23.08407
    199.31937      19.60056
    199.35600      18.11699
    199.39263      15.63335
    199.42925      17.64964
    199.46588      17.91587
    199.50250      13.80703
    199.53913       4.44813
    199.57575       5.33916
    199.61238       5.85512
    199.64901       6.62102
    199.68563       6.13686
    199.72226       1.52763
    199.75888       1.66833
    199.79551       4.05897
    199.83213       0.69955
    199.86876       3.34006
    199.90538       2.98051
    199.94201       6.12089
    199.97864      12.26121
    200.01526      14.02647
    200.05189      14.54166
    200.08851      15.18179
    200.12514      17.32185
    200.16176      15.08685
    200.19839      12.60179
    200.23501       9.11667
    200.27164       7.50648
    200.30827       7.89623
    200.34489       8.28592
    200.38152       9.55054
    200.41814      10.06511
    200.45477      13.20460
    200.49139      13.09404
    200.52802      12.85842
    200.56464      13.62273
    200.60127      11.63698
    200.63790       9.77617
    200.67452      10.41530
    200.71115       6.55437
    200.74777      -1.05662
    200.78440      -1.29268
    200.82102      -1.52879
    200.85765       4.11003
    200.89427       7.49879
    200.93090       9.63749
    200.96753       7.90113
    201.00415      10.91471
    201.04078      15.05324
    201.07740      17.19170
    201.11403      16.58010
    201.15065      18.09344
    201.18728      15.73172
    201.22390      13.74494
    201.26053      12.25810
    201.29716      10.02121
    201.33378      12.15925
    201.37041      12.17223
    201.40703      14.06016
    201.44366      12.44803
    201.48028      13.08583
    201.51691      12.47358
    201.55353      11.36127
    201.59016      10.24891
    201.62679      11.01148
    201.66341      10.27400
    201.70004      11.91146
    201.73666      10.79886
    201.77329      11.93620
    201.80991       5.82348
    201.84654      -2.53929
    201.88316      -6.27712
    201.91979      -8.89001
    201.95642     -10.12795
    201.99304      -9.99095
    202.02967      -8.72901
    202.06629      -8.46712
    202.10292      -7.58029
    202.13954      -7.31852
    202.17617     -10.55681
    202.21279      -9.42015
    202.24942      -9.40854
    202.28605     -10.52200
    202.32267     -13.88550
    202.35930     -13.24907
    202.39592     -12.73769
    202.43255     -10.47636
    202.46917     -10.34009
    202.50580      -9.57888
    202.54242      -6.06772
    202.57905      -2.30662
    202.61568       5.32943
    202.65230       9.59043
    202.68893      14.22637
    202.72555      14.36225
    202.76218      13.99808
    202.79880      13.75886
    202.83543       6.01958
    202.87205       4.28025
    202.90868       1.66586
    202.94531       4.92642
    202.98193       1.56193
    203.01856      -0.92762
    203.05518      -3.04222
    203.09181      -4.03187
    203.12843      -6.64658
    203.16506      -5.76134
    203.20168      -0.00115
    203.23831       1.00898
    203.27494       4.01906
    203.31156       2.65409
    203.34819       0.16407
    203.38481      -2.70101
    203.42144      -0.56614
    203.45806       2.94368
    203.49469       4.32845
    203.53131       5.21317
    203.56794       5.34783
    203.60457       3.60744
    203.64119       2.11700
    203.67782       6.12651
    203.71444       7.13597
    203.75107       6.14537
    203.78769       9.27973
    203.82432      10.03903
    203.86094      16.67329
    203.89757      24.80749
    203.93420      24.56664
    203.97082      23.57574
    204.00745      21.08479
    204.04407      19.71879
    204.08070      16.22774
    204.11732      15.36164
    204.15395      10.62049
    204.19058      10.37930
    204.22720      12.63805
    204.26383      11.02175
    204.30045       3.65540
    204.33708       0.66400
    204.37370       2.17256
    204.41033       5.55606
    204.44695       8.56451
    204.48358       5.19792
    204.52021      -0.41872
    204.55683      -0.41041
    204.59346       0.09785
    204.63008       2.73106
    204.66671       5.11422
    204.70333       5.49734
    204.73996       4.50540
    204.77658       6.26342
    204.81321      13.14639
    204.84984      17.52932
    204.88646      22.78719
    204.92309      24.29502
    204.95971      26.17780
    204.99634      21.81053
    205.03296      16.31822
    205.06959      15.95086
    205.10621      13.08345
    205.14284       9.46600
    205.17947       9.47349
    205.21609       8.23094
    205.25272       8.11335
    205.28934       5.74571
    205.32597       2.12802
    205.36259       2.38529
    205.39922      -0.48249
    205.43584      -0.72532
    205.47247       1.65681
    205.50910       1.41389
    205.54572       4.04593
    205.58235       5.92792
    205.61897       5.05986
    205.65560       2.19176
    205.69222       2.57362
    205.72885      -0.91957
    205.76547      -0.16281
    205.80210      -2.03109
    205.83873      -3.89941
    205.87535      -6.14278
    205.91198      -7.01120
    205.94860      -8.25465
    205.98523      -1.49816
    206.02185       7.00830
    206.05848      13.01470
    206.09510      11.14607
    206.13173      18.02739
    206.16836      17.53366
    206.20498      20.16490
    206.24161      18.79609
    206.27823      15.30223
    206.31486      11.93334
    206.35148      13.43940
    206.38811      12.19541
    206.42473      11.95139
    206.46136       8.33232
    206.49799       9.08820
    206.53461       6.34405
    206.57124       4.72485
    206.60786       5.60561
    206.64449       3.98633
    206.68111       3.61700
    206.71774       1.74763
    206.75436       2.50322
    206.79099       3.63377
    206.82762       4.51428
    206.86424       4.26974
    206.90087       5.90017
    206.93749       5.78055
    206.97412       5.78589
    207.01074       4.29119
    207.04737       4.29644
    207.08399       6.55166
    207.12062       8.30684
    207.15725       5.81197
    207.19387       2.44206
    207.23050      -3.30288
    207.26712      -6.92287
    207.30375     -11.16790
    207.34037     -10.41297
    207.37700     -14.78308
    207.41362     -17.90323
    207.45025     -19.89842
    207.48688     -22.26865
    207.52350     -20.13892
    207.56013     -15.13423
    207.59675     -12.00458
    207.63338      -8.87497
    207.67000      -6.62039
    207.70663      -6.36586
    207.74325      -7.86137
    207.77988      -5.85691
    207.81651      -5.85250
    207.85313      -3.72312
    207.88976      -3.84379
    207.92638      -5.46449
    207.96301      -5.08523
    207.99963      -4.70601
    208.03626      -2.20183
    208.07288      -2.69768
    208.10951       2.55642
    208.14614       2.06049
    208.18276       2.81452
    208.21939       3.06851
    208.25601      -0.67753
    208.29264       0.20138
    208.32926      -0.79474
    208.36589      -0.16590
    208.40251       0.46290
    208.43914      -0.03333
    208.47577       2.09540
    208.51239       1.34909
    208.54902       1.10274
    208.58564       2.85636
    208.62227       3.48494
    208.65889      -0.01152
    208.69552      -1.88301
    208.73215      -1.25454
    208.76877       1.62389
    208.80540       9.37729
    208.84202      13.13065
    208.87865      16.75898
    208.91527      16.63727
    208.95190      13.51552
    208.98852       6.76874
    209.02515       6.27192
    209.06178       3.65006
    209.09840       3.15317
    209.13503       6.65625
    209.17165       5.78429
    209.20828       5.03729
    209.24490       7.54026
    209.28153       9.66819
    209.31815       8.54609
    209.35478       8.54896
    209.39141       5.30178
    209.42803       9.17958
    209.46466       9.93234
    209.50128      13.56006
    209.53791      11.31275
    209.57453       9.19041
    209.61116       9.44303
    209.64778      12.69562
    209.68441      16.32317
    209.72104      12.32569
    209.75766      11.07818
    209.79429      11.45563
    209.83091      11.70805
    209.86754       8.08543
    209.90416       6.08778
    209.94079       3.71510
    209.97741      -2.03261
    210.01404       2.96964
    210.05067       1.47186
    210.08729       0.22404
    210.12392      -1.27381
    210.16054      -1.64669
    210.19717      -2.14460
    210.23379      -1.76755
    210.27042      -2.01552
    210.30704       3.11146
    210.34367       6.48842
    210.38030       3.11535
    210.41692       0.24224
    210.45355      -3.38090
    210.49017      -2.25407
    210.52680      -0.37728
    210.56342       2.12449
    210.60005       3.00122
    210.63667       3.87792
    210.67330       3.62959
    210.70993       2.75623
    210.74655       5.25784
    210.78318       7.75942
    210.81980      10.51096
    210.85643       4.76248
    210.89305       5.38896
    210.92968       4.76541
    210.96630       1.39183
    211.00293      -0.85678
    211.03956       1.51958
    211.07618       2.77091
    211.11281       4.89721
    211.14943       5.27348
    211.18606       3.02472
    211.22268       5.40093
    211.25931       8.90210
    211.29593       9.27825
    211.33256       7.40437
    211.36919       5.28046
    211.40581       5.28152
    211.44244       3.65755
    211.47906       2.78355
    211.51569       4.53452
    211.55231       3.66046
    211.58894       4.41137
    211.62556       9.66226
    211.66219      11.53811
    211.69882      13.66393
    211.73544      13.91473
    211.77207      16.04050
    211.80869      14.04123
    211.84532       8.91694
    211.88194       6.66763
    211.91857       0.04328
    211.95519      -0.33110
    211.99182      -1.83050
    212.02845      -2.45493
    212.06507      -6.95439
    212.10170      -7.32888
    212.13832      -3.70340
    212.17495      -1.82794
    212.21157      -3.32751
    212.24820      -4.45211
    212.28482      -5.95174
    212.32145      -4.20139
    212.35808      -5.57607
    212.39470      -5.70078
    212.43133      -8.82552
    212.46795      -9.20028
    212.50458      -4.20007
    212.54120      -2.19989
    212.57783      -0.19973
    212.61445      -2.32460
    212.65108       0.30050
    212.68771       3.30058
    212.72433       5.30063
    212.76096       2.30065
    212.79758       1.42565
    212.83421       1.05062
    212.87083       1.67556
    212.90746      -2.07452
    212.94408       2.92537
    212.98071       5.30024
    213.01734      10.80008
    213.05396      14.92489
    213.09059      13.54968
    213.12721      10.42444
    213.16384      10.79918
    213.20046       7.29890
    213.23709       6.54858
    213.27372       9.67324
    213.31034       7.54788
    213.34697       3.92249
    213.38359       5.67208
    213.42022       7.42164
    213.45684       7.42118
    213.49347       6.17069
    213.53009       6.29518
    213.56672       5.29464
    213.60335       8.41908
    213.63997       6.29349
    213.67660       3.66788
    213.71322       1.16725
    213.74985       6.29159
    213.78647       1.16591
    213.82310       1.29020
    213.85972       3.78947
    213.89635       4.03872
    213.93298       6.28794
    213.96960       9.41213
    214.00623       6.78631
    214.04285       7.78546
    214.07948       8.65959
    214.11610       8.53369
    214.15273       8.28277
    214.18935       8.03183
    214.22598       7.65587
    214.26261       6.27988
    214.29923       9.52887
    214.33586       3.90283
    214.37248       0.52677
    214.40911       1.27570
    214.44573       0.27459
    214.48236       2.02347
    214.51898       3.52232
    214.55561       7.02115
    214.59224       8.76996
    214.62886      10.26875
    214.66549      13.14251
    214.70211      13.26625
    214.73874      10.51497
    214.77536       6.38867
    214.81199       4.51234
    214.84861       3.76100
    214.88524       2.38463
    214.92187       3.63324
    214.95849       4.88183
    214.99512       3.88040
    215.03174       0.50395
    215.06837      -3.12253
    215.10499      -4.24902
    215.14162       2.12446
    215.17824       5.87292
    215.21487       5.37136
    215.25150       4.86978
    215.28812       4.36818
    215.32475       6.49156
    215.36137       7.36492
    215.39800       7.11326
    215.43462      11.48658
    215.47125       7.23487
    215.50787       4.48315
    215.54450       3.10641
    215.58113       3.35464
    215.61775       4.47786
    215.65438       5.85105
    215.69100       9.97423
    215.72763      14.34739
    215.76425      14.72052
    215.80088      10.21864
    215.83750       4.59174
    215.87413       2.83981
    215.91076      -0.03713
    215.94738      -2.78909
    215.98401      -3.54107
    216.02063      -0.41807
    216.05726       1.32991
    216.09388       4.32787
    216.13051       8.07581
    216.16713      10.94874
    216.20376      10.69664
    216.24039      10.19453
    216.27701      11.69239
    216.31364      11.94024
    216.35026       9.68807
    216.38689      11.31088
    216.42351       8.68368
    216.46014      12.18145
    216.49676      16.05421
    216.53339      12.30195
    216.57002       8.67467
    216.60664       3.67237
    216.64327       5.92005
    216.67989       2.29272
    216.71652      -2.20963
    216.75314      -4.33700
    216.78977      -3.21439
    216.82639      -0.59179
    216.86302       3.28078
    216.89965       3.27834
    216.93627       6.15089
    216.97290       7.14841
    217.00952       3.27092
    217.04615       1.01841
    217.08277      -0.23412
    217.11940      -0.11166
    217.15602       1.01078
    217.19265       4.63320
    217.22928       2.38061
    217.26590       5.25300
    217.30253       6.50037
    217.33915       8.12273
    217.37578       7.37007
    217.41240       3.99239
    217.44903       2.61470
    217.48565      -2.51301
    217.52228       1.48426
    217.55891       7.48152
    217.59553       9.60376
    217.63216       7.85099
    217.66878       9.84820
    217.70541       9.84539
    217.74203      13.59257
    217.77866      10.21473
    217.81529       7.08688
    217.85191       2.45901
    217.88854      -3.79388
    217.92516      -7.04678
    217.96179     -12.42469
    217.99841     -16.92762
    218.03504     -18.18057
    218.07166     -17.18353
    218.10829     -16.93650
    218.14492     -17.18950
    218.18154     -14.06750
    218.21817     -11.69553
    218.25479      -8.82356
    218.29142      -4.70161
    218.32804      -4.70468
    218.36467      -2.08276
    218.40129      -0.21085
    218.43792      -0.08896
    218.47455      -2.34209
    218.51117      -5.47022
    218.54780      -2.84838
    218.58442      -3.47654
    218.62105      -6.47972
    218.65767      -5.35792
    218.69430      -3.73613
    218.73092      -2.11435
    218.76755       1.00741
    218.80418       4.62916
    218.84080       5.25090
    218.87743       5.37262
    218.91405       1.61933
    218.95068       6.24102
    218.98730       5.23770
    219.02393       3.85937
    219.06055       4.10602
    219.09718      -0.14733
    219.13381       2.22429
    219.17043       1.72091
    219.20706       1.46751
    219.24368       2.33910
    219.28031       0.83567
    219.31693       5.08224
    219.35356       6.57879
    219.39018       7.32533
    219.42681       0.07185
    219.46344      -3.55664
    219.50006      -4.81014
    219.53669      -4.18865
    219.57331      -3.31718
    219.60994       0.05428
    219.64656       1.80073
    219.68319       4.79717
    219.71981       4.79360
    219.75644       6.29001
    219.79307       4.28641
    219.82969      -0.71720
    219.86632      -3.22082
    219.90294      -9.22446
    219.93957      -8.97810
    219.97619     -10.48176
    220.01282      -6.61043
    220.04944      -3.48911
    220.08607      -7.36780
    220.12270      -8.12151
    220.15932     -10.75023
    220.19595      -7.00395
    220.23257      -6.63269
    220.26920      -4.26144
    220.30582      -2.76520
    220.34245      -3.51897
    220.37907      -2.77275
    220.41570      -4.27655
    220.45233      -3.90535
    220.48895      -5.28417
    220.52558      -6.66299
    220.56220      -4.16683
    220.59883      -5.42068
    220.63545      -5.54954
    220.67208      -5.55340
    220.70870      -9.05728
    220.74533     -10.56117
    220.78196      -8.56507
    220.81858      -9.94398
    220.85521     -13.57290
    220.89183     -14.57683
    220.92846     -11.08077
    220.96508      -9.58472
    221.00171     -12.58868
    221.03833     -15.21766
    221.07496     -18.09663
    221.11159     -18.10062
    221.14821     -16.47963
    221.18484     -13.48363
    221.22146     -10.98765
    221.25809     -10.61668
    221.29471      -9.62072
    221.33134     -11.99977
    221.36796     -12.37882
    221.40459     -11.13289
    221.44122      -7.01196
    221.47784      -5.26605
    221.51447      -3.64514
    221.55109      -7.14924
    221.58772      -4.15336
    221.62434      -4.40748
    221.66097      -4.66161
    221.69759      -3.66574
    221.73422      -3.66989
    221.77085      -3.67405
    221.80747      -2.05321
    221.84410      -0.93238
    221.88072      -1.31156
    221.91735       1.80924
    221.95397       2.93005
    221.99060      -0.94916
    222.02723      -3.57837
    222.06385      -5.08260
    222.10048      -8.46183
    222.13710      -9.09107
    222.17373      -9.47031
    222.21035     -10.22457
    222.24698     -15.85383
    222.28360     -16.23310
    222.32023     -14.73738
    222.35686     -11.36667
    222.39348      -6.99596
    222.43011      -9.25027
    222.46673      -6.37958
    222.50336      -8.00889
    222.53998      -9.38822
    222.57661      -8.89255
    222.61323      -8.64689
    222.64986     -11.52624
    222.68649     -14.40559
    222.72311     -15.65995
    222.75974     -14.53932
    222.79636     -11.91869
    222.83299      -9.17308
    222.86961     -10.05247
    222.90624      -6.55686
    222.94286      -7.68626
    222.97949      -8.56567
    223.01612      -8.19509
    223.05274      -9.07452
    223.08937      -0.95394
    223.12599      -2.08338
    223.16262      -4.46282
    223.19924      -7.71727
    223.23587     -11.47173
    223.27249     -12.35119
    223.30912     -15.23066
    223.34575     -14.73513
    223.38237     -11.36461
    223.41900     -13.61910
    223.45562     -13.62360
    223.49225     -12.25310
    223.52887      -8.75760
    223.56550      -7.26211
    223.60212      -5.39163
    223.63875      -2.14615
    223.67538      -1.27568
    223.71200      -0.28021
    223.74863      -1.53475
    223.78525       0.96070
    223.82188      -0.29385
    223.85850       0.07660
    223.89513      -1.30297
    223.93175       1.19247
    223.96838       0.06290
    224.00501       2.68332
    224.04163       0.80374
    224.07826       2.42415
    224.11488       4.29455
    224.15151       3.78996
    224.18813       3.66035
    224.22476       3.90575
    224.26138       1.15113
    224.29801       1.39651
    224.33464       0.76689
    224.37126       4.88726
    224.40789       6.63263
    224.44451       7.12800
    224.48114       8.99835
    224.51776       9.11871
    224.55439       5.23906
    224.59101       2.60941
    224.62764       3.10475
    224.66427       3.47508
    224.70089      -0.02958
    224.73752      -2.53426
    224.77414      -6.41393
    224.81077      -9.04361
    224.84739      -8.92330
    224.88402     -11.30298
    224.92064     -10.43268
    224.95727     -13.43737
    224.99390     -13.56707
    225.03052      -9.19677
    225.06715      -7.45148
    225.10377      -5.20619
    225.14040      -4.21091
    225.17702       0.53437
    225.21365       4.40465
    225.25027       7.77493
    225.28690       9.02020
    225.32353       7.51547
    225.36015       1.26073
    225.39678      -1.36901
    225.43340      -3.62375
    225.47003      -8.25349
    225.50665      -9.88324
    225.54328      -9.13799
    225.57990     -10.39275
    225.61653      -8.64751
    225.65316     -10.15227
    225.68978     -11.03203
    225.72641     -13.53680
    225.76303     -12.79156
    225.79966     -17.29634
    225.83628     -15.80111
    225.87291     -17.80589
    225.90953     -15.31067
    225.94616     -10.69045
    225.98279      -9.94523
    226.01941      -8.32502
    226.05604      -4.70481
    226.09266      -3.58460
    226.12929       0.66060
    226.16591      -1.21919
    226.20254       0.02601
    226.23916      -4.85379
    226.27579      -3.10860
    226.31242      -5.73840
    226.34904      -8.99321
    226.38567     -11.74802
    226.42229     -14.37783
    226.45892     -19.88264
    226.49554     -20.01245
    226.53217     -21.14227
    226.56880     -19.89709
    226.60542     -19.90191
    226.64205     -15.03173
    226.67867     -13.78656
    226.71530     -13.04138
    226.75192     -15.29621
    226.78855     -16.17603
    226.82517     -12.55586
    226.86180      -6.81069
    226.89843     -10.69053
    226.93505     -13.82036
    226.97168     -15.07520
    227.00830     -18.45503
    227.04493     -20.45987
    227.08155     -18.08970
    227.11818     -14.21954
    227.15480     -10.22438
    227.19143      -3.85422
    227.22806       4.01593
    227.26468       3.13609
    227.30131       4.25625
    227.33793       3.25140
    227.37456       5.99656
    227.41118       5.36671
    227.44781       2.61187
    227.48443      -1.76798
    227.52106      -4.89783
    227.55769      -3.40268
    227.59431      -1.53253
    227.63094      -1.91237
    227.66756      -2.41722
    227.70419      -6.29707
    227.74081      -7.80192
    227.77744      -9.68177
    227.81406      -9.81162
    227.85069      -9.19147
    227.88732      -7.19633
    227.92394      -4.45118
    227.96057       1.79397
    227.99719       0.78912
    228.03382      -2.71573
    228.07044      -5.34558
    228.10707      -3.97543
    228.14369      -4.98028
    228.18032      -7.23513
    228.21695      -9.36498
    228.25357      -4.49483
    228.29020      -3.12468
    228.32682      -3.50453
    228.36345      -5.25937
    228.40007      -2.51422
    228.43670       1.98093
    228.47332       5.35108
    228.50995       4.34624
    228.54658       3.21639
    228.58320       1.58655
    228.61983       2.58170
    228.65645       1.20186
    228.69308      -1.17798
    228.72970      -1.18282
    228.76633      -1.93766
    228.80295      -0.81750
    228.83958      -0.32234
    228.87621       0.92282
    228.91283       2.54299
    228.94946       4.78815
    228.98608       5.78332
    229.02271       1.90348
    229.05933       1.14865
    229.09596       0.26882
    229.13258      -2.36101
    229.16921      -2.36583
    229.20584      -8.49566
    229.24246     -11.50049
    229.27909     -11.38031
    229.31571      -8.38513
    229.35234      -4.51495
    229.38896      -4.89477
    229.42559      -4.02459
    229.46221      -5.90440
    229.49884      -3.28422
    229.53547       0.96097
    229.57209       5.20616
    229.60872       8.07635
    229.64534       9.07155
    229.68197       8.06674
    229.71859       6.81194
    229.75522       5.18214
    229.79184       2.30234
    229.82847      -1.20245
    229.86510       1.66775
    229.90172       1.53796
    229.93835      -1.59183
    229.97497      -3.47162
    230.01160      -4.97640
    230.04822      -7.10618
    230.08485     -10.11096
    230.12147     -12.61574
    230.15810     -13.37052
    230.19473     -15.37529
    230.23135     -17.50506
    230.26798     -16.50983
    230.30460     -16.51460
    230.34123     -18.76936
    230.37785     -19.27412
    230.41448     -15.02888
    230.45110     -14.40863
    230.48773     -18.53838
    230.52436     -20.54313
    230.56098     -20.92288
    230.59761     -22.55262
    230.63423     -21.43236
    230.67086     -20.93710
    230.70748     -19.06684
    230.74411     -18.82157
    230.78073     -13.70129
    230.81736      -5.45602
    230.85399      -0.33574
    230.89061       2.03454
    230.92724       4.40482
    230.96386       4.52511
    231.00049       4.27040
    231.03711       4.39070
    231.07374       5.38599
    231.11037      10.38130
    231.14699      10.87660
    231.18362       5.99691
    231.22024       1.24222
    231.25687      -6.13747
    231.29349      -6.51715
    231.33012      -5.27182
    231.36674      -2.40150
    231.40337       0.21883
    231.44000       2.96416
    231.47662       2.08450
    231.51325       4.32984
    231.54987       3.70019
    231.58650       0.94554
    231.62312      -1.93411
    231.65975      -4.68875
    231.69637      -9.94339
    231.73300     -11.32303
    231.76963     -14.95266
    231.80625     -17.45729
    231.84288     -16.83691
    231.87950     -18.46653
    231.91613     -18.47114
    231.95275     -17.85076
    231.98938     -15.35536
    232.02600      -9.73496
    232.06263      -5.73956
    232.09926      -5.61916
    232.13588      -6.12374
    232.17251      -7.00333
    232.20913      -9.00791
    232.24576      -5.88749
    232.28238      -5.64206
    232.31901     -11.02162
    232.35563     -14.52618
    232.39226     -15.15574
    232.42889     -22.16029
    232.46551     -20.66484
    232.50214     -18.29439
    232.53876     -15.54892
    232.57539     -12.92846
    232.61201     -12.93299
    232.64864     -15.56251
    232.68526     -18.81703
    232.72189     -19.69654
    232.75852     -16.45105
    232.79514     -14.20556
    232.83177     -18.71005
    232.86839     -20.21455
    232.90502     -19.96904
    232.94164     -16.84852
    232.97827     -13.22800
    233.01489     -18.35747
    233.05152     -23.48694
    233.08815     -22.86641
    233.12477     -23.24586
    233.16140     -22.37531
    233.19802     -19.87976
    233.23465     -20.00920
    233.27127     -18.26364
    233.30790     -15.89307
    233.34452     -14.27249
    233.38115      -9.40191
    233.41778      -6.28133
    233.45440      -3.66074
    233.49103      -1.04014
    233.52765       1.20546
    233.56428       0.95107
    233.60090      -1.17831
    233.63753      -8.30769
    233.67415     -12.18707
    233.71078     -15.44144
    233.74741     -17.32080
    233.78403     -16.20016
    233.82066     -14.82951
    233.85728     -10.95885
    233.89391      -4.46319
    233.93053      -5.46752
    233.96716      -9.59685
    234.00378     -10.47617
    234.04041      -9.35549
    234.07704      -7.10980
    234.11366      -6.48910
    234.15029      -9.86840
    234.18691     -11.49769
    234.22354      -5.87697
    234.26016      -8.88125
    234.29679      -9.01052
    234.33341     -11.01479
    234.37004      -8.51905
    234.40667      -8.02330
    234.44329      -7.52754
    234.47992      -9.65678
    234.51654      -5.78602
    234.55317      -0.66524
    234.58979       2.45554
    234.62642       1.70132
    234.66304       1.57211
    234.69967      -2.43209
    234.73630      -3.06128
    234.77292       0.68453
    234.80955       1.55535
    234.84617      -0.44882
    234.88280       0.29701
    234.91942       0.54285
    234.95605       1.41370
    234.99267       0.28455
    235.02930      -5.46959
    235.06593      -5.34872
    235.10255      -6.97785
    235.13918      -5.85697
    235.17580      -5.11108
    235.21243      -4.36519
    235.24905      -0.61929
    235.28568       1.12662
    235.32230      -0.00246
    235.35893      -3.88154
    235.39556      -7.13561
    235.43218      -7.13967
    235.46881      -6.76873
    235.50543     -12.52278
    235.54206     -18.02682
    235.57868     -20.28085
    235.61531     -18.15988
    235.65194     -16.41390
    235.68856     -16.04291
    235.72519     -18.04691
    235.76181     -15.17591
    235.79844     -13.17990
    235.83506     -11.43388
    235.87169     -11.18786
    235.90831     -11.81682
    235.94494     -15.82078
    235.98157     -16.82474
    236.01819     -17.57868
    236.05482     -20.33262
    236.09144     -19.33655
    236.12807     -19.34047
    236.16469     -16.59438
    236.20132     -16.72329
    236.23794     -12.22719
    236.27457      -8.73108
    236.31120      -6.98496
    236.34782      -3.73884
    236.38445      -6.11770
    236.42107      -8.37156
    236.45770      -8.75041
    236.49432      -8.00426
    236.53095      -7.25809
    236.56757      -7.13692
    236.60420     -11.26574
    236.64083     -13.14455
    236.67745     -12.39836
    236.71408     -12.77715
    236.75070     -11.28094
    236.78733      -8.53472
    236.82395      -2.16349
    236.86058      -2.91725
    236.89720      -2.67101
    236.93383      -4.79976
    236.97046      -8.80349
    237.00708     -11.80722
    237.04371      -9.68595
    237.08033      -8.56466
    237.11696      -3.81836
    237.15358      -6.57206
    237.19021      -8.32575
    237.22683     -11.32943
    237.26346     -11.08310
    237.30009     -10.83676
    237.33671     -10.46542
    237.37334     -11.71907
    237.40996      -9.97270
    237.44659      -8.22633
    237.48321      -8.10495
    237.51984      -9.10857
    237.55646      -7.36217
    237.59309      -5.49076
    237.62972      -7.61935
    237.66634      -7.99793
    237.70297      -8.25150
    237.73959     -10.25505
    237.77622      -7.88361
    237.81284      -8.63715
    237.84947      -6.64068
    237.88609      -7.76921
    237.92272      -6.64772
    237.95935      -6.65123
    237.99597      -5.52973
    238.03260      -8.03322
    238.06922      -8.91170
    238.10585     -10.41517
    238.14247     -11.41863
    238.17910     -13.92208
    238.21572     -17.67553
    238.25235     -21.55396
    238.28898     -19.43239
    238.32560     -16.18581
    238.36223     -12.81421
    238.39885     -13.81761
    238.43548     -13.44601
    238.47210     -10.44938
    238.50873     -14.32776
    238.54535     -15.83112
    238.58198     -16.08447
    238.61861     -12.46281
    238.65523      -9.09115
    238.69186      -9.59447
    238.72848     -11.09779
    238.76511     -18.35110
    238.80173     -20.72939
    238.83836     -16.73268
    238.87498     -13.73596
    238.91161     -14.23923
    238.94824     -11.11749
    238.98486      -8.37074
    239.02149     -10.37398
    239.05811      -9.50221
    239.09474      -9.00543
    239.13136      -6.38364
    239.16799      -4.26184
    239.20461      -5.14004
    239.24124      -7.76822
    239.27787      -7.39639
    239.31449      -8.52456
    239.35112     -11.65271
    239.38774     -12.40586
    239.42437     -14.78399
    239.46099     -14.28712
    239.49762     -11.04023
    239.53424     -14.04334
    239.57087     -10.67143
    239.60750      -6.92452
    239.64412      -6.55260
    239.68075      -8.30566
    239.71737     -11.93372
    239.75400     -12.18676
    239.79062     -10.43980
    239.82725     -10.81783
    239.86387      -9.19584
    239.90050      -8.57385
    239.93713     -10.20185
    239.97375     -11.45483
    240.01038     -14.95781
    240.04700     -17.08578
    240.08363     -12.58873
    240.12025     -13.34168
    240.15688     -12.96962
    240.19351     -13.97254
    240.23013     -10.35046
    240.26676     -12.10337
    240.30338     -12.73126
    240.34001     -11.35915
    240.37663     -10.48703
    240.41326     -10.98989
    240.44988     -10.49275
    240.48651      -9.99559
    240.52314     -13.24842
    240.55976     -16.00125
    240.59639     -18.37906
    240.63301     -22.38186
    240.66964     -24.25966
    240.70626     -22.01245
    240.74289     -20.26522
    240.77951     -17.76798
    240.81614     -20.27073
    240.85277     -15.64847
    240.88939     -14.65120
    240.92602     -14.40392
    240.96264     -15.28164
    240.99927     -14.53434
    241.03589     -14.78703
    241.07252     -14.28970
    241.10914     -13.29237
    241.14577     -10.54503
    241.18240      -8.54768
    241.21902      -8.30031
    241.25565      -7.05294
    241.29227      -9.68055
    241.32890      -6.55816
    241.36552      -4.43575
    241.40215      -1.68834
    241.43877      -4.19091
    241.47540      -8.31847
    241.51203     -11.19602
    241.54865     -10.94856
    241.58528     -13.82609
    241.62190     -18.07861
    241.65853     -20.08112
    241.69515     -16.70862
    241.73178     -15.33610
    241.76840     -15.46358
    241.80503     -15.09104
    241.84166     -11.71850
    241.87828      -9.47094
    241.91491     -10.09837
    241.95153     -10.60079
    241.98816      -9.22820
    242.02478      -6.60560
    242.06141      -5.10799
    242.09803      -5.86037
    242.13466      -6.36274
    242.17129      -4.49009
    242.20791      -8.11744
    242.24454     -12.24477
    242.28116     -12.24709
    242.31779     -12.24940
    242.35441     -15.50170
    242.39104     -20.62899
    242.42766     -20.75627
    242.46429     -21.00854
    242.50092     -18.13579
    242.53754     -14.51304
    242.57417      -8.01527
    242.61079      -0.01750
    242.64742       6.10529
    242.68404       5.10309
    242.72067       2.97590
    242.75729       2.34873
    242.79392       3.09656
    242.83055       1.21940
    242.86717       2.84226
    242.90380       5.34013
    242.94042       1.58801
    242.97705      -1.66410
    243.01367      -4.79120
    243.05030      -7.91829
    243.08692      -8.92037
    243.12355      -8.67243
    243.16018     -10.67448
    243.19680     -13.42653
    243.23343     -16.42856
    243.27005     -16.68058
    243.30668     -14.80758
    243.34330     -13.43458
    243.37993     -12.06156
    243.41655     -11.18854
    243.45318     -11.31550
    243.48981      -9.69245
    243.52643     -12.94439
    243.56306     -13.19632
    243.59968     -13.82323
    243.63631     -17.82514
    243.67293     -17.32703
    243.70956     -17.82891
    243.74618     -18.33078
    243.78281     -22.08264
    243.81944     -19.33449
    243.85606     -13.33632
    243.89269     -12.58814
    243.92931     -11.33996
    243.96594     -10.84176
    244.00256     -13.46854
    244.03919      -8.84532
    244.07581      -2.72209
    244.11244      -5.22384
    244.14907      -2.22558
    244.18569      -1.10231
    244.22232       1.52097
    244.25894       0.01926
    244.29557      -3.23243
    244.33219      -2.60912
    244.36882      -4.36079
    244.40545      -4.61244
    244.44207      -4.23909
    244.47870      -6.49073
    244.51532     -10.86735
    244.55195     -13.99397
    244.58857     -15.37057
    244.62520     -13.87216
    244.66182     -13.37373
    244.69845     -14.87530
    244.73508     -18.75185
    244.77170     -22.25339
    244.80833     -25.62992
    244.84495     -28.50644
    244.88158     -26.50794
    244.91820     -31.00943
    244.95483     -29.13592
    244.99145     -31.01239
    245.02808     -28.76384
    245.06471     -23.76529
    245.10133     -20.76672
    245.13796     -17.14314
    245.17458     -10.14455
    245.21121      -5.64595
    245.24783      -5.14734
    245.28446      -2.77371
    245.32108      -3.52507
    245.35771      -5.52642
    245.39434      -9.90276
    245.43096     -16.15409
    245.46759     -22.90540
    245.50421     -23.53170
    245.54084     -25.03299
    245.57746     -23.15927
    245.61409     -21.53553
    245.65071     -15.16178
    245.68734     -11.91302
    245.72397      -4.66425
    245.76059       0.58453
    245.79722       1.83333
    245.83384       0.95713
    245.87047      -2.54405
    245.90709      -3.92021
    245.94372       0.07863
    245.98034      -0.54751
    246.01697      -2.29864
    246.05360      -7.17476
    246.09022     -12.42587
    246.12685     -16.80196
    246.16347     -17.92805
    246.20010     -12.05412
    246.23672     -10.43017
    246.27335      -6.30622
    246.30997      -8.80725
    246.34660     -12.18327
    246.38323     -13.68428
    246.41985     -14.31028
    246.45648     -11.68626
    246.49310      -7.31223
    246.52973      -4.43819
    246.56635      -7.81414
    246.60298      -9.44007
    246.63960     -14.44100
    246.67623     -13.69191
    246.71286     -11.81780
    246.74948      -5.31869
    246.78611      -5.44456
    246.82273      -2.57042
    246.85936      -0.32127
    246.89598       3.80289
    246.93261       5.92707
    246.96923       3.42626
    247.00586       0.92546
    247.04249      -4.45032
    247.07911      -8.82610
    247.11574      -4.82686
    247.15236      -3.82761
    247.18899      -2.70334
    247.22561       0.04593
    247.26224       2.79522
    247.29886       5.66952
    247.33549       4.91884
    247.37212       5.04316
    247.40874       5.16750
    247.44537       3.16685
    247.48199       0.54122
    247.51862      -4.20941
    247.55524      -4.96002
    247.59187      -6.08562
    247.62849      -4.71120
    247.66512      -5.08678
    247.70175      -7.96234
    247.73837      -8.96289
    247.77500      -6.33842
    247.81162      -5.33895
    247.84825      -0.96446
    247.88487       0.53504
    247.92150      -0.34044
    247.95812      -3.96592
    247.99475      -6.84138
    248.03138      -4.71682
    248.06800      -5.84226
    248.10463      -8.21768
    248.14125      -5.59309
    248.17788      -3.09349
    248.21450      -0.96888
    248.25113      -2.09425
    248.28775      -6.84461
    248.32438     -11.59495
    248.36101     -15.34529
    248.39763     -16.09561
    248.43426     -14.72092
    248.47088     -10.84622
    248.50751      -9.97150
    248.54413      -3.34677
    248.58076       2.90297
    248.61738       6.02772
    248.65401       7.65249
    248.69064       7.65227
    248.72726       6.40206
    248.76389       2.77687
    248.80051      -1.22331
    248.83714      -4.47348
    248.87376      -9.97364
    248.91039     -12.59879
    248.94702     -12.34892
    248.98364     -15.47404
    249.02027     -10.47414
    249.05689      -8.22423
    249.09352      -8.34932
    249.13014      -9.09938
    249.16677      -8.84944
    249.20339      -9.09948
    249.24002     -11.97451
    249.27665     -10.72453
    249.31327     -12.34953
    249.34990     -15.72452
    249.38652     -15.84950
    249.42315      -9.09947
    249.45977      -2.47442
    249.49640      -2.72436
    249.53302      -5.34929
    249.56965      -5.72420
    249.60628      -2.09910
    249.64290      -2.59899
    249.67953       4.02613
    249.71615       5.77627
    249.75278       4.27642
    249.78940       2.15158
    249.82603       2.65175
    249.86265       1.27694
    249.89928       0.65214
    249.93591      -1.72265
    249.97253      -5.09742
    250.00916      -6.34718
    250.04578      -8.84693
    250.08241     -12.34667
    250.11903     -16.09639
    250.15566     -21.47110
    250.19228     -22.72080
    250.22891     -23.84548
    250.26554     -23.47015
    250.30216     -20.84481
    250.33879     -17.96946
    250.37541     -14.71909
    250.41204     -14.09371
    250.44866     -12.71832
    250.48529     -12.46791
    250.52191     -14.71749
    250.55854     -16.46706
    250.59517     -13.09161
    250.63179     -13.84116
    250.66842     -13.21569
    250.70504     -11.59021
    250.74167     -14.96471
    250.77829     -14.96420
    250.81492     -15.33868
    250.85154     -13.96315
    250.88817     -15.46260
    250.92480     -14.46204
    250.96142     -12.96147
    250.99805     -10.58588
    251.03467     -11.83528
    251.07130      -7.58467
    251.10792      -6.45905
    251.14455      -6.58341
    251.18117     -10.08276
    251.21780      -4.70710
    251.25443      -3.33142
    251.29105      -2.33073
    251.32768      -0.70503
    251.36430       0.79569
    251.40093       0.67141
    251.43755      -0.95285
    251.47418      -4.07709
    251.51080      -9.32633
    251.54743      -9.95055
    251.58406      -7.19976
    251.62068      -2.94895
    251.65731      -1.94813
    251.69393      -3.94730
    251.73056      -2.44646
    251.76718      -0.69561
    251.80381       0.43026
    251.84043       0.30615
    251.87706      -2.81796
    251.91369      -3.69205
    251.95031      -2.44113
    251.98694      -1.69020
    252.02356       2.68575
    252.06019       4.43671
    252.09681       7.56268
    252.13344       4.56367
    252.17006      -0.06033
    252.20669      -3.80932
    252.24332      -2.18330
    252.27994      -1.68226
    252.31657      -1.93121
    252.35319      -1.30515
    252.38982      -1.55408
    252.42644      -4.55299
    252.46307      -4.92689
    252.49969      -7.17577
    252.53632     -12.92465
    252.57295     -18.04851
    252.60957     -22.17235
    252.64620     -17.42119
    252.68282     -16.79501
    252.71945     -19.04382
    252.75607     -17.16761
    252.79270     -14.04140
    252.82932      -9.29017
    252.86595      -7.03892
    252.90258      -3.03767
    252.93920      -1.03640
    252.97583      -1.53512
    253.01245      -1.65882
    253.04908       1.59248
    253.08570       1.09380
    253.12233       4.72014
    253.15895       8.97148
    253.19558      11.34784
    253.23221      13.47421
    253.26883      14.35060
    253.30546      10.97699
    253.34208       6.22840
    253.37871       4.60483
    253.41533       2.10626
    253.45196       1.48271
    253.48859      -0.39082
    253.52521      -4.63935
    253.56184      -4.76286
    253.59846      -4.51136
    253.63509      -5.13485
    253.67171      -5.25832
    253.70834      -5.13179
    253.74496      -7.63023
    253.78159     -10.37867
    253.81822     -12.75209
    253.85484     -15.37550
    253.89147     -16.74890
    253.92809     -19.24728
    253.96472     -21.62066
    254.00134     -24.11901
    254.03797     -26.86736
    254.07459     -26.49069
    254.11122     -19.98901
    254.14785     -15.11232
    254.18447     -11.73561
    254.22110      -8.48390
    254.25772      -6.23217
    254.29435      -6.73042
    254.33097      -9.72866
    254.36760     -10.47690
    254.40422     -13.10011
    254.44085      -8.09832
    254.47748      -7.59651
    254.51410      -9.46969
    254.55073     -13.71786
    254.58735     -15.96601
    254.62398     -15.33915
    254.66060     -15.58728
    254.69723     -17.83540
    254.73385     -20.45850
    254.77048     -21.08159
    254.80711     -21.57966
    254.84373     -20.57773
    254.88036     -17.95078
    254.91698     -16.82382
    254.95361     -16.07185
    254.99023     -17.06986
    255.02686     -12.94286
    255.06348     -15.31585
    255.10011     -11.93882
    255.13674      -5.31179
    255.17336      -1.55973
    255.20999       6.44233
    255.24661       7.44440
    255.28324       6.69649
    255.31986       9.32359
    255.35649      11.20071
    255.39311      10.07783
    255.42974      10.95497
    255.46637       8.83212
    255.50299       9.45929
    255.53962       5.58647
    255.57624      -0.53634
    255.61287      -2.28414
    255.64949      -1.78193
    255.68612      -2.77970
    255.72274      -1.15246
    255.75937      -1.40020
    255.79600      -2.02294
    255.83262      -0.52066
    255.86925      -0.26837
    255.90587      -1.14106
    255.94250      -3.13875
    255.97912      -0.51142
    256.01575      -2.00908
    256.05237      -4.25672
    256.08900      -8.12936
    256.12563     -10.00198
    256.16225     -10.37458
    256.19888      -6.37218
    256.23550      -1.61976
    256.27213       3.25767
    256.30875       2.38511
    256.34538       0.88757
    256.38200       3.01503
    256.41863       2.89251
    256.45526       4.14501
    256.49188       6.27251
    256.52851       8.52503
    256.56513      10.40256
    256.60176      10.78010
    256.63838      10.78266
    256.67501       8.41023
    256.71163       3.41281
    256.74826      -4.08460
    256.78489      -7.45699
    256.82151      -8.32937
    256.85814     -10.20174
    256.89476     -10.69910
    256.93139     -11.44645
    256.96801      -9.81878
    257.00464      -8.94110
    257.04126      -9.81340
    257.07789      -8.56070
    257.11452      -8.18298
    257.15114      -5.93025
    257.18777      -4.30251
    257.22439      -7.04975
    257.26102      -6.04698
    257.29764      -5.54420
    257.33427      -7.16641
    257.37089     -11.28860
    257.40752     -11.78579
    257.44415      -4.78296
    257.48077      -2.40511
    257.51740       0.84774
    257.55402       0.47561
    257.59065       3.35349
    257.62727       5.23138
    257.66390       6.48428
    257.70052       5.98720
    257.73715       2.99013
    257.77378       1.24307
    257.81040       2.37102
    257.84703       0.74899
    257.88365      -2.37303
    257.92028      -1.62004
    257.95690      -2.24204
    257.99353      -6.36402
    258.03016     -11.73600
    258.06678     -11.73295
    258.10341     -12.72990
    258.14003     -10.97684
    258.17666      -5.72376
    258.21328      -0.59567
    258.24991      -2.71757
    258.28653      -3.96446
    258.32316      -6.96133
    258.35979     -12.33320
    258.39641     -12.33005
    258.43304     -13.32688
    258.46966     -10.82371
    258.50629     -13.44552
    258.54291     -12.81732
    258.57954     -13.31411
    258.61616     -10.31089
    258.65279      -6.93265
    258.68942      -6.92941
    258.72604      -3.17615
    258.76267       1.07713
    258.79929       1.58041
    258.83592      -0.66629
    258.87254       1.21202
    258.90917       3.46534
    258.94579       3.34367
    258.98242       3.72201
    259.01905       3.10037
    259.05567      -1.77126
    259.09230      -4.39288
    259.12892      -5.01449
    259.16555      -2.76108
    259.20217      -1.63266
    259.23880      -2.00423
    259.27542       0.99921
    259.31205       4.37766
    259.34868       9.38113
    259.38530      10.13460
    259.42193      12.63809
    259.45855       9.01659
    259.49518       3.39511
    259.53180      -2.35137
    259.56843      -5.34783
    259.60505      -7.84428
    259.64168     -10.59072
    259.67831      -6.58715
    259.71493      -5.95856
    259.75156       0.17004
    259.78818       5.17364
    259.82481       7.42727
    259.86143      10.30590
    259.89806      11.18454
    259.93468       8.68820
    259.97131       2.56687
    260.00794       0.82055
    260.04456      -3.30076
    260.08119       1.57794
    260.11781       4.08166
    260.15444       3.71039
    260.19106       0.71413
    260.22769      -1.28212
    260.26431      -1.15336
    260.30094       2.22542
    260.33757       3.35420
    260.37419       0.48300
    260.41082      -3.01319
    260.44744      -3.00937
    260.48407      -8.25553
    260.52069      -6.62669
    260.55732      -8.24783
    260.59394     -12.49396
    260.63057     -12.86508
    260.66720     -11.36119
    260.70382      -8.23228
    260.74045      -2.85337
    260.77707       1.02556
    260.81370       3.77950
    260.85032       5.90845
    260.88695       8.78741
    260.92357       7.04138
    260.96020       4.17037
    260.99683       4.29937
    261.03345       2.55338
    261.07008       3.68240
    261.10670       3.43643
    261.14333       1.44047
    261.17995      -0.30547
    261.21658       1.44859
    261.25320       1.32767
    261.28983       1.08176
    261.32646       1.71086
    261.36308       1.21497
    261.39971      -0.78090
    261.43633       0.47323
    261.47296      -2.02262
    261.50958      -3.14346
    261.54621      -2.76429
    261.58283      -6.26011
    261.61946      -6.75592
    261.65609      -7.12671
    261.69271      -3.49750
    261.72934       0.00673
    261.76596       5.13597
    261.80259       8.01522
    261.83921       6.64448
    261.87584       5.27375
    261.91246       3.27804
    261.94909       2.90733
    261.98572      -0.58836
    262.02234      -1.83404
    262.05897       2.54529
    262.09559       4.17463
    262.13222       4.67898
    262.16884       1.93334
    262.20547       1.18772
    262.24209      -1.05790
    262.27872      -1.42850
    262.31535      -0.17409
    262.35197       4.33033
    262.38860       3.58476
    262.42522       0.96420
    262.46185       4.34365
    262.49847       5.72312
    262.53510       6.72759
    262.57173       4.85708
    262.60835       6.36158
    262.64498       8.74109
    262.68160      10.74560
    262.71823      10.37514
    262.75485       8.12968
    262.79148       3.25923
    262.82810       1.13879
    262.86473      -6.35663
    262.90136     -10.47705
    262.93798      -7.22245
    262.97461      -9.71784
    263.01123      -8.58822
    263.04786      -3.58359
    263.08448       1.42105
    263.12111       4.17570
    263.15773       2.05537
    263.19436       6.06004
    263.23099       8.93973
    263.26761      12.06942
    263.30424      13.57413
    263.34086      17.57885
    263.37749      17.45858
    263.41411      16.71332
    263.45074      16.09307
    263.48736      15.59783
    263.52399      14.35260
    263.56062       8.98238
    263.59724      11.11218
    263.63387      10.11698
    263.67049       7.24680
    263.70712       4.87662
    263.74374       2.38146
    263.78037       1.13631
    263.81699      -0.98383
    263.85362      -3.10397
    263.89025      -3.72409
    263.92687      -3.21920
    263.96350       2.91071
    264.00012       9.54062
    264.03675      10.17054
    264.07337       9.80047
    264.11000       9.30542
    264.14662       7.81037
    264.18325       5.56534
    264.21988       0.19531
    264.25650      -1.54970
    264.29313       0.20530
    264.32975       2.08530
    264.36638       4.46532
    264.40300       3.22035
    264.43963      -0.64961
    264.47625      -2.26956
    264.51288       0.48550
    264.54951      -2.13443
    264.58613      -2.12935
    264.62276      -1.49926
    264.65938      -6.49416
    264.69601      -2.48904
    264.73263      -5.73392
    264.76926      -9.22879
    264.80588      -6.97364
    264.84251      -6.71849
    264.87914      -6.08833
    264.91576      -3.33315
    264.95239       0.29703
    264.98901       2.67723
    265.02564       2.93243
    265.06226       2.06265
    265.09889      -2.68212
    265.13551      -5.55189
    265.17214     -11.79664
    265.20877     -13.16638
    265.24539     -11.03612
    265.28202     -10.53084
    265.31864      -8.77555
    265.35527      -8.64525
    265.39189      -6.26495
    265.42852      -5.38463
    265.46514      -0.00430
    265.50177      -0.62396
    265.53840       2.00639
    265.57502       5.63675
    265.61165       7.01712
    265.64827       4.89750
    265.68490       3.52788
    265.72152      -0.21672
    265.75815       0.53869
    265.79477       0.41911
    265.83140       2.17454
    265.86803       0.17998
    265.90465       0.06043
    265.94128       2.69089
    265.97790      -0.05364
    266.01453      -2.42317
    266.05115      -1.41768
    266.08778       1.21282
    266.12440      -1.40667
    266.16103      -5.02615
    266.19766      -5.77062
    266.23428      -7.39008
    266.27091      -7.00954
    266.30753     -10.50398
    266.34416     -11.99841
    266.38078      -8.99283
    266.41741      -5.73725
    266.45403      -5.98165
    266.49066      -6.72604
    266.52729      -4.09543
    266.56391      -2.46480
    266.60054       0.41584
    266.63716       2.54648
    266.67379       6.05214
    266.71041       6.18280
    266.74704       4.68848
    266.78366       7.19416
    266.82029       9.57485
    266.85692      10.95556
    266.89354       9.46127
    266.93017       3.96699
    266.96679       3.22272
    267.00342       2.22847
    267.04004      -1.51578
    267.07667      -3.38502
    267.11330      -7.12925
    267.14992      -6.37347
    267.18655      -2.24268
    267.22317      -4.23688
    267.25980      -6.73108
    267.29642     -11.10026
    267.33305      -9.71943
    267.36967      -9.71360
    267.40630      -8.58275
    267.44293      -8.32690
    267.47955      -6.07103
    267.51618      -2.56516
    267.55280       2.56573
    267.58943       4.94662
    267.62605       2.82752
    267.66268      -2.91657
    267.69930      -2.66065
    267.73593      -3.90472
    267.77256      -5.64878
    267.80918      -4.14284
    267.84581      -4.88688
    267.88243      -3.00591
    267.91906      -4.62494
    267.95568      -5.74395
    267.99231       0.01204
    268.02893       6.01804
    268.06556       9.27405
    268.10219       7.53008
    268.13881       3.41111
    268.17544       0.66714
    268.21206      -4.45181
    268.24869      -6.32075
    268.28531      -8.68968
    268.32194     -10.18361
    268.35856      -9.05253
    268.39519      -9.29643
    268.43182      -8.16533
    268.46844     -11.90922
    268.50507     -12.90310
    268.54169     -12.14697
    268.57832      -8.14084
    268.61494      -7.88469
    268.65157     -10.50354
    268.68819     -11.74737
    268.72482     -14.61620
    268.76145     -15.73502
    268.79807     -12.35383
    268.83470     -11.34763
    268.87132      -7.46642
    268.90795      -6.08521
    268.94457      -1.82898
    268.98120      -1.94775
    269.01782      -1.69150
    269.05445      -1.68525
    269.09108      -6.42899
    269.12770      -5.67272
    269.16433      -2.91645
    269.20095       1.33984
    269.23758       2.09613
    269.27420       0.97743
    269.31083       3.98375
    269.34745       4.24007
    269.38408       0.99639
    269.42071       0.62773
    269.45733       4.38408
    269.49396      10.39043
    269.53058      12.77179
    269.56721      10.52816
    269.60383       7.65954
    269.64046      -0.33407
    269.67708       2.04732
    269.71371      -1.19627
    269.75034      -5.43986
    269.78696     -10.43344
    269.82359     -15.42701
    269.86021     -14.54557
    269.89684     -15.66413
    269.93346     -16.40767
    269.97009     -18.65121
    270.00671     -19.51974
    270.04334     -12.63826
    270.07997     -13.38177
    270.11659     -12.12528
    270.15322     -13.49378
    270.18984     -11.48727
    270.22647      -9.48075
    270.26309     -10.97422
    270.29972     -15.59268
    270.33634     -15.96114
    270.37297     -14.57959
    270.40960     -13.32303
    270.44622     -14.06646
    270.48285     -16.80989
    270.51947     -16.55330
    270.55610     -14.04671
    270.59272     -11.04011
    270.62935     -10.78351
    270.66597      -9.52689
    270.70260      -9.89527
    270.73923      -9.76363
    270.77585     -12.00700
    270.81248     -10.87535
    270.84910     -13.74370
    270.88573     -15.98703
    270.92235     -12.85536
    270.95898     -11.22368
    270.99560      -9.21700
    271.03223      -9.21030
    271.06886     -13.57860
    271.10548      -9.82190
    271.14211      -7.81518
    271.17873      -6.30845
    271.21536      -4.42672
    271.25198      -1.66998
    271.28861       4.71176
    271.32524       6.09352
    271.36186       2.60028
    271.39849      -1.76795
    271.43511      -5.51117
    271.47174      -8.87939
    271.50836      -5.49759
    271.54499      -6.49080
    271.58161      -9.98399
    271.61824     -10.47717
    271.65487      -9.22035
    271.69149      -9.96352
    271.72812      -9.20668
    271.76474      -8.32484
    271.80137      -4.69299
    271.83799      -5.31113
    271.87462      -6.67926
    271.91124      -8.79739
    271.94787      -8.04051
    271.98450      -7.90862
    272.02112      -6.02672
    272.05775      -3.64482
    272.09437      -3.13791
    272.13100      -1.25599
    272.16762       5.62593
    272.20425       7.75786
    272.24087       7.76480
    272.27750       1.52175
    272.31413      -0.84630
    272.35075      -4.83934
    272.38738      -5.95737
    272.42400      -9.07540
    272.46063     -11.31842
    272.49725     -10.06143
    272.53388     -11.17944
    272.57050     -11.79744
    272.60713     -13.29043
    272.64376      -9.53341
    272.68038      -4.40139
    272.71701      -4.64436
    272.75363      -1.88732
    272.79026      -3.00528
    272.82688      -2.24823
    272.86351      -0.61617
    272.90013      -2.73411
    272.93676      -2.72704
    272.97339      -9.59496
    273.01001      -9.71288
    273.04664      -6.08078
    273.08326      -7.44869
    273.11989      -7.19158
    273.15651      -9.80947
    273.19314      -8.92735
    273.22976     -11.42023
    273.26639      -8.41310
    273.30302      -7.53096
    273.33964      -5.14882
    273.37627      -4.64167
    273.41289      -4.63451
    273.44952      -5.00235
    273.48614      -7.37018
    273.52277      -8.36300
    273.55939      -8.98082
    273.59602      -6.84863
    273.63265      -3.71643
    273.66927      -1.83423
    273.70590      -2.70202
    273.74252      -2.56981
    273.77915      -2.81258
    273.81577      -0.55536
    273.85240       1.82688
    273.88902       1.08412
    273.92565       4.84136
    273.96228       5.09862
    273.99890       5.73088
    274.03553       5.61314
    274.07215       4.12041
    274.10878      -0.37231
    274.14540      -0.49003
    274.18203       3.89226
    274.21865       4.89956
    274.25528       4.90686
    274.29191      10.03917
    274.32853      13.29648
    274.36516      19.05380
    274.40178      23.93613
    274.43841      25.19346
    274.47503      26.07580
    274.51166      25.08315
    274.54828      21.96549
    274.58491      16.84785
    274.62154      11.48021
    274.65816      10.98758
    274.69479      12.36996
    274.73141      10.50233
    274.76804       8.13472
    274.80466       3.01711
    274.84129      -1.85049
    274.87791      -5.84309
    274.91454      -7.46068
    274.95117      -4.82827
    274.98779      -4.07085
    275.02442       0.68658
    275.06104      -0.05599
    275.09767      -2.17356
    275.13429      -2.16611
    275.17092      -0.65866
    275.20754       0.34879
    275.24417       2.85625
    275.28080       4.36371
    275.31742       3.99618
    275.35405       4.50366
    275.39067       4.88614
    275.42730       3.26863
    275.46392       9.27612
    275.50055       7.03362
    275.53717       8.16612
    275.57380       8.54863
    275.61043      13.05614
    275.64705      14.06366
    275.68368      11.32118
    275.72030       4.70371
    275.75693       4.08625
    275.79355       2.09379
    275.83018       3.10133
    275.86681       0.10888
    275.90343      -3.50856
    275.94006       0.37400
    275.97668       5.13157
    276.01331      10.01414
    276.04993      13.77171
    276.08656      19.15429
    276.12318      20.53688
    276.15981      20.91947
    276.19644      23.55207
    276.23306      22.93467
    276.26969      23.31728
    276.30631      24.32489
    276.34294      19.33250
    276.37956      12.84013
    276.41619       7.47275
    276.45281       5.48038
    276.48944       0.48802
    276.52607      -2.87934
    276.56269      -4.49669
    276.59932      -3.73904
    276.63594       2.01861
    276.67257       1.02627
    276.70919       5.78394
    276.74582       6.91661
    276.78244       9.92428
    276.81907       8.93196
    276.85570      11.31464
    276.89232      11.32233
    276.92895       9.83002
    276.96557      11.71272
    277.00220      14.09542
    277.03882      12.72813
    277.07545      10.61084
    277.11207      11.24356
    277.14870      12.62628
    277.18533      12.63400
    277.22195      11.01673
    277.25858       0.77447
    277.29520      -0.71780
    277.33183       2.28995
    277.36845       5.29769
    277.40508       5.80544
    277.44170       5.81320
    277.47833       0.07096
    277.51496      -0.67128
    277.55158      -1.78851
    277.58821       1.59426
    277.62483       1.22704
    277.66146       0.48482
    277.69808       2.99261
    277.73471       0.62540
    277.77133      -1.99181
    277.80796      -3.35901
    277.84459      -1.47621
    277.88121      -0.46841
    277.91784       0.03941
    277.95446       2.29722
    277.99109       0.68004
    278.02771       2.68786
    278.06434       4.82068
    278.10096       9.07851
    278.13759      11.46135
    278.17422       9.84418
    278.21084       6.35203
    278.24747       6.73487
    278.28409       8.99272
    278.32072      15.12557
    278.35734      17.88343
    278.39397      16.89129
    278.43059      17.77415
    278.46722      20.15702
    278.50385      20.41489
    278.54047      16.17277
    278.57710      13.18065
    278.61372       6.06353
    278.65035       1.57142
    278.68697      -0.04569
    278.72360      -4.78780
    278.76022      -7.40490
    278.79685      -8.64700
    278.83348      -5.76410
    278.87010      -7.63119
    278.90673      -9.24828
    278.94335      -6.24036
    278.97998      -4.60744
    279.01660       1.27548
    279.05323       5.03340
    279.08985       8.29133
    279.12648      10.79926
    279.16311      16.43220
    279.19973      20.56514
    279.23636      20.07308
    279.27298      18.83102
    279.30961      19.58897
    279.34623      20.59692
    279.38286      18.47988
    279.41948      15.73783
    279.45611      15.74579
    279.49274      18.37876
    279.52936      23.13673
    279.56599      20.51970
    279.60261      21.65267
    279.63924      23.28565
    279.67586      24.41862
    279.71249      21.17661
    279.74911      19.93459
    279.78574      16.06758
    279.82237      17.20057
    279.85899      15.45856
    279.89562      10.46656
    279.93224       3.09956
    279.96887       0.35757
    280.00549      -0.75943
    280.04212      -0.62642
    280.07874       0.38159
    280.11537      -3.86040
    280.15200      -3.22738
    280.18862      -2.21936
    280.22525       0.16366
    280.26187       1.29669
    280.29850       4.92971
    280.33512      -0.68726
    280.37175      -0.55422
    280.40838       1.70381
    280.44500      -0.03815
    280.48163       2.59489
    280.51825       4.72793
    280.55488       8.11098
    280.59150       9.49403
    280.62813      14.12708
    280.66475      17.26013
    280.70138      16.26819
    280.73801      19.52624
    280.77463      17.53430
    280.81126      16.41736
    280.84788      12.92543
    280.88451      10.05850
    280.92113      10.31656
    280.95776      14.82464
    280.99438      16.95771
    281.03101      19.09079
    281.06764      15.47386
    281.10426      18.23194
    281.14089      16.36503
    281.17751      15.12311
    281.21414      15.75620
    281.25076      12.63929
    281.28739      13.14738
    281.32401      13.28047
    281.36064      18.91356
    281.39727      20.79666
    281.43389      18.92976
    281.47052      19.43786
    281.50714      23.57096
    281.54377      25.70407
    281.58039      23.46217
    281.61702      16.34528
    281.65364      10.10339
    281.69027       6.98650
    281.72690       5.99462
    281.76352       6.00273
    281.80015       5.13585
    281.83677       5.51897
    281.87340      12.15209
    281.91002      14.66021
    281.94665      18.16833
    281.98327      17.55146
    282.01990      17.43459
    282.05653      15.31771
    282.09315      16.70085
    282.12978      19.08398
    282.16640      20.59211
    282.20303      20.85024
    282.23965      18.23338
    282.27628      14.24152
    282.31290       7.49966
    282.34953       0.63280
    282.38616       0.14094
    282.42278      -1.60092
    282.45941      -3.71777
    282.49603      -7.95963
    282.53266      -7.82648
    282.56928      -6.19333
    282.60591      -3.06018
    282.64253      -0.92703
    282.67916      -0.79388
    282.71579       1.46428
    282.75241       4.97243
    282.78904       6.23059
    282.82566       5.36374
    282.86229       7.24690
    282.89891      11.63006
    282.93554      12.63822
    282.97216      16.52138
    283.00879      11.27954
    283.04542       8.53770
    283.08204       4.67087
    283.11867       5.42903
    283.15529       8.06220
    283.19192       8.69537
    283.22854       6.70353
    283.26517       9.58670
    283.30179       5.21987
    283.33842       2.10304
    283.37505      -1.38879
    283.41167       1.99438
    283.44830       3.37755
    283.48492       4.88573
    283.52155       6.01890
    283.55817       7.40207
    283.59480       5.66025
    283.63142       6.16842
    283.66805       2.92660
    283.70468       4.80978
    283.74130       7.44296
    283.77793       6.32613
    283.81455       6.95931
    283.85118       9.59249
    283.88780       9.35067
    283.92443      11.85884
    283.96105      13.24203
    283.99768      14.50021
    284.03431      15.13338
    284.07093      15.01657
    284.10756      13.02475
    284.14418      13.28293
    284.18081      12.41611
    284.21743      10.42429
    284.25406      10.05748
    284.29068      10.06566
    284.32731      10.32384
    284.36394       7.83202
    284.40056       5.09021
    284.43719       3.97339
    284.47381       0.85657
    284.51044       2.48976
    284.54706       3.12294
    284.58369       3.50612
    284.62031       2.88930
    284.65694       3.64749
    284.69357       4.15567
    284.73019       7.53885
    284.76682       7.04704
    284.80344       1.93022
    284.84007      -3.43660
    284.87669      -3.42842
    284.91332      -2.92023
    284.94995       0.71295
    284.98657       3.47113
    285.02320       1.47931
    285.05982       8.36249
    285.09645      14.99567
    285.13307      18.12885
    285.16970      17.51203
    285.20632      18.39521
    285.24295      15.27839
    285.27958      16.91157
    285.31620      14.91975
    285.35283      15.17793
    285.38945      13.81110
    285.42608      15.56928
    285.46270      12.95246
    285.49933      12.58563
    285.53595      12.84381
    285.57258      12.35198
    285.60921       9.36016
    285.64583       5.36833
    285.68246       3.12650
    285.71908       1.63467
    285.75571       3.01785
    285.79233       7.15102
    285.82896      10.03418
    285.86558       6.04235
    285.90221       4.55052
    285.93884       6.93369
    285.97546       9.31685
    286.01209      10.32502
    286.04871       5.33319
    286.08534       2.46635
    286.12196       3.34951
    286.15859       4.60767
    286.19521       3.49083
    286.23184       2.74899
    286.26847       6.63215
    286.30509      10.39031
    286.34172      13.39846
    286.37834      10.53162
    286.41497       9.91477
    286.45159       5.04793
    286.48822       2.55608
    286.52484       1.43923
    286.56147       2.44737
    286.59810      -2.04448
    286.63472      -7.03633
    286.67135      -9.40318
    286.70797      -6.89504
    286.74460      -3.76190
    286.78122      -1.00376
    286.81785      -2.49562
    286.85447      -0.86248
    286.89110       1.27066
    286.92773       2.52879
    286.96435       3.91193
    287.00098       7.42006
    287.03760       4.80319
    287.07423       7.81132
    287.11085       4.44445
    287.14748       4.20257
    287.18410       3.08570
    287.22073       2.71882
    287.25736       6.60194
    287.29398       5.11006
    287.33061       5.24318
    287.36723       5.12629
    287.40386       3.50941
    287.44048       3.14252
    287.47711       3.27563
    287.51373       8.03374
    287.55036       8.29184
    287.58699       8.17495
    287.62361      12.30805
    287.66024       9.06615
    287.69686       6.19925
    287.73349       6.58235
    287.77011      10.84044
    287.80674      13.22353
    287.84336      12.48162
    287.87999       9.61471
    287.91662       7.87280
    287.95324       2.75588
    287.98987       1.38896
    288.02649       0.14704
    288.06312      -0.96988
    288.09974      -2.21180
    288.13637      -3.32873
    288.17299      -1.44566
    288.20962      -0.56259
    288.24625       0.57047
    288.28287       5.20354
    288.31950      12.33660
    288.35612      15.96966
    288.39275      16.72771
    288.42937      12.61077
    288.46600      13.24382
    288.50262      17.25187
    288.53925      24.13491
    288.57588      25.64296
    288.61250      28.65100
    288.64913      29.28404
    288.68575      31.91708
    288.72238      31.55011
    288.75900      28.05814
    288.79563      25.69117
    288.83225      25.07420
    288.86888      26.08222
    288.90551      24.71524
    288.94213      22.97325
    288.97876      19.10627
    289.01538      16.73928
    289.05201      16.62229
    289.08863      18.00529
    289.12526      22.88830
    289.16188      22.02130
    289.19851      24.52930
    289.23514      23.16229
    289.27176      24.17028
    289.30839      17.55327
    289.34501      18.81125
    289.38164      17.81924
    289.41826      16.95222
    289.45489      15.33519
    289.49152      17.84316
    289.52814      23.10113
    289.56477      25.60910
    289.60139      25.86706
    289.63802      27.12502
    289.67464      19.38298
    289.71127      20.26593
    289.74789      14.77388
    289.78452      16.78183
    289.82115      16.16477
    289.85777      16.92271
    289.89440      17.80565
    289.93102      19.68858
    289.96765      20.57151
    290.00427      20.82944
    290.04090      21.33736
    290.07752      20.84528
    290.11415      23.10319
    290.15078      17.36111
    290.18740      13.99401
    290.22403      13.37692
    290.26065      12.38482
    290.29728      13.01772
    290.33390       9.02561
    290.37053       4.53350
    290.40715       3.41639
    290.44378       3.79927
    290.48041       2.80715
    290.51703      -0.05997
    290.55366       1.69790
    290.59028       2.33076
    290.62691       8.58863
    290.66353      13.47148
    290.70016      18.22934
    290.73678      21.61219
    290.77341      22.87004
    290.81004      26.50289
    290.84666      23.38572
    290.88329      26.51856
    290.91991      26.02639
    290.95654      26.28422
    290.99316      21.79204
    291.02979      19.42486
    291.06641      16.68268
    291.10304      13.94049
    291.13967      14.82329
    291.17629      18.33109
    291.21292      19.08889
    291.24954      18.09669
    291.28617      19.85448
    291.32279      23.23726
    291.35942      24.99504
    291.39604      24.50282
    291.43267      24.13559
    291.46930      19.76836
    291.50592      18.40112
    291.54255      18.65888
    291.57917      14.79163
    291.61580       8.92438
    291.65242       3.30713
    291.68905       5.68987
    291.72567       5.19761
    291.76230      12.20534
    291.79893      15.58806
    291.83555      15.59579
    291.87218      15.47850
    291.90880      21.48621
    291.94543      26.24393
    291.98205      27.00163
    292.01868      22.88433
    292.05530      23.01702
    292.09193      24.52471
    292.12856      20.78239
    292.16518      17.79007
    292.20181      16.79774
    292.23843      15.05541
    292.27506      18.31308
    292.31168      16.57073
    292.34831      14.45339
    292.38493       8.58604
    292.42156       4.21868
    292.45819       4.22632
    292.49481       6.60895
    292.53144       7.49158
    292.56806       5.49921
    292.60469       8.63182
    292.64131       6.26444
    292.67794       8.02205
    292.71456      10.52965
    292.75119       8.28725
    292.78782       7.29484
    292.82444       4.67743
    292.86107       4.56001
    292.89769       2.44258
    292.93432       5.82515
    292.97094       9.70772
    293.00757      17.71528
    293.04419      23.09783
    293.08082      23.85538
    293.11745      20.61292
    293.15407      19.37046
    293.19070      23.37799
    293.22732      25.26052
    293.26395      25.51804
    293.30057      27.52556
    293.33720      30.65807
    293.37382      30.54057
    293.41045      26.79807
    293.44708      24.30556
    293.48370      19.56305
    293.52033      16.57053
    293.55695      15.57801
    293.59358      20.21048
    293.63020      22.34294
    293.66683      21.22540
    293.70346      23.10785
    293.74008      18.36530
    293.77671      14.74774
    293.81333      12.00517
    293.84996      13.13760
    293.88658      16.02003
    293.92321      16.52744
    293.95983      14.78485
    293.99646      10.54225
    294.03309      14.29965
    294.06971      15.55704
    294.10634      15.43943
    294.14296      15.82181
    294.17959      15.95418
    294.21621      15.71155
    294.25284      16.71891
    294.28946      13.97626
    294.32609      16.10861
    294.36272      16.74096
    294.39934      17.74829
    294.43597      25.38062
    294.47259      30.88794
    294.50922      35.02026
    294.54584      29.65257
    294.58247      30.53487
    294.61909      28.91717
    294.65572      27.54946
    294.69235      25.80674
    294.72897      25.68902
    294.76560      24.82129
    294.80222      22.20356
    294.83885      20.58582
    294.87547      23.59307
    294.91210      22.60031
    294.94872      19.98255
    294.98535      20.36478
    295.02198      19.74700
    295.05860      19.25422
    295.09523      22.51143
    295.13185      25.01864
    295.16848      26.15083
    295.20510      28.65802
    295.24173      28.54021
    295.27835      28.17238
    295.31498      31.80455
    295.35161      31.31171
    295.38823      29.69387
    295.42486      27.07602
    295.46148      22.45816
    295.49811      22.46529
    295.53473      18.09742
    295.57136      13.72954
    295.60798       9.23665
    295.64461       6.11876
    295.68124       3.12586
    295.71786      -1.36705
    295.75449      -1.60997
    295.79111      -1.10289
    295.82774       0.90418
    295.86436       1.91124
    295.90099       8.54329
    295.93761      12.80034
    295.97424      15.30738
    296.01087      19.31442
    296.04749      21.69644
    296.08412      21.82846
    296.12074      26.96047
    296.15737      32.59248
    296.19399      34.97447
    296.23062      36.35645
    296.26724      33.48844
    296.30387      32.12041
    296.34050      29.37737
    296.37712      30.38433
    296.41375      31.64128
    296.45037      31.27322
    296.48700      30.03016
    296.52362      29.28708
    296.56025      32.54401
    296.59687      36.80091
    296.63350      35.55782
    296.67013      36.06471
    296.70675      35.94661
    296.74338      35.57848
    296.78000      37.96035
    296.81663      35.09222
    296.85325      35.84908
    296.88988      35.48093
    296.92650      33.98777
    296.96313      31.86960
    296.99976      26.00142
    297.03638      18.88324
    297.07301      16.01505
    297.10963      13.52185
    297.14626       7.52864
    297.18288       7.91042
    297.21951       1.79220
    297.25613       1.42396
    297.29276       3.68072
    297.32939       8.06248
    297.36601       9.19422
    297.40264       7.07595
    297.43926       8.70768
    297.47589      15.08939
    297.51251      18.34610
    297.54914      19.10281
    297.58576      17.10950
    297.62239      19.11618
    297.65902      19.62286
    297.69564      18.50452
    297.73227      17.38618
    297.76889      14.64283
    297.80552      13.02448
    297.84214      12.90611
    297.87877      14.41273
    297.91539       9.66935
    297.95202      11.67595
    297.98865      13.55755
    298.02527      16.06414
    298.06190      13.57072
    298.09852      12.20230
    298.13515      15.95886
    298.17177      19.59041
    298.20840      19.22196
    298.24503      18.35350
    298.28165      18.98502
    298.31828      23.61654
    298.35490      24.24806
    298.39153      22.62956
    298.42815      23.13605
    298.46478      27.01753
    298.50140      30.52401
    298.53803      30.53047
    298.57466      29.91193
    298.61128      27.79338
    298.64791      27.67481
    298.68453      26.68124
    298.72116      27.18766
    298.75778      23.81907
    298.79441      23.32548
    298.83103      19.83187
    298.86766      21.21325
    298.90429      21.34462
    298.94091      23.85099
    298.97754      29.98234
    299.01416      35.48869
    299.05079      37.49503
    299.08741      40.00135
    299.12404      37.75767
    299.16066      35.38898
    299.19729      33.39528
    299.23392      27.65157
    299.27054      22.28285
    299.30717      16.66412
    299.34379      16.04538
    299.38042      19.05163
    299.41704      20.68287
    299.45367      18.68911
    299.49029      14.69533
    299.52692      13.70154
    299.56355      12.58274
    299.60017      15.33894
    299.63680      18.34512
    299.67342      23.22629
    299.71005      24.85746
    299.74667      33.36361
    299.78330      38.11975
    299.81992      38.25089
    299.85655      38.38202
    299.89318      32.13813
    299.92980      29.14424
    299.96643      30.52533
    300.00305      27.78142
    300.03968      22.03749
    300.07630      17.41856
    300.11293      17.17461
    300.14955      17.05566
    300.18618      20.18669
    300.22281      19.94271
    300.25943      18.44873
    300.29606      20.57973
    300.33268      20.46073
    300.36931      19.71671
    300.40593      22.97268
    300.44256      25.97865
    300.47918      25.73460
    300.51581      27.24055
    300.55244      29.49648
    300.58906      26.87740
    300.62569      26.38332
    300.66231      26.38922
    300.69894      25.89511
    300.73556      27.15099
    300.77219      31.40686
    300.80881      36.53772
    300.84544      36.41857
    300.88207      37.79941
    300.91869      40.18024
    300.95532      35.18605
    300.99194      31.19186
    301.02857      28.19766
    301.06519      30.07844
    301.10182      31.58422
    301.13844      34.58998
    301.17507      36.34574
    301.21170      41.85148
    301.24832      44.60721
    301.28495      43.98793
    301.32157      39.99364
    301.35820      38.12434
    301.39482      35.88003
    301.43145      31.26071
    301.46807      25.01638
    301.50470      24.52203
    301.54133      20.15268
    301.57795      21.78332
    301.61458      25.66394
    301.65120      29.16955
    301.68783      33.67516
    301.72445      34.05574
    301.76108      35.31133
    301.79770      35.56689
    301.83433      37.57245
    301.87096      37.45299
    301.90758      41.33353
    301.94421      41.33905
    301.98083      41.59457
    302.01746      44.22507
    302.05408      48.35555
    302.09071      56.36103
    302.12733      55.11650
    302.16396      52.74696
    302.20059      48.25241
    302.23721      44.75784
    302.27384      46.13826
    302.31046      42.26867
    302.34709      38.77407
    302.38371      37.15445
    302.42034      34.53483
    302.45696      32.29020
    302.49359      31.29555
    302.53022      28.05089
    302.56684      25.30622
    302.60347      20.81154
    302.64009      22.31684
    302.67672      22.32214
    302.71334      29.20242
    302.74997      35.45770
    302.78660      40.46296
    302.82322      41.71820
    302.85985      41.22344
    302.89647      37.47866
    302.93310      32.10888
    302.96972      31.73908
    303.00635      33.49426
    303.04297      36.12445
    303.07960      35.87961
    303.11623      36.63476
    303.15285      42.26491
    303.18948      39.64503
    303.22610      39.15015
    303.26273      39.53026
    303.29935      41.03535
    303.33598      39.54043
    303.37260      40.04550
    303.40923      39.42556
    303.44586      38.80560
    303.48248      39.06063
    303.51911      37.56565
    303.55573      37.19566
    303.59236      35.32566
    303.62898      37.20564
    303.66561      36.46062
    303.70223      34.34058
    303.73886      32.97052
    303.77549      35.60046
    303.81211      40.98038
    303.84874      43.36029
    303.88536      44.86519
    303.92199      43.99507
    303.95861      40.49995
    303.99524      36.00481
    304.03186      36.00965
    304.06849      37.76449
    304.10512      38.39431
    304.14174      36.77412
    304.17837      35.52892
    304.21499      39.15870
    304.25162      38.53848
    304.28824      41.91824
    304.32487      38.54798
    304.36149      35.80272
    304.39812      38.68244
    304.43475      38.31215
    304.47137      38.19185
    304.50800      32.44653
    304.54462      32.57620
    304.58125      32.08086
    304.61787      32.46050
    304.65450      31.84014
    304.69112      29.34475
    304.72775      27.09936
    304.76438      28.22895
    304.80100      28.85854
    304.83763      34.48810
    304.87425      33.99266
    304.91088      33.74720
    304.94750      37.12672
    304.98413      34.75624
    305.02075      36.01074
    305.05738      31.01523
    305.09401      24.26971
    305.13063      22.77417
    305.16726      21.40362
    305.20388      21.15805
    305.24051      18.28748
    305.27713      22.04189
    305.31376      24.04629
    305.35038      21.30067
    305.38701      27.43004
    305.42364      28.05940
    305.46026      30.31374
    305.49689      36.31807
    305.53351      39.32239
    305.57014      39.95169
    305.60676      38.45598
    305.64339      38.96025
    305.68001      47.33952
    305.71664      45.71877
    305.75327      42.84800
    305.78989      38.72722
    305.82652      34.23143
    305.86314      33.36063
    305.89977      32.36481
    305.93639      33.61897
    305.97302      35.12313
    306.00964      30.87727
    306.04627      31.75640
    306.08290      31.38551
    306.11952      32.88961
    306.15615      31.01869
    306.19277      32.64777
    306.22940      33.90182
    306.26602      33.90586
    306.30265      34.53489
    306.33927      30.91391
    306.37590      28.91791
    306.41253      27.04690
    306.44915      27.55087
    306.48578      20.67983
    306.52240      20.80878
    306.55903      18.06271
    306.59565      18.06663
    306.63228      20.69553
    306.66890      18.82442
    306.70553      14.70330
    306.74216      16.45716
    306.77878      22.46101
    306.81541      27.08984
    306.85203      34.09366
    306.88866      35.97247
    306.92528      39.47626
    306.96191      38.48003
    306.99853      37.23380
    307.03516      35.98755
    307.07179      34.86628
    307.10841      34.49500
    307.14504      33.49870
    307.18166      32.25239
    307.21829      30.88107
    307.25491      30.00973
    307.29154      27.76338
    307.32817      27.89201
    307.36479      27.89563
    307.40142      28.89923
    307.43804      30.90282
    307.47467      32.65639
    307.51129      33.90995
    307.54792      32.78850
    307.58454      33.04203
    307.62117      32.29555
    307.65780      33.17405
    307.69442      32.05253
    307.73105      35.68100
    307.76767      30.43446
    307.80430      28.93790
    307.84092      27.44133
    307.87755      29.56974
    307.91417      31.07314
    307.95080      33.45152
    307.98743      32.82990
    308.02405      33.83325
    308.06068      27.71159
    308.09730      23.21491
    308.13393      15.46822
    308.17055      12.34651
    308.20718       7.72479
    308.24380       7.22805
    308.28043      12.98130
    308.31706      10.60954
    308.35368       8.73775
    308.39031      10.11596
    308.42693      10.99414
    308.46356      11.12232
    308.50018      13.75048
    308.53681      15.00362
    308.57343      19.13175
    308.61006      19.00986
    308.64669      16.26295
    308.68331      14.51604
    308.71994      14.51910
    308.75656      16.64715
    308.79319      14.77519
    308.82981      15.90321
    308.86644      13.03121
    308.90306      12.53420
    308.93969      14.66218
    308.97632      12.29014
    309.01294      11.16808
    309.04957      10.54601
    309.08619       5.54892
    309.12282       2.67682
    309.15944       1.42970
    309.19607       1.55756
    309.23269       4.06041
    309.26932       8.06325
    309.30595       7.94107
    309.34257      11.81887
    309.37920      15.94666
    309.41582      17.57443
    309.45245      16.57718
    309.48907      13.95493
    309.52570      10.08265
    309.56232       7.83536
    309.59895       7.08805
    309.63558       9.46573
    309.67220      11.46839
    309.70883      13.97104
    309.74545      17.84867
    309.78208      19.22628
    309.81870      17.97888
    309.85533      14.10646
    309.89195      12.35902
    309.92858       9.61157
    309.96521      10.36411
    310.00183       9.11662
    310.03846       5.61913
    310.07508       0.49661
    310.11171      -1.62592
    310.14833      -1.99846
    310.18496       0.50397
    310.22158      -2.99361
    310.25821      -6.99120
    310.29484      -2.61381
    310.33146       0.51356
    310.36809       4.51592
    310.40471       8.39326
    310.44134      12.77058
    310.47796      16.52289
    310.51459      23.27518
    310.55121      26.90245
    310.58784      28.77971
    310.62447      26.40695
    310.66109      23.28418
    310.69772      22.66139
    310.73434      23.03858
    310.77097      25.91576
    310.80759      24.41792
    310.84422      20.17006
    310.88084      17.04719
    310.91747      13.04930
    310.95410       8.17639
    310.99072       6.05347
    311.02735       2.30553
    311.06397      -1.44243
    311.10060      -0.44040
    311.13722      -1.43839
    311.17385      -3.68640
    311.21047      -4.18442
    311.24710      -3.18246
    311.28373      -0.05551
    311.32035       0.32141
    311.35698       1.32332
    311.39360       3.82522
    311.43023       5.82709
    311.46685       5.70395
    311.50348       5.45579
    311.54010       8.08262
    311.57673       9.08443
    311.61336      10.33622
    311.64998       9.96300
    311.68661       7.21476
    311.72323       2.46650
    311.75986       0.46822
    311.79648      -1.65507
    311.83311      -1.27838
    311.86974      -2.02671
    311.90636      -1.52505
    311.94299      -3.27342
    311.97961      -1.02179
    312.01624      -7.02019
    312.05286      -5.14360
    312.08949      -7.39203
    312.12611      -4.89048
    312.16274      -0.01394
    312.19937       3.11257
    312.23599       7.61408
    312.27262       8.74056
    312.30924       9.74203
    312.34587       9.36848
    312.38249       4.49491
    312.41912      -1.12868
    312.45574      -1.12728
    312.49237       1.49910
    312.52900      -0.24954
    312.56562      -0.24819
    312.60225      -5.37187
    312.63887      -7.24556
    312.67550      -6.24427
    312.71212      -6.86799
    312.74875      -8.24173
    312.78537     -11.24050
    312.82200      -8.73927
    312.85863      -7.48807
    312.89525      -4.23688
    312.93188      -6.23571
    312.96850      -2.48456
    313.00513      -4.60843
    313.04175      -7.23231
    313.07838      -9.98121
    313.11500     -16.85513
    313.15163     -19.97907
    313.18826     -19.72802
    313.22488     -18.35200
    313.26151     -16.97599
    313.29813     -19.97499
    313.33476     -28.09902
    313.37138     -34.34807
    313.40801     -38.34713
    313.44463     -36.34621
    313.48126     -37.34531
    313.51789     -33.96942
    313.55451     -28.96856
    313.59114     -26.46771
    313.62776     -21.09188
    313.66439     -16.96607
    313.70101     -13.21527
    313.73764     -12.21450
    313.77426      -8.21374
    313.81089      -4.58800
    313.84752      -4.21228
    313.88414      -9.58657
    313.92077     -10.46089
    313.95739      -9.21022
    313.99402      -8.58457
    314.03064     -17.20895
    314.06727     -19.70833
    314.10389     -22.83274
    314.14052     -24.95716
    314.17715     -22.95660
    314.21377     -21.95607
    314.25040     -21.58055
    314.28702     -24.45505
    314.32365     -28.45456
    314.36027     -29.70409
    314.39690     -33.70365
    314.43352     -35.32822
    314.47015     -35.70280
    314.50678     -33.32742
    314.54340     -32.07705
    314.58003     -32.20169
    314.61665     -27.82635
    314.65328     -21.70103
    314.68990     -18.07574
    314.72653     -17.32546
    314.76315     -23.32520
    314.79978     -22.94995
    314.83641     -23.32473
    314.87303     -24.69952
    314.90966     -24.07433
    314.94628     -22.32417
    314.98291     -24.82402
    315.01953     -24.94889
    315.05616     -27.94877
    315.09278     -30.69868
    315.12941     -28.69860
    315.16604     -27.94855
    315.20266     -27.32351
    315.23929     -27.94849
    315.27591     -29.57350
    315.31254     -32.94852
    315.34916     -33.19855
    315.38579     -34.19862
    315.42241     -32.57369
    315.45904     -29.57379
    315.49567     -26.44890
    315.53229     -26.07403
    315.56892     -23.19918
    315.60554     -25.82436
    315.64217     -27.07455
    315.67879     -28.82476
    315.71542     -27.44999
    315.75204     -27.45024
    315.78867     -28.32550
    315.82530     -28.95079
    315.86192     -31.32610
    315.89855     -27.82642
    315.93517     -24.82676
    315.97180     -27.45213
    316.00842     -23.45251
    316.04505     -26.57791
    316.08168     -30.95333
    316.11830     -35.45377
    316.15493     -38.95423
    316.19155     -39.07971
    316.22818     -43.20522
    316.26480     -47.20573
    316.30143     -51.83126
    316.33805     -50.20682
    316.37468     -50.20740
    316.41131     -51.58299
    316.44793     -52.70861
    316.48456     -45.70924
    316.52118     -39.83490
    316.55781     -33.83557
    316.59443     -34.46127
    316.63106     -36.46198
    316.66768     -35.46271
    316.70431     -38.08846
    316.74094     -41.21423
    316.77756     -42.84002
    316.81419     -41.34083
    316.85081     -49.09166
    316.88744     -51.09251
    316.92406     -49.09338
    316.96069     -43.46927
    316.99731     -42.09518
    317.03394     -42.84612
    317.07057     -47.97206
    317.10719     -54.22303
    317.14382     -55.97402
    317.18044     -54.10003
    317.21707     -48.10106
    317.25369     -41.47711
    317.29032     -39.60317
    317.32694     -36.10426
    317.36357     -37.23037
    317.40020     -41.10649
    317.43682     -39.48264
    317.47345     -35.35881
    317.51007     -33.98500
    317.54670     -32.48621
    317.58332     -35.48743
    317.61995     -41.86368
    317.65657     -43.48995
    317.69320     -45.36623
    317.72983     -45.24255
    317.76645     -45.61887
    317.80308     -45.24522
    317.83970     -45.12159
    317.87633     -48.62298
    317.91295     -44.87439
    317.94958     -42.12582
    317.98620     -40.75226
    318.02283     -39.25374
    318.05946     -34.88023
    318.09608     -36.63174
    318.13271     -37.38327
    318.16933     -40.50982
    318.20596     -42.38639
    318.24258     -41.88798
    318.27921     -40.13960
    318.31583     -39.39122
    318.35246     -38.76788
    318.38909     -37.14455
    318.42571     -37.02124
    318.46234     -36.77296
    318.49896     -36.77469
    318.53559     -35.40145
    318.57221     -31.27822
    318.60884     -31.65502
    318.64546     -29.90684
    318.68209     -28.65867
    318.71872     -28.53553
    318.75534     -28.91241
    318.79197     -24.66430
    318.82859     -21.16623
    318.86522     -18.79317
    318.90184     -21.92012
    318.93847     -20.79711
    318.97509     -19.54911
    319.01172     -22.80113
    319.04835     -27.80317
    319.08497     -29.55524
    319.12160     -28.93233
    319.15822     -27.93443
    319.19485     -27.31156
    319.23147     -28.43871
    319.26810     -33.81587
    319.30472     -41.06807
    319.34135     -43.32027
    319.37798     -45.07251
    319.41460     -42.94975
    319.45123     -41.32703
    319.48785     -41.07932
    319.52448     -37.33163
    319.56110     -38.95897
    319.59773     -35.21133
    319.63435     -35.71370
    319.67098     -31.21610
    319.70761     -30.34352
    319.74423     -30.34596
    319.78086     -29.84842
    319.81748     -33.35091
    319.85411     -38.60341
    319.89073     -39.48094
    319.92736     -40.60848
    319.96398     -46.11105
    320.00061     -46.98864
    320.03724     -41.86625
    320.07386     -42.86888
    320.11049     -43.74654
    320.14711     -40.49920
    320.18374     -38.25190
    320.22036     -39.37961
    320.25699     -40.88235
    320.29361     -41.13511
    320.33024     -38.88789
    320.36687     -40.26569
    320.40349     -42.64351
    320.44012     -44.39636
    320.47674     -45.64922
    320.51337     -45.02711
    320.54999     -41.90502
    320.58662     -39.78295
    320.62325     -32.91090
    320.65987     -33.16387
    320.69650     -35.91686
    320.73312     -33.91988
    320.76975     -38.17291
    320.80637     -33.55097
    320.84300     -35.05405
    320.87962     -32.93215
    320.91625     -30.81028
    320.95288     -29.93842
    320.98950     -32.44159
    321.02613     -32.56977
    321.06275     -33.19798
    321.09938     -33.70122
    321.13600     -31.45447
    321.17263     -24.95774
    321.20925     -25.21104
    321.24588     -21.21436
    321.28251     -24.59270
    321.31913     -25.22106
    321.35576     -26.09944
    321.39238     -29.47784
    321.42901     -29.60627
    321.46563     -28.23472
    321.50226     -30.23819
    321.53888     -32.61668
    321.57551     -31.74520
    321.61214     -29.24874
    321.64876     -28.87729
    321.68539     -28.63087
    321.72201     -25.63448
    321.75864     -27.26310
    321.79526     -24.01674
    321.83189     -21.27041
    321.86851     -23.52410
    321.90514     -23.77781
    321.94177     -23.03155
    321.97839     -20.53530
    322.01502     -19.16408
    322.05164     -14.04288
    322.08827     -16.42170
    322.12489     -17.05054
    322.16152     -17.67941
    322.19814     -12.93330
    322.23477     -10.43721
    322.27140     -13.06614
    322.30802     -15.32010
    322.34465     -15.82408
    322.38127      -8.32807
    322.41790      -4.83209
    322.45452     -11.21114
    322.49115     -11.21521
    322.52777     -17.96929
    322.56440     -24.59840
    322.60103     -26.35254
    322.63765     -29.10669
    322.67428     -26.98587
    322.71090     -25.24007
    322.74753     -30.11929
    322.78415     -33.99854
    322.82078     -38.87780
    322.85740     -39.75709
    322.89403     -38.51140
    322.93066     -35.64074
    322.96728     -33.27009
    323.00391     -32.89948
    323.04053     -23.15387
    323.07716     -14.15830
    323.11378      -7.03774
    323.15041      -2.41721
    323.18703      -1.79670
    323.22366      -1.42622
    323.26029      -0.43076
    323.29691      -6.31032
    323.33354      -8.93990
    323.37016     -13.19450
    323.40679     -19.32413
    323.44341     -22.70378
    323.48004     -26.83345
    323.51666     -29.71315
    323.55329     -33.84286
    323.58992     -32.97260
    323.62654     -32.85237
    323.66317     -30.10716
    323.69979     -32.11197
    323.73642     -29.24180
    323.77304     -29.24665
    323.80967     -26.37653
    323.84629     -23.25643
    323.88292     -23.76135
    323.91955     -28.39130
    323.95617     -33.39626
    323.99280     -34.40126
    324.02942     -38.15627
    324.06605     -38.66130
    324.10267     -39.41637
    324.13930     -37.79645
    324.17592     -34.67656
    324.21255     -37.43169
    324.24918     -33.56184
    324.28580     -35.31701
    324.32243     -33.94721
    324.35905     -32.45243
    324.39568     -32.33268
    324.43230     -34.71294
    324.46893     -39.84323
    324.50555     -40.09855
    324.54218     -40.35388
    324.57881     -38.85924
    324.61543     -41.73962
    324.65206     -41.12003
    324.68868     -40.62546
    324.72531     -39.00591
    324.76193     -40.38638
    324.79856     -37.51688
    324.83518     -36.27240
    324.87181     -38.27795
    324.90844     -44.40851
    324.94506     -47.28911
    324.98169     -42.29472
    325.01831     -38.55036
    325.05494     -36.05602
    325.09156     -36.31171
    325.12819     -38.06741
    325.16482     -42.82314
    325.20144     -41.70390
    325.23807     -43.08468
    325.27469     -40.84047
    325.31132     -37.72130
    325.34794     -33.10215
    325.38457     -30.85802
    325.42119     -32.23891
    325.45782     -33.24483
    325.49445     -32.37577
    325.53107     -37.13174
    325.56770     -38.76272
    325.60432     -35.64374
    325.64095     -34.39977
    325.67757     -37.53083
    325.71420     -40.41191
    325.75082     -41.66801
    325.78745     -37.29915
    325.82408     -33.55530
    325.86070     -30.81148
    325.89733     -24.44268
    325.93395     -26.07390
    325.97058     -25.58015
    326.00720     -22.21142
    326.04383     -16.46772
    326.08045     -16.47404
    326.11708     -14.73038
    326.15371     -14.11174
    326.19033     -17.74313
    326.22696     -22.99955
    326.26358     -28.13098
    326.30021     -30.38744
    326.33683     -33.26892
    326.37346     -35.15044
    326.41008     -31.53197
    326.44671     -31.53852
    326.48334     -30.42010
    326.51996     -27.42671
    326.55659     -24.18333
    326.59321     -21.56499
    326.62984     -15.69666
    326.66646     -12.70336
    326.70309      -8.83508
    326.73971      -8.96683
    326.77634      -9.84860
    326.81297      -8.60540
    326.84959      -9.86222
    326.88622     -11.49406
    326.92284     -13.37592
    326.95947     -13.00781
    326.99609     -18.26473
    327.03272     -18.14667
    327.06934     -18.65363
    327.10597     -16.16062
    327.14260     -18.54263
    327.17922     -18.92466
    327.21585     -16.05672
    327.25247     -15.93880
    327.28910     -17.69591
    327.32572     -15.32804
    327.36235     -10.96020
    327.39897     -11.84238
    327.43560     -12.84958
    327.47223     -14.60681
    327.50885      -8.36406
    327.54548      -5.99634
    327.58210      -1.75364
    327.61873      -2.13596
    327.65535      -4.01831
    327.69198      -6.27568
    327.72860      -9.15808
    327.76523      -8.79050
    327.80186      -6.04795
    327.83848      -7.80542
    327.87511      -4.18791
    327.91173       0.92957
    327.94836       6.79703
    327.98498      11.91446
    328.02161      10.03187
    328.05823       5.77425
    328.09486       3.14161
    328.13149       0.38395
    328.16811      -6.62374
    328.20474     -12.00646
    328.24136     -17.51419
    328.27799     -25.52196
    328.31461     -22.77974
    328.35124     -23.66256
    328.38786     -23.67039
    328.42449     -18.92825
    328.46112     -17.93614
    328.49774     -21.19405
    328.53437     -22.57698
    328.57099     -19.33494
    328.60762     -20.21792
    328.64424     -14.85093
    328.68087     -17.23396
    328.71749     -16.36702
    328.75412     -21.37510
    328.79075     -18.13321
    328.82737     -11.89134
    328.86400     -10.27449
    328.90062     -11.78267
    328.93725     -10.04088
    328.97387      -9.42410
    329.01050     -10.80736
    329.04712     -12.44064
    329.08375     -11.82394
    329.12038     -12.95727
    329.15700      -6.09062
    329.19363      -4.34900
    329.23025      -5.35740
    329.26688      -7.49083
    329.30350      -6.62428
    329.34013      -3.50776
    329.37675      -5.51626
    329.41338     -10.14978
    329.45001     -14.15833
    329.48663     -14.41691
    329.52326     -15.17551
    329.55988     -10.93414
    329.59651     -11.06779
    329.63313     -15.45146
    329.66976     -19.71016
    329.70639     -22.21889
    329.74301     -22.10264
    329.77964     -20.36141
    329.81626     -17.24521
    329.85289     -15.87904
    329.88951     -14.88789
    329.92614      -8.89676
    329.96276      -5.28066
    329.99939      -3.16458
    330.03602      -4.42353
    330.07264      -3.30751
    330.10927       1.93349
    330.14589       1.92447
    330.18252      -1.58458
    330.21914      -0.71866
    330.25577      -2.97776
    330.29239      -7.48688
    330.32902      -9.87103
    330.36565     -11.75521
    330.40227      -8.26441
    330.43890      -6.14863
    330.47552      -4.40788
    330.51215      -0.79216
    330.54877      -2.42646
    330.58540      -5.56079
    330.62202      -9.82014
    330.65865     -10.95451
    330.69528     -11.96391
    330.73190     -12.97334
    330.76853     -10.35779
    330.80515      -8.11727
    330.84178      -8.25177
    330.87840     -11.88630
    330.91503     -11.52085
    330.95165     -10.65543
    330.98828     -12.79004
    331.02491     -10.67466
    331.06153     -14.68432
    331.09816     -15.94400
    331.13478     -13.70370
    331.17141     -15.83843
    331.20803     -16.59819
    331.24466     -15.85797
    331.28128      -5.61778
    331.31791      -0.87761
    331.35454       2.11254
    331.39116       2.85265
    331.42779      -0.40726
    331.46441      -1.29219
    331.50104      -1.42715
    331.53766      -1.06213
    331.57429      -0.57214
    331.61091      -5.70718
    331.64754      -9.34224
    331.68417      -9.85232
    331.72079      -5.86243
    331.75742      -2.62257
    331.79404       0.86727
    331.83067       7.23208
    331.86729       7.84687
    331.90392       8.96163
    331.94054       6.45136
    331.97717       1.44107
    332.01380      -4.44424
    332.05042      -6.20459
    332.08705      -7.71495
    332.12367      -7.97534
    332.16030      -6.98576
    332.19692      -8.99621
    332.23355      -7.00668
    332.27017      -3.89217
    332.30680      -1.40269
    332.34343       3.21176
    332.38005       4.82619
    332.41668       7.06559
    332.45330      10.17997
    332.48993       6.54432
    332.52655       3.40864
    332.56318       4.27294
    332.59980       2.63722
    332.63643       0.87647
    332.67306      -0.88431
    332.70968       2.72988
    332.74631       3.09406
    332.78293       2.45820
    332.81956      -1.67768
    332.85618      -4.06359
    332.89281      -2.07452
    332.92943       0.78952
    332.96606       4.77854
    333.00269       6.76753
    333.03931       4.00649
    333.07594      -2.50457
    333.11256      -5.64066
    333.14919      -8.90177
    333.18581      -9.03791
    333.22244      -5.92408
    333.25906      -4.81027
    333.29569      -1.57148
    333.33232       1.04227
    333.36894      -0.96900
    333.40557      -3.85529
    333.44219      -4.74161
    333.47882      -5.00296
    333.51544       1.73567
    333.55207       4.97427
    333.58869       5.21285
    333.62532       7.70140
    333.66195       8.06492
    333.69857       7.80342
    333.73520       8.79189
    333.77182      12.40533
    333.80845      17.76875
    333.84507      20.75714
    333.88170      16.24551
    333.91832      13.60885
    333.95495       7.84717
    333.99158       7.21046
    334.02820       5.44872
    334.06483       0.93696
    334.10145      -0.57483
    334.13808       1.28835
    334.17470       0.77651
    334.21133       4.88964
    334.24796       6.00275
    334.28458       5.74083
    334.32121       7.35388
    334.35783       4.21691
    334.39446      12.07991
    334.43108       9.19289
    334.46771       8.05584
    334.50433       4.16876
    334.54096       1.40666
    334.57759      -0.35547
    334.61421      -1.24263
    334.65084      -2.75481
    334.68746      -5.51702
    334.72409      -0.27925
    334.76071      -4.66652
    334.79734      -1.67880
    334.83396      -4.94112
    334.87059      -8.07846
    334.90722     -10.84082
    334.94384     -10.47821
    334.98047      -9.74063
    335.01709      -7.25308
    335.05372      -5.51555
    335.09034      -4.27805
    335.12697      -5.79057
    335.16359      -4.80312
    335.20022      -0.06570
    335.23685       4.67170
    335.27347       9.28407
    335.31010      11.77141
    335.34672      11.38373
    335.38335      11.37102
    335.41997       7.35829
    335.45660       6.72053
    335.49322       7.08274
    335.52985       3.81993
    335.56648       0.18208
    335.60310      -1.58078
    335.63973      -2.84368
    335.67635      -4.85660
    335.71298       0.00546
    335.74960       3.36748
    335.78623       3.35449
    335.82285       3.59146
    335.85948       3.20341
    335.89611       1.19033
    335.93273       1.30222
    335.96936       2.78909
    336.00598      -0.84907
    336.04261      -3.23725
    336.07923      -1.12547
    336.11586       0.98630
    336.15248       1.84803
    336.18911      -0.16526
    336.22574       1.44642
    336.26236       3.05808
    336.29899      10.04471
    336.33561      12.28131
    336.37224      11.89289
    336.40886      13.12943
    336.44549       9.86596
    336.48211      13.35245
    336.51874      12.71392
    336.55537      15.95036
    336.59199      15.68678
    336.62862      12.67317
    336.66524      12.03453
    336.70187       8.89587
    336.73849      10.88218
    336.77512       9.61846
    336.81174       7.22971
    336.84837       2.84094
    336.88500       2.70215
    336.92162       1.68832
    336.95825       1.42447
    336.99487       6.16059
    337.03150      11.77169
    337.06812      11.13276
    337.10475       9.99380
    337.14137       7.72981
    337.17800       4.84080
    337.21463       3.20176
    337.25125       3.31270
    337.28788       6.29861
    337.32450       7.65949
    337.36113       8.89534
    337.39775       9.75617
    337.43438      10.61697
    337.47100      10.35275
    337.50763       8.71349
    337.54426       6.57421
    337.58088       7.93491
    337.61751       9.79557
    337.65413       8.28121
    337.69076      -3.85817
    337.72738     -10.37259
    337.76401     -16.13703
    337.80063     -15.65149
    337.83726     -16.16599
    337.87389     -17.30551
    337.91051     -16.32006
    337.94714     -13.83463
    337.98376     -10.84924
    338.02039      -8.23887
    338.05701      -5.87852
    338.09364      -5.26820
    338.13026      -4.03291
    338.16689      -0.54765
    338.20352      -0.06241
    338.24014       1.17280
    338.27677      -4.71702
    338.31339      -6.10687
    338.35002     -10.12174
    338.38664     -13.88663
    338.42327     -14.15156
    338.45990     -12.41652
    338.49652     -12.68149
    338.53315      -8.69650
    338.56977      -4.83653
    338.60640      -5.60159
    338.64302      -6.86668
    338.67965      -9.13180
    338.71627      -4.39694
    338.75290      -1.53710
    338.78953      -2.42730
    338.82615      -3.44252
    338.86278      -1.95777
    338.89940      -4.34805
    338.93603      -4.61335
    338.97265      -1.50368
    339.00928      -6.39404
    339.04590     -12.65943
    339.08253     -15.54984
    339.11916     -13.81528
    339.15578     -16.58075
    339.19241     -14.59624
    339.22903     -12.23676
    339.26566     -13.37731
    339.30228     -13.76788
    339.33891     -12.40848
    339.37553     -10.79911
    339.41216     -12.56477
    339.44879     -11.20545
    339.48541     -11.09616
    339.52204     -12.36190
    339.55866     -10.50266
    339.59529     -10.39346
    339.63191      -7.78427
    339.66854     -10.67512
    339.70516     -13.81599
    339.74179     -12.08189
    339.77842     -14.72282
    339.81504     -15.23878
    339.85167     -20.62976
    339.88829     -21.52077
    339.92492     -21.66180
    339.96154     -24.55287
    339.99817     -25.06896
    340.03479     -31.33508
    340.07142     -31.22622
    340.10805     -25.86740
    340.14467     -22.38360
    340.18130     -19.39982
    340.21792     -17.04108
    340.25455     -11.68236
    340.29117      -8.19867
    340.32780      -6.84001
    340.36442      -5.23137
    340.40105      -5.74776
    340.43768      -3.76418
    340.47430      -5.53062
    340.51093      -6.54709
    340.54755      -1.31359
    340.58418      -1.83012
    340.62080      -3.97168
    340.65743      -3.98826
    340.69405      -3.50487
    340.73068      -3.14650
    340.76731      -6.53817
    340.80393      -8.80486
    340.84056     -10.32158
    340.87718     -14.46332
    340.91381     -15.23010
    340.95043     -15.62190
    340.98706     -14.26372
    341.02368      -9.78058
    341.06031     -12.92246
    341.09694      -7.06437
    341.13356      -8.33131
    341.17019      -5.34827
    341.20681      -7.11526
    341.24344     -11.00728
    341.28006     -15.89933
    341.31669     -20.04140
    341.35331     -16.68351
    341.38994     -14.82564
    341.42657     -13.84279
    341.46319     -13.10997
    341.49982      -6.75219
    341.53644      -4.26942
    341.57307      -0.41169
    341.60969      -2.30398
    341.64632      -4.32130
    341.68294      -1.58865
    341.71957      -2.35603
    341.75620      -1.74843
    341.79282      -0.14086
    341.82945       0.46668
    341.86607       0.69919
    341.90270       4.55668
    341.93932       0.78914
    341.97595      -1.10343
    342.01257      -3.37102
    342.04920      -6.13864
    342.08583      -5.78129
    342.12245      -7.17397
    342.15908     -12.06668
    342.19570     -10.83441
    342.23233      -9.85217
    342.26895      -6.24496
    342.30558      -9.38777
    342.34220     -15.78061
    342.37883     -17.29848
    342.41546     -15.19138
    342.45208     -10.20931
    342.48871      -6.10226
    342.52533      -4.74524
    342.56196      -4.38824
    342.59858      -6.90628
    342.63521      -8.92434
    342.67183     -17.56743
    342.70846     -17.83555
    342.74509     -25.85369
    342.78171     -28.49687
    342.81834     -34.39007
    342.85496     -35.65829
    342.89159     -33.30155
    342.92821     -28.56983
    342.96484     -31.58814
    343.00147     -28.73148
    343.03809     -29.62485
    343.07472     -26.64324
    343.11134     -26.91166
    343.14797     -24.30511
    343.18459     -24.57358
    343.22122     -21.84209
    343.25784     -22.86062
    343.29447     -22.25418
    343.33110     -25.14776
    343.36772     -28.16637
    343.40435     -32.43501
    343.44097     -31.95368
    343.47760     -28.47238
    343.51422     -22.61610
    343.55085     -14.50986
    343.58747     -15.77863
    343.62410     -14.79744
    343.66073     -15.69128
    343.69735     -17.21014
    343.73398     -20.85403
    343.77060     -21.62294
    343.80723     -19.64189
    343.84385     -19.78586
    343.88048     -17.42986
    343.91710     -16.94889
    343.95373     -12.34294
    343.99036     -10.98703
    344.02698      -9.50614
    344.06361      -6.02527
    344.10023      -7.66944
    344.13686      -9.18863
    344.17348      -9.58285
    344.21011      -6.60210
    344.24673      -5.99638
    344.28336      -7.14068
    344.31999      -6.78501
    344.35661     -11.55437
    344.39324      -6.44876
    344.42986      -7.71817
    344.46649      -1.86262
    344.50311      -3.25709
    344.53974      -6.02658
    344.57636      -6.42111
    344.61299      -5.69066
    344.64962      -4.46024
    344.68624      -5.47985
    344.72287      -7.74949
    344.75949      -7.64415
    344.79612      -8.16384
    344.83274      -8.68356
    344.86937      -6.57830
    344.90599      -4.22308
    344.94262      -8.74288
    344.97925     -10.38771
    345.01587      -9.78257
    345.05250      -4.67745
    345.08912      -1.82236
    345.12575       3.28270
    345.16237       7.63773
    345.19900      11.49273
    345.23562      11.34771
    345.27225      10.20266
    345.30888       7.05758
    345.34550       6.78747
    345.38213       1.39234
    345.41875      -3.25282
    345.45538      -7.27301
    345.49200      -6.91823
    345.52863      -4.68847
    345.56525      -5.58375
    345.60188      -1.97905
    345.63851       3.00063
    345.67513       5.10527
    345.71176       2.20989
    345.74838      -2.68552
    345.78501      -4.08096
    345.82163      -3.22643
    345.85826      -8.87192
    345.89488     -10.89244
    345.93151     -14.91299
    345.96814     -15.68357
    346.00476     -16.95418
    346.04139     -19.47481
    346.07801     -22.24547
    346.11464     -26.64116
    346.15126     -22.66187
    346.18789     -15.80762
    346.22451     -11.70339
    346.26114     -12.47419
    346.29777     -12.74502
    346.33439     -16.64087
    346.37102     -17.41175
    346.40764     -19.05766
    346.44427     -21.32860
    346.48089     -21.97457
    346.51752     -20.49556
    346.55414     -10.39158
    346.59077      -5.28763
    346.62740      -3.80870
    346.66402      -4.07981
    346.70065      -4.47594
    346.73727      -4.37210
    346.77390      -4.39329
    346.81052      -8.53950
    346.84715      -9.31074
    346.88377     -11.20701
    346.92040      -8.60331
    346.95703      -8.87464
    346.99365      -8.89599
    347.03028      -7.54237
    347.06690      -7.18878
    347.10353      -9.08522
    347.14015     -12.23168
    347.17678     -11.75318
    347.21340     -10.02470
    347.25003      -6.79625
    347.28666      -8.44282
    347.32328      -6.96442
    347.35991      -5.61106
    347.39653      -3.38271
    347.43316      -3.77940
    347.46978      -2.80112
    347.50641      -3.44786
    347.54304      -6.84463
    347.57966     -11.74143
    347.61629     -13.51325
    347.65291     -15.28510
    347.68954     -13.18198
    347.72616     -14.20389
    347.76279     -13.47583
    347.79941     -13.37279
    347.83604      -8.76978
    347.87267      -6.54180
    347.90929      -3.68885
    347.94592      -1.21093
    347.98254      -1.48303
    348.01917       2.36984
    348.05579       2.84768
    348.09242       1.95050
    348.12904       6.17828
    348.16567       9.78104
    348.20230       6.63377
    348.23892       5.61147
    348.27555       3.21415
    348.31217       5.69180
    348.34880      11.29442
    348.38542      12.02201
    348.42205       8.99958
    348.45867       7.35211
    348.49530       3.70462
    348.53193       2.18210
    348.56855      -1.71544
    348.60518      -1.36302
    348.64180       0.23938
    348.67843      -3.90825
    348.71505      -4.05591
    348.75168      -2.82859
    348.78830      -3.22631
    348.82493      -6.24905
    348.86156      -5.52181
    348.89818      -4.41961
    348.93481      -9.06744
    348.97143     -13.21529
    349.00806     -18.11316
    349.04468     -17.13607
    349.08131     -14.65901
    349.11793      -9.80697
    349.15456      -8.07996
    349.19119     -10.60298
    349.22781     -11.87602
    349.26444      -9.14910
    349.30106      -8.54720
    349.33769      -8.69533
    349.37431      -5.84348
    349.41094      -2.11667
    349.44756      -2.38988
    349.48419      -5.03812
    349.52082      -6.31139
    349.55744      -5.95968
    349.59407      -7.48300
    349.63069      -6.63135
    349.66732      -7.52973
    349.70394     -11.67814
    349.74057     -17.32657
    349.77719     -15.72503
    349.81382     -18.24852
    349.85045     -15.64704
    349.88707     -10.92058
    349.92370      -7.19415
    349.96032      -7.59275
    349.99695      -7.24138
    350.03357     -13.64004
    350.07020     -10.53872
    350.10682      -7.43743
    350.14345      -5.58617
    350.18008      -3.85993
    350.21670      -5.13373
    350.25333      -6.53255
    350.28995      -6.18140
    350.32658      -0.33027
    350.36320       3.89582
    350.39983       3.74689
    350.43645       0.84793
    350.47308       2.07395
    350.50971      -2.45007
    350.54633      -3.22411
    350.58296      -5.62318
    350.61958      -5.27228
    350.65621      -5.42140
    350.69283       1.30444
    350.72946       4.03026
    350.76608       4.13105
    350.80271       2.23182
    350.83934       0.45755
    350.87596      -2.31674
    350.91259      -5.46606
    350.94921      -8.86540
    350.98584      -4.76478
    351.02246      -1.28918
    351.05909       2.56139
    351.09571      -0.33807
    351.13234      -2.11255
    351.16897       0.11294
    351.20559      -0.28660
    351.24222       1.18883
    351.27884       3.28923
    351.31547       9.38961
    351.35209      10.73996
    351.38872      10.84028
    351.42534       8.06558
    351.46197       0.04084
    351.49860      -2.10892
    351.53522      -6.75871
    351.57185     -13.15852
    351.60847     -17.18336
    351.64510     -19.45824
    351.68172     -18.85814
    351.71835     -18.63306
    351.75497     -17.40802
    351.79160     -17.43300
    351.82823     -15.08301
    351.86485     -12.35804
    351.90148      -6.38311
    351.93810      -3.28320
    351.97473      -1.18332
    352.01135      -4.83347
    352.04798      -5.35864
    352.08461      -3.75884
    352.12123       0.96593
    352.15786       4.56567
    352.19448       5.54038
    352.23111       7.51507
    352.26773       6.86473
    352.30436       9.08937
    352.34098       7.81397
    352.37761       9.16355
    352.41424       9.01310
    352.45086      10.48762
    352.48749       4.58712
    352.52411       6.31158
    352.56074       3.28602
    352.59736       4.76043
    352.63399       6.23482
    352.67061      10.20918
    352.70724      12.05851
    352.74387       9.28281
    352.78049       9.38208
    352.81712       8.98133
    352.85374      13.83055
    352.89037      15.55474
    352.92699      16.52891
    352.96362      13.37805
    353.00024       9.85216
    353.03687       5.95124
    353.07350      -0.19971
    353.11012      -0.60068
    353.14675      -3.25168
    353.18337      -1.15271
    353.22000      -0.05376
    353.25662      -0.57984
    353.29325      -4.98095
    353.32987      -1.00709
    353.36650      -4.90825
    353.40313      -6.43445
    353.43975      -8.21067
    353.47638      -9.36191
    353.51300     -12.26319
    353.54963     -13.28949
    353.58625     -15.44082
    353.62288     -14.21718
    353.65950     -11.36856
    353.69613      -5.76997
    353.73276      -5.29641
    353.76938      -5.57288
    353.80601      -3.72437
    353.84263      -1.37589
    353.87926       5.97256
    353.91588      10.82099
    353.95251       8.54438
    353.98913       5.39275
    354.02576       4.11609
    354.06239       3.33941
    354.09901       2.43770
    354.13564      -7.71404
    354.17226      -4.24081
    354.20889      -5.64260
    354.24551      -7.79443
    354.28214      -1.69628
    354.31876       4.02685
    354.35539       4.62494
    354.39202       0.97301
    354.42864       1.32105
    354.46527       4.04407
    354.50189       5.14206
    354.53852       6.49002
    354.57514       6.21295
    354.61177       9.18585
    354.64839      10.90873
    354.68502       8.00658
    354.72165       3.72940
    354.75827       3.82720
    354.79490       3.17497
    354.83152       2.77271
    354.86815       3.49542
    354.90477       2.84311
    354.94140       3.81577
    354.97802      -1.21160
    355.01465       0.63601
    355.05128      -0.39142
    355.08790      -1.04386
    355.12453       0.17866
    355.16115       0.77615
    355.19778       1.37362
    355.23440       1.09607
    355.27103      -3.55652
    355.30765      -3.58413
    355.34428      -1.98677
    355.38091      -5.26444
    355.41753      -3.91713
    355.45416      -8.94486
    355.49078      -9.22260
    355.52741      -5.12538
    355.56403      -4.90318
    355.60066      -3.43101
    355.63728      -2.70887
    355.67391       0.51325
    355.71054       1.86033
    355.74716       4.95740
    355.78379       6.30443
    355.82041       8.27644
    355.85704       9.37342
    355.89366       9.84537
    355.93029       9.81730
    355.96691       5.78919
    356.00354       7.76107
    356.04017       9.23291
    356.07679       9.07973
    356.11342       4.30152
    356.15004      -3.22672
    356.18667      -3.25498
    356.22329       1.46673
    356.25992       3.31341
    356.29654       3.78506
    356.33317       2.38169
    356.36980       3.10329
    356.40642       4.44987
    356.44305       3.42141
    356.47967       3.76793
    356.51630       6.48942
    356.55292       6.71089
    356.58955       8.05733
    356.62618       7.77874
    356.66280       6.50013
    356.69943       4.09648
    356.73605      -1.43219
    356.77268      -5.83588
    356.80930      -3.98960
    356.84593      -5.01835
    356.88255      -4.29713
    356.91918      -6.82594
    356.95581      -7.47977
    356.99243      -6.50862
    357.02906     -11.03751
    357.06568     -12.56642
    357.10231      -9.47036
    357.13893      -4.62432
    357.17556      -4.52832
    357.21218      -3.68234
    357.24881      -4.46138
    357.28544       0.50954
    357.32206      -0.14456
    357.35869       1.70132
    357.39531       1.67216
    357.43194       2.51798
    357.46856       6.23877
    357.50519       7.95954
    357.54181      13.43028
    357.57844      14.65099
    357.61507      15.87168
    357.65169      14.34233
    357.68832       8.06297
    357.72494       3.28357
    357.76157      -4.37085
    357.79819      -8.15030
    357.83482     -10.30478
    357.87144      -6.70928
    357.90807      -3.73881
    357.94470      -0.14336
    357.98132       6.57705
    358.01795       5.92244
    358.05457       6.64281
    358.09120       3.48814
    358.12782       0.83346
    358.16445       0.67874
    358.20107       1.27400
    358.23770       1.49423
    358.27433      -0.91057
    358.31095      -2.19039
    358.34758      -4.72024
    358.38420      -6.25012
    358.42083      -4.53002
    358.45745      -1.93495
    358.49408       3.66009
    358.53070       4.88011
    358.56733       7.35010
    358.60396       6.44506
    358.64058       8.04000
    358.67721       6.13491
    358.71383       4.60479
    358.75046       3.69965
    358.78708       4.29448
    358.82371       5.88928
    358.86033       7.98406
    358.89696       8.70381
    358.93359       9.92353
    358.97021      12.51823
    359.00684      14.98790
    359.04346      13.70755
    359.08009      15.80216
    359.11671      11.27175
    359.15334       8.49132
    359.18996       4.58586
    359.22659       1.80537
    359.26322       0.14985
    359.29984      -1.63069
    359.33647      -1.78626
    359.37309      -4.31685
    359.40972      -4.09747
    359.44634     -12.37812
    359.48297     -13.65879
    359.51959     -15.68949
    359.55622     -18.97022
    359.59285     -20.50097
    359.62947     -19.28175
    359.66610     -18.31256
    359.70272     -16.59339
    359.73935     -14.12425
    359.77597     -10.65513
    359.81260     -11.93604
    359.84922      -9.34198
    359.88585      -7.99795
    359.92248      -8.52894
    359.95910      -9.18495
    359.99573     -13.46600
    360.03235     -10.62207
    360.06898      -7.52816
    360.10560      -5.05928
    360.14223      -4.96543
    360.17885      -3.49661
    360.21548      -5.90281
    360.25211      -6.30904
    360.28873      -8.46529
    360.32536      -5.87157
    360.36198      -7.02788
    360.39861      -3.30921
    360.43523      -1.46557
    360.47186       1.25305
    360.50848       0.09664
    360.54511      -0.05980
    360.58174       0.65874
    360.61836      -0.74776
    360.65499       0.84573
    360.69161       3.81419
    360.72824       7.28262
    360.76486      15.25102
    360.80149      14.46940
    360.83812      15.06276
    360.87474      14.65608
    360.91137      16.12438
    360.94799      12.59266
    360.98462      11.93591
    361.02124       9.77913
    361.05787       7.24733
    361.09449       7.59050
    361.13112       4.80864
    361.16775      -1.22324
    361.20437      -1.25515
    361.24100      -1.91208
    361.27762       2.18096
    361.31425       5.77397
    361.35087       1.11696
    361.38750      -0.91508
    361.42412      -5.94714
    361.46075      -2.85423
    361.49738       0.23865
    361.53400      -5.41849
    361.57063      -5.70066
    361.60725     -11.10785
    361.64388      -6.51507
    361.68050      -7.54732
    361.71713      -5.82959
    361.75375      -3.36189
    361.79038       0.23079
    361.82701       6.32344
    361.86363       6.41606
    361.90026       3.88366
    361.93688       4.47624
    361.97351      -1.30622
    362.01013      -3.21370
    362.04676      -1.99620
    362.08338      -5.27873
    362.12001      -2.56129
    362.15664      -3.21887
    362.19326      -4.37648
    362.22989      -6.90911
    362.26651      -7.19177
    362.30314      -0.47446
    362.33976       0.74283
    362.37639       1.58510
    362.41301       2.30233
    362.44964       2.89454
    362.48627       7.61173
    362.52289      10.32889
    362.55952      11.92103
    362.59614       7.13813
    362.63277       8.60522
    362.66939      11.94727
    362.70602      14.66430
    362.74264      15.63131
    362.77927      13.47329
    362.81590      14.94025
    362.85252      12.90718
    362.88915      16.74908
    362.92577      20.34096
    362.96240      21.18281
    362.99902      23.52464
    363.03565      24.36644
    363.07227      19.83321
    363.10890      17.67496
    363.14553      11.64169
    363.18215       6.48339
    363.21878       3.95006
    363.25540       1.04171
    363.29203      -0.24167
    363.32865      -4.27507
    363.36528      -2.43350
    363.40190      -3.21696
    363.43853      -4.25044
    363.47516      -6.90894
    363.51178      -9.31747
    363.54841      -6.60103
    363.58503      -5.13461
    363.62166      -0.91822
    363.65828       2.92315
    363.69491       2.63949
    363.73153       5.60581
    363.76816       7.07210
    363.80479       7.53837
    363.84141       7.62961
    363.87804      13.47082
    363.91466       9.06201
    363.95129      11.02818
    363.98791      10.86932
    364.02454       9.71043
    364.06116       4.42652
    364.09779       1.89259
    364.13442      -0.89138
    364.17104       2.07464
    364.20767      -1.33437
    364.24429      -1.49341
    364.28092       0.97253
    364.31754       3.81344
    364.35417       4.40432
    364.39079       5.24519
    364.42742       5.46102
    364.46405       6.30184
    364.50067       7.14262
    364.53730       6.48338
    364.57392      -0.92588
    364.61055      -0.83517
    364.64717       0.63052
    364.68380       3.34618
    364.72042       9.06181
    364.75705      14.65242
    364.79368      16.11801
    364.83030      17.45857
    364.86693      16.17410
    364.90355      10.88961
    364.94018       9.98010
    364.97680      11.32056
    365.01343      12.66100
    365.05005      15.37641
    365.08668      17.96679
    365.12331      11.43215
    365.15993       9.52249
    365.19656       9.23780
    365.23318       6.82808
    365.26981      10.91834
    365.30643      15.63358
    365.34306      13.84879
    365.37969       8.43898
    365.41631       2.02914
    365.45294      -2.38073
    365.48956      -5.66562
    365.52619      -1.45053
    365.56281       2.13953
    365.59944       5.85457
    365.63606       7.56958
    365.67269       6.03457
    365.70932       9.37453
    365.74594      11.46447
    365.78257      11.17938
    365.81919      14.51927
    365.85582      15.48414
    365.89244      14.07397
    365.92907      12.66379
    365.96569       7.75358
    366.00232       8.21834
    366.03895       6.43308
    366.07557       1.89780
    366.11220      -2.13751
    366.14882      -2.92285
    366.18545      -4.33320
    366.22207      -4.61859
    366.25870      -7.40400
    366.29532      -7.06443
    366.33195      -4.22488
    366.36858       1.98963
    366.40520       0.70413
    366.44183      -0.33140
    366.47845      -2.49196
    366.51508      -4.65254
    366.55170      -9.06314
    366.58833     -11.72377
    366.62495      -8.75942
    366.66158      -7.04510
    366.69821      -6.70580
    366.73483      -5.49153
    366.77146      -4.52728
    366.80808       2.31195
    366.84471       9.40115
    366.88133      11.36532
    366.91796      11.82947
    366.95458      14.79360
    366.99121      16.13270
    367.02784      12.09678
    367.06446       9.18584
    367.10109       5.02487
    367.13771       1.23887
    367.17434       3.45285
    367.21096       3.66681
    367.24759       8.88074
    367.28421       5.09465
    367.32084       5.80854
    367.35747       8.02240
    367.39409       4.36123
    367.43072       2.20004
    367.46734      -1.58617
    367.50397      -2.99741
    367.54059      -2.28367
    367.57722      -2.94495
    367.61384      -4.35626
    367.65047      -7.64259
    367.68710      -4.92895
    367.72372      -7.34033
    367.76035      -9.12674
    367.79697      -6.78817
    367.83360      -5.19962
    367.87022      -0.11110
    367.90685      -1.77260
    367.94347      -2.68413
    367.98010      -3.09568
    368.01673      -3.13225
    368.05335      -5.16885
    368.08998      -6.70547
    368.12660      -7.74212
    368.16323      -5.52879
    368.19985      -1.69048
    368.23648       1.27280
    368.27310       2.73606
    368.30973       0.32430
    368.34636       0.28751
    368.38298       1.62569
    368.41961       2.21386
    368.45623      -0.94800
    368.49286      -0.98489
    368.52948       1.97821
    368.56611       1.19127
    368.60273       0.65432
    368.63936      -2.88266
    368.67599      -9.66967
    368.71261     -10.33169
    368.74924     -10.36874
    368.78586     -12.90582
    368.82249     -12.44292
    368.85911      -9.73004
    368.89574     -10.89218
    368.93236      -7.05435
    368.96899      -9.09155
    369.00562      -4.50376
    369.04224      -5.04100
    369.07887      -3.70327
    369.11549       1.13445
    369.15212       3.72214
    369.18874       6.18480
    369.22537       7.39744
    369.26199       3.61006
    369.29862       0.82266
    369.33525       1.28523
    369.37187      -1.25222
    369.40850      -4.03970
    369.44512      -8.07720
    369.48175     -12.48972
    369.51837      -9.90227
    369.55500      -9.06483
    369.59162      -9.85243
    369.62825      -9.01504
    369.66488     -11.05268
    369.70150     -14.84034
    369.73813     -15.37803
    369.77475     -18.16574
    369.81138     -16.95347
    369.84800     -14.24123
    369.88463      -6.27901
    369.92126       1.18319
    369.95788       3.02036
    369.99451       3.23252
    370.03113       1.81964
    370.06776       0.15675
    370.10438      -0.50617
    370.14101      -6.16911
    370.17763      -3.33208
    370.21426       0.87993
    370.25089       1.34192
    370.28751       1.30389
    370.32414      -0.10917
    370.36076       0.35275
    370.39739       1.43965
    370.43401       3.52652
    370.47064       6.11337
    370.50726       5.70020
    370.54389      10.91200
    370.58052      13.24878
    370.61714      16.96054
    370.65377      19.29728
    370.69039      20.25899
    370.72702      20.72068
    370.76364      20.55734
    370.80027      21.64399
    370.83689      17.48061
    370.87352      15.69220
    370.91015      15.52878
    370.94677      11.61533
    370.98340       9.45186
    371.02002       5.16337
    371.05665       4.37485
    371.09327       6.83631
    371.12990      11.92275
    371.16652      11.25916
    371.20315      10.59556
    371.23978      12.80692
    371.27640      14.01827
    371.31303      15.97960
    371.34965      14.19090
    371.38628      12.15217
    371.42290      17.36343
    371.45953      22.94966
    371.49615      22.28587
    371.53278      13.99706
    371.56941      10.20823
    371.60603       8.66937
    371.64266       7.13049
    371.67928       7.21659
    371.71591       5.55266
    371.75253       5.38872
    371.78916       5.72475
    371.82578       7.68575
    371.86241       4.77174
    371.89904       3.73270
    371.93566       5.19364
    371.97229       4.40456
    372.00891       4.36546
    372.04554       3.57633
    372.08216       3.03718
    372.11879       1.62301
    372.15541      10.45881
    372.19204      15.79460
    372.22867      15.25536
    372.26529      12.34110
    372.30192       8.67681
    372.33854       8.88751
    372.37517       7.09818
    372.41179       6.68383
    372.44842       4.39446
    372.48504       1.85506
    372.52167      -1.30935
    372.55830      -0.72379
    372.59492      -3.01325
    372.63155       3.82226
    372.66817       4.65776
    372.70480       3.74323
    372.74142       0.32868
    372.77805       0.28911
    372.81467       2.24951
    372.85130       2.70990
    372.88793       4.79526
    372.92455       8.75560
    372.96118      11.09092
    372.99780      17.05121
    373.03443      14.88649
    373.07105      14.97174
    373.10768      18.30697
    373.14430      14.01718
    373.18093      10.72736
    373.21756       7.43753
    373.25418       6.77267
    373.29081       5.23279
    373.32743      -1.80711
    373.36406      -4.22203
    373.40068      -1.38698
    373.43731       1.32306
    373.47393       0.53307
    373.51056      -3.13194
    373.54719      -3.54697
    373.58381      -4.83703
    373.62044      -0.87710
    373.65706       3.33280
    373.69369       8.91768
    373.73031       4.87754
    373.76694       0.21238
    373.80356       1.67219
    373.84019       4.38199
    373.87682       5.96676
    373.91344       8.05151
    373.95007      12.76124
    373.98669      14.59595
    374.02332      10.05564
    374.05994       9.01530
    374.09657       6.09995
    374.13319       4.43457
    374.16982       6.01917
    374.20645      10.72875
    374.24307      13.81331
    374.27970      16.89785
    374.31632      17.35736
    374.35295      19.31685
    374.38957      19.65133
    374.42620      22.23578
    374.46283      20.19521
    374.49945      15.65462
    374.53608      12.86400
    374.57270       9.44837
    374.60933       9.90771
    374.64595      10.11704
    374.68258      13.82634
    374.71920      14.66062
    374.75583      13.24488
    374.79246       9.20412
    374.82908       9.66334
    374.86571      13.37253
    374.90233      10.33171
    374.93896       7.79086
    374.97558      10.74999
    375.01221      13.70911
    375.04883      16.41820
    375.08546      19.87727
    375.12209      16.58632
    375.15871      11.79534
    375.19534      11.87935
    375.23196      16.96334
    375.26859      19.42230
    375.30521      20.13124
    375.34184      21.96517
    375.37846      18.17407
    375.41509      18.50795
    375.45172      18.21681
    375.48834      16.55065
    375.52497      11.63447
    375.56159       8.59327
    375.59822       7.17704
    375.63484       8.51080
    375.67147       1.46954
    375.70809      -7.07175
    375.74472      -9.36306
    375.78135     -12.77938
    375.81797     -13.94573
    375.85460     -15.61210
    375.89122     -15.15349
    375.92785     -17.44489
    375.96447     -18.11133
    376.00110     -19.02778
    376.03772     -16.19425
    376.07435     -16.73574
    376.11098     -10.90225
    376.14760      -5.19378
    376.18423      -0.23534
    376.22085       4.97309
    376.25748       6.18149
    376.29410       3.76488
    376.33073       2.97324
    376.36735       3.18159
    376.40398       3.51491
    376.44061       2.34822
    376.47723      -4.56850
    376.51386      -0.86024
    376.55048      -0.40200
    376.58711      -0.94377
    376.62373      -1.48557
    376.66036      -1.65239
    376.69698      -4.06923
    376.73361      -4.23609
    376.77024      -2.15297
    376.80686      -3.06987
    376.84349       2.63822
    376.88011       6.22128
    376.91674       7.55432
    376.95336       6.38734
    376.98999       6.97034
    377.02661       7.67832
    377.06324      10.01127
    377.09987       5.46921
    377.13649       2.92713
    377.17312       3.88503
    377.20974       0.96791
    377.24637      -1.44923
    377.28299      -6.99139
    377.31962      -7.65857
    377.35624      -6.82577
    377.39287      -3.36799
    377.42950       2.58977
    377.46612       2.04751
    377.50275      -1.36977
    377.53937      -2.41207
    377.57600       0.54561
    377.61262       0.25327
    377.64925      -1.78908
    377.68587      -1.70646
    377.72250       1.87614
    377.75913       2.08372
    377.79575       2.29128
    377.83238      -0.37618
    377.86900      -0.41865
    377.90563      -2.46115
    377.94225       0.12133
    377.97888       1.57880
    378.01550       1.78624
    378.05213       3.11867
    378.08876       6.32607
    378.12538       8.78346
    378.16201       8.24082
    378.19863       6.69817
    378.23526       4.15550
    378.27188       0.11280
    378.30851      -2.17991
    378.34513      -1.84764
    378.38176     -10.39039
    378.41839      -4.30816
    378.45501       2.02405
    378.49164       7.35624
    378.52826      11.81341
    378.56489       9.39556
    378.60151      16.10270
    378.63814      20.55981
    378.67476      20.76690
    378.71139      20.22398
    378.74802      15.93104
    378.78464      13.38807
    378.82127      15.59509
    378.85789      13.05209
    378.89452      15.38407
    378.93114      11.34103
    378.96777      11.42297
    379.00440      14.87989
    379.04102      14.21180
    379.07765      12.66868
    379.11427      11.62554
    379.15090       7.45739
    379.18752       4.53922
    379.22415       6.74603
    379.26077      10.32782
    379.29740      15.78459
    379.33403      17.36634
    379.37065      20.32307
    379.40728      21.52979
    379.44390      20.73648
    379.48053      12.56815
    379.51715      11.52481
    379.55378      13.23145
    379.59040      12.93807
    379.62703      11.64467
    379.66366      15.97625
    379.70028      21.80782
    379.73691      20.63936
    379.77353      19.09589
    379.81016      18.55239
    379.84678      17.00888
    379.88341      19.21535
    379.92003      16.92180
    379.95666      13.50323
    379.99329      13.95965
    380.02991      13.29105
    380.06654      15.87242
    380.10316      16.32878
    380.13979      14.91012
    380.17641      12.86644
    380.21304       9.44775
    380.24966       4.65403
    380.28629      -0.13970
    380.32292      -4.80845
    380.35954      -8.97722
    380.39617     -12.27101
    380.43279      -9.81482
    380.46942      -9.60864
    380.50604      -9.15249
    380.54267      -5.94635
    380.57929      -3.86523
    380.61592      -5.65913
    380.65255      -8.95304
    380.68917      -9.49698
    380.72580      -9.29093
    380.76242      -5.08490
    380.79905      -6.25389
    380.83567      -7.92290
    380.87230      -8.71692
    380.90892      -6.51096
    380.94555      -6.80503
    380.98218      -7.09910
    381.01880      -3.89320
    381.05543      -0.68732
    381.09205       2.64355
    381.12868       6.47440
    381.16530       6.80523
    381.20193       4.76104
    381.23855       4.21684
    381.27518       0.79762
    381.31181      -0.74663
    381.34843      -1.41588
    381.38506      -1.71016
    381.42168      -5.00445
    381.45831      -5.29876
    381.49493      -0.34309
    381.53156      -0.13744
    381.56818      -1.18181
    381.60481       0.77381
    381.64144       0.97941
    381.67806       1.68499
    381.71469       6.14056
    381.75131       4.72111
    381.78794       6.17664
    381.82456       3.00715
    381.86119       0.21264
    381.89781       1.54312
    381.93444       6.62358
    381.97107       9.82902
    382.00769       9.40945
    382.04432      13.11485
    382.08094      11.69524
    382.11757       7.15062
    382.15419       3.73097
    382.19082       2.43631
    382.22744       5.76663
    382.26407      11.34693
    382.30070       8.30222
    382.33732       5.50749
    382.37395       6.58774
    382.41057       5.79297
    382.44720       6.24819
    382.48382       3.57839
    382.52045       0.65857
    382.55707      -1.88626
    382.59370      -1.80611
    382.63033      -1.22598
    382.66695       2.85413
    382.70358       6.30923
    382.74020       6.51431
    382.77683       6.71937
    382.81345       5.67442
    382.85008       5.75445
    382.88670       3.08446
    382.92333      -2.46055
    382.95996      -3.88057
    382.99658      -5.30061
    383.03321      -8.84566
    383.06983     -11.26573
    383.10646      -9.81082
    383.14308     -11.23093
    383.17971     -11.27605
    383.21634     -10.57119
    383.25296     -11.74135
    383.28959      -7.66152
    383.32621      -3.70671
    383.36284      -0.50191
    383.39946       2.07786
    383.43609       0.03262
    383.47271      -1.13763
    383.50934       0.94210
    383.54597       0.64681
    383.58259       3.35150
    383.61922       7.43118
    383.65584       9.51084
    383.69247       8.96549
    383.72909      11.04511
    383.76572       5.12473
    383.80234       7.70432
    383.83897       9.40890
    383.87560      11.23847
    383.91222       9.06801
    383.94885      11.52254
    383.98547      11.10206
    384.02210      12.68155
    384.05872      10.76103
    384.09535       9.84050
    384.13197       5.54495
    384.16860       2.24938
    384.20523      -2.29620
    384.24185      -5.34180
    384.27848      -8.76242
    384.31510      -7.93305
    384.35173      -4.10370
    384.38835      -1.52436
    384.42498       4.30496
    384.46160       8.00926
    384.49823       8.46355
    384.53486       8.29282
    384.57148       9.24708
    384.60811      13.07632
    384.64473      10.28054
    384.68136       9.85975
    384.71798       6.43895
    384.75461      10.01812
    384.79123       9.47228
    384.82786       6.80143
    384.86449       7.13056
    384.90111       5.58467
    384.93774       4.16377
    384.97436       2.61785
    385.01099      -0.17808
    385.04761      -1.47403
    385.08424      -3.27000
    385.12086      -0.69098
    385.15749      -1.73697
    385.19412      -0.03299
    385.23074      -2.45401
    385.26737      -2.12506
    385.30399       0.70389
    385.34062       2.53281
    385.37724       0.61172
    385.41387       0.69062
    385.45049      -2.60550
    385.48712       0.97336
    385.52375       0.42721
    385.56037      -1.11895
    385.59700      -4.29014
    385.63362     -10.21133
    385.67025     -12.13255
    385.70687     -16.55377
    385.74350     -18.22502
    385.78012     -14.89627
    385.81675     -11.31755
    385.85338      -9.73883
    385.89000      -8.16014
    385.92663      -5.83146
    385.96325      -1.62779
    385.99988      -2.67414
    386.03650      -2.97050
    386.07313      -3.76688
    386.10975      -6.68828
    386.14638      -5.73469
    386.18301      -0.40611
    386.21963      -1.70255
    386.25626       0.75100
    386.29288       1.32953
    386.32951      -1.34195
    386.36613      -7.26345
    386.40276      -6.68497
    386.43938      -7.60649
    386.47601      -9.65304
    386.51264      -9.94960
    386.54926      -8.74617
    386.58589     -10.79276
    386.62251     -12.33936
    386.65914      -9.88597
    386.69576      -9.30760
    386.73239     -12.47925
    386.76901      -6.90091
    386.80564      -4.82259
    386.84227       0.88072
    386.87889       2.45902
    386.91552       6.41230
    386.95214       5.86557
    386.98877       2.44382
    387.02539       0.52206
    387.06202       1.85028
    387.09864       1.42849
    387.13527      -1.11832
    387.17190      -1.91514
    387.20852      -4.71197
    387.24515      -6.38382
    387.28177      -2.68068
    387.31840      -6.72756
    387.35502      -5.02445
    387.39165      -4.82135
    387.42827      -9.74327
    387.46490     -11.54021
    387.50153     -12.71216
    387.53815     -11.25912
    387.57478      -8.43109
    387.61140      -8.22808
    387.64803      -7.77509
    387.68465      -4.07211
    387.72128      -0.49414
    387.75791       0.70881
    387.79453      -0.58825
    387.83116       1.11468
    387.86778       2.31759
    387.90441       5.14549
    387.94103      11.09837
    387.97766       9.92624
    388.01428       5.75410
    388.05091       1.45694
    388.08754      -1.71523
    388.12416      -4.13742
    388.16079      -2.18461
    388.19741      -0.85683
    388.23404      -4.15405
    388.27066      -1.45129
    388.30729       5.87645
    388.34391       6.95419
    388.38054       9.03191
    388.41717       6.98461
    388.45379       9.81230
    388.49042      10.63998
    388.52704      11.84265
    388.56367      12.29530
    388.60029      11.49794
    388.63692       9.57556
    388.67354       8.90317
    388.71017       9.48077
    388.74680      10.43335
    388.78342      11.13592
    388.82005      10.21348
    388.85667       7.79103
    388.89330       7.36856
    388.92992       6.82108
    388.96655       9.89858
    389.00317      11.60107
    389.03980      10.92855
    389.07643      10.63101
    389.11305      10.95847
    389.14968      11.16091
    389.18630       4.23833
    389.22293       2.19074
    389.25955      -1.60686
    389.29618       3.09553
    389.33280       0.42290
    389.36943      -2.99973
    389.40606     -10.54739
    389.44268      -8.59505
    389.47931     -10.51773
    389.51593     -12.56542
    389.55256      -9.73812
    389.58918      -4.41084
    389.62581      -0.70857
    389.66243      -0.50631
    389.69906       2.82093
    389.73569       6.77316
    389.77231       7.97539
    389.80894       8.67759
    389.84556      10.12979
    389.88219      10.08197
    389.91881       8.03414
    389.95544      11.86130
    389.99206       8.56344
    390.02869       8.76557
    390.06532       6.96769
    390.10194       8.41980
    390.13857       6.74689
    390.17519       1.32397
    390.21182      -3.34896
    390.24844      -6.27190
    390.28507      -0.56986
    390.32169       1.75717
    390.35832      -1.04081
    390.39495      -1.58880
    390.43157       3.86319
    390.46820       6.81518
    390.50482       6.64215
    390.54145       9.34411
    390.57807       9.42105
    390.61470      11.24799
    390.65132      10.57491
    390.68795      10.02682
    390.72458       6.85372
    390.76120       4.80560
    390.79783       0.50748
    390.83445       0.20934
    390.87108       1.28619
    390.90770       0.98803
    390.94433       1.68985
    390.98095       0.26666
    391.01758      -0.15653
    391.05421       3.29526
    391.09083       6.24704
    391.12746       7.07380
    391.16408       9.65056
    391.20071      13.10230
    391.23733      18.17903
    391.27396      18.50575
    391.31058      20.33246
    391.34721      18.15915
    391.38384      18.98584
    391.42046      15.81251
    391.45709      13.26417
    391.49371       7.84082
    391.53034       5.04246
    391.56696       8.99409
    391.60359       7.44570
    391.64021       7.64731
    391.67684       8.84890
    391.71347      12.30048
    391.75009      15.00205
    391.78672      17.82860
    391.82334      23.15515
    391.85997      24.73169
    391.89659      22.30821
    391.93322      21.88473
    391.96984      20.96123
    392.00647      15.53771
    392.04310       9.11419
    392.07972       6.44066
    392.11635       5.76712
    392.15297       4.46857
    392.18960       2.17000
    392.22622       1.62142
    392.26285       0.82284
    392.29948       4.52424
    392.33610       8.47563
    392.37273       9.80201
    392.40935       9.25337
    392.44598      12.70473
    392.48260      13.28108
    392.51923      16.85741
    392.55585      15.18374
    392.59248      14.26005
    392.62911       9.33636
    392.66573       4.78765
    392.70236      -2.51107
    392.73898      -9.30980
    392.77561      -9.48354
    392.81223      -7.53229
    392.84886      -5.83105
    392.88548      -7.00482
    392.92211      -4.05361
    392.95874      -3.60240
    392.99536      -2.02620
    393.03199      -0.70002
    393.06861      -0.12384
    393.10524       1.70232
    393.14186      -0.22152
    393.17849       1.35462
    393.21511      -1.44424
    393.25174      -2.74312
    393.28837      -0.29201
    393.32499       5.28409
    393.36162       9.98519
    393.39824      13.56127
    393.43487      13.51234
    393.47149      13.33840
    393.50812      14.03945
    393.54474      13.11549
    393.58137      11.31652
    393.61800       3.14254
    393.65462      -2.53145
    393.69125      -0.70544
    393.72787      -1.12945
    393.76450       0.44653
    393.80112      -1.85250
    393.83775      -0.52654
    393.87437       5.54941
    393.91100       5.87535
    393.94763       5.32628
    393.98425       5.52720
    394.02088       9.85311
    394.05750       9.42901
    394.09413      10.37990
    394.13075      17.83078
    394.16738      22.90665
    394.20400      22.10752
    394.24063      22.05837
    394.27726      25.13421
    394.31388      24.96004
    394.35051      21.03587
    394.38713      17.23668
    394.42376      13.31248
    394.46038       7.88828
    394.49701       2.96406
    394.53363       7.41484
    394.57026       5.99061
    394.60689      10.81636
    394.64351      13.39211
    394.68014      10.71785
    394.71676      10.04357
    394.75339      10.11929
    394.79001      10.69500
    394.82664       7.39570
    394.86326       3.22139
    394.89989       2.67207
    394.93652       3.49775
    394.97314       7.44841
    395.00977       5.39906
    395.04639       7.59971
    395.08302       9.92535
    395.11964      17.50097
    395.15627      15.32659
    395.19289      13.15220
    395.22952       8.72780
    395.26615       5.30339
    395.30277       4.62897
    395.33940       4.95454
    395.37602      -3.46989
    395.41265      -2.26934
    395.44927       2.93121
    395.48590       7.75674
    395.52252       5.95727
    395.55915       4.65779
    395.59578       6.23330
    395.63240       6.05880
    395.66903       2.00930
    395.70565      -0.29022
    395.74228      -1.33974
    395.77890       0.73572
    395.81553      -0.43882
    395.85215       3.63663
    395.88878       1.33707
    395.92541       2.03751
    395.96203       4.86293
    395.99866       5.31334
    396.03528       6.51375
    396.07191       7.46415
    396.10853       5.53954
    396.14516       5.98992
    396.18178       8.69030
    396.21841      10.39066
    396.25504      13.09102
    396.29166       8.04137
    396.32829       5.99171
    396.36491       2.56704
    396.40154      -2.23263
    396.43816      -0.90732
    396.47479       4.91799
    396.51141       6.11829
    396.54804       7.06858
    396.58467       5.51886
    396.62129       4.84414
    396.65792       3.79441
    396.69454       0.99467
    396.73117       2.44492
    396.76779       5.77016
    396.80442      10.59540
    396.84105      14.42062
    396.87767      17.74584
    396.91430      21.44605
    396.95092      24.02126
    396.98755      20.84645
    397.02417      20.17165
    397.06080      19.12182
    397.09742      21.07200
    397.13405      25.64716
    397.17068      22.22232
    397.20730      23.42247
    397.24393      23.37261
    397.28055      23.32275
    397.31718      20.52287
    397.35380      16.72299
    397.39043      15.79811
    397.42705      15.62321
    397.46368      13.19831
    397.50031       9.52340
    397.53693       3.34848
    397.57356       1.17355
    397.61018       3.49862
    397.64681       3.07368
    397.68343      -3.10126
    397.72006      -2.90122
    397.75668      -5.57618
    397.79331      -5.37615
    397.82994      -5.30112
    397.86656      -5.22611
    397.90319      -5.52610
    397.93981      -6.82610
    397.97644      -5.87610
    398.01306      -5.92611
    398.04969      -7.85113
    398.08631      -5.77616
    398.12294      -3.45119
    398.15957      -0.12623
    398.19619      -1.80127
    398.23282      -8.35133
    398.26944      -9.90139
    398.30607     -10.95146
    398.34269      -8.62653
    398.37932      -6.30161
    398.41594      -5.97670
    398.45257      -3.27679
    398.48920      -0.57689
    398.52582      -0.12700
    398.56245      -0.80212
    398.59907      -7.47724
    398.63570      -8.77736
    398.67232     -12.82750
    398.70895     -10.25264
    398.74557      -8.30279
    398.78220      -7.72794
    398.81883      -8.15310
    398.85545      -5.32827
    398.89208      -5.87844
    398.92870      -6.55362
    398.96533      -5.97881
    399.00195     -12.15400
    399.03858     -11.70420
    399.07520     -10.12941
    399.11183      -3.30462
    399.14846      -3.97983
    399.18508      -0.53006
    399.22171      -2.58029
    399.25833       3.86947
    399.29496       2.56923
    399.33158       4.64398
    399.36821       8.46873
    399.40483      17.04347
    399.44146      20.86820
    399.47809      18.31793
    399.51471      14.14265
    399.55134      11.46736
    399.58796       7.04207
    399.62459       3.74178
    399.66121       0.69147
    399.69784      -2.73383
    399.73446      -0.53415
    399.77109       1.29053
    399.80772      -3.38480
    399.84434      -5.43513
    399.88097       0.26453
    399.91759       5.96419
    399.95422       8.03884
    399.99084       6.61349
    400.02747       6.68813
    400.06409       7.38776
    400.10072      10.58739
    400.13735      14.28701
    400.17397      13.11163
    400.21060      10.18624
    400.24722       5.51085
    400.28385       4.71045
    400.32047       9.66005
    400.35710      14.35964
    400.39372      15.30923
    400.43035      14.50880
    400.46698      12.58338
    400.50360       9.78295
    400.54023      13.60751
    400.57685      12.68207
    400.61348      10.38162
    400.65010      10.95617
    400.68673      11.28071
    400.72335      11.35525
    400.75998       6.30479
    400.79661       1.75431
    400.83323       0.57884
    400.86986       4.65335
    400.90648       1.22787
    400.94311       7.05237
    400.97973       1.62688
    401.01636       5.70138
    401.05298       8.27587
    401.08961       7.10036
    401.12624       5.67484
    401.16286       3.24932
    401.19949       3.57379
    401.23611      -0.85174
    401.27274      -0.77728
    401.30936       0.92218
    401.34599       4.62164
    401.38262       6.19609
    401.41924       4.27054
    401.45587       2.21998
    401.49249      -2.08059
    401.52912      -2.75616
    401.56574      -4.55673
    401.60237      -3.73230
    401.63899       0.09211
    401.67562       0.04153
    401.71225       0.61594
    401.74887       4.19034
    401.78550       8.26474
    401.82212       5.46414
    401.85875       8.91353
    401.89537       7.36292
    401.93200       9.06230
    401.96862       4.88668
    402.00525       3.08606
    402.04188      -0.33957
    402.07850       0.23480
    402.11513       3.93416
    402.15175       5.75852
    402.18838       6.33287
    402.22500       4.28222
    402.26163       1.10657
    402.29825       4.30591
    402.33488       2.00525
    402.37151       5.70459
    402.40813       8.02892
    402.44476       9.72825
    402.48138       9.92757
    402.51801      13.00189
    402.55463      13.07621
    402.59126      12.15052
    402.62788       9.34982
    402.66451       8.42413
    402.70114       7.62343
    402.73776       9.57273
    402.77439       9.27202
    402.81101       9.34631
    402.84764       6.67060
    402.88426       3.61988
    402.92089      -1.18084
    402.95751      -4.10657
    402.99414      -1.78229
    403.03077      -3.08302
    403.06739      -3.88376
    403.10402       0.06550
    403.14064       5.38976
    403.17727       8.33902
    403.21389       1.66327
    403.25052       6.73752
    403.28714       0.81176
    403.32377       2.13600
    403.36040       0.58524
    403.39702       3.78448
    403.43365       3.60871
    403.47027       3.55794
    403.50690       2.50717
    403.54352       5.20639
    403.58015       3.40561
    403.61677       2.22983
    403.65340      -1.94596
    403.69003      -3.24675
    403.72665      -3.42254
    403.76328      -1.84833
    403.79990      -1.02413
    403.83653      -6.94993
    403.87315      -7.00073
    403.90978      -4.80154
    403.94640      -5.85235
    403.98303      -5.52816
    404.01966      -2.32897
    404.05628      -2.87979
    404.09291      -0.05561
    404.12953       2.64357
    404.16616      -0.53226
    404.20278       2.29192
    404.23941       7.86609
    404.27603      10.06525
    404.31266       9.63942
    404.34929       7.46358
    404.38591       3.78774
    404.42254       9.11190
    404.45916      12.18605
    404.49579      12.26021
    404.53241      11.83436
    404.56904      15.53351
    404.60566      16.85765
    404.64229      19.18180
    404.67892      15.75594
    404.71554      12.95508
    404.75217       9.40421
    404.78879       8.60335
    404.82542       7.80248
    404.86204       5.75161
    404.89867      -0.29926
    404.93529      -4.47513
    404.97192      -6.52601
    405.00855      -9.07689
    405.04517     -15.37777
    405.08180     -13.92865
    405.11842     -13.72953
    405.15505     -14.65541
    405.19167     -13.08130
    405.22830     -12.13219
    405.26492     -11.30808
    405.30155      -8.48397
    405.33818       0.46513
    405.37480       5.66424
    405.41143       8.11334
    405.44805       7.31244
    405.48468       6.76154
    405.52130       4.46064
    405.55793       3.78473
    405.59455       2.98383
    405.63118       6.43292
    405.66781       6.50701
    405.70443       7.45610
    405.74106       6.03019
    405.77768       2.35427
    405.81431       1.42836
    405.85093       0.50244
    405.88756       0.82653
    405.92419       1.02561
    405.96081       3.09969
    405.99744       4.54877
    406.03406       6.74784
    406.07069      15.07192
    406.10731      12.39600
    406.14394      17.47007
    406.18056      20.04414
    406.21719      22.86822
    406.25382      21.56729
    406.29044      18.14135
    406.32707      13.59042
    406.36369      10.53949
    406.40032      10.73856
    406.43694       9.93762
    406.47357       9.51169
    406.51019       5.83575
    406.54682       2.03481
    406.58345      -4.39112
    406.62007      -4.81706
    406.65670      -6.86800
    406.69332      -4.79394
    406.72995      -4.09488
    406.76657      -1.89583
    406.80320       0.30323
    406.83982       4.75229
    406.87645       7.07635
    406.91308       8.27540
    406.94970      11.09946
    406.98633      12.67351
    407.02295      10.62257
    407.05958      10.44662
    407.09620       7.39567
    407.13283       6.96973
    407.16945       5.04378
    407.20608       2.86783
    407.24271      -3.30812
    407.27933      -3.73407
    407.31596      -1.16002
    407.35258       2.28903
    407.38921       1.61308
    407.42583      -2.31286
    407.46246      -4.98881
    407.49908      -6.16476
    407.53571      -6.34072
    407.57234      -8.01666
    407.60896     -10.69262
    407.64559      -9.99357
    407.68221     -10.41952
    407.71884     -10.84547
    407.75546      -9.64642
    407.79209      -5.57237
    407.82871      -0.99832
    407.86534       1.07573
    407.90197       2.77478
    407.93859       1.84883
    407.97522       3.42288
    408.01184       0.99693
    408.04847       1.82098
    408.08509       3.14503
    408.12172       2.09409
    408.15834       1.29314
    408.19497       2.11719
    408.23160       2.19124
    408.26822       4.51529
    408.30485       4.96435
    408.34147       5.41340
    408.37810       5.36245
    408.41472       4.81151
    408.45135       4.51056
    408.48797       5.58462
    408.52460       2.03368
    408.56123       0.23273
    408.59785      -2.81821
    408.63448      -5.74415
    408.67110     -12.17009
    408.70773     -13.34603
    408.74435     -15.52197
    408.78098     -14.82291
    408.81760     -14.37385
    408.85423     -11.42479
    408.89086      -8.35072
    408.92748      -7.40166
    408.96411      -4.45259
    409.00073      -4.37853
    409.03736      -1.05446
    409.07398      -1.60539
    409.11061       2.59368
    409.14723       1.54275
    409.18386      -0.50818
    409.22049      -4.30911
    409.25711      -5.86003
    409.29374      -4.66096
    409.33036      -4.58688
    409.36699      -8.88781
    409.40361      -4.18873
    409.44024      -5.11465
    409.47686      -1.54057
    409.51349      -0.71649
    409.55012      -1.64240
    409.58674      -5.19332
    409.62337      -7.74423
    409.65999     -10.67014
    409.69662     -13.72105
    409.73324     -13.39696
    409.76987      -9.07287
    409.80649      -7.62378
    409.84312      -2.67468
    409.87975       4.02442
    409.91637       8.72351
    409.95300       6.67262
    409.98962       3.99672
    410.02625       0.69582
    410.06287      -3.73007
    410.09950      -9.65597
    410.13613      -5.20686
    410.17275       0.11725
    410.20938       2.69136
    410.24600       1.39048
    410.28263      -2.41040
    410.31925      -2.08629
    410.35588      -1.38717
    410.39250       4.31196
    410.42913       6.63608
    410.46576       7.46021
    410.50238       4.28433
    410.53901       5.10846
    410.57563       8.43260
    410.61226       6.00673
    410.64888       7.33087
    410.68551       7.78000
    410.72213      12.22915
    410.75876      10.67829
    410.79539       9.25243
    410.83201       3.82658
    410.86864       1.90073
    410.90526      -1.52512
    410.94189      -1.32596
    410.97851      -0.37680
    411.01514      -0.30265
    411.05176       0.77152
    411.08839       2.22068
    411.12502       3.79485
    411.16164       0.74402
    411.19827       1.06819
    411.23489       1.76736
    411.27152       2.09154
    411.30814       2.04072
    411.34477       3.36490
    411.38139       4.43909
    411.41802       9.51327
    411.45465      12.83747
    411.49127      18.41166
    411.52790      15.61086
    411.56452      10.31005
    411.60115       6.25925
    411.63777       6.20846
    411.67440       7.03267
    411.71102       3.98188
    411.74765       4.30609
    411.78428       6.00531
    411.82090      12.45452
    411.85753      14.02875
    411.89415      11.72797
    411.93078       7.30220
    411.96740       8.37643
    412.00403       9.95067
    412.04065       9.02490
    412.07728       0.34915
    412.11391      -1.82661
    412.15053      -1.37736
    412.18716       2.32189
    412.22378      -0.47886
    412.26041      -3.02960
    412.29703      -2.70534
    412.33366       2.11893
    412.37028       2.69319
    412.40691      -1.73254
    412.44354      -4.65826
    412.48016      -3.70898
    412.51679      -0.25970
    412.55341       0.81458
    412.59004       1.26387
    412.62666       1.58816
    412.66329      -0.21254
    412.69991      -2.13824
    412.73654      -7.31394
    412.77317      -6.48963
    412.80979      -5.41532
    412.84642      -4.96601
    412.88304      -3.76669
    412.91967      -2.06737
    412.95629       0.13196
    412.99292       0.08129
    413.02954       5.78062
    413.06617       8.97996
    413.10280      11.55430
    413.13942       6.50364
    413.17605       3.95299
    413.21267       2.40234
    413.24930       3.47670
    413.28592       6.67606
    413.32255       1.37543
    413.35917       5.57480
    413.39580       7.77417
    413.43243       9.22355
    413.46905       8.29793
    413.50568      -0.87768
    413.54230      -4.55329
    413.57893      -6.22890
    413.61555      -8.65450
    413.65218      -7.70510
    413.68880      -7.00569
    413.72543      -2.93128
    413.76206       3.26814
    413.79868      -1.40744
    413.83531      -1.45801
    413.87193      -1.75858
    413.90856      -2.30915
    413.94518      -1.60971
    413.98181       0.46473
    414.01843       4.91418
    414.05506       7.98863
    414.09169      10.93809
    414.12831       9.63755
    414.16494       7.33702
    414.20156       5.28649
    414.23819       5.73597
    414.27481       2.56045
    414.31144      -1.49007
    414.34806       0.33442
    414.38469       1.28392
    414.42132       1.35842
    414.45794       0.68292
    414.49457       1.50743
    414.53119       2.45695
    414.56782       0.53147
    414.60444      -0.64400
    414.64107      -5.69447
    414.67770      -0.61994
    414.71432      -1.79540
    414.75095      -2.09585
    414.78757      -4.77130
    414.82420      -2.69675
    414.86082      -1.87219
    414.89745       0.45238
    414.93407       5.90195
    414.97070       6.22653
    415.00733      11.30111
    415.04395      13.62569
    415.08058      17.57529
    415.11720      11.89989
    415.15383      12.34949
    415.19045      11.04910
    415.22708      11.99871
    415.26370      10.19833
    415.30033      11.64796
    415.33696      15.22259
    415.37358      15.92223
    415.41021      18.24687
    415.44683      20.94652
    415.48346      19.52117
    415.52008      12.59583
    415.55671      16.29549
    415.59333      10.49516
    415.62996       4.94484
    415.66659       4.39452
    415.70321       2.59421
    415.73984       1.16890
    415.77646      -2.13140
    415.81309      -4.68169
    415.84971     -11.23198
    415.88634     -15.40726
    415.92296     -18.08254
    415.95959     -21.38281
    415.99622     -22.18308
    416.03284     -16.73334
    416.06947     -13.78359
    416.10609     -11.45884
    416.14272      -6.75908
    416.17934      -5.30931
    416.21597      -5.35954
    416.25259      -2.65976
    416.28922      -4.45998
    416.32585      -4.01019
    416.36247      -3.06039
    416.39910      -6.36059
    416.43572      -6.66078
    416.47235      -8.58597
    416.50897      -7.51114
    416.54560      -7.06131
    416.58222      -7.48648
    416.61885      -3.28664
    416.65548       1.91321
    416.69210       2.73806
    416.72873      -1.43708
    416.76535       1.88779
    416.80198       2.83766
    416.83860       3.03754
    416.87523       0.11243
    416.91185      -4.06268
    416.94848      -5.36278
    416.98511      -6.91287
    417.02173      -3.83795
    417.05836      -3.76303
    417.09498      -5.31311
    417.13161      -2.61317
    417.16823      -0.66323
    417.20486       0.66172
    417.24148      -3.76333
    417.27811      -6.06337
    417.31474     -10.36340
    417.35136      -8.03842
    417.38799      -7.33844
    417.42461      -8.01345
    417.46124      -5.68846
    417.49786      -1.36345
    417.53449      -0.03844
    417.57111      -3.46342
    417.60774      -4.01340
    417.64437      -2.56337
    417.68099      -3.61333
    417.71762      -4.03828
    417.75424      -3.08823
    417.79087      -6.51317
    417.82749      -7.93810
    417.86412      -8.86302
    417.90074      -7.91294
    417.93737      -7.21285
    417.97400      -9.51275
    418.01062     -11.43765
    418.04725      -7.86254
    418.08387      -9.53742
    418.12050      -6.83729
    418.15712      -0.26215
    418.19375       5.31299
    418.23037       4.01314
    418.26700       5.08830
    418.30363      10.16346
    418.34025       9.98864
    418.37688       9.93882
    418.41350       8.76400
    418.45013       6.33920
    418.48675       9.78940
    418.52338       9.61461
    418.56000       8.81483
    418.59663       7.64006
    418.63326      11.46530
    418.66988      11.66554
    418.70651       7.61579
    418.74313       4.56605
    418.77976       7.14132
    418.81638      15.09159
    418.85301      16.54187
    418.88963      10.49216
    418.92626       7.81746
    418.96289       7.01777
    418.99951       8.09308
    419.03614       3.91841
    419.07276       7.11874
    419.10939       6.94408
    419.14601       4.76943
    419.18264       3.59478
    419.21927       4.92015
    419.25589       3.87052
    419.29252       1.82090
    419.32914      -0.47871
    419.36577       1.47168
    419.40239      -1.20291
    419.43902      -4.37750
    419.47564      -0.67707
    419.51227       5.64836
    419.54890       8.59880
    419.58552       9.04925
    419.62215       8.87470
    419.65877      11.45017
    419.69540       9.27564
    419.73202      10.97612
    419.76865      11.17661
    419.80527       9.87711
    419.84190      13.32762
    419.87853      13.27814
    419.91515      11.22866
    419.95178       4.42920
    419.98840      -1.49526
    420.02503      -5.41971
    420.06165      -4.09415
    420.09828      -1.51858
    420.13490       1.05700
    420.17153       0.00759
    420.20816       2.20819
    420.24478       1.15879
    420.28141       2.98441
    420.31803      -0.68997
    420.35466      -5.48934
    420.39128      -6.91370
    420.42791      -5.21305
    420.46453      -1.26239
    420.50116       0.68828
    420.53779       2.01396
    420.57441      -0.03535
    420.61104      -6.45966
    420.64766      -7.38395
    420.68429     -10.55824
    420.72091     -16.60751
    420.75754     -13.90678
    420.79416     -14.08104
    420.83079     -12.50529
    420.86742     -10.55453
    420.90404      -6.85375
    420.94067      -3.27798
    420.97729       1.54781
    421.01392       4.37361
    421.05054       3.44942
    421.08717       4.02524
    421.12379       3.35107
    421.16042       6.55190
    421.19705      12.75275
    421.23367      11.07861
    421.27030       9.27947
    421.30692       9.23035
    421.34355       6.18123
    421.38017       2.00713
    421.41680      -1.29197
    421.45342       1.03395
    421.49005      -1.89013
    421.52668      -3.31419
    421.56330      -3.61325
    421.59993      -2.28730
    421.63655       0.66367
    421.67318       2.61464
    421.70980       0.81562
    421.74643       4.14162
    421.78305       3.46762
    421.81968       2.41863
    421.85631      -1.63034
    421.89293     -10.67931
    421.92956     -14.85326
    421.96618     -14.27721
    422.00281     -16.57615
    422.03943     -16.62508
    422.07606     -14.92399
    422.11268     -16.22290
    422.14931     -16.39679
    422.18594     -18.94568
    422.22256     -18.36955
    422.25919     -17.29342
    422.29581     -14.46727
    422.33244     -11.89111
    422.36906     -10.56495
    422.40569      -5.48877
    422.44231      -4.16258
    422.47894      -6.58639
    422.51557      -3.51018
    422.55219      -0.18396
    422.58882      -0.35773
    422.62544      -3.40649
    422.66207      -7.58024
    422.69869      -6.62898
    422.73532      -7.67771
    422.77194      -3.10143
    422.80857      -3.65014
    422.84520      -3.69883
    422.88182      -1.37252
    422.91845      -0.42120
    422.95507      -3.71986
    422.99170      -7.51851
    423.02832      -7.06716
    423.06495      -3.99079
    423.10157      -2.41441
    423.13820      -0.33802
    423.17483       5.73838
    423.21145      12.18979
    423.24808      14.01621
    423.28470      11.21765
    423.32133       7.16909
    423.35795       4.12054
    423.39458       0.44701
    423.43120       1.14849
    423.46783       4.47498
    423.50446       7.05148
    423.54108       9.37799
    423.57771       9.20451
    423.61433      11.03104
    423.65096      13.35758
    423.68758      13.43414
    423.72421       9.51071
    423.76084       4.33728
    423.79746       2.91387
    423.83409       1.74047
    423.87071      -2.18292
    423.90734      -8.85629
    423.94396      -8.15466
    423.98059      -6.07801
    424.01721      -3.37636
    424.05384      -5.42469
    424.09047      -9.22301
    424.12709     -10.39632
    424.16372     -16.94461
    424.20034     -16.24290
    424.23697     -18.16617
    424.27359     -16.08943
    424.31022     -12.51269
    424.34684     -12.68592
    424.38347     -12.48415
    424.42010     -12.53237
    424.45672     -13.20557
    424.49335     -11.75376
    424.52997      -6.80194
    424.56660      -2.60011
    424.60322      -2.27327
    424.63985       3.05358
    424.67647       2.75545
    424.71310       7.45733
    424.74973       5.40922
    424.78635       0.61112
    424.82298      -1.56196
    424.85960      -0.61004
    424.89623       3.09190
    424.93285       1.54385
    424.96948       1.87081
    425.00610       1.44779
    425.04273       0.14977
    425.07936       0.47677
    425.11598       3.67878
    425.15261      11.13081
    425.18923      18.08284
    425.22586      19.15989
    425.26248      19.36195
    425.29911      14.93902
    425.33573       9.14110
    425.37236       9.96820
    425.40899      13.79531
    425.44561      16.99743
    425.48224      17.44956
    425.51886      13.02670
    425.55549      10.60386
    425.59211       6.55603
    425.62874       9.00821
    425.66536       2.96041
    425.70199       0.91262
    425.73862      -1.01016
    425.77524      -4.18293
    425.81187      -5.85569
    425.84849      -4.52843
    425.88512      -5.20116
    425.92174      -4.87388
    425.95837      -3.17158
    425.99499       3.15573
    426.03162       0.23305
    426.06825      -2.68962
    426.10487      -0.86227
    426.14150      -1.53491
    426.17812      -2.20754
    426.21475      -4.75516
    426.25137      -4.17776
    426.28800      -4.22535
    426.32462      -4.39793
    426.36125      -3.82049
    426.39788      -8.74304
    426.43450      -8.16558
    426.47113     -14.46311
    426.50775     -17.76062
    426.54438     -20.55812
    426.58100     -19.10560
    426.61763     -20.40308
    426.65425     -22.07554
    426.69088     -21.74799
    426.72751     -25.17042
    426.76413     -21.96784
    426.80076     -22.39025
    426.83738     -20.68764
    426.87401     -18.98503
    426.91063     -16.65740
    426.94726     -13.82975
    426.98388     -10.87709
    427.02051     -10.54942
    427.05714      -8.47174
    427.09376      -6.14404
    427.13039      -8.06633
    427.16701      -3.23860
    427.20364      -3.03587
    427.24026      -0.95811
    427.27689       0.24465
    427.31351       3.69743
    427.35014       2.65022
    427.38677       1.47802
    427.42339       1.68084
    427.46002       2.63367
    427.49664       0.83652
    427.53327      -1.46062
    427.56989      -2.50775
    427.60652       0.32014
    427.64314      -4.10196
    427.67977      -5.64905
    427.71640      -3.44612
    427.75302       0.50682
    427.78965      -1.16523
    427.82627      -0.46226
    427.86290       2.49073
    427.89952       4.56873
    427.93615       5.39673
    427.97277       7.59976
    428.00940       9.67779
    428.04603      13.00584
    428.08265      14.08391
    428.11928      16.78699
    428.15590      19.86508
    428.19253      19.94319
    428.22915      13.27131
    428.26578      11.72445
    428.30241       8.42759
    428.33903       8.13076
    428.37566       9.33393
    428.41228       9.53713
    428.44891      12.49033
    428.48553      15.69355
    428.52216      15.39678
    428.55878      12.47503
    428.59541      10.92830
    428.63204       7.88157
    428.66866       4.83486
    428.70529       6.41317
    428.74191       1.24148
    428.77854      -4.30518
    428.81516     -11.10183
    428.85179     -13.02348
    428.88841      -8.94510
    428.92504      -6.49171
    428.96167      -6.28830
    428.99829      -4.95988
    429.03492      -6.13145
    429.07154      -6.92800
    429.10817      -9.72454
    429.14479      -9.27106
    429.18142      -8.31757
    429.21804     -11.98906
    429.25467      -4.53554
    429.29130      -2.08201
    429.32792      -4.62846
    429.36455      -7.79989
    429.40117     -10.59631
    429.43780     -13.39272
    429.47442     -10.18911
    429.51105     -11.73549
    429.54767     -10.90685
    429.58430     -14.70320
    429.62093     -21.37453
    429.65755     -22.29585
    429.69418     -28.84215
    429.73080     -29.13844
    429.76743     -28.68471
    429.80405     -27.85597
    429.84068     -27.02721
    429.87730     -23.94844
    429.91393     -18.61966
    429.95056     -21.04086
    429.98718     -22.46204
    430.02381     -23.13321
    430.06043     -22.80436
    430.09706     -21.97550
    430.13368     -23.27163
    430.17031     -24.81773
    430.20693     -20.98883
    430.24356     -15.28491
    430.28019     -12.08097
    430.31681     -13.75202
    430.35344     -12.42305
    430.39006     -12.09407
    430.42669      -7.01507
    430.46331      -0.81106
    430.49994      -0.48203
    430.53656      -1.27799
    430.57319      -3.19893
    430.60982      -3.86986
    430.64644      -4.04077
    430.68307      -2.21167
    430.71969      -0.38255
    430.75632      -3.92841
    430.79294      -7.22426
    430.82957      -7.27010
    430.86619      -4.44092
    430.90282      -5.48672
    430.93945      -4.53251
    430.97607       0.04672
    431.01270       5.50096
    431.04932       8.20522
    431.08595      11.65950
    431.12257      11.98878
    431.15920      13.06809
    431.19582      13.52241
    431.23245      15.10175
    431.26908      10.55610
    431.30570       9.01046
    431.34233       9.71485
    431.37895      11.91925
    431.41558       9.74866
    431.45220       3.45309
    431.48883      -2.21746
    431.52545      -2.51300
    431.56208      -0.43352
    431.59871      -3.47903
    431.63533      -4.02452
    431.67196      -7.82000
    431.70858      -9.49045
    431.74521     -13.03590
    431.78183     -17.20633
    431.81846     -16.75174
    431.85508     -15.54713
    431.89171     -12.96751
    431.92834     -14.01287
    431.96496     -12.80822
    432.00159      -3.35355
    432.03821      -2.14887
    432.07484      -0.44417
    432.11146      -2.98945
    432.14809      -4.03472
    432.18471       0.04503
    432.22134       2.74980
    432.25797       2.70458
    432.29459       1.65937
    432.33122       1.36419
    432.36784       1.69402
    432.40447       3.27386
    432.44109       8.35373
    432.47772      12.43361
    432.51435      10.63850
    432.55097      15.46841
    432.58760      19.67334
    432.62422      19.25328
    432.66085      16.33324
    432.69747      11.16322
    432.73410       5.24321
    432.77072       3.82322
    432.80735       4.02824
    432.84398       3.23329
    432.88060       2.81335
    432.91723      -0.60658
    432.95385       1.72351
    432.99048       1.67862
    433.02710       1.50875
    433.06373       3.96389
    433.10035       3.79404
    433.13698       3.49922
    433.17361       3.32941
    433.21023      -2.34038
    433.24686      -3.01016
    433.28348      -4.05492
    433.32011      -0.22466
    433.35673       5.60561
    433.39336       7.31090
    433.42998      10.51621
    433.46661      10.72153
    433.50324      14.67687
    433.53986      13.63223
    433.57649      13.83760
    433.61311      13.54300
    433.64974      10.49841
    433.68636       7.95383
    433.72299       5.78427
    433.75961       2.48973
    433.79624       1.69521
    433.83287      -0.97430
    433.86949       2.73121
    433.90612       2.93674
    433.94274       4.01728
    433.97937       4.47284
    434.01599       4.80342
    434.05262       7.25901
    434.08924       3.83962
    434.12587      -0.45475
    434.16250      -2.62410
    434.19912       0.20656
    434.23575       1.16224
    434.27237       0.99293
    434.30900       0.69865
    434.34562       4.90438
    434.38225       8.86013
    434.41887       7.94089
    434.45550      12.39667
    434.49213      11.72748
    434.52875       9.05829
    434.56538       8.88913
    434.60200      11.21998
    434.63863      12.92585
    434.67525      14.00673
    434.71188      13.33764
    434.74850      10.79356
    434.78513      10.12449
    434.82176       7.95545
    434.85838       4.41142
    434.89501      -0.13259
    434.93163      -2.30158
    434.96826      -5.22055
    435.00488      -8.01451
    435.04151      -9.30845
    435.07813      -9.22737
    435.11476      -8.27128
    435.15139      -6.31517
    435.18801      -3.60904
    435.22464      -0.27789
    435.26126      -0.94672
    435.29789      -4.24054
    435.33451      -7.78434
    435.37114     -15.82813
    435.40776     -20.87189
    435.44439     -20.54064
    435.48102     -18.83437
    435.51764     -16.62807
    435.55427     -19.42177
    435.59089     -19.34045
    435.62752     -16.75910
    435.66414     -12.05274
    435.70077      -7.09637
    435.73739      -3.63997
    435.77402      -2.80856
    435.81065      -6.47713
    435.84727      -7.27068
    435.88390      -3.93922
    435.92052      -5.10773
    435.95715      -6.02623
    435.99377      -6.31971
    436.03040      -6.23817
    436.06702      -7.65662
    436.10365      -7.07504
    436.14028      -9.61845
    436.17690     -14.53685
    436.21353     -13.20522
    436.25015     -14.87357
    436.28678     -18.41691
    436.32340     -25.21023
    436.36003     -24.75353
    436.39665     -18.79681
    436.43328     -15.46508
    436.46991     -13.50832
    436.50653     -15.30155
    436.54316     -13.71976
    436.57978      -8.51295
    436.61641      -7.18113
    436.65303      -9.59929
    436.68966      -8.14242
    436.72628      -5.93554
    436.76291      -6.22865
    436.79954      -8.64673
    436.83616      -8.93979
    436.87279      -4.48284
    436.90941      -1.27587
    436.94604       0.30612
    436.98266       1.26313
    437.01929      -2.15485
    437.05592      -1.94780
    437.09254      -2.99074
    437.12917       0.71634
    437.16579       2.04844
    437.20242       2.50556
    437.23904       6.58770
    437.27567      10.04485
    437.31229       8.87703
    437.34892      10.08422
    437.38555      11.29143
    437.42217      14.62366
    437.45880      16.45590
    437.49542      19.53817
    437.53205      17.37045
    437.56867      19.07775
    437.60530      20.91007
    437.64192      17.24241
    437.67855      12.69977
    437.71518      10.65715
    437.75180      10.73954
    437.78843       7.44696
    437.82505       8.90439
    437.86168       8.61184
    437.89830       7.81931
    437.93493       6.15180
    437.97155       4.35931
    438.00818       3.19183
    438.04481       1.02437
    438.08143      -1.76806
    438.11806      -4.93548
    438.15468      -5.72788
    438.19131      -7.64526
    438.22793      -9.06262
    438.26456      -7.47997
    438.30118      -8.89729
    438.33781      -5.81460
    438.37444      -2.10688
    438.41106      -0.27415
    438.44769       0.43360
    438.48431      -3.35863
    438.52094      -4.27584
    438.55756      -4.44304
    438.59419      -0.98521
    438.63081      -0.27737
    438.66744       1.43050
    438.70407       4.01338
    438.74069       6.59628
    438.77732       4.67920
    438.81394       5.63714
    438.85057       7.97010
    438.88719       6.42808
    438.92382       7.76108
    438.96044       5.34409
    438.99707       4.67713
    439.03370       4.88518
    439.07032       3.59325
    439.10695       3.17635
    439.14357      -2.99054
    439.18020      -7.28241
    439.21682      -2.44926
    439.25345      -0.49110
    439.29007       0.84209
    439.32670       2.55030
    439.36333       3.50852
    439.39995      -1.65823
    439.43658      -3.69997
    439.47320      -1.24168
    439.50983      -3.65838
    439.54645      -5.57506
    439.58308      -7.49172
    439.61970      -9.15836
    439.65633      -8.57498
    439.69296     -10.74158
    439.72958     -14.40816
    439.76621     -10.32472
    439.80283     -10.36627
    439.83946     -10.78279
    439.87608     -11.19930
    439.91271      -7.99078
    439.94933      -6.53225
    439.98596      -4.32370
    440.02259      -1.74012
    440.05921      -1.40653
    440.09584       2.05208
    440.13246      -1.61429
    440.16909      -6.03064
    440.20571      -3.32197
    440.24234      -2.98828
    440.27896      -3.52957
    440.31559      -1.07084
    440.35222      -1.98709
    440.38884      -6.65333
    440.42547      -7.94454
    440.46209      -7.61073
    440.49872      -5.52691
    440.53534      -1.06806
    440.57197       4.51580
    440.60859       3.72469
    440.64522       4.68359
    440.68185       3.14251
    440.71847       0.97646
    440.75510      -1.18958
    440.79172      -2.23060
    440.82835       1.72840
    440.86497       4.18742
    440.90160       5.27147
    440.93822       2.23053
    440.97485       0.43961
    441.01148      -1.72629
    441.04810      -2.14217
    441.08473      -5.55803
    441.12135      -3.09887
    441.15798      -3.26470
    441.19460      -2.18050
    441.23123      -3.09628
    441.26785      -3.26204
    441.30448      -4.30278
    441.34111      -5.09351
    441.37773      -3.38421
    441.41436       1.57511
    441.45098      -0.46555
    441.48761      -0.25620
    441.52423       2.82818
    441.56086      -0.83743
    441.59749      -0.50301
    441.63411      -2.16857
    441.67074      -4.08411
    441.70736      -3.37464
    441.74399      -1.54014
    441.78061      -3.08063
    441.81724      -4.99609
    441.85386      -1.66154
    441.89049       1.17304
    441.92712       2.00763
    441.96374       0.34225
    442.00037      -0.07311
    442.03699      -0.11346
    442.07362      -2.52879
    442.11024      -2.81909
    442.14687      -1.98437
    442.18349      -3.52464
    442.22012      -3.93988
    442.25675       0.76989
    442.29337       1.85469
    442.33000       3.56450
    442.36662       0.77434
    442.40325      -2.01581
    442.43987      -1.05593
    442.47650       1.65396
    442.51312       0.61388
    442.54975      -0.80118
    442.58638      -3.46623
    442.62300      -0.75625
    442.65963      -0.54626
    442.69625      -1.83624
    442.73288      -5.00120
    442.76950      -4.41615
    442.80613      -3.08107
    442.84275      -1.49597
    442.87938      -3.41086
    442.91601      -0.07572
    442.95263      -3.49056
    442.98926      -8.15539
    443.02588     -11.57019
    443.06251     -16.60997
    443.09913     -20.14973
    443.13576     -15.56447
    443.17238      -9.72919
    443.20901      -5.26890
    443.24564      -5.05858
    443.28226      -3.22324
    443.31889      -1.38788
    443.35551      -1.80249
    443.39214      -2.59210
    443.42876      -0.38168
    443.46539       2.95377
    443.50201       6.41423
    443.53864       5.24971
    443.57527       8.33521
    443.61189       2.17073
    443.64852      -0.99372
    443.68514       0.46684
    443.72177       2.80242
    443.75839       1.13802
    443.79502      -1.40135
    443.83164      -2.31571
    443.86827       0.26996
    443.90490      -2.64436
    443.94152       2.31635
    443.97815      -3.47293
    444.01477      -5.88718
    444.05140      -5.80141
    444.08802      -4.34062
    444.12465      -8.25481
    444.16127      -8.79399
    444.19790     -11.33314
    444.23453      -9.99727
    444.27115      -7.03638
    444.30778      -3.45047
    444.34440      -4.23954
    444.38103      -9.90359
    444.41765     -12.19262
    444.45428     -15.73162
    444.49090     -14.02061
    444.52753     -13.55958
    444.56416     -12.97353
    444.60078      -6.88745
    444.63741      -4.67635
    444.67403      -3.34024
    444.71066      -2.25410
    444.74728       1.20705
    444.78391      -1.33177
    444.82053      -3.99557
    444.85716      -5.40935
    444.89379      -7.94812
    444.93041     -15.23686
    444.96704     -14.15058
    445.00366     -14.81428
    445.04029     -13.97795
    445.07691     -14.14161
    445.11354     -11.68025
    445.15016     -11.59387
    445.18679     -13.63246
    445.22342     -14.79604
    445.26004     -16.58459
    445.29667     -12.12313
    445.33329     -10.03664
    445.36992      -8.45013
    445.40654      -7.36361
    445.44317      -5.40206
    445.47979      -6.06549
    445.51642      -4.97890
    445.55305      -5.51729
    445.58967      -3.18066
    445.62630      -1.96901
    445.66292      -1.88233
    445.69955      -3.92064
    445.73617      -1.95893
    445.77280      -1.12219
    445.80942      -2.16043
    445.84605      -0.07366
    445.88268       1.01314
    445.91930      -0.27504
    445.95593       2.18680
    445.99255       0.39865
    446.02918      -1.01446
    446.06580      -8.67756
    446.10243     -14.46564
    446.13906     -19.75370
    446.17568     -22.04174
    446.21231     -19.32975
    446.24893     -17.24275
    446.28556     -15.78072
    446.32218     -20.69367
    446.35881     -19.98161
    446.39543     -11.76952
    446.43206     -10.93241
    446.46869     -11.22028
    446.50531      -9.13313
    446.54194      -4.04596
    446.57856      -2.83377
    446.61519      -5.62155
    446.65181      -3.40932
    446.68844      -4.19706
    446.72506      -9.98479
    446.76169      -9.39749
    446.79832     -11.81017
    446.83494      -9.22283
    446.87157      -6.88548
    446.90819      -1.92310
    446.94482      -2.33570
    446.98144       0.25173
    447.01807      -2.66083
    447.05469      -2.94837
    447.09132      -3.36088
    447.12795      -8.89838
    447.16457      -8.56085
    447.20120      -5.84830
    447.23782      -5.01074
    447.27445      -1.54815
    447.31107       3.28946
    447.34770       5.37709
    447.38432       5.46475
    447.42095       8.30242
    447.45758      12.39011
    447.49420      15.22783
    447.53083       9.94056
    447.56745      10.02832
    447.60408       9.11610
    447.64070      11.57890
    447.67733      11.04171
    447.71395      14.12956
    447.75058      17.09242
    447.78721      19.30530
    447.82383      20.39320
    447.86046      15.10613
    447.89708      16.19407
    447.93371      16.90704
    447.97033      19.12003
    448.00696      20.95803
    448.04358      19.04606
    448.08021      15.75911
    448.11684      10.97218
    448.15346       7.06028
    448.19009       7.27339
    448.22671       6.61152
    448.26334       4.82468
    448.29996       3.78785
    448.33659       4.37605
    448.37321       5.96427
    448.40984       5.42751
    448.44647       4.14077
    448.48309       5.10405
    448.51972       4.94235
    448.55634       1.15567
    448.59297      -1.00598
    448.62959      -4.66762
    448.66622      -6.82923
    448.70284      -8.74082
    448.73947      -9.52739
    448.77610      -9.68895
    448.81272      -8.97548
    448.84935     -12.38699
    448.88597     -14.29847
    448.92260     -16.70994
    448.95922     -12.49639
    448.99585      -8.28281
    449.03247      -6.06921
    449.06910       1.14440
    449.10573       5.85804
    449.14235       2.19670
    449.17898       3.16038
    449.21560       2.62408
    449.25223       0.96281
    449.28885       5.30155
    449.32548       6.14031
    449.36210       9.47910
    449.39873       9.56791
    449.43536       9.90673
    449.47198      12.37058
    449.50861       8.95945
    449.54523       6.04834
    449.58186       3.01226
    449.61848       4.22619
    449.65511       4.19014
    449.69173       7.02912
    449.72836       6.24311
    449.76499       5.83213
    449.80161       6.17117
    449.83824       6.63523
    449.87486      11.09931
    449.91149       6.93841
    449.94811       4.90253
    449.98474       0.99168
    450.02136      -3.16916
    450.05799      -8.07997
    450.09462      -6.86577
    450.13124      -9.27654
    450.16787      -8.06229
    450.20449      -4.97302
    450.24112      -1.38373
    450.27774      -0.54442
    450.31437      -2.95509
    450.35099      -4.74073
    450.38762      -6.40136
    450.42425     -10.06196
    450.46087     -14.47254
    450.49750     -12.25811
    450.53412      -8.04365
    450.57075      -6.57917
    450.60737      -4.73967
    450.64400       1.97486
    450.68063       5.93940
    450.71725      10.02896
    450.75388      10.36855
    450.79050       9.58315
    450.82713       6.79778
    450.86375       2.88743
    450.90038      -0.14790
    450.93700      -3.93321
    450.97363      -3.84350
    451.01026      -1.62877
    451.04688      -0.53901
    451.08351       0.17576
    451.12013      -4.10944
    451.15676      -8.39463
    451.19338      -9.67979
    451.23001      -7.46493
    451.26663      -5.12505
    451.30326      -8.16015
    451.33989     -10.69523
    451.37651     -10.48028
    451.41314      -7.26532
    451.44976      -3.05034
    451.48639      -3.08533
    451.52301      -5.87031
    451.55964      -9.78026
    451.59626     -14.06519
    451.63289     -17.22510
    451.66952     -14.38499
    451.70614     -13.66986
    451.74277     -15.20471
    451.77939     -14.48953
    451.81602     -15.27434
    451.85264     -17.43412
    451.88927     -17.96888
    451.92589     -15.00363
    451.96252     -11.78835
    451.99915      -8.19805
    452.03577      -9.48273
    452.07240      -4.89239
    452.10902      -2.92703
    452.14565      -1.58664
    452.18227      -2.49624
    452.21890      -2.53081
    452.25552      -4.81537
    452.29215      -7.59990
    452.32878      -8.63441
    452.36540      -6.66890
    452.40203      -7.82838
    452.43865      -8.11282
    452.47528     -12.14725
    452.51190     -10.93166
    452.54853      -6.84105
    452.58515      -8.25041
    452.62178      -8.90976
    452.65841     -10.44408
    452.69503      -8.22838
    452.73166     -12.38767
    452.76828     -12.04693
    452.80491      -9.20617
    452.84153     -11.49039
    452.87816     -12.64959
    452.91478      -9.68376
    452.95141      -8.21792
    452.98804      -8.75206
    453.02466      -7.16117
    453.06129      -5.57027
    453.09791      -7.35434
    453.13454      -5.76339
    453.17116      -0.67242
    453.20779       1.54357
    453.24441       4.75958
    453.28104       1.85061
    453.31767      -4.55834
    453.35429      -2.46727
    453.39092       1.49882
    453.42754       2.33994
    453.46417       1.05607
    453.50079       1.89723
    453.53742      -1.38660
    453.57404      -2.29540
    453.61067      -1.95418
    453.64730      -3.61294
    453.68392      -3.52168
    453.72055      -3.18040
    453.75717      -1.33910
    453.79380      -1.49778
    453.83042       1.71856
    453.86705       1.30993
    453.90367       1.27631
    453.94030      -2.75728
    453.97693       0.70914
    454.01355      -0.57441
    454.05018      -0.10795
    454.08680      -1.76646
    454.12343      -1.17495
    454.16005      -1.58342
    454.19668       5.63313
    454.23330       8.47470
    454.26993       7.06629
    454.30656       6.15790
    454.34318       3.24953
    454.37981       4.34119
    454.41643       7.55786
    454.45306       7.77456
    454.48968       9.24127
    454.52631       8.45801
    454.56293       4.29976
    454.59956      -2.60846
    454.63619      -4.64166
    454.67281      -6.42485
    454.70944      -6.83301
    454.74606      -5.74115
    454.78269      -4.02427
    454.81931      -6.43237
    454.85594      -4.96545
    454.89257      -2.74851
    454.92919      -1.40654
    454.96582       2.43544
    455.00244       3.15244
    455.03907       0.24446
    455.07569      -3.28849
    455.11232      -7.57143
    455.14894      -6.97934
    455.18557      -4.26224
    455.22220      -6.92011
    455.25882      -8.07796
    455.29545     -12.23580
    455.33207     -12.76861
    455.36870     -14.67640
    455.40532     -11.95917
    455.44195      -9.24192
    455.47857     -10.27465
    455.51520     -10.30736
    455.55183      -6.34005
    455.58845      -6.37272
    455.62508      -5.15537
    455.66170      -8.06300
    455.69833      -8.84561
    455.73495     -11.75320
    455.77158     -13.91076
    455.80820     -15.19331
    455.84483     -13.72584
    455.88146     -10.00834
    455.91808      -8.66583
    455.95471      -3.69830
    455.99133      -1.98074
    456.02796      -3.01317
    456.06458      -3.04557
    456.10121      -5.95296
    456.13783      -3.36032
    456.17446       0.85734
    456.21109       1.45001
    456.24771       0.16771
    456.28434       1.26042
    456.32096       2.97816
    456.35759       1.32092
    456.39421      -4.21131
    456.43084      -7.99351
    456.46746      -9.65069
    456.50409     -15.55785
    456.54072     -17.21499
    456.57734     -19.49712
    456.61397     -19.52922
    456.65059     -18.06130
    456.68722     -19.59336
    456.72384     -17.87540
    456.76047     -12.78242
    456.79709      -8.68943
    456.83372      -6.47141
    456.87035      -2.00337
    456.90697       0.71469
    456.94360       1.05777
    456.98022       6.27587
    457.01685       0.61899
    457.05347      -1.53787
    457.09010      -4.19471
    457.12672      -7.10153
    457.16335      -4.88333
    457.19998      -4.41512
    457.23660      -5.94687
    457.27323      -6.47861
    457.30985      -4.76034
    457.34648      -4.16704
    457.38310      -3.69872
    457.41973      -3.85538
    457.45635      -1.26202
    457.49298      -1.54364
    457.52961      -4.20025
    457.56623      -5.73183
    457.60286      -6.01339
    457.63948      -9.54493
    457.67611     -13.20145
    457.71273      -9.85796
    457.74936      -8.38944
    457.78598      -9.17090
    457.82261     -12.82734
    457.85924     -13.60877
    457.89586      -8.26517
    457.93249      -4.92155
    457.96911      -2.70292
    458.00574       0.26574
    458.04236       2.73441
    458.07899       4.82811
    458.11561       4.17182
    458.15224       2.39056
    458.18887       0.85931
    458.22549       2.57808
    458.26212       3.29688
    458.29874       4.26569
    458.33537       4.60952
    458.37199       4.82837
    458.40862       2.92225
    458.44524       2.51614
    458.48187      -1.01495
    458.51850      -0.04602
    458.55512       2.17293
    458.59175       8.01690
    458.62837       8.61089
    458.66500       7.57990
    458.70162      10.92392
    458.73825      13.26797
    458.77487      12.86204
    458.81150      10.95612
    458.84813      12.17523
    458.88475       9.76935
    458.92138      12.11350
    458.95800      10.58266
    458.99463       7.42684
    459.03125       3.77105
    459.06788       0.99027
    459.10450       3.83451
    459.14113       7.67877
    459.17776       9.27305
    459.21438      10.61735
    459.25101      10.96167
    459.28763      12.18100
    459.32426      10.90036
    459.36088       9.36973
    459.39751       4.46413
    459.43414       1.80854
    459.47076      -1.09702
    459.50739      -3.12757
    459.54401      -4.65810
    459.58064      -6.81361
    459.61726      -3.34410
    459.65389       2.50043
    459.69051       4.84498
    459.72714       2.31455
    459.76377      -2.46587
    459.80039      -2.24626
    459.83702      -3.77664
    459.87364      -4.18200
    459.91027      -6.08734
    459.94689      -4.74265
    459.98352      -2.89795
    460.02014       3.57176
    460.05677       3.04150
    460.09340      -3.36374
    460.13002      -7.26896
    460.16665      -8.29917
    460.20327      -3.95436
    460.23990      -1.48453
    460.27652       1.11032
    460.31315      -1.66981
    460.34977      -2.19992
    460.38640      -4.73001
    460.42303      -1.63509
    460.45965       4.45986
    460.49628       5.05482
    460.53290       7.89981
    460.56953       7.74481
    460.60615       2.46482
    460.64278      -3.56514
    460.67940      -3.72008
    460.71603      -2.75000
    460.75266      -0.27991
    460.78928       2.19020
    460.82591       7.41033
    460.86253      13.13048
    460.89916      15.35065
    460.93578      13.44584
    460.97241       8.29104
    461.00903      -1.48873
    461.04566       0.23151
    461.08229       4.95177
    461.11891       4.79705
    461.15554       5.01735
    461.19216       2.86266
    461.22879       5.20799
    461.26541       5.92835
    461.30204       3.14872
    461.33866      -4.00589
    461.37529      -6.16049
    461.41192      -5.31506
    461.44854      -5.46962
    461.48517      -5.37416
    461.52179      -4.90368
    461.55842       3.19182
    461.59504       9.53734
    461.63167      13.13287
    461.66829      13.85343
    461.70492      15.82400
    461.74155       9.79459
    461.77817       7.26519
    461.81480       4.86082
    461.85142       0.83146
    461.88805      -5.32288
    461.92467      -6.60220
    461.96130      -7.00650
    461.99792      -4.28579
    462.03455      -2.69005
    462.07118       3.40570
    462.10780       6.50147
    462.14443       6.59725
    462.18105       4.56806
    462.21768       4.66388
    462.25430       3.25972
    462.29093      -2.64442
    462.32755      -4.54854
    462.36418      -0.82765
    462.40081      -0.10674
    462.43743       0.23919
    462.47406       0.71014
    462.51068       0.55610
    462.54731       1.65208
    462.58393       1.74808
    462.62056       0.96910
    462.65718       1.31514
    462.69381       3.66119
    462.73044       2.88226
    462.76706       0.47834
    462.80369      -1.80055
    462.84031      -0.20443
    462.87694      -5.10829
    462.91356      -1.38713
    462.95019      -1.04095
    462.98681      -0.56976
    463.02344       1.27645
    463.06007       2.24767
    463.09669      -4.15608
    463.13332      -8.55982
    463.16994      -7.21354
    463.20657      -2.24224
    463.24319       2.72907
    463.27982       5.95040
    463.31644       5.67175
    463.35307       2.64312
    463.38970      -0.01050
    463.42632      -1.66410
    463.46295       0.30731
    463.49957      -0.84626
    463.53620      -1.24980
    463.57282      -1.90334
    463.60945      -3.30685
    463.64607      -2.08535
    463.68270      -5.48883
    463.71933      -9.39230
    463.75595     -14.29574
    463.79258     -16.94917
    463.82920     -14.47759
    463.86583     -11.38098
    463.90245      -8.78436
    463.93908      -6.93773
    463.97571      -3.59107
    464.01233       0.88060
    464.04896       8.72728
    464.08558      11.82399
    464.12221       9.04571
    464.15883       8.01745
    464.19546       8.11420
    464.23208       8.71097
    464.26871       9.18276
    464.30534       9.65456
    464.34196      11.12638
    464.37859      11.97322
    464.41521       8.19507
    464.45184       2.16694
    464.48846      -5.98617
    464.52509     -11.13927
    464.56171     -11.66735
    464.59834      -9.32042
    464.63497      -7.59846
    464.67159      -2.50150
    464.70822       0.47049
    464.74484       5.81749
    464.78147      12.16451
    464.81809      17.88654
    464.85472      18.23359
    464.89134      16.33065
    464.92797      13.67774
    464.96460       6.27483
    465.00122       6.37195
    465.03785       1.96908
    465.07447       1.81622
    465.11110       0.41338
    465.14772      -2.48944
    465.18435      -6.51724
    465.22097     -10.17003
    465.25760     -13.69781
    465.29423     -17.97557
    465.33085     -17.12831
    465.36748     -16.65603
    465.40410     -13.18375
    465.44073     -10.21144
    465.47735      -6.23912
    465.51398      -4.01678
    465.55060      -3.04443
    465.58723       5.05294
    465.62386       4.52532
    465.66048       3.12272
    465.69711       1.72013
    465.73373       1.19256
    465.77036       6.54001
    465.80698       7.76247
    465.84361      10.85995
    465.88023      15.58244
    465.91686      14.55495
    465.95349      10.27747
    465.99011       5.75001
    466.02674       7.72256
    466.06336       1.32013
    466.09999      -3.33228
    466.13661      -9.35968
    466.17324     -10.76207
    466.20986     -16.03944
    466.24649     -21.19180
    466.28312     -18.09413
    466.31974     -16.74646
    466.35637     -17.77377
    466.39299     -17.42606
    466.42962     -18.32834
    466.46624     -15.10560
    466.50287     -10.88285
    466.53949      -7.03509
    466.57612      -4.43731
    466.61275      -3.96451
    466.64937      -1.61670
    466.68600       0.85612
    466.72262       2.82897
    466.75925       4.80182
    466.79587       7.89969
    466.83250       7.37257
    466.86912       3.97047
    466.90575      -0.68161
    466.94238      -3.08369
    466.97900      -1.36074
    467.01563      -2.38778
    467.05225      -1.41481
    467.08888       1.30817
    467.12550       3.53117
    467.16213       5.25419
    467.19875       5.97722
    467.23538       3.95026
    467.27201       5.54832
    467.30863       3.02140
    467.34526       4.61948
    467.38188      12.71758
    467.41851       8.81570
    467.45513       8.41383
    467.49176       8.13697
    467.52838       6.11013
    467.56501       7.45830
    467.60164       8.43149
    467.63826       9.02969
    467.67489       9.50291
    467.71151       8.22614
    467.74814      10.82438
    467.78476       8.17263
    467.82139       8.77090
    467.85801       8.61919
    467.89464       4.09249
    467.93127       7.56580
    467.96789       4.16412
    468.00452      -0.36254
    468.04114       0.11081
    468.07777      -0.29082
    468.11439       2.68256
    468.15102      -3.09404
    468.18764      -5.74564
    468.22427      -2.89722
    468.26090      -0.67378
    468.29752       3.79967
    468.33415       2.64813
    468.37077      -1.75340
    468.40740      -3.77991
    468.44402      -8.30641
    468.48065      -8.08289
    468.51728      -6.35937
    468.55390      -3.51083
    468.59053       0.46273
    468.62715       6.93630
    468.66378       7.28488
    468.70040       6.00847
    468.73703       2.60708
    468.77365      -0.41930
    468.81028      -3.94567
    468.84691      -3.47202
    468.88353      -4.37336
    468.92016      -3.64969
    468.95678      -1.55101
    468.99341       0.67269
    469.03003       2.89640
    469.06666       2.12013
    469.10328       5.71886
    469.13991      10.56761
    469.17654       8.54137
    469.21316       8.26515
    469.24979       5.48893
    469.28641       7.58773
    469.32304       8.93654
    469.35966       9.78536
    469.39629      15.00920
    469.43291      13.73305
    469.46954      12.70691
    469.50617      13.68079
    469.54279      15.40467
    469.57942      15.87857
    469.61604      12.85248
    469.65267      13.07640
    469.68929      12.17534
    469.72592      10.52428
    469.76254       7.99824
    469.79917       7.09721
    469.83580      12.57120
    469.87242       9.54519
    469.90905      15.64420
    469.94567      14.49322
    469.98230      11.71725
    470.01892      13.94129
    470.05555      15.04035
    470.09217      14.51441
    470.12880      13.23849
    470.16543      13.33758
    470.20205      18.81168
    470.23868      18.03580
    470.27530      19.00992
    470.31193      18.73406
    470.34855      17.20820
    470.38518      15.05736
    470.42180      13.03153
    470.45843       9.13072
    470.49506       2.60491
    470.53168      -4.04589
    470.56831      -4.94667
    470.60493      -3.22244
    470.64156      -7.37321
    470.67818     -10.02395
    470.71481      -9.42469
    470.75143     -10.45042
    470.78806      -7.85114
    470.82469      -6.75185
    470.86131      -9.52754
    470.89794     -11.30322
    470.93456     -11.45390
    470.97119      -9.35456
    471.00781      -6.88021
    471.04444      -5.03085
    471.08106      -3.93148
    471.11769      -3.08210
    471.15432      -4.23271
    471.19094      -1.38331
    471.22757      -0.03390
    471.26419       3.31553
    471.30082       2.66496
    471.33744       4.88940
    471.37407       4.73886
    471.41069       2.33832
    471.44732       1.18780
    471.48395       1.41228
    471.52057      -1.61322
    471.55720       0.48629
    471.59382       1.33580
    471.63045       3.18533
    471.66707       4.65987
    471.70370      10.38441
    471.74032      11.23397
    471.77695      11.83354
    471.81358      16.80811
    471.85020      15.90770
    471.88683      15.00730
    471.92345       9.98190
    471.96008       4.33152
    471.99670       0.55614
    472.03333      -1.09422
    472.06995      -1.99458
    472.10658      -3.64492
    472.14321      -3.04525
    472.17983      -1.57058
    472.21646      -0.59590
    472.25308      -0.37121
    472.28971       1.10350
    472.32633       2.70321
    472.36296       3.67793
    472.39958       9.77766
    472.43621      12.37740
    472.47284      11.10215
    472.50946      12.95190
    472.54609       8.17667
    472.58271       8.02645
    472.61934       4.00123
    472.65596      -0.52397
    472.69259      -1.92417
    472.72921      -1.32436
    472.76584       2.52546
    472.80247       2.37529
    472.83909       3.97513
    472.87572       4.82498
    472.91234       5.42483
    472.94897       8.02470
    472.98559       7.74957
    473.02222       6.09945
    473.05885       3.32434
    473.09547       5.79924
    473.13210       3.64915
    473.16872       1.87406
    473.20535       0.84899
    473.24197      -4.92608
    473.27860      -5.07614
    473.31522      -7.85119
    473.35185      -9.00124
    473.38848      -8.65127
    473.42510      -9.42630
    473.46173      -5.45132
    473.49835      -3.72633
    473.53498       0.24867
    473.57160       1.22367
    473.60823       0.82368
    473.64485       5.42371
    473.68148       7.89873
    473.71811       7.99877
    473.75473       6.72381
    473.79136       5.44886
    473.82798       4.92392
    473.86461       1.77399
    473.90123       1.87406
    473.93786      -3.27586
    473.97448       0.07423
    474.01111      -0.82567
    474.04774      -1.22557
    474.08436      -2.87546
    474.12099      -4.90034
    474.15761      -1.92522
    474.19424       5.29992
    474.23086       5.02505
    474.26749       2.50020
    474.30411       1.97535
    474.34074       1.20051
    474.37737       1.17568
    474.41399      -0.09915
    474.45062      -1.12397
    474.48724      -1.52378
    474.52387      -2.42358
    474.56049      -2.69839
    474.59712      -1.72318
    474.63374      -2.99796
    474.67037       0.97726
    474.70700       6.20248
    474.74362       8.42772
    474.78025       7.02796
    474.81687       9.25320
    474.85350       6.85345
    474.89012       7.20371
    474.92675       5.55398
    474.96337       7.15425
    475.00000       3.37952
===== CH2 data Wave No.1 ===== 
mT            Intensity 
    175.00000      -1.48038
    175.03663       0.14476
    175.07325       0.76989
    175.10988      -0.35498
    175.14650      -0.22985
    175.18313       0.27028
    175.21975      -1.60459
    175.25638       1.64554
    175.29300      -1.22932
    175.32963       0.02081
    175.36626       0.77094
    175.40288      -0.72893
    175.43951       1.02120
    175.47613       0.64633
    175.51276       0.02146
    175.54938       0.39658
    175.58601      -0.97829
    175.62263      -0.10316
    175.65926       0.27197
    175.69589       0.52210
    175.73251      -0.35277
    175.76914      -0.35265
    175.80576       1.02248
    175.84239       0.64761
    175.87901       1.02274
    175.91564       0.14786
    175.95226      -1.60201
    175.98889      -0.72688
    176.02552       0.52324
    176.06214      -0.22663
    176.09877      -0.60151
    176.13539      -2.10138
    176.17202       1.27375
    176.20864       1.39887
    176.24527       0.14900
    176.28189      -0.22588
    176.31852       0.27424
    176.35515      -1.22563
    176.39177       1.02449
    176.42840      -0.60038
    176.46502      -0.35026
    176.50165       1.02486
    176.53827       0.39999
    176.57490      -0.22489
    176.61152       0.77523
    176.64815      -0.22465
    176.68478      -0.72452
    176.72140      -0.59940
    176.75803      -0.84928
    176.79465      -0.47416
    176.83128       0.02596
    176.86790      -0.84892
    176.90453       0.65120
    176.94115       0.15132
    176.97778       1.40144
    177.01441       1.40156
    177.05103      -0.22332
    177.08766       1.02680
    177.12428       0.27692
    177.16091      -0.59796
    177.19753      -0.22284
    177.23416       0.15228
    177.27079      -0.59760
    177.30741       0.52752
    177.34404       0.52764
    177.38066      -0.22225
    177.41729       0.52787
    177.45391       1.27799
    177.49054      -0.59689
    177.52716      -1.22178
    177.56379      -0.34666
    177.60042       1.27846
    177.63704      -1.09643
    177.67367      -1.09631
    177.71029       1.77881
    177.74692       0.40392
    177.78354       0.02904
    177.82017       0.02915
    177.85679       0.77927
    177.89342      -0.34562
    177.93005       0.90450
    177.96667      -2.22039
    178.00330       0.52973
    178.03992      -2.09516
    178.07655       0.52995
    178.11317       0.03007
    178.14980      -0.09482
    178.18642       0.40529
    178.22305       0.53041
    178.25968      -0.84448
    178.29630       1.28063
    178.33293       0.53075
    178.36955      -0.09414
    178.40618      -1.84403
    178.44280       0.15608
    178.47943      -0.71881
    178.51605       2.65630
    178.55268       0.03141
    178.58931      -0.34347
    178.62593       0.15664
    178.66256      -0.46825
    178.69918       0.78186
    178.73581      -0.34303
    178.77243      -0.21792
    178.80906      -0.34281
    178.84568       0.03230
    178.88231       0.78241
    178.91894       1.65752
    178.95556       1.40762
    178.99219       0.15773
    179.02881      -0.21716
    179.06544       0.28295
    179.10206      -0.21694
    179.13869      -0.59183
    179.17531      -0.34173
    179.21194      -0.34162
    179.24857       0.40849
    179.28519       0.78359
    179.32182       0.28370
    179.35844       0.40881
    179.39507       0.65891
    179.43169       1.03402
    179.46832      -0.21587
    179.50494       1.65923
    179.54157      -0.46566
    179.57820      -0.09056
    179.61482      -0.96545
    179.65145       0.03465
    179.68807       0.65976
    179.72470       0.28486
    179.76132       0.28497
    179.79795      -1.33993
    179.83457      -0.58982
    179.87120      -0.33972
    179.90783      -0.08962
    179.94445      -0.71451
    179.98108       0.78559
    180.01770       1.16069
    180.05433      -1.08920
    180.09095       2.16090
    180.12758       0.66100
    180.16420       0.53610
    180.20083       1.41121
    180.23746      -1.08869
    180.27408      -0.58859
    180.31071       0.91151
    180.34733      -2.08839
    180.38396       0.78671
    180.42058      -1.08819
    180.45721      -0.46309
    180.49383       0.03701
    180.53046      -0.33788
    180.56709       0.03722
    180.60371       0.03732
    180.64034      -1.83759
    180.67696      -0.58749
    180.71359      -0.33739
    180.75021      -0.58729
    180.78684       0.91281
    180.82346      -0.21209
    180.86009       0.03801
    180.89672       1.03811
    180.93334       1.78821
    180.96997      -0.46170
    181.00659      -0.58660
    181.04322      -0.46150
    181.07984      -0.21140
    181.11647      -1.08631
    181.15309      -0.71121
    181.18972       0.78889
    181.22635       0.16398
    181.26297      -0.96092
    181.29960       1.66418
    181.33622       1.41427
    181.37285       0.66437
    181.40947       0.16446
    181.44610       0.16456
    181.48272       1.03966
    181.51935       0.28975
    181.55598      -1.33515
    181.59260      -0.21006
    181.62923      -0.20996
    181.66585      -0.83487
    181.70248       1.04022
    181.73910       0.41532
    181.77573       1.16541
    181.81236      -0.83449
    181.84898      -1.20940
    181.88561       0.54069
    181.92223      -0.20921
    181.95886      -0.20912
    181.99548      -0.45903
    182.03211       0.66606
    182.06873       0.16616
    182.10536       1.29125
    182.14199       1.16634
    182.17861      -0.20857
    182.21524       0.16652
    182.25186      -0.58338
    182.28849      -0.70829
    182.32511      -0.83320
    182.36174       2.04189
    182.39836      -0.58302
    182.43499      -0.20793
    182.47162       1.04216
    182.50824       0.16725
    182.54487       0.79234
    182.58149      -1.20757
    182.61812       0.04252
    182.65474      -0.95739
    182.69137       2.66770
    182.72799       0.54279
    182.76462       1.29288
    182.80125      -0.45703
    182.83787       1.16805
    182.87450      -1.58186
    182.91112      -0.33177
    182.94775      -1.45668
    182.98437      -1.45659
    183.02100      -0.33150
    183.05762       0.54358
    183.09425      -0.70633
    183.13088       0.54376
    183.16750      -0.70616
    183.20413      -0.33107
    183.24075      -0.20598
    183.27738       1.29410
    183.31400       0.41919
    183.35063      -0.33072
    183.38725      -0.70564
    183.42388       0.16945
    183.46051      -1.95547
    183.49713      -0.08038
    183.53376      -1.33029
    183.57038       0.66979
    183.60701      -1.08012
    183.64363      -0.33004
    183.68026       0.04504
    183.71688       0.42013
    183.75351      -1.32979
    183.79014       0.29530
    183.82676       0.04538
    183.86339      -0.57953
    183.90001      -0.57945
    183.93664       0.92063
    183.97326      -0.20428
    184.00989       1.17080
    184.04651      -0.32912
    184.08314       1.17096
    184.11977      -0.45395
    184.15639       0.42113
    184.19302      -0.57879
    184.22964       0.54629
    184.26627      -0.07862
    184.30289      -1.07854
    184.33952      -0.07846
    184.37614      -0.82838
    184.41277       0.04670
    184.44940       0.42178
    184.48602       0.67186
    184.52265      -1.82806
    184.55927       0.79702
    184.59590      -0.32790
    184.63252       1.79719
    184.66915      -0.57773
    184.70577       0.04734
    184.74240      -0.82758
    184.77903      -1.95250
    184.81565       0.42258
    184.85228       0.29766
    184.88890       0.54774
    184.92553      -2.32718
    184.96215      -0.32710
    184.99878       0.29798
    185.03540      -1.45194
    185.07203       0.42313
    185.10866       1.17321
    185.14528       0.42329
    185.18191      -0.32663
    185.21853       1.17345
    185.25516       0.79852
    185.29178       1.29860
    185.32841      -0.57632
    185.36503      -0.07624
    185.40166      -1.57617
    185.43829       0.17391
    185.47491      -0.45101
    185.51154      -0.57594
    185.54816      -0.82586
    185.58479       0.04921
    185.62141       1.42429
    185.65804       0.79936
    185.69466       0.42444
    185.73129      -0.20048
    185.76792      -0.07541
    185.80454       0.29967
    185.84117      -0.07526
    185.87779      -1.07518
    185.91442      -0.82511
    185.95104       1.54996
    185.98767       0.30004
    186.02429       1.30011
    186.06092       0.05019
    186.09755       0.67526
    186.13417      -1.19967
    186.17080       0.17541
    186.20742      -0.44952
    186.24405      -0.19945
    186.28067       0.55063
    186.31730       2.05070
    186.35393       0.30077
    186.39055       1.55085
    186.42718      -0.07408
    186.46380      -0.19901
    186.50043       0.17606
    186.53705       0.30113
    186.57368       1.30121
    186.61030      -1.82372
    186.64693       0.80135
    186.68356       0.92642
    186.72018      -0.44851
    186.75681      -0.19844
    186.79343       1.05163
    186.83006       0.30170
    186.86668      -1.19823
    186.90331      -1.07316
    186.93993       1.42692
    186.97656       0.30199
    187.01319       0.92706
    187.04981       1.30212
    187.08644       0.17719
    187.12306      -0.32274
    187.15969       1.17733
    187.19631      -0.07260
    187.23294      -0.32253
    187.26956      -0.94746
    187.30619      -0.19739
    187.34282      -0.82232
    187.37944      -0.94725
    187.41607      -0.19719
    187.45269      -0.32212
    187.48932      -0.32205
    187.52594      -0.32198
    187.56257       0.30309
    187.59919       0.92815
    187.63582       1.05322
    187.67245       0.30329
    187.70907      -0.94664
    187.74570       0.30342
    187.78232      -1.07151
    187.81895      -0.44644
    187.85557       0.30362
    187.89220      -0.07131
    187.92882      -1.44624
    187.96545       0.80382
    188.00208      -0.07111
    188.03870       0.80395
    188.07533      -1.44598
    188.11195      -0.57092
    188.14858       1.80415
    188.18520      -1.44579
    188.22183      -0.57072
    188.25845      -0.07065
    188.29508       0.30441
    188.33171       0.30447
    188.36833      -1.32046
    188.40496       0.30460
    188.44158       0.42967
    188.47821       0.67973
    188.51483       0.30480
    188.55146      -1.07014
    188.58808      -0.07008
    188.62471      -1.07001
    188.66134      -1.06995
    188.69796       0.30511
    188.73459      -0.06982
    188.77121       0.30524
    188.80784       0.05530
    188.84446      -0.06964
    188.88109       0.43043
    188.91771       0.43049
    188.95434       0.18055
    188.99097       0.80561
    189.02759       0.93068
    189.06422       0.43074
    189.10084      -2.06920
    189.13747       0.43086
    189.17409       0.30592
    189.21072       0.93098
    189.24734      -1.94395
    189.28397      -0.81889
    189.32060      -0.94383
    189.35722      -0.31877
    189.39385       1.30629
    189.43047      -0.06865
    189.46710       0.93141
    189.50372       0.05647
    189.54035       0.05653
    189.57697       1.43159
    189.61360      -0.69335
    189.65023       0.80671
    189.68685      -0.94323
    189.72348       0.05683
    189.76010      -0.31811
    189.79673       0.18195
    189.83335      -0.44300
    189.86998       0.18206
    189.90660      -1.56788
    189.94323      -1.31782
    189.97986       0.80724
    190.01648      -0.69270
    190.05311      -0.44264
    190.08973      -0.69259
    190.12636      -0.06753
    190.16298      -0.69247
    190.19961       0.80759
    190.23623      -1.19236
    190.27286      -0.19230
    190.30949       1.55776
    190.34611      -0.56718
    190.38274      -0.06713
    190.41936      -0.44207
    190.45599      -0.31701
    190.49261       0.55804
    190.52924      -0.06690
    190.56586      -0.31684
    190.60249      -0.56679
    190.63912      -0.31673
    190.67574       0.80832
    190.71237       0.55838
    190.74899       1.30844
    190.78562      -0.19151
    190.82224      -0.56645
    190.85887      -0.31640
    190.89550       0.18366
    190.93212       0.30871
    190.96875       0.05877
    191.00537      -0.94118
    191.04200       0.55888
    191.07862      -1.69107
    191.11525      -0.06601
    191.15187       1.30904
    191.18850      -0.19091
    191.22513      -0.69085
    191.26175      -0.19080
    191.29838      -0.81574
    191.33500       0.68431
    191.37163       1.30936
    191.40825      -0.44058
    191.44488       0.43447
    191.48150       3.05952
    191.51813       1.05958
    191.55476       1.05963
    191.59138      -0.31532
    191.62801      -0.56527
    191.66463       0.55979
    191.70126       1.43484
    191.73788      -1.06511
    191.77451      -0.94006
    191.81113      -1.56501
    191.84776       0.43505
    191.88439       0.18510
    191.92101       2.06015
    191.95764      -1.68980
    191.99426       0.18525
    192.03089      -0.68970
    192.06751       0.56035
    192.10414      -0.81459
    192.14076      -1.18954
    192.17739      -0.43949
    192.21402      -0.31444
    192.25064      -0.56439
    192.28727       2.31066
    192.32389       0.18571
    192.36052       1.56076
    192.39714      -1.18919
    192.43377      -0.93914
    192.47039      -1.31409
    192.50702       0.31096
    192.54365       0.56101
    192.58027       0.68606
    192.61690      -0.68889
    192.65352       0.31116
    192.69015       1.81121
    192.72677      -1.68875
    192.76340      -0.18870
    192.80002      -0.56365
    192.83665       1.68640
    192.87328      -1.18855
    192.90990      -0.18850
    192.94653       0.18655
    192.98315      -1.31341
    193.01978      -1.31336
    193.05640       1.56169
    193.09303      -1.31326
    193.12965       0.68679
    193.16628      -1.18817
    193.20291       0.56188
    193.23953       0.56193
    193.27616      -1.68803
    193.31278       0.43702
    193.34941       0.06207
    193.38603       1.18712
    193.42266      -0.18784
    193.45928       1.43721
    193.49591       0.56226
    193.53254       0.68730
    193.56916      -0.93765
    193.60579      -0.56261
    193.64241      -0.31256
    193.67904      -0.18751
    193.71566      -1.56247
    193.75229      -0.06242
    193.78891       0.18762
    193.82554      -0.31233
    193.86217       2.06271
    193.89879       0.18776
    193.93542      -0.18720
    193.97204       0.31285
    194.00867      -1.06211
    194.04529      -0.18706
    194.08192       0.43798
    194.11854       0.06303
    194.15517       0.43807
    194.19180      -0.18688
    194.22842      -0.43684
    194.26505       0.06320
    194.30167      -0.43675
    194.33830      -1.06171
    194.37492      -0.43666
    194.41155       0.31338
    194.44817       0.06342
    194.48480      -1.06153
    194.52143      -0.81149
    194.55805       0.81355
    194.59468      -0.18640
    194.63130       0.31364
    194.66793      -0.06132
    194.70455       0.31373
    194.74118      -0.06123
    194.77780      -1.68619
    194.81443       0.06385
    194.85106      -0.18610
    194.88768       0.56394
    194.92431       0.43898
    194.96093      -0.31098
    194.99756       0.31406
    195.03418       1.93911
    195.07081       0.18915
    195.10743      -0.43581
    195.14406      -1.18577
    195.18069      -0.06073
    195.21731      -0.81069
    195.25394      -0.06065
    195.29056       0.06440
    195.32719      -0.81056
    195.36381       1.68948
    195.40044       0.18952
    195.43707      -0.93544
    195.47369       0.06460
    195.51032      -1.18536
    195.54694      -1.43532
    195.58357      -1.18528
    195.62019      -0.31024
    195.65682       0.68980
    195.69344      -1.06016
    195.73007      -0.18512
    195.76670       1.81492
    195.80332      -0.43504
    195.83995       1.56500
    195.87657      -0.30996
    195.91320      -0.68492
    195.94982       1.69012
    195.98645      -1.18485
    196.02307       1.19019
    196.05970      -1.43477
    196.09633       0.81527
    196.13295      -0.55969
    196.16958       0.44035
    196.20620       0.19039
    196.24283       0.44043
    196.27945       0.06546
    196.31608      -0.30950
    196.35270      -1.18446
    196.38933       1.31558
    196.42596       0.69062
    196.46258       1.81565
    196.49921      -0.93431
    196.53583      -0.05927
    196.57246       0.69077
    196.60908       1.31580
    196.64571       0.19084
    196.68233       0.44088
    196.71896      -1.30909
    196.75559      -0.68405
    196.79221      -0.68401
    196.82884      -0.68398
    196.86546      -0.55894
    196.90209       0.06610
    196.93871      -1.30887
    196.97534       0.69117
    197.01196       1.81621
    197.04859      -0.43376
    197.08522      -1.18372
    197.12184      -0.18369
    197.15847      -0.93365
    197.19509       1.44139
    197.23172      -1.43358
    197.26834      -1.43354
    197.30497      -1.43351
    197.34159      -0.80847
    197.37822       0.69156
    197.41485      -0.30840
    197.45147      -1.05837
    197.48810      -0.55833
    197.52472      -0.80830
    197.56135      -0.93326
    197.59797       1.56677
    197.63460      -0.43319
    197.67122      -0.30816
    197.70785       0.06688
    197.74448      -0.30809
    197.78110       1.06694
    197.81773      -0.18302
    197.85435       0.94201
    197.89098      -0.30795
    197.92760      -0.05792
    197.96423      -2.18289
    198.00085       0.31715
    198.03748      -0.80782
    198.07411      -0.93279
    198.11073      -0.93275
    198.14736       0.69228
    198.18398       0.94231
    198.22061      -1.30765
    198.25723       1.44238
    198.29386      -0.05759
    198.33048      -0.05755
    198.36711      -0.80752
    198.40374       1.06751
    198.44036      -1.55746
    198.47699      -0.18242
    198.51361      -0.93239
    198.55024      -0.18236
    198.58686      -0.05733
    198.62349       0.44270
    198.66011      -1.05726
    198.69674      -2.80723
    198.73337       0.94280
    198.76999       0.31783
    198.80662      -0.18214
    198.84324      -0.93211
    198.87987      -0.18207
    198.91649       1.56796
    198.95312       0.56799
    198.98974      -0.05698
    199.02637       2.06805
    199.06300      -0.18192
    199.09962       0.44311
    199.13625       0.19314
    199.17287       0.44317
    199.20950      -0.43180
    199.24612      -0.55677
    199.28275       0.19326
    199.31937      -0.43170
    199.35600       0.31833
    199.39263       0.69336
    199.42925      -1.68161
    199.46588       0.69342
    199.50250       0.81845
    199.53913       0.06847
    199.57575      -1.30650
    199.61238       0.44353
    199.64901       1.19356
    199.68563      -1.05641
    199.72226       1.31862
    199.75888       0.44365
    199.79551       0.94368
    199.83213      -1.80629
    199.86876      -0.93126
    199.90538      -1.55623
    199.94201      -0.93120
    199.97864      -0.18117
    200.01526      -0.30615
    200.05189       0.19388
    200.08851      -0.43109
    200.12514      -0.43106
    200.16176       0.06897
    200.19839       0.06900
    200.23501       0.06902
    200.27164      -0.18095
    200.30827      -0.68092
    200.34489      -1.93089
    200.38152      -0.30586
    200.41814       0.19416
    200.45477       0.19419
    200.49139      -0.93078
    200.52802       1.31925
    200.56464       0.69427
    200.60127       0.06930
    200.63790      -0.68067
    200.67452      -0.05565
    200.71115       0.44438
    200.74777       1.06941
    200.78440       0.19444
    200.82102       0.31946
    200.85765       2.31949
    200.89427      -0.93048
    200.93090       1.81954
    200.96753       0.44457
    201.00415      -0.05541
    201.04078      -1.18038
    201.07740       0.69465
    201.11403      -0.93033
    201.15065      -1.05530
    201.18728      -0.43027
    201.22390      -0.43025
    201.26053       0.69478
    201.29716      -0.55520
    201.33378       0.31983
    201.37041       0.81985
    201.40703       0.44488
    201.44366       0.31990
    201.48028       0.31993
    201.51691       0.44495
    201.55353      -0.80502
    201.59016      -0.18000
    201.62679       1.44503
    201.66341      -0.05495
    201.70004      -1.05492
    201.73666      -0.17990
    201.77329      -1.05487
    201.80991      -0.42985
    201.84654      -0.67982
    201.88316      -0.92980
    201.91979       0.32023
    201.95642      -0.67975
    201.99304      -0.17972
    202.02967       1.07030
    202.06629       0.32032
    202.10292       1.94535
    202.13954       0.82037
    202.17617       0.32039
    202.21279       2.57042
    202.24942      -1.42956
    202.28605       0.44547
    202.32267      -0.67951
    202.35930      -0.30449
    202.39592      -0.17946
    202.43255       0.07056
    202.46917       0.57058
    202.50580       0.07061
    202.54242       1.82063
    202.57905      -0.42935
    202.61568      -1.67933
    202.65230      -0.42930
    202.68893       0.94572
    202.72555       0.07074
    202.76218      -0.17924
    202.79880       0.44579
    202.83543       1.19581
    202.87205       0.57083
    202.90868       0.69585
    202.94531      -0.42912
    202.98193      -0.30410
    203.01856      -0.30408
    203.05518      -1.17906
    203.09181       1.44596
    203.12843      -0.55401
    203.16506      -0.30399
    203.20168      -0.05397
    203.23831       0.69605
    203.27494      -0.80393
    203.31156      -0.30391
    203.34819       1.32112
    203.38481       0.07114
    203.42144       0.07116
    203.45806      -1.92882
    203.49469      -0.80380
    203.53131       0.57122
    203.56794      -1.55376
    203.60457       0.69626
    203.64119      -0.05372
    203.67782      -0.17870
    203.71444      -1.05367
    203.75107       1.19635
    203.78769      -0.67863
    203.82432      -0.17861
    203.86094       0.19641
    203.89757       0.44643
    203.93420       0.07145
    203.97082       0.44647
    204.00745       0.44649
    204.04407       1.82151
    204.08070      -0.05347
    204.11732       0.94655
    204.15395      -0.80343
    204.19058       0.19659
    204.22720      -0.55339
    204.26383      -1.30337
    204.30045      -0.92835
    204.33708      -0.30334
    204.37370      -0.92832
    204.41033       0.32170
    204.44695       0.82172
    204.48358       0.19674
    204.52021       1.32176
    204.55683       0.44678
    204.59346       0.07180
    204.63008       0.32182
    204.66671       0.82184
    204.70333       0.07185
    204.73996       0.07187
    204.77658       0.07189
    204.81321       1.19691
    204.84984      -0.42807
    204.88646      -1.17805
    204.92309       0.19697
    204.95971      -2.42802
    204.99634      -1.92800
    205.03296       0.94702
    205.06959      -0.80296
    205.10621      -0.05294
    205.14284       0.32207
    205.17947       0.07209
    205.21609       0.32211
    205.25272      -0.17787
    205.28934       1.19715
    205.32597       0.19716
    205.36259      -1.17782
    205.39922       1.44720
    205.43584      -0.42778
    205.47247      -1.42777
    205.50910      -0.05275
    205.54572       1.07227
    205.58235      -1.42772
    205.61897      -0.42770
    205.65560      -0.05268
    205.69222       0.82233
    205.72885      -0.80265
    205.76547       0.94737
    205.80210       1.07238
    205.83873      -0.92760
    205.87535       0.94742
    205.91198       0.07243
    205.94860       1.19745
    205.98523       0.57247
    206.02185       0.07248
    206.05848      -0.92750
    206.09510       1.32252
    206.13173      -0.42747
    206.16836      -0.67745
    206.20498      -0.67744
    206.24161       0.32258
    206.27823      -1.05240
    206.31486      -1.42739
    206.35148      -0.05237
    206.38811      -0.67736
    206.42473       0.94766
    206.46136      -0.30233
    206.49799       0.32269
    206.53461      -1.80229
    206.57124       1.07272
    206.60786      -0.67726
    206.64449       0.19775
    206.68111      -0.67723
    206.71774      -0.05222
    206.75436       1.57280
    206.79099       0.19781
    206.82762      -0.17717
    206.86424      -0.67716
    206.90087      -0.30214
    206.93749      -1.42713
    206.97412      -1.05211
    207.01074      -0.17710
    207.04737      -1.67708
    207.08399       0.57293
    207.12062       0.44794
    207.15725       1.82296
    207.19387       0.19797
    207.23050       1.69799
    207.26712       1.94800
    207.30375      -0.55198
    207.34037       0.32303
    207.37700      -0.67696
    207.41362       0.19806
    207.45025      -1.55193
    207.48688      -0.05191
    207.52350       0.32310
    207.56013      -0.67689
    207.59675       0.19813
    207.63338      -0.30186
    207.67000      -0.05185
    207.70663      -0.17683
    207.74325       0.44818
    207.77988       1.44819
    207.81651       0.94821
    207.85313      -0.42678
    207.88976       0.69823
    207.92638       1.07325
    207.96301       0.82326
    207.99963       1.19827
    208.03626      -0.67671
    208.07288      -1.05170
    208.10951      -0.05169
    208.14614       0.44832
    208.18276      -0.17666
    208.21939       0.57335
    208.25601       0.82336
    208.29264       0.82337
    208.32926       0.57339
    208.36589       0.82340
    208.40251       1.94841
    208.43914       0.19842
    208.47577      -1.17656
    208.51239      -0.42655
    208.54902      -0.17654
    208.58564       0.07347
    208.62227       1.19848
    208.65889      -1.17650
    208.69552       0.19851
    208.73215       1.44852
    208.76877       0.32353
    208.80540       0.82354
    208.84202      -0.17644
    208.87865       1.19857
    208.91527      -0.92642
    208.95190       0.57359
    208.98852      -0.17640
    209.02515       0.07361
    209.06178      -0.05138
    209.09840      -0.30136
    209.13503       0.19865
    209.17165      -0.42634
    209.20828       0.82367
    209.24490       1.82368
    209.28153      -0.80131
    209.31815      -0.92630
    209.35478      -1.05129
    209.39141      -0.05128
    209.42803      -1.30126
    209.46466      -0.80125
    209.50128      -0.55124
    209.53791       0.69877
    209.57453      -0.17622
    209.61116       0.07379
    209.64778      -0.80120
    209.68441      -0.55119
    209.72104      -0.92618
    209.75766       0.07383
    209.79429      -0.92616
    209.83091      -0.05115
    209.86754      -0.30114
    209.90416       0.19887
    209.94079      -0.17612
    209.97741       0.69889
    210.01404      -0.92610
    210.05067      -1.55109
    210.08729       0.32392
    210.12392      -0.05107
    210.16054       2.07394
    210.19717      -1.67605
    210.23379       0.57396
    210.27042       1.44897
    210.30704       0.07398
    210.34367      -0.80101
    210.38030       0.57400
    210.41692       1.19901
    210.45355      -0.80098
    210.49017      -0.67597
    210.52680      -0.42596
    210.56342      -0.17596
    210.60005      -1.17595
    210.63667      -0.30094
    210.67330       0.82407
    210.70993      -0.05092
    210.74655       0.32409
    210.78318      -0.30090
    210.81980      -1.30089
    210.85643       0.69912
    210.89305      -0.17587
    210.92968      -0.55087
    210.96630       0.19914
    211.00293       0.82415
    211.03956      -0.42584
    211.07618      -0.55083
    211.11281      -0.55082
    211.14943       0.07418
    211.18606      -0.30081
    211.22268       0.32420
    211.25931      -0.55079
    211.29593      -1.17578
    211.33256       0.69923
    211.36919      -0.55077
    211.40581       0.07424
    211.44244      -0.17575
    211.47906       0.19926
    211.51569       1.69927
    211.55231      -0.55073
    211.58894       1.57428
    211.62556      -0.80071
    211.66219       1.19930
    211.69882      -0.42570
    211.73544      -0.55069
    211.77207       0.82432
    211.80869      -1.05067
    211.84532       0.19934
    211.88194      -0.05066
    211.91857      -0.05065
    211.95519       0.57436
    211.99182      -0.17564
    212.02845       0.69937
    212.06507      -0.55062
    212.10170       0.19939
    212.13832       0.32439
    212.17495       0.19940
    212.21157       1.44941
    212.24820       0.44941
    212.28482       2.19942
    212.32145       0.44943
    212.35808       0.19943
    212.39470       0.82444
    212.43133      -1.05055
    212.46795       0.82446
    212.50458      -1.42554
    212.54120       0.19947
    212.57783       1.44947
    212.61445      -0.42552
    212.65108      -0.92551
    212.68771       0.32449
    212.72433      -0.17550
    212.76096      -0.42549
    212.79758      -0.67549
    212.83421       1.82452
    212.87083      -0.42547
    212.90746      -0.05047
    212.94408      -0.92546
    212.98071       0.32454
    213.01734      -0.17545
    213.05396      -0.05044
    213.09059       1.07456
    213.12721       0.44957
    213.16384      -1.92543
    213.20046      -0.05042
    213.23709       0.57458
    213.27372       1.32459
    213.31034      -0.42540
    213.34697      -0.17540
    213.38359       1.57461
    213.42022      -0.17539
    213.45684       1.07462
    213.49347       1.32462
    213.53009      -0.67537
    213.56672      -0.05037
    213.60335       0.32464
    213.63997       0.07465
    213.67660      -0.05035
    213.71322       0.82466
    213.74985      -0.05034
    213.78647       0.57467
    213.82310      -0.30033
    213.85972       1.07468
    213.89635      -0.42532
    213.93298      -1.67531
    213.96960      -1.05031
    214.00623       0.44970
    214.04285      -0.17530
    214.07948      -0.30029
    214.11610      -0.17529
    214.15273      -1.17529
    214.18935       0.69972
    214.22598      -0.55028
    214.26261      -0.05027
    214.29923       0.82473
    214.33586      -1.55026
    214.37248       0.94974
    214.40911      -0.17525
    214.44573       0.32475
    214.48236       0.57475
    214.51898      -0.80024
    214.55561      -0.67524
    214.59224       2.32477
    214.62886      -0.05023
    214.66549      -0.42522
    214.70211       0.94978
    214.73874      -0.30022
    214.77536      -0.67521
    214.81199      -0.67521
    214.84861      -0.05020
    214.88524       0.94980
    214.92187      -0.42520
    214.95849      -0.05019
    214.99512       0.44981
    215.03174      -0.17519
    215.06837      -0.17518
    215.10499       0.94982
    215.14162       0.44983
    215.17824      -0.55017
    215.21487       0.57483
    215.25150       1.07484
    215.28812       0.94984
    215.32475      -0.42516
    215.36137       0.32485
    215.39800       1.19985
    215.43462       0.44985
    215.47125       0.94986
    215.50787      -0.67514
    215.54450       0.57486
    215.58113       0.44987
    215.61775      -1.30013
    215.65438       0.94987
    215.69100      -0.67513
    215.72763       0.44988
    215.76425       0.94988
    215.80088      -0.30012
    215.83750       0.32489
    215.87413       0.19989
    215.91076       0.57489
    215.94738      -0.17511
    215.98401      -1.55010
    216.02063      -0.17510
    216.05726      -0.92510
    216.09388      -0.30009
    216.13051       0.44991
    216.16713      -1.30009
    216.20376       1.57491
    216.24039      -0.80008
    216.27701      -2.55008
    216.31364      -0.92508
    216.35026      -0.55008
    216.38689      -0.80008
    216.42351       0.94993
    216.46014      -0.80007
    216.49676      -0.30007
    216.53339      -1.05007
    216.57002       2.07494
    216.60664      -0.55006
    216.64327       0.32494
    216.67989      -0.42506
    216.71652      -0.05006
    216.75314      -0.67505
    216.78977      -0.42505
    216.82639      -1.30005
    216.86302       0.57495
    216.89965      -0.80005
    216.93627      -0.17505
    216.97290       1.69996
    217.00952       0.44996
    217.04615       2.32496
    217.08277      -0.92504
    217.11940      -0.92504
    217.15602      -0.05004
    217.19265      -0.67503
    217.22928      -0.55003
    217.26590       0.19997
    217.30253       0.19997
    217.33915      -0.30003
    217.37578       0.44997
    217.41240      -0.92503
    217.44903       0.69998
    217.48565      -0.05002
    217.52228      -2.55002
    217.55891      -0.42502
    217.59553      -0.42502
    217.63216       2.07498
    217.66878      -1.30002
    217.70541      -0.05002
    217.74203       1.07499
    217.77866       1.57499
    217.81529       0.32499
    217.85191       0.32499
    217.88854      -1.17501
    217.92516      -0.80001
    217.96179      -0.42501
    217.99841       0.19999
    218.03504       0.07499
    218.07166      -0.05001
    218.10829      -0.80001
    218.14492      -0.42501
    218.18154       1.94999
    218.21817      -0.30000
    218.25479      -0.80000
    218.29142       1.07500
    218.32804      -1.17500
    218.36467       0.07500
    218.40129       1.45000
    218.43792       0.20000
    218.47455      -0.67500
    218.51117       2.20000
    218.54780      -0.42500
    218.58442      -0.55000
    218.62105       1.70000
    218.65767      -2.17500
    218.69430       0.70000
    218.73092      -0.55000
    218.76755      -0.30000
    218.80418      -1.30000
    218.84080       2.07500
    218.87743      -0.92500
    218.91405      -0.30000
    218.95068       1.32500
    218.98730      -1.30000
    219.02393      -0.55000
    219.06055      -1.05000
    219.09718       0.95000
    219.13381       0.07500
    219.17043      -1.05000
    219.20706       1.45000
    219.24368       1.32500
    219.28031       0.20000
    219.31693      -0.67500
    219.35356      -0.17500
    219.39018       1.32500
    219.42681      -1.92500
    219.46344      -0.67500
    219.50006       0.57500
    219.53669      -0.67500
    219.57331       1.94999
    219.60994       0.07499
    219.64656       0.32499
    219.68319       2.44999
    219.71981       0.07499
    219.75644       0.82499
    219.79307      -0.80001
    219.82969       0.57499
    219.86632      -0.42501
    219.90294       0.07499
    219.93957       0.57499
    219.97619      -1.92501
    220.01282       0.19999
    220.04944      -0.92502
    220.08607       0.19998
    220.12270      -0.05002
    220.15932       0.69998
    220.19595       0.82498
    220.23257      -1.05002
    220.26920       0.82498
    220.30582       1.32498
    220.34245      -0.55002
    220.37907      -0.55003
    220.41570      -0.17503
    220.45233       1.07497
    220.48895      -1.05003
    220.52558       0.82497
    220.56220      -0.55003
    220.59883      -0.05003
    220.63545      -1.05003
    220.67208      -1.55004
    220.70870      -1.55004
    220.74533       0.32496
    220.78196       0.07496
    220.81858      -0.80004
    220.85521       0.82496
    220.89183      -1.42504
    220.92846      -0.17505
    220.96508       0.57495
    221.00171      -1.55005
    221.03833       0.57495
    221.07496      -0.67505
    221.11159       1.07494
    221.14821      -0.92506
    221.18484       0.57494
    221.22146      -0.30006
    221.25809       0.94994
    221.29471       0.07494
    221.33134      -1.05007
    221.36796       0.82493
    221.40459      -0.17507
    221.44122      -0.30007
    221.47784      -0.55007
    221.51447       0.32492
    221.55109      -0.42508
    221.58772       0.19992
    221.62434      -0.55008
    221.66097       0.94992
    221.69759       0.07491
    221.73422       1.19991
    221.77085       0.19991
    221.80747      -1.67509
    221.84410       1.19990
    221.88072      -1.42510
    221.91735      -1.17510
    221.95397      -0.30010
    221.99060       0.07489
    222.02723       0.19989
    222.06385      -0.42511
    222.10048       1.94989
    222.13710       0.07489
    222.17373       0.19988
    222.21035      -0.30012
    222.24698       0.57488
    222.28360      -0.17513
    222.32023       0.69987
    222.35686       0.07487
    222.39348       0.69987
    222.43011      -0.17514
    222.46673      -0.17514
    222.50336       0.32486
    222.53998       0.32486
    222.57661       0.44985
    222.61323       1.07485
    222.64986       0.07485
    222.68649      -0.17516
    222.72311       0.69984
    222.75974      -0.80016
    222.79636       0.19984
    222.83299       0.82483
    222.86961       1.19983
    222.90624       0.94983
    222.94286       0.19982
    222.97949      -0.42518
    223.01612      -0.42518
    223.05274       0.19982
    223.08937       0.32481
    223.12599       0.07481
    223.16262      -0.05019
    223.19924      -0.55020
    223.23587       1.44980
    223.27249       1.07480
    223.30912       0.07479
    223.34575       0.44979
    223.38237       0.19979
    223.41900       0.94978
    223.45562      -0.30022
    223.49225       0.69978
    223.52887       0.57477
    223.56550       0.69977
    223.60212      -0.17523
    223.63875      -0.42524
    223.67538       1.07476
    223.71200      -1.30024
    223.74863       0.57475
    223.78525      -1.17525
    223.82188      -1.17526
    223.85850      -2.05026
    223.89513       0.32474
    223.93175       1.57473
    223.96838      -0.67527
    224.00501       1.19973
    224.04163       0.32472
    224.07826       0.94972
    224.11488      -0.55028
    224.15151      -1.17529
    224.18813      -0.67529
    224.22476      -0.05030
    224.26138      -1.30030
    224.29801      -0.80030
    224.33464      -0.55031
    224.37126      -0.17531
    224.40789      -1.30032
    224.44451       1.19968
    224.48114      -1.17532
    224.51776      -2.42533
    224.55439       0.82467
    224.59101       0.69966
    224.62764       0.69966
    224.66427      -1.05034
    224.70089      -0.30035
    224.73752       0.57465
    224.77414       0.82464
    224.81077      -0.80036
    224.84739       0.57464
    224.88402       1.32463
    224.92064       0.19963
    224.95727      -0.55038
    224.99390       0.69962
    225.03052      -0.80039
    225.06715       0.44961
    225.10377      -1.67539
    225.14040      -0.42540
    225.17702       0.94960
    225.21365      -1.05041
    225.25027      -0.17541
    225.28690       2.44958
    225.32353      -0.42542
    225.36015       0.82458
    225.39678      -1.05043
    225.43340      -0.42543
    225.47003      -0.30044
    225.50665      -0.92544
    225.54328      -0.17545
    225.57990       0.32455
    225.61653      -0.55046
    225.65316      -0.17546
    225.68978      -1.30047
    225.72641       0.44953
    225.76303      -1.05047
    225.79966      -1.67548
    225.83628       1.07452
    225.87291      -1.17549
    225.90953       2.69951
    225.94616       1.19950
    225.98279       1.32450
    226.01941       1.94949
    226.05604      -0.05051
    226.09266      -0.55052
    226.12929      -1.30052
    226.16591       0.44947
    226.20254      -0.55053
    226.23916      -0.67554
    226.27579      -0.92554
    226.31242      -0.55055
    226.34904      -0.05055
    226.38567       0.19944
    226.42229       0.44944
    226.45892       1.07443
    226.49554       1.07443
    226.53217      -0.67558
    226.56880       0.82442
    226.60542       0.19941
    226.64205      -0.05059
    226.67867      -0.92560
    226.71530       0.57440
    226.75192       0.19939
    226.78855      -0.80061
    226.82517       1.82438
    226.86180       0.19938
    226.89843       0.07437
    226.93505      -0.05063
    226.97168       0.07436
    227.00830      -0.30064
    227.04493      -0.80065
    227.08155      -0.17566
    227.11818      -1.30066
    227.15480       1.19933
    227.19143       1.07433
    227.22806       1.44932
    227.26468       0.07432
    227.30131       0.69931
    227.33793      -0.67569
    227.37456      -1.30070
    227.41118       0.57430
    227.44781      -1.42571
    227.48443      -0.05071
    227.52106      -1.05072
    227.55769       0.44927
    227.59431       0.94927
    227.63094       0.44926
    227.66756      -0.55074
    227.70419      -1.05075
    227.74081      -1.05075
    227.77744       0.94924
    227.81406       0.57423
    227.85069       1.57423
    227.88732      -0.80078
    227.92394       0.44922
    227.96057       1.07421
    227.99719       0.44921
    228.03382       0.57420
    228.07044      -2.05081
    228.10707       0.32419
    228.14369      -0.42582
    228.18032      -0.55082
    228.21695      -0.30083
    228.25357      -0.55083
    228.29020      -0.05084
    228.32682       1.44915
    228.36345      -1.42585
    228.40007       2.44914
    228.43670       0.07414
    228.47332       0.57413
    228.50995      -0.17588
    228.54658      -0.05088
    228.58320      -0.42589
    228.61983      -0.67589
    228.65645      -0.42590
    228.69308      -0.80091
    228.72970       0.57409
    228.76633      -0.55092
    228.80295      -0.55092
    228.83958      -1.17593
    228.87621      -1.42594
    228.91283      -0.92594
    228.94946       0.69905
    228.98608      -1.30095
    229.02271       0.07404
    229.05933       0.94903
    229.09596       0.44903
    229.13258       0.44902
    229.16921       1.57401
    229.20584      -1.17599
    229.24246       0.82400
    229.27909      -0.05100
    229.31571      -0.55101
    229.35234      -0.67602
    229.38896       0.94898
    229.42559      -2.05103
    229.46221      -0.17604
    229.49884       0.44896
    229.53547      -0.42605
    229.57209       0.19894
    229.60872       0.32394
    229.64534      -0.67607
    229.68197      -0.17607
    229.71859      -0.42608
    229.75522       0.19891
    229.79184       0.44891
    229.82847       0.32390
    229.86510      -0.67611
    229.90172       0.69889
    229.93835       1.07388
    229.97497      -0.05113
    230.01160      -0.92613
    230.04822      -2.17614
    230.08485      -0.92615
    230.12147      -1.55115
    230.15810       0.32384
    230.19473       0.07383
    230.23135      -0.42617
    230.26798       1.19882
    230.30460      -0.80119
    230.34123       2.94881
    230.37785       0.07380
    230.41448      -0.80121
    230.45110       1.19879
    230.48773      -0.17622
    230.52436      -0.30123
    230.56098       0.07377
    230.59761      -0.55124
    230.63423      -0.05125
    230.67086       1.19875
    230.70748       0.69874
    230.74411       1.32373
    230.78073      -1.42627
    230.81736      -0.42628
    230.85399      -0.30129
    230.89061      -0.42629
    230.92724       1.94870
    230.96386      -2.55131
    231.00049       0.44868
    231.03711       0.57368
    231.07374       0.19867
    231.11037       1.57366
    231.14699       0.19866
    231.18362      -1.80135
    231.22024       0.32364
    231.25687       1.32364
    231.29349      -0.42637
    231.33012      -1.80138
    231.36674      -1.05139
    231.40337      -0.42639
    231.44000      -0.80140
    231.47662       0.44859
    231.51325      -0.17641
    231.54987       0.07358
    231.58650       0.94857
    231.62312       1.44857
    231.65975      -0.30144
    231.69637      -1.17645
    231.73300      -0.67646
    231.76963      -0.55146
    231.80625       0.07353
    231.84288      -0.55148
    231.87950      -0.80148
    231.91613      -1.05149
    231.95275      -0.42650
    231.98938      -0.55151
    232.02600      -1.30151
    232.06263       0.69848
    232.09926       0.07347
    232.13588      -0.05154
    232.17251       0.69846
    232.20913       0.57345
    232.24576       2.32344
    232.28238      -1.17656
    232.31901       1.82343
    232.35563       0.44842
    232.39226      -1.55159
    232.42889      -0.80159
    232.46551       0.69840
    232.50214      -0.67661
    232.53876       0.94838
    232.57539      -1.05162
    232.61201       1.07337
    232.64864       0.57336
    232.68526      -1.30165
    232.72189       0.44835
    232.75852       0.44834
    232.79514       0.44833
    232.83177      -0.17668
    232.86839       1.57332
    232.90502      -0.80169
    232.94164      -0.17670
    232.97827       1.07329
    233.01489       0.94829
    233.05152       1.82328
    233.08815       0.32327
    233.12477       0.19826
    233.16140      -0.67674
    233.19802      -0.55175
    233.23465      -0.05176
    233.27127      -0.05177
    233.30790      -0.17677
    233.34452       1.07322
    233.38115      -0.17679
    233.41778       0.69820
    233.45440       0.82320
    233.49103       2.44819
    233.52765       0.19818
    233.56428      -2.05183
    233.60090       0.57316
    233.63753      -1.42684
    233.67415      -0.92685
    233.71078       0.32314
    233.74741       0.07313
    233.78403       0.57313
    233.82066      -0.67688
    233.85728      -0.42689
    233.89391       0.19810
    233.93053      -1.17690
    233.96716       0.82309
    234.00378       0.44808
    234.04041      -1.17693
    234.07704       0.57306
    234.11366      -0.05194
    234.15029      -0.30195
    234.18691      -0.17696
    234.22354       0.19803
    234.26016       0.44803
    234.29679      -0.30198
    234.33341       0.94801
    234.37004       0.82300
    234.40667      -0.55201
    234.44329      -0.30201
    234.47992       0.44798
    234.51654       2.07297
    234.55317      -0.80204
    234.58979      -0.05205
    234.62642       1.07295
    234.66304      -0.80206
    234.69967      -0.17707
    234.73630      -0.42708
    234.77292      -0.55209
    234.80955       0.19791
    234.84617       0.32290
    234.88280      -0.05211
    234.91942      -0.67712
    234.95605      -1.05213
    234.99267       0.44787
    235.02930       0.94786
    235.06593       0.32285
    235.10255      -1.30216
    235.13918       1.57283
    235.17580      -1.67717
    235.21243      -0.55218
    235.24905       0.07281
    235.28568      -0.55220
    235.32230       0.07279
    235.35893       1.07279
    235.39556       0.44778
    235.43218       0.57277
    235.46881       0.19776
    235.50543      -0.80225
    235.54206       1.19775
    235.57868      -1.67726
    235.61531      -1.30227
    235.65194      -1.30228
    235.68856      -1.05229
    235.72519       0.19770
    235.76181       0.94770
    235.79844      -0.17731
    235.83506      -1.17732
    235.87169       0.94767
    235.90831      -0.17734
    235.94494       0.07266
    235.98157       0.19765
    236.01819      -0.17736
    236.05482      -1.17737
    236.09144      -0.30238
    236.12807      -0.55239
    236.16469       0.32261
    236.20132       0.94760
    236.23794       0.44759
    236.27457      -1.55242
    236.31120      -0.42743
    236.34782       0.82256
    236.38445      -0.17744
    236.42107      -0.67745
    236.45770      -0.92746
    236.49432       1.32253
    236.53095       1.32252
    236.56757       0.94751
    236.60420       0.69751
    236.64083       1.32250
    236.67745      -1.17751
    236.71408      -0.67752
    236.75070      -1.80253
    236.78733      -1.17754
    236.82395      -1.80254
    236.86058       0.32245
    236.89720       0.19744
    236.93383      -0.55257
    236.97046       0.19742
    237.00708       1.69741
    237.04371       0.19741
    237.08033       0.19740
    237.11696       0.19739
    237.15358      -1.17762
    237.19021      -0.42763
    237.22683      -0.55264
    237.26346       1.32235
    237.30009       0.19735
    237.33671       1.07234
    237.37334      -0.30267
    237.40996       0.69732
    237.44659      -0.17769
    237.48321       0.19730
    237.51984      -1.30270
    237.55646       0.07229
    237.59309      -0.67772
    237.62972      -0.80273
    237.66634       0.32226
    237.70297       0.07225
    237.73959       1.57224
    237.77622       1.07224
    237.81284       0.82223
    237.84947      -1.17778
    237.88609      -1.30279
    237.92272       0.07220
    237.95935      -0.55281
    237.99597       0.94718
    238.03260      -0.92782
    238.06922       1.19717
    238.10585       1.57216
    238.14247      -0.42785
    238.17910      -0.92786
    238.21572      -0.30287
    238.25235      -1.05288
    238.28898       0.32212
    238.32560       0.07211
    238.36223       0.19710
    238.39885       1.07209
    238.43548       0.82208
    238.47210       0.07207
    238.50873       0.07206
    238.54535       1.19706
    238.58198      -1.30295
    238.61861      -1.05296
    238.65523       0.57203
    238.69186      -0.67798
    238.72848       0.57201
    238.76511       1.19700
    238.80173      -1.05301
    238.83836      -0.55301
    238.87498       0.57198
    238.91161       1.07197
    238.94824       1.57196
    238.98486       0.57195
    239.02149       0.82194
    239.05811      -1.30307
    239.09474      -0.67808
    239.13136       1.19692
    239.16799      -0.55309
    239.20461      -0.30310
    239.24124      -0.17811
    239.27787       1.07188
    239.31449       1.19687
    239.35112       1.44686
    239.38774       0.32185
    239.42437       0.44685
    239.46099      -1.17816
    239.49762      -1.80317
    239.53424       0.07182
    239.57087      -0.17819
    239.60750       0.07180
    239.64412      -0.55321
    239.68075       1.57178
    239.71737       0.69678
    239.75400       0.82177
    239.79062       1.57176
    239.82725      -0.67825
    239.86387       0.69674
    239.90050      -0.17827
    239.93713      -0.92828
    239.97375      -0.17829
    240.01038       0.32171
    240.04700      -0.80330
    240.08363      -0.05331
    240.12025      -0.92832
    240.15688      -0.17833
    240.19351       0.57166
    240.23013      -0.30335
    240.26676       0.94664
    240.30338       0.07163
    240.34001      -0.42837
    240.37663      -0.17838
    240.41326       1.19661
    240.44988      -0.67840
    240.48651       0.82159
    240.52314       1.19658
    240.55976       0.07157
    240.59639      -0.42844
    240.63301       1.32155
    240.66964      -0.67845
    240.70626      -0.67846
    240.74289      -1.05347
    240.77951      -0.55348
    240.81614       2.19651
    240.85277      -0.55350
    240.88939      -0.30351
    240.92602       0.07148
    240.96264       1.44647
    240.99927      -0.92853
    241.03589       1.19646
    241.07252       0.32145
    241.10914      -0.42856
    241.14577       1.19643
    241.18240       0.32142
    241.21902       0.44641
    241.25565      -0.05360
    241.29227       0.44639
    241.32890       0.57139
    241.36552      -0.30362
    241.40215      -0.67863
    241.43877       1.32136
    241.47540       0.32135
    241.51203       0.32134
    241.54865       0.32133
    241.58528       0.44632
    241.62190       0.94631
    241.65853       0.94630
    241.69515       0.69630
    241.73178      -0.92871
    241.76840      -0.17872
    241.80503       0.32127
    241.84166      -0.55374
    241.87828      -0.92875
    241.91491      -1.17876
    241.95153       0.07123
    241.98816       0.07122
    242.02478      -1.30379
    242.06141      -0.30379
    242.09803       1.94620
    242.13466       0.69619
    242.17129       0.32118
    242.20791       0.69617
    242.24454      -0.42884
    242.28116      -0.92885
    242.31779      -0.05386
    242.35441       0.19613
    242.39104      -0.42888
    242.42766       1.19612
    242.46429      -0.42889
    242.50092       0.94610
    242.53754      -0.30391
    242.57417      -0.05392
    242.61079      -0.80393
    242.64742       0.19606
    242.68404      -1.30395
    242.72067      -0.17896
    242.75729       0.07103
    242.79392       0.44602
    242.83055       2.07102
    242.86717       0.82101
    242.90380       2.32100
    242.94042      -1.30401
    242.97705      -0.92902
    243.01367      -0.80403
    243.05030      -0.42904
    243.08692      -0.17905
    243.12355      -0.67906
    243.16018       0.32093
    243.19680      -0.17908
    243.23343      -1.05408
    243.27005       0.07091
    243.30668       0.44590
    243.34330      -0.17911
    243.37993       0.44588
    243.41655       0.57087
    243.45318      -0.42914
    243.48981       0.69585
    243.52643       0.44584
    243.56306      -1.17917
    243.59968       0.57082
    243.63631       1.44582
    243.67293       0.19581
    243.70956       0.19580
    243.74618      -0.67921
    243.78281      -1.30422
    243.81944      -0.30423
    243.85606      -0.55424
    243.89269      -1.30425
    243.92931       0.32074
    243.96594      -0.42927
    244.00256       0.07072
    244.03919       0.44572
    244.07581       2.44571
    244.11244      -1.17930
    244.14907      -0.05431
    244.18569       1.32068
    244.22232       0.19567
    244.25894       0.19566
    244.29557       1.32065
    244.33219       0.69564
    244.36882      -0.30437
    244.40545       0.82062
    244.44207       0.07062
    244.47870      -0.80439
    244.51532      -1.80440
    244.55195      -0.17941
    244.58857       0.44558
    244.62520       0.07057
    244.66182       0.44556
    244.69845       1.57055
    244.73508       0.32054
    244.77170      -0.67947
    244.80833       1.57052
    244.84495      -1.30448
    244.88158       1.07051
    244.91820       0.32050
    244.95483       0.82049
    244.99145      -0.67952
    245.02808      -0.42953
    245.06471      -1.17954
    245.10133      -0.05455
    245.13796      -0.80456
    245.17458      -2.05457
    245.21121       0.57042
    245.24783       1.07041
    245.28446       0.07041
    245.32108      -1.30460
    245.35771       0.82039
    245.39434       0.19538
    245.43096       0.32037
    245.46759      -1.17964
    245.50421       1.32035
    245.54084      -0.55466
    245.57746      -0.80467
    245.61409       1.94532
    245.65071       0.57031
    245.68734      -0.55470
    245.72397      -1.67970
    245.76059      -0.80471
    245.79722      -0.30472
    245.83384       0.82027
    245.87047       1.32026
    245.90709      -0.17975
    245.94372      -0.80476
    245.98034      -0.05477
    246.01697       1.32022
    246.05360       0.82021
    246.09022       2.32020
    246.12685      -0.55480
    246.16347      -0.80481
    246.20010       0.94518
    246.23672       0.32017
    246.27335       0.07016
    246.30997       0.19515
    246.34660       0.32014
    246.38323       0.57013
    246.41985      -0.92988
    246.45648      -0.92989
    246.49310      -0.17990
    246.52973      -1.05491
    246.56635       0.44509
    246.60298      -0.17992
    246.63960       0.69507
    246.67623       0.69506
    246.71286      -0.67995
    246.74948       0.57004
    246.78611       1.44503
    246.82273       0.82002
    246.85936      -0.05499
    246.89598      -0.93000
    246.93261      -0.18001
    246.96923       0.31999
    247.00586       0.06998
    247.04249       0.56997
    247.07911      -0.05504
    247.11574      -0.80505
    247.15236       1.69494
    247.18899      -0.30507
    247.22561       0.19492
    247.26224      -0.55509
    247.29886       1.31990
    247.33549       1.06989
    247.37212       0.06988
    247.40874      -1.68012
    247.44537       0.19487
    247.48199      -0.43014
    247.51862       1.44485
    247.55524       0.44484
    247.59187      -0.18017
    247.62849       0.81982
    247.66512      -0.68019
    247.70175       0.06980
    247.73837      -0.18021
    247.77500       0.56978
    247.81162       0.81977
    247.84825       1.56977
    247.88487      -0.93024
    247.92150       1.19475
    247.95812       0.56974
    247.99475       0.31973
    248.03138       0.81972
    248.06800      -1.05529
    248.10463      -0.18030
    248.14125      -0.43031
    248.17788      -0.68032
    248.21450      -1.43033
    248.25113       0.44467
    248.28775       1.19466
    248.32438      -0.43035
    248.36101       0.81964
    248.39763       1.06963
    248.43426       1.31962
    248.47088       2.31961
    248.50751      -1.43040
    248.54413       1.69459
    248.58076      -0.05542
    248.61738      -1.55543
    248.65401       0.81957
    248.69064      -0.30544
    248.72726       0.19455
    248.76389      -0.55546
    248.80051      -1.18047
    248.83714       0.06952
    248.87376       0.69451
    248.91039       0.44450
    248.94702      -0.43051
    248.98364      -0.05552
    249.02027       0.56947
    249.05689       0.69447
    249.09352      -0.80554
    249.13014      -0.05555
    249.16677       0.94444
    249.20339      -0.18057
    249.24002       0.69442
    249.27665      -1.05559
    249.31327       0.19440
    249.34990      -0.68061
    249.38652      -1.68062
    249.42315       0.19437
    249.45977      -0.30563
    249.49640      -0.05564
    249.53302      -0.05565
    249.56965       0.81934
    249.60628      -0.93067
    249.64290      -0.68068
    249.67953       0.31931
    249.71615      -0.18070
    249.75278       0.44429
    249.78940       0.81928
    249.82603      -1.30573
    249.86265      -0.18073
    249.89928       0.44426
    249.93591       0.69425
    249.97253       0.19424
    250.00916      -1.93077
    250.04578       0.19422
    250.08241      -0.80579
    250.11903      -0.05580
    250.15566      -1.30581
    250.19228      -1.18082
    250.22891      -0.43082
    250.26554       2.19417
    250.30216       0.94416
    250.33879       1.56915
    250.37541      -1.30586
    250.41204       0.44413
    250.44866      -0.55588
    250.48529      -0.05589
    250.52191      -2.18090
    250.55854      -0.43091
    250.59517      -0.05591
    250.63179       0.44408
    250.66842      -0.05593
    250.70504      -0.43094
    250.74167       0.31905
    250.77829      -0.05596
    250.81492      -0.55597
    250.85154      -1.18098
    250.88817      -0.68099
    250.92480      -0.55600
    250.96142       0.19400
    250.99805      -0.43101
    251.03467       0.31898
    251.07130       1.06897
    251.10792       0.69396
    251.14455       0.69395
    251.18117       1.06894
    251.21780       0.31893
    251.25443      -2.05608
    251.29105      -1.68109
    251.32768      -1.05609
    251.36430       0.69390
    251.40093      -0.80611
    251.43755       1.19388
    251.47418       0.44387
    251.51080       1.19386
    251.54743      -0.05615
    251.58406       0.44384
    251.62068      -0.93117
    251.65731      -1.05618
    251.69393       0.44382
    251.73056       0.19381
    251.76718      -0.68120
    251.80381       0.31879
    251.84043       0.31878
    251.87706      -1.18123
    251.91369      -0.43124
    251.95031       0.06875
    251.98694      -0.18126
    252.02356      -0.93126
    252.06019      -1.55627
    252.09681       0.06872
    252.13344       0.44371
    252.17006       0.06870
    252.20669       1.81869
    252.24332      -0.05632
    252.27994       1.44367
    252.31657       0.94366
    252.35319      -0.30634
    252.38982       0.94365
    252.42644      -2.05636
    252.46307      -0.18137
    252.49969       0.44362
    252.53632       0.31861
    252.57295      -0.55640
    252.60957       1.19359
    252.64620      -0.30642
    252.68282       1.19358
    252.71945       1.19357
    252.75607      -1.05644
    252.79270      -1.18145
    252.82932       1.56854
    252.86595       0.69353
    252.90258      -0.55648
    252.93920       0.31851
    252.97583       1.19350
    253.01245      -0.18150
    253.04908       1.19349
    253.08570       1.44348
    253.12233       1.19347
    253.15895      -1.93154
    253.19558      -0.68155
    253.23221      -2.55656
    253.26883      -1.68157
    253.30546      -2.43157
    253.34208      -0.18158
    253.37871      -0.43159
    253.41533      -0.55660
    253.45196       1.94339
    253.48859       0.81838
    253.52521      -0.80663
    253.56184      -0.80664
    253.59846       0.56836
    253.63509      -0.55665
    253.67171      -0.68166
    253.70834      -0.43167
    253.74496       0.81832
    253.78159      -0.30669
    253.81822      -0.30670
    253.85484       0.94329
    253.89147      -0.93172
    253.92809      -1.80672
    253.96472      -2.05673
    254.00134       0.19326
    254.03797      -0.05675
    254.07459      -1.68176
    254.11122       1.06823
    254.14785       1.69322
    254.18447       0.69321
    254.22110       0.56821
    254.25772       2.69320
    254.29435       1.19319
    254.33097      -1.05682
    254.36760      -0.05683
    254.40422      -0.18184
    254.44085      -0.55685
    254.47748      -1.68185
    254.51410      -2.18186
    254.55073       1.19313
    254.58735      -0.43188
    254.62398      -0.43189
    254.66060       1.06810
    254.69723       1.19309
    254.73385      -0.05692
    254.77048      -1.18192
    254.80711      -0.80693
    254.84373       1.19306
    254.88036      -0.18195
    254.91698      -0.80696
    254.95361       1.19303
    254.99023       0.19302
    255.02686      -1.43199
    255.06348       0.19301
    255.10011      -1.55700
    255.13674      -1.93201
    255.17336      -1.30702
    255.20999      -0.80703
    255.24661      -0.05704
    255.28324      -1.68205
    255.31986      -1.05705
    255.35649       1.19294
    255.39311       0.69293
    255.42974      -0.18208
    255.46637       0.81791
    255.50299       0.19290
    255.53962      -0.05711
    255.57624       0.56789
    255.61287       0.44288
    255.64949       1.06787
    255.68612       0.69286
    255.72274      -0.30715
    255.75937       0.06784
    255.79600      -0.43217
    255.83262       1.06783
    255.86925      -0.55718
    255.90587      -0.43219
    255.94250      -0.05720
    255.97912      -0.05721
    256.01575      -0.18222
    256.05237       0.31777
    256.08900       1.56777
    256.12563       0.31776
    256.16225       0.19275
    256.19888       1.19274
    256.23550       0.69273
    256.27213       0.06772
    256.30875      -0.68229
    256.34538      -0.80729
    256.38200       0.19270
    256.41863      -0.80731
    256.45526      -1.05732
    256.49188       0.31767
    256.52851      -0.80734
    256.56513      -0.05734
    256.60176       0.19265
    256.63838       1.44264
    256.67501      -0.18237
    256.71163      -0.43238
    256.74826      -0.30739
    256.78489       0.31760
    256.82151       0.31760
    256.85814       0.81759
    256.89476       0.44258
    256.93139       1.44257
    256.96801      -0.68244
    257.00464      -0.43245
    257.04126      -1.05745
    257.07789      -0.55746
    257.11452      -1.93247
    257.15114       0.94252
    257.18777       0.31751
    257.22439      -1.18250
    257.26102       0.81750
    257.29764       0.94249
    257.33427      -0.05752
    257.37089       0.19247
    257.40752       0.94246
    257.44415       0.44245
    257.48077       0.44245
    257.51740      -0.93256
    257.55402      -1.55757
    257.59065      -0.68258
    257.62727       0.19241
    257.66390      -0.18260
    257.70052      -1.80760
    257.73715       0.44239
    257.77378      -0.43262
    257.81040      -1.55763
    257.84703      -0.43264
    257.88365      -0.18265
    257.92028       0.69235
    257.95690      -0.68266
    257.99353      -0.05767
    258.03016       0.56732
    258.06678      -0.18269
    258.10341      -0.18270
    258.14003      -0.68270
    258.17666      -0.55771
    258.21328      -1.43272
    258.24991       0.69227
    258.28653      -0.55774
    258.32316      -1.30775
    258.35979       0.06725
    258.39641      -0.05776
    258.43304      -0.30777
    258.46966      -0.80778
    258.50629       1.81721
    258.54291       0.56720
    258.57954      -0.18280
    258.61616       0.44219
    258.65279      -0.43282
    258.68942      -2.30783
    258.72604      -0.18284
    258.76267      -0.05784
    258.79929      -0.93285
    258.83592      -1.68286
    258.87254      -0.05787
    258.90917       0.56712
    258.94579       0.19211
    258.98242       0.19211
    259.01905       0.56710
    259.05567      -0.05791
    259.09230       0.69208
    259.12892      -0.18293
    259.16555       1.06707
    259.20217       1.56706
    259.23880       0.44205
    259.27542       1.19204
    259.31205       0.56703
    259.34868       0.31703
    259.38530      -0.93298
    259.42193       0.19201
    259.45855      -0.05800
    259.49518      -1.80801
    259.53180      -0.68302
    259.56843       0.31698
    259.60505      -1.05803
    259.64168       0.56696
    259.67831      -2.43305
    259.71493      -0.05806
    259.75156       0.44194
    259.78818      -0.68307
    259.82481      -0.68308
    259.86143      -0.30809
    259.89806       1.94190
    259.93468      -0.80810
    259.97131      -0.05811
    260.00794       0.06688
    260.04456       0.81687
    260.08119       1.06686
    260.11781       0.19186
    260.15444       0.44185
    260.19106      -0.05816
    260.22769      -0.05817
    260.26431       2.19182
    260.30094       1.06682
    260.33757       0.69181
    260.37419      -0.55820
    260.41082       1.56679
    260.44744       0.81678
    260.48407       0.81678
    260.52069       0.31677
    260.55732       2.69176
    260.59394      -2.43325
    260.63057       0.06674
    260.66720      -0.05826
    260.70382      -1.43327
    260.74045      -0.93328
    260.77707      -0.93329
    260.81370       1.31671
    260.85032      -0.30830
    260.88695      -0.05831
    260.92357      -0.18332
    260.96020       1.19167
    260.99683      -0.93333
    261.03345      -1.30834
    261.07008       2.06665
    261.10670       0.06664
    261.14333       0.06663
    261.17995       0.19163
    261.21658       0.06662
    261.25320       0.94161
    261.28983       1.31660
    261.32646      -0.93340
    261.36308      -1.68341
    261.39971      -1.18342
    261.43633      -0.43343
    261.47296       0.06656
    261.50958      -0.68344
    261.54621      -0.80845
    261.58283      -0.18346
    261.61946      -0.68347
    261.65609      -0.18347
    261.69271       0.94152
    261.72934       0.06651
    261.76596      -0.68350
    261.80259       1.19149
    261.83921      -0.30851
    261.87584       0.06648
    261.91246       0.94147
    261.94909      -1.18354
    261.98572      -1.18354
    262.02234       1.06645
    262.05897       0.06644
    262.09559       0.94143
    262.13222      -0.43357
    262.16884      -0.80858
    262.20547       0.44141
    262.24209      -0.30860
    262.27872       0.56639
    262.31535       0.69139
    262.35197      -0.05862
    262.38860       0.19137
    262.42522       1.81636
    262.46185       1.44136
    262.49847       0.31635
    262.53510       1.94134
    262.57173      -0.05867
    262.60835       0.06633
    262.64498       0.31632
    262.68160      -0.68369
    262.71823      -0.43370
    262.75485      -0.30870
    262.79148      -0.18371
    262.82810       1.94128
    262.86473       1.31627
    262.90136       0.31627
    262.93798       0.19126
    262.97461       0.31625
    263.01123      -0.30876
    263.04786      -0.30876
    263.08448       0.31623
    263.12111      -0.30878
    263.15773      -1.55879
    263.19436       0.06621
    263.23099      -0.05880
    263.26761      -1.05881
    263.30424      -0.93382
    263.34086      -0.68382
    263.37749      -0.05883
    263.41411      -0.55884
    263.45074      -1.80885
    263.48736       1.56615
    263.52399       0.44114
    263.56062      -1.18387
    263.59724       1.94112
    263.63387      -0.05888
    263.67049      -0.80889
    263.70712      -0.43390
    263.74374      -0.68391
    263.78037       1.06609
    263.81699      -3.30892
    263.85362      -2.55893
    263.89025       1.06606
    263.92687       0.56606
    263.96350       0.06605
    264.00012       1.69104
    264.03675       1.19104
    264.07337       0.69103
    264.11000       0.56602
    264.14662       0.06601
    264.18325       2.06601
    264.21988       1.94100
    264.25650      -0.80901
    264.29313       0.56598
    264.32975       1.56598
    264.36638       0.44097
    264.40300       0.56596
    264.43963       1.31595
    264.47625       0.81595
    264.51288      -1.05906
    264.54951       1.44093
    264.58613      -1.18407
    264.62276      -0.43408
    264.65938       1.56591
    264.69601      -0.18410
    264.73263       0.56590
    264.76926       0.06589
    264.80588       0.94088
    264.84251      -0.18412
    264.87914       0.31587
    264.91576      -0.55914
    264.95239       0.94085
    264.98901       0.31585
    265.02564      -1.80916
    265.06226      -0.05917
    265.09889       1.44083
    265.13551       0.06582
    265.17214      -0.80919
    265.20877       1.31580
    265.24539       0.81580
    265.28202      -0.43421
    265.31864      -1.18422
    265.35527      -0.18422
    265.39189       0.94077
    265.42852      -0.18424
    265.46514      -0.80925
    265.50177       0.19075
    265.53840      -0.55926
    265.57502      -1.80927
    265.61165       0.81573
    265.64827       1.06572
    265.68490      -0.18429
    265.72152      -0.30930
    265.75815      -0.55930
    265.79477      -2.18431
    265.83140       0.19068
    265.86803      -0.18432
    265.90465      -0.80933
    265.94128       0.69066
    265.97790       0.69066
    266.01453       1.06565
    266.05115       0.94064
    266.08778       1.31563
    266.12440      -1.05937
    266.16103      -0.68438
    266.19766      -0.05939
    266.23428       0.81561
    266.27091      -0.30940
    266.30753      -1.18441
    266.34416       0.31559
    266.38078      -0.68442
    266.41741       1.31557
    266.45403       0.44057
    266.49066      -0.80944
    266.52729       0.31555
    266.56391      -0.93445
    266.60054       0.69054
    266.63716      -0.68447
    266.67379       0.31552
    266.71041       0.56552
    266.74704       1.56551
    266.78366       0.44050
    266.82029      -0.30950
    266.85692       0.44049
    266.89354      -1.93452
    266.93017      -0.93452
    266.96679      -0.05953
    267.00342       0.56546
    267.04004       0.31546
    267.07667      -0.30955
    267.11330       0.31544
    267.14992       1.56544
    267.18655       1.19043
    267.22317       0.44042
    267.25980       2.44042
    267.29642      -0.68459
    267.33305       0.56540
    267.36967       0.81540
    267.40630       0.69039
    267.44293      -0.05962
    267.47955       0.56538
    267.51618       0.94037
    267.55280       1.31536
    267.58943       1.94036
    267.62605      -2.18465
    267.66268      -1.05966
    267.69930       0.81534
    267.73593       0.06533
    267.77256      -0.55968
    267.80918      -1.30968
    267.84581      -0.30969
    267.88243      -0.18470
    267.91906      -0.93470
    267.95568       1.06529
    267.99231       1.06528
    268.02893      -0.68472
    268.06556      -1.43473
    268.10219      -0.80974
    268.13881      -0.05974
    268.17544      -0.30975
    268.21206      -1.05976
    268.24869      -0.30976
    268.28531       0.44023
    268.32194      -0.80978
    268.35856       0.19022
    268.39519      -0.18479
    268.43182       0.44021
    268.46844      -1.68480
    268.50507      -1.05981
    268.54169       0.44019
    268.57832       0.19018
    268.61494      -0.05983
    268.65157      -0.55983
    268.68819      -1.05984
    268.72482       0.94015
    268.76145       0.06515
    268.79807      -0.18486
    268.83470       0.94013
    268.87132       0.06513
    268.90795      -0.68488
    268.94457      -0.55988
    268.98120      -1.30989
    269.01782      -0.30990
    269.05445       0.69010
    269.09108      -0.80991
    269.12770       1.94008
    269.16433       0.94008
    269.20095       0.06507
    269.23758      -1.80994
    269.27420      -1.18494
    269.31083       0.44005
    269.34745       0.06505
    269.38408      -0.68496
    269.42071       0.44003
    269.45733       1.06503
    269.49396      -0.43498
    269.53058       1.56501
    269.56721      -0.68499
    269.60383       1.56500
    269.64046       0.31500
    269.67708      -1.06001
    269.71371      -1.18502
    269.75034       0.93998
    269.78696       1.18997
    269.82359       1.43997
    269.86021      -0.06004
    269.89684      -0.43505
    269.93346       1.18995
    269.97009       1.43994
    270.00671       0.81493
    270.04334       0.18993
    270.07997      -0.31008
    270.11659      -0.43508
    270.15322      -0.68509
    270.18984      -0.68510
    270.22647      -1.31010
    270.26309       0.06489
    270.29972      -2.56011
    270.33634      -0.18512
    270.37297      -0.56013
    270.40960      -0.31013
    270.44622      -0.43514
    270.48285      -0.68514
    270.51947       0.31485
    270.55610       0.93984
    270.59272       1.43984
    270.62935      -1.31017
    270.66597      -0.18517
    270.70260       0.93982
    270.73923       0.06481
    270.77585      -1.68519
    270.81248       0.31480
    270.84910      -0.43520
    270.88573      -0.31021
    270.92235      -0.06022
    270.95898       0.68978
    270.99560      -0.43523
    271.03223       0.68977
    271.06886       0.31476
    271.10548      -0.06025
    271.14211       1.93975
    271.17873       1.06474
    271.21536       0.93974
    271.25198       0.31473
    271.28861      -1.06027
    271.32524       0.93972
    271.36186      -2.43529
    271.39849      -0.68529
    271.43511      -0.06030
    271.47174       1.43970
    271.50836      -1.81031
    271.54499      -0.68532
    271.58161       0.31468
    271.61824       0.93967
    271.65487      -0.06033
    271.69149      -0.93534
    271.72812      -0.81034
    271.76474       1.68965
    271.80137      -0.93536
    271.83799      -1.06036
    271.87462      -1.18537
    271.91124       0.31463
    271.94787       0.43962
    271.98450      -1.31038
    272.02112      -0.43539
    272.05775      -0.31040
    272.09437      -0.93540
    272.13100      -2.43541
    272.16762      -0.06041
    272.20425      -2.06042
    272.24087       2.56458
    272.27750       0.43957
    272.31413       0.81457
    272.35075      -0.06044
    272.38738       0.31455
    272.42400       0.56455
    272.46063      -1.31046
    272.49725      -0.81046
    272.53388       0.18953
    272.57050       0.93953
    272.60713       1.18952
    272.64376      -1.31048
    272.68038       1.31451
    272.71701       0.18950
    272.75363       0.68950
    272.79026       0.43949
    272.82688      -0.06051
    272.86351       0.56448
    272.90013       0.56448
    272.93676      -1.31053
    272.97339       1.43947
    273.01001       0.06446
    273.04664       0.68946
    273.08326       0.93945
    273.11989       0.18945
    273.15651      -0.06056
    273.19314      -1.18557
    273.22976      -0.43557
    273.26639      -2.06058
    273.30302      -0.31058
    273.33964       1.06441
    273.37627      -1.18559
    273.41289      -0.06060
    273.44952       0.81440
    273.48614       1.56439
    273.52277       0.56439
    273.55939      -0.68562
    273.59602      -0.68562
    273.63265       0.43937
    273.66927       1.18937
    273.70590      -0.31064
    273.74252      -0.18565
    273.77915       1.31435
    273.81577      -1.56066
    273.85240      -0.18566
    273.88902      -0.18567
    273.92565      -1.06067
    273.96228      -0.06068
    273.99890      -1.31068
    274.03553      -0.06069
    274.07215      -1.31069
    274.10878      -0.43570
    274.14540       0.18930
    274.18203      -1.56071
    274.21865       1.06429
    274.25528      -0.18572
    274.29191       1.56428
    274.32853      -0.43573
    274.36516      -0.06073
    274.40178       2.31426
    274.43841       0.31426
    274.47503       0.81425
    274.51166      -0.06075
    274.54828      -0.56076
    274.58491       1.43924
    274.62154      -1.18577
    274.65816       0.68923
    274.69479      -1.31078
    274.73141       0.18922
    274.76804      -1.06079
    274.80466       0.93921
    274.84129      -1.31080
    274.87791       0.18920
    274.91454      -0.18581
    274.95117      -1.81081
    274.98779       1.31418
    275.02442       0.43918
    275.06104      -0.56083
    275.09767      -0.93583
    275.13429      -0.31084
    275.17092      -1.68584
    275.20754      -0.43585
    275.24417      -0.68585
    275.28080      -0.81086
    275.31742       0.43914
    275.35405       1.43913
    275.39067       1.81413
    275.42730      -0.06087
    275.46392       0.43912
    275.50055      -0.43588
    275.53717       0.56411
    275.57380      -0.18589
    275.61043       0.31410
    275.64705       0.93910
    275.68368       0.43909
    275.72030      -1.81091
    275.75693       1.06408
    275.79355      -0.93592
    275.83018       0.68907
    275.86681      -0.31093
    275.90343      -1.68594
    275.94006      -0.18594
    275.97668      -1.31095
    276.01331       0.68905
    276.04993      -0.68595
    276.08656      -0.93596
    276.12318      -0.56096
    276.15981       3.06403
    276.19644       0.81403
    276.23306       0.81402
    276.26969      -0.43598
    276.30631      -0.31099
    276.34294      -0.56099
    276.37956      -0.81100
    276.41619       1.18900
    276.45281       1.81400
    276.48944      -0.18601
    276.52607       0.68899
    276.56269       0.93898
    276.59932       1.68898
    276.63594       0.43897
    276.67257      -0.18603
    276.70919      -1.06104
    276.74582      -0.43604
    276.78244       0.06396
    276.81907       0.31395
    276.85570       1.31395
    276.89232       0.68894
    276.92895       0.18894
    276.96557       0.31393
    277.00220       0.31393
    277.03882      -0.93608
    277.07545      -0.56108
    277.11207      -0.81108
    277.14870      -0.31109
    277.18533      -0.68609
    277.22195      -0.43610
    277.25858       1.31390
    277.29520       0.56389
    277.33183       0.68889
    277.36845       2.06389
    277.40508       0.18888
    277.44170       0.81388
    277.47833      -0.93613
    277.51496       0.31387
    277.55158       0.68887
    277.58821      -0.18614
    277.62483      -1.06114
    277.66146      -0.68615
    277.69808      -0.31115
    277.73471       0.68884
    277.77133      -0.43616
    277.80796      -1.56116
    277.84459       0.43883
    277.88121      -2.06117
    277.91784       0.06382
    277.95446      -0.18618
    277.99109       0.68882
    278.02771      -1.18619
    278.06434      -1.18619
    278.10096       0.56380
    278.13759      -0.68620
    278.17422       2.56380
    278.21084       0.81379
    278.24747      -1.06121
    278.28409      -0.81122
    278.32072       0.31378
    278.35734      -0.81122
    278.39397      -1.43623
    278.43059      -1.56123
    278.46722       0.31376
    278.50385       0.06376
    278.54047       0.18876
    278.57710       2.06375
    278.61372       1.06375
    278.65035       0.43874
    278.68697      -1.06126
    278.72360       0.93874
    278.76022      -0.56127
    278.79685      -1.81127
    278.83348      -0.43627
    278.87010      -0.06128
    278.90673       0.56372
    278.94335      -0.93629
    278.97998       1.18871
    279.01660       0.56371
    279.05323       0.06370
    279.08985      -1.56130
    279.12648       0.31370
    279.16311       0.56369
    279.19973       0.31369
    279.23636      -0.31132
    279.27298       0.43868
    279.30961       1.43868
    279.34623      -0.31133
    279.38286      -1.43633
    279.41948      -1.68633
    279.45611       0.93866
    279.49274      -0.18634
    279.52936      -0.43635
    279.56599      -0.56135
    279.60261      -0.31135
    279.63924       0.81364
    279.67586       0.31364
    279.71249       0.81364
    279.74911       1.93863
    279.78574       2.06363
    279.82237       1.18863
    279.85899      -0.56138
    279.89562      -0.93638
    279.93224       0.56362
    279.96887      -0.18639
    280.00549       0.06361
    280.04212       1.06361
    280.07874       0.56360
    280.11537       1.93860
    280.15200      -1.06140
    280.18862      -1.18641
    280.22525      -0.81141
    280.26187       0.31359
    280.29850      -1.81142
    280.33512       1.31358
    280.37175       1.31358
    280.40838       1.06357
    280.44500      -0.43643
    280.48163       0.06357
    280.51825       1.31356
    280.55488       2.56356
    280.59150      -1.06144
    280.62813       0.18855
    280.66475      -0.18645
    280.70138      -0.31145
    280.73801      -0.93646
    280.77463      -0.18646
    280.81126       1.18854
    280.84788      -1.56147
    280.88451      -0.81147
    280.92113       0.43853
    280.95776       2.68852
    280.99438      -0.68648
    281.03101       0.43852
    281.06764       1.06351
    281.10426       1.31351
    281.14089      -0.06149
    281.17751       0.06350
    281.21414      -0.18650
    281.25076       0.18850
    281.28739       0.81350
    281.32401       0.81349
    281.36064      -0.06151
    281.39727      -2.18651
    281.43389      -0.31152
    281.47052      -0.81152
    281.50714       0.56348
    281.54377      -1.18653
    281.58039       0.18847
    281.61702       0.68847
    281.65364      -0.68653
    281.69027      -0.93654
    281.72690       0.06346
    281.76352       2.56346
    281.80015      -3.06155
    281.83677      -1.31155
    281.87340       1.06345
    281.91002      -0.68655
    281.94665      -0.56156
    281.98327      -1.43656
    282.01990       0.18844
    282.05653       0.43843
    282.09315       1.31343
    282.12978      -0.06157
    282.16640       0.68843
    282.20303       0.81342
    282.23965       0.56342
    282.27628      -1.81158
    282.31290       1.31342
    282.34953       0.43841
    282.38616      -1.06159
    282.42278       0.81341
    282.45941       1.18840
    282.49603       0.68840
    282.53266      -0.56160
    282.56928      -0.43660
    282.60591       0.06339
    282.64253      -1.68661
    282.67916      -1.93661
    282.71579      -1.18661
    282.75241       1.06338
    282.78904      -1.31162
    282.82566       1.18838
    282.86229       0.31338
    282.89891       0.56337
    282.93554       0.81337
    282.97216      -0.06163
    283.00879      -0.18663
    283.04542      -0.56164
    283.08204       0.56336
    283.11867      -0.18664
    283.15529      -1.81164
    283.19192       0.18835
    283.22854       1.56335
    283.26517      -1.43665
    283.30179      -0.43665
    283.33842      -1.56165
    283.37505       0.31334
    283.41167      -0.68666
    283.44830       1.18834
    283.48492      -0.31166
    283.52155      -0.06167
    283.55817       1.31333
    283.59480       1.31333
    283.63142       1.93833
    283.66805       0.68832
    283.70468      -0.18668
    283.74130       0.93832
    283.77793      -0.18668
    283.81455       0.18832
    283.85118      -0.68669
    283.88780      -0.81169
    283.92443       2.06331
    283.96105      -4.06169
    283.99768       0.18830
    284.03431      -1.68670
    284.07093       0.31330
    284.10756      -1.31170
    284.14418      -0.18670
    284.18081       0.56329
    284.21743       0.56329
    284.25406      -0.68671
    284.29068      -1.06171
    284.32731       0.06329
    284.36394       1.43828
    284.40056      -0.56172
    284.43719       1.56328
    284.47381      -1.18672
    284.51044      -1.31172
    284.54706       0.68827
    284.58369      -0.68673
    284.62031      -1.18673
    284.65694      -1.56173
    284.69357       0.43827
    284.73019       0.18827
    284.76682       0.31326
    284.80344       2.18826
    284.84007       0.06326
    284.87669       1.93826
    284.91332      -0.18674
    284.94995      -0.31175
    284.98657       1.06325
    285.02320       0.81325
    285.05982      -1.18675
    285.09645       0.93825
    285.13307       0.18825
    285.16970       0.31324
    285.20632       0.31324
    285.24295       1.56324
    285.27958      -2.56176
    285.31620       1.43824
    285.35283      -1.43676
    285.38945      -0.81177
    285.42608      -1.43677
    285.46270       0.18823
    285.49933       0.81323
    285.53595       0.81323
    285.57258       0.68823
    285.60921       2.18822
    285.64583       0.68822
    285.68246      -0.68678
    285.71908      -0.18678
    285.75571      -1.06178
    285.79233      -1.68678
    285.82896      -1.43678
    285.86558      -0.18679
    285.90221      -1.18679
    285.93884       0.43821
    285.97546       1.06321
    286.01209       1.18821
    286.04871       1.06321
    286.08534       0.68821
    286.12196       1.06320
    286.15859       0.06320
    286.19521       0.93820
    286.23184       0.68820
    286.26847      -0.18680
    286.30509       0.93820
    286.34172      -1.18680
    286.37834      -0.06180
    286.41497      -2.81181
    286.45159       1.18819
    286.48822      -0.81181
    286.52484      -1.56181
    286.56147       0.56319
    286.59810      -0.68681
    286.63472       0.93819
    286.67135      -0.68681
    286.70797       0.56319
    286.74460       0.93818
    286.78122       0.56318
    286.81785       0.43818
    286.85447       0.43818
    286.89110       0.31318
    286.92773       0.18818
    286.96435      -0.56182
    287.00098      -1.31182
    287.03760      -1.43682
    287.07423       1.06317
    287.11085      -0.18683
    287.14748       0.81317
    287.18410       0.81317
    287.22073      -0.56183
    287.25736       0.93817
    287.29398       0.43817
    287.33061       0.18817
    287.36723       0.93817
    287.40386      -2.31183
    287.44048       1.06317
    287.47711      -0.31184
    287.51373       0.93816
    287.55036      -0.06184
    287.58699      -0.81184
    287.62361      -0.81184
    287.66024       0.18816
    287.69686      -0.56184
    287.73349       0.18816
    287.77011      -0.81184
    287.80674       0.43816
    287.84336       2.43816
    287.87999      -1.68684
    287.91662       1.31316
    287.95324      -0.43684
    287.98987       1.06316
    288.02649       0.56315
    288.06312       0.68815
    288.09974      -0.18685
    288.13637      -0.56185
    288.17299       0.43815
    288.20962       0.06315
    288.24625       2.06315
    288.28287      -0.68685
    288.31950       1.31315
    288.35612      -0.43685
    288.39275       0.68815
    288.42937      -1.81185
    288.46600      -0.43685
    288.50262       0.18815
    288.53925      -0.68685
    288.57588      -1.43685
    288.61250       0.06315
    288.64913       0.31315
    288.68575      -0.81185
    288.72238       2.18815
    288.75900      -0.06185
    288.79563      -2.06185
    288.83225      -1.06185
    288.86888      -1.56186
    288.90551       0.06314
    288.94213      -2.68686
    288.97876       0.31314
    289.01538      -1.31186
    289.05201      -0.93686
    289.08863       0.81314
    289.12526       2.18814
    289.16188      -1.93686
    289.19851       1.31314
    289.23514      -1.43686
    289.27176      -1.68686
    289.30839       0.18814
    289.34501       0.93814
    289.38164       1.31314
    289.41826      -0.18686
    289.45489      -0.43686
    289.49152      -0.06186
    289.52814       1.81314
    289.56477      -0.18686
    289.60139       0.81314
    289.63802      -0.56186
    289.67464      -0.06186
    289.71127      -1.06186
    289.74789       0.56314
    289.78452      -1.56186
    289.82115       1.31314
    289.85777      -0.56186
    289.89440      -0.93686
    289.93102       0.31314
    289.96765       1.43814
    290.00427      -2.18686
    290.04090       0.68815
    290.07752      -1.31185
    290.11415      -1.43685
    290.15078      -0.06185
    290.18740      -1.56185
    290.22403       0.56315
    290.26065       0.56315
    290.29728      -0.06185
    290.33390       1.18815
    290.37053       0.31315
    290.40715       1.68815
    290.44378       1.31315
    290.48041      -1.18685
    290.51703       1.18815
    290.55366       0.06315
    290.59028      -0.06185
    290.62691       0.43815
    290.66353       0.81315
    290.70016      -0.06185
    290.73678       0.81315
    290.77341       1.43815
    290.81004       0.56315
    290.84666      -0.06185
    290.88329      -1.43684
    290.91991      -1.43684
    290.95654      -1.31184
    290.99316      -0.93684
    291.02979      -0.43684
    291.06641       0.06316
    291.10304      -0.68684
    291.13967      -0.68684
    291.17629       0.31316
    291.21292       0.18816
    291.24954      -0.43684
    291.28617      -2.18684
    291.32279      -1.06184
    291.35942       0.81316
    291.39604      -0.93683
    291.43267       0.43817
    291.46930       0.81317
    291.50592       0.56317
    291.54255      -0.31183
    291.57917      -2.06183
    291.61580      -0.56183
    291.65242       0.43817
    291.68905       0.43817
    291.72567       0.56317
    291.76230      -0.43683
    291.79893      -0.81182
    291.83555      -0.93682
    291.87218       0.56318
    291.90880       1.18818
    291.94543      -0.68682
    291.98205       0.93818
    292.01868       0.06318
    292.05530       1.68818
    292.09193      -1.56182
    292.12856      -1.18681
    292.16518       0.06319
    292.20181      -0.43681
    292.23843       1.06319
    292.27506       0.31319
    292.31168       1.18819
    292.34831       0.56319
    292.38493       0.68819
    292.42156      -0.81180
    292.45819      -2.06180
    292.49481      -0.31180
    292.53144      -0.18680
    292.56806      -0.18680
    292.60469       0.31320
    292.64131       0.81320
    292.67794      -0.31179
    292.71456      -0.18679
    292.75119      -1.31179
    292.78782      -0.68679
    292.82444      -0.68679
    292.86107       1.31321
    292.89769      -0.68679
    292.93432      -0.43678
    292.97094       1.18822
    293.00757       1.81322
    293.04419       1.31322
    293.08082      -0.93678
    293.11745       0.31322
    293.15407      -0.68677
    293.19070      -1.31177
    293.22732      -2.43677
    293.26395       0.68823
    293.30057       0.06323
    293.33720      -1.06177
    293.37382       0.06324
    293.41045       0.31324
    293.44708       1.43824
    293.48370       0.06324
    293.52033      -0.18676
    293.55695      -0.56176
    293.59358      -0.93675
    293.63020      -0.18675
    293.66683      -0.06175
    293.70346       0.31325
    293.74008       0.68825
    293.77671      -0.93674
    293.81333      -1.18674
    293.84996       1.06326
    293.88658      -0.31174
    293.92321       0.31326
    293.95983       0.31327
    293.99646      -0.31173
    294.03309      -0.06173
    294.06971       0.31327
    294.10634      -0.18673
    294.14296       0.56328
    294.17959       1.68828
    294.21621      -0.06172
    294.25284       0.68828
    294.28946      -0.56171
    294.32609       0.43829
    294.36272      -0.06171
    294.39934      -0.18671
    294.43597      -1.93671
    294.47259      -0.68670
    294.50922      -0.31170
    294.54584       0.81330
    294.58247       0.93830
    294.61909       0.43831
    294.65572      -0.31169
    294.69235      -1.81169
    294.72897      -0.81169
    294.76560       0.56332
    294.80222      -0.68668
    294.83885       0.18832
    294.87547       0.18832
    294.91210       0.06333
    294.94872       0.06333
    294.98535      -0.43667
    295.02198       0.81333
    295.05860       1.18834
    295.09523       0.68834
    295.13185      -1.81166
    295.16848      -0.43666
    295.20510      -0.18665
    295.24173      -0.81165
    295.27835       0.56335
    295.31498       0.31335
    295.35161      -0.93664
    295.38823       1.31336
    295.42486      -0.43664
    295.46148       0.18837
    295.49811      -0.68663
    295.53473       2.56337
    295.57136       0.56337
    295.60798      -0.06162
    295.64461       0.06338
    295.68124      -0.56162
    295.71786      -0.06161
    295.75449      -1.06161
    295.79111       0.06339
    295.82774       0.68839
    295.86436      -0.68660
    295.90099      -0.81160
    295.93761      -3.06160
    295.97424      -2.31159
    296.01087      -0.06159
    296.04749      -0.31159
    296.08412      -0.56158
    296.12074       0.31342
    296.15737       0.31342
    296.19399       0.56343
    296.23062       0.43843
    296.26724       1.43843
    296.30387      -1.06156
    296.34050       0.93844
    296.37712      -0.81156
    296.41375      -1.93656
    296.45037      -0.93655
    296.48700       0.43845
    296.52362       0.18845
    296.56025      -1.81154
    296.59687      -0.56154
    296.63350       0.56347
    296.67013      -0.31153
    296.70675      -0.81153
    296.74338      -0.18652
    296.78000       0.56348
    296.81663       0.31348
    296.85325       0.06349
    296.88988      -0.06151
    296.92650      -0.31151
    296.96313       0.68850
    296.99976       1.43850
    297.03638      -0.43650
    297.07301      -0.31149
    297.10963      -0.68649
    297.14626      -1.31149
    297.18288      -1.31148
    297.21951      -0.68648
    297.25613       1.31353
    297.29276       0.31353
    297.32939      -0.43647
    297.36601       1.31354
    297.40264       0.93854
    297.43926       0.31355
    297.47589      -0.43645
    297.51251      -0.93645
    297.54914      -1.31144
    297.58576      -0.93644
    297.62239      -0.56144
    297.65902       0.56357
    297.69564      -0.06143
    297.73227      -0.18642
    297.76889      -0.31142
    297.80552      -1.31142
    297.84214      -2.43641
    297.87877       0.18859
    297.91539       0.06360
    297.95202      -0.18640
    297.98865      -0.81139
    298.02527       0.06361
    298.06190      -0.43639
    298.09852       0.06362
    298.13515       0.18862
    298.17177       0.56363
    298.20840       0.31363
    298.24503      -0.06137
    298.28165       0.18864
    298.31828      -0.06136
    298.35490      -0.81135
    298.39153      -1.43635
    298.42815      -1.06134
    298.46478       0.06366
    298.50140       0.93867
    298.53803       1.18867
    298.57466      -0.43633
    298.61128      -0.31132
    298.64791       0.18868
    298.68453      -1.56131
    298.72116      -1.18631
    298.75778       1.18870
    298.79441       0.18870
    298.83103      -0.31129
    298.86766      -0.68629
    298.90429      -1.56128
    298.94091      -1.18628
    298.97754       0.06372
    299.01416      -2.18627
    299.05079      -0.06127
    299.08741      -1.68626
    299.12404      -0.06126
    299.16066      -0.43625
    299.19729      -0.43625
    299.23392      -1.31124
    299.27054      -0.06124
    299.30717       2.06377
    299.34379       0.31377
    299.38042      -0.68622
    299.41704       0.93878
    299.45367       0.18879
    299.49029       0.68879
    299.52692      -0.31120
    299.56355       0.18880
    299.60017       1.81381
    299.63680      -0.93619
    299.67342      -0.68618
    299.71005       0.31382
    299.74667      -0.06117
    299.78330       0.56383
    299.81992       0.18884
    299.85655       0.18884
    299.89318      -1.31115
    299.92980      -0.43615
    299.96643       0.43886
    300.00305       0.18887
    300.03968       0.43887
    300.07630       1.43888
    300.11293       0.56388
    300.14955      -2.06111
    300.18618      -0.43611
    300.22281      -1.31110
    300.25943      -0.93610
    300.29606      -1.06109
    300.33268      -1.56109
    300.36931      -0.81108
    300.40593       0.68893
    300.44256       0.43893
    300.47918      -1.06106
    300.51581       0.56394
    300.55244       0.81395
    300.58906      -0.93605
    300.62569      -0.56104
    300.66231       0.06396
    300.69894       0.43897
    300.73556       0.68898
    300.77219       0.18898
    300.80881      -1.18601
    300.84544      -0.43601
    300.88207       0.31400
    300.91869       1.06401
    300.95532      -1.81099
    300.99194      -1.18598
    301.02857      -0.93598
    301.06519       0.06403
    301.10182      -0.43597
    301.13844       2.43904
    301.17507       0.93905
    301.21170       0.43905
    301.24832      -0.93594
    301.28495       0.93906
    301.32157       1.43907
    301.35820       1.06408
    301.39482      -1.06092
    301.43145      -0.68591
    301.46807       1.06410
    301.50470      -1.56090
    301.54133      -0.43589
    301.57795       0.56411
    301.61458      -0.06088
    301.65120      -0.43587
    301.68783       1.18913
    301.72445       1.93914
    301.76108      -1.06085
    301.79770      -0.31085
    301.83433       0.43916
    301.87096      -0.93583
    301.90758      -0.93583
    301.94421       0.81418
    301.98083       1.43918
    302.01746       0.06419
    302.05408       0.56420
    302.09071       0.06420
    302.12733       0.81421
    302.16396      -2.31078
    302.20059      -1.43578
    302.23721      -0.68577
    302.27384      -0.68576
    302.31046       0.18924
    302.34709      -0.93575
    302.38371      -0.56074
    302.42034       0.06426
    302.45696       1.56427
    302.49359       1.56428
    302.53022      -0.18571
    302.56684       1.43929
    302.60347      -2.06070
    302.64009      -1.56069
    302.67672      -0.93569
    302.71334      -0.68568
    302.74997      -0.18567
    302.78660      -0.43567
    302.82322       0.18934
    302.85985       0.18935
    302.89647      -0.56064
    302.93310      -0.18564
    302.96972      -1.06063
    303.00635       0.31438
    303.04297      -0.68562
    303.07960      -0.18561
    303.11623       1.43940
    303.15285      -0.81059
    303.18948      -0.43559
    303.22610       0.68942
    303.26273      -0.06057
    303.29935      -0.06057
    303.33598      -0.56056
    303.37260      -0.18555
    303.40923       0.43946
    303.44586      -2.18554
    303.48248      -0.31053
    303.51911      -0.43552
    303.55573      -1.81051
    303.59236       0.56449
    303.62898       0.56450
    303.66561       0.93951
    303.70223      -0.06048
    303.73886      -0.68547
    303.77549      -0.18547
    303.81211      -1.18546
    303.84874       0.68955
    303.88536      -0.31044
    303.92199      -0.81044
    303.95861      -0.68543
    303.99524       0.06458
    304.03186      -0.81041
    304.06849      -0.06040
    304.10512      -0.56040
    304.14174       0.56461
    304.17837      -0.43538
    304.21499      -1.18537
    304.25162       0.93963
    304.28824      -2.56036
    304.32487       0.56465
    304.36149       0.06466
    304.39812       0.06467
    304.43475       0.43968
    304.47137       0.93968
    304.50800       0.93969
    304.54462      -1.06030
    304.58125       1.18971
    304.61787      -0.68528
    304.65450       0.18972
    304.69112      -0.31027
    304.72775      -1.06026
    304.76438       0.68975
    304.80100       0.68976
    304.83763      -0.31023
    304.87425       1.06477
    304.91088      -0.68522
    304.94750       1.81479
    304.98413      -1.06020
    305.02075      -0.68519
    305.05738       0.93982
    305.09401       1.43983
    305.13063      -1.43517
    305.16726      -0.18516
    305.20388       0.81485
    305.24051       1.93986
    305.27713      -0.68513
    305.31376      -1.43512
    305.35038      -0.06011
    305.38701      -1.06010
    305.42364      -0.56010
    305.46026      -0.93509
    305.49689      -0.56008
    305.53351       0.93993
    305.57014       0.43994
    305.60676       1.18995
    305.64339       1.43996
    305.68001      -0.06003
    305.71664       0.43998
    305.75327       0.06498
    305.78989      -0.31001
    305.82652       1.06500
    305.86314      -0.80999
    305.89977      -0.05998
    305.93639      -0.05997
    305.97302       2.31504
    306.00964      -0.68495
    306.04627      -0.80994
    306.08290      -0.68493
    306.11952       0.06508
    306.15615      -0.18491
    306.19277      -0.55990
    306.22940       0.69010
    306.26602      -0.43489
    306.30265       1.69012
    306.33927       0.44013
    306.37590       0.31514
    306.41253      -0.80985
    306.44915      -0.43484
    306.48578       0.19017
    306.52240      -0.55982
    306.55903      -0.55981
    306.59565       0.94020
    306.63228       1.31521
    306.66890       0.31522
    306.70553      -0.43477
    306.74216      -0.68476
    306.77878       1.69025
    306.81541      -0.30974
    306.85203      -0.18473
    306.88866       0.06528
    306.92528       1.19029
    306.96191       0.19030
    306.99853      -0.30969
    307.03516       0.06532
    307.07179       0.81533
    307.10841      -0.55966
    307.14504      -1.18465
    307.18166       0.44036
    307.21829      -0.68463
    307.25491      -1.43462
    307.29154       1.31539
    307.32817      -0.55960
    307.36479      -0.68459
    307.40142      -0.93458
    307.43804       0.44043
    307.47467      -0.30956
    307.51129       0.06545
    307.54792       1.19046
    307.58454       1.19047
    307.62117      -0.55952
    307.65780      -0.05951
    307.69442      -0.05950
    307.73105      -1.80949
    307.76767      -1.30948
    307.80430      -1.43447
    307.84092      -0.30946
    307.87755       0.56556
    307.91417       0.56557
    307.95080       1.69058
    307.98743       0.31559
    308.02405       0.19060
    308.06068      -0.43439
    308.09730       0.19062
    308.13393       0.19063
    308.17055      -1.30936
    308.20718       0.69065
    308.24380       1.56566
    308.28043       0.19067
    308.31706       0.56568
    308.35368       1.31570
    308.39031       0.44071
    308.42693       1.44072
    308.46356      -0.55927
    308.50018      -1.43426
    308.53681       0.94075
    308.57343      -1.18424
    308.61006      -1.55923
    308.64669       1.56578
    308.68331      -0.05920
    308.71994       0.56581
    308.75656       0.31582
    308.79319       0.44083
    308.82981      -1.05916
    308.86644      -1.18415
    308.90306      -1.18414
    308.93969      -0.43412
    308.97632       0.44089
    309.01294      -2.18410
    309.04957      -0.05909
    309.08619       1.31592
    309.12282      -1.18407
    309.15944       0.31594
    309.19607       1.81596
    309.23269      -0.68403
    309.26932       1.69098
    309.30595      -0.30901
    309.34257       1.44100
    309.37920       0.19101
    309.41582      -1.43397
    309.45245      -0.43396
    309.48907       1.31605
    309.52570       0.06606
    309.56232       0.56607
    309.59895      -0.80891
    309.63558      -1.80890
    309.67220       1.06611
    309.70883      -0.93388
    309.74545       0.19113
    309.78208      -0.18385
    309.81870       0.94116
    309.85533       0.69117
    309.89195      -0.93382
    309.92858      -0.43380
    309.96521      -0.93379
    310.00183      -0.30878
    310.03846       1.19123
    310.07508       1.06624
    310.11171       1.69126
    310.14833      -1.18373
    310.18496      -0.93372
    310.22158      -0.43371
    310.25821      -0.43369
    310.29484       0.81632
    310.33146      -0.18367
    310.36809      -0.30866
    310.40471      -0.43364
    310.44134       0.06637
    310.47796       1.19138
    310.51459      -0.43361
    310.55121       0.69141
    310.58784      -0.30858
    310.62447      -0.05857
    310.66109       1.94145
    310.69772       0.94146
    310.73434       0.31647
    310.77097       0.06648
    310.80759      -0.18350
    310.84422       0.19151
    310.88084       0.06652
    310.91747      -1.30846
    310.95410      -0.68345
    310.99072      -2.18344
    311.02735       0.44158
    311.06397       0.19159
    311.10060       0.56660
    311.13722       0.19162
    311.17385      -0.93337
    311.21047       0.06664
    311.24710      -0.05834
    311.28373       0.81667
    311.32035       0.81668
    311.35698       1.06670
    311.39360      -0.18329
    311.43023       2.69172
    311.46685       1.19174
    311.50348      -2.30825
    311.54010      -0.93324
    311.57673      -0.93322
    311.61336       0.94179
    311.64998      -0.80820
    311.68661      -0.18318
    311.72323       0.69183
    311.75986      -0.43316
    311.79648      -0.68314
    311.83311       1.19187
    311.86974       0.56689
    311.90636       1.19190
    311.94299      -1.05809
    311.97961       0.69193
    312.01624      -0.05806
    312.05286      -1.18304
    312.08949      -1.55803
    312.12611      -1.43302
    312.16274      -0.43300
    312.19937       0.19201
    312.23599      -0.05797
    312.27262       1.31704
    312.30924       0.56705
    312.34587       1.06707
    312.38249      -0.55792
    312.41912      -0.05790
    312.45574       0.81711
    312.49237       0.31713
    312.52900       1.44214
    312.56562       0.69216
    312.60225       1.06717
    312.63887       2.06718
    312.67550      -0.43280
    312.71212       0.81721
    312.74875      -0.18277
    312.78537      -0.93276
    312.82200       0.31726
    312.85863       0.31727
    312.89525      -2.55771
    312.93188       0.56730
    312.96850       0.31732
    313.00513       0.81733
    313.04175       1.44235
    313.07838       0.06736
    313.11500      -0.05762
    313.15163      -0.30761
    313.18826       0.69241
    313.22488       0.31742
    313.26151       0.19244
    313.29813       0.56745
    313.33476       0.69247
    313.37138      -0.05752
    313.40801       1.56750
    313.44463       1.19251
    313.48126      -0.43247
    313.51789      -0.80746
    313.55451      -1.43244
    313.59114      -0.55743
    313.62776       0.94259
    313.66439       1.19260
    313.70101      -0.05738
    313.73764       2.56763
    313.77426      -0.55735
    313.81089       0.19267
    313.84752      -0.30732
    313.88414       0.06770
    313.92077      -0.68229
    313.95739      -0.80727
    313.99402      -1.43226
    314.03064       0.56776
    314.06727       0.56778
    314.10389       1.81779
    314.14052       1.06781
    314.17715       0.06782
    314.21377       0.19284
    314.25040      -0.43215
    314.28702      -1.05713
    314.32365       0.44289
    314.36027       1.94290
    314.39690       1.44292
    314.43352      -0.30706
    314.47015      -0.18205
    314.50678      -0.18203
    314.54340       1.44298
    314.58003      -2.18200
    314.61665       1.44302
    314.65328      -0.68197
    314.68990       0.81805
    314.72653       0.06807
    314.76315       1.44308
    314.79978       0.06810
    314.83641       0.56811
    314.87303       0.06813
    314.90966      -0.18185
    314.94628       1.19316
    314.98291       0.81818
    315.01953       1.44320
    315.05616       0.19321
    315.09278      -0.30677
    315.12941       1.19325
    315.16604      -0.80674
    315.20266       1.44328
    315.23929       0.31830
    315.27591      -0.80668
    315.31254      -0.30667
    315.34916      -0.30665
    315.38579       0.19337
    315.42241      -0.18162
    315.45904      -0.80660
    315.49567       1.19342
    315.53229       0.56843
    315.56892      -0.18155
    315.60554       0.06847
    315.64217       1.19349
    315.67879       0.81850
    315.71542       0.19352
    315.75204       1.06854
    315.78867      -0.55644
    315.82530       0.44357
    315.86192      -1.80641
    315.89855      -0.18139
    315.93517      -0.30637
    315.97180      -0.30636
    316.00842       0.44366
    316.04505       0.31868
    316.08168       1.31870
    316.11830      -0.30629
    316.15493      -0.18127
    316.19155       1.31875
    316.22818      -0.43123
    316.26480       0.19379
    316.30143       0.44380
    316.33805      -1.18118
    316.37468      -0.80616
    316.41131      -0.55614
    316.44793       0.19388
    316.48456      -0.68111
    316.52118       1.31891
    316.55781       1.19393
    316.59443      -0.68105
    316.63106      -0.93103
    316.66768      -1.93102
    316.70431      -1.43100
    316.74094       0.81902
    316.77756      -0.18096
    316.81419      -0.05594
    316.85081      -0.80592
    316.88744       1.19409
    316.92406       0.44411
    316.96069       1.44413
    316.99731       0.06915
    317.03394      -0.05583
    317.07057      -1.18081
    317.10719      -0.68079
    317.14382       1.44422
    317.18044      -2.05576
    317.21707      -1.30574
    317.25369      -0.80572
    317.29032       1.06930
    317.32694       0.44432
    317.36357       0.56934
    317.40020       0.81936
    317.43682       0.94438
    317.47345      -0.68060
    317.51007       0.06941
    317.54670       0.19443
    317.58332       4.44445
    317.61995      -1.18053
    317.65657       1.19449
    317.69320       0.19451
    317.72983       0.31953
    317.76645      -1.18045
    317.80308      -0.55543
    317.83970      -0.68041
    317.87633      -0.05539
    317.91295      -2.05537
    317.94958      -0.80535
    317.98620      -3.55533
    318.02283      -0.43031
    318.05946       0.19471
    318.09608      -0.30527
    318.13271       0.69474
    318.16933      -0.93024
    318.20596      -1.80522
    318.24258       0.44480
    318.27921      -1.30518
    318.31583       0.31984
    318.35246       0.56986
    318.38909      -0.18012
    318.42571       1.44490
    318.46234      -1.68008
    318.49896       1.69494
    318.53559      -1.05504
    318.57221      -0.55502
    318.60884       0.44500
    318.64546       0.32003
    318.68209      -1.17995
    318.71872      -1.05493
    318.75534       0.19509
    318.79197       0.94511
    318.82859      -0.30487
    318.86522       0.44515
    318.90184      -0.30483
    318.93847      -1.30481
    318.97509       0.94521
    319.01172      -0.17977
    319.04835       0.94525
    319.08497       0.32027
    319.12160       0.44529
    319.15822       0.57031
    319.19485       1.19533
    319.23147       0.32035
    319.26810       1.07038
    319.30472       0.57040
    319.34135       1.69542
    319.37798      -0.67956
    319.41460       1.19546
    319.45123      -0.42952
    319.48785       0.82050
    319.52448      -0.80448
    319.56110       0.44554
    319.59773      -0.42943
    319.63435       1.07059
    319.67098       0.69561
    319.70761       0.94563
    319.74423       0.44565
    319.78086      -1.67933
    319.81748       1.57069
    319.85411      -2.55428
    319.89073      -0.05426
    319.92736       0.07076
    319.96398       0.19578
    320.00061       0.82080
    320.03724      -0.17918
    320.07386      -0.30415
    320.11049       0.57087
    320.14711       1.19589
    320.18374      -0.17909
    320.22036      -1.17907
    320.25699       0.57096
    320.29361      -1.80402
    320.33024      -1.42900
    320.36687      -1.67898
    320.40349      -0.05396
    320.44012       0.69607
    320.47674      -0.67891
    320.51337      -0.30389
    320.54999      -0.55387
    320.58662       0.07115
    320.62325       0.57118
    320.65987      -0.42880
    320.69650       0.94622
    320.73312       1.19624
    320.76975       0.44627
    320.80637       0.32129
    320.84300       0.82131
    320.87962      -0.05366
    320.91625       0.44636
    320.95288      -1.05362
    320.98950       0.44640
    321.02613       0.69643
    321.06275       0.19645
    321.09938       1.32147
    321.13600      -0.05351
    321.17263       0.82152
    321.20925       0.69654
    321.24588       0.19656
    321.28251       0.69659
    321.31913      -0.67839
    321.35576      -0.92837
    321.39238       0.44666
    321.42901      -0.55332
    321.46563       0.82170
    321.50226      -0.55327
    321.53888       1.94675
    321.57551      -1.30323
    321.61214       0.07180
    321.64876       0.82182
    321.68539       1.07184
    321.72201      -0.67813
    321.75864       1.32189
    321.79526      -0.67808
    321.83189      -0.92806
    321.86851      -0.17804
    321.90514       1.07199
    321.94177       0.94701
    321.97839       2.07203
    322.01502      -0.67794
    322.05164       0.07208
    322.08827      -0.17789
    322.12489      -0.05287
    322.16152       0.82215
    322.19814      -0.55282
    322.23477       0.32220
    322.27140      -0.92777
    322.30802       2.19725
    322.34465      -0.42772
    322.38127       0.82230
    322.41790       0.07232
    322.45452       0.82235
    322.49115       0.32237
    322.52777      -0.30260
    322.56440      -1.80258
    322.60103      -1.17755
    322.63765       0.07247
    322.67428      -0.05250
    322.71090      -0.17748
    322.74753       0.94755
    322.78415       0.32257
    322.82078       0.32260
    322.85740      -0.30238
    322.89403      -1.05235
    322.93066      -1.92733
    322.96728       1.07270
    323.00391       0.57272
    323.04053      -0.30225
    323.07716       0.19777
    323.11378      -0.55220
    323.15041      -0.17718
    323.18703       1.07285
    323.22366       0.19787
    323.26029       0.57290
    323.29691       0.57292
    323.33354       0.32295
    323.37016      -0.30203
    323.40679       0.44800
    323.44341       0.82303
    323.48004      -0.67695
    323.51666       0.07308
    323.55329       0.57310
    323.58992       0.07313
    323.62654       0.94815
    323.66317       0.94818
    323.69979      -0.17679
    323.73642      -0.30177
    323.77304       0.07326
    323.80967       0.57328
    323.84629      -1.30169
    323.88292       0.32334
    323.91955      -0.42664
    323.95617       0.94839
    323.99280       1.19841
    324.02942       0.07344
    324.06605       2.44847
    324.10267      -0.42651
    324.13930       0.44852
    324.17592       0.57355
    324.21255       1.19857
    324.24918      -1.17640
    324.28580      -0.67637
    324.32243      -1.05135
    324.35905       0.19868
    324.39568       1.32371
    324.43230       0.69873
    324.46893       1.07376
    324.50555      -1.55121
    324.54218      -0.17619
    324.57881       0.32384
    324.61543       0.94887
    324.65206      -0.80111
    324.68868       0.07392
    324.72531      -1.42605
    324.76193       0.32398
    324.79856       1.57400
    324.83518      -0.67597
    324.87181      -0.30094
    324.90844       0.07409
    324.94506      -0.80089
    324.98169      -0.55086
    325.01831      -0.67583
    325.05494       0.19920
    325.09156       1.19922
    325.12819      -0.17575
    325.16482       0.19928
    325.20144      -0.05069
    325.23807       0.57433
    325.27469      -0.30064
    325.31132      -0.17561
    325.34794      -0.67558
    325.38457      -2.80055
    325.42119       2.44947
    325.45782       0.82450
    325.49445       0.44953
    325.53107       0.19956
    325.56770       1.32459
    325.60432       2.82461
    325.64095      -0.67536
    325.67757      -0.05033
    325.71420       0.19970
    325.75082      -0.05027
    325.78745      -0.92524
    325.82408       2.82478
    325.86070       0.32481
    325.89733       0.82484
    325.93395       0.57487
    325.97058       1.19990
    326.00720       0.44993
    326.04383      -0.30004
    326.08045       0.82499
    326.11708      -0.04999
    326.15371      -0.29996
    326.19033       0.07507
    326.22696       0.82510
    326.26358       0.45013
    326.30021      -0.04984
    326.33683      -0.54981
    326.37346       1.07522
    326.41008       0.57525
    326.44671      -1.17472
    326.48334      -0.79969
    326.51996      -0.04966
    326.55659      -0.04963
    326.59321       0.32539
    326.62984       0.20042
    326.66646      -1.17455
    326.70309      -1.79952
    326.73971       0.70051
    326.77634       1.70054
    326.81297      -0.04943
    326.84959      -0.92440
    326.88622      -1.54937
    326.92284       0.45066
    326.95947      -0.17431
    326.99609      -0.67428
    327.03272      -1.54925
    327.06934      -0.29922
    327.10597       0.20081
    327.14260       0.20084
    327.17922      -0.17413
    327.21585      -0.92410
    327.25247      -0.92407
    327.28910       0.82596
    327.32572       1.70099
    327.36235      -0.54897
    327.39897      -0.04894
    327.43560      -0.42391
    327.47223      -0.04888
    327.50885       0.20115
    327.54548       1.07618
    327.58210       0.82621
    327.61873       0.07624
    327.65535      -1.04873
    327.69198       0.32630
    327.72860      -0.29867
    327.76523      -0.67364
    327.80186       0.45140
    327.83848       0.95143
    327.87511       0.07646
    327.91173      -0.04851
    327.94836       0.45152
    327.98498       0.82655
    328.02161      -1.17342
    328.05823      -0.79839
    328.09486      -1.29835
    328.13149      -1.04832
    328.16811       0.70171
    328.20474      -1.04826
    328.24136       0.45177
    328.27799       0.32680
    328.31461      -0.67316
    328.35124       0.45187
    328.38786      -0.42310
    328.42449       0.20193
    328.46112      -0.79804
    328.49774      -0.17301
    328.53437       1.20203
    328.57099      -1.92294
    328.60762       0.95209
    328.64424      -0.92288
    328.68087       0.20216
    328.71749      -0.29781
    328.75412       0.70222
    328.79075      -0.29775
    328.82737      -0.67271
    328.86400      -0.92268
    328.90062       0.32735
    328.93725       1.45238
    328.97387       0.95242
    329.01050       0.70245
    329.04712      -0.54752
    329.08375       0.82751
    329.12038      -0.42245
    329.15700      -0.42242
    329.19363      -0.67239
    329.23025      -0.42235
    329.26688      -0.79732
    329.30350      -1.29729
    329.34013       1.45274
    329.37675      -0.04722
    329.41338      -0.54719
    329.45001       0.70284
    329.48663       0.57788
    329.52326      -0.17209
    329.55988       0.70294
    329.59651       0.07798
    329.63313      -0.29699
    329.66976      -0.92195
    329.70639       1.20308
    329.74301      -0.04689
    329.77964      -0.92185
    329.81626      -0.04682
    329.85289       2.20321
    329.88951      -1.67175
    329.92614       0.20328
    329.96276      -1.42168
    329.99939       0.45335
    330.03602       0.82838
    330.07264      -0.17158
    330.10927       0.07845
    330.14589      -0.92151
    330.18252      -0.79648
    330.21914       1.07856
    330.25577      -0.54641
    330.29239       0.95362
    330.32902      -0.29634
    330.36565       0.32869
    330.40227       0.45373
    330.43890      -0.54624
    330.47552       1.07880
    330.51215      -0.17117
    330.54877       1.82887
    330.58540      -0.04610
    330.62202      -1.17106
    330.65865       1.07897
    330.69528       1.82901
    330.73190      -1.67096
    330.76853       1.45408
    330.80515      -0.92089
    330.84178      -1.04585
    330.87840      -0.42082
    330.91503      -0.67078
    330.95165      -0.04575
    330.98828      -0.54571
    331.02491      -0.17067
    331.06153       1.20436
    331.09816       0.45440
    331.13478      -0.04557
    331.17141       0.82947
    331.20803       0.45450
    331.24466      -0.04546
    331.28128       0.82958
    331.31791       0.45461
    331.35454       0.20465
    331.39116       0.32968
    331.42779      -0.04528
    331.46441      -0.17024
    331.50104      -1.04521
    331.53766      -0.54517
    331.57429      -0.54514
    331.61091      -1.92010
    331.64754      -1.54506
    331.68417      -1.04503
    331.72079      -0.29499
    331.75742       1.45505
    331.79404      -1.29492
    331.83067       0.20512
    331.86729      -0.66984
    331.90392      -0.91981
    331.94054       0.08023
    331.97717       0.83027
    332.01380      -0.16970
    332.05042       0.95534
    332.08705      -1.29462
    332.12367       1.20542
    332.16030       1.08045
    332.19692       1.70549
    332.23355      -0.66947
    332.27017      -0.04444
    332.30680       0.08060
    332.34343      -0.79436
    332.38005      -1.41932
    332.41668      -0.54429
    332.45330      -1.54425
    332.48993       1.58079
    332.52655       0.95583
    332.56318       1.20587
    332.59980       0.08090
    332.63643      -0.04406
    332.67306       0.08098
    332.70968      -1.41898
    332.74631      -0.54394
    332.78293       0.33109
    332.81956      -1.54387
    332.85618      -0.54383
    332.89281       0.45621
    332.92943      -0.29375
    332.96606       1.20628
    333.00269      -0.16868
    333.03931      -0.29364
    333.07594      -0.54360
    333.11256       0.08144
    333.14919      -0.29352
    333.18581      -0.29348
    333.22244      -0.66845
    333.25906      -0.16841
    333.29569       1.58163
    333.33232      -2.04333
    333.36894       1.70671
    333.40557       1.45675
    333.44219       0.58179
    333.47882       0.33183
    333.51544      -1.79313
    333.55207      -0.91809
    333.58869       0.33195
    333.62532       0.20698
    333.66195       0.95702
    333.69857      -0.54294
    333.73520      -1.04290
    333.77182       2.08214
    333.80845      -0.91782
    333.84507       0.95722
    333.88170       2.45726
    333.91832       0.70730
    333.95495      -0.16766
    333.99158       0.08238
    334.02820       0.33242
    334.06483      -0.54254
    334.10145      -0.29250
    334.13808      -1.91746
    334.17470       0.33258
    334.21133       1.45762
    334.24796      -0.91734
    334.28458      -0.66730
    334.32121      -0.79226
    334.35783       0.58278
    334.39446       0.83282
    334.43108       0.33286
    334.46771      -0.66709
    334.50433      -0.41705
    334.54096       2.20799
    334.57759       1.33303
    334.61421       2.08307
    334.65084       1.70811
    334.68746      -0.16685
    334.72409      -0.91681
    334.76071      -0.04177
    334.79734      -0.16673
    334.83396      -0.41668
    334.87059       0.20836
    334.90722      -0.41660
    334.94384       1.08344
    334.98047      -0.29152
    335.01709       0.33352
    335.05372      -0.54144
    335.09034      -1.16639
    335.12697      -1.54135
    335.16359       0.58369
    335.20022       0.45873
    335.23685       0.33377
    335.27347      -0.29119
    335.31010      -0.66614
    335.34672      -0.16610
    335.38335      -0.79106
    335.41997      -0.16602
    335.45660      -2.91598
    335.49322       1.20907
    335.52985      -2.04089
    335.56648       0.70915
    335.60310       1.83419
    335.63973       0.58424
    335.67635       0.45928
    335.71298       0.20932
    335.74960       0.70936
    335.78623       0.45941
    335.82285      -0.79055
    335.85948       0.20949
    335.89611      -2.04046
    335.93273       1.70958
    335.96936      -0.91538
    336.00598      -1.41533
    336.04261      -1.04029
    336.07923      -2.16525
    336.11586       0.70979
    336.15248      -0.41516
    336.18911      -0.04012
    336.22574      -0.41508
    336.26236      -0.16503
    336.29899       0.58501
    336.33561       2.83506
    336.37224      -0.66490
    336.40886       0.33514
    336.44549       0.33519
    336.48211       1.08523
    336.51874       0.46027
    336.55537       0.83532
    336.59199      -0.53964
    336.62862       0.46041
    336.66524       0.46045
    336.70187      -0.66450
    336.73849       1.58554
    336.77512       0.46058
    336.81174      -0.41437
    336.84837       0.96067
    336.88500      -0.41428
    336.92162       2.08576
    336.95825       0.08581
    336.99487       1.21085
    337.03150      -0.66410
    337.06812       0.21094
    337.10475       0.58599
    337.14137       0.58603
    337.17800      -1.53892
    337.21463       2.46112
    337.25125      -0.41383
    337.28788      -1.16379
    337.32450      -0.28874
    337.36113       0.58630
    337.39775      -1.16365
    337.43438      -1.16361
    337.47100      -0.91356
    337.50763      -0.16352
    337.54426      -0.28847
    337.58088       0.08657
    337.61751      -0.66338
    337.65413      -0.03833
    337.69076      -0.78829
    337.72738       0.08676
    337.76401       1.83680
    337.80063      -0.28815
    337.83726      -0.28810
    337.87389      -1.41306
    337.91051      -0.16301
    337.94714      -1.03797
    337.98376       0.83708
    338.02039      -2.66287
    338.05701       0.21217
    338.09364      -0.28778
    338.13026       0.71227
    338.16689      -0.53769
    338.20352      -0.41264
    338.24014      -0.03759
    338.27677       0.08745
    338.31339      -0.78750
    338.35002      -0.28745
    338.38664       0.21259
    338.42327      -0.91236
    338.45990       0.46269
    338.49652       1.21274
    338.53315      -0.28722
    338.56977      -1.03717
    338.60640      -0.03712
    338.64302       1.83792
    338.67965      -1.28703
    338.71627      -0.41198
    338.75290       0.96307
    338.78953      -0.66188
    338.82615       0.71316
    338.86278       2.83821
    338.89940       1.08826
    338.93603       1.46331
    338.97265      -0.66165
    339.00928       0.33840
    339.04590      -1.41155
    339.08253      -0.41150
    339.11916       0.46355
    339.15578      -0.91140
    339.19241      -1.03636
    339.22903       0.33869
    339.26566      -1.03626
    339.30228       1.58879
    339.33891      -0.91116
    339.37553      -0.41111
    339.41216       0.71394
    339.44879      -1.03602
    339.48541      -0.28597
    339.52204      -0.91092
    339.55866       0.08913
    339.59529      -1.66082
    339.63191      -0.41077
    339.66854       2.83928
    339.70516      -2.03567
    339.74179       2.08938
    339.77842      -1.28557
    339.81504      -1.41052
    339.85167      -0.41047
    339.88829       0.33957
    339.92492      -0.53538
    339.96154       0.21467
    339.99817      -1.16028
    340.03479      -0.28523
    340.07142       2.08982
    340.10805       0.96487
    340.14467      -0.53508
    340.18130      -1.78503
    340.21792       1.46502
    340.25455      -1.65993
    340.29117       0.09012
    340.32780       0.09017
    340.36442       0.59023
    340.40105       0.21528
    340.43768      -0.53467
    340.47430       0.09038
    340.51093       2.96543
    340.54755      -0.40952
    340.58418      -1.03447
    340.62080       0.09058
    340.65743      -1.03437
    340.69405       1.34068
    340.73068       0.71573
    340.76731      -0.28422
    340.80393       0.84084
    340.84056      -0.65911
    340.87718       1.46594
    340.91381       0.96599
    340.95043      -0.15896
    340.98706      -1.28391
    341.02368      -0.90886
    341.06031       0.34120
    341.09694      -0.78375
    341.13356      -0.90870
    341.17019      -0.03365
    341.20681      -0.03360
    341.24344      -0.90855
    341.28006      -0.03349
    341.31669      -0.28344
    341.35331       1.59161
    341.38994      -1.03334
    341.42657       0.84172
    341.46319      -2.28323
    341.49982      -0.53318
    341.53644       0.46687
    341.57307      -0.03307
    341.60969       0.71698
    341.64632       0.34203
    341.68294      -0.53292
    341.71957      -0.28286
    341.75620      -0.40781
    341.79282      -1.90776
    341.82945       1.09229
    341.86607      -1.28265
    341.90270       0.46740
    341.93932       0.71745
    341.97595      -0.78249
    342.01257      -0.28244
    342.04920       0.34261
    342.08583       0.21767
    342.12245      -0.28228
    342.15908      -0.03223
    342.19570      -2.65717
    342.23233       0.59288
    342.26895       0.09294
    342.30558      -0.28201
    342.34220       0.84304
    342.37883       0.21810
    342.41546       1.21815
    342.45208       0.46821
    342.48871       0.84326
    342.52533       1.46831
    342.56196      -0.28163
    342.59858       2.59342
    342.63521      -1.28152
    342.67183       0.71853
    342.70846       1.09359
    342.74509       1.96864
    342.78171      -2.03130
    342.81834       1.96875
    342.85496       0.59381
    342.89159      -0.40614
    342.92821      -0.15608
    342.96484      -0.65603
    343.00147      -1.40597
    343.03809       0.21908
    343.07472      -0.03086
    343.11134      -0.03081
    343.14797       0.46925
    343.18459       0.96930
    343.22122      -0.78064
    343.25784       1.34441
    343.29447      -0.28053
    343.33110      -1.40547
    343.36772      -0.40542
    343.40435      -0.28036
    343.44097      -0.90531
    343.47760      -0.78025
    343.51422       0.21981
    343.55085      -0.03014
    343.58747       0.71992
    343.62410      -0.03003
    343.66073       0.22003
    343.69735       0.09509
    343.73398      -0.52986
    343.77060       0.47020
    343.80723       1.72026
    343.84385      -0.40469
    343.88048      -0.27963
    343.91710      -0.40457
    343.95373      -1.02952
    343.99036       0.84554
    344.02698      -0.52940
    344.06361      -1.02934
    344.10023       0.72071
    344.13686      -1.52923
    344.17348      -0.77917
    344.21011      -1.27911
    344.24673      -2.15406
    344.28336      -0.52900
    344.31999       0.22106
    344.35661       0.72112
    344.39324      -1.15383
    344.42986       1.22123
    344.46649      -0.77871
    344.50311       0.34635
    344.53974       0.72141
    344.57636      -1.15354
    344.61299       0.47152
    344.64962       0.72158
    344.68624      -0.52836
    344.72287       0.34670
    344.75949       0.72176
    344.79612       0.09681
    344.83274       0.59687
    344.86937       1.22193
    344.90599      -0.15301
    344.94262      -0.52795
    344.97925       0.59711
    345.01587       0.22217
    345.05250      -0.52777
    345.08912       1.09728
    345.12575       1.09734
    345.16237       1.09740
    345.19900       0.34746
    345.23562       0.72252
    345.27225      -0.02742
    345.30888      -0.40236
    345.34550       0.47270
    345.38213      -1.40224
    345.41875      -0.52718
    345.45538      -0.52712
    345.49200       0.97294
    345.52863       2.47300
    345.56525      -1.77694
    345.60188       0.72312
    345.63851      -1.02682
    345.67513       1.47324
    345.71176      -0.27670
    345.74838       0.59836
    345.78501       0.34842
    345.82163       1.47348
    345.85826       0.72354
    345.89488       0.72360
    345.93151       0.47366
    345.96814      -0.27628
    346.00476      -0.77621
    346.04139      -1.02615
    346.07801      -0.02609
    346.11464       0.09897
    346.15126      -0.40097
    346.18789       0.47409
    346.22451       0.59915
    346.26114       0.59921
    346.29777       0.09927
    346.33439       0.47434
    346.37102       0.34940
    346.40764       3.47446
    346.44427      -1.90048
    346.48089      -0.15042
    346.51752       0.97465
    346.55414      -0.40029
    346.59077       0.97477
    346.62740       0.09983
    346.66402      -1.15011
    346.70065       0.72496
    346.73727      -1.27498
    346.77390      -0.77492
    346.81052       1.35014
    346.84715      -1.27479
    346.88377      -1.02473
    346.92040      -1.27467
    346.95703      -0.02461
    346.99365       1.22546
    347.03028       0.97552
    347.06690      -0.52442
    347.10353       0.85065
    347.14015       0.35071
    347.17678       0.85077
    347.21340       1.35083
    347.25003       0.47590
    347.28666      -1.02404
    347.32328       0.10103
    347.35991       0.47609
    347.39653      -1.14885
    347.43316       0.85122
    347.46978      -0.14872
    347.50641       1.10134
    347.54304       1.35141
    347.57966      -0.64853
    347.61629      -0.27346
    347.65291       0.72660
    347.68954      -1.39834
    347.72616      -0.39827
    347.76279       0.22679
    347.79941      -1.27314
    347.83604       0.60192
    347.87267       0.35199
    347.90929       1.22705
    347.94592      -1.02288
    347.98254      -2.77282
    348.01917      -3.89775
    348.05579      -1.89769
    348.09242       1.60238
    348.12904      -0.77256
    348.16567       0.85251
    348.20230       0.85257
    348.23892       0.97764
    348.27555      -0.27230
    348.31217       1.85277
    348.34880       1.35283
    348.38542      -0.64710
    348.42205       1.97796
    348.45867      -1.39697
    348.49530      -0.14690
    348.53193       0.22816
    348.56855       0.47823
    348.60518      -0.89671
    348.64180      -1.39664
    348.67843      -0.02157
    348.71505       2.60349
    348.75168      -0.89644
    348.78830       0.60363
    348.82493      -1.27131
    348.86156       0.22876
    348.89818      -0.27117
    348.93481       0.47889
    348.97143       1.10396
    349.00806       0.22903
    349.04468       0.10409
    349.08131       0.85416
    349.11793       0.85423
    349.15456      -1.02071
    349.19119       0.35436
    349.22781      -2.64557
    349.26444       0.72950
    349.30106      -0.02044
    349.33769       0.22963
    349.37431      -0.52030
    349.41094       0.35477
    349.44756      -0.14517
    349.48419       0.35490
    349.52082       1.97997
    349.55744      -1.39496
    349.59407       0.60511
    349.63069      -1.26983
    349.66732      -0.26976
    349.70394      -0.14469
    349.74057       0.85538
    349.77719      -0.51955
    349.81382       0.73052
    349.85045       0.35559
    349.88707       1.10565
    349.92370      -0.26928
    349.96032      -0.01921
    349.99695       0.35586
    350.03357       1.10593
    350.07020      -1.14400
    350.10682      -1.26893
    350.14345       0.10614
    350.18008       0.23121
    350.21670       0.35628
    350.25333       0.85635
    350.28995       1.60642
    350.32658      -0.01851
    350.36320      -0.39345
    350.39983      -0.51838
    350.43645       0.10669
    350.47308      -1.14324
    350.50971      -1.89317
    350.54633      -0.76810
    350.58296       0.10698
    350.61958      -0.51795
    350.65621       1.35712
    350.69283       1.48219
    350.72946      -0.51774
    350.76608      -1.76767
    350.80271      -0.64260
    350.83934      -0.26753
    350.87596       0.98254
    350.91259      -1.01739
    350.94921      -0.39232
    350.98584       0.48275
    351.02246       0.60782
    351.05909      -0.39211
    351.09571       1.85797
    351.13234      -0.39196
    351.16897      -1.39189
    351.20559       0.60818
    351.24222      -0.26675
    351.27884       1.23332
    351.31547      -0.64160
    351.35209      -0.14153
    351.38872      -1.01646
    351.42534       0.35861
    351.46197      -0.14132
    351.49860      -0.14124
    351.53522      -0.76617
    351.57185      -0.64110
    351.60847      -0.64103
    351.64510      -1.14096
    351.68172      -0.64088
    351.71835      -0.01581
    351.75497      -0.39074
    351.79160       0.98434
    351.82823       0.98441
    351.86485      -0.14052
    351.90148       0.10955
    351.93810       1.10963
    351.97473      -2.14030
    352.01135       0.35977
    352.04798      -1.39015
    352.08461      -0.76508
    352.12123      -0.39001
    352.15786      -0.01493
    352.19448       0.11014
    352.23111      -0.13978
    352.26773       0.23529
    352.30436      -0.88964
    352.34098      -0.38956
    352.37761      -1.13949
    352.41424      -0.38941
    352.45086      -0.38934
    352.48749       0.23573
    352.52411      -1.88919
    352.56074       0.23588
    352.59736       0.73596
    352.63399       0.48603
    352.67061      -0.26389
    352.70724      -1.01382
    352.74387      -0.63874
    352.78049      -1.38867
    352.81712      -0.88859
    352.85374       0.36148
    352.89037       1.11156
    352.92699      -1.01337
    352.96362       0.36171
    353.00024      -0.63822
    353.03687      -0.76314
    353.07350       0.36193
    353.11012      -1.63799
    353.14675      -0.51292
    353.18337      -0.38784
    353.22000      -0.38776
    353.25662      -0.26269
    353.29325       0.61239
    353.32987      -0.51254
    353.36650       1.73754
    353.40313       0.61262
    353.43975       0.86269
    353.47638      -0.13723
    353.51300       0.36285
    353.54963      -2.13708
    353.58625      -0.51200
    353.62288      -0.38692
    353.65950      -1.51185
    353.69613       1.73823
    353.73276      -0.01169
    353.76938       1.36338
    353.80601       0.48846
    353.84263       0.48854
    353.87926       1.36362
    353.91588      -0.51131
    353.95251       0.73877
    353.98913      -0.38615
    354.02576      -0.51107
    354.06239       1.36400
    354.09901      -2.38592
    354.13564      -0.76084
    354.17226      -0.26076
    354.20889       0.48932
    354.24551       1.86439
    354.28214      -1.76053
    354.31876      -0.26045
    354.35539       0.11463
    354.39202       0.36471
    354.42864      -1.76021
    354.46527       2.23987
    354.50189      -0.26006
    354.53852      -0.25998
    354.57514       0.99010
    354.61177       0.86518
    354.64839       0.11526
    354.68502       0.49034
    354.72165      -1.63458
    354.75827      -0.00950
    354.79490      -0.13442
    354.83152      -0.00934
    354.86815      -0.63426
    354.90477      -1.00918
    354.94140      -0.88410
    354.97802       1.24098
    355.01465      -0.50894
    355.05128       0.74114
    355.08790       0.36622
    355.12453       1.11630
    355.16115      -0.50862
    355.19778      -1.38354
    355.23440      -0.38346
    355.27103      -1.25838
    355.30765       0.36670
    355.34428       0.36678
    355.38091       0.86686
    355.41753       0.36694
    355.45416      -1.00798
    355.49078       0.11710
    355.52741      -0.50782
    355.56403      -0.25774
    355.60066       0.24235
    355.63728       0.11743
    355.67391       1.99251
    355.71054      -0.00741
    355.74716       0.86767
    355.78379       0.74275
    355.82041      -0.38217
    355.85704      -0.25708
    355.89366       0.61800
    355.93029       0.61808
    355.96691       2.24316
    356.00354       0.24324
    356.04017      -1.13167
    356.07679       0.36841
    356.11342      -1.00651
    356.15004      -0.50643
    356.18667      -0.38134
    356.22329      -0.88126
    356.25992      -0.00618
    356.29654       0.36891
    356.33317      -0.50601
    356.36980      -0.50593
    356.40642      -0.50585
    356.44305       1.49424
    356.47967       1.11932
    356.51630      -0.00560
    356.55292      -0.00551
    356.58955       2.11957
    356.62618      -0.25535
    356.66280      -0.50526
    356.69943      -1.38018
    356.73605      -0.75509
    356.77268       1.11999
    356.80930      -1.62993
    356.84593      -0.87984
    356.88255      -0.12976
    356.91918      -0.25467
    356.95581      -0.87959
    356.99243       4.12050
    357.02906      -0.37942
    357.06568       1.49566
    357.10231      -0.37925
    357.13893      -0.75417
    357.17556       0.37092
    357.21218      -2.00400
    357.24881       0.49609
    357.28544       0.12117
    357.32206       1.49626
    357.35869      -0.37866
    357.39531       1.24643
    357.43194       1.99652
    357.46856       1.87160
    357.50519      -0.50331
    357.54181      -0.37823
    357.57844      -0.25314
    357.61507      -1.25306
    357.65169       0.74703
    357.68832       1.12212
    357.72494       0.87220
    357.76157      -0.87771
    357.79819       0.12238
    357.83482       0.87246
    357.87144      -0.37745
    357.90807       0.12264
    357.94470      -0.00228
    357.98132       0.12281
    358.01795       0.99790
    358.05457       1.37298
    358.09120       0.37307
    358.12782       0.99816
    358.16445       1.12324
    358.20107       0.24833
    358.23770      -0.50158
    358.27433       0.62351
    358.31095       0.99859
    358.34758      -2.12632
    358.38420       1.24877
    358.42083      -0.25114
    358.45745       0.37394
    358.49408       0.87403
    358.53070       0.99912
    358.56733       0.24921
    358.60396      -1.25070
    358.64058       0.87439
    358.67721      -0.12553
    358.71383      -0.50044
    358.75046      -1.37535
    358.78708       0.74974
    358.82371       1.24983
    358.86033      -0.12508
    358.89696       0.50001
    358.93359       1.50010
    358.97021      -0.87482
    359.00684      -0.74973
    359.04346       0.62536
    359.08009      -1.12455
    359.11671      -0.49946
    359.15334      -1.12437
    359.18996       0.00072
    359.22659      -3.24919
    359.26322       0.25090
    359.29984       2.50099
    359.33647       1.00108
    359.37309       0.25117
    359.40972       0.00126
    359.44634       2.12635
    359.48297       0.62644
    359.51959       1.00153
    359.55622       0.12662
    359.59285       0.37671
    359.62947      -1.99820
    359.66610      -0.24811
    359.70272       0.50199
    359.73935      -0.37292
    359.77597      -0.49783
    359.81260      -1.99774
    359.84922      -1.49765
    359.88585      -0.37256
    359.92248      -0.24747
    359.95910       0.00262
    359.99573      -0.74728
    360.03235       1.00281
    360.06898       1.25290
    360.10560       0.37799
    360.14223       1.37808
    360.17885      -0.12182
    360.21548      -1.74673
    360.25211      -1.99664
    360.28873       0.75345
    360.32536       0.50354
    360.36198      -0.62136
    360.39861       0.75373
    360.43523      -0.74618
    360.47186      -0.99609
    360.50848      -0.87099
    360.54511       1.62910
    360.58174      -0.74581
    360.61836       0.75429
    360.65499       0.37938
    360.69161      -0.24553
    360.72824       0.75457
    360.76486       1.75466
    360.80149      -0.37025
    360.83812       0.62985
    360.87474       2.50494
    360.91137       0.25503
    360.94799      -1.11987
    360.98462       1.75522
    361.02124      -1.61968
    361.05787      -1.49459
    361.09449      -0.49449
    361.13112      -0.49440
    361.16775       0.25569
    361.20437      -0.49421
    361.24100       0.88088
    361.27762       0.88098
    361.31425       0.50607
    361.35087      -0.36883
    361.38750       1.00626
    361.42412       2.63136
    361.46075      -1.49355
    361.49738      -0.99345
    361.53400       1.00664
    361.57063      -0.49326
    361.60725       0.50683
    361.64388      -0.36807
    361.68050       0.75703
    361.71713      -0.24288
    361.75375      -0.74278
    361.79038      -0.74269
    361.82701      -3.11759
    361.86363       0.25751
    361.90026      -1.99240
    361.93688      -0.86730
    361.97351       0.25779
    362.01013       0.50789
    362.04676      -0.49201
    362.08338       1.50808
    362.12001      -0.24182
    362.15664       0.75828
    362.19326       1.25838
    362.22989      -0.49153
    362.26651      -1.36643
    362.30314      -0.74133
    362.33976      -1.24124
    362.37639       0.13386
    362.41301      -0.86604
    362.44964      -1.24094
    362.48627      -0.74085
    362.52289      -1.36575
    362.55952      -0.61565
    362.59614      -0.61555
    362.63277       0.38455
    362.66939       0.50964
    362.70602      -2.24026
    362.74264       1.88484
    362.77927      -0.86506
    362.81590       0.63504
    362.85252       2.13514
    362.88915      -0.23976
    362.92577       0.13533
    362.96240       0.26043
    362.99902      -0.61447
    363.03565       0.01063
    363.07227      -1.11427
    363.10890      -0.86417
    363.14553       0.88593
    363.18215      -0.48897
    363.21878       0.63613
    363.25540       0.26123
    363.29203      -0.86367
    363.32865       0.76143
    363.36528      -1.98847
    363.40190       1.13663
    363.43853      -0.11327
    363.47516       0.38683
    363.51178       0.63693
    363.54841      -2.11297
    363.58503       1.51213
    363.62166      -1.48777
    363.65828      -0.11267
    363.69491      -0.36257
    363.73153       0.88753
    363.76816      -1.36237
    363.80479       0.26273
    363.84141       0.13784
    363.87804      -0.48706
    363.91466      -0.48696
    363.95129       0.38814
    363.98791       2.26324
    364.02454       0.13834
    364.06116      -0.36156
    364.09779       1.01355
    364.13442       0.63865
    364.17104      -1.86125
    364.20767      -1.23615
    364.24429       1.26395
    364.28092       0.63906
    364.31754       0.51416
    364.35417      -0.86074
    364.39079       0.38936
    364.42742       2.13947
    364.46405      -2.73543
    364.50067      -1.23533
    364.53730      -0.23523
    364.57392      -0.61012
    364.61055      -0.73502
    364.64717       1.01508
    364.68380       0.39019
    364.72042      -0.85971
    364.75705       0.76539
    364.79368       1.89050
    364.83030      -0.10940
    364.86693      -0.23430
    364.90355      -0.85919
    364.94018      -0.73409
    364.97680      -0.35898
    365.01343      -0.73388
    365.05005       0.76623
    365.08668       0.26633
    365.12331       0.39143
    365.15993      -0.10846
    365.19656      -0.23336
    365.23318       0.51675
    365.26981       1.51685
    365.30643      -0.48304
    365.34306      -0.23294
    365.37969      -2.48283
    365.41631      -0.60773
    365.45294       0.51738
    365.48956      -0.85752
    365.52619      -0.48241
    365.56281       1.39269
    365.59944       1.14280
    365.63606      -1.48209
    365.67269      -0.23199
    365.70932       0.26812
    365.74594       0.89322
    365.78257       0.76833
    365.81919       2.26844
    365.85582      -0.48146
    365.89244      -0.23135
    365.92907       0.76875
    365.96569       1.14386
    366.00232      -1.23103
    366.03895      -0.85593
    366.07557      -0.35582
    366.11220      -1.35571
    366.14882       0.14440
    366.18545       0.89450
    366.22207      -0.35539
    366.25870      -0.85528
    366.29532      -0.60518
    366.33195       0.51993
    366.36858      -0.10496
    366.40520       0.77015
    366.44183       0.39526
    366.47845       0.14536
    366.51508       0.02047
    366.55170       1.89558
    366.58833       0.27069
    366.62495       0.27080
    366.66158      -0.97910
    366.69821       3.27101
    366.73483      -1.35388
    366.77146       0.77123
    366.80808       0.02134
    366.84471      -1.72855
    366.88133      -1.47844
    366.91796       0.27167
    366.95458      -1.47823
    366.99121      -0.10312
    367.02784       0.14699
    367.06446      -0.22790
    367.10109      -0.47779
    367.13771      -0.60268
    367.17434       0.02243
    367.21096      -1.10246
    367.24759      -0.85235
    367.28421      -0.47724
    367.32084      -0.85213
    367.35747       0.64798
    367.39409      -0.97691
    367.43072      -0.72680
    367.46734       0.52331
    367.50397       0.52342
    367.54059       1.52353
    367.57722      -0.47635
    367.61384       0.89876
    367.65047      -0.72613
    367.68710       1.39898
    367.72372      -1.72591
    367.76035      -1.10080
    367.79697      -1.22569
    367.83360       0.77442
    367.87022      -2.47547
    367.90685      -0.72535
    367.94347      -0.22524
    367.98010      -0.10013
    368.01673       0.39998
    368.05335      -0.72491
    368.08998      -1.34979
    368.12660      -0.97468
    368.16323      -1.72457
    368.19985       0.15054
    368.23648       1.40066
    368.27310       0.02577
    368.30973       0.65088
    368.34636       0.52599
    368.38298       1.15111
    368.41961      -2.09878
    368.45623      -0.34867
    368.49286      -0.22355
    368.52948      -0.72344
    368.56611       0.52667
    368.60273       0.27679
    368.63936      -0.47310
    368.67599       0.40201
    368.71261       0.15213
    368.74924       0.52724
    368.78586      -1.59764
    368.82249       0.27747
    368.85911      -0.34742
    368.89574      -1.22230
    368.93236      -1.34719
    368.96899       1.15293
    369.00562      -1.97196
    369.04224       1.65316
    369.07887       0.77827
    369.11549      -0.34661
    369.15212      -0.47150
    369.18874      -1.22138
    369.22537      -2.47127
    369.26199       0.02885
    369.29862       0.15396
    369.33525      -1.22092
    369.37187       0.27919
    369.40850      -0.59569
    369.44512       1.77942
    369.48175       0.77954
    369.51837       0.65466
    369.55500      -0.09523
    369.59162       0.90489
    369.62825       0.40500
    369.66488      -0.21988
    369.70150      -1.96976
    369.73813       3.53035
    369.77475      -1.96953
    369.81138       0.15559
    369.84800       0.65570
    369.88463       0.90582
    369.92126      -2.09406
    369.95788      -1.84395
    369.99451       0.40617
    370.03113       0.15629
    370.06776      -1.34359
    370.10438       0.03152
    370.14101      -0.46836
    370.17763      -0.84324
    370.21426      -0.46812
    370.25089      -0.21800
    370.28751       1.53211
    370.32414       0.15723
    370.36076      -0.46765
    370.39739      -0.71753
    370.43401       0.15759
    370.47064      -0.71730
    370.50726       0.15782
    370.54389      -0.34206
    370.58052      -0.84194
    370.61714      -0.96682
    370.65377       2.28330
    370.69039      -1.21658
    370.72702       1.78354
    370.76364      -0.21634
    370.80027      -0.46622
    370.83689       0.28390
    370.87352      -1.59099
    370.91015       0.28413
    370.94677       1.40925
    370.98340       0.40937
    371.02002       1.28449
    371.05665       0.28461
    371.09327      -0.84027
    371.12990       0.03485
    371.16652      -1.59003
    371.20315      -0.58990
    371.23978      -0.58978
    371.27640       0.53534
    371.31303      -0.71454
    371.34965      -1.46442
    371.38628      -0.46430
    371.42290       2.16082
    371.45953       1.53594
    371.49615      -0.71394
    371.53278      -1.58882
    371.56941       1.66131
    371.60603      -2.08857
    371.64266       0.28655
    371.67928       0.16167
    371.71591       0.53679
    371.75253      -1.58809
    371.78916       0.16204
    371.82578       1.16216
    371.86241       0.53728
    371.89904       0.03740
    371.93566      -1.21247
    371.97229       0.28765
    372.00891       0.66277
    372.04554       0.03789
    372.08216      -0.08698
    372.11879      -0.08686
    372.15541      -0.71174
    372.19204      -0.46161
    372.22867       1.53851
    372.26529       1.03863
    372.30192       1.41376
    372.33854      -1.58612
    372.37517       0.16400
    372.41179      -0.33587
    372.44842      -0.83575
    372.48504      -3.21063
    372.52167      -0.21050
    372.55830       0.03962
    372.59492       1.16475
    372.63155       0.41487
    372.66817      -0.21000
    372.70480      -0.08488
    372.74142       0.54025
    372.77805       0.04037
    372.81467       0.41550
    372.85130      -1.70938
    372.88793      -0.83425
    372.92455       1.91587
    372.96118       1.29100
    372.99780       0.54112
    373.03443       1.04125
    373.07105       0.54137
    373.10768      -2.58350
    373.14430      -0.58338
    373.18093      -0.20825
    373.21756      -0.58312
    373.25418       0.29200
    373.29081       0.54213
    373.32743      -0.45775
    373.36406       0.79238
    373.40068       0.66751
    373.43731       0.91763
    373.47393       1.54276
    373.51056      -0.83211
    373.54719      -0.33199
    373.58381      -1.20686
    373.62044      -0.33173
    373.65706       0.54340
    373.69369      -0.83148
    373.73031      -0.45635
    373.76694       1.29378
    373.80356       0.66891
    373.84019       1.04403
    373.87682       0.16916
    373.91344      -1.95571
    373.95007       1.79442
    373.98669      -1.58046
    374.02332       2.41967
    374.05994      -0.33020
    374.09657      -1.08007
    374.13319       1.29506
    374.16982       0.42019
    374.20645      -0.57968
    374.24307       0.42044
    374.27970       0.17057
    374.31632      -0.70430
    374.35295      -2.20417
    374.38957      -0.95404
    374.42620       1.92109
    374.46283       0.17122
    374.49945       1.17135
    374.53608       0.79648
    374.57270       1.04661
    374.60933       1.04674
    374.64595       1.29687
    374.68258      -0.32800
    374.71920      -1.82787
    374.75583       0.79726
    374.79246      -0.20261
    374.82908       0.79752
    374.86571       0.42265
    374.90233      -3.07722
    374.93896       0.29791
    374.97558      -0.32696
    375.01221      -0.57683
    375.04883       3.17330
    375.08546       0.54843
    375.12209      -1.82643
    375.15871       0.04870
    375.19534      -0.07617
    375.23196       0.42396
    375.26859      -1.07591
    375.30521      -0.20078
    375.34184       0.67436
    375.37846      -1.45051
    375.41509       1.04962
    375.45172       2.54975
    375.48834       0.04988
    375.52497      -1.44998
    375.56159      -0.94985
    375.59822       0.17528
    375.63484       0.30041
    375.67147      -0.57445
    375.70809       1.42568
    375.74472      -0.19919
    375.78135      -0.07405
    375.81797       2.42608
    375.85460      -0.32379
    375.89122      -1.57365
    375.92785       0.17648
    375.96447      -1.57339
    376.00110       0.30175
    376.03772      -0.94812
    376.07435       0.67701
    376.11098      -0.32285
    376.14760      -0.07272
    376.18423       0.80242
    376.22085       0.42755
    376.25748      -1.44731
    376.29410       0.55282
    376.33073      -0.57205
    376.36735       1.42809
    376.40398       0.30322
    376.44061      -0.44664
    376.47723       1.17849
    376.51386       0.42863
    376.55048       0.55376
    376.58711       2.05390
    376.62373       1.17904
    376.66036      -0.94583
    376.69698       0.67931
    376.73361       0.42944
    376.77024      -0.94542
    376.80686      -0.69529
    376.84349       1.30485
    376.88011       0.17999
    376.91674      -0.06988
    376.95336       1.68026
    376.98999      -1.06960
    377.02661      -0.81947
    377.06324       0.43067
    377.09987       1.43081
    377.13649       1.05594
    377.17312       0.43108
    377.20974       0.68122
    377.24637       1.18135
    377.28299      -1.31851
    377.31962       0.43163
    377.35624       1.93177
    377.39287      -1.31810
    377.42950      -0.81796
    377.46612      -0.56782
    377.50275      -2.31768
    377.53937      -0.31754
    377.57600       2.18259
    377.61262       0.80773
    377.64925      -1.31713
    377.68587       0.93301
    377.72250       1.30815
    377.75913       1.43329
    377.79575       1.05842
    377.83238       1.05856
    377.86900       1.68370
    377.90563       0.68384
    377.94225      -0.06602
    377.97888       0.05912
    378.01550      -1.06574
    378.05213      -2.56560
    378.08876      -0.31546
    378.12538       0.05968
    378.16201      -1.06518
    378.19863      -1.44004
    378.23526       0.43510
    378.27188      -1.56476
    378.30851       1.68538
    378.34513       0.68552
    378.38176       0.56066
    378.41839      -0.06420
    378.45501      -0.56406
    378.49164       0.93608
    378.52826       0.68622
    378.56489      -1.93864
    378.60151      -1.43850
    378.63814      -1.93836
    378.67476      -0.68821
    378.71139       1.18693
    378.74802      -2.31293
    378.78464       1.18721
    378.82127      -1.93765
    378.85789      -0.68751
    378.89452       1.18763
    378.93114       1.31278
    378.96777      -1.81208
    379.00440       0.81306
    379.04102       0.68820
    379.07765       0.68835
    379.11427      -1.06151
    379.15090      -0.81137
    379.18752       1.18877
    379.22415       0.56392
    379.26077      -0.68594
    379.29740      -0.93580
    379.33403       1.81435
    379.37065      -0.81051
    379.40728       0.18963
    379.44390      -0.93523
    379.48053      -1.18508
    379.51715       2.19006
    379.55378      -1.05979
    379.59040       0.19035
    379.62703       1.19049
    379.66366       1.56564
    379.70028       0.31578
    379.73691       1.44093
    379.77353      -1.05893
    379.81016      -1.55879
    379.84678      -0.18364
    379.88341      -1.43350
    379.92003      -0.05835
    379.95666      -0.30821
    379.99329      -0.30806
    380.02991      -0.93292
    380.06654       0.19223
    380.10316      -0.43263
    380.13979      -0.55748
    380.17641       2.31766
    380.21304      -0.80719
    380.24966       0.56796
    380.28629       0.06810
    380.32292      -1.05675
    380.35954      -0.55661
    380.39617       0.69354
    380.43279       2.31869
    380.46942      -0.30617
    380.50604       0.81898
    380.54267      -0.80587
    380.57929      -0.05573
    380.61592      -0.80558
    380.65255       1.31957
    380.68917      -1.30529
    380.72580       0.69486
    380.76242      -0.17999
    380.79905       2.32015
    380.83567       0.69530
    380.87230      -1.55455
    380.90892       0.69560
    380.94555       0.07074
    380.98218      -0.42911
    381.01880      -0.30396
    381.05543      -0.67881
    381.09205       1.07134
    381.12868       0.44648
    381.16530       0.69663
    381.20193       0.57178
    381.23855      -0.55307
    381.27518      -0.42792
    381.31181       1.32223
    381.34843       0.32238
    381.38506      -1.05248
    381.42168       0.07267
    381.45831      -0.05218
    381.49493      -0.17703
    381.53156      -0.67688
    381.56818      -0.55173
    381.60481      -1.17658
    381.64144       0.44857
    381.67806       0.57372
    381.71469      -1.42613
    381.75131      -0.42598
    381.78794       1.44917
    381.82456      -1.55068
    381.86119      -0.80053
    381.89781      -0.92538
    381.93444      -1.30023
    381.97107      -0.30008
    382.00769       1.45007
    382.04432       1.57522
    382.08094      -0.79963
    382.11757       1.95053
    382.15419       0.57568
    382.19082      -0.67417
    382.22744      -0.92402
    382.26407      -0.17387
    382.30070       0.20128
    382.33732       0.32643
    382.37395      -0.29841
    382.41057      -0.54826
    382.44720       1.95189
    382.48382       0.45204
    382.52045      -1.92281
    382.55707       0.57735
    382.59370       2.07750
    382.63033       0.57765
    382.66695      -2.17220
    382.70358       2.32796
    382.74020      -0.54689
    382.77683       0.07826
    382.81345      -0.67159
    382.85008       1.32857
    382.88670      -0.04628
    382.92333      -0.04613
    382.95996      -1.29597
    382.99658      -2.04582
    383.03321      -1.04567
    383.06983       1.70449
    383.10646      -1.17036
    383.14308      -3.92020
    383.17971       3.70495
    383.21634       0.58010
    383.25296       0.33026
    383.28959       0.70541
    383.32621       1.33057
    383.36284      -0.66928
    383.39946      -0.41912
    383.43609       0.33103
    383.47271       1.20619
    383.50934       0.58134
    383.54597      -0.54350
    383.58259       2.33165
    383.61922       1.45681
    383.65584      -0.04304
    383.69247      -1.66788
    383.72909      -1.91773
    383.76572      -0.04257
    383.80234      -0.66741
    383.83897       0.45774
    383.87560      -0.29210
    383.91222      -0.04195
    383.94885      -0.29179
    383.98547       1.58337
    384.02210       0.58352
    384.05872       1.70868
    384.09535      -1.91616
    384.13197       1.95899
    384.16860       0.08415
    384.20523      -0.79069
    384.24185      -1.04054
    384.27848       0.70962
    384.31510       1.33478
    384.35173      -0.91506
    384.38835       0.33509
    384.42498       0.46025
    384.46160      -1.78959
    384.49823       1.58557
    384.53486       0.83572
    384.57148       0.71088
    384.60811      -1.03896
    384.64473       0.46120
    384.68136       1.71136
    384.71798       0.83652
    384.75461       0.46167
    384.79123       0.96183
    384.82786      -0.03801
    384.86449       1.21215
    384.90111      -0.78769
    384.93774       0.83747
    384.97436       0.21263
    385.01099       0.21279
    385.04761      -0.41205
    385.08424      -3.41189
    385.12086       1.71326
    385.15749       0.21342
    385.19412       0.33858
    385.23074       1.21374
    385.26737      -0.03610
    385.30399      -1.28594
    385.34062      -0.28578
    385.37724      -0.16061
    385.41387      -0.66045
    385.45049       1.08971
    385.48712      -0.41013
    385.52375       0.96503
    385.56037      -0.53481
    385.59700      -0.90965
    385.63362       0.96551
    385.67025       0.59067
    385.70687       2.46583
    385.74350       0.21599
    385.78012      -0.03384
    385.81675      -1.15868
    385.85338      -0.15852
    385.89000      -0.53336
    385.92663       0.59180
    385.96325       1.59196
    385.99988       1.71713
    386.03650      -1.03271
    386.07313       0.21745
    386.10975      -0.78239
    386.14638       0.21778
    386.18301      -0.03206
    386.21963       0.84310
    386.25626      -1.03174
    386.29288      -0.28157
    386.32951       0.09359
    386.36613       1.71875
    386.40276       0.46892
    386.43938      -1.03092
    386.47601      -0.90576
    386.51264       0.21941
    386.54926       2.21957
    386.58589      -0.53027
    386.62251      -0.40510
    386.65914      -0.77994
    386.69576       0.59523
    386.73239       2.47039
    386.76901       0.84556
    386.80564      -0.02928
    386.84227      -1.40412
    386.87889      -0.90395
    386.91552       0.72121
    386.95214      -0.52862
    386.98877       0.84654
    387.02539       0.34671
    387.06202      -0.27813
    387.09864       1.72204
    387.13527       0.59720
    387.17190       1.34737
    387.20852      -0.02746
    387.24515       0.97270
    387.28177      -1.90213
    387.31840       0.72303
    387.35502       1.59820
    387.39165       0.72336
    387.42827      -0.27647
    387.46490      -1.65130
    387.50153      -0.65114
    387.53815      -1.40097
    387.57478       1.09920
    387.61140       1.59936
    387.64803      -0.77547
    387.68465       1.22470
    387.72128       0.09986
    387.75791       0.60003
    387.79453      -0.39980
    387.83116       1.22537
    387.86778      -0.02447
    387.90441       0.47570
    387.94103      -0.02413
    387.97766       0.72604
    388.01428       0.22620
    388.05091      -1.39863
    388.08754      -0.77346
    388.12416      -1.14829
    388.16079       2.60188
    388.19741      -0.64795
    388.23404       0.10221
    388.27066       1.22738
    388.30729      -0.27245
    388.34391       0.97772
    388.38054       0.35289
    388.41717       0.60306
    388.45379      -0.64677
    388.49042      -1.39660
    388.52704      -1.27143
    388.56367       0.97874
    388.60029       0.35390
    388.63692       1.10407
    388.67354      -0.89576
    388.71017      -0.64559
    388.74680       0.35458
    388.78342       0.22975
    388.82005       0.22992
    388.85667       1.60509
    388.89330      -0.26974
    388.92992       0.60544
    388.96655      -1.14439
    389.00317      -0.51922
    389.03980       1.35595
    389.07643       1.10612
    389.11305       3.10629
    389.14968      -0.64354
    389.18630       1.10663
    389.22293      -0.89320
    389.25955       0.85697
    389.29618      -0.14285
    389.33280      -1.14268
    389.36943      -0.14251
    389.40606       0.10766
    389.44268       0.23283
    389.47931       0.10800
    389.51593       2.60818
    389.55256      -0.39165
    389.58918       0.35852
    389.62581      -1.14131
    389.66243       2.35887
    389.69906       1.10904
    389.73569       2.35921
    389.77231      -0.01562
    389.80894       0.60956
    389.84556       0.48473
    389.88219      -1.64010
    389.91881      -0.88992
    389.95544      -2.63975
    389.99206      -0.13958
    390.02869       1.23560
    390.06532      -1.13923
    390.10194       0.11095
    390.13857      -1.63888
    390.17519      -0.76371
    390.21182       0.36147
    390.24844       1.36164
    390.28507       0.61182
    390.32169      -0.26301
    390.35832       1.36216
    390.39495      -2.51266
    390.43157      -0.51249
    390.46820      -0.13731
    390.50482       0.48786
    390.54145       0.11304
    390.57807      -2.01179
    390.61470      -0.76161
    390.65132       1.23856
    390.68795      -0.26126
    390.72458      -1.63608
    390.76120      -0.63591
    390.79783      -0.26073
    390.83445       0.61444
    390.87108      -0.76038
    390.90770       1.48979
    390.94433       0.36497
    390.98095       0.11515
    391.01758      -0.00968
    391.05421       1.49050
    391.09083       0.49068
    391.12746      -0.63415
    391.16408      -0.50897
    391.20071      -0.50879
    391.23733       1.11638
    391.27396      -2.88344
    391.31058      -0.63326
    391.34721      -1.63308
    391.38384       1.36709
    391.42046       0.11727
    391.45709      -0.63255
    391.49371       0.99263
    391.53034       0.24280
    391.56696      -0.63202
    391.60359       0.99316
    391.64021       0.99334
    391.67684       0.74352
    391.71347       0.11869
    391.75009      -0.13113
    391.78672       0.36905
    391.82334      -1.75577
    391.85997      -0.13059
    391.89659      -0.38041
    391.93322       0.24477
    391.96984      -1.50505
    392.00647       0.37013
    392.04310       1.74530
    392.07972      -2.00452
    392.11635       2.49566
    392.15297      -0.50416
    392.18960       0.37102
    392.22622       2.49620
    392.26285       0.24638
    392.29948      -1.12844
    392.33610       0.37174
    392.37273       0.62192
    392.40935      -1.37790
    392.44598      -2.25272
    392.48260      -0.62754
    392.51923      -1.75236
    392.55585       0.12282
    392.59248       0.74801
    392.62911       0.74819
    392.66573      -0.75163
    392.70236      -1.00145
    392.73898       0.37373
    392.77561       0.99891
    392.81223      -1.37591
    392.84886      -0.12573
    392.88548      -0.50054
    392.92211       2.49964
    392.95874       2.62482
    392.99536      -0.75000
    393.03199      -0.37482
    393.06861       0.37537
    393.10524      -0.74945
    393.14186      -1.49927
    393.17849      -0.99909
    393.21511       0.75110
    393.25174       0.12628
    393.28837       0.25146
    393.32499      -2.49836
    393.36162       0.87683
    393.39824       1.87701
    393.43487      -1.24781
    393.47149       0.37738
    393.50812       1.37756
    393.54474       1.37774
    393.58137      -0.99707
    393.61800      -0.99689
    393.65462       0.37829
    393.69125       0.25348
    393.72787      -0.49634
    393.76450       0.00385
    393.80112      -1.12097
    393.83775       0.12921
    393.87437      -0.99560
    393.91100      -0.62042
    393.94763       2.25477
    393.98425      -2.12005
    394.02088       0.00514
    394.05750       0.13032
    394.09413      -0.36949
    394.13075       1.00569
    394.16738       1.00588
    394.20400       0.88106
    394.24063       1.13125
    394.27726      -1.24357
    394.31388      -2.36838
    394.35051       0.13180
    394.38713      -1.49301
    394.42376      -0.86782
    394.46038      -0.74264
    394.49701       0.75755
    394.53363      -0.61727
    394.57026       0.63292
    394.60689      -0.36689
    394.64351       0.13329
    394.68014       1.13348
    394.71676      -0.49133
    394.75339      -0.24115
    394.79001       0.25904
    394.82664       3.13423
    394.86326      -2.49059
    394.89989       1.50960
    394.93652       0.38479
    394.97314      -0.61502
    395.00977       1.51016
    395.04639      -0.73965
    395.08302      -0.36446
    395.11964      -0.86427
    395.15627      -0.48908
    395.19289       0.13610
    395.22952       0.01129
    395.26615      -1.98852
    395.30277       1.51167
    395.33940      -0.11314
    395.37602       0.76204
    395.41265       0.26223
    395.44927      -0.36258
    395.48590      -0.36239
    395.52252       0.26280
    395.55915      -0.61201
    395.59578       0.01318
    395.63240       0.13837
    395.66903       0.13856
    395.70565       0.38875
    395.74228      -0.48606
    395.77890      -0.23587
    395.81553       1.88931
    395.85215      -0.61050
    395.88878      -1.11031
    395.92541       0.13988
    395.96203      -1.23493
    395.99866       1.26526
    396.03528      -0.35954
    396.07191      -0.10935
    396.10853      -0.85916
    396.14516       1.76603
    396.18178      -1.23378
    396.21841      -2.35859
    396.25504      -0.73340
    396.29166      -0.23321
    396.32829       0.89198
    396.36491      -1.35783
    396.40154      -1.23264
    396.43816       1.26756
    396.47479      -0.85725
    396.51141       0.39294
    396.54804       2.51813
    396.58467      -1.23168
    396.62129       1.76851
    396.65792      -1.98129
    396.69454      -0.98110
    396.73117       0.64409
    396.76779      -1.98072
    396.80442       0.01947
    396.84105      -1.23033
    396.87767       0.39486
    396.91430      -0.10495
    396.95092      -0.60475
    396.98755       1.27044
    397.02417      -0.97937
    397.06080      -0.72918
    397.09742      -0.47898
    397.13405      -1.85379
    397.17068       0.77140
    397.20730       0.64660
    397.24393       0.02179
    397.28055       0.39698
    397.31718       0.14718
    397.35380       0.77237
    397.39043      -0.72743
    397.42705      -0.22724
    397.46368       1.14795
    397.50031       0.02315
    397.53693      -2.10166
    397.57356      -0.35146
    397.61018      -0.10127
    397.64681      -0.10107
    397.68343      -1.60088
    397.72006      -0.60068
[truncated: 59,081 more chars]
