# Supplementary material for: Solvent Controlled Generation of Spin Active Polarons in Two-Dimensional Material under UV Light Irradiation
Source: J Am Chem Soc. 2024 May 2;146(22):15010–8. doi: 10.1021/jacs.3c13296 (PMC11157526; doi:10.1021/jacs.3c13296)
Supplement: Supplementary file 1 — ja3c13296_si_001.zip [file ja3c13296_si_001.zip › Data_archive/EPR-raw-data/Figure-1b-GF-Hexane-light-90K.txt]

waves=1 length=8192 data=CH1/2 
title= ~
sample= ~
comment= ~
date= 2022/04/28~13:26:04
cf325.000 st120.00 rmfirst fq100.00 md1.0x1
am2.00x100 tc0.03 uF9074.150000 MHz uP0.60000    mW 
accumu= 1
===== CH1 data Wave No.1 ===== 
mT            Intensity 
    175.00000     -27.93444
    175.03663     -22.97377
    175.07325     -25.13825
    175.10988     -20.30288
    175.14650     -13.96766
    175.18313     -12.13259
    175.21975      -9.67267
    175.25638      -8.71289
    175.29300     -10.37827
    175.32963     -12.91880
    175.36626     -14.33447
    175.40288     -13.87529
    175.43951     -16.04126
    175.47613     -17.83238
    175.51276     -13.62365
    175.54938     -15.66506
    175.58601     -13.20662
    175.62263     -14.74833
    175.65926     -18.16519
    175.69589     -21.95719
    175.73251     -23.87434
    175.76914     -22.79163
    175.80576     -21.20907
    175.84239     -20.25166
    175.87901     -22.41940
    175.91564     -24.58728
    175.95226     -22.13030
    175.98889     -16.42347
    176.02552     -14.96679
    176.06214     -14.13525
    176.09877     -12.42885
    176.13539      -6.34760
    176.17202      -0.76650
    176.20864       1.56446
    176.24527       2.39528
    176.28189       0.97595
    176.31852      -1.56852
    176.35515      -1.36313
    176.39177      -5.40789
    176.42840     -11.45280
    176.46502     -14.62284
    176.50165     -16.04302
    176.53827     -13.58835
    176.57490     -15.00883
    176.61152     -11.92944
    176.64815     -15.85020
    176.68478     -13.14610
    176.72140     -13.19214
    176.75803      -9.23832
    176.79465      -9.15964
    176.83128     -11.70611
    176.86790     -12.50271
    176.90453     -10.54946
    176.94115     -11.22135
    176.97778     -12.76837
    177.01441     -15.81554
    177.05103     -12.11285
    177.08766     -10.91030
    177.12428      -7.95789
    177.16091      -8.13061
    177.19753      -7.42848
    177.23416      -2.10149
    177.27079      -1.52463
    177.30741       1.92708
    177.34404      -1.49634
    177.38066      -3.04490
    177.41729      -2.71860
    177.45391      -3.64244
    177.49054      -0.94141
    177.52716       1.50947
    177.56379       1.33522
    177.60042       1.16083
    177.63704      -1.76370
    177.67367      -2.43836
    177.71029      -6.86316
    177.74692      -8.78810
    177.78354     -11.21317
    177.82017      -6.88838
    177.85679      -6.18873
    177.89342      -8.86421
    177.93005     -10.41483
    177.96667      -8.96558
    178.00330      -9.39147
    178.03992      -8.69250
    178.07655      -6.99366
    178.11317      -7.79495
    178.14980      -6.22138
    178.18642      -3.39795
    178.22305      -2.32465
    178.25968      -2.87648
    178.29630      -9.17845
    178.33293     -10.10555
    178.36955     -11.78279
    178.40618      -9.08516
    178.44280      -7.63766
    178.47943      -4.31529
    178.51605       0.50694
    178.55268      -0.67097
    178.58931      -6.59900
    178.62593      -7.77717
    178.66256       0.91953
    178.69918       0.24110
    178.73581       2.43753
    178.77243       2.00884
    178.80906      -0.41999
    178.84568      -3.97395
    178.88231      -7.40304
    178.91894     -10.83226
    178.95556     -10.76162
    178.99219      -4.06610
    179.02881       2.25429
    179.06544       9.82454
    179.10206       2.26967
    179.13869       4.83966
    179.17531       2.28452
    179.21194       0.85426
    179.24857       2.54886
    179.28519       3.49334
    179.32182       5.18768
    179.35844       6.63190
    179.39507       8.57599
    179.43169       7.14495
    179.46832       9.46378
    179.50494       5.78248
    179.54157       5.60105
    179.57820       5.54450
    179.61482       2.23781
    179.65145      -2.19400
    179.68807      -9.62593
    179.72470     -16.05800
    179.76132     -18.36519
    179.79795     -18.67251
    179.83457     -18.10496
    179.87120     -13.41253
    179.90783     -12.84524
    179.94445      -7.90306
    179.98108     -11.46102
    180.01770     -11.89409
    180.05433      -9.57730
    180.09095     -10.38563
    180.12758      -7.81909
    180.16420      -7.37767
    180.20083      -5.93638
    180.23746      -7.87021
    180.27408     -14.80417
    180.31071     -10.23825
    180.34733      -7.42246
    180.38396      -8.60679
    180.42058      -5.91625
    180.45721      -5.60083
    180.49383      -0.53553
    180.53046      -3.84536
    180.56709      -8.40531
    180.60371     -10.84039
    180.64034      -6.65059
    180.67696      -1.83591
    180.71359      -0.64635
    180.75021      -0.33192
    180.78684      -3.76761
    180.82346       0.67158
    180.86009       3.86064
    180.89672       4.42458
    180.93334       3.23841
    180.96997       5.67710
    181.00659       8.36568
    181.04322      11.55414
    181.07984      10.99247
    181.11647       6.18069
    181.15309      -0.88122
    181.18972       3.55675
    181.22635       2.86960
    181.26297       6.80733
    181.29960       9.11994
    181.33622       9.68243
    181.37285       7.99480
    181.40947       8.05705
    181.44610       0.86918
    181.48272      -2.81881
    181.51935      -3.13192
    181.55598      -3.07015
    181.59260      -1.00849
    181.62923      -2.57196
    181.66585       0.11445
    181.70248       3.42575
    181.73910       2.73693
    181.77573       0.54799
    181.81236      -4.39107
    181.84898      -7.08025
    181.88561      -5.64454
    181.92223      -3.33395
    181.95886      -3.89848
    181.99548      -2.46313
    182.03211      -1.40289
    182.06873       0.90723
    182.10536      -3.40777
    182.14199      -7.09788
    182.17861      -7.16311
    182.21524      -4.72846
    182.25186      -1.04392
    182.28849       2.14050
    182.32511      -0.42520
    182.36174      -3.36601
    182.39836      -4.68193
    182.43499      -4.24798
    182.47162      -2.93913
    182.50824      -6.38041
    182.54487      -1.57179
    182.58149       1.48671
    182.61812       2.67009
    182.65474       2.47836
    182.69137       2.78651
    182.72799      -4.28045
    182.76462      -4.72252
    182.80125      -4.16471
    182.83787      -4.23201
    182.87450      -0.29942
    182.91112      -5.24195
    182.94775      -4.93459
    182.98437      -2.87734
    183.02100      -1.19521
    183.05762      -4.38819
    183.09425     -10.08128
    183.13088     -10.89949
    183.16750     -14.21780
    183.20413     -11.53623
    183.24075     -12.47977
    183.27738      -9.92343
    183.31400      -8.36719
    183.35063      -3.56107
    183.38725      -3.88005
    183.42388      -4.07415
    183.46051      -4.39336
    183.49713      -2.58768
    183.53376      -4.53211
    183.57038      -5.10165
    183.60701      -7.79631
    183.64363      -9.49107
    183.68026      -8.06094
    183.71688      -7.75592
    183.75351      -9.45101
    183.79014      -5.64622
    183.82676      -5.96653
    183.86339      -2.53695
    183.90001      -4.60748
    183.93664      -2.55312
    183.97326      -3.62386
    184.00989      -4.94472
    184.04651      -2.64068
    184.08314       2.28824
    184.11977       2.84206
    184.15639       4.77077
    184.19302       4.57437
    184.22964       8.25287
    184.26627       4.30626
    184.30289       1.60953
    184.33952       3.28771
    184.37614       5.09077
    184.41277       8.89373
    184.44940       6.07158
    184.48602       4.24932
    184.52265       1.92696
    184.55927       0.22949
    184.59590      -3.09308
    184.63252      -4.41576
    184.66915      -9.61355
    184.70577      -8.06144
    184.74240      -7.25944
    184.77903      -9.08255
    184.81565      -7.03076
    184.85228      -7.22907
    184.88890      -8.80249
    184.92553     -11.00102
    184.96215     -12.82465
    184.99878     -12.27338
    185.03540      -8.84722
    185.07203     -12.54617
    185.10866      -8.49521
    185.14528      -6.31937
    185.18191      -4.51862
    185.21853      -6.21798
    185.25516      -4.04244
    185.29178       1.88299
    185.32841       1.05832
    185.36503      -1.76645
    185.40166      -1.34133
    185.43829      -4.41631
    185.47491      -1.99139
    185.51154      -4.69157
    185.54816      -7.26686
    185.58479     -11.09225
    185.62141     -16.16774
    185.65804     -17.86834
    185.69466     -17.69403
    185.73129     -19.51983
    185.76792     -13.22073
    185.80454      -9.42172
    185.84117      -7.99783
    185.87779      -5.94903
    185.91442      -4.77533
    185.95104       1.64827
    185.98767       1.19676
    186.02429       4.12015
    186.06092       3.66845
    186.09755       2.21664
    186.13417       0.51474
    186.17080      -2.31227
    186.20742      -0.38937
    186.24405      -1.09158
    186.28067       1.08112
    186.31730       0.37871
    186.35393       8.30121
    186.39055       9.59861
    186.42718       9.52090
    186.46380       7.19310
    186.50043       9.11520
    186.53705       7.53721
    186.57368      12.08411
    186.61030      14.25592
    186.64693      11.05262
    186.68356      11.47423
    186.72018      11.14575
    186.75681       4.06716
    186.79343       0.61348
    186.83006       0.15970
    186.86668       1.58082
    186.90331       0.62684
    186.93993       0.17277
    186.97656      -5.90640
    187.01319      -9.86066
    187.04981     -11.81502
    187.08644     -13.76948
    187.12306      -9.97404
    187.15969      -9.92869
    187.19631      -8.75843
    187.23294      -7.46328
    187.26956      -2.16821
    187.30619       6.50175
    187.34282       9.29662
    187.37944      14.34140
    187.41607      13.26108
    187.45269      14.43066
    187.48932      10.22515
    187.52594       9.51955
    187.56257       5.68885
    187.59919       4.35806
    187.63582      -1.09783
    187.67245       1.82119
    187.70907      -2.88488
    187.74570      -5.59105
    187.78232      -8.67232
    187.81895      -4.25367
    187.85557      -0.08512
    187.89220       5.20833
    187.92882       6.50170
    187.96545       9.16997
    188.00208       9.46315
    188.03870       6.75623
    188.07533       3.67422
    188.11195       5.46712
    188.14858       6.88493
    188.18520      14.67765
    188.22183      10.97027
    188.25845       8.38780
    188.29508       5.30524
    188.33171       2.09759
    188.36833       1.63985
    188.40496       1.80701
    188.44158       0.97408
    188.47821       8.51607
    188.51483       8.43296
    188.55146      13.72476
    188.58808      11.01647
    188.62471       6.18309
    188.66134       6.84962
    188.69796       5.39106
    188.73459       6.93241
    188.77121       3.84867
    188.80784       1.88983
    188.84446      -1.06909
    188.88109      -2.52810
    188.91771      -1.86220
    188.95434      -5.44639
    188.99097      -6.90566
    189.02759      -0.61503
    189.06422      -0.07449
    189.10084       3.21597
    189.13747       1.63133
    189.17409       5.17161
    189.21072       7.08680
    189.24734      10.75190
    189.28397      12.54191
    189.32060      16.70684
    189.35722      14.62168
    189.39385      15.78642
    189.43047      16.32608
    189.46710      14.49066
    189.50372       8.03015
    189.54035       9.56955
    189.57697       8.23386
    189.61360       9.77309
    189.65023       5.06222
    189.68685       2.97628
    189.72348       0.14024
    189.76010       1.92912
    189.79673      -3.40709
    189.83335      -3.49338
    189.86998      -4.82976
    189.90660      -2.29122
    189.94323      -5.25277
    189.97986      -5.71441
    190.01648      -6.67613
    190.05311      -6.76294
    190.08973      -2.47483
    190.12636       2.68819
    190.16298       5.10113
    190.19961       7.01398
    190.23623       3.42675
    190.27286       5.33944
    190.30949      -0.37297
    190.34611       1.41455
    190.38274      -0.92302
    190.41936       2.23933
    190.45599       0.65159
    190.49261       0.31377
    190.52924       0.35087
    190.56586       1.76288
    190.60249       1.92481
    190.63912       3.58665
    190.67574       6.99841
    190.71237       6.41009
    190.74899       9.69669
    190.78562      10.85820
    190.82224      14.89463
    190.85887      20.18098
    190.89550      21.96725
    190.93212      22.87843
    190.96875      20.78953
    191.00537      16.20055
    191.04200      16.61149
    191.07862      14.77235
    191.11525      15.05812
    191.15187      14.96882
    191.18850      19.62943
    191.22513      16.91496
    191.26175      16.20041
    191.29838       6.86078
    191.33500       2.52107
    191.37163       1.43127
    191.40825      -0.15860
    191.44488       0.25145
    191.48150      -0.96359
    191.51813      -2.92870
    191.55476      -5.39390
    191.59138       1.26583
    191.62801       2.92548
    191.66463       4.58504
    191.70126       6.99453
    191.73788       4.02894
    191.77451       9.56326
    191.81113      10.22251
    191.84776      11.50668
    191.88439      10.16578
    191.92101       7.07479
    191.95764       6.48372
    191.99426       3.14257
    192.03089       3.92635
    192.06751       1.83505
    192.10414       2.49367
    192.14076      -1.97279
    192.17739      -1.31432
    192.21402      -5.28094
    192.25064      -6.49763
    192.28727      -8.33940
    192.32389      -4.68124
    192.36052      -2.77317
    192.39714      -2.24017
    192.43377       1.29275
    192.47039       2.82560
    192.50702       7.23337
    192.54365      14.14106
    192.58027      17.54867
    192.61690      20.95621
    192.65352      25.11367
    192.69015      26.27106
    192.72677      24.67837
    192.76340      21.71061
    192.80002      24.24276
    192.83665      25.64985
    192.87328      26.93185
    192.90990      22.71379
    192.94653      19.87064
    192.98315      18.40242
    193.01978      20.55913
    193.05640      16.34076
    193.09303      12.49732
    193.12965      10.90380
    193.16628      10.43520
    193.20291      10.21654
    193.23953       4.62279
    193.27616      -0.59602
    193.31278      -1.31491
    193.34941      -2.28388
    193.38603       0.62208
    193.42266      -0.47203
    193.45928      -0.69121
    193.49591      -5.91047
    193.53254      -6.50481
    193.56916      -3.22421
    193.60579      -7.06869
    193.64241      -3.41324
    193.67904       1.99213
    193.71566       9.39743
    193.75229      12.55266
    193.78891      15.95782
    193.82554      19.61291
    193.86217      19.14292
    193.89879      23.79786
    193.93542      21.82772
    193.97204      23.23252
    194.00867      21.38724
    194.04529      22.66690
    194.08192      19.07148
    194.11854      10.47599
    194.15517       7.13042
    194.19180       5.15979
    194.22842       3.56409
    194.26505       5.84331
    194.30167       5.87246
    194.33830       8.40155
    194.37492       5.43056
    194.41155       4.45950
    194.44817       2.36337
    194.48480       5.76717
    194.52143       3.29590
    194.55805       7.69956
    194.59468      11.97815
    194.63130      14.38167
    194.66793      12.78512
    194.70455      10.68851
    194.74118      10.46682
    194.77780       9.99506
    194.81443      12.02323
    194.85106       6.67634
    194.88768       6.70437
    194.92431       0.60734
    194.96093       4.13523
    194.99756       0.28806
    195.03418      -2.18418
    195.07081      -3.28149
    195.10743      -0.87886
    195.14406       0.89869
    195.18069      -1.07382
    195.21731       2.82860
    195.25394       0.98095
    195.29056       1.13323
    195.32719      -4.21455
    195.36381      -3.56241
    195.40044      -4.53533
    195.43707      -5.50831
    195.47369      -3.85637
    195.51032       2.92051
    195.54694      13.44732
    195.58357      14.09907
    195.62019      19.25075
    195.65682      16.27736
    195.69344      14.55390
    195.73007      14.58038
    195.76670      11.23179
    195.80332      11.00814
    195.83995       7.65942
    195.87657       7.31063
    195.91320       8.08678
    195.94982       9.73787
    195.98645       6.76388
    196.02307       1.41483
    196.05970       3.81572
    196.09633       3.71654
    196.13295       0.11730
    196.16958       0.89299
    196.20620       0.91861
    196.24283       1.94417
    196.27945       3.09467
    196.31608       3.62010
    196.35270      -1.97953
    196.38933      -2.45423
    196.42596       5.94601
    196.46258       7.09618
    196.49921       6.87129
    196.53583       9.27134
    196.57246      10.42132
    196.60908      11.32124
    196.64571      12.72109
    196.68233       8.24588
    196.71896       9.89561
    196.75559      11.79528
    196.79221      10.94488
    196.82884      14.46942
    196.86546      11.61889
    196.90209      13.89330
    196.93871      13.16765
    196.97534      11.06694
    197.01196       6.34117
    197.04859       8.36533
    197.08522       7.13943
    197.12184       7.28847
    197.15847       7.81244
    197.19509       4.83636
    197.23172       2.48521
    197.26834       1.50900
    197.30497      -5.96727
    197.34159      -2.69361
    197.37822      -4.42000
    197.41485      -5.27146
    197.45147      -3.37297
    197.48810       1.15045
    197.52472      -1.57619
    197.56135       0.82211
    197.59797      -0.27965
    197.63460       1.24353
    197.67122       0.64165
    197.70785       3.53970
    197.74448       2.43770
    197.78110       3.21064
    197.81773       7.85851
    197.85435      10.25633
    197.89098       7.65409
    197.92760       4.30178
    197.96423       4.32442
    198.00085       3.97200
    198.03748       3.36952
    198.07411       1.01698
    198.11073       2.41438
    198.14736       1.56172
    198.18398      -1.16600
    198.22061      -4.39378
    198.25723      -6.99662
    198.29386      -9.47451
    198.33048      -6.20247
    198.36711      -6.43048
    198.40374      -5.15855
    198.44036      -2.38668
    198.47699       4.76013
    198.51361      12.03189
    198.55024      18.42858
    198.58686      20.45022
    198.62349      19.22180
    198.66011      20.49332
    198.69674      17.38979
    198.73337      18.16120
    198.76999      21.05754
    198.80662      19.32884
    198.84324      12.35008
    198.87987       8.87125
    198.91649       8.01738
    198.95312       9.28844
    198.98974      11.43445
    199.02637      12.58040
    199.06300      15.60129
    199.09962      12.62213
    199.13625      10.51792
    199.17287       6.41364
    199.20950      -1.44069
    199.24612      -0.67008
    199.28275      -0.52452
    199.31937      -1.37902
    199.35600       0.76643
    199.39263       6.53682
    199.42925       8.93215
    199.46588      11.20243
    199.50250      11.84766
    199.53913       7.99283
    199.57575      10.88794
    199.61238       7.78300
    199.64901       8.67800
    199.68563      11.19795
    199.72226       8.34284
    199.75888       6.61268
    199.79551       8.38247
    199.83213       8.02720
    199.86876       7.79687
    199.90538       6.31650
    199.94201       3.58606
    199.97864       3.73058
    200.01526       4.75004
    200.05189       2.01944
    200.08851       6.53879
    200.12514       6.05809
    200.16176       8.57734
    200.19839       8.72153
    200.23501      12.49067
    200.27164      11.38475
    200.30827      12.65378
    200.34489      13.79776
    200.38152      12.56669
    200.41814      15.58556
    200.45477      12.22938
    200.49139      16.12315
    200.52802      17.14186
    200.56464      16.91053
    200.60127      15.42914
    200.63790       9.82270
    200.67452       6.96620
    200.71115       4.60966
    200.74777       2.50306
    200.78440       0.77141
    200.82102       1.91471
    200.85765      -0.56705
    200.89427       1.32615
    200.93090       0.84429
    200.96753      -2.38761
    201.00415      -0.24457
    201.04078       4.77342
    201.07740       5.79136
    201.11403       7.05924
    201.15065      11.95208
    201.18728      11.34487
    201.22390      13.48760
    201.26053      12.63029
    201.29716      14.39792
    201.33378      11.41551
    201.37041       9.30804
    201.40703       4.95052
    201.44366       7.21796
    201.48028       5.86034
    201.51691       0.12768
    201.55353      -2.23004
    201.59016      -0.83781
    201.62679       2.30438
    201.66341       2.69651
    201.70004       5.21360
    201.73666       5.98064
    201.77329      10.49762
    201.80991      12.38956
    201.84654      14.03145
    201.88316      18.29829
    201.91979      18.81508
    201.95642      19.70682
    201.99304      16.47351
    202.02967       9.99016
    202.06629       8.13176
    202.10292       6.39831
    202.13954       1.53981
    202.17617       1.55626
    202.21279       5.44766
    202.24942       8.58902
    202.28605       5.48032
    202.32267       7.12158
    202.35930       6.38780
    202.39592      11.65396
    202.43255      10.42008
    202.46917       8.43615
    202.50580       9.95217
    202.54242      10.84314
    202.57905      10.73407
    202.61568       8.12495
    202.65230       8.64079
    202.68893       7.15657
    202.72555       2.92231
    202.76218       4.31301
    202.79880       1.20365
    202.83543      -0.78075
    202.87205       5.85981
    202.90868       8.25032
    202.94531       8.51578
    202.98193      13.90619
    203.01856       9.79656
    203.05518      17.18688
    203.09181      13.95216
    203.12843      11.21739
    203.16506      11.48258
    203.20168      13.49772
    203.23831      16.51281
    203.27494      16.90286
    203.31156      16.54287
    203.34819      16.93283
    203.38481      16.69774
    203.42144      15.96261
    203.45806      11.60243
    203.49469       6.74221
    203.53131       5.00695
    203.56794       9.77163
    203.60457      10.53628
    203.64119      11.05088
    203.67782      11.81544
    203.71444      13.70495
    203.75107      18.59441
    203.78769      21.73384
    203.82432      20.99821
    203.86094      20.38755
    203.89757      15.02684
    203.93420      13.16609
    203.97082      10.18029
    204.00745       6.06945
    204.04407       2.83357
    204.08070       6.47264
    204.11732       8.48667
    204.15395       8.25066
    204.19058       6.51460
    204.22720       2.65350
    204.26383      -1.83264
    204.30045      -4.31883
    204.33708      -8.68006
    204.37370      -7.79133
    204.41033      -7.02764
    204.44695      -7.13900
    204.48358      -6.12540
    204.52021      -4.48684
    204.55683      -5.72332
    204.59346      -1.08485
    204.63008      -6.19641
    204.66671      -5.93302
    204.70333      -9.16968
    204.73996     -11.65637
    204.77658     -13.39311
    204.81321     -12.75488
    204.84984     -10.86670
    204.88646      -9.47856
    204.92309      -8.59046
    204.95971      -6.32741
    204.99634      -6.31439
    205.03296      -5.92641
    205.06959      -5.28848
    205.10621      -0.27559
    205.14284       0.11226
    205.17947       3.50007
    205.21609       6.01284
    205.25272       5.40057
    205.28934       3.53826
    205.32597       2.17591
    205.36259       2.93852
    205.39922       5.20109
    205.43584       8.33862
    205.47247      10.85110
    205.50910      14.36355
    205.54572      18.25096
    205.58235      18.63832
    205.61897      21.65065
    205.65560      23.78794
    205.69222      25.05019
    205.72885      24.93740
    205.76547      22.07457
    205.80210      20.96170
    205.83873      14.47379
    205.87535      10.73584
    205.91198      14.49785
    205.94860      11.75983
    205.98523       9.14676
    206.02185       5.78366
    206.05848       6.79552
    206.09510       6.43233
    206.13173       4.56911
    206.16836       3.70585
    206.20498       1.96756
    206.24161       2.60422
    206.27823       0.24085
    206.31486      -5.74756
    206.35148     -11.11101
    206.38811     -13.84950
    206.42473     -15.83803
    206.46136     -16.70159
    206.49799     -14.44019
    206.53461     -10.05383
    206.57124      -7.04251
    206.60786       3.46877
    206.64449       7.73002
    206.68111      10.49123
    206.71774       8.87741
    206.75436       9.01354
    206.79099      11.64964
    206.82762      10.91070
    206.86424      10.92173
    206.90087       9.18272
    206.93749       8.19367
    206.97412       5.95458
    207.01074       1.34046
    207.04737      -3.64870
    207.08399      -3.63789
    207.12062      -9.12712
    207.15725      -7.74139
    207.19387      -3.48070
    207.23050       0.77996
    207.26712       4.29059
    207.30375       9.92617
    207.34037      17.18673
    207.37700      21.32224
    207.41362      23.20772
    207.45025      23.96817
    207.48688      24.60358
    207.52350      24.61395
    207.56013      23.87429
    207.59675      24.25959
    207.63338      21.89486
    207.67000      19.65509
    207.70663      18.91529
    207.74325      17.67545
    207.77988      16.43558
    207.81651      13.94567
    207.85313      17.58073
    207.88976      20.09075
    207.92638      17.85074
    207.96301      20.11069
    207.99963      13.12061
    208.03626       6.88050
    208.07288       8.01534
    208.10951       3.65016
    208.14614       0.03494
    208.18276      -0.08031
    208.21939       1.92941
    208.25601       3.43909
    208.29264       0.07373
    208.32926       1.45834
    208.36589      -1.15708
    208.40251      -3.89753
    208.43914      -3.76302
    208.47577      -1.12854
    208.51239      -4.74410
    208.54902      -2.10969
    208.58564      -2.47531
    208.62227       1.40904
    208.65889       2.54335
    208.69552       3.05263
    208.73215       2.06187
    208.76877       5.44609
    208.80540       4.95527
    208.84202       2.46441
    208.87865       3.47353
    208.91527       6.23261
    208.95190       8.86666
    208.98852       6.75068
    209.02515       7.00966
    209.06178       7.26862
    209.09840       5.77754
    209.13503       6.78643
    209.17165       2.67028
    209.20828      -1.07089
    209.24490      -5.31210
    209.28153     -10.42834
    209.31815     -15.29461
    209.35478     -16.28591
    209.39141     -19.40224
    209.42803     -19.14361
    209.46466     -16.51001
    209.50128      -9.75143
    209.53791      -3.36789
    209.57453      -1.48438
    209.61116       2.14910
    209.64778      -0.34246
    209.68441       2.29096
    209.72104       4.17435
    209.75766       9.93270
    209.79429       9.81602
    209.83091      14.32432
    209.86754      16.20758
    209.90416      13.71581
    209.94079       8.84901
    209.97741       3.48219
    210.01404       0.11533
    210.05067      -3.00156
    210.08729      -2.24348
    210.12392       1.01457
    210.16054       4.77259
    210.19717       3.15558
    210.23379       4.66354
    210.27042       1.67147
    210.30704      -1.19563
    210.34367      -0.31275
    210.38030      -1.17991
    210.41692      -2.67210
    210.45355      -2.28932
    210.49017      -1.40656
    210.52680      -0.89884
    210.56342       0.23386
    210.60005       7.49152
    210.63667      10.74916
    210.67330      16.00677
    210.70993      15.76435
    210.74655      17.14690
    210.78318      15.90442
    210.81980      13.41191
    210.85643       5.91938
    210.89305       4.92682
    210.92968       3.68422
    210.96630       0.94160
    211.00293       2.82395
    211.03956       3.45627
    211.07618       4.21357
    211.11281       3.09583
    211.14943       3.85307
    211.18606       6.61028
    211.22268       6.24247
    211.25931       7.99962
    211.29593       3.25675
    211.33256       3.76384
    211.36919       4.02092
    211.40581       0.52796
    211.44244       0.40998
    211.47906       0.54196
    211.51569       1.04892
    211.55231      -2.81914
    211.58894      -6.31223
    211.62556      -4.80536
    211.66219      -3.42350
    211.69882      -0.16668
    211.73544      -0.53488
    211.77207       3.97189
    211.80869      10.47864
    211.84532      12.61036
    211.88194      16.11705
    211.91857      13.87371
    211.95519       8.13035
    211.99182       2.76196
    212.02845      -0.48145
    212.06507      -3.22489
    212.10170      -6.59336
    212.13832      -6.46185
    212.17495     -10.58037
    212.21157     -11.82392
    212.24820     -12.94249
    212.28482     -14.06109
    212.32145     -14.30471
    212.35808      -9.04836
    212.39470      -6.41703
    212.43133      -4.41073
    212.46795      -2.40446
    212.50458       1.35179
    212.54120       0.85801
    212.57783       3.98921
    212.61445       2.62038
    212.65108      10.00153
    212.68771      10.00765
    212.72433      11.51375
    212.76096      12.76982
    212.79758      14.02587
    212.83421      10.78189
    212.87083       7.91289
    212.90746       0.91886
    212.94408       0.42481
    212.98071      -1.69427
    213.01734      -1.18837
    213.05396      -2.18250
    213.09059      -7.05165
    213.12721      -7.92082
    213.16384      -5.04002
    213.20046      -4.03425
    213.23709      -3.40349
    213.27372      -2.02276
    213.31034       0.85794
    213.34697      -0.76138
    213.38359       1.86928
    213.42022       0.87491
    213.45684       2.38052
    213.49347       3.38610
    213.53009       3.01667
    213.56672       8.39720
    213.60335      11.15272
    213.63997       7.03321
    213.67660       1.78868
    213.71322      -0.45588
    213.74985       0.92454
    213.78647       1.67994
    213.82310       4.93531
    213.85972       4.81567
    213.89635       4.82099
    213.93298       8.57630
    213.96960      11.70658
    214.00623      14.83684
    214.04285      13.09208
    214.07948      10.97229
    214.11610       4.97749
    214.15273       4.85766
    214.18935       5.86280
    214.22598       4.36793
    214.26261       4.87303
    214.29923       8.62811
    214.33586       7.13317
    214.37248       8.76320
    214.40911       8.51821
    214.44573       7.64821
    214.48236       6.40317
    214.51898       3.78312
    214.55561       1.91305
    214.59224      -2.33205
    214.62886      -6.32717
    214.66549      -3.57231
    214.70211      -4.19247
    214.73874      -4.31265
    214.77536      -4.43286
    214.81199      -6.67808
    214.84861      -8.54833
    214.88524      -9.16860
    214.92187      -5.91389
    214.95849      -5.78420
    214.99512      -6.40453
    215.03174      -0.77488
    215.06837       3.72974
    215.10499       7.98435
    215.14162      13.98893
    215.17824      14.24349
    215.21487      14.99804
    215.25150      12.87756
    215.28812      10.63206
    215.32475      10.13654
    215.36137       8.51600
    215.39800       8.14544
    215.43462       5.77486
    215.47125       6.40426
    215.50787       4.90864
    215.54450       6.91299
    215.58113       7.04233
    215.61775       3.79665
    215.65438       1.42595
    215.69100      -2.94477
    215.72763      -0.69051
    215.76425      -3.68628
    215.80088      -6.18206
    215.83750      -5.55286
    215.87413      -4.17368
    215.91076       2.83048
    215.94738       2.70962
    215.98401       4.08874
    216.02063       8.96784
    216.05726      10.84693
    216.09388      10.35099
    216.13051       6.98003
    216.16713       5.10906
    216.20376       4.11306
    216.24039       0.61705
    216.27701       0.49602
    216.31364       3.37496
    216.35026      -1.62111
    216.38689      -5.24220
    216.42351      -6.73831
    216.46014     -12.35943
    216.49676      -7.85558
    216.53339      -5.22674
    216.57002      -2.09793
    216.60664      -4.34413
    216.64327      -3.21535
    216.67989      -0.96158
    216.71652      -4.20784
    216.75314      -5.57912
    216.78977       0.29959
    216.82639      -2.32172
    216.86302       3.43195
    216.89965       3.68560
    216.93627       4.18924
    216.97290       3.19286
    217.00952       7.69645
    217.04615       8.95004
    217.08277      10.95360
    217.11940       8.83215
    217.15602       7.33567
    217.19265       8.33918
    217.22928       7.84268
    217.26590      -1.15385
    217.30253      -2.65039
    217.33915      -6.27195
    217.37578     -11.76852
    217.41240     -11.26512
    217.44903      -8.88673
    217.48565     -10.63336
    217.52228      -7.63000
    217.55891      -1.00166
    217.59553       3.12666
    217.63216       5.50496
    217.66878       8.00825
    217.70541       5.88652
    217.74203      10.63978
    217.77866       9.89301
    217.81529       9.02123
    217.85191       5.77444
    217.88854       6.02763
    217.92516       6.90580
    217.96179       6.90895
    217.99841       9.66209
    218.03504       9.79021
    218.07166       6.66832
    218.10829      12.29641
    218.14492       5.17448
    218.18154       5.55254
    218.21817       6.68058
    218.25479       1.80861
    218.29142       1.06162
    218.32804      -1.81039
    218.36467      -2.80741
    218.40129      -5.55445
    218.43792      -5.92650
    218.47455      -5.67357
    218.51117      -6.67065
    218.54780      -7.54276
    218.58442      -8.53987
    218.62105      -4.66200
    218.65767      -4.78415
    218.69430      -3.78131
    218.73092      -0.77849
    218.76755      -2.52568
    218.80418       0.10212
    218.84080       0.10489
    218.87743      -3.64234
    218.91405      -8.38960
    218.95068      -4.76186
    218.98730      -5.00914
    219.02393      -3.00644
    219.06055      -1.87875
    219.09718      -4.50108
    219.13381      -3.87342
    219.17043      -6.87078
    219.20706      -4.11814
    219.24368     -12.11553
    219.28031     -16.98793
    219.31693     -16.98534
    219.35356     -11.60777
    219.39018      -9.23021
    219.42681      -9.72767
    219.46344     -10.60014
    219.50006      -7.09762
    219.53669      -1.84512
    219.57331       1.65736
    219.60994       5.90984
    219.64656       8.53730
    219.68319       3.41474
    219.71981       4.04217
    219.75644      -1.70541
    219.79307      -8.95301
    219.82969     -13.45061
    219.86632     -16.57324
    219.90294     -11.69588
    219.93957     -14.06853
    219.97619     -16.31619
    220.01282     -14.43887
    220.04944     -13.43656
    220.08607     -16.93426
    220.12270     -15.43198
    220.15932     -11.67971
    220.19595     -12.80245
    220.23257     -11.05021
    220.26920      -8.92298
    220.30582      -6.79576
    220.34245      -6.66856
    220.37907     -10.16637
    220.41570      -9.91419
    220.45233     -10.91202
    220.48895      -9.90987
    220.52558     -11.90773
    220.56220     -16.28061
    220.59883     -14.15349
    220.63545     -14.02639
    220.67208     -10.77430
    220.70870     -11.14722
    220.74533     -11.39516
    220.78196      -9.89311
    220.81858     -10.89106
    220.85521     -11.63904
    220.89183     -11.13702
    220.92846     -12.38502
    220.96508      -5.75803
    221.00171      -5.25605
    221.03833      -1.87908
    221.07496      -6.25213
    221.11159      -7.12518
    221.14821      -6.99825
    221.18484      -1.99633
    221.22146       3.00557
    221.25809       3.88247
    221.29471       3.63435
    221.33134       5.63623
    221.36796       2.01309
    221.40459      -0.61006
    221.44122       1.14177
    221.47784       1.64360
    221.51447       2.14542
    221.55109       1.52222
    221.58772      -0.10099
    221.62434      -0.84921
    221.66097      -0.72244
    221.69759       1.77932
    221.73422       0.78107
    221.77085       0.03281
    221.80747       0.53453
    221.84410      -2.08876
    221.88072       4.03795
    221.91735       4.03964
    221.95397       6.79132
    221.99060       3.41799
    222.02723       3.29465
    222.06385       1.04630
    222.10048       1.54794
    222.13710       1.42457
    222.17373       2.42619
    222.21035       2.17779
    222.24698       1.55439
    222.28360       3.18098
    222.32023      -1.56745
    222.35686      -0.81588
    222.39348      -0.68933
    222.43011      -3.81278
    222.46673      -7.18625
    222.50336      -8.55972
    222.53998     -12.30821
    222.57661     -10.30670
    222.61323      -8.05521
    222.64986      -7.17872
    222.68649      -9.80225
    222.72311      -8.30079
    222.75974      -6.42433
    222.79636      -3.79788
    222.83299      -1.67145
    222.86961       1.32998
    222.90624      -0.16861
    222.94286       2.95780
    222.97949       1.83420
    223.01612       0.46058
    223.05274       0.33696
    223.08937      -0.53667
    223.12599      -0.53531
    223.16262      -1.15896
    223.19924       2.96738
    223.23587       3.34371
    223.27249      10.72003
    223.30912      12.34634
    223.34575      12.59765
    223.38237       9.72394
    223.41900       6.97523
    223.45562       6.72650
    223.49225       8.72777
    223.52887      10.72903
    223.56550      12.60528
    223.60212      12.10652
    223.63875      13.48275
    223.67538       6.73398
    223.71200       0.36019
    223.74863      -3.63860
    223.78525      -2.51240
    223.82188       0.98878
    223.85850       3.23996
    223.89513       0.49114
    223.93175      -3.00770
    223.96838      -2.50654
    224.00501      -4.50540
    224.04163      -4.25426
    224.07826      -4.37813
    224.11488      -3.87701
    224.15151      -0.62589
    224.18813       4.87521
    224.22476      12.87631
    224.26138      14.62740
    224.29801      13.25348
    224.33464      17.25456
    224.37126      16.75562
    224.40789      19.00668
    224.44451      18.75773
    224.48114      17.75877
    224.51776      18.25981
    224.55439      15.38584
    224.59101      10.26185
    224.62764      10.13787
    224.66427      12.51387
    224.70089      14.51487
    224.73752      19.39085
    224.77414      18.14184
    224.81077      16.64281
    224.84739      16.14378
    224.88402      14.76974
    224.92064      11.27069
    224.95727       5.14664
    224.99390       1.14757
    225.03052      -0.22650
    225.06715      -1.10057
    225.10377      -2.72466
    225.14040      -1.59875
    225.17702      -4.47285
    225.21365     -11.22195
    225.25027     -11.59606
    225.28690     -11.97018
    225.32353      -9.46931
    225.36015      -7.34344
    225.39678      -5.09258
    225.43340      -7.59172
    225.47003      -5.71587
    225.50665     -10.09003
    225.54328     -16.21420
    225.57990     -13.58837
    225.61653     -15.33755
    225.65316     -13.46174
    225.68978     -14.58593
    225.72641     -10.58512
    225.76303     -10.33433
    225.79966      -5.58354
    225.83628      -6.33276
    225.87291      -4.95698
    225.90953      -3.45621
    225.94616      -0.45544
    225.98279       2.67031
    226.01941       3.42107
    226.05604       0.54681
    226.09266      -3.82745
    226.12929      -6.20171
    226.16591      -9.95099
    226.20254      -9.82526
    226.23916      -9.07455
    226.27579     -11.94884
    226.31242     -10.44813
    226.34904      -6.82243
    226.38567      -4.82174
    226.42229      -3.69605
    226.45892       2.05463
    226.49554       1.93031
    226.53217       1.30598
    226.56880      -1.06836
    226.60542      -3.31770
    226.64205      -5.69204
    226.67867      -9.69139
    226.71530     -12.94075
    226.75192     -14.56511
    226.78855      -9.43948
    226.82517     -11.43885
    226.86180      -7.56323
    226.89843      -6.18761
    226.93505      -0.68700
    226.97168       1.06361
    227.00830      -0.06079
    227.04493      -3.31019
    227.08155       1.94040
    227.11818       0.06599
    227.15480      -2.30843
    227.19143      -3.30785
    227.22806      -4.80728
    227.26468      -3.43171
    227.30131      -3.55615
    227.33793      -6.30559
    227.37456      -3.43004
    227.41118      -7.80449
    227.44781      -9.05395
    227.48443      -6.80341
    227.52106      -6.42787
    227.55769      -3.80234
    227.59431      -6.05181
    227.63094      -9.42629
    227.66756     -13.17578
    227.70419     -13.92526
    227.74081      -5.67475
    227.77744      -3.67425
    227.81406       0.82625
    227.85069       4.07675
    227.88732      -1.92276
    227.92394      -0.42228
    227.96057       1.20321
    227.99719      -0.54631
    228.03382      -5.79584
    228.07044      -7.17037
    228.10707      -7.66990
    228.14369      -4.04444
    228.18032      -1.41898
    228.21695      -1.29352
    228.25357       1.58193
    228.29020       0.45738
    228.32682      -2.16718
    228.36345      -4.54174
    228.40007     -11.66630
    228.43670     -13.66587
    228.47332     -14.79044
    228.50995     -14.66502
    228.54658      -9.53959
    228.58320     -11.28918
    228.61983      -6.41376
    228.65645      -3.78835
    228.69308      -1.03794
    228.72970      -0.28754
    228.76633      -2.03714
    228.80295      -5.03674
    228.83958      -4.53634
    228.87621      -4.78595
    228.91283      -2.41056
    228.94946      -3.78518
    228.98608      -4.90980
    229.02271      -6.65942
    229.05933     -10.78404
    229.09596     -14.03367
    229.13258     -17.90830
    229.16921     -15.65794
    229.20584     -15.90757
    229.24246      -7.15721
    229.27909     -10.78185
    229.31571     -10.53150
    229.35234      -9.15615
    229.38896      -9.03080
    229.42559      -7.40545
    229.46221      -5.15511
    229.49884      -4.65477
    229.53547      -2.40443
    229.57209      -3.15409
    229.60872      -3.77876
    229.64534      -3.40343
    229.68197      -4.02810
    229.71859      -1.15277
    229.75522       2.47255
    229.79184      -0.40213
    229.82847      -0.52681
    229.86510      -1.15150
    229.90172      -0.65118
    229.93835      -1.52587
    229.97497       1.97444
    230.01160       3.34974
    230.04822       0.35005
    230.08485      -1.14965
    230.12147      -1.52435
    230.15810       1.47595
    230.19473       0.85124
    230.23135      -0.39846
    230.26798       3.47683
    230.30460       7.22712
    230.34123       6.60241
    230.37785       6.10269
    230.41448       5.22798
    230.45110       5.97826
    230.48773       3.85354
    230.52436       0.97882
    230.56098      -0.77090
    230.59761      -4.52063
    230.63423      -3.89536
    230.67086      -4.27009
    230.70748      -9.26982
    230.74411      -9.64455
    230.78073      -9.64428
    230.81736      -7.51902
    230.85399      -8.14375
    230.89061     -11.76849
    230.92724      -8.14323
    230.96386      -4.89297
    231.00049       4.10729
    231.03711       5.85754
    231.07374       6.10780
    231.11037       3.23305
    231.14699       1.60831
    231.18362      -0.14144
    231.22024      -4.51619
    231.25687      -5.76594
    231.29349     -12.01570
    231.33012     -15.64045
    231.36674     -19.89021
    231.40337     -17.51496
    231.44000     -23.63972
    231.47662     -19.76448
    231.51325     -14.76424
    231.54987     -11.26399
    231.58650     -13.01375
    231.62312     -13.01352
    231.65975     -12.63828
    231.69637      -7.63804
    231.73300      -5.51281
    231.76963      -3.26257
    231.80625      -5.26234
    231.84288      -2.88710
    231.87950      -0.26187
    231.91613       1.23836
    231.95275       1.61359
    231.98938      -1.51118
    232.02600      -3.01095
    232.06263      -4.51072
    232.09926      -9.51049
    232.13588     -10.76026
    232.17251     -10.88503
    232.20913     -12.25980
    232.24576     -12.75958
    232.28238      -9.00935
    232.31901      -8.13412
    232.35563     -10.13390
    232.39226      -6.88367
    232.42889      -4.25844
    232.46551      -4.75822
    232.50214      -7.38299
    232.53876     -11.38277
    232.57539     -11.88254
    232.61201      -8.63232
    232.64864      -8.38210
    232.68526      -7.00687
    232.72189     -10.38165
    232.75852     -11.75642
    232.79514     -11.63120
    232.83177      -9.63097
    232.86839     -10.50575
    232.90502     -12.38052
    232.94164     -12.25530
    232.97827     -11.25508
    233.01489      -5.87985
    233.05152      -7.50463
    233.08815      -5.37940
    233.12477      -4.25418
    233.16140      -0.50395
    233.19802      -0.75372
    233.23465      -0.12850
    233.27127      -1.12827
    233.30790      -0.12804
    233.34452       3.87218
    233.38115      10.49741
    233.41778      12.62264
    233.45440      12.37287
    233.49103      14.62310
    233.52765      14.62333
    233.56428      12.37356
    233.60090       8.62379
    233.63753       5.87402
    233.67415       8.49925
    233.71078       7.99948
    233.74741       3.74972
    233.78403      -5.00005
    233.82066      -7.49981
    233.85728      -5.24958
    233.89391      -4.62434
    233.93053      -1.49911
    233.96716       0.50113
    234.00378      -0.74863
    234.04041      -2.12339
    234.07704      -3.49815
    234.11366       2.12709
    234.15029       1.62734
    234.18691      -1.24742
    234.22354      -6.24718
    234.26016      -7.49693
    234.29679     -10.99668
    234.33341     -10.99644
    234.37004      -9.74619
    234.40667      -7.37094
    234.44329      -1.49569
    234.47992       2.25456
    234.51654       1.87982
    234.55317       3.50507
    234.58979       2.00533
    234.62642       1.25559
    234.66304      -0.11916
    234.69967       3.38110
    234.73630       0.25636
    234.77292       1.00663
    234.80955      -2.61811
    234.84617      -6.49284
    234.88280      -6.49258
    234.91942      -5.11731
    234.95605      -3.61704
    234.99267      -5.11677
    235.02930      -7.61650
    235.06593     -10.11622
    235.10255     -11.24094
    235.13918     -10.36567
    235.17580     -12.99039
    235.21243     -15.74011
    235.24905     -18.36482
    235.28568     -16.23954
    235.32230     -14.48926
    235.35893     -16.73897
    235.39556     -17.23868
    235.43218     -20.36339
    235.46881     -21.98809
    235.50543     -22.98780
    235.54206     -25.36250
    235.57868     -23.98720
    235.61531     -21.98691
    235.65194     -23.11160
    235.68856     -20.61130
    235.72519     -19.86099
    235.76181     -14.86068
    235.79844     -12.48537
    235.83506      -9.98506
    235.87169      -9.85975
    235.90831      -8.23443
    235.94494      -8.10911
    235.98157      -7.60879
    236.01819     -10.60847
    236.05482      -9.60814
    236.09144      -9.98281
    236.12807      -9.23248
    236.16469      -4.73215
    236.20132      -2.48182
    236.23794      -1.23148
    236.27457      -2.10614
    236.31120      -1.23080
    236.34782      -0.60546
    236.38445      -3.48011
    236.42107      -5.72977
    236.45770      -6.85442
    236.49432     -12.85406
    236.53095     -11.10371
    236.56757     -12.35335
    236.60420     -11.10299
    236.64083     -13.47762
    236.67745     -18.22726
    236.71408     -19.60189
    236.75070     -16.60152
    236.78733     -12.35115
    236.82395      -6.72577
    236.86058      -5.22540
    236.89720     -10.60001
    236.93383     -11.22463
    236.97046      -7.84924
    237.00708      -6.09886
    237.04371      -1.97346
    237.08033      -1.84807
    237.11696       2.15233
    237.15358       3.27773
    237.19021       2.27813
    237.22683       0.52854
    237.26346       3.02895
    237.30009       6.52936
    237.33671       3.40477
    237.37334       1.28019
    237.40996       4.40561
    237.44659       2.65604
    237.48321       3.53146
    237.51984       3.15689
    237.55646       0.03232
    237.59309       0.15776
    237.62972       3.03320
    237.66634       5.03364
    237.70297       1.90909
    237.73959       0.15953
    237.77622       1.53498
    237.81284       2.53544
    237.84947       1.03590
    237.88609       3.28636
    237.92272       1.78682
    237.95935       0.78729
    237.99597       0.53776
    238.03260       2.66323
    238.06922       0.53871
    238.10585      -3.58581
    238.14247      -7.46033
    238.17910      -7.20984
    238.21572       1.16565
    238.25235       1.16615
    238.28898       0.91664
    238.32560      -1.95786
    238.36223     -10.70735
    238.39885     -15.20684
    238.43548     -20.95633
    238.47210     -22.08082
    238.50873     -23.33030
    238.54535     -21.95478
    238.58198     -19.95425
    238.61861     -18.95372
    238.65523     -14.95319
    238.69186     -13.82766
    238.72848     -13.82712
    238.76511     -13.32657
    238.80173     -11.57602
    238.83836      -4.07547
    238.87498       2.17508
    238.91161       5.80064
    238.94824       9.55120
    238.98486       4.92677
    239.02149       3.42734
    239.05811      -3.94709
    239.09474      -7.82151
    239.13136     -11.19593
    239.16799     -15.94535
    239.20461     -13.69476
    239.24124     -11.31917
    239.27787     -10.56857
    239.31449      -5.69297
    239.35112      -4.94237
    239.38774      -1.81676
    239.42437      -1.69115
    239.46099       0.68447
    239.49762      -0.68991
    239.53424      -0.93928
    239.57087      -2.06366
    239.60750      -3.31302
    239.64412      -6.81239
    239.68075      -8.06175
    239.71737     -10.06110
    239.75400      -9.43545
    239.79062     -12.05980
    239.82725      -7.68414
    239.86387      -7.43348
    239.90050      -9.05782
    239.93713      -9.80715
    239.97375      -5.80647
    240.01038      -4.93079
    240.04700      -6.05511
    240.08363      -6.42943
    240.12025      -5.30373
    240.15688      -7.42804
    240.19351     -12.80234
    240.23013      -9.92664
    240.26676     -10.30093
    240.30338      -8.05021
    240.34001     -10.79950
    240.37663     -17.54878
    240.41326     -22.92305
    240.44988     -30.92232
    240.48651     -31.54659
    240.52314     -31.92085
    240.55976     -30.79510
    240.59639     -24.29436
    240.63301     -22.91860
    240.66964     -19.29284
    240.70626     -13.91708
    240.74289      -9.41632
    240.77951      -7.54055
    240.81614      -6.78977
    240.85277      -6.16399
    240.88939      -6.53821
    240.92602      -6.78742
    240.96264      -9.03662
    240.99927      -9.78582
    241.03589      -8.91002
    241.07252     -10.15921
    241.10914     -14.40840
    241.14577     -18.90758
    241.18240     -18.03176
    241.21902     -18.40593
    241.25565     -13.65510
    241.29227     -11.27926
    241.32890     -10.65342
    241.36552      -8.40258
    241.40215      -1.65173
    241.43877       1.72413
    241.47540      -2.65001
    241.51203      -6.64914
    241.54865      -6.89827
    241.58528      -4.89740
    241.62190      -3.14652
    241.65853      -4.64563
    241.69515      -9.39474
    241.73178     -10.64385
    241.76840      -6.64295
    241.80503      -6.39204
    241.84166      -6.26613
    241.87828      -5.89022
    241.91491      -2.26430
    241.95153      -0.88837
    241.98816      -1.38744
    242.02478      -0.38651
    242.06141       2.48943
    242.09803       1.61538
    242.13466       0.74133
    242.17129       0.74228
    242.20791      -3.00676
    242.24454      -5.63079
    242.28116      -4.75482
    242.31779      -4.62884
    242.35441      -6.75286
    242.39104      -7.62688
    242.42766      -6.37588
    242.46429      -6.37489
    242.50092      -8.24888
    242.53754      -4.12288
    242.57417      -4.12186
    242.61079       0.37915
    242.64742       3.00518
    242.68404       0.50621
    242.72067       2.25724
    242.75729       1.13328
    242.79392      -2.11568
    242.83055     -11.48963
    242.86717     -13.48857
    242.90380     -19.11251
    242.94042     -19.61145
    242.97705     -17.73537
    243.01367     -14.35930
    243.05030     -16.98322
    243.08692     -19.85712
    243.12355     -17.10603
    243.16018     -16.60493
    243.19680     -15.47883
    243.23343     -18.22772
    243.27005     -14.72661
    243.30668     -12.97549
    243.34330     -13.22436
    243.37993     -11.97323
    243.41655     -10.59709
    243.45318      -7.59595
    243.48981      -9.09480
    243.52643     -12.71865
    243.56306     -15.21749
    243.59968     -16.34132
    243.63631     -18.21515
    243.67293     -21.96397
    243.70956     -27.33779
    243.74618     -29.83661
    243.78281     -30.58541
    243.81944     -26.08421
    243.85606     -22.33301
    243.89269     -16.95680
    243.92931     -13.58058
    243.96594     -13.45436
    244.00256     -13.82813
    244.03919     -18.57690
    244.07581     -16.45066
    244.11244     -12.44942
    244.14907     -11.07317
    244.18569     -11.82191
    244.22232      -8.44565
    244.25894     -11.44438
    244.29557      -9.31811
    244.33219     -11.94183
    244.36882     -11.81554
    244.40545     -12.31425
    244.44207      -8.93795
    244.47870      -4.81165
    244.51532      -3.18534
    244.55195      -5.30903
    244.58857      -5.80771
    244.62520     -11.80638
    244.66182     -12.93005
    244.69845     -16.67871
    244.73508     -17.05236
    244.77170     -19.42601
    244.80833     -20.29966
    244.84495     -17.92330
    244.88158     -16.67193
    244.91820     -16.92055
    244.95483     -11.41917
    244.99145     -10.54279
    245.02808      -5.79140
    245.06471      -5.66500
    245.10133      -8.53859
    245.13796     -13.16218
    245.17458     -12.78577
    245.21121     -12.03434
    245.24783     -10.40791
    245.28446      -4.53148
    245.32108      -4.40504
    245.35771      -2.65359
    245.39434      -2.90214
    245.43096       0.22432
    245.46759      -0.14921
    245.50421       4.47726
    245.54084       3.85373
    245.57746       2.60522
    245.61409      -1.01829
    245.65071      -3.14180
    245.68734      -7.51529
    245.72397     -10.38879
    245.76059      -7.63727
    245.79722       0.36425
    245.83384       0.74078
    245.87047       1.36731
    245.90709      -0.38115
    245.94372      -3.37961
    245.98034      -9.50305
    246.01697     -12.37649
    246.05360     -13.24993
    246.09022     -12.49836
    246.12685      -9.74678
    246.16347     -13.99520
    246.20010     -12.11861
    246.23672      -8.36701
    246.27335      -0.24041
    246.30997       4.01120
    246.34660       8.01281
    246.38323       8.88943
    246.41985       8.89106
    246.45648      13.64270
    246.49310      13.76934
    246.52973       8.77098
    246.56635       5.89764
    246.60298       1.52430
    246.63960      -2.09904
    246.67623      -4.22236
    246.71286     -10.09569
    246.74948     -10.84400
    246.78611     -13.84231
    246.82273     -17.84061
    246.85936     -18.96390
    246.89598     -17.96219
    246.93261     -21.83547
    246.96923     -23.20875
    247.00586     -22.08202
    247.04249     -19.45528
    247.07911     -18.20354
    247.11574     -19.95179
    247.15236     -18.45003
    247.18899     -15.32327
    247.22561     -13.69650
    247.26224     -12.81972
    247.29886     -16.31794
    247.33549     -15.31615
    247.37212     -15.93935
    247.40874     -16.81255
    247.44537     -13.81074
    247.48199      -9.43393
    247.51862      -6.80711
    247.55524      -5.05528
    247.59187      -3.42844
    247.62849      -3.80160
    247.66512      -2.17475
    247.70175       2.57711
    247.73837       1.45397
    247.77500       2.20584
    247.81162      -0.66729
    247.84825      -3.16541
    247.88487       0.33648
    247.92150       0.71338
    247.95812       1.71528
    247.99475       0.46719
    248.03138       2.59410
    248.06800       3.97102
    248.10463      -0.52705
    248.14125      -2.90011
    248.17788      -3.39817
    248.21450      -7.14622
    248.25113      -5.64427
    248.28775      -3.51730
    248.32438      -2.64034
    248.36101       0.11164
    248.39763      -0.76138
    248.43426      -3.50939
    248.47088      -4.88239
    248.50751     -11.13039
    248.54413     -14.25338
    248.58076     -12.75136
    248.61738     -13.24934
    248.65401     -10.49731
    248.69064      -8.37028
    248.72726      -3.99323
    248.76389       0.88382
    248.80051      -0.11413
    248.83714       0.76294
    248.87376       1.76501
    248.91039       2.89209
    248.94702       1.76917
    248.98364       0.14626
    249.02027      -3.22664
    249.05689      -7.09954
    249.09352      -8.59743
    249.13014     -11.72031
    249.16677     -13.59318
    249.20339     -12.84105
    249.24002     -11.58891
    249.27665      -3.83677
    249.31327      -2.20961
    249.34990      -0.45745
    249.38652      -2.45529
    249.42315      -2.57811
    249.45977      -0.70093
    249.49640      -1.07375
    249.53302      -4.32155
    249.56965      -4.44435
    249.60628      -3.81715
    249.64290      -1.56493
    249.67953       1.06229
    249.71615       3.56452
    249.75278       0.31675
    249.78940      -0.43100
    249.82603      -2.05375
    249.86265      -5.92650
    249.89928      -7.04923
    249.93591      -7.54696
    249.97253      -7.16969
    250.00916      -7.66740
    250.04578      -9.91511
    250.08241     -11.03781
    250.11903      -9.16051
    250.15566      -6.53320
    250.19228      -3.15588
    250.22891      -1.27855
    250.26554       1.84878
    250.30216      -3.64888
    250.33879      -6.27153
    250.37541     -11.14418
    250.41204     -15.01682
    250.44866     -17.01445
    250.48529     -19.13708
    250.52191     -18.50970
    250.55854     -14.50731
    250.59517     -15.50491
    250.63179     -17.25251
    250.66842     -18.00010
    250.70504     -17.49768
    250.74167     -16.49526
    250.77829     -17.11783
    250.81492     -14.11539
    250.85154     -13.11294
    250.88817     -12.61049
    250.92480     -13.73303
    250.96142     -14.10557
    250.99805     -13.22809
    251.03467     -11.60061
    251.07130     -12.34812
    251.10792     -13.47063
    251.14455     -15.96813
    251.18117     -15.21562
    251.21780     -16.58810
    251.25443     -17.21058
    251.29105     -21.08305
    251.32768     -27.58051
    251.36430     -28.57797
    251.40093     -24.32542
    251.43755     -17.19786
    251.47418      -7.57030
    251.51080      -4.69272
    251.54743      -4.44014
    251.58406     -10.06256
    251.62068     -12.05996
    251.65731     -16.30736
    251.69393     -15.92975
    251.73056     -15.80214
    251.76718     -18.42452
    251.80381     -18.54689
    251.84043     -14.04425
    251.87706      -8.79161
    251.91369      -7.03896
    251.95031      -7.91130
    251.98694      -8.65864
    252.02356     -14.40596
    252.06019     -17.52829
    252.09681     -18.40060
    252.13344     -15.89791
    252.17006     -14.64521
    252.20669     -14.51750
    252.24332     -15.26478
    252.27994     -11.38706
    252.31657     -10.63433
    252.35319      -9.25659
    252.38982      -6.62885
    252.42644      -2.50110
    252.46307      -2.87334
    252.49969      -4.24558
    252.53632      -5.49281
    252.57295      -5.74003
    252.60957      -6.23724
    252.64620      -0.23445
    252.68282      -2.73165
    252.71945      -0.47884
    252.75607       1.39897
    252.79270       6.15180
    252.82932      11.27962
    252.86595      11.03246
    252.90258       8.03530
    252.93920       6.91315
    252.97583       8.29101
    253.01245       8.29388
    253.04908      10.67175
    253.08570       9.04963
    253.12233       8.17752
    253.15895       6.18041
    253.19558       7.05831
    253.23221       8.43622
    253.26883       7.81413
    253.30546       2.69205
    253.34208       1.56998
    253.37871      -0.42708
    253.41533       1.20086
    253.45196       5.95382
    253.48859       8.08177
    253.52521       9.08474
    253.56184       5.08771
    253.59846       7.59069
    253.63509       7.09368
    253.67171       8.47167
    253.70834       8.59967
    253.74496      11.35268
    253.78159      16.73070
    253.81822      19.23372
    253.85484      17.23675
    253.89147      15.36479
    253.92809      16.24283
    253.96472      16.37088
    254.00134      11.37394
    254.03797       5.87701
    254.07459       4.00508
    254.11122       6.00816
    254.14785       6.26125
    254.18447       2.76434
    254.22110       1.89244
    254.25772      -0.10445
    254.29435      -4.10133
    254.33097      -3.72321
    254.36760      -8.34508
    254.40422      -6.71694
    254.44085      -5.46379
    254.47748      -6.46064
    254.51410      -5.58248
    254.55073      -8.07932
    254.58735      -9.95114
    254.62398     -11.44796
    254.66060     -12.31977
    254.69723     -14.94158
    254.73385     -17.81338
    254.77048     -23.31017
    254.80711     -24.93195
    254.84373     -28.55373
    254.88036     -28.67550
    254.91698     -30.04726
    254.95361     -21.79401
    254.99023     -16.16576
    255.02686     -15.16250
    255.06348     -17.65923
    255.10011     -19.90596
    255.13674     -20.27768
    255.17336     -22.27439
    255.20999     -25.02110
    255.24661     -29.01779
    255.28324     -24.51448
    255.31986     -21.38617
    255.35649     -15.63284
    255.39311     -17.00451
    255.42974     -17.37617
    255.46637     -16.24783
    255.50299     -15.36947
    255.53962     -13.61611
    255.57624     -12.23775
    255.61287     -11.73437
    255.64949     -12.23099
    255.68612     -15.85260
    255.72274     -13.09921
    255.75937     -15.59580
    255.79600     -14.71739
    255.83262     -13.58898
    255.86925     -15.21055
    255.90587     -11.95712
    255.94250     -10.07868
    255.97912      -6.70024
    256.01575      -7.32178
    256.05237      -4.44332
    256.08900      -3.68986
    256.12563      -2.68638
    256.16225      -2.05790
    256.19888      -3.55441
    256.23550      -0.92592
    256.27213       1.32758
    256.30875       2.58109
    256.34538       3.95961
    256.38200       2.96314
    256.41863      -1.53333
    256.45526       3.59520
    256.49188       4.22375
    256.52851       2.85230
    256.56513      -1.26914
    256.60176      -7.14057
    256.63838      -9.26200
    256.67501     -11.88342
    256.71163     -13.50483
    256.74826     -13.12623
    256.78489      -9.37263
    256.82151     -11.49402
    256.85814     -13.74041
    256.89476     -17.61178
    256.93139     -14.60815
    256.96801     -10.10452
    257.00464     -15.60087
    257.04126     -12.34722
    257.07789     -14.21856
    257.11452     -16.83990
    257.15114     -16.83622
    257.18777     -17.20754
    257.22439     -14.32886
    257.26102     -12.82516
    257.29764     -12.69646
    257.33427     -15.06775
    257.37089     -16.06404
    257.40752     -15.81032
    257.44415     -13.18159
    257.48077     -10.80285
    257.51740      -8.29911
    257.55402      -9.54536
    257.59065      -7.79160
    257.62727      -5.03783
    257.66390      -1.78406
    257.70052       0.59472
    257.73715      -0.40150
    257.77378       3.47729
    257.81040       4.85609
    257.84703       6.10990
    257.88365       5.48871
    257.92028       4.11753
    257.95690       3.74636
    257.99353       0.12519
    258.03016       1.87904
    258.06678       4.00788
    258.10341       2.13674
    258.14003      -0.85940
    258.17666      -5.48053
    258.21328      -4.60165
    258.24991      -7.34777
    258.28653      -6.96888
    258.32316      -7.08998
    258.35979     -10.21108
    258.39641      -9.95717
    258.43304      -9.95325
    258.46966     -10.82432
    258.50629     -13.82039
    258.54291     -14.44145
    258.57954      -9.31251
    258.61616      -4.05855
    258.65279      -0.92959
    258.68942       0.44937
    258.72604       4.82835
    258.76267       8.83233
    258.79929      11.71131
    258.83592      11.21531
    258.87254      10.09431
    258.90917       7.34832
    258.94579       5.85233
    258.98242       7.60635
    259.01905       8.61038
    259.05567      12.36442
    259.09230      15.11846
    259.12892      15.62251
    259.16555      14.37656
    259.20217      12.50563
    259.23880      11.00970
    259.27542       5.88877
    259.31205       8.39286
    259.34868       1.64695
    259.38530      -4.72396
    259.42193      -6.71985
    259.45855     -10.84074
    259.49518     -11.58662
    259.53180     -11.95750
    259.56843     -11.70337
    259.60505      -9.82423
    259.64168      -8.82008
    259.67831       1.55907
    259.71493       0.68822
    259.75156      -0.55761
    259.78818      -5.17844
    259.82481      -9.42426
    259.86143      -8.29507
    259.89806      -9.16588
    259.93468     -11.66168
    259.97131     -16.78248
    260.00794     -16.02826
    260.04456     -16.89905
    260.08119     -12.89482
    260.11781     -11.51559
    260.15444      -7.76135
    260.19106      -7.25710
    260.22769      -9.12785
    260.26431      -6.12359
    260.30094      -6.11932
    260.33757      -4.36505
    260.37419      -0.73577
    260.41082       6.51852
    260.44744      12.02281
    260.48407      17.27711
    260.52069      16.90642
    260.55732      18.03573
    260.59394      19.66505
    260.63057      20.66938
    260.66720      17.17371
    260.70382      11.92805
    260.74045       6.30740
    260.77707       0.43675
    260.81370      -4.43389
    260.85032     -11.80452
    260.88695     -15.30015
    260.92357     -18.42077
    260.96020     -18.29138
    260.99683     -21.78699
    261.03345     -18.90759
    261.07008     -18.02819
    261.10670     -19.27378
    261.14333     -18.39436
    261.17995     -17.01493
    261.21658     -18.13550
    261.25320     -15.00606
    261.28983     -12.00161
    261.32646      -5.12216
    261.36308      -6.61770
    261.39971      -5.98824
    261.43633      -2.60877
    261.47296       0.64571
    261.50958       2.65020
    261.54621       3.65469
    261.58283       1.15918
    261.61946       3.28869
    261.65609       2.29320
    261.69271       3.79772
    261.72934       2.17724
    261.76596       2.93177
    261.80259       2.31131
    261.83921       1.81585
    261.87584       3.07040
    261.91246       2.32495
    261.94909       9.70452
    261.98572       9.08409
    262.02234       8.08866
    262.05897       5.71824
    262.09559       5.34783
    262.13222      -1.89758
    262.16884      -7.89297
    262.20547     -11.01337
    262.24209     -10.25875
    262.27872     -12.37913
    262.31535     -10.49951
    262.35197     -10.86987
    262.38860     -10.24024
    262.42522      -5.61059
    262.46185      -5.98094
    262.49847      -8.85128
    262.53510     -10.09662
    262.57173      -9.71695
    262.60835      -8.71227
    262.64498      -7.70759
    262.68160      -7.57790
    262.71823      -5.82320
    262.75485      -2.81850
    262.79148      -7.81379
    262.82810      -7.18407
    262.86473      -8.67935
    262.90136     -10.79963
    262.93798     -12.16989
    262.97461     -15.66515
    263.01123     -24.28541
    263.04786     -25.40566
    263.08448     -23.02590
    263.12111     -17.52113
    263.15773     -14.51636
    263.19436     -12.88658
    263.23099     -11.25680
    263.26761     -12.50201
    263.30424     -13.87222
    263.34086     -12.49241
    263.37749     -11.48760
    263.41411      -8.48279
    263.45074      -8.85297
    263.48736      -6.72314
    263.52399      -4.21831
    263.56062      -2.96347
    263.59724      -0.70863
    263.63387       1.54622
    263.67049       4.80108
    263.70712       3.93094
    263.74374       6.56081
    263.78037      11.06569
    263.81699      14.69557
    263.85362      18.95045
    263.89025      19.20535
    263.92687      16.83525
    263.96350      18.34015
    264.00012      16.59506
    264.03675      15.34998
    264.07337      11.47991
    264.11000       5.23483
    264.14662      -0.88523
    264.18325      -5.38029
    264.21988      -6.12534
    264.25650     -12.12039
    264.29313      -9.49043
    264.32975     -13.61046
    264.36638     -13.23049
    264.40300     -15.35051
    264.43963     -15.84553
    264.47625     -13.21554
    264.51288      -8.71055
    264.54951      -5.58055
    264.58613      -4.70054
    264.62276      -8.69553
    264.65938     -10.69051
    264.69601     -20.43548
    264.73263     -23.30545
    264.76926     -26.80042
    264.80588     -25.79537
    264.84251     -23.66533
    264.87914     -25.53528
    264.91576     -28.78021
    264.95239     -25.52515
    264.98901     -23.89508
    265.02564     -18.76500
    265.06226     -14.25992
    265.09889      -7.00483
    265.13551      -3.74973
    265.17214      -2.99464
    265.20877      -1.36453
    265.24539      -2.10942
    265.28202       0.52070
    265.31864      -3.34918
    265.35527      -6.84405
    265.39189      -6.33892
    265.42852     -10.70878
    265.46514      -9.20363
    265.50177      -9.57348
    265.53840      -7.06832
    265.57502      -5.31316
    265.61165      -0.80799
    265.64827       3.44718
    265.68490       4.82736
    265.72152       4.45755
    265.75815       3.71274
    265.79477       0.84294
    265.83140      -2.40186
    265.86803      -5.89666
    265.90465      -7.89144
    265.94128     -11.01122
    265.97790      -9.63100
    266.01453      -8.00077
    266.05115      -5.37053
    266.08778      -6.49029
    266.12440      -7.23505
    266.16103      -8.85479
    266.19766      -4.47454
    266.23428      -3.84427
    266.27091      -1.71401
    266.30753       7.66627
    266.34416      12.04655
    266.38078      14.92683
    266.41741      15.68212
    266.45403      14.81242
    266.49066      13.94272
    266.52729      10.44803
    266.56391       8.45334
    266.60054       5.33366
    266.63716       2.83898
    266.67379       3.34431
    266.71041       4.59964
    266.74704       3.60498
    266.78366      -0.88968
    266.82029      -6.38433
    266.85692      -9.75397
    266.89354     -11.24861
    266.93017     -11.86825
    266.96679      -8.36288
    267.00342      -6.98250
    267.04004      -0.35212
    267.07667       5.02827
    267.11330       9.40866
    267.14992      10.66405
    267.18655      10.91946
    267.22317       9.54986
    267.25980       4.30528
    267.29642       0.81069
    267.33305      -6.43388
    267.36967      -5.67845
    267.40630      -4.17302
    267.44293      -3.04258
    267.47955      -5.03714
    267.51618      -3.90669
    267.55280      -7.15124
    267.58943      -9.02078
    267.62605     -12.76531
    267.66268     -10.88484
    267.69930     -12.00437
    267.73593     -11.62389
    267.77256      -9.11840
    267.80918      -7.48792
    267.84581     -10.98242
    267.88243      -9.47692
    267.91906      -3.22142
    267.95568       2.28409
    267.99231       2.53961
    268.02893       4.67013
    268.06556       6.42565
    268.10219      12.43118
    268.13881      14.06172
    268.17544      11.06726
    268.21206      14.19780
    268.24869      13.45335
    268.28531      13.20890
    268.32194      11.83947
    268.35856       9.72003
    268.39519       8.47560
    268.43182       5.10617
    268.46844       1.48675
    268.50507      -5.50766
    268.54169      -9.12708
    268.57832      -7.87148
    268.61494      -5.49088
    268.65157      -2.23528
    268.68819       1.89533
    268.72482       4.77594
    268.76145      -0.09344
    268.79807      -3.71282
    268.83470      -5.83219
    268.87132      -8.20156
    268.90795     -12.19593
    268.94457     -15.19028
    268.98120     -13.43464
    269.01782     -14.92899
    269.05445     -12.17333
    269.09108     -11.66767
    269.12770     -11.91201
    269.16433      -8.40634
    269.20095      -1.02567
    269.23758      -1.14499
    269.27420       2.73570
    269.31083       3.99138
    269.34745       5.12208
    269.38408       4.62777
    269.42071       2.63347
    269.45733       1.63918
    269.49396      -1.10511
    269.53058      -4.97439
    269.56721      -2.59367
    269.60383       0.28705
    269.64046       0.91778
    269.67708       3.04851
    269.71371       2.30425
    269.75034       3.43499
    269.78696       9.69074
    269.82359       9.57149
    269.86021       8.57725
    269.89684       8.20801
    269.93346       9.46377
    269.97009       7.34454
    270.00671       7.47531
    270.04334       6.85609
    270.07997       3.86187
    270.11659      -0.50734
    270.15322      -8.00155
    270.18984      -9.74576
    270.22647      -8.48996
    270.26309      -5.85915
    270.29972      -4.85334
    270.33634      -0.59753
    270.37297      -1.21672
    270.40960      -1.33590
    270.44622      -1.58007
    270.48285      -0.19924
    270.51947      -2.19341
    270.55610      -1.18757
    270.59272       3.81827
    270.62935       7.19912
    270.66597      12.82997
    270.70260      14.83582
    270.73923      15.96668
    270.77585      19.22254
    270.81248      18.47841
    270.84910      10.73428
    270.88573       3.11516
    270.92235      -0.75396
    270.95898      -1.74808
    270.99560      -7.24219
    271.03223      -9.86130
    271.06886      -9.98041
    271.10548     -10.84951
    271.14211     -13.34360
    271.17873     -12.21269
    271.21536      -8.83178
    271.25198      -5.20087
    271.28861       1.80505
    271.32524       8.93598
    271.36186      15.44190
    271.39849      15.69783
    271.43511      15.82877
    271.47174      15.58471
    271.50836      16.46565
    271.54499      14.97160
    271.58161      13.97755
    271.61824       7.10850
    271.65487       4.23946
    271.69149       0.37042
    271.72812       1.25139
    271.76474       2.63236
    271.80137       2.38833
    271.83799       1.51931
    271.87462       1.27529
    271.91124      -1.71872
    271.94787      -6.21273
    271.98450     -10.83174
    272.02112      -6.70074
    272.05775      -6.31974
    272.09437      -6.81374
    272.13100      -7.05773
    272.16762      -9.67672
    272.20425      -9.42071
    272.24087      -8.16469
    272.27750      -8.03367
    272.31413      -5.40264
    272.35075     -12.14661
    272.38738     -10.76558
    272.42400      -8.88454
    272.46063     -10.25350
    272.49725     -16.62246
    272.53388     -17.49141
    272.57050     -18.86036
    272.60713     -20.35431
    272.64376     -22.97325
    272.68038     -22.34219
    272.71701     -20.71112
    272.75363     -20.08006
    272.79026     -16.32399
    272.82688     -10.56791
    272.86351      -7.56183
    272.90013      -3.55575
    272.93676      -3.54967
    272.97339      -0.04358
    273.01001       0.46251
    273.04664       3.21861
    273.08326       3.97471
    273.11989       2.23081
    273.15651      -4.63808
    273.19314      -7.38198
    273.22976     -12.62586
    273.26639     -11.11975
    273.30302     -11.61363
    273.33964      -8.73251
    273.37627      -2.72638
    273.41289       3.40474
    273.44952       9.41088
    273.48614       9.04201
    273.52277       7.54815
    273.55939       5.42929
    273.59602       7.31043
    273.63265       9.69158
    273.66927      12.19773
    273.70590      13.82888
    273.74252      16.21004
    273.77915      17.96620
    273.81577      14.84736
    273.85240       9.47853
    273.88902       5.10970
    273.92565       3.11587
    273.96228       3.74704
    273.99890       4.00322
    274.03553       4.38440
    274.07215       3.39059
    274.10878       4.89677
    274.14540       5.90296
    274.18203       6.40916
    274.21865      10.04035
    274.25528      12.42155
    274.29191      15.05275
    274.32853      17.80896
    274.36516      20.69016
    274.40178      20.94637
    274.43841      20.07759
    274.47503      19.83380
    274.51166      18.84002
    274.54828      20.47124
    274.58491      18.60246
    274.62154      16.98369
    274.65816      12.73992
    274.69479      11.99615
    274.73141      14.75239
    274.76804      11.25863
    274.80466       7.38987
    274.84129       4.27111
    274.87791       5.77736
    274.91454      13.53361
    274.95117      16.53986
    274.98779      15.42111
    275.02442      14.80237
    275.06104      15.43363
    275.09767      14.06489
    275.13429      15.69615
    275.17092      14.07742
    275.20754      13.20869
    275.24417      10.58996
    275.28080      12.47124
    275.31742      11.60251
    275.35405       6.48379
    275.39067      -1.63493
    275.42730      -9.50364
    275.46392      -8.37235
    275.50055      -9.11606
    275.53717      -4.48477
    275.57380      -0.10348
    275.61043       3.52782
    275.64705       6.15912
    275.68368       5.04042
    275.72030       4.04672
    275.75693       3.55303
    275.79355       4.30934
    275.83018       3.56565
    275.86681      -1.67804
    275.90343      -7.54673
    275.94006      -7.79041
    275.97668      -7.90909
    276.01331      -3.52777
    276.04993      -1.64644
    276.08656       1.48488
    276.12318       4.99121
    276.15981       6.74754
    276.19644       6.62888
    276.23306       5.01021
    276.26969       6.76655
    276.30631       7.02289
    276.34294      11.77923
    276.37956      12.28557
    276.41619      11.41692
    276.45281       8.79827
    276.48944      10.30462
    276.52607      14.68597
    276.56269      14.56732
    276.59932      12.69868
    276.63594      11.95504
    276.67257       6.96139
    276.70919       6.71776
    276.74582       2.84912
    276.78244      -0.76951
    276.81907      -4.63815
    276.85570      -5.38178
    276.89232      -1.00041
    276.92895       2.00597
    276.96557       1.51234
    277.00220      -3.35628
    277.03882       1.27510
    277.07545      -1.46852
    277.11207       3.78786
    277.14870       3.91924
    277.18533       6.67563
    277.22195      11.18202
    277.25858      13.56341
    277.29520      15.69480
    277.33183      14.95119
    277.36845      13.20758
    277.40508      13.33898
    277.44170      18.97038
    277.47833      17.35178
    277.51496      19.35818
    277.55158      14.73958
    277.58821      10.37099
    277.62483       9.62739
    277.66146       8.50880
    277.69808      11.14021
    277.73471       7.89662
    277.77133       5.02803
    277.80796       1.65944
    277.84459      -1.33414
    277.88121      -4.95272
    277.91784      -8.07131
    277.95446     -11.68989
    277.99109     -12.93347
    278.02771     -14.92704
    278.06434     -17.17062
    278.10096     -18.91420
    278.13759     -22.03277
    278.17422     -23.15134
    278.21084     -21.89491
    278.24747     -16.13848
    278.28409     -14.75705
    278.32072     -11.50062
    278.35734      -6.36918
    278.39397      -6.11275
    278.43059      -3.85631
    278.46722      -3.97487
    278.50385      -1.96843
    278.54047      -6.33699
    278.57710      -9.33055
    278.61372     -10.32411
    278.65035     -10.19266
    278.68697      -7.93622
    278.72360      -4.67977
    278.76022       2.57668
    278.79685       6.08313
    278.83348       9.46458
    278.87010      11.22103
    278.90673      12.72748
    278.94335      12.35893
    278.97998      12.61538
    279.01660      11.99684
    279.05323       7.37829
    279.08985       4.38475
    279.12648       3.51621
    279.16311      -1.97733
    279.19973      -3.22087
    279.23636      -4.71441
    279.27298      -4.95795
    279.30961      -5.32649
    279.34623      -5.57002
    279.38286      -3.18856
    279.41948      -2.30710
    279.45611       1.19937
    279.49274       4.08084
    279.52936       9.33730
    279.56599      14.09377
    279.60261      16.47524
    279.63924      13.35671
    279.67586      11.48818
    279.71249      11.86965
    279.74911      10.25112
    279.78574       5.00760
    279.82237       1.38907
    279.85899       6.64554
    279.89562       4.15202
    279.93224       6.65849
    279.96887      10.78997
    280.00549      13.17144
    280.04212      15.67792
    280.07874      18.80939
    280.11537      18.31588
    280.15200      16.69735
    280.18862      17.70383
    280.22525      11.96031
    280.26187      10.46679
    280.29850       9.09827
    280.33512       9.10475
    280.37175      13.23623
    280.40838      18.11771
    280.44500      22.87420
    280.48163      21.13068
    280.51825      19.26216
    280.55488      16.26864
    280.59150      13.15013
    280.62813      15.28161
    280.66475      16.78810
    280.70138      13.41958
    280.73801       9.30106
    280.77463       6.18255
    280.81126       7.43903
    280.84788       5.57052
    280.88451       3.45200
    280.92113       2.20849
    280.95776       2.21497
    280.99438       4.34646
    281.03101       8.10295
    281.06764      12.48443
    281.10426      12.61592
    281.14089      11.49740
    281.17751       9.37889
    281.21414       4.13538
    281.25076       3.76686
    281.28739       3.14835
    281.32401       6.40484
    281.36064       4.03632
    281.39727       2.66781
    281.43389       4.54929
    281.47052       6.05578
    281.50714       6.31227
    281.54377       9.06875
    281.58039       6.20024
    281.61702       2.45673
    281.65364      -1.66179
    281.69027      -0.78030
    281.72690      -1.39882
    281.76352      -1.26733
    281.80015      -4.01085
    281.83677      -4.87936
    281.87340       1.00212
    281.91002       4.13361
    281.94665       6.26509
    281.98327       2.02157
    282.01990      -0.72194
    282.05653      -0.71546
    282.09315       6.54102
    282.12978       4.29751
    282.16640       9.05399
    282.20303       6.93547
    282.23965       9.44195
    282.27628       7.69843
    282.31290       3.95491
    282.34953       5.21139
    282.38616       2.59287
    282.42278       1.97435
    282.45941       2.85583
    282.49603       4.86231
    282.53266      10.49378
    282.56928       8.62526
    282.60591       9.25674
    282.64253       7.26321
    282.67916       8.01969
    282.71579       8.65116
    282.75241       6.90764
    282.78904       1.91411
    282.82566       3.92058
    282.86229       5.30205
    282.89891       6.93353
    282.93554       8.18999
    282.97216       9.32146
    283.00879      10.70293
    283.04542       8.33440
    283.08204       6.59087
    283.11867       6.84734
    283.15529       3.85380
    283.19192       3.36027
    283.22854      -0.00827
    283.26517       3.62319
    283.30179       3.25466
    283.33842       4.88612
    283.37505       4.39258
    283.41167       1.02404
    283.44830      -7.34450
    283.48492      -5.33805
    283.52155      -6.83159
    283.55817      -7.70013
    283.59480      -6.94368
    283.63142      -6.93723
    283.66805      -1.55577
    283.70468       2.57568
    283.74130       1.70713
    283.77793       1.21358
    283.81455      -0.15497
    283.85118       1.22647
    283.88780       1.10792
    283.92443       2.36436
    283.96105      -0.25419
    283.99768       5.12725
    284.03431       8.50869
    284.07093      10.39013
    284.10756      10.02157
    284.14418       6.02801
    284.18081       6.28444
    284.21743       3.04088
    284.25406       2.29731
    284.29068       3.42874
    284.32731       5.43517
    284.36394      14.31660
    284.40056      14.32303
    284.43719      15.95446
    284.47381      13.46088
    284.51044      10.96731
    284.54706       8.34873
    284.58369       7.98015
    284.62031       5.98657
    284.65694       3.86799
    284.69357       3.74940
    284.73019       3.25582
    284.76682       6.88723
    284.80344       6.76864
    284.84007       8.52505
    284.87669       6.65646
    284.91332       5.16287
    284.94995       4.16927
    284.98657       3.80068
    285.02320       2.55708
    285.05982       3.68848
    285.09645       1.44488
    285.13307      -2.42373
    285.16970      -3.29233
    285.20632      -5.78594
    285.24295      -8.02955
    285.27958     -13.77316
    285.31620     -15.51677
    285.35283     -13.13538
    285.38945     -13.37900
    285.42608     -10.62262
    285.46270      -9.11624
    285.49933      -3.35986
    285.53595       3.64652
    285.57258       6.52789
    285.60921       9.40926
    285.64583       9.91563
    285.68246       8.29700
    285.71908      10.17837
    285.75571      13.80973
    285.79233      15.56610
    285.82896      17.32246
    285.86558      17.70382
    285.90221      19.71017
    285.93884      22.21653
    285.97546      26.84788
    286.01209      31.72923
    286.04871      34.86058
    286.08534      29.99192
    286.12196      27.12326
    286.15859      21.87961
    286.19521      15.88594
    286.23184      15.51728
    286.26847      14.27362
    286.30509      13.90495
    286.34172      10.78628
    286.37834       8.66761
    286.41497      10.17393
    286.45159      10.93025
    286.48822      11.81157
    286.52484      11.94289
    286.56147      12.44921
    286.59810      11.20552
    286.63472       9.21183
    286.67135      11.46814
    286.70797      14.47445
    286.74460      15.98075
    286.78122      16.48705
    286.81785      12.49335
    286.85447      13.12465
    286.89110      12.00594
    286.92773      11.26223
    286.96435      11.14352
    287.00098       6.64980
    287.03760       1.53109
    287.07423       0.16237
    287.11085       1.54364
    287.14748       7.92492
    287.18410      10.05619
    287.22073      10.68746
    287.25736      13.81873
    287.29398      14.19999
    287.33061      18.70625
    287.36723      22.08751
    287.40386      20.46877
    287.44048      18.47502
    287.47711      16.73127
    287.51373      17.36252
    287.55036      15.99376
    287.58699      12.50000
    287.62361       9.38124
    287.66024       7.51248
    287.69686       9.14371
    287.73349      10.39994
    287.77011      13.65616
    287.80674      19.53739
    287.84336      22.66861
    287.87999      21.04983
    287.91662      20.18104
    287.95324      20.56225
    287.98987      19.44346
    288.02649      18.44967
    288.06312      14.95587
    288.09974      10.71207
    288.13637       8.84326
    288.17299       7.97445
    288.20962      14.10564
    288.24625      15.61183
    288.28287      11.11801
    288.31950      10.99919
    288.35612      13.13037
    288.39275      13.26154
    288.42937       7.76771
    288.46600       0.89888
    288.50262      -3.84496
    288.53925      -6.21380
    288.57588      -5.08264
    288.61250      -4.20149
    288.64913      -0.94534
    288.68575       2.56081
    288.72238       5.94195
    288.75900       9.69809
    288.79563      12.07923
    288.83225      12.21036
    288.86888      13.96649
    288.90551      13.47262
    288.94213      13.35374
    288.97876      16.48486
    289.01538      16.61597
    289.05201      13.49708
    289.08863      15.25319
    289.12526      15.50929
    289.16188      10.26539
    289.19851       9.14649
    289.23514       8.77758
    289.27176      10.65867
    289.30839       9.66476
    289.34501      10.29584
    289.38164      11.55192
    289.41826      15.68299
    289.45489      14.93906
    289.49152      15.82013
    289.52814      13.45119
    289.56477      12.45725
    289.60139      11.83831
    289.63802      15.09436
    289.67464      15.85040
    289.71127      17.10645
    289.74789      17.36249
    289.78452      17.24352
    289.82115      18.99956
    289.85777      18.75558
    289.89440      18.01161
    289.93102      14.51763
    289.96765      12.02364
    290.00427      13.90465
    290.04090      15.41066
    290.07752      16.54166
    290.11415      18.67266
    290.15078      19.17866
    290.18740      16.80965
    290.22403      14.06564
    290.26065      13.69662
    290.29728      12.82760
    290.33390      14.45857
    290.37053      17.46454
    290.40715      13.47050
    290.44378      11.72647
    290.48041       9.35742
    290.51703       7.48838
    290.55366       3.74433
    290.59028       3.87527
    290.62691       2.00621
    290.66353       3.38715
    290.70016       2.89308
    290.73678       1.39900
    290.77341      -1.59507
    290.81004       0.41084
    290.84666       0.41676
    290.88329       8.92266
    290.91991       8.42857
    290.95654       7.80947
    290.99316       7.94036
    291.02979       7.94625
    291.06641       7.95214
    291.10304       7.83302
    291.13967       8.58890
    291.17629      11.71977
    291.21292      19.60064
    291.24954      21.73150
    291.28617      25.11236
    291.32279      25.24321
    291.35942      25.24906
    291.39604      24.75490
    291.43267      20.63575
    291.46930      15.39158
    291.50592      10.89741
    291.54255       3.65323
    291.57917       3.78405
    291.61580       2.41487
    291.65242      -4.95432
    291.68905      -7.07352
    291.72567      -7.44271
    291.76230      -8.06192
    291.79893      -9.80613
    291.83555      -8.30034
    291.87218      -2.91956
    291.90880       1.33621
    291.94543       5.46698
    291.98205      11.22275
    292.01868      18.97851
    292.05530      21.98427
    292.09193      21.11501
    292.12856      18.74576
    292.16518      15.00150
    292.20181      13.88224
    292.23843      11.13797
    292.27506      11.76869
    292.31168      15.64941
    292.34831      24.65513
    292.38493      24.66083
    292.42156      23.04154
    292.45819      17.54724
    292.49481      16.05293
    292.53144      12.68362
    292.56806      13.93930
    292.60469      11.94498
    292.64131      12.32565
    292.67794      15.33132
    292.71456      16.71198
    292.75119      18.71763
    292.78782      19.59829
    292.82444      15.60393
    292.86107      11.35957
    292.89769       9.61520
    292.93432       8.87083
    292.97094       6.25146
    293.00757       1.63208
    293.04419       4.01269
    293.08082       5.39329
    293.11745       5.77389
    293.15407       4.27949
    293.19070       5.16008
    293.22732       7.79066
    293.26395       4.92124
    293.30057       3.05182
    293.33720       3.68238
    293.37382       3.31294
    293.41045       4.44350
    293.44708       7.19905
    293.48370       4.70459
    293.52033       2.58513
    293.55695       0.34066
    293.59358      -0.27881
    293.63020      -1.39829
    293.66683      -1.64277
    293.70346      -0.88727
    293.74008       0.49324
    293.77671       1.37374
    293.81333       0.62923
    293.84996       3.13471
    293.88658       1.14019
    293.92321       1.02067
    293.95983       0.02613
    293.99646       3.03159
    294.03309       5.78705
    294.06971       7.79250
    294.10634       8.04794
    294.14296      11.30338
    294.17959       8.30881
    294.21621       8.31424
    294.25284       5.81965
    294.28946       7.70007
    294.32609       8.08047
    294.36272       4.96087
    294.39934       6.59127
    294.43597       8.59666
    294.47259      12.60204
    294.50922      16.48241
    294.54584      18.36278
    294.58247      19.74314
    294.61909      20.12350
    294.65572      22.62885
    294.69235      23.75920
    294.72897      24.76453
    294.76560      21.39486
    294.80222      22.90019
    294.83885      19.28051
    294.87547      19.53582
    294.91210      16.91612
    294.94872      23.29642
    294.98535      29.30171
    295.02198      38.05700
    295.05860      42.81227
    295.09523      43.69255
    295.13185      36.69781
    295.16848      30.32807
    295.20510      25.20833
    295.24173      18.83857
    295.27835      16.21881
    295.31498      16.59904
    295.35161      20.22927
    295.38823      23.10949
    295.42486      21.36470
    295.46148      16.86991
    295.49811      17.00011
    295.53473      16.63030
    295.57136      16.26049
    295.60798      10.39066
    295.64461       6.52084
    295.68124       5.65100
    295.71786       7.28116
    295.75449       5.28631
    295.79111       6.41646
    295.82774      10.04659
    295.86436      14.05173
    295.90099      13.43185
    295.93761      14.31196
    295.97424      12.06707
    296.01087      11.94718
    296.04749      14.57727
    296.08412      14.08236
    296.12074      21.21244
    296.15737      23.46752
    296.19399      24.34758
    296.23062      24.97764
    296.26724      24.73270
    296.30387      23.98774
    296.34050      23.99278
    296.37712      23.99781
    296.41375      25.75283
    296.45037      28.00785
    296.48700      25.01286
    296.52362      20.76786
    296.56025      14.27286
    296.59687      12.40285
    296.63350      11.40783
    296.67013      14.91280
    296.70675      14.29277
    296.74338      13.79773
    296.78000      18.55268
    296.81663      18.68262
    296.85325      17.81256
    296.88988      16.81748
    296.92650      16.44741
    296.96313      15.57732
    296.99976      12.20723
    297.03638      13.21212
    297.07301      11.96702
    297.10963      11.09690
    297.14626      11.22678
    297.18288      11.23164
    297.21951       7.11150
    297.25613       7.24136
    297.29276      10.87120
    297.32939      17.50104
    297.36601      14.88087
    297.40264       9.76069
    297.43926       9.39051
    297.47589      13.77032
    297.51251      20.52512
    297.54914      22.15491
    297.58576      24.65969
    297.62239      24.78946
    297.65902      26.29424
    297.69564      24.92399
    297.73227      26.05375
    297.76889      26.55849
    297.80552      27.43823
    297.84214      26.56796
    297.87877      30.44768
    297.91539      28.57739
    297.95202      28.83209
    297.98865      22.71179
    298.02527      21.96648
    298.06190      20.34616
    298.09852      18.85084
    298.13515      18.48050
    298.17177      14.86016
    298.20840      14.48981
    298.24503      16.49445
    298.28165      15.49908
    298.31828      13.50370
    298.35490      15.13332
    298.39153      15.51292
    298.42815      16.51752
    298.46478      14.14712
    298.50140      13.15170
    298.53803      15.65627
    298.57466      17.03584
    298.61128      17.79040
    298.64791      14.29495
    298.68453      12.67449
    298.72116      11.67902
    298.75778       9.43355
    298.79441       7.18806
    298.83103       4.19257
    298.86766       0.07207
    298.90429       2.07656
    298.94091       2.70605
    298.97754       4.08552
    299.01416       5.71499
    299.05079       9.59444
    299.08741      13.97389
    299.12404      25.60333
    299.16066      28.23276
    299.19729      28.86219
    299.23392      29.61660
    299.27054      25.37101
    299.30717      20.12540
    299.34379      15.62979
    299.38042      10.63417
    299.41704      12.51354
    299.45367      12.14290
    299.49029       9.77226
    299.52692       4.77660
    299.56355       1.15594
    299.60017      -0.96473
    299.63680       4.41459
    299.67342       7.54390
    299.71005       8.29820
    299.74667      11.80249
    299.78330      11.05677
    299.81992       8.56105
    299.85655       9.81531
    299.89318      11.56957
    299.92980       1.94882
    299.96643       0.45305
    300.00305      -4.54272
    300.03968      -9.66350
    300.07630      -9.90928
    300.11293      -8.90508
    300.14955      -9.77589
    300.18618      -6.52170
    300.22281      -8.76753
    300.25943      -5.01336
    300.29606      -3.63421
    300.33268      -3.25506
    300.36931      -0.87592
    300.40593       2.12821
    300.44256       6.88233
    300.47918      10.76144
    300.51581      17.01554
    300.55244      23.51963
    300.58906      26.39872
    300.62569      21.52779
    300.66231      17.90686
    300.69894      14.91091
    300.73556      10.53996
    300.77219      10.79400
    300.80881       9.92302
    300.84544       8.55204
    300.88207       9.55605
    300.91869      10.31005
    300.95532       9.06404
    300.99194       7.81802
    301.02857       7.82199
    301.06519      10.20095
    301.10182      14.32990
    301.13844      12.20885
    301.17507      13.71278
    301.21170      14.21670
    301.24832      17.47061
    301.28495      21.59952
    301.32157      24.10341
    301.35820      25.48230
    301.39482      23.23617
    301.43145      17.11504
    301.46807      11.61889
    301.50470       7.62274
    301.54133       5.25157
    301.57795      11.13040
    301.61458      12.50922
    301.65120      17.38802
    301.68783      19.89182
    301.72445      19.27061
    301.76108      20.64938
    301.79770      16.77815
    301.83433      20.15691
    301.87096      21.91066
    301.90758      25.66439
    301.94421      25.54312
    301.98083      21.92184
    302.01746      25.42555
    302.05408      28.55425
    302.09071      29.93293
    302.12733      30.43661
    302.16396      33.56528
    302.20059      34.06894
    302.23721      33.07259
    302.27384      29.32623
    302.31046      23.20485
    302.34709      21.20847
    302.38371      20.83707
    302.42034      19.34067
    302.45696      22.71926
    302.49359      18.47284
    302.53022      18.10140
    302.56684      18.72996
    302.60347      22.60851
    302.64009      27.61204
    302.67672      29.99057
    302.71334      29.36908
    302.74997      28.87259
    302.78660      23.87608
    302.82322      20.87956
    302.85985      21.13304
    302.89647      21.76150
    302.93310      21.88996
    302.96972      24.51840
    303.00635      29.52183
    303.04297      33.65025
    303.07960      33.65366
    303.11623      32.40706
    303.15285      30.78545
    303.18948      29.53883
    303.22610      29.79220
    303.26273      29.17056
    303.29935      29.79891
    303.33598      32.17725
    303.37260      34.80557
    303.40923      35.68389
    303.44586      35.18719
    303.48248      35.31549
    303.51911      33.44377
    303.55573      30.94705
    303.59236      30.57531
    303.62898      30.07856
    303.66561      30.08180
    303.70223      26.58503
    303.73886      25.58825
    303.77549      25.21646
    303.81211      30.46966
    303.84874      31.97285
    303.88536      35.85102
    303.92199      38.47919
    303.95861      36.60734
    303.99524      36.73549
    304.03186      36.61362
    304.06849      33.11674
    304.10512      29.99485
    304.14174      26.74795
    304.17837      24.87604
    304.21499      27.00411
    304.25162      27.38218
    304.28824      27.63524
    304.32487      22.88828
    304.36149      18.14132
    304.39812      11.39434
    304.43475       2.89735
    304.47137       0.52535
    304.50800       2.40334
    304.54462       4.90632
    304.58125       4.90928
    304.61787       4.78724
    304.65450       4.79018
    304.69112       4.66811
    304.72775       5.67104
    304.76438       7.92394
    304.80100      12.30184
    304.83763      14.55473
    304.87425      18.68261
    304.91088      19.93547
    304.94750      23.43833
    304.98413      28.94117
    305.02075      32.31900
    305.05738      34.32182
    305.09401      37.07462
    305.13063      34.57742
    305.16726      30.83021
    305.20388      30.70798
    305.24051      32.21074
    305.27713      34.71349
    305.31376      32.84123
    305.35038      29.59396
    305.38701      27.09667
    305.42364      22.09938
    305.46026      18.47707
    305.49689      15.22975
    305.53351      15.60742
    305.57014      19.98508
    305.60676      20.48772
    305.64339      15.61536
    305.68001      15.86798
    305.71664      20.12059
    305.75327      20.87319
    305.78989      18.37578
    305.82652      18.75335
    305.86314      15.25591
    305.89977      16.63347
    305.93639      17.01101
    305.97302      17.26353
    306.00964      14.64105
    306.04627      13.64355
    306.08290      21.14605
    306.11952      26.27353
    306.15615      27.02600
    306.19277      25.27845
    306.22940      21.03090
    306.26602      17.40833
    306.30265      12.66075
    306.33927      10.16316
    306.37590      12.16555
    306.41253      10.66794
    306.44915      11.04531
    306.48578      13.17267
    306.52240      10.80002
    306.55903      12.55235
    306.59565      10.42968
    306.63228       9.93199
    306.66890      10.80929
    306.70553      11.68658
    306.74216      15.56385
    306.77878      17.31611
    306.81541      19.94337
    306.85203      23.07060
    306.88866      22.44783
    306.92528      17.95004
    306.96191      16.82724
    306.99853      19.82943
    307.03516      19.45661
    307.07179      16.83377
    307.10841      12.33593
    307.14504      12.83807
    307.18166      18.46519
    307.21829      22.46731
    307.25491      28.96941
    307.29154      33.22150
    307.32817      39.22358
    307.36479      39.10064
    307.40142      43.72769
    307.43804      42.85473
    307.47467      40.35676
    307.51129      39.35877
    307.54792      39.98577
    307.58454      40.11276
    307.62117      39.23974
    307.65780      39.99170
    307.69442      39.24365
    307.73105      35.62059
    307.76767      29.62252
    307.80430      23.49943
    307.84092      16.25134
    307.87755      12.25322
    307.91417      13.38010
    307.95080      10.38196
    307.98743      13.63381
    308.02405      13.88564
    308.06068      15.13747
    308.09730      18.88928
    308.13393      17.26608
    308.17055      16.39286
    308.20718      16.39463
    308.24380      16.77139
    308.28043      15.89814
    308.31706      14.02487
    308.35368      10.90159
    308.39031       9.77830
    308.42693      11.65499
    308.46356      10.15668
    308.50018       9.15835
    308.53681       6.41000
    308.57343       7.41164
    308.61006      11.66327
    308.64669      13.78989
    308.68331      10.54149
    308.71994       9.54308
    308.75656       8.41966
    308.79319      14.04622
    308.82981      15.67277
    308.86644      16.54931
    308.90306      20.30083
    308.93969      22.42735
    308.97632      26.92884
    309.01294      29.93033
    309.04957      28.55680
    309.08619      26.05826
    309.12282      23.43470
    309.15944      22.93613
    309.19607      23.68755
    309.23269      24.81395
    309.26932      25.06534
    309.30595      25.81672
    309.34257      23.81808
    309.37920      25.19444
    309.41582      25.44577
    309.45245      27.94710
    309.48907      28.44841
    309.52570      30.32471
    309.56232      26.45098
    309.59895      22.57726
    309.63558      25.45351
    309.67220      25.82975
    309.70883      25.20598
    309.74545      20.83220
    309.78208      17.45840
    309.81870      13.70959
    309.85533       7.33576
    309.89195      10.08692
    309.92858       8.46307
    309.96521      10.08920
    310.00183      11.71532
    310.03846      10.59143
    310.07508      16.34252
    310.11171      19.09360
    310.14833      16.59467
    310.18496      17.97072
    310.22158      17.59675
    310.25821      20.59778
    310.29484      22.84879
    310.33146      21.47478
    310.36809      26.10077
    310.40471      24.47673
    310.44134      21.22769
    310.47796      22.72862
    310.51459      18.97955
    310.55121      19.85546
    310.58784      21.35636
    310.62447      22.23224
    310.66109      19.85811
    310.69772      17.48397
    310.73434      23.10981
    310.77097      23.11064
    310.80759      24.61145
    310.84422      27.11226
    310.88084      24.36304
    310.91747      23.36381
    310.95410      19.73957
    310.99072      17.99031
    311.02735      10.24104
    311.06397       5.49176
    311.10060       6.99246
    311.13722       7.99314
    311.17385      11.24382
    311.21047      14.74447
    311.24710      14.74512
    311.28373      16.99575
    311.32035      14.62136
    311.35698      15.37196
    311.39360      17.12255
    311.43023      15.49812
    311.46685      16.74868
    311.50348      11.74922
    311.54010       9.87475
    311.57673       4.12527
    311.61336       1.12577
    311.64998       1.87625
    311.68661       9.00172
    311.72323      11.25218
    311.75986      12.75262
    311.79648      18.62805
    311.83311      22.50346
    311.86974      24.87886
    311.90636      28.12925
    311.94299      24.50462
    311.97961      25.00497
    312.01624      22.25531
    312.05286      18.88063
    312.08949      16.50595
    312.12611      17.00624
    312.16274      18.75652
    312.19937      22.50679
    312.23599      21.88204
    312.27262      20.25728
    312.30924      22.63250
    312.34587      25.25771
    312.38249      23.63290
    312.41912      24.50808
    312.45574      22.25825
    312.49237      13.50839
    312.52900      12.13353
    312.56562      11.75865
    312.60225      12.63375
    312.63887      10.63384
    312.67550       9.38392
    312.71212       8.63398
    312.74875       6.88402
    312.78537       8.13405
    312.82200       2.38407
    312.85863       3.13407
    312.89525       0.38405
    312.93188      -1.86598
    312.96850       0.38398
    313.00513       3.38392
    313.04175       4.38384
    313.07838      10.50875
    313.11500      11.88364
    313.15163       9.38352
    313.18826       5.00839
    313.22488       3.00824
    313.26151       3.00807
    313.29813       1.00789
    313.33476       4.50769
    313.37138       3.75748
    313.40801       4.75726
    313.44463       6.38201
    313.48126       3.88176
    313.51789       3.00649
    313.55451       0.75620
    313.59114       3.38090
    313.62776       3.63058
    313.66439       8.13024
    313.70101       6.87989
    313.73764       7.00453
    313.77426       7.62915
    313.81089       5.75376
    313.84752       5.12835
    313.88414       7.75292
    313.92077       3.62748
    313.95739       7.25202
    313.99402      11.00155
    314.03064      13.62606
    314.06727      16.25056
    314.10389      17.50004
    314.14052      16.87451
    314.17715      13.37396
    314.21377      12.24839
    314.25040      13.49781
    314.28702      13.62221
    314.32365      16.37160
    314.36027      19.37098
    314.39690      13.99533
    314.43352       5.49467
    314.47015       4.86900
    314.50678       5.74331
    314.54340       2.61760
    314.58003       2.36688
    314.61665       2.74114
    314.65328      -0.88461
    314.68990      -4.38538
    314.72653     -10.38616
    314.76315      -9.26196
    314.79978      -9.38778
    314.83641     -12.63861
    314.87303     -13.76446
    314.90966     -11.14032
    314.94628     -11.64120
    314.98291     -16.26710
    315.01953     -17.76801
    315.05616     -15.64394
    315.09278     -13.89488
    315.12941     -12.27084
    315.16604      -9.52181
    315.20266      -9.89780
    315.23929      -9.39881
    315.27591      -9.52483
    315.31254      -8.02587
    315.34916      -4.77693
    315.38579      -5.40300
    315.42241      -0.15408
    315.45904      -1.53019
    315.49567      -3.90631
    315.53229      -4.90744
    315.56892      -6.40859
    315.60554      -6.40976
    315.64217      -9.41094
    315.67879     -10.53715
    315.71542      -9.16336
    315.75204     -10.91459
    315.78867     -10.29084
    315.82530     -10.04211
    315.86192     -10.66839
    315.89855     -12.29469
    315.93517     -11.42100
    315.97180     -12.79733
    316.00842     -12.17367
    316.04505     -13.05004
    316.08168     -11.55141
    316.11830     -10.67781
    316.15493     -12.55422
    316.19155     -15.43065
    316.22818     -11.43209
    316.26480     -11.05855
    316.30143     -12.93503
    316.33805     -16.93652
    316.37468     -18.06303
    316.41131     -21.68956
    316.44793     -25.69110
    316.48456     -26.31766
    316.52118     -29.44424
    316.55781     -33.32083
    316.59443     -32.32244
    316.63106     -32.57406
    316.66768     -30.82570
    316.70431     -31.45236
    316.74094     -25.20404
    316.77756     -24.08073
    316.81419     -27.08244
    316.85081     -24.95916
    316.88744     -21.71091
    316.92406     -21.08766
    316.96069     -19.58944
    316.99731     -20.96623
    317.03394     -19.59304
    317.07057     -20.09486
    317.10719     -23.34670
    317.14382     -21.97356
    317.18044     -18.22544
    317.21707     -19.60233
    317.25369     -21.22924
    317.29032     -17.48116
    317.32694     -17.73311
    317.36357     -15.86007
    317.40020     -14.86204
    317.43682     -15.73904
    317.47345     -18.49104
    317.51007     -19.24307
    317.54670     -22.87012
    317.58332     -20.87218
    317.61995     -17.74926
    317.65657     -15.87635
    317.69320     -16.50346
    317.72983     -21.75559
    317.76645     -23.88273
    317.80308     -23.63490
    317.83970     -24.63708
    317.87633     -22.13927
    317.91295     -16.76649
    317.94958     -11.01872
    317.98620     -11.27097
    318.02283     -15.77323
    318.05946     -16.27551
    318.09608     -15.02781
    318.13271     -13.65513
    318.16933     -11.53246
    318.20596     -11.78481
    318.24258     -10.28718
    318.27921     -11.66457
    318.31583      -8.29197
    318.35246      -4.66939
    318.38909      -3.54682
    318.42571      -4.54928
    318.46234      -4.42675
    318.49896      -4.67924
    318.53559      -4.18174
    318.57221     -10.68427
    318.60884      -7.93681
    318.64546      -5.06437
    318.68209      -5.44194
    318.71872      -8.56953
    318.75534      -9.44714
    318.79197      -9.32477
    318.82859      -2.95241
    318.86522      -1.33008
    318.90184      -2.83276
    318.93847      -6.08545
    318.97509      -9.83817
    319.01172     -14.09090
    319.04835     -16.71865
    319.08497     -21.72142
    319.12160     -22.09920
    319.15822     -25.60201
    319.19485     -28.60483
    319.23147     -29.73266
    319.26810     -26.23552
    319.30472     -30.11339
    319.34135     -32.11628
    319.37798     -30.74419
    319.41460     -29.74711
    319.45123     -30.75005
    319.48785     -29.87802
    319.52448     -30.25599
    319.56110     -24.50899
    319.59773     -24.88700
    319.63435     -28.89003
    319.67098     -23.89308
    319.70761     -22.39615
    319.74423     -21.89924
    319.78086     -21.40234
    319.81748     -23.40546
    319.85411     -23.40860
    319.89073     -24.53675
    319.92736     -27.41493
    319.96398     -25.79312
    320.00061     -27.67133
    320.03724     -27.54955
    320.07386     -25.55280
    320.11049     -21.93106
    320.14711     -19.30934
    320.18374     -17.06264
    320.22036     -11.69096
    320.25699     -10.94429
    320.29361     -15.32265
    320.33024     -16.57602
    320.36687     -15.57940
    320.40349     -12.70781
    320.44012      -9.71124
    320.47674     -10.58968
    320.51337     -10.34314
    320.54999      -9.97162
    320.58662      -3.47512
    320.62325      -3.22863
    320.65987      -2.98216
    320.69650      -7.61072
    320.73312     -14.86429
    320.76975     -17.11787
    320.80637     -17.37148
    320.84300     -18.50010
    320.87962     -21.00374
    320.91625     -20.50740
    320.95288     -20.13608
    320.98950     -21.13978
    321.02613     -17.76849
    321.06275     -13.27223
    321.09938     -11.52598
    321.13600      -6.77975
    321.17263      -5.53354
    321.20925      -3.78734
    321.24588      -2.04117
    321.28251      -1.04501
    321.31913       2.82613
    321.35576       5.44725
    321.39238       8.31835
    321.42901       5.68944
    321.46563      -0.93950
    321.50226       1.18155
    321.53888       1.42758
    321.57551       7.17359
    321.61214       4.54458
    321.64876       7.54055
    321.68539       8.28650
    321.72201      11.15744
    321.75864       9.90336
    321.79526      10.64926
    321.83189      14.64514
    321.86851      15.76600
    321.90514      15.63684
    321.94177      13.50767
    321.97839      11.12848
    322.01502       7.87426
    322.05164       8.12003
    322.08827       7.99078
    322.12489       6.48651
    322.16152       6.60723
    322.19814       7.22792
    322.23477       4.59860
    322.27140       2.84426
    322.30802      -0.16011
    322.34465      -1.16449
    322.38127      -0.66888
    322.41790      -0.79830
    322.45452      -2.05274
    322.49115      -0.68219
    322.52777      -0.81167
    322.56440       3.93384
    322.60103       6.42933
    322.63765       9.54980
    322.67428      10.79525
    322.71090      14.29068
    322.74753      14.91109
    322.78415      17.03149
    322.82078      20.02687
    322.85740      30.77222
    322.89403      32.14256
    322.93066      38.13788
    322.96728      41.13317
    323.00391      41.75346
    323.04053      41.24872
    323.07716      37.74397
    323.11378      43.23919
    323.15041      44.85939
    323.18703      43.22958
    323.22366      38.34975
    323.26029      36.71989
    323.29691      35.71502
    323.33354      33.21013
    323.37016      31.45522
    323.40679      33.07529
    323.44341      30.32035
    323.48004      31.06538
    323.51666      29.56040
    323.55329      26.80539
    323.58992      23.55037
    323.62654      21.67033
    323.66317      22.16526
    323.69979      17.91018
    323.73642      11.90508
    323.77304      11.14996
    323.80967      12.51982
    323.84629      13.63967
    323.88292      12.00949
    323.91955       8.50429
    323.95617       6.49908
    323.99280      -1.75616
    324.02942       1.23859
    324.06605      -2.39169
    324.10267      -4.02198
    324.13930      -4.02729
    324.17592      -4.78262
    324.21255      -3.66297
    324.24918      -3.04334
    324.28580      -2.54873
    324.32243      -7.30414
    324.35905     -12.68457
    324.39568     -15.56502
    324.43230     -21.94549
    324.46893     -22.82598
    324.50555     -23.83148
    324.54218     -27.58701
    324.57881     -30.96755
    324.61543     -33.22311
    324.65206     -42.97870
    324.68868     -51.48430
    324.72531     -56.86493
    324.76193     -60.49557
    324.79856     -68.62623
    324.83518     -74.50690
    324.87181     -78.01262
    324.90844     -83.14334
    324.94506     -83.89908
    324.98169     -85.52983
    325.01831     -85.03561
    325.05494     -82.41640
    325.09156     -77.54724
    325.12819     -76.80307
    325.16482     -76.93393
    325.20144     -74.18980
    325.23807     -68.32070
    325.27469     -68.07662
    325.31132     -67.95756
    325.34794     -67.96351
    325.38457     -67.59449
    325.42119     -68.97548
    325.45782     -64.23150
    325.49445     -66.61254
    325.53107     -66.61859
    325.56770     -68.99967
    325.60432     -69.25576
    325.64095     -68.01188
    325.67757     -70.64301
    325.71420     -71.52417
    325.75082     -70.90533
    325.78745     -69.91154
    325.82408     -60.41775
    325.86070     -52.29898
    325.89733     -55.30523
    325.93395     -56.93651
    325.97058     -57.81780
    326.00720     -54.57411
    326.04383     -53.58045
    326.08045     -58.46180
    326.11708     -63.21818
    326.15371     -64.47457
    326.19033     -66.85599
    326.22696     -62.86242
    326.26358     -63.61887
    326.30021     -62.00034
    326.33683     -65.13184
    326.37346     -64.13835
    326.41008     -67.14488
    326.44671     -70.02644
    326.48334     -72.65800
    326.51996     -73.16460
    326.55659     -71.79622
    326.59321     -72.17784
    326.62984     -69.30950
    326.66646     -67.06618
    326.70309     -66.19788
    326.73971     -63.45458
    326.77634     -64.08633
    326.81297     -65.09308
    326.84959     -66.84985
    326.88622     -68.23164
    326.92284     -71.98846
    326.95947     -70.74530
    326.99609     -74.12714
    327.03272     -76.13403
    327.06934     -73.76593
    327.10597     -66.39784
    327.14260     -64.15478
    327.17922     -62.41173
    327.21585     -64.04371
    327.25247     -64.67571
    327.28910     -67.18272
    327.32572     -66.56477
    327.36235     -63.82182
    327.39897     -58.70390
    327.43560     -53.83600
    327.47223     -48.71812
    327.50885     -42.35026
    327.54548     -36.60742
    327.58210     -30.86460
    327.61873     -25.37180
    327.65535     -25.25402
    327.69198     -25.26127
    327.72860     -25.89353
    327.76523     -26.02581
    327.80186     -25.28312
    327.83848     -23.91544
    327.87511     -25.29778
    327.91173     -24.80515
    327.94836     -21.31253
    327.98498     -17.56994
    328.02161     -19.20237
    328.05823     -22.83481
    328.09486     -23.09228
    328.13149     -23.09977
    328.16811     -23.48228
    328.20474     -26.23981
    328.24136     -31.24736
    328.27799     -33.50493
    328.31461     -36.38752
    328.35124     -35.89513
    328.38786     -35.40276
    328.42449     -35.28542
    328.46112     -31.66809
    328.49774     -29.92579
    328.53437     -28.55850
    328.57099     -30.44124
    328.60762     -37.82399
    328.64424     -38.58177
    328.68087     -37.58957
    328.71749     -36.34739
    328.75412     -34.10522
    328.79075     -32.23809
    328.82737     -31.74597
    328.86400     -25.00387
    328.90062     -23.01179
    328.93725     -21.51973
    328.97387     -18.77770
    329.01050     -13.66068
    329.04712      -8.54369
    329.08375     -10.80172
    329.12038     -13.93476
    329.15700     -17.81783
    329.19363     -19.95092
    329.23025     -17.70903
    329.26688     -14.59216
    329.30350     -11.47531
    329.34013     -10.98349
    329.37675      -8.61668
    329.41338     -10.12489
    329.45001      -9.00813
    329.48663     -11.76639
    329.52326     -11.52466
    329.55988      -7.15796
    329.59651      -6.54128
    329.63313      -7.79962
    329.66976      -7.55798
    329.70639      -8.44136
    329.74301     -10.32477
    329.77964     -13.95819
    329.81626     -16.71664
    329.85289     -15.97510
    329.88951     -11.60859
    329.92614      -8.11710
    329.96276      -5.50063
    329.99939      -2.50918
    330.03602      -2.01775
    330.07264      -4.52634
    330.10927       0.96504
    330.14589       4.08141
    330.18252       3.19775
    330.21914      -0.06093
    330.25577       1.05537
    330.29239       0.29665
    330.32902      -2.21209
    330.36565      -3.59585
    330.40227      -4.35463
    330.43890      -7.98844
    330.47552      -4.37226
    330.51215      -5.50611
    330.54877      -7.26498
    330.58540      -5.52387
    330.62202      -3.15778
    330.65865       0.20829
    330.69528       3.07434
    330.73190       4.56536
    330.76853       3.30637
    330.80515       5.54735
    330.84178       5.28831
    330.87840       8.40425
    330.91503       9.64517
    330.95165       9.88607
    330.98828       6.12694
    331.02491       3.24280
    331.06153      -2.64137
    331.09816      -5.90055
    331.13478      -9.78476
    331.17141     -16.41899
    331.20803     -21.55325
    331.24466     -27.06252
    331.28128     -29.57181
    331.31791     -27.83113
    331.35454     -23.21547
    331.39116     -16.84983
    331.42779     -16.98421
    331.46441      -9.74361
    331.50104      -5.62803
    331.53766      -8.76248
    331.57429      -6.77194
    331.61091      -4.78143
    331.64754      -5.54094
    331.68417      -6.92547
    331.72079      -8.31003
    331.75742     -12.69460
    331.79404     -12.20420
    331.83067     -14.46381
    331.86729     -12.72345
    331.90392     -12.98311
    331.94054     -10.24279
    331.97717     -13.00250
    332.01380     -14.88722
    332.05042     -15.52197
    332.08705     -17.65674
    332.12367     -17.04153
    332.16030     -20.92634
    332.19692     -21.31117
    332.23355     -20.94603
    332.27017     -19.83090
    332.30680     -14.84080
    332.34343     -13.47572
    332.38005     -14.11066
    332.41668     -16.12063
    332.45330     -14.75561
    332.48993     -13.39062
    332.52655     -13.52565
    332.56318     -16.66070
    332.59980     -13.67077
    332.63643     -12.93086
    332.67306     -10.06598
    332.70968     -10.45112
    332.74631      -8.71128
    332.78293      -5.59646
    332.81956      -2.98166
    332.85618      -3.61688
    332.89281      -1.37713
    332.92943       2.23760
    332.96606       6.22731
    333.00269       8.59200
    333.03931       5.08167
    333.07594      -2.17869
    333.11256      -6.56406
    333.14919     -10.32446
    333.18581     -10.58488
    333.22244      -9.09533
    333.25906      -6.73079
    333.29569      -6.99128
    333.33232      -5.12679
    333.36894      -2.88732
    333.40557      -1.39787
    333.44219      -1.15845
    333.47882       2.83096
    333.51544       4.82034
    333.55207       9.05970
    333.58869      10.29904
    333.62532       7.03835
    333.66195       5.65265
    333.69857       6.01692
    333.73520       4.75617
    333.77182       2.87039
    333.80845      -1.14040
    333.84507      -1.52622
    333.88170       0.33795
    333.91832       3.57709
    333.95495       2.94120
    333.99158       2.93030
    334.02820       4.91937
    334.06483       5.03342
    334.10145       7.89745
    334.13808       4.01146
    334.17470       5.12545
    334.21133       7.11441
    334.24796       6.35335
    334.28458       7.46727
    334.32121       7.95616
    334.35783       6.57004
    334.39446       8.05889
    334.43108       7.04772
    334.46771       2.16153
    334.50433       2.77531
    334.54096       0.51408
    334.57759       0.37782
    334.61421      -1.13346
    334.65084       4.48024
    334.68746       7.09391
    334.72409      11.20756
    334.76071      11.07119
    334.79734       6.43480
    334.83396       4.04839
    334.87059      -0.83805
    334.90722      -4.22451
    334.94384      -5.11099
    334.98047      -4.37249
    335.01709      -4.50902
    335.05372      -7.14557
    335.09034      -5.53214
    335.12697      -3.91873
    335.16359      -1.05534
    335.20022      -3.44198
    335.23685      -0.57864
    335.27347       3.53468
    335.31010       9.02298
    335.34672      10.26125
    335.38335      11.24950
    335.41997      10.98773
    335.45660      10.60094
    335.49322      11.46412
    335.52985       7.45228
    335.56648       5.31542
    335.60310       2.80354
    335.63973       5.41663
    335.67635       3.77971
    335.71298       1.76776
    335.74960       0.38078
    335.78623      -7.38121
    335.82285      -8.14323
    335.85948     -12.40527
    335.89611     -15.41733
    335.93273     -14.05442
    335.96936     -15.69152
    336.00598     -15.70366
    336.04261     -11.09081
    336.07923      -6.60298
    336.11586      -6.36518
    336.15248      -2.62740
    336.18911      -5.26464
    336.22574      -3.65191
    336.26236      -8.03919
    336.29899     -12.92650
    336.33561     -13.43884
    336.37224      -7.32619
    336.40886      -3.58857
    336.44549       2.27403
    336.48211       1.51161
    336.51874       3.37416
    336.55537       3.86170
    336.59199       3.72421
    336.62862       2.71169
    336.66524       0.82416
    336.70187       4.18660
    336.73849       7.67402
    336.77512      10.03641
    336.81174       9.14879
    336.84837       5.38614
    336.88500       7.12347
    336.92162      11.86077
    336.95825      12.34806
    336.99487      11.46032
    337.03150      11.69755
    337.06812      12.30977
    337.10475      14.29696
    337.14137      18.65913
    337.17800      17.39628
    337.21463      18.00840
    337.25125      14.62051
    337.28788      12.48259
    337.32450      13.34464
    337.36113      10.08167
    337.39775       8.81868
    337.43438       4.18067
    337.47100       2.91764
    337.50763       4.27958
    337.54426       2.89150
    337.58088       1.25340
    337.61751      -2.88473
    337.65413      -5.64788
    337.69076      -7.91105
    337.72738      -8.17424
    337.76401      -7.93746
    337.80063      -4.95070
    337.83726      -1.58896
    337.87389      -5.60225
    337.91051      -6.99056
    337.94714      -8.50389
    337.98376      -4.01724
    338.02039      -2.03062
    338.05701      -5.41902
    338.09364      -7.93244
    338.13026     -14.57088
    338.16689     -13.45935
    338.20352     -16.22284
    338.24014     -20.98636
    338.27677     -23.24989
    338.31339     -26.76346
    338.35002     -24.27703
    338.38664     -22.29064
    338.42327     -21.55427
    338.45990     -22.44292
    338.49652     -20.70660
    338.53315     -19.59529
    338.56977     -18.60901
    338.60640     -15.12276
    338.64302     -18.01152
    338.67965     -20.77531
    338.71627     -20.53912
    338.75290     -17.17796
    338.78953     -17.06682
    338.82615     -19.70570
    338.86278     -21.71960
    338.89940     -23.10853
    338.93603     -21.87248
    338.97265     -25.13645
    339.00928     -27.15045
    339.04590     -26.28947
    339.08253     -26.80351
    339.11916     -21.44257
    339.15578     -19.70666
    339.19241     -18.09577
    339.22903     -13.73491
    339.26566     -13.49906
    339.30228     -14.26324
    339.33891     -11.27744
    339.37553      -7.41667
    339.41216      -7.18092
    339.44879      -8.82019
    339.48541     -11.70949
    339.52204     -13.97381
    339.55866     -19.61315
    339.59529     -19.12751
    339.63191     -19.76690
    339.66854     -20.40631
    339.70516     -24.29574
    339.74179     -24.68520
    339.77842     -22.32468
    339.81504     -20.58919
    339.85167     -21.47871
    339.88829     -20.74326
    339.92492     -18.88284
    339.96154     -16.02243
    339.99817     -11.91205
    340.03479     -10.05169
    340.07142      -9.31636
    340.10805     -12.20605
    340.14467     -14.34576
    340.18130     -16.86049
    340.21792     -14.50025
    340.25455     -13.01503
    340.29117     -11.77984
    340.32780     -11.66966
    340.36442     -12.93451
    340.40105     -11.69939
    340.43768     -13.33929
    340.47430     -16.22921
    340.51093     -13.74415
    340.54755     -13.00912
    340.58418     -18.27411
    340.62080     -21.16412
    340.65743     -25.05416
    340.69405     -25.94422
    340.73068     -25.58430
    340.76731     -26.34941
    340.80393     -27.98954
    340.84056     -26.87969
    340.87718     -26.39487
    340.91381     -27.66006
    340.95043     -27.42529
    340.98706     -25.44053
    341.02368     -24.08080
    341.06031     -17.09610
    341.09694     -15.86141
    341.13356     -13.50175
    341.17019      -9.51711
    341.20681      -7.03250
    341.24344      -1.17291
    341.28006       2.43666
    341.31669       3.67120
    341.35331       2.53072
    341.38994      -0.48478
    341.42657      -0.50031
    341.46319      -0.01585
    341.49982      -3.53143
    341.53644      -3.92202
    341.57307      -4.93764
    341.60969      -3.82828
    341.64632      -1.96895
    341.68294      -0.85964
    341.71957       0.37465
    341.75620       1.60891
    341.79282      -0.90685
    341.82945      -3.79763
    341.86607      -5.56344
    341.90270      -3.45427
    341.93932      -0.34512
    341.97595       0.63900
    342.01257      -0.37690
    342.04920      -4.51782
    342.08583      -9.78377
    342.12245     -10.04974
    342.15908     -11.19073
    342.19570     -17.58175
    342.23233     -22.59779
    342.26895     -25.48885
    342.30558     -26.75494
    342.34220     -29.14605
    342.37883     -29.41219
    342.41546     -30.92834
    342.45208     -26.06952
    342.48871     -19.71073
    342.52533     -14.22696
    342.56196     -12.74321
    342.59858      -7.88448
    342.63521      -9.65078
    342.67183     -11.29210
    342.70846      -8.93345
    342.74509      -7.82482
    342.78171      -9.59121
    342.81834     -10.35763
    342.85496     -12.37407
    342.89159     -13.14053
    342.92821     -17.40702
    342.96484     -19.29853
    343.00147     -23.81506
    343.03809     -25.70662
    343.07472     -27.22320
    343.11134     -30.73980
    343.14797     -30.63143
    343.18459     -29.39808
    343.22122     -23.78975
    343.25784     -20.93145
    343.29447     -19.94818
    343.33110     -16.96492
    343.36772      -9.98169
    343.40435      -7.99848
    343.44097     -10.01530
    343.47760     -14.40714
    343.51422     -13.54900
    343.55085     -16.44089
    343.58747     -17.83280
    343.62410     -19.34973
    343.66073     -16.49169
    343.69735     -16.13367
    343.73398     -19.90068
    343.77060     -17.54270
    343.80723     -16.05976
    343.84385     -18.32683
    343.88048     -22.09393
    343.91710     -19.73605
    343.95373     -12.62820
    343.99036      -9.39537
    344.02698      -6.91256
    344.06361      -2.42978
    344.10023      -0.82202
    344.13686      -2.08929
    344.17348      -4.60657
    344.21011      -5.62389
    344.24673      -6.64122
    344.28336      -7.53358
    344.31999      -5.42596
    344.35661      -9.81837
    344.39324     -11.46080
    344.42986      -7.60325
    344.46649      -9.49573
    344.50311      -7.63823
    344.53974      -4.53075
    344.57636      -4.04830
    344.61299      -4.94087
    344.64962      -6.08347
    344.68624      -7.22609
    344.72287     -10.74373
    344.75949      -9.38640
    344.79612      -9.27909
    344.83274     -11.17180
    344.86937     -10.56454
    344.90599     -10.70730
    344.94262     -10.22509
    344.97925      -8.74289
    345.01587      -5.51073
    345.05250      -2.40358
    345.08912       0.70354
    345.12575       3.43564
    345.16237       3.41771
    345.19900       8.52476
    345.23562       9.50678
    345.27225       7.86378
    345.30888       5.34576
    345.34550       3.32772
    345.38213      -1.56535
    345.41875      -6.08345
    345.45538     -12.22656
    345.49200     -12.86970
    345.52863     -17.88787
    345.56525     -20.53106
    345.60188     -18.17427
    345.63851     -15.19250
    345.67513      -8.46076
    345.71176      -2.85404
    345.74838       2.87765
    345.78501       0.48432
    345.82163      -1.78404
    345.85826      -0.05241
    345.89488      -3.32082
    345.93151      -7.96424
    345.96814     -12.23269
    346.00476     -12.87616
    346.04139     -15.26966
    346.07801     -13.41318
    346.11464     -10.30672
    346.15126      -9.20029
    346.18789      -6.71888
    346.22451      -3.48750
    346.26114      -2.00614
    346.29777       0.97520
    346.33439       3.20651
    346.37102       4.18780
    346.40764       1.79407
    346.44427       3.40031
    346.48089       4.75653
    346.51752       4.86272
    346.55414       3.21889
    346.59077       2.57504
    346.62740       2.05616
    346.66402      -1.33774
    346.70065      -2.85667
    346.73727      -6.12561
    346.77390     -12.51959
    346.81052     -15.41358
    346.84715     -15.68260
    346.88377     -14.45165
    346.92040     -14.47071
    346.95703     -12.61480
    346.99365     -12.88392
    347.03028     -15.65306
    347.06690     -17.29722
    347.10353     -19.19141
    347.14015     -16.33562
    347.17678     -13.72985
    347.21340     -12.12411
    347.25003     -13.51839
    347.28666     -10.91270
    347.32328      -6.43203
    347.35991      -8.57638
    347.39653      -7.22076
    347.43316      -5.24016
    347.46978      -4.75959
    347.50641      -3.65403
    347.54304      -0.54851
    347.57966       2.43200
    347.61629       2.03748
    347.65291       3.39293
    347.68954       2.49837
    347.72616      -0.77123
    347.76279      -1.79084
    347.79941      -3.31048
    347.83604      -3.45514
    347.87267       1.77517
    347.90929       2.25546
    347.94592       1.86072
    347.98254       0.34096
    348.01917      -6.05382
    348.05579      -3.07363
    348.09242      -2.59346
    348.12904      -6.86331
    348.16567     -11.88319
    348.20230     -12.65309
    348.23892     -11.29801
    348.27555     -13.94296
    348.31217     -16.33794
    348.34880     -18.48293
    348.38542     -19.37796
    348.42205     -18.52300
    348.45867     -15.91807
    348.49530     -17.56316
    348.53193     -13.45828
    348.56855     -11.47842
    348.60518      -6.12358
    348.64180      -0.39377
    348.67843       9.71102
    348.71505      12.19078
    348.75168      16.17052
    348.78830      20.90024
    348.82493      22.37993
    348.86156      20.35960
    348.89818      19.58925
    348.93481      19.44386
    348.97143      17.54846
    349.00806      13.52803
    349.04468       9.75759
    349.08131       6.36211
    349.11793       3.09161
    349.15456      -0.42891
    349.19119      -6.32446
    349.22781      -9.09503
    349.26444     -10.74062
    349.30106     -10.01124
    349.33769     -11.40688
    349.37431     -11.92755
    349.41094     -11.82323
    349.44756     -13.59395
    349.48419     -12.61469
    349.52082      -6.63545
    349.55744      -7.40623
    349.59407      -1.55204
    349.63069       3.30213
    349.66732       5.15627
    349.70394       3.63539
    349.74057       5.61449
    349.77719       5.46856
    349.81382       7.07261
    349.85045      12.05163
    349.88707      13.15563
    349.92370      13.63461
    349.96032      14.98856
    349.99695      14.34249
    350.03357      12.19639
    350.07020      10.17527
    350.10682       3.77913
    350.14345       2.13296
    350.18008       3.86177
    350.21670       7.84056
    350.25333       9.19432
    350.28995       6.54805
    350.32658       7.02677
    350.36320       7.25546
    350.39983       5.35912
    350.43645       4.96277
    350.47308       2.44138
    350.50971      -3.45502
    350.54633      -9.97645
    350.58296      -8.24791
    350.61958     -11.01938
    350.65621      -9.66588
    350.69283      -3.56241
    350.72946       0.04104
    350.76608       5.01947
    350.80271       5.37287
    350.83934       4.97625
    350.87596       2.70461
    350.91259       1.80794
    350.94921       1.91124
    350.98584       2.38953
    351.02246       0.11779
    351.05909       1.72102
    351.09571       0.57424
    351.13234      -1.57258
    351.16897      -2.96941
    351.20559      -3.11627
    351.24222      -5.63815
    351.27884      -1.66006
    351.31547      -2.55699
    351.35209      -3.95395
    351.38872      -4.97593
    351.42534      -7.24793
    351.46197      -8.01996
    351.49860      -8.66701
    351.53522     -10.81408
    351.57185     -11.96118
    351.60847      -8.73330
    351.64510      -6.75545
    351.68172      -8.02762
    351.71835      -6.17481
    351.75497      -1.19703
    351.79160       1.03073
    351.82823       6.13346
    351.86485       1.36118
    351.90148       0.71386
    351.93810      -1.30847
    351.97473      -1.58083
    352.01135      -1.85322
    352.04798      -1.12563
    352.08461      -0.02306
    352.12123       2.07948
    352.15786       3.68200
    352.19448       1.90950
    352.23111      -4.48803
    352.26773      -7.26058
    352.30436      -6.53316
    352.34098      -3.18075
    352.37761      -1.57838
    352.41424       1.77398
    352.45086       5.37630
    352.48749      13.22861
    352.52411       9.70589
    352.56074       5.18315
    352.59736       0.66038
    352.63399      -6.61241
    352.67061      -6.88522
    352.70724      -6.15806
    352.74387      -3.55592
    352.78049      -3.20381
    352.81712       1.52329
    352.85374       4.12535
    352.89037       3.97740
    352.92699       4.07941
    352.96362       1.30641
    353.00024      -1.09162
    353.03687       1.88533
    353.07350       1.36225
    353.11012       9.71415
    353.14675       5.19103
    353.18337       1.54288
    353.22000       2.01971
    353.25662       0.49652
    353.29325       0.84830
    353.32987      -2.79994
    353.36650      -2.69821
    353.40313      -1.22150
    353.43975      -1.99482
    353.47638      -2.01815
    353.51300      -0.54151
    353.54963      -1.68990
    353.58625      -4.58831
    353.62288      -3.11174
    353.65950      -2.63520
    353.69613      -2.53368
    353.73276       3.19282
    353.76938       4.16929
    353.80601       3.14573
    353.84263       0.24716
    353.87926       1.72356
    353.91588       3.07494
    353.95251       1.05129
    353.98913       2.77762
    354.02576       7.50392
    354.06239       8.98021
    354.09901      14.70646
    354.13564      14.30770
    354.17226      13.90891
    354.20889      11.88509
    354.24551      12.23626
    354.28214      12.58740
    354.31876      13.93851
    354.35539      15.78960
    354.39202      14.76567
    354.42864      15.24171
    354.46527      10.09273
    354.50189       6.81873
    354.53852       6.79470
    354.57514       8.52065
    354.61177      10.74658
    354.64839      16.22248
    354.68502      16.57336
    354.72165      17.17421
    354.75827      16.40004
    354.79490      12.75085
    354.83152      12.85163
    354.86815      11.82739
    354.90477       6.05313
    354.94140       1.27884
    354.97802      -2.62048
    355.01465      -6.89481
    355.05128      -7.16917
    355.08790      -8.19355
    355.12453     -10.71796
    355.16115      -9.49239
    355.19778      -7.14184
    355.23440     -10.04132
    355.27103      -9.69083
    355.30765     -12.96535
    355.34428     -12.86490
    355.38091      -7.01447
    355.41753      -4.41407
    355.45416      -2.06369
    355.49078      -0.08833
    355.52741      -1.61300
    355.56403      -2.26269
    355.60066      -6.53741
    355.63728      -6.56214
    355.67391     -10.08691
    355.71054     -13.48669
    355.74716     -10.51150
    355.78379      -7.53633
    355.82041      -5.93619
    355.85704      -4.33607
    355.89366       0.38903
    355.93029       3.11410
    355.96691       1.33915
    356.00354      -0.06083
    356.04017      -2.08583
    356.07679      -3.61085
    356.11342      -4.13589
    356.15004      -2.91096
    356.18667      -7.43606
    356.22329      -5.96117
    356.25992      -1.61131
    356.29654       3.61352
    356.33317       2.83834
    356.36980       2.56312
    356.40642       4.28789
    356.44305      10.01263
    356.47967      13.86235
    356.51630       8.71204
    356.55292       5.43672
    356.58955       0.28636
    356.62618      -6.73901
    356.66280      -8.13941
    356.69943      -7.91484
    356.73605      -7.81528
    356.77268      -3.71575
    356.80930      -5.36625
    356.84593      -7.51677
    356.88255      -5.54231
    356.91918      -8.94287
    356.95581     -15.59346
    356.99243     -12.36907
    357.02906      -9.01970
    357.06568      -6.67036
    357.10231      -5.32105
    357.13893      -4.72175
    357.17556      -1.24748
    357.21218       1.10177
    357.24881       1.32599
    357.28544      -1.82481
    357.32206      -1.72563
    357.35869      -0.25148
    357.39531      -2.77735
    357.43194      -6.55325
    357.46856      -6.20416
    357.50519      -5.35510
    357.54181      -1.00607
    357.57844       0.09294
    357.61507      -2.43307
    357.65169       2.04090
    357.68832       4.38984
    357.72494       5.11376
    357.76157       6.83765
    357.79819       8.56152
    357.83482      10.66037
    357.87144      12.00920
    357.90807      12.60800
    357.94470       9.20677
    357.98132       7.80553
    358.01795       5.27926
    358.05457      -2.87203
    358.09120      -3.39835
    358.12782      -5.79969
    358.16445      -7.45105
    358.20107     -11.22744
    358.23770      -9.12885
    358.27433      -6.03028
    358.31095      -2.80674
    358.34758      -3.45822
    358.38420      -2.35972
    358.42083      -1.88625
    358.45745       2.58720
    358.49408       3.68563
    358.53070       4.03403
    358.56733       9.38241
    358.60396       8.85577
    358.64058       8.32910
    358.67721      10.30241
    358.71383       9.52570
    358.75046       5.74896
    358.78708       8.72220
    358.82371      10.94542
    358.86033       9.66861
    358.89696      10.01678
    358.93359      12.61492
    358.97021      17.46305
    359.00684      19.06115
    359.04346      17.15923
    359.08009      15.00728
    359.11671      12.48031
    359.15334       5.95331
    359.18996       1.92630
    359.22659       1.02426
    359.26322      -2.25281
    359.29984      -3.77989
    359.33647      -7.68200
    359.37309      -5.70914
    359.40972      -6.86129
    359.44634      -5.38847
    359.48297      -3.79068
    359.51959      -2.69290
    359.55622       1.77985
    359.59285       4.50258
    359.62947      10.10028
    359.66610      10.07296
    359.70272       9.04562
    359.73935      12.14325
    359.77597       7.61586
    359.81260       1.08845
    359.84922       2.06102
    359.88585       1.03356
    359.92248       6.00608
    359.95910       8.22857
    359.99573      13.95105
    360.03235      14.17349
    360.06898      13.27092
    360.10560      13.36832
    360.14223      12.46570
    360.17885      12.06306
    360.21548       8.53539
    360.25211       5.88270
    360.28873       4.85499
    360.32536       1.70225
    360.36198       6.29949
    360.39861       6.27171
    360.43523       8.49390
    360.47186       7.59108
    360.50848       5.18822
    360.54511       0.91035
    360.58174      -3.24255
    360.61836      -2.39547
    360.65499      -1.17341
    360.69161      -1.07638
    360.72824      -0.10437
    360.76486       0.24262
    360.80149       1.46458
    360.83812       2.93652
    360.87474       1.90844
    360.91137       0.00533
    360.94799      -3.27280
    360.98462      -6.67595
    361.02124      -9.70412
    361.05787      -9.98232
    361.09449      -6.51054
    361.13112      -8.16378
    361.16775      -5.94205
    361.20437      -3.34534
    361.24100       0.25135
    361.27762      -0.65199
    361.31425       4.31965
    361.35087       8.41627
    361.38750       6.51287
    361.42412       8.60944
    361.46075       8.33099
    361.49738       6.55252
    361.53400       3.39902
    361.57063       1.24550
    361.60725      -2.40804
    361.64388      -2.31161
    361.68050      -0.21519
    361.71713       1.13120
    361.75375       0.60256
    361.79038       2.82390
    361.82701       7.17023
    361.86363       9.39152
    361.90026      11.86280
    361.93688      12.95905
    361.97351      12.55528
    362.01013      15.52649
    362.04676      13.24767
    362.08338       5.46883
    362.12001      -0.56003
    362.15664      -0.08892
    362.19326      -5.24283
    362.22989      -8.39676
    362.26651     -13.17571
    362.30314     -14.20469
    362.33976     -16.73369
    362.37639     -11.26271
    362.41301      -4.29175
    362.44964       2.55418
    362.48627      11.02509
    362.52289      14.49598
    362.55952      14.34184
    362.59614       9.81268
    362.63277       8.78350
    362.66939       7.62929
    362.70602      10.10007
    362.74264      11.57082
    362.77927      12.04155
    362.81590       8.13725
    362.85252       3.73293
    362.88915       3.45359
    362.92577       2.54923
    362.96240       3.26984
    362.99902      11.24044
    363.03565      12.33600
    363.07227      15.68155
    363.10890      20.52707
    363.14553      19.49757
    363.18215      17.71805
    363.21878      17.81351
    363.25540      15.03394
    363.29203      12.62935
    363.32865       8.59974
    363.36528       6.69510
    363.40190       2.54045
    363.43853       4.26077
    363.47516       1.60606
    363.51178      -0.17366
    363.54841      -0.82841
    363.58503      -0.48318
    363.62166       2.23703
    363.65828       4.20721
    363.69491       2.55237
    363.73153       1.27251
    363.76816      -1.00737
    363.80479      -0.66227
    363.84141       1.18280
    363.87804      -0.34715
    363.91466      -0.62713
    363.95129      -1.65712
    363.98791      -2.06214
    364.02454       0.28282
    364.06116       0.75276
    364.09779      -0.65233
    364.13442       0.31756
    364.17104       5.91243
    364.20767      10.25728
    364.24429      10.85210
    364.28092      13.94691
    364.31754      15.16669
    364.35417      18.38644
    364.39079      19.85618
    364.42742      16.57589
    364.46405      17.79558
    364.50067      17.51525
    364.53730      21.60989
    364.57392      21.95452
    364.61055      19.04912
    364.64717      13.76870
    364.68380       6.23825
    364.72042       3.70779
    364.75705       0.05230
    364.79368      -1.85321
    364.83030      -2.25875
    364.86693      -4.66430
    364.90355      -4.81988
    364.94018      -2.10048
    364.97680      -3.00610
    365.01343      -6.16175
    365.05005      -4.81741
    365.08668      -5.97310
    365.12331      -7.87881
    365.15993      -4.53455
    365.19656      -7.19030
    365.23318      -3.47108
    365.26981      -1.75188
    365.30643      -5.15770
    365.34306      -3.93855
    365.37969      -4.34441
    365.41631       1.37470
    365.45294       6.84379
    365.48956      11.06285
    365.52619       9.53190
    365.56281       7.62592
    365.59944       4.59492
    365.63606       4.06390
    365.67269       4.15785
    365.70932       3.62679
    365.74594      -1.15430
    365.78257       2.43959
    365.81919       1.03346
    365.85582      -1.99770
    365.89244      -1.65388
    365.92907      -0.18507
    365.96569      -0.09130
    366.00232       0.25246
    366.03895      -2.27880
    366.07557      -6.56009
    366.11220      -8.46640
    366.14882      -7.99773
    366.18545     -11.40408
    366.22207     -11.31046
    366.25870      -7.21685
    366.29532      -6.12327
    366.33195       2.09529
    366.36858       7.43882
    366.40520       7.78234
    366.44183      10.87583
    366.47845      14.71930
    366.51508      17.43775
    366.55170      16.15618
    366.58833       8.37459
    366.62495       5.71797
    366.66158       3.31133
    366.69821       3.02967
    366.73483       2.62299
    366.77146       2.59129
    366.80808       2.30956
    366.84471       2.40281
    366.88133       3.99604
    366.91796       4.58925
    366.95458       6.30744
    366.99121       6.52560
    367.02784       8.11875
    367.06446       8.83687
    367.10109      10.17997
    367.13771      12.89805
    367.17434      13.36610
    367.21096       9.08414
    367.24759       7.67715
    367.28421       2.77014
    367.32084      -0.38689
    367.35747      -3.29394
    367.39409      -8.07602
    367.43072      -8.73311
    367.46734     -12.89023
    367.50397     -17.54737
    367.54059     -19.45453
    367.57722     -17.36171
    367.61384     -14.39392
    367.65047      -9.80114
    367.68710      -5.83339
    367.72372      -1.11566
    367.76035      -1.27295
    367.79697       0.81974
    367.83360      -0.58760
    367.87022      -2.61995
    367.90685      -4.52733
    367.94347      -5.05973
    367.98010      -7.84215
    368.01673     -12.62459
    368.05335     -12.53205
    368.08998      -9.68954
    368.12660     -12.72204
    368.16323     -18.87957
    368.19985     -18.28712
    368.23648     -12.81969
    368.27310      -9.22728
    368.30973      -5.38490
    368.34636      -2.66753
    368.38298      -1.82519
    368.41961      -3.98287
    368.45623      -2.14057
    368.49286      -2.17329
    368.52948       1.16897
    368.56611       2.51120
    368.60273       5.85342
    368.63936       5.07061
    368.67599       8.91278
    368.71261       9.50493
    368.74924      10.09706
    368.78586      12.93917
    368.82249      16.15626
    368.85911      13.49832
    368.89574      16.46537
    368.93236      18.43239
    368.96899      18.02439
    369.00562      16.24137
    369.04224      18.95833
    369.07887      17.30027
    369.11549      14.76718
    369.15212      14.98408
    369.18874      10.82595
    369.22537       9.29280
    369.26199       9.63463
    369.29862      10.97645
    369.33525       9.94323
    369.37187      11.16000
    369.40850      10.62675
    369.44512      10.34347
    369.48175       8.93518
    369.51837       6.40186
    369.55500       2.24352
    369.59162       1.83516
    369.62825      -2.69822
    369.66488       1.01838
    369.70150       3.60996
    369.73813       3.07651
    369.77475       6.54305
    369.81138       8.63456
    369.84800       9.60106
    369.88463       9.81753
    369.92126       7.28398
    369.95788       5.62541
    369.99451       5.34182
    370.03113       0.05821
    370.06776      -2.22542
    370.10438      -4.50908
    370.14101     -10.79275
    370.17763      -9.57645
    370.21426     -12.61017
    370.25089      -7.51890
    370.28751      -2.67766
    370.32414      -2.83644
    370.36076      -0.12024
    370.39739      -1.02906
    370.43401       4.81209
    370.47064       2.90323
    370.50726       0.36935
    370.54389      -5.28956
    370.58052      -7.57348
    370.61714      -9.48243
    370.65377      -4.01640
    370.69039      -3.55038
    370.72702      -4.45939
    370.76364      -1.11842
    370.80027      -1.27747
    370.83689      -4.31155
    370.87352      -6.72064
    370.91015      -5.50475
    370.94677      -2.66388
    370.98340      -2.32304
    371.02002      -3.23221
    371.05665      -3.14141
    371.09327      -4.67562
    371.12990      -3.45986
    371.16652      -3.24412
    371.20315       1.09660
    371.23978       2.43730
    371.27640       0.65298
    371.31303      -5.38136
    371.34965      -4.54072
    371.38628      -4.95010
    371.42290      -2.73450
    371.45953       0.10608
    371.49615       4.44664
    371.53278       4.66217
    371.56941       2.62769
    371.60603       1.84318
    371.64266      -1.19134
    371.67928      -1.22589
    371.71591      -1.88545
    371.75253       0.57996
    371.78916      -0.70465
    371.82578      -1.73927
    371.86241      -2.27392
    371.89904      -2.68359
    371.93566      -4.34328
    371.97229      -8.12799
    372.00891      -9.16272
    372.04554      -7.69747
    372.08216      -7.73224
    372.11879     -10.39203
    372.15541     -13.05184
    372.19204     -13.33667
    372.22867     -12.74652
    372.26529     -10.90639
    372.30192     -11.19129
    372.33854      -9.35120
    372.37517      -5.76113
    372.41179      -1.92109
    372.44842      -1.95606
    372.48504      -1.36605
    372.52167       4.34893
    372.55830       1.18890
    372.59492       5.02884
    372.63155       3.99377
    372.66817       1.20867
    372.70480       1.42356
    372.74142       1.76342
    372.77805       1.35327
    372.81467      -0.80691
    372.85130       0.15790
    372.88793      -3.25232
    372.92455      -1.66255
    372.96118      -4.44781
    372.99780      -1.60809
    373.03443      -1.89338
    373.07105      -1.55370
    373.10768      -6.21403
    373.14430      -5.12439
    373.18093      -4.28477
    373.21756      -2.69516
    373.25418      -3.60558
    373.29081      -5.64101
    373.32743      -3.42647
    373.36406      -4.71195
    373.40068      -5.74744
    373.43731      -6.40796
    373.47393      -5.31849
    373.51056      -0.10405
    373.54719       1.48538
    373.58381       5.69978
    373.62044       5.53916
    373.65706       6.25353
    373.69369       5.84287
    373.73031       8.55720
    373.76694       9.27150
    373.80356       8.23579
    373.84019       4.82506
    373.87682       1.16430
    373.91344       0.12853
    373.95007      -2.78227
    373.98669      -8.06808
    374.02332     -11.22891
    374.05994      -9.13977
    374.09657     -11.17564
    374.13319      -6.96153
    374.16982      -6.12244
    374.20645      -1.03337
    374.24307       5.18068
    374.27970       8.64470
    374.31632      11.10871
    374.35295      11.57270
    374.38957      10.41167
    374.42620       6.25062
    374.46283       3.58956
    374.49945       3.80347
    374.53608       7.14236
    374.57270       7.85623
    374.60933       5.44508
    374.64595       1.40892
    374.68258       0.37273
    374.71920      -4.03847
    374.75583      -9.32470
    374.79246     -17.11094
    374.82908     -22.02221
    374.86571     -20.93349
    374.90233     -19.34479
    374.93896     -18.25611
    374.97558     -16.16746
    375.01221     -14.82882
    375.04883     -15.24020
    375.08546     -16.65160
    375.12209     -13.68802
    375.15871      -9.59946
    375.19534      -6.88591
    375.23196      -3.54739
    375.26859      -4.08389
    375.30521      -4.49540
    375.34184      -9.90694
    375.37846     -12.44349
    375.41509      -8.85507
    375.45172      -8.26666
    375.48834      -2.55327
    375.52497       2.03510
    375.56159       2.37345
    375.59822       3.96178
    375.63484       4.42509
    375.67147       3.26338
    375.70809       7.10166
    375.74472       9.06491
    375.78135      10.52815
    375.81797       8.86636
    375.85460       3.32956
    375.89122      -2.33226
    375.92785      -3.24410
    375.96447       2.59403
    376.00110       7.05716
    376.03772       9.89526
    376.07435       8.35834
    376.11098       7.19640
    376.14760       4.90945
    376.18423       1.49747
    376.22085       3.96048
    376.25748       6.79847
    376.29410       6.63644
    376.33073       1.34939
    376.36735      -4.18768
    376.40398      -8.22477
    376.44061      -9.38688
    376.47723      -8.79900
    376.51386      -4.71115
    376.55048      -3.62331
    376.58711      -1.91049
    376.62373      -1.19769
    376.66036      -4.85991
    376.69698      -7.39715
    376.73361      -3.68441
    376.77024      -1.34668
    376.80686       0.11602
    376.84349      -1.92129
    376.88011      -2.20862
    376.91674      -1.99597
    376.95336      -3.78334
    376.98999      -1.69573
    377.02661       1.26687
    377.06324       0.22944
    377.09987       1.94200
    377.13649       2.27954
    377.17312       0.86705
    377.20974       4.32956
    377.24637       3.91704
    377.28299       5.00450
    377.31962       8.46695
    377.35624      11.30437
    377.39287      10.76678
    377.42950       8.97917
    377.46612       3.81654
    377.50275       1.27889
    377.53937       0.99123
    377.57600      -0.92146
    377.61262      -0.20916
    377.64925       0.62812
    377.68587       4.09038
    377.72250       3.05262
    377.75913      -2.11015
    377.79575      -4.27295
    377.83238      -9.06076
    377.86900     -10.84859
    377.90563      -8.76144
    377.94225     -11.92431
    377.97888      -9.08719
    378.01550      -4.12510
    378.05213      -0.03802
    378.08876      -0.95096
    378.12538      -0.61392
    378.16201      -1.77690
    378.19863      -3.31489
    378.23526      -3.60290
    378.27188      -4.26594
    378.30851      -2.80399
    378.34513      -2.84205
    378.38176       3.61986
    378.41839       6.20676
    378.45501       6.54364
    378.49164       2.88049
    378.52826       4.21734
    378.56489       5.05416
    378.60151       4.26597
    378.63814       1.47775
    378.67476       0.93952
    378.71139      -0.34872
    378.74802       2.36301
    378.78464       0.57473
    378.82127       0.53643
    378.85789       3.49811
    378.89452       2.58477
    378.93114       0.67141
    378.96777      -4.36696
    379.00440      -8.53035
    379.04102     -14.31876
    379.07765     -15.48219
    379.11427     -15.64563
    379.15090     -13.18410
    379.18752     -11.22258
    379.22415      -5.51107
    379.26077      -0.42459
    379.29740       2.53688
    379.33403       4.74833
    379.37065       3.20976
    379.40728       3.29617
    379.44390       4.88257
    379.48053       4.84395
    379.51715       2.80531
    379.55378       0.76665
    379.59040      -0.14703
    379.62703       3.31428
    379.66366      -0.34943
    379.70028       3.11185
    379.73691       4.44810
    379.77353       6.28434
    379.81016       8.87056
    379.84678      12.45676
    379.88341      16.04295
    379.92003      17.12911
    379.95666      19.59026
    379.99329      16.17640
    380.02991      11.26251
    380.06654       7.34861
    380.10316       8.05969
    380.13979       9.02075
    380.17641       6.73180
    380.21304       7.19283
    380.24966       7.27884
    380.28629       5.98983
    380.32292       5.07581
    380.35954       3.78677
    380.39617       3.62271
    380.43279      -3.29136
    380.46942      -3.20546
    380.50604      -9.49457
    380.54267     -11.03369
    380.57929     -10.44784
    380.61592      -6.61200
    380.65255      -3.40118
    380.68917       4.68463
    380.72580       2.02042
    380.76242       5.48119
    380.79905       5.69194
    380.83567       7.90268
    380.87230      10.23839
    380.90892      13.32410
    380.94555      13.28478
    380.98218      18.12045
    381.01880      20.83110
    381.05543      19.41673
    381.09205      18.37735
    381.12868      19.21295
    381.16530      16.54853
    381.20193      16.00910
    381.23855      11.71965
    381.27518      10.18018
    381.31181       9.14070
    381.34843       8.85120
    381.38506       7.43668
    381.42168       6.52215
    381.45831       5.73259
    381.49493       5.31803
    381.53156       7.65344
    381.56818       4.98884
    381.60481       5.44922
    381.64144       6.78459
    381.67806       5.86993
    381.71469       9.20527
    381.75131      12.29058
    381.78794      16.87588
    381.82456      13.21116
    381.86119      11.17142
    381.89781       8.88167
    381.93444       7.96690
    381.97107       8.05212
    382.00769       6.26232
    382.04432       5.59750
    382.08094       2.55766
    382.11757      -2.98219
    382.15419      -6.02205
    382.19082      -7.43694
    382.22744      -8.60184
    382.26407      -8.14176
    382.30070      -8.43169
    382.33732     -10.09664
    382.37395      -9.76161
    382.41057      -3.17659
    382.44720      -0.09159
    382.48382       2.36840
    382.52045       5.32837
    382.55707       6.28832
    382.59370       8.12326
    382.63033      11.33317
    382.66695      11.41808
    382.70358      15.50297
    382.74020      16.71284
    382.77683      18.29769
    382.81345      17.50753
    382.85008      14.21735
    382.88670      13.05216
    382.92333      14.38695
    382.95996      12.72172
    382.99658       9.30648
    383.03321       5.89122
    383.06983       2.10095
    383.10646      -1.93934
    383.14308      -2.22965
    383.17971       5.10503
    383.21634       7.18969
    383.25296       9.77434
    383.28959       9.73397
    383.32621       9.94358
    383.36284       9.77818
    383.39946       6.98776
    383.43609      -0.42767
    383.47271      -7.71812
    383.50934      -8.88359
    383.54597     -10.67407
    383.58259      -8.46457
    383.61922      -9.38008
    383.65584      -8.92061
    383.69247      -4.96115
    383.72909      -2.75171
    383.76572      -1.16729
    383.80234       1.54212
    383.83897       6.50151
    383.87560      11.96089
    383.91222      14.29525
    383.94885      13.12959
    383.98547      10.08892
    384.02210       7.67324
    384.05872       5.50753
    384.09535       4.34182
    384.13197       5.80109
    384.16860       4.51034
    384.20523       6.09457
    384.24185       5.67879
    384.27848       3.76300
    384.31510       0.59719
    384.35173       2.18136
    384.38835       1.76552
    384.42498       3.09967
    384.46160       5.43379
    384.49823       2.51791
    384.53486      -3.27300
    384.57148      -2.18891
    384.60811      -5.10485
    384.64473      -0.39580
    384.68136       1.81324
    384.71798       3.52226
    384.75461       2.10627
    384.79123       2.81526
    384.82786       3.89923
    384.86449       2.60819
    384.90111       4.44214
    384.93774       8.52607
    384.97436       6.23498
    385.01099       8.06888
    385.04761       9.02776
    385.08424      14.11163
    385.12086      15.57049
    385.15749      14.40432
    385.19412      10.61315
    385.23074       4.19696
    385.26737       1.03075
    385.30399      -1.63547
    385.34062      -0.42671
    385.37724      -1.34296
    385.41387      -5.25922
    385.45049      -4.05051
    385.48712       1.40820
    385.52375       5.49189
    385.56037       8.32556
    385.59700      12.53422
    385.63362      18.11786
    385.67025      18.57650
    385.70687      19.78511
    385.74350      19.11871
    385.78012      15.45230
    385.81675      13.66087
    385.85338      11.49442
    385.89000      12.07796
    385.92663       9.28649
    385.96325       9.12000
    385.99988       9.70350
    386.03650       6.03698
    386.07313       2.99545
    386.10975       0.07890
    386.14638      -1.33766
    386.18301      -0.50424
    386.21963      -3.92083
    386.25626      -3.58743
    386.29288      -6.12905
    386.32951      -7.54568
    386.36613      -6.21233
    386.40276      -1.12900
    386.43938      -1.79567
    386.47601      -2.33737
    386.51264       0.99593
    386.54926       2.32921
    386.58589       7.16247
    386.62251      10.49572
    386.65914      11.45396
    386.69576      11.41218
    386.73239      12.12039
    386.76901      13.45358
    386.80564      15.66176
    386.84227      14.86993
    386.87889      15.45308
    386.91552      15.78622
    386.95214      12.11934
    386.98877       9.57745
    387.02539       3.78554
    387.06202       2.24362
    387.09864       0.82669
    387.13527       2.28474
    387.17190       5.99278
    387.20852       6.70080
    387.24515       7.65881
    387.28177      12.11681
    387.31840      14.82479
    387.35502      11.65776
    387.39165      13.49071
    387.42827      12.69865
    387.46490      13.15658
    387.50153      15.23949
    387.53815      17.57239
    387.57478      12.65527
    387.61140       8.36314
    387.64803       5.69600
    387.68465       3.77884
    387.72128      -0.88833
    387.75791      -3.55551
    387.79453      -4.34771
    387.83116      -0.01492
    387.86778      -0.68215
    387.90441       0.65061
    387.94103      -1.64164
    387.97766      -1.93391
    388.01428       0.52381
    388.05091       3.60652
    388.08754       6.56421
    388.12416       5.77189
    388.16079       7.47956
    388.19741      11.93721
    388.23404      11.14485
    388.27066       8.10247
    388.30729       6.81008
    388.34391       5.76768
    388.38054       7.97527
    388.41717       5.18284
    388.45379       0.26539
    388.49042       2.47294
    388.52704       1.43047
    388.56367      -0.86201
    388.60029      -3.90451
    388.63692      -2.82202
    388.67354      -6.48954
    388.71017      -7.78207
    388.74680     -10.57462
    388.78342      -8.86718
    388.82005      -8.53476
    388.85667      -4.20235
    388.89330      -0.74495
    388.92992      -1.28756
    388.96655      -1.58019
    389.00317       0.87717
    389.03980      -2.04049
    389.07643       2.79185
    389.11305       6.74917
    389.14968       9.45647
    389.18630      13.66377
    389.22293      12.49605
    389.25955      15.20332
    389.29618      17.53557
    389.33280      17.36782
    389.36943      22.70004
    389.40606      20.15726
    389.44268      17.61446
    389.47931      15.82165
    389.51593       9.65383
    389.55256       7.48600
    389.58918       4.56815
    389.62581       2.02529
    389.66243      -2.64258
    389.69906      -5.93547
    389.73569      -4.72837
    389.77231      -3.52128
    389.80894      -1.68921
    389.84556       0.39286
    389.88219      -1.90009
    389.91881      -2.81805
    389.95544       0.76397
    389.99206       8.09599
    390.02869      11.80299
    390.06532      14.88497
    390.10194      15.59195
    390.13857      15.17391
    390.17519      13.00586
    390.21182       8.96280
    390.24844       8.54473
    390.28507       5.37664
    390.32169      -0.41646
    390.35832      -2.45957
    390.39495      -4.00270
    390.43157      -5.17083
    390.46820       1.16102
    390.50482       0.74286
    390.54145      -0.05032
    390.57807      -1.09350
    390.61470      -5.01170
    390.65132      -8.05491
    390.68795      -1.22313
    390.72458      -0.64136
    390.76120      -0.55961
    390.79783       3.77213
    390.83445       3.22886
    390.87108       4.06058
    390.90770       4.14228
    390.94433      -0.65103
    390.98095       2.43066
    391.01758       0.13733
    391.05421       1.09398
    391.09083      -0.69937
    391.12746      -2.36774
    391.16408      -2.66112
    391.20071      -4.95451
    391.23733      -8.49791
    391.27396      -6.54133
    391.31058     -14.08475
    391.34721     -15.50319
    391.38384     -14.17164
    391.42046     -10.21510
    391.45709      -5.50857
    391.49371       0.82294
    391.53034      -0.84556
    391.56696       0.86094
    391.60359       4.44242
    391.64021       6.52388
    391.67684       6.60534
    391.71347       6.18678
    391.75009       6.14322
    391.78672       8.47464
    391.82334       9.18105
    391.85997       7.76245
    391.89659       7.21884
    391.93322       2.67521
    391.96984       6.50658
    392.00647       9.71293
    392.04310       7.29427
    392.07972      10.75060
    392.11635      11.58192
    392.15297      14.53823
    392.18960      17.49452
    392.22622      16.82581
    392.26285      17.28208
    392.29948      14.73834
    392.33610      13.31959
    392.37273       9.77583
    392.40935       4.60706
    392.44598       6.31328
    392.48260       4.26948
    392.51923       4.22568
    392.55585       2.93186
    392.59248       0.13803
    392.62911       3.84419
    392.66573       1.80034
    392.70236       4.50648
    392.73898       4.83761
    392.77561       1.54373
    392.81223      -1.00017
    392.84886       3.83093
    392.88548       8.66201
    392.92211      11.36809
    392.95874       9.69915
    392.99536      10.53020
    393.03199       8.23624
    393.06861       1.94227
    393.10524      -1.85171
    393.14186       0.47930
    393.17849      -1.06470
    393.21511       0.39128
    393.25174      -6.77774
    393.28837      -6.82178
    393.32499      -6.61582
    393.36162      -4.78488
    393.39824      -2.32895
    393.43487       0.00198
    393.47149       2.58289
    393.50812       5.16379
    393.54474       4.74468
    393.58137       5.07556
    393.61800       2.90643
    393.65462       2.73729
    393.69125      -0.05686
    393.72787       7.14898
    393.76450       7.35480
    393.80112       9.68562
    393.83775       9.14143
    393.87437       9.22223
    393.91100       7.05301
    393.94763       5.63379
    393.98425      11.58955
    394.02088       8.54531
    394.05750       8.87605
    394.09413      10.58179
    394.13075      10.66251
    394.16738       5.99323
    394.20400       1.07393
    394.24063      -3.09537
    394.27726      -1.63969
    394.31388      -2.30902
    394.35051       1.52165
    394.38713       2.60230
    394.42376       2.55794
    394.46038       0.76358
    394.49701       5.46920
    394.53363       3.54982
    394.57026       0.75542
    394.60689      -0.53899
    394.64351      -2.58340
    394.68014       1.74717
    394.71676       5.57773
    394.75339       9.28329
    394.79001       9.86383
    394.82664       9.44437
    394.86326       8.52489
    394.89989       4.85541
    394.93652      -0.06409
    394.97314      -4.48359
    395.00977      -7.27811
    395.04639      -6.82263
    395.08302      -5.24217
    395.11964      -3.78671
    395.15627      -2.33126
    395.19289      -1.75082
    395.22952       4.70460
    395.26615       6.78502
    395.30277       8.11543
    395.33940       7.44583
    395.37602       4.52622
    395.41265       0.60660
    395.44927       2.81197
    395.48590       4.14233
    395.52252       3.84769
    395.55915       1.92803
    395.59578      -0.24164
    395.63240       0.83869
    395.66903       2.16900
    395.70565       3.99931
    395.74228       5.70460
    395.77890       7.53489
    395.81553       5.11517
    395.85215       5.44544
    395.88878       9.27569
    395.92541      11.48094
    395.96203      11.31119
    395.99866       8.01642
    396.03528       4.09664
    396.07191      -0.44815
    396.10853      -3.61794
    396.14516      -7.16275
    396.18178      -8.33256
    396.21841      -8.37738
    396.25504      -5.79721
    396.29166      -4.59205
    396.32829      -2.13690
    396.36491       3.56824
    396.40154       4.14837
    396.43816       3.22850
    396.47479       2.93361
    396.51141      -4.61128
    396.54804      -7.65618
    396.58467      -7.57609
    396.62129      -3.62101
    396.65792      -1.29094
    396.69454      -3.08588
    396.73117      -0.63082
    396.76779       3.32422
    396.80442       6.15426
    396.84105       6.85929
    396.87767      10.56431
    396.91430      12.26932
    396.95092      15.09933
    396.98755      14.17932
    397.02417      13.63431
    397.06080      13.71428
    397.09742      13.04425
    397.13405      10.74921
    397.17068       6.82916
    397.20730       3.65911
    397.24393       4.61404
    397.28055       4.69397
    397.31718       6.14889
    397.35380       5.72880
    397.39043       7.05870
    397.42705       1.13860
    397.46368      -3.65652
    397.50031      -6.95164
    397.53693      -9.99677
    397.57356     -13.04191
    397.61018     -12.33706
    397.64681      -8.13221
    397.68343      -8.17737
    397.72006      -4.22254
    397.75668      -0.26772
    397.79331       2.06209
    397.82994       4.64190
    397.86656       4.59669
    397.90319       5.67648
    397.93981       4.25626
    397.97644       6.96104
    398.01306       3.91580
    398.04969       4.87056
    398.08631       2.57531
    398.12294       2.03005
    398.15957      -0.14021
    398.19619      -1.18549
    398.23282      -2.10577
    398.26944      -2.65106
    398.30607      -1.07136
    398.34269       2.25834
    398.37932       3.71303
    398.41594       3.66771
    398.45257      -0.75262
    398.48920      -3.17295
    398.52582      -5.09330
    398.56245      -1.63864
    398.59907      -2.30900
    398.63570      -1.85437
    398.67232      -2.14974
    398.70895       0.92988
    398.74557       4.00949
    398.78220       5.96410
    398.81883       2.16870
    398.85545       0.62329
    398.89208       2.32787
    398.92870       0.65745
    398.96533       1.61202
    399.00195      -1.18342
    399.03858      -2.97887
    399.07520      -4.02432
    399.11183      -8.69478
    399.14846     -11.11525
    399.18508     -13.41072
    399.22171     -10.58120
    399.25833      -7.37669
    399.29496      -5.92219
    399.33158      -4.09269
    399.36821      -6.38820
    399.40483      -2.68372
    399.44146      -0.10424
    399.47809       1.47523
    399.51471       2.80469
    399.55134       4.50915
    399.58796       3.46360
    399.62459       5.79304
    399.66121       8.37247
    399.69784       9.07690
    399.73446      10.53132
    399.77109      11.86074
    399.80772      12.81515
    399.84434      12.14455
    399.88097      14.47394
    399.91759       7.67833
    399.95422       4.25771
    399.99084       1.58709
    400.02747       3.16645
    400.06409       0.37082
    400.10072       0.32517
    400.13735       2.65452
    400.17397       3.48386
    400.21060       4.68820
    400.24722       4.76752
    400.28385      -0.65315
    400.32047      -1.94884
    400.35710      -1.49453
    400.39372      -1.41522
    400.43035      -2.58593
    400.46698      -7.25664
    400.50360      -5.55235
    400.54023      -0.09807
    400.57685       5.85620
    400.61348       6.43547
    400.65010       6.38972
    400.68673       8.96898
    400.72335      12.29823
    400.75998      11.25247
    400.79661       9.70670
    400.83323       4.16093
    400.86986       2.49015
    400.90648       4.31937
    400.94311       7.52358
    400.97973       0.60279
    401.01636      -2.31802
    401.05298      -7.11382
    401.08961     -11.53464
    401.12624      -9.33045
    401.16286     -10.25128
    401.19949      -4.67211
    401.23611      -0.46795
    401.27274       1.73621
    401.30936       5.06536
    401.34599       6.76951
    401.38262       7.34865
    401.41924       7.17778
    401.45587      10.75692
    401.49249      11.71104
    401.52912      12.29016
    401.56574      13.61927
    401.60237       9.44837
    401.63899       4.40248
    401.67562      -0.26843
    401.71225      -3.56434
    401.74887      -4.36025
    401.78550      -5.15617
    401.82212      -6.45210
    401.85875      -9.99803
    401.89537     -18.04397
    401.93200     -18.08991
    401.96862     -17.51086
    402.00525     -12.55681
    402.04188     -10.10277
    402.07850      -8.64873
    402.11513      -6.56970
    402.15175      -4.99068
    402.18838       0.83834
    402.22500       4.66736
    402.26163       4.24637
    402.29825       8.20037
    402.33488       9.52938
    402.37151       9.98337
    402.40813       7.06236
    402.44476       0.76635
    402.48138       0.09533
    402.51801       3.42430
    402.55463       6.87827
    402.59126       4.20724
    402.62788       7.28620
    402.66451      10.74015
    402.70114      14.56910
    402.73776      16.89805
    402.77439      17.85199
    402.81101      15.55593
    402.84764      16.50986
    402.88426      16.21379
    402.92089      13.91771
    402.95751       8.74662
    402.99414       4.82554
    403.03077       1.65444
    403.06739       1.85835
    403.10402       2.43725
    403.14064       1.64114
    403.17727      -2.65497
    403.21389      -5.07609
    403.25052      -4.12220
    403.28714      -4.41833
    403.32377      -1.96446
    403.36040      -2.51059
    403.39702      -5.05673
    403.43365      -3.47787
    403.47027      -0.39901
    403.50690       1.92984
    403.54352       3.63368
    403.58015       4.96252
    403.61677       7.41636
    403.65340       8.24519
    403.69003      12.07402
    403.72665      15.65285
    403.76328      11.98167
    403.79990       9.68548
    403.83653       5.88930
    403.87315       3.96810
    403.90978       1.04691
    403.94640       4.50071
    403.98303       4.32950
    404.01966       5.65830
    404.05628      11.61208
    404.09291      12.56587
    404.12953      10.26965
    404.16616      10.84842
    404.20278       8.30220
    404.23941       5.13097
    404.27603       3.70973
    404.31266       0.28849
    404.34929       0.49225
    404.38591       1.19600
    404.42254       0.27475
    404.45916      -3.77150
    404.49579      -3.44276
    404.53241      -2.48902
    404.56904      -3.91028
    404.60566      -4.08155
    404.64229      -4.37782
    404.67892      -4.04910
    404.71554      -4.47038
    404.75217      -1.51666
    404.78879      -3.43795
    404.82542      -2.23424
    404.86204       2.71947
    404.89867       1.67318
    404.93529       2.37688
    404.97192       2.83057
    405.00855       3.53427
    405.04517       8.48796
    405.08180      10.94164
    405.11842      13.02033
    405.15505       9.97401
    405.19167       6.92769
    405.22830       8.38136
    405.26492       8.46004
    405.30155       9.41370
    405.33818      11.36737
    405.37480      13.07103
    405.41143      10.89969
    405.44805      10.35335
    405.48468      11.18200
    405.52130      18.13565
    405.55793      14.08930
    405.59455       9.04294
    405.63118       5.62158
    405.66781       4.57522
    405.70443       4.02886
    405.74106       8.98249
    405.77768      12.06112
    405.81431      14.63975
    405.85093      13.46837
    405.88756      10.17199
    405.92419      11.75061
    405.96081       9.82923
    405.99744       9.78284
    406.03406      12.23646
    406.07069      11.06507
    406.10731      11.14367
    406.14394       8.09727
    406.18056      -0.82412
    406.21719      -3.24552
    406.25382      -1.54193
    406.29044      -4.83834
    406.32707      -1.38474
    406.36369      -2.93115
    406.40032      -3.85257
    406.43694      -5.52398
    406.47357      -4.82040
    406.51019      -2.86682
    406.54682      -1.91324
    406.58345      -0.20967
    406.62007       1.36890
    406.65670       5.44747
    406.69332       4.90104
    406.72995       0.35461
    406.76657      -4.94183
    406.80320      -5.23826
    406.83982      -2.90970
    406.87645       1.16886
    406.91308       3.24741
    406.94970      -0.42403
    406.98633       1.02952
    407.02295       1.98307
    407.05958      -0.43838
    407.09620      -1.73484
    407.13283       0.34371
    407.16945       5.42225
    407.20608      13.12579
    407.24271      14.70433
    407.27933      14.53287
    407.31596      12.98640
    407.35258      11.56494
    407.38921      13.01847
    407.42583      13.22200
    407.46246       9.05053
    407.49908       8.50406
    407.53571       6.33259
    407.57234       5.91111
    407.60896       1.73963
    407.64559      -2.93184
    407.68221      -2.47833
    407.71884      -5.39981
    407.75546      -4.19629
    407.79209      -4.74277
    407.82871      -5.16426
    407.86534      -1.96075
    407.90197       0.11776
    407.93859       4.69627
    407.97522       5.02478
    408.01184       4.35329
    408.04847       5.30680
    408.08509       6.38530
    408.12172       9.21381
    408.15834       7.91731
    408.19497       4.99581
    408.23160       6.57431
    408.26822       5.65281
    408.30485       1.48131
    408.34147      -0.44019
    408.37810      -2.48669
    408.41472      -0.90820
    408.45135       4.79530
    408.48797       6.37379
    408.52460       6.20229
    408.56123       9.90578
    408.59785       9.73427
    408.63448      10.31276
    408.67110      11.89125
    408.70773       8.34474
    408.74435      10.92323
    408.78098      11.00171
    408.81760       7.95520
    408.85423       8.53369
    408.89086      10.73717
    408.92748      12.69065
    408.96411      13.51914
    409.00073      14.97262
    409.03736      12.92611
    409.07398      12.62959
    409.11061      11.33307
    409.14723      13.03655
    409.18386      14.11504
    409.22049      13.44352
    409.25711      10.89700
    409.29374      12.97548
    409.33036      11.42896
    409.36699      11.63244
    409.40361      10.46092
    409.44024       6.66440
    409.47686       6.99288
    409.51349       7.69635
    409.55012       6.89983
    409.58674       8.60331
    409.62337       5.80679
    409.65999       4.38527
    409.69662       3.33875
    409.73324       3.91722
    409.76987      -1.12930
    409.80649      -6.30082
    409.84312      -9.22234
    409.87975     -11.14386
    409.91637      -9.06539
    409.95300      -9.61191
    409.98962      -9.28343
    410.02625      -5.07995
    410.06287      -3.50147
    410.09950      -1.42299
    410.13613      -0.71951
    410.17275      -3.39103
    410.20938      -3.18755
    410.24600      -4.23407
    410.28263      -0.28059
    410.31925      -0.45211
    410.35588       3.62637
    410.39250       6.57985
    410.42913       9.28333
    410.46576      10.23681
    410.50238       6.69030
    410.53901       3.64378
    410.57563       1.34727
    410.61226       3.17575
    410.64888       7.00424
    410.68551      11.83272
    410.72213      12.03621
    410.75876      14.73970
    410.79539      12.81818
    410.83201       8.77168
    410.86864       6.35016
    410.90526       2.80365
    410.94189       3.50714
    410.97851       8.58564
    411.01514      12.41413
    411.05176      14.49262
    411.08839      16.19612
    411.12502      16.64962
    411.16164      13.35311
    411.19827      12.68161
    411.23489       8.88511
    411.27152       5.21361
    411.30814       4.04211
    411.34477       3.12061
    411.38139      -1.67589
    411.41802      -4.47238
    411.45465      -5.26888
    411.49127      -4.81537
    411.52790      -1.86186
    411.56452      -1.28336
    411.60115      -0.57984
    411.63777      -1.75133
    411.67440      -0.79782
    411.71102      -1.34431
    411.74765      -6.39079
    411.78428      -6.06227
    411.82090      -7.48376
    411.85753      -8.78023
    411.89415     -11.32671
    411.93078     -13.74819
    411.96740     -15.66967
    412.00403     -16.21614
    412.04065     -16.01261
    412.07728     -12.68408
    412.11391     -11.23055
    412.15053     -10.40202
    412.18716      -8.57348
    412.22378     -12.11995
    412.26041     -13.79141
    412.29703     -14.46287
    412.33366     -15.88433
    412.37028     -10.68079
    412.40691      -9.35224
    412.44354      -7.02369
    412.48016      -2.44515
    412.51679      -1.36660
    412.55341      -4.16304
    412.59004      -3.58449
    412.62666      -8.00593
    412.66329      -9.30237
    412.69991      -2.97381
    412.73654       0.85475
    412.77317       0.55832
    412.80979      -3.61312
    412.84642      -6.15955
    412.88304      -5.08097
    412.91967      -3.37740
    412.95629       0.20118
    412.99292       3.40475
    413.02954       3.35834
    413.06617       4.06192
    413.10280      10.01550
    413.13942      11.21909
    413.17605      13.29768
    413.21267      13.50127
    413.24930      14.45487
    413.28592      13.65846
    413.32255      13.73706
    413.35917       8.19067
    413.39580       5.76927
    413.43243       1.72288
    413.46905       0.67649
    413.50568      -0.99490
    413.54230      -5.41628
    413.57893      -6.96266
    413.61555      -6.25904
    413.65218      -8.93042
    413.68880      -5.22679
    413.72543      -2.39816
    413.76206       3.05547
    413.79868       5.63411
    413.83531       2.33774
    413.87193       0.04139
    413.90856      -6.25497
    413.94518      -8.92632
    413.98181      -6.34767
    414.01843      -1.89402
    414.05506      -5.06537
    414.09169      -5.23671
    414.12831      -5.28304
    414.16494      -5.07938
    414.20156      -1.37571
    414.23819      -3.17204
    414.27481      -3.34336
    414.31144      -2.88969
    414.34806       0.81399
    414.38469       2.89268
    414.42132       0.22137
    414.45794       0.05006
    414.49457       0.25375
    414.53119       4.33245
    414.56782       4.78615
    414.60444       1.98985
    414.64107       3.19356
    414.67770       3.52227
    414.71432       3.35099
    414.75095       3.42971
    414.78757      -0.99157
    414.82420      -1.03784
    414.86082      -4.08411
    414.89745      -1.88038
    414.93407      -4.55164
    414.97070      -3.34790
    415.00733      -4.76916
    415.04395      -3.69041
    415.08058      -2.11166
    415.11720      -5.90790
    415.15383      -6.32914
    415.19045      -6.87538
    415.22708      -6.67161
    415.26370      -4.09284
    415.30033      -3.88907
    415.33696      -3.56029
    415.37358      -3.48151
    415.41021      -0.52772
    415.44683       2.17607
    415.48346       2.75487
    415.52008       3.08367
    415.55671       9.03747
    415.59333       6.86628
    415.62996       7.19509
    415.66659       4.64890
    415.70321      -0.14728
    415.73984      -3.31845
    415.77646      -1.98962
    415.81309       1.58921
    415.84971       1.54305
    415.88634       2.12189
    415.92296       2.32574
    415.95959       3.77959
    415.99622      -0.01656
    416.03284      -0.93770
    416.06947      -3.85884
    416.10609      -5.15497
    416.14272      -0.82610
    416.17934       4.12778
    416.21597       4.08166
    416.25259       2.66055
    416.28922       4.11444
    416.32585       3.81834
    416.36247       4.39724
    416.39910       1.35115
    416.43572       0.80506
    416.47235      -2.99103
    416.50897      -5.16211
    416.54560      -9.58318
    416.58222     -11.62926
    416.61885      -8.92532
    416.65548      -5.59638
    416.69210       1.23256
    416.72873       4.81151
    416.76535       7.39047
    416.80198       8.21943
    416.83860       6.17339
    416.87523       7.00236
    416.91185       4.70634
    416.94848       2.78532
    416.98511       2.73930
    417.02173       2.94329
    417.05836       2.52229
    417.09498       3.10129
    417.13161       6.43029
    417.16823      11.00931
    417.20486      15.71332
    417.24148      16.91734
    417.27811      11.12137
    417.31474       7.70040
    417.35136       0.77944
    417.38799       0.60849
    417.42461       0.68754
    417.46124       0.76659
    417.49786       0.47065
    417.53449       0.54972
    417.57111       2.00379
    417.60774       3.20786
    417.64437       2.78695
    417.68099       1.99103
    417.71762       5.57013
    417.75424       7.52423
    417.79087      10.47833
    417.82749      13.43245
    417.86412      15.88656
    417.90074      18.59068
    417.93737      20.79482
    417.97400      22.87395
    418.01062      18.57809
    418.04725      17.03223
    418.08387      11.11139
    418.12050       8.19055
    418.15712       5.01971
    418.19375       4.22388
    418.23037       1.05306
    418.26700      -0.86776
    418.30363      -1.78857
    418.34025      -3.08438
    418.37688      -5.50518
    418.41350      -6.80097
    418.45013      -8.09675
    418.48675      -7.26753
    418.52338      -6.81331
    418.56000      -6.73408
    418.59663     -10.77984
    418.63326     -10.57559
    418.66988      -8.12134
    418.70651      -8.16708
    418.74313      -9.58782
    418.77976     -11.25855
    418.81638      -7.17927
    418.85301      -2.47499
    418.88963      -0.27070
    418.92626       4.55860
    418.96289       4.63791
    418.99951       5.71722
    419.03614       6.04653
    419.07276       5.75086
    419.10939       4.45519
    419.14601       4.78452
    419.18264       4.73887
    419.21927       3.44322
    419.25589      -1.35242
    419.29252      -7.14806
    419.32914      -9.69369
    419.36577      -8.23931
    419.40239      -9.15992
    419.43902      -5.70553
    419.47564      -4.12613
    419.51227       0.20327
    419.54890       9.90768
    419.58552      14.23711
    419.62215      17.31653
    419.65877      12.39597
    419.69540      10.10041
    419.73202      11.80486
    419.76865      10.50931
    419.80527       9.71378
    419.84190       6.66825
    419.87853       5.62272
    419.91515       4.95221
    419.95178       7.03170
    419.98840       4.11120
    420.02503       2.56571
    420.06165      -0.85478
    420.09828      -3.65026
    420.13490      -3.44573
    420.17153      -4.99119
    420.20816      -5.03664
    420.24478      -2.83209
    420.28141      -3.37753
    420.31803      -4.04797
    420.35466      -4.59339
    420.39128      -7.13881
    420.42791      -4.05922
    420.46453      -1.10462
    420.50116       0.84998
    420.53779       6.55460
    420.57441       5.50922
    420.61104      10.21385
    420.64766      13.41848
    420.68429      18.37313
    420.72091      16.82778
    420.75754      11.40744
    420.79416       5.23711
    420.83079       2.56679
    420.86742      -2.10353
    420.90404      -3.14884
    420.94067      -1.19414
    420.97729      -0.36443
    421.01392       0.09029
    421.05054      -0.70499
    421.08717       1.37474
    421.12379       4.82949
    421.16042       6.15923
    421.19705       8.36399
    421.23367       5.69376
    421.27030       1.89853
    421.30692      -0.02169
    421.34355       4.55811
    421.38017       7.38790
    421.41680       5.96771
    421.45342      11.67253
    421.49005      12.62735
    421.52668      12.20718
    421.56330       7.16203
    421.59993       8.11688
    421.63655      10.07174
    421.67318      14.52660
    421.70980      17.23148
    421.74643      12.31136
    421.78305       8.39125
    421.81968       6.84616
    421.85631       8.55107
    421.89293       6.88099
    421.92956       2.08591
    421.96618       1.54085
    422.00281       3.12080
    422.03943       6.70075
    422.07606       7.40572
    422.11268       5.73569
    422.14931       5.69067
    422.18594       5.39566
    422.22256       4.60066
    422.25919       4.55567
    422.29581       5.26068
    422.33244       7.71571
    422.36906       8.79575
    422.40569       6.87579
    422.44231       6.08084
    422.47894      -1.46409
    422.51557      -3.75902
    422.55219      -0.30394
    422.58882       2.65115
    422.62544      -0.26875
    422.66207      -1.81364
    422.69869      -3.85852
    422.73532      -5.90339
    422.77194      -3.44826
    422.80857      -0.86811
    422.84520      -2.41295
    422.88182      -3.95779
    422.91845      -1.12761
    422.95507       1.70257
    422.99170       5.40777
    423.02832       4.98797
    423.06495       1.19318
    423.10157       2.89841
    423.13820       0.97864
    423.17483       1.93388
    423.21145       2.13913
    423.24808       2.09440
    423.28470       1.17467
    423.32133       0.62995
    423.35795      -0.41476
    423.39458      -8.33446
    423.43120     -13.37915
    423.46783     -15.54883
    423.50446     -17.84349
    423.54108     -20.01315
    423.57771     -19.68280
    423.61433     -13.85244
    423.65096      -6.39707
    423.68758      -1.69169
    423.72421       0.51370
    423.76084      -0.53090
    423.79746       0.54951
    423.83409       5.25494
    423.87071       6.21037
    423.90734       5.91581
    423.94396       4.49626
    423.98059       1.95172
    424.01721       0.65720
    424.05384       0.98768
    424.09047      -4.93183
    424.12709     -10.10132
    424.16372     -11.77081
    424.20034     -11.44028
    424.23697      -7.23475
    424.27359      -5.27920
    424.31022      -7.57365
    424.34684      -7.86808
    424.38347      -9.78750
    424.42010      -4.20692
    424.45672      -0.87632
    424.49335      -3.42071
    424.52997      -5.09009
    424.56660      -8.88446
    424.60322      -9.30382
    424.63985      -9.47317
    424.67647      -6.64250
    424.71310      -3.06183
    424.74973       1.01886
    424.78635       1.09955
    424.82298      -1.06974
    424.85960      -6.48903
    424.89623     -10.78330
    424.93285     -13.82756
    424.96948     -14.12181
    425.00610     -16.16605
    425.04273     -15.08527
    425.07936     -13.50449
    425.11598      -7.79870
    425.15261      -3.46789
    425.18923      -7.01207
    425.22586      -7.68125
    425.26248      -5.85041
    425.29911      -5.39456
    425.33573      -2.93870
    425.37236      -5.98282
    425.40899     -10.15194
    425.44561     -11.57104
    425.48224     -13.74014
    425.51886     -15.15922
    425.55549     -21.95329
    425.59211     -25.62235
    425.62874     -23.66640
    425.66536     -22.21043
    425.70199     -20.00446
    425.73862     -16.92347
    425.77524     -12.34247
    425.81187      -5.13646
    425.84849       4.69456
    425.88512       5.02560
    425.92174       1.10664
    425.95837       0.56270
    425.99499      -0.73123
    426.03162       1.47485
    426.06825       2.30594
    426.10487      -0.11295
    426.14150      -2.28184
    426.17812      -3.95071
    426.21475      -6.86957
    426.25137      -4.16342
    426.28800      -1.83225
    426.32462      -1.62608
    426.36125      -6.16989
    426.39788      -4.71369
    426.43450      -0.88248
    426.47113      -0.05126
    426.50775       0.15498
    426.54438       0.86123
    426.58100       3.19249
    426.61763       2.39876
    426.65425       2.60505
    426.69088       3.56134
    426.72751       3.64265
    426.76413       7.09897
    426.80076       7.93031
    426.83738       6.63666
    426.87401       5.21801
    426.91063       4.42439
    426.94726       9.38077
    426.98388      12.33717
    427.02051      11.16857
    427.05714      17.24999
    427.09376      17.58143
    427.13039      17.41287
    427.16701      14.36933
    427.20364      13.20080
    427.24026       8.03229
    427.27689       0.36379
    427.31351      -3.42970
    427.35014      -7.72318
    427.38677     -10.14165
    427.42339     -14.68510
    427.46002     -14.85354
    427.49664     -12.77197
    427.53327     -10.56538
    427.56989      -8.48378
    427.60652      -4.40217
    427.64314      -2.19555
    427.67977       1.01109
    427.71640       2.59274
    427.75302       2.79941
    427.78965       5.50608
    427.82627       5.71277
    427.86290       1.91948
    427.89952       0.12619
    427.93615      -1.41708
    427.97277       2.03967
    428.00940       2.24642
    428.04603       1.32819
    428.08265       0.03497
    428.11928       4.24177
    428.15590       6.19858
    428.19253       6.65540
    428.22915       6.86223
    428.26578       7.69408
    428.30241       3.15094
    428.33903       6.73282
    428.37566       4.56471
    428.41228      -1.35339
    428.44891      -1.77147
    428.48553      -4.31454
    428.52216     -10.35760
    428.55878     -15.65064
    428.59541     -13.56867
    428.63204     -10.11169
    428.66866      -8.52969
    428.70529      -8.19768
    428.74191      -9.61565
    428.77854      -8.03361
    428.81516      -8.07656
    428.85179      -4.74449
    428.88841       0.58759
    428.92504       2.04468
    428.96167       2.50179
    428.99829       1.95891
    429.03492       2.41605
    429.07154      -0.50180
    429.10817      -2.04464
    429.14479      -1.33746
    429.18142       2.61973
    429.21804       1.07694
    429.25467       2.40916
    429.29130      -1.25861
    429.32792      -6.05136
    429.36455      -5.21910
    429.40117      -4.51182
    429.43780      -6.80453
    429.47442      -7.47222
    429.51105      -4.26490
    429.54767      -0.93257
    429.58430       1.77478
    429.62093      -0.01786
    429.65755      -1.93548
    429.69418      -0.97809
    429.73080       0.72931
    429.76743      -3.43826
    429.80405      -4.10583
    429.84068      -8.64838
    429.87730     -11.69092
    429.91393     -14.73344
    429.95056     -10.40095
    429.98718      -8.06844
    430.02381      -7.98592
    430.06043     -10.90338
    430.09706      -8.82083
    430.13368      -4.73826
    430.17031      -3.15568
    430.20693      -1.44808
    430.24356       1.25953
    430.28019       4.09215
    430.31681       7.04979
    430.35344       3.50745
    430.39006       3.59012
    430.42669       4.17280
    430.46331       3.25550
    430.49994       6.08822
    430.53656       8.67095
    430.57319      10.50369
    430.60982      10.46145
    430.64644      11.41923
    430.68307      15.75202
    430.71969      20.08482
    430.75632      19.04264
    430.79294      18.62548
    430.82957      14.33333
    430.86619       8.91620
    430.90282       3.12408
    430.93945      -2.91803
    430.97607      -5.21011
    431.01270      -4.37719
    431.04932      -3.79424
    431.08595      -2.96128
    431.12257       0.12169
    431.15920       1.82968
    431.19582       1.41268
    431.23245       0.74570
    431.26908      -0.04626
    431.30570      -2.96321
    431.34233      -2.13014
    431.37895       1.20294
    431.41558      -0.83896
    431.45220      -3.88085
    431.48883      -3.92272
    431.52545      -1.21458
    431.56208       1.74359
    431.59871       2.20176
    431.63533       5.90995
    431.67196       7.61816
    431.70858       5.32639
    431.74521       5.15963
    431.78183       9.49288
    431.81846       7.32615
    431.85508       5.03444
    431.89171       0.49274
    431.92834       0.20106
    431.96496      -0.71560
    432.00159      -3.25725
    432.03821      -4.29888
    432.07484      -7.34050
    432.11146      -6.88210
    432.14809      -5.67368
    432.18471      -4.59025
    432.22134      -2.38180
    432.25797       3.20166
    432.29459       7.91014
    432.33122       7.86864
    432.36784       6.45215
    432.40447       5.53568
    432.44109       8.61923
    432.47772      14.70279
    432.51435      14.91137
    432.55097      12.99496
    432.58760      15.70358
    432.62422      16.41220
    432.66085      16.87085
    432.69747      13.70451
    432.73410       9.03819
    432.77072       5.49688
    432.80735       2.95559
    432.84398       5.03932
    432.88060       0.99806
    432.91723      -1.79317
    432.95385      -0.45940
    432.99048       2.74940
    433.02710       1.58321
    433.06373       0.41704
    433.10035      -0.24912
    433.13698      -0.41526
    433.17361      -1.20638
    433.21023      -0.99748
    433.24686       0.46143
    433.28348       1.92036
    433.32011       2.75430
    433.35673       4.71327
    433.39336       7.79725
    433.42998       5.88124
    433.46661       1.09026
    433.50324       1.17429
    433.53986       1.25834
    433.57649       1.09240
    433.61311      -2.94851
    433.64974      -4.73942
    433.68636      -5.53030
    433.72299     -11.07116
    433.75961     -11.61201
    433.79624     -15.65284
    433.83287     -14.56866
    433.86949     -14.23445
    433.90612     -15.15023
    433.94274      -7.44100
    433.97937      -2.98174
    434.01599      -3.39746
    434.05262      -2.18817
    434.08924      -2.47887
    434.12587      -4.89454
    434.16250      -6.06020
    434.19912      -9.22584
    434.23575      -9.89146
    434.27237      -4.93206
    434.30900      -1.34765
    434.34562      -0.63822
    434.38225       1.44623
    434.41887      -0.59430
    434.45550       2.24018
    434.49213       7.19968
    434.52875       8.15920
    434.56538       7.49374
    434.60200       6.20330
    434.63863       1.91287
    434.67525      -1.87754
    434.71188      -8.79293
    434.74850     -11.08330
    434.78513     -12.87366
    434.82176      -9.41399
    434.85838      -9.82931
    434.89501      -6.24461
    434.93163      -2.65989
    434.96826      -0.07516
    435.00488       4.38459
    435.04151      10.09436
    435.07813      12.42916
    435.11476      15.88896
    435.15139      23.47379
    435.18801      26.93364
    435.22464      24.89350
    435.26126      25.22838
    435.29789      20.31328
    435.33451      13.77319
    435.37114       6.23313
    435.40776       1.69308
    435.44439      -2.59694
    435.48102       0.61305
    435.51764       4.07306
    435.55427       4.40809
    435.59089       3.99313
    435.62752       2.45320
    435.66414       2.28828
    435.70077       4.24839
    435.73739       2.83351
    435.77402       2.91865
    435.81065       2.25381
    435.84727       5.08898
    435.88390       5.92418
    435.92052       9.38439
    435.95715      11.59463
    435.99377      10.55488
    436.03040       8.76515
    436.06702       4.85044
    436.10365      -1.18925
    436.14028      -4.10392
    436.17690      -4.39358
    436.21353      -8.30821
    436.25015     -15.22283
    436.28678     -19.38742
    436.32340     -21.42700
    436.36003     -25.34156
    436.39665     -28.38110
    436.43328     -27.04562
    436.46991     -27.46012
    436.50653     -22.37460
    436.54316     -16.78907
    436.57978      -8.82851
    436.61641      -5.11794
    436.65303      -1.65734
    436.68966       1.80327
    436.72628      -3.61109
    436.76291      -9.40044
    436.79954     -13.18977
    436.83616     -16.10408
    436.87279     -16.26837
    436.90941     -13.55764
    436.94604     -10.97189
    436.98266      -8.88612
    437.01929      -7.67533
    437.05592      -6.71452
    437.09254      -8.62870
    437.12917     -10.04285
    437.16579      -8.95698
    437.20242      -5.62110
    437.23904      -2.16019
    437.27567       2.55074
    437.31229       6.26168
    437.34892       4.97264
    437.38555       3.18363
    437.42217       1.76963
    437.45880      -0.64434
    437.49542      -1.05830
    437.53205      -5.34724
    437.56867     -10.26115
    437.60530      -9.17505
    437.64192      -6.21393
    437.67855      -5.00278
    437.71518      -4.54162
    437.75180      -1.33044
    437.78843       1.75577
    437.82505       4.59199
    437.86168       4.80323
    437.89830       6.63950
    437.93493       7.47578
    437.97155      11.43708
    438.00818      14.14841
    438.04481      14.85975
    438.08143      11.44611
    438.11806      10.15750
    438.15468       7.24390
    438.19131       3.70532
    438.22793       2.29177
    438.26456      -1.87177
    438.30118      -3.91028
    438.33781      -5.19877
    438.37444      -6.36225
    438.41106      -3.52570
    438.44769      -5.93914
    438.48431      -7.35255
    438.52094      -4.64094
    438.55756      -2.42931
    438.59419      -1.34266
    438.63081      -2.25599
    438.66744      -0.04430
    438.70407       0.41741
    438.74069       9.00414
    438.77732      10.59089
    438.81394      10.17766
    438.85057      13.01445
    438.88719      12.47627
    438.92382      14.06310
    438.96044      10.77496
    438.99707       4.98683
    439.03370      -1.67627
    439.07032      -6.08935
    439.10695      -8.87741
    439.14357      -8.79045
    439.18020      -8.32847
    439.21682      -7.99147
    439.25345      -3.65445
    439.29007      -2.94241
    439.32670      -2.73034
    439.36333      -0.64326
    439.39995       3.56885
    439.43658       5.03097
    439.47320       6.49313
    439.50983       4.08029
    439.54645       2.66748
    439.58308       0.25470
    439.61970      -1.15807
    439.65633      -1.07082
    439.69296      -0.60854
    439.72958       1.35375
    439.76621       5.44107
    439.80283       8.15341
    439.83946      11.11577
    439.87608       5.07815
    439.91271       2.66556
    439.94933       6.12798
    439.98596       6.46543
    440.02259       7.17789
    440.05921       6.39038
    440.09584       2.97789
    440.13246      -0.68457
    440.16909       0.77798
    440.20571       5.11555
    440.24234       6.32815
    440.27896      11.29077
    440.31559      10.12841
    440.35222      13.59107
    440.38884      11.30375
    440.42547       8.39146
    440.46209      -1.02082
    440.49872     -11.43307
    440.53534     -11.09530
    440.57197     -10.75751
    440.60859      -8.54469
    440.64522      -7.08186
    440.68185      -6.86900
    440.71847      -4.90612
    440.75510      -4.56822
    440.79172      -2.85530
    440.82835      -0.26735
    440.86497       0.07061
    440.90160       3.40860
    440.93822       1.24661
    440.97485      -1.66535
    441.01148       0.79770
    441.04810       1.01078
    441.08473       2.97388
    441.12135       2.93700
    441.15798       6.15014
    441.19460       4.61331
    441.23123       2.32650
    441.26785       3.41471
    441.30448       2.37794
    441.34111       3.21619
    441.37773       1.17947
    441.41436       1.51777
    441.45098       4.60609
    441.48761       5.19443
    441.52423       5.90780
    441.56086       5.37119
    441.59749       5.58460
    441.63411       5.67303
    441.67074       1.51149
    441.70736       0.72497
    441.74399       0.06347
    441.78061       3.90199
    441.81724       4.36554
    441.85386       4.32911
    441.89049       6.04270
    441.92712       7.25631
    441.96374       9.09495
    442.00037      11.43361
    442.03699      11.39729
    442.07362       8.61100
    442.11024       6.57472
    442.14687       4.53847
    442.18349       4.12725
    442.22012      -1.78396
    442.25675      -6.32014
    442.29337      -5.85630
    442.33000      -4.51743
    442.36662      -9.55355
    442.40325      -8.83964
    442.43987      -6.50070
    442.47650      -6.28675
    442.51312      -4.32277
    442.54975      -6.98377
    442.58638      -8.89474
    442.62300      -8.68069
    442.65963      -5.21662
    442.69625      -6.62753
    442.73288      -6.53841
    442.76950      -8.07427
    442.80613     -13.48510
    442.84275     -10.52092
    442.87938      -5.68171
    442.91601      -0.71747
    442.95263       0.99678
    442.98926       0.58606
    443.02588      -0.69963
    443.06251      -5.61031
    443.09913      -5.52096
    443.13576      -5.68158
    443.17238      -6.84219
    443.20901      -6.25277
    443.24564      -5.53832
    443.28226      -6.82386
    443.31889     -10.23437
    443.35551     -11.89485
    443.39214      -8.18031
    443.42876      -8.21575
    443.46539      -6.00117
    443.50201      -6.16156
    443.53864      -6.44693
    443.57527      -3.85727
    443.61189      -2.51759
    443.64852      -3.92789
    443.68514      -3.58816
    443.72177      -2.99841
    443.75839      -5.53364
    443.79502      -3.56884
    443.83164      -5.35402
    443.86827      -5.76417
    443.90490      -1.67431
    443.94152      -1.70941
    443.97815       0.63050
    444.01477       2.84545
    444.05140       4.68541
    444.08802       8.90040
    444.12465      13.74041
    444.16127      15.08045
    444.19790      11.92051
    444.23453       1.63559
    444.27115      -4.02430
    444.30778      -7.55917
    444.34440      -5.59401
    444.38103      -3.12883
    444.41765       1.33638
    444.45428       4.42661
    444.49090       7.51686
    444.52753      10.48214
    444.56416      11.44744
    444.60078       8.91277
    444.63741       7.00312
    444.67403       3.59349
    444.71066      -0.81611
    444.74728      -1.85069
    444.78391      -4.51024
    444.82053      -1.29477
    444.85716       3.79573
    444.89379       5.26125
    444.93041       3.10179
    444.96704       3.94236
    445.00366       4.28296
    445.04029       0.37358
    445.07691      -4.66078
    445.11354      -7.82011
    445.15016      -9.35442
    445.18679      -9.76370
    445.22342      -8.04796
    445.26004      -9.20720
    445.29667      -8.61640
    445.33329      -8.65059
    445.36992      -9.05975
    445.40654      -6.84388
    445.44317      -5.50300
    445.47979      -0.16208
    445.51642       1.92886
    445.55305       3.01982
    445.58967      -1.01419
    445.62630      -4.17318
    445.66292      -0.58214
    445.69955       1.25892
    445.73617      -0.02499
    445.77280      -1.80887
    445.80942      -3.84274
    445.84605      -6.25158
    445.88268      -3.78539
    445.91930      -3.69417
    445.95593      -0.72794
    445.99255      -2.38667
    446.02918      -0.29539
    446.06580       2.79593
    446.10243       2.63727
    446.13906      -2.02137
    446.17568      -9.55498
    446.21231     -13.21357
    446.24893     -10.87213
    446.28556      -5.78067
    446.32218      -5.56418
    446.35881      -3.09766
    446.39543      -7.38113
    446.43206     -12.28956
    446.46869     -15.57297
    446.50531     -14.98135
    446.54194     -17.51471
    446.57856     -15.92305
    446.61519     -10.20636
    446.65181      -6.48964
    446.68844      -5.27289
    446.72506      -4.93113
    446.76169      -1.46434
    446.79832       1.00248
    446.83494       1.46933
    446.87157       2.56120
    446.90819       5.15309
    446.94482       6.62002
    446.98144       4.58696
    447.01807       3.30394
    447.05469      -3.85407
    447.09132     -13.13704
    447.12795     -16.91999
    447.16457     -17.45292
    447.20120     -21.86082
    447.23782     -21.01869
    447.27445     -18.67654
    447.31107     -11.95936
    447.34770     -10.61716
    447.38432      -9.77493
    447.42095     -11.68268
    447.45758     -15.09039
    447.49420      -9.99809
    447.53083      -9.15576
    447.56745     -10.81340
    447.60408      -9.59601
    447.64070     -12.12860
    447.67733     -12.03616
    447.71395     -11.19370
    447.75058      -9.60121
    447.78721     -10.50870
    447.82383      -7.66616
    447.86046      -8.19859
    447.89708      -6.98100
    447.93371      -9.01338
    447.97033      -9.67074
    448.00696      -9.45306
    448.04358      -5.11036
    448.08021      -0.51764
    448.11684       0.20011
    448.15346      -0.95712
    448.19009      -1.73931
    448.22671       2.47851
    448.26334       3.44637
    448.29996       0.03925
    448.33659       1.38216
    448.37321       3.47509
    448.40984       4.69305
    448.44647       7.66104
    448.48309       7.00405
    448.51972       3.34709
    448.55634       3.81516
    448.59297       1.15825
    448.62959      -1.37363
    448.66622      -0.15549
    448.70284      -0.31232
    448.73947      -0.21912
    448.77610       0.37411
    448.81272       3.71736
    448.84935      -2.68936
    448.88597      -7.09606
    448.92260      -8.87773
    448.95922      -6.90937
    448.99585     -10.19098
    449.03247     -10.72257
    449.06910      -6.87914
    449.10573      -2.03567
    449.14235       1.55782
    449.17898       2.27634
    449.21560      -0.00511
    449.25223       2.33846
    449.28885       4.93205
    449.32548       7.15068
    449.36210       7.36933
    449.39873       8.21301
    449.43536       8.80672
    449.47198       9.40045
    449.50861       9.11921
    449.54523       5.96300
    449.58186       3.43181
    449.61848       1.27565
    449.65511      -2.38048
    449.69173      -4.41159
    449.72836      -6.56767
    449.76499     -11.47372
    449.80161     -13.62974
    449.83824     -14.91074
    449.87486     -12.94171
    449.91149     -14.47265
    449.94811     -17.12856
    449.98474     -16.40945
    450.02136     -15.69031
    450.05799     -13.72115
    450.09462     -12.50195
    450.13124     -11.28273
    450.16787     -12.56349
    450.20449     -13.09421
    450.24112     -12.87491
    450.27774     -12.28058
    450.31437     -13.18622
    450.35099     -13.21684
    450.38762     -16.99743
    450.42425     -19.02799
    450.46087     -20.05852
    450.49750     -23.83903
    450.53412     -26.11950
    450.57075     -22.39995
    450.60737     -20.55538
    450.64400     -15.33577
    450.68063     -12.11614
    450.71725      -5.02149
    450.75388      -0.42680
    450.79050       0.41792
    450.82713       1.01266
    450.86375       2.85743
    450.90038       2.57722
    450.93700       3.79705
    450.97363       4.39190
    451.01026       2.61178
    451.04688      -1.29331
    451.08351      -1.82337
    451.12013      -3.47841
    451.15676      -4.13342
    451.19338      -7.78840
    451.23001      -4.56836
    451.26663      -1.09828
    451.30326       1.99682
    451.33989       1.34195
    451.37651      -2.06289
    451.41314      -1.46771
    451.44976       0.12751
    451.48639      -0.65225
    451.52301      -3.80698
    451.55964      -7.21168
    451.59626      -7.11636
    451.63289      -8.14601
    451.66952      -9.05062
    451.70614     -12.58022
    451.74277      -9.23478
    451.77939     -10.01431
    451.81602      -4.41882
    451.85264      -6.07330
    451.88927     -10.35275
    451.92589     -13.13217
    451.96252      -9.66156
    451.99915     -13.06593
    452.03577     -14.47027
    452.07240     -17.62458
    452.10902     -15.40386
    452.14565     -11.55811
    452.18227      -7.33734
    452.21890      -4.11654
    452.25552      -0.89570
    452.29215      -0.42484
    452.32878       1.92104
    452.36540       0.64196
    452.40203      -1.13709
    452.43865      -5.54112
    452.47528      -8.82012
    452.51190      -6.47409
    452.54853      -5.12803
    452.58515      -3.03194
    452.62178      -3.18583
    452.65841      -1.58968
    452.69503       2.50649
    452.73166       3.47769
    452.76828       3.94892
    452.80491       3.29518
    452.84153       3.14146
    452.87816       5.86277
    452.91478       4.45912
    452.95141       0.80549
    452.98804      -1.22311
    453.02466      -2.25168
    453.06129      -1.28022
    453.09791      -1.43373
    453.13454      -2.96222
    453.17116      -1.99068
    453.20779      -3.51910
    453.24441      -5.79750
    453.28104      -4.57587
    453.31767      -2.35421
    453.35429      -3.25752
    453.39092      -2.41081
    453.42754       1.06094
    453.46417       1.40771
    453.50079       2.37951
    453.53742       1.97634
    453.57404      -2.17680
    453.61067      -2.70491
    453.64730      -4.35799
    453.68392      -7.13604
    453.72055     -14.16406
    453.75717     -14.19206
    453.79380      -9.59502
    453.83042      -2.49796
    453.86705       6.09913
    453.90367      12.94625
    453.94030      18.54340
    453.97693      21.26558
    454.01355      19.86279
    454.05018      20.08503
    454.08680      17.30729
    454.12343      11.40459
    454.16005       3.25191
    454.19668      -1.90073
    454.23330      -4.05335
    454.26993      -7.58094
    454.30656      -7.23350
    454.34318      -1.26103
    454.37981       1.33647
    454.41643       1.55900
    454.45306       1.53156
    454.48968       2.62915
    454.52631       2.10176
    454.56293      -0.67559
    454.59956      -2.70292
    454.63619      -5.23021
    454.67281      -8.00748
    454.70944      -7.53471
    454.74606      -8.81192
    454.78269     -10.83910
    454.81931     -16.24125
    454.85594     -15.64337
    454.89257     -13.54546
    454.92919     -15.19752
    454.96582     -13.97455
    455.00244      -9.75155
    455.03907      -9.65352
    455.07569      -7.18047
    455.11232      -8.33238
    455.14894      -8.85926
    455.18557     -12.63612
    455.22220     -10.66294
    455.25882      -8.68973
    455.29545      -8.09150
    455.33207     -10.36823
    455.36870     -11.51994
    455.40532     -10.42162
    455.44195     -10.69826
    455.47857     -14.09988
    455.51520     -11.37647
    455.55183     -12.40302
    455.58845     -11.05455
    455.62508      -9.95605
    455.66170     -10.35752
    455.69833     -11.00896
    455.73495      -8.03537
    455.77158      -8.93674
    455.80820      -6.46309
    455.84483      -3.36441
    455.88146      -2.39070
    455.91808      -2.29196
    455.95471       0.55681
    455.99133       2.40561
    456.02796       3.37944
    456.06458       2.47830
    456.10121       3.82719
    456.13783       7.92611
    456.17446       7.90005
    456.21109       4.62403
    456.24771       4.22304
    456.28434       3.44708
    456.32096       1.42115
    456.35759      -4.85475
    456.39421      -7.25562
    456.43084      -2.90646
    456.46746       0.06773
    456.50409       5.04195
    456.54072       3.64120
    456.57734       6.11548
    456.61397       4.46479
    456.65059       2.31413
    456.68722      -0.33650
    456.72384      -5.73710
    456.76047      -8.01267
    456.79709      -9.03821
    456.83372      -7.06372
    456.87035      -9.08920
    456.90697     -10.11465
    456.94360      -9.89006
    456.98022      -4.16545
    457.01685      -3.19081
    457.05347      -1.84114
    457.09010      -0.86644
    457.12672      -4.76670
    457.16335      -3.54194
    457.19998      -5.56715
    457.23660      -4.21732
    457.27323      -4.86747
    457.30985      -3.14258
    457.34648      -2.54267
    457.38310      -3.81772
    457.41973      -7.46775
    457.45635     -10.24274
    457.49298      -6.01770
    457.52961      -4.16764
    457.56623      -3.06754
    457.60286      -0.46741
    457.63948      -1.24225
    457.67611      -4.14206
    457.71273      -3.41684
    457.74936      -0.06659
    457.78598      -2.71631
    457.82261      -3.86600
    457.85924      -5.14066
    457.89586      -3.41529
    457.93249      -5.43989
    457.96911      -5.33945
    458.00574      -2.98899
    458.04236      -0.13849
    458.07899       0.71203
    458.11561       1.56259
    458.15224      -1.58683
    458.18887      -0.98621
    458.22549      -1.63556
    458.26212      -1.15988
    458.29874      -3.18417
    458.33537      -5.58343
    458.37199      -8.73266
    458.40862      -9.38186
    458.44524      -7.28103
    458.48187      -7.05517
    458.51850      -9.20427
    458.55512     -12.47835
    458.59175     -11.25239
    458.62837      -7.40141
    458.66500      -5.67539
    458.70162      -4.57434
    458.73825      -2.97326
    458.77487      -1.62215
    458.81150      -6.52101
    458.84813      -6.16984
    458.88475      -3.44364
    458.92138      -3.96740
    458.95800      -7.74114
    458.99463     -10.51484
    459.03125     -11.53852
    459.06788     -10.81216
    459.10450     -10.83577
    459.14113     -11.73435
    459.17776      -8.38290
    459.21438      -5.78142
    459.25101      -6.55491
    459.28763      -4.57837
    459.32426      -3.47679
    459.36088      -1.37519
    459.39751      -1.39855
    459.43414      -0.79688
    459.47076      -1.32018
    459.50739       2.78154
    459.54401       5.13331
    459.58064       2.23510
    459.61726       1.71192
    459.65389      -1.31123
    459.69051       0.79066
    459.72714       2.76758
    459.76377       4.99452
    459.80039       6.09650
    459.83702       3.94851
    459.87364      -1.69945
    459.91027      -5.97237
    459.94689     -11.62027
    459.98352     -15.39313
    460.02014     -20.04097
    460.05677     -22.56377
    460.09340     -24.96154
    460.13002     -23.85928
    460.16665     -23.50699
    460.20327     -24.02967
    460.23990     -21.92731
    460.27652     -20.69993
    460.31315     -14.84751
    460.34977     -11.74506
    460.38640     -12.51758
    460.42303     -12.29007
    460.45965      -6.06253
    460.49628      -1.83496
    460.53290      -0.73235
    460.56953       2.24529
    460.60615       5.72295
    460.64278       8.07565
    460.67940       5.30338
    460.71603       3.53114
    460.75266       2.38394
    460.78928       5.11176
    460.82591       5.83962
    460.86253       6.44251
    460.89916       4.17043
    460.93578       3.14838
    460.97241       0.87636
    461.00903       0.35438
    461.04566      -5.79258
    461.08229      -8.68950
    461.11891     -10.96139
    461.15554     -13.23325
    461.19216     -12.13008
    461.22879      -7.65187
    461.26541      -4.92364
    461.30204       0.80463
    461.33866       6.03293
    461.37529       9.51126
    461.41192       9.11462
    461.44854      10.34301
    461.48517       8.32144
    461.52179       5.17490
    461.55842       2.40338
    461.59504      -0.11809
    461.63167      -4.13954
    461.66829      -7.91096
    461.70492     -11.55734
    461.74155      -6.45370
    461.77817      -1.47502
    461.81480       0.12869
    461.85142       3.73244
    461.88805       5.21121
    461.92467       1.81502
    461.96130      -2.70615
    461.99792      -5.47727
    462.03455      -3.99837
    462.07118      -6.51944
    462.10780      -4.54047
    462.14443      -2.93648
    462.18105      -4.95745
    462.21768      -4.47839
    462.25430      -7.12429
    462.29093      -9.14517
    462.32755      -7.66601
    462.36418      -1.81183
    462.40081       2.16739
    462.43743       4.27165
    462.47406       3.50093
    462.51068       4.73025
    462.54731       7.83460
    462.58393      13.06397
    462.62056      11.66839
    462.65718       9.14783
    462.69381       9.50231
    462.73044      11.98182
    462.76706      17.08635
    462.80369      17.69093
    462.84031      16.04553
    462.87694      10.02517
    462.91356       9.87983
    462.95019       6.48453
    462.98681       3.83927
    463.02344      -2.55597
    463.06007      -1.20117
    463.09669      -3.72135
    463.13332      -4.11649
    463.16994      -3.01159
    463.20657      -5.78167
    463.24319      -8.05171
    463.27982      -7.82173
    463.31644      -6.84171
    463.35307      -5.36165
    463.38970      -4.88157
    463.42632      -1.77645
    463.46295       3.57870
    463.49957       8.18388
    463.53620      10.66409
    463.57282       9.26934
    463.60945       8.99962
    463.64607      10.35493
    463.68270      12.71027
    463.71933       9.56564
    463.75595       4.42105
    463.79258       0.65149
    463.82920      -3.74304
    463.86583      -7.51254
    463.90245      -5.40700
    463.93908      -4.80143
    463.97571      -5.82083
    464.01233      -0.46520
    464.04896       0.39046
    464.08558       0.99616
    464.12221       1.85189
    464.15883       3.83265
    464.19546       6.06344
    464.23208       5.66927
    464.26871       6.77513
    464.30534       9.63102
    464.34196      11.73694
    464.37859      10.84290
    464.41521       6.57388
    464.45184       5.42990
    464.48846       6.28596
    464.52509       6.64204
    464.56171       7.12316
    464.59834       6.35431
    464.63497       7.46049
    464.67159       5.56670
    464.70822       1.29795
    464.74484      -0.09577
    464.78147       1.13554
    464.81809       2.36688
    464.85472       1.97326
    464.89134       1.57967
    464.92797      -1.43889
    464.96460      -7.08242
    465.00122     -13.22591
    465.03785     -14.24437
    465.07447     -11.38780
    465.11110     -11.15620
    465.14772     -11.29957
    465.18435     -15.44290
    465.22097     -14.33620
    465.25760     -10.10446
    465.29423      -4.12270
    465.33085      -3.39090
    465.36748      -4.65907
    465.40410      -5.80221
    465.44073      -5.44531
    465.47735      -1.71338
    465.51398       4.39358
    465.55060       8.50057
    465.58723      11.85759
    465.62386      18.08965
    465.66048      26.69674
    465.69711      26.92886
    465.73373      24.53602
    465.77036      22.01821
    465.80698      21.62543
    465.84361      19.73269
    465.88023      16.33997
    465.91686      13.69729
    465.95349      13.42964
    465.99011       9.53702
    466.02674       2.51944
    466.06336      -0.62311
    466.09999      -0.89063
    466.13661       1.09189
    466.17324       2.69943
    466.20986       5.80701
    466.24649       8.16462
    466.28312       5.27227
    466.31974       6.25495
    466.35637       9.73766
    466.39299      10.84540
    466.42962      10.57817
    466.46624       9.68598
    466.50287       8.41882
    466.53949       8.15170
    466.57612       7.63460
    466.61275       3.49254
    466.64937      -4.14949
    466.68600      -8.29148
    466.72262     -10.18345
    466.75925     -12.32538
    466.79587      -9.84228
    466.83250      -7.23414
    466.86912      -6.00097
    466.90575      -5.51777
    466.94238      -4.53454
    466.97900      -3.17628
    467.01563      -3.31798
    467.05225      -5.70965
    467.08888      -5.85128
    467.12550      -5.74289
    467.16213      -5.38446
    467.19875      -2.77599
    467.23538       3.33250
    467.27201       4.69103
    467.30863       1.92459
    467.34526      -2.71682
    467.38188      -2.60819
    467.41851      -4.62454
    467.45513      -6.26584
    467.49176      -6.53212
    467.52838      -9.67336
    467.56501      -6.93957
    467.60164      -4.58075
    467.63826      -5.47190
    467.67489      -5.61301
    467.71151      -1.75409
    467.74814      -1.52013
    467.78476       0.83885
    467.82139      -4.42713
    467.85801     -11.31808
    467.89464      -9.58399
    467.93127      -9.97488
    467.96789      -8.49072
    468.00452     -12.00654
    468.04114     -13.02232
    468.07777     -13.03808
    468.11439     -11.05379
    468.15102     -12.31948
    468.18764     -11.83513
    468.22427     -12.22575
    468.26090     -12.61634
    468.29752      -7.13189
    468.33415      -2.64742
    468.37077       1.71210
    468.40740       1.19664
    468.44402      -3.06878
    468.48065      -7.58417
    468.51728     -10.97453
    468.55390      -8.36485
    468.59053      -9.50515
    468.62715      -8.02040
    468.66378      -3.03563
    468.70040      -0.30082
    468.73703       1.93402
    468.77365       3.16889
    468.81028       6.90380
    468.84691      13.38874
    468.88353      13.87371
    468.92016      12.73371
    468.95678       9.71875
    468.99341       4.20382
    469.03003       6.93892
    469.06666       7.79906
    469.10328       9.28423
    469.13991       7.51943
    469.17654       6.50467
    469.21316       5.98993
    469.24979       4.85023
    469.28641       2.33557
    469.32304       2.32093
    469.35966       1.55633
    469.39629       3.41676
    469.43291       8.90223
    469.46954       9.01273
    469.50617       8.87326
    469.54279       8.73382
    469.57942      10.21942
    469.61604       9.83005
    469.65267       8.06571
    469.68929       7.80141
    469.72592       9.91213
    469.76254      14.14789
    469.79917      13.13369
    469.83580      12.11952
    469.87242       9.60538
    469.90905       8.71627
    469.94567      10.20220
    469.98230       3.93815
    470.01892      -2.95085
    470.05555      -5.08983
    470.09217      -7.60377
    470.12880     -10.24268
    470.16543     -11.63156
    470.20205     -17.02040
    470.23868     -20.65921
    470.27530     -19.04799
    470.31193     -14.43674
    470.34855      -7.95045
    470.38518      -0.08913
    470.42180       7.14723
    470.45843       8.63361
    470.49506       9.24503
    470.53168       8.73149
    470.56831       9.84297
    470.60493       6.32949
    470.64156       5.69104
    470.67818       6.67763
    470.71481       3.66424
    470.75143       2.15089
    470.78806       3.26258
    470.82469       5.49929
    470.86131       8.61104
    470.89794      14.09782
    470.93456      11.45964
    470.97119       6.57149
    471.00781       5.55837
    471.04444       1.79528
    471.08106       0.90722
    471.11769      -2.10579
    471.15432      -2.74378
    471.19094      -0.63174
    471.22757      -6.26966
    471.26419      -7.90755
    471.30082      -8.92040
    471.33744      -6.43323
    471.37407      -1.57102
    471.41069       0.66622
    471.44732      -0.72150
    471.48395      -1.85919
    471.52057      -0.12185
    471.55720       7.61553
    471.59382      12.60293
    471.63045      10.46537
    471.66707       6.70285
    471.70370       3.44035
    471.74032       0.17789
    471.77695       1.66546
    471.81358       1.27807
    471.85020       2.51571
    471.88683       9.75338
    471.92345       9.61608
    471.96008       5.60382
    471.99670       6.59158
    472.03333       3.82939
    472.06995       2.69222
    472.10658       2.55509
    472.14321       1.16799
    472.17983       4.53092
    472.21646       5.76889
    472.25308       9.50689
    472.28971      11.99492
    472.32633      13.73299
    472.36296      13.59609
    472.39958       9.45922
    472.43621       2.94738
    472.47284       2.06058
    472.50946       2.04881
    472.54609       3.16207
    472.58271       3.40036
    472.61934       6.63869
    472.65596       9.25205
    472.69259       8.99045
    472.72921      10.85387
    472.76584       7.96733
    472.80247       6.95582
    472.83909       8.69435
    472.87572       9.68291
    472.91234      13.17150
    472.94897       9.78512
    472.98559      10.39878
    473.02222       6.51247
    473.05885       2.75119
    473.09547       2.61495
    473.13210       1.22873
    473.16872       1.21756
    473.20535       4.45641
    473.24197       3.82030
    473.27860       4.05921
    473.31522       5.17317
    473.35185       6.41215
    473.38848       9.02617
    473.42510      10.76522
    473.46173      13.00430
    473.49835      15.61842
    473.53498      16.23257
    473.57160      13.59675
    473.60823      10.83596
    473.64485      11.57521
    473.68148      10.43949
    473.71811       8.42880
    473.75473       4.29315
    473.79136       0.90753
    473.82798      -0.60306
    473.86461      -1.61362
    473.90123      -0.49914
    473.93786      -2.88463
    473.97448      -4.39509
    474.01111      -6.03052
    474.04774      -6.54091
    474.08436      -2.05127
    474.12099       0.43840
    474.15761       3.67811
    474.19424       6.54285
    474.23086       5.90762
    474.26749       7.77242
    474.30411       6.76226
    474.34074       4.12713
    474.37737       7.49203
    474.41399      11.23196
    474.45062      13.97193
    474.48724      14.96193
    474.52387      16.57696
    474.56049      15.81703
    474.59712      12.93212
    474.63374      11.92225
    474.67037      10.91242
    474.70700      12.77761
    474.74362      13.89284
    474.78025      13.88310
    474.81687      14.12340
    474.85350      10.48872
    474.89012       8.85408
    474.92675      10.09447
    474.96337       9.70990
    475.00000       8.57535
===== CH2 data Wave No.1 ===== 
mT            Intensity 
    175.00000       1.44676
    175.03663      -0.67874
    175.07325       1.94576
    175.10988      -0.92974
    175.14650       0.06977
    175.18313      -0.55573
    175.21975      -1.43122
    175.25638       0.56828
    175.29300      -0.30721
    175.32963      -1.43270
    175.36626       0.31681
    175.40288      -1.05868
    175.43951       0.44083
    175.47613      -0.05965
    175.51276       0.81486
    175.54938       0.43938
    175.58601       2.06389
    175.62263      -2.31159
    175.65926       1.93793
    175.69589      -1.18756
    175.73251      -0.56304
    175.76914       0.06148
    175.80576       0.56101
    175.84239      -0.81447
    175.87901       1.43505
    175.91564      -0.19042
    175.95226      -0.31590
    175.98889       1.05863
    176.02552      -2.31684
    176.06214      -1.19232
    176.09877       0.93221
    176.13539       0.18174
    176.17202       1.93127
    176.20864      -0.69419
    176.24527      -0.81966
    176.28189       1.80487
    176.31852       0.05441
    176.35515      -0.07106
    176.39177      -0.07152
    176.42840      -1.19698
    176.46502       0.55255
    176.50165      -2.19791
    176.53827       0.05163
    176.57490      -0.44882
    176.61152      -0.19928
    176.64815      -0.32474
    176.68478       1.29980
    176.72140       0.92435
    176.75803       0.92390
    176.79465      -0.45156
    176.83128      -0.07701
    176.86790       0.54754
    176.90453       0.67209
    176.94115      -0.20336
    176.97778       0.29619
    177.01441      -1.07926
    177.05103      -0.07970
    177.08766      -0.45515
    177.12428       0.91940
    177.16091      -1.08104
    177.19753      -0.08148
    177.23416      -2.08193
    177.27079      -0.33237
    177.30741       0.79219
    177.34404      -0.95825
    177.38066       2.04131
    177.41729       0.91588
    177.45391       0.04044
    177.49054       1.29000
    177.52716      -0.33543
    177.56379       1.16413
    177.60042      -0.33630
    177.63704       0.78827
    177.67367       0.03784
    177.71029      -0.08759
    177.74692       1.28698
    177.78354      -1.21345
    177.82017      -0.58888
    177.85679       2.78569
    177.89342      -1.58974
    177.93005       0.15984
    177.96667       0.03441
    178.00330      -0.34101
    178.03992       1.15857
    178.07655       1.15815
    178.11317      -0.46727
    178.14980       0.40731
    178.18642       0.15689
    178.22305       0.65647
    178.25968       0.53105
    178.29630      -0.09437
    178.33293       1.65522
    178.36955      -0.59520
    178.40618      -0.72061
    178.44280      -1.97103
    178.47943       0.02856
    178.51605       0.40315
    178.55268       1.52774
    178.58931      -0.09767
    178.62593      -0.22308
    178.66256       2.77651
    178.69918       0.90111
    178.73581      -1.84930
    178.77243      -0.09971
    178.80906      -0.60011
    178.84568      -0.35051
    178.88231      -0.47592
    178.91894      -0.72632
    178.95556       1.52328
    178.99219      -0.60212
    179.02881       0.14748
    179.06544       0.02208
    179.10206       0.02168
    179.13869       0.52128
    179.17531      -0.60411
    179.21194       1.39549
    179.24857       0.39510
    179.28519       0.89470
    179.32182      -0.73069
    179.35844      -0.48108
    179.39507       0.51853
    179.43169       1.01814
    179.46832      -0.23225
    179.50494      -0.23264
    179.54157       1.01697
    179.57820       0.14158
    179.61482       0.01620
    179.65145      -1.60919
    179.68807       0.39043
    179.72470      -1.35996
    179.76132      -0.23534
    179.79795       1.26428
    179.83457       0.01390
    179.87120       0.51352
    179.90783       0.38814
    179.94445       0.51276
    179.98108       0.01238
    180.01770       1.01200
    180.05433      -0.98837
    180.09095       0.01125
    180.12758      -0.36413
    180.16420      -0.98950
    180.20083      -1.36487
    180.23746      -0.74025
    180.27408       0.75938
    180.31071      -0.24099
    180.34733      -0.61636
    180.38396       1.25827
    180.42058      -3.24210
    180.45721       1.13254
    180.49383       1.00717
    180.53046       0.25680
    180.56709      -0.74356
    180.60371       0.38107
    180.64034       0.38071
    180.67696      -0.61965
    180.71359      -0.24502
    180.75021      -0.12038
    180.78684       0.75426
    180.82346      -1.12110
    180.86009       0.62854
    180.89672       0.25319
    180.93334       0.37783
    180.96997      -1.24753
    181.00659       0.87712
    181.04322       0.37676
    181.07984       1.00141
    181.11647       0.62605
    181.15309       0.87570
    181.18972       0.12535
    181.22635      -0.12500
    181.26297       0.74965
    181.29960      -0.25070
    181.33622       0.37395
    181.37285      -0.37640
    181.40947       0.74825
    181.44610       0.62291
    181.48272       0.37256
    181.51935       0.24721
    181.55598       0.62187
    181.59260       0.87153
    181.62923      -0.62882
    181.66585      -0.12916
    181.70248       1.49550
    181.73910      -1.00484
    181.77573       0.24482
    181.81236      -0.25552
    181.84898       0.86914
    181.88561      -1.13120
    181.92223       0.86847
    181.95886      -0.50687
    181.99548      -0.25720
    182.03211       0.11746
    182.06873      -1.63287
    182.10536       1.99180
    182.14199      -1.25854
    182.17861       0.86613
    182.21524      -0.25920
    182.25186      -2.00953
    182.28849       0.36514
    182.32511       0.73981
    182.36174      -0.51052
    182.39836      -1.01084
    182.43499      -1.38617
    182.47162      -0.26149
    182.50824       2.11318
    182.54487      -0.63714
    182.58149       0.86253
    182.61812       0.23721
    182.65474      -0.13811
    182.69137      -0.63843
    182.72799       0.23625
    182.76462      -0.51407
    182.80125       0.23561
    182.83787      -0.38971
    182.87450      -1.89003
    182.91112       1.60965
    182.94775      -0.51566
    182.98437       1.60902
    183.02100       0.85871
    183.05762       1.73339
    183.09425      -1.01692
    183.13088       0.48277
    183.16750      -0.51754
    183.20413      -1.14286
    183.24075      -0.26817
    183.27738      -0.89348
    183.31400       0.48121
    183.35063       0.23091
    183.38725      -0.64440
    183.42388       0.10529
    183.46051      -1.39501
    183.49713      -0.14532
    183.53376       0.47938
    183.57038      -1.02093
    183.60701       0.22877
    183.64363      -0.27154
    183.68026      -0.64684
    183.71688       0.60286
    183.75351       1.60256
    183.79014      -0.39774
    183.82676      -1.89804
    183.86339       2.97666
    183.90001      -1.27363
    183.93664       0.10107
    183.97326      -0.89923
    184.00989      -1.02452
    184.04651      -0.77482
    184.08314      -0.02511
    184.11977       0.84959
    184.15639       0.97430
    184.19302      -1.40099
    184.22964       0.09872
    184.26627      -0.27658
    184.30289       0.22313
    184.33952       0.84784
    184.37614       0.34756
    184.41277      -0.40273
    184.44940      -0.15302
    184.48602       1.22169
    184.52265       0.72141
    184.55927       0.09612
    184.59590      -0.40416
    184.63252      -0.90445
    184.66915      -0.65473
    184.70577      -1.78001
    184.74240       2.21970
    184.77903      -1.90558
    184.81565      -0.40586
    184.85228       0.71886
    184.88890       0.46858
    184.92553       0.09330
    184.96215      -0.15698
    184.99878       0.71775
    185.03540      -0.15753
    185.07203       0.96719
    185.10866       0.34192
    185.14528      -1.53336
    185.18191       1.21637
    185.21853      -0.40891
    185.25516      -1.65918
    185.29178      -0.28445
    185.32841       0.84028
    185.36503       0.34001
    185.40166      -1.41026
    185.43829       0.58947
    185.47491      -1.03580
    185.51154      -0.41107
    185.54816       1.33866
    185.58479      -0.78661
    185.62141       1.21313
    185.65804       1.46286
    185.69466       1.83760
    185.73129       0.83733
    185.76792      -0.66293
    185.80454      -0.16320
    185.84117      -2.28846
    185.87779      -0.16372
    185.91442      -0.16398
    185.95104       0.33576
    185.98767      -0.66450
    186.02429      -0.53976
    186.06092       0.58498
    186.09755       0.83472
    186.13417      -0.16554
    186.17080       1.08421
    186.20742       0.45895
    186.24405      -0.16631
    186.28067      -2.29156
    186.31730       0.45818
    186.35393      -1.66707
    186.39055       0.95768
    186.42718      -2.04257
    186.46380      -0.79283
    186.50043      -0.54308
    186.53705      -0.29333
    186.57368       0.20642
    186.61030      -1.29383
    186.64693      -1.04408
    186.68356       0.70567
    186.72018      -0.16957
    186.75681       1.33018
    186.79343       0.07993
    186.83006       2.70469
    186.86668      -2.54556
    186.90331       2.32920
    186.93993       0.07895
    186.97656      -0.79629
    187.01319      -0.17153
    187.04981       0.07823
    187.08644      -0.42202
    187.12306      -1.42226
    187.15969       0.57750
    187.19631      -0.79774
    187.23294      -0.04798
    187.26956       1.57678
    187.30619       0.82655
    187.34282      -0.04869
    187.37944      -0.04893
    187.41607       0.82584
    187.45269       0.32560
    187.48932       0.57537
    187.52594      -1.42487
    187.56257       0.69990
    187.59919       0.44966
    187.63582       0.82443
    187.67245       0.94920
    187.70907      -1.05103
    187.74570      -0.55126
    187.78232       0.82351
    187.81895       0.32328
    187.85557      -0.05195
    187.89220       0.07282
    187.92882      -0.42741
    187.96545      -0.30264
    188.00208       0.07214
    188.03870      -0.55309
    188.07533       1.32169
    188.11195      -0.05354
    188.14858      -0.92876
    188.18520      -1.30399
    188.22183       0.19579
    188.25845      -3.80443
    188.29508       0.07034
    188.33171      -0.42988
    188.36833      -0.80510
    188.40496       1.44468
    188.44158      -0.68054
    188.47821      -0.05576
    188.51483       0.06902
    188.55146      -0.80619
    188.58808       0.19359
    188.62471       0.44337
    188.66134       0.44315
    188.69796       0.31794
    188.73459       0.56772
    188.77121       0.56751
    188.80784      -0.43271
    188.84446       1.94208
    188.88109      -0.80813
    188.91771       1.19165
    188.95434      -1.18356
    188.99097       0.94123
    189.02759      -0.05898
    189.06422      -1.30919
    189.10084      -1.18440
    189.13747       0.19039
    189.17409       1.06518
    189.21072       2.43997
    189.24734       0.18977
    189.28397       1.31456
    189.32060      -0.56065
    189.35722       1.06415
    189.39385      -1.06106
    189.43047       1.06374
    189.46710      -1.68647
    189.50372      -0.18667
    189.54035      -1.18688
    189.57697       0.81292
    189.61360       1.31272
    189.65023      -1.68748
    189.68685       1.06232
    189.72348      -0.31288
    189.76010       0.31192
    189.79673       0.43672
    189.83335      -0.31348
    189.86998      -1.56368
    189.90660       0.93612
    189.94323      -0.56408
    189.97986       2.06073
    190.01648      -0.06447
    190.05311       1.18534
    190.08973       1.43514
    190.12636      -1.31505
    190.16298      -0.69025
    190.19961      -1.69044
    190.23623       1.43436
    190.27286      -0.44083
    190.30949      -0.19102
    190.34611      -0.44121
    190.38274       1.80860
    190.41936      -0.31659
    190.45599       1.68322
    190.49261      -1.06697
    190.52924      -0.31716
    190.56586      -0.31735
    190.60249       0.18246
    190.63912       0.55727
    190.67574      -0.19291
    190.71237       0.68190
    190.74899      -0.94328
    190.78562       0.18153
    190.82224      -0.69366
    190.85887       0.93116
    190.89550       0.43098
    190.93212      -1.19421
    190.96875       0.55561
    191.00537      -0.81957
    191.04200       0.55525
    191.07862       0.68007
    191.11525      -0.57012
    191.15187       1.55470
    191.18850      -0.82048
    191.22513       1.92934
    191.26175      -2.07083
    191.29838       1.42899
    191.33500      -0.19619
    191.37163       0.05363
    191.40825      -0.19654
    191.44488      -1.69672
    191.48150       0.17810
    191.51813       0.17793
    191.55476       1.05275
    191.59138      -1.44742
    191.62801       1.67740
    191.66463      -1.19777
    191.70126      -0.07294
    191.73788       0.17689
    191.77451      -0.94829
    191.81113      -0.69846
    191.84776       1.80137
    191.88439      -0.94880
    191.92101      -0.32397
    191.95764       1.30086
    191.99426      -0.69931
    192.03089       1.30052
    192.06751      -1.19964
    192.10414      -0.94981
    192.14076       0.17502
    192.17739       0.17486
    192.21402      -0.45031
    192.25064      -0.07548
    192.28727      -1.70064
    192.32389       0.29919
    192.36052       0.67403
    192.39714       0.42387
    192.43377       0.29870
    192.47039      -0.45146
    192.50702      -0.45162
    192.54365       0.17322
    192.58027       0.04805
    192.61690      -0.70211
    192.65352       0.29773
    192.69015       0.79757
    192.72677      -0.70259
    192.76340      -1.95275
    192.80002       1.54710
    192.83665      -2.57806
    192.87328      -0.82822
    192.90990      -0.82838
    192.94653      -0.07853
    192.98315       1.17131
    193.01978       0.79615
    193.05640       1.54600
    193.09303      -1.20416
    193.12965       2.29569
    193.16628      -1.45447
    193.20291      -1.95462
    193.23953      -0.95477
    193.27616      -1.95492
    193.31278       1.54492
    193.34941      -1.08023
    193.38603      -0.70538
    193.42266      -0.20553
    193.45928       0.79432
    193.49591      -0.20583
    193.53254       0.16902
    193.56916      -0.20613
    193.60579       1.04372
    193.64241       0.04357
    193.67904       0.16843
    193.71566       0.04328
    193.75229      -0.83187
    193.78891      -1.45701
    193.82554       0.91784
    193.86217      -0.20731
    193.89879       1.41755
    193.93542      -0.83260
    193.97204       0.41726
    194.00867       0.29212
    194.04529       0.79197
    194.08192       0.54183
    194.11854      -1.58331
    194.15517       0.91655
    194.19180       0.66640
    194.22842      -1.95874
    194.26505       1.04112
    194.30167       1.04098
    194.33830       0.79084
    194.37492       0.66570
    194.41155      -0.20944
    194.44817      -0.20957
    194.48480      -0.20971
    194.52143       0.29015
    194.55805       0.54001
    194.59468       0.03987
    194.63130      -3.58526
    194.66793       0.66460
    194.70455      -0.83553
    194.74118      -0.08567
    194.77780       0.41420
    194.81443      -0.58594
    194.85106      -1.08607
    194.88768       0.91380
    194.92431       0.91366
    194.96093      -2.08647
    194.99756       0.28840
    195.03418      -1.21173
    195.07081       0.28813
    195.10743       0.78800
    195.14406       1.03787
    195.18069       0.91274
    195.21731      -0.83739
    195.25394      -0.08752
    195.29056      -1.21265
    195.32719      -0.33777
    195.36381      -0.08790
    195.40044      -0.21303
    195.43707       1.41184
    195.47369       2.03672
    195.51032      -2.08841
    195.54694       1.66146
    195.58357      -0.46366
    195.62019       0.03621
    195.65682       0.66109
    195.69344      -1.08904
    195.73007       0.03584
    195.76670      -1.33928
    195.80332      -1.96441
    195.83995       2.16047
    195.87657       0.16035
    195.91320       0.03522
    195.94982      -1.83990
    195.98645       0.78498
    196.02307      -0.09014
    196.05970       0.53474
    196.09633       0.03462
    196.13295      -0.21550
    196.16958       0.53438
    196.20620      -1.09074
    196.24283      -0.09086
    196.27945       1.65903
    196.31608      -1.09109
    196.35270       2.03379
    196.38933      -2.21633
    196.42596      -1.71644
    196.46258      -0.46656
    196.49921      -0.84168
    196.53583      -1.71679
    196.57246       0.03309
    196.60908      -0.09202
    196.64571       0.90786
    196.68233      -0.09225
    196.71896       0.90764
    196.75559      -0.96748
    196.79221       1.28241
    196.82884      -0.96770
    196.86546      -0.71781
    196.90209      -1.21792
    196.93871       1.15696
    196.97534      -0.84315
    197.01196       0.65674
    197.04859      -0.59337
    197.08522       0.90652
    197.12184       0.78141
    197.15847      -1.46870
    197.19509      -0.21880
    197.23172      -0.84391
    197.26834      -0.09402
    197.30497      -0.46913
    197.34159      -1.96924
    197.37822       0.53066
    197.41485       1.65555
    197.45147       2.65545
    197.48810      -0.84466
    197.52472       0.15523
    197.56135       1.40513
    197.59797      -1.09498
    197.63460       1.52992
    197.67122      -0.97018
    197.70785      -0.34529
    197.74448       0.02961
    197.78110      -0.22049
    197.81773      -1.09560
    197.85435       1.15430
    197.89098       0.65420
    197.92760      -0.72090
    197.96423      -0.72100
    198.00085      -1.59610
    198.03748       1.02880
    198.07411      -0.47130
    198.11073       0.65360
    198.14736      -0.47150
    198.18398      -0.72160
    198.22061       0.65330
    198.25723       1.27820
    198.29386       0.90310
    198.33048       0.52801
    198.36711      -1.84709
    198.40374      -0.47219
    198.44036       2.02772
    198.47699      -0.22238
    198.51361       1.15253
    198.55024      -0.22257
    198.58686      -1.34767
    198.62349      -0.34776
    198.66011       0.02715
    198.69674       0.15205
    198.73337      -0.47304
    198.76999       1.40186
    198.80662       1.27677
    198.84324       0.02668
    198.87987       0.52659
    198.91649      -0.34851
    198.95312      -0.97360
    198.98974       0.90131
    199.02637      -0.09878
    199.06300       0.65113
    199.09962      -0.22396
    199.13625      -0.72405
    199.17287      -0.22414
    199.20950      -0.97423
    199.24612       0.02568
    199.28275      -0.72441
    199.31937       0.90050
    199.35600      -0.09958
    199.39263       2.02533
    199.42925      -0.34976
    199.46588       0.52515
    199.50250       1.52507
    199.53913       0.77498
    199.57575      -0.72510
    199.61238       0.27481
    199.64901      -0.60028
    199.68563      -1.22536
    199.72226       1.14955
    199.75888      -1.97553
    199.79551       0.89939
    199.83213       1.39930
    199.86876      -0.22578
    199.90538       1.14914
    199.94201      -1.22595
    199.97864      -1.10103
    200.01526       0.27389
    200.05189       0.39881
    200.08851       1.02372
    200.12514       0.52364
    200.16176      -0.47644
    200.19839       0.02348
    200.23501       1.27340
    200.27164       1.14832
    200.30827      -0.47676
    200.34489       0.02316
    200.38152       0.14808
    200.41814      -0.47700
    200.45477       0.02293
    200.49139      -0.22715
    200.52802       0.52277
    200.56464       0.27269
    200.60127       0.77262
    200.63790       1.64754
    200.67452      -0.10254
    200.71115      -0.22761
    200.74777       1.52231
    200.78440      -1.97777
    200.82102      -0.10284
    200.85765       1.27208
    200.89427      -1.22799
    200.93090       0.64693
    200.96753       0.02186
    201.00415       0.14679
    201.04078      -0.10329
    201.07740       0.14664
    201.11403      -2.72843
    201.15065       0.52149
    201.18728      -2.22858
    201.22390      -0.85365
    201.26053       0.89628
    201.29716      -0.47879
    201.33378       0.27114
    201.37041       0.02106
    201.40703       0.52099
    201.44366       0.77092
    201.48028      -1.72915
    201.51691       0.02078
    201.55353      -1.22929
    201.59016      -0.72935
    201.62679      -0.22942
    201.66341      -1.10449
    201.70004       0.39544
    201.73666       0.77037
    201.77329       0.14530
    201.80991       1.02024
    201.84654       1.02017
    201.88316       0.02010
    201.91979       0.27004
    201.95642      -1.73003
    201.99304       0.64490
    202.02967       0.76984
    202.06629      -0.73023
    202.10292      -0.35529
    202.13954      -1.35536
    202.17617       2.26958
    202.21279      -0.35549
    202.24942       0.39445
    202.28605      -0.98061
    202.32267      -0.48068
    202.35930      -1.23074
    202.39592      -0.60580
    202.43255       0.89413
    202.46917      -0.60593
    202.50580       0.14401
    202.54242      -0.23105
    202.57905       1.14389
    202.61568       0.64382
    202.65230      -0.35624
    202.68893       1.76870
    202.72555      -0.35636
    202.76218       0.01858
    202.79880       0.39352
    202.83543       0.64346
    202.87205      -0.48160
    202.90868      -0.10666
    202.94531       0.89329
    202.98193      -1.10677
    203.01856       0.89317
    203.05518      -0.10689
    203.09181      -0.23195
    203.12843       1.14299
    203.16506       1.76794
    203.20168      -0.48212
    203.23831       0.14282
    203.27494      -0.73223
    203.31156       1.26771
    203.34819      -0.48234
    203.38481       0.64260
    203.42144      -0.85746
    203.45806      -1.23251
    203.49469       0.76743
    203.53131       0.89238
    203.56794      -0.73267
    203.60457      -0.48273
    203.64119      -0.85778
    203.67782       0.39216
    203.71444       0.39211
    203.75107       1.64206
    203.78769       0.14200
    203.82432      -1.35805
    203.86094       0.51690
    203.89757      -0.48315
    203.93420      -0.35820
    203.97082      -1.48326
    204.00745       0.64169
    204.04407      -0.10836
    204.08070      -0.85841
    204.11732      -1.10846
    204.15395       0.01649
    204.19058      -0.10856
    204.22720      -0.73361
    204.26383      -0.23366
    204.30045      -0.85871
    204.33708       0.89124
    204.37370       0.89119
    204.41033      -0.23386
    204.44695       1.39110
    204.48358      -0.73395
    204.52021       0.26600
    204.55683      -1.10905
    204.59346      -0.35910
    204.63008       2.14086
    204.66671      -1.10919
    204.70333       0.51576
    204.73996      -1.23428
    204.77658      -0.48433
    204.81321       0.39063
    204.84984       0.51558
    204.88646      -0.23447
    204.92309      -0.23451
    204.95971       0.39044
    204.99634      -0.85960
    205.03296       0.64035
    205.06959      -1.48469
    205.10621       0.51527
    205.14284       0.51522
    205.17947      -3.10982
    205.21609       2.01514
    205.25272      -0.35991
    205.28934      -1.48495
    205.32597      -0.73499
    205.36259      -0.11004
    205.39922      -0.48508
    205.43584      -1.61012
    205.47247       0.13984
    205.50910      -0.98520
    205.54572       0.26475
    205.58235       0.51471
    205.61897       0.38967
    205.65560      -0.23537
    205.69222       1.01459
    205.72885       0.38955
    205.76547       0.26451
    205.80210      -0.11053
    205.83873      -0.61057
    205.87535       1.51439
    205.91198      -2.23565
    205.94860      -0.23569
    205.98523       0.88928
    206.02185       1.13924
    206.05848       1.76420
    206.09510       0.13916
    206.13173      -1.48588
    206.16836       0.51409
    206.20498       1.38905
    206.24161       0.26401
    206.27823      -1.86103
    206.31486       0.88894
    206.35148      -0.61110
    206.38811      -0.36113
    206.42473       1.26383
    206.46136      -0.36121
    206.49799       1.76376
    206.53461       0.26372
    206.57124      -0.86131
    206.60786       0.63865
    206.64449      -1.61138
    206.68111       2.01358
    206.71774      -0.86145
    206.75436      -0.48649
    206.79099       0.13848
    206.82762      -0.61155
    206.86424       0.01341
    206.90087       1.01338
    206.93749      -2.11165
    206.97412       0.13831
    207.01074      -0.36172
    207.04737       0.26325
    207.08399      -1.48678
    207.12062       1.01318
    207.15725      -2.23685
    207.19387      -1.23688
    207.23050       1.01309
    207.26712      -0.23694
    207.30375      -0.11197
    207.34037      -1.36200
    207.37700       0.51296
    207.41362      -0.11207
    207.45025      -0.23710
    207.48688       0.51287
    207.52350      -0.36216
    207.56013      -0.11219
    207.59675      -0.23722
    207.63338       1.51275
    207.67000       1.26273
    207.70663       0.13770
    207.74325      -2.23733
    207.77988      -1.23736
    207.81651      -0.86239
    207.85313      -1.11242
    207.88976       0.51256
    207.92638      -1.61247
    207.96301      -1.73750
    207.99963       0.76247
    208.03626       0.63745
    208.07288      -0.61258
    208.10951       0.51239
    208.14614       0.01237
    208.18276      -1.36266
    208.21939      -0.23769
    208.25601      -0.23771
    208.29264      -0.36274
    208.32926      -0.23777
    208.36589      -1.86279
    208.40251       2.26218
    208.43914       0.26216
    208.47577      -1.23787
    208.51239       2.26211
    208.54902      -2.23792
    208.58564       2.51206
    208.62227      -0.98796
    208.65889      -1.36299
    208.69552      -0.36301
    208.73215       1.76196
    208.76877       0.26194
    208.80540      -0.86308
    208.84202       1.51189
    208.87865       0.63687
    208.91527       0.38685
    208.95190       0.88683
    208.98852      -1.61320
    209.02515      -0.48822
    209.06178       1.01176
    209.09840      -0.61326
    209.13503      -0.48828
    209.17165      -0.48831
    209.20828       0.13667
    209.24490      -0.11335
    209.28153       1.26163
    209.31815       0.38661
    209.35478       0.63659
    209.39141      -0.48843
    209.42803       1.26155
    209.46466      -0.11347
    209.50128      -0.86349
    209.53791       1.01149
    209.57453       1.01147
    209.61116       0.26145
    209.64778      -0.11357
    209.68441       0.76141
    209.72104      -0.73861
    209.75766      -1.48863
    209.79429      -1.36364
    209.83091      -1.86366
    209.86754       1.13632
    209.90416       1.13630
    209.94079       1.26128
    209.97741      -0.11374
    210.01404       0.76125
    210.05067       0.76123
    210.08729       0.13621
    210.12392      -0.48880
    210.16054      -0.48882
    210.19717      -0.61384
    210.23379       0.13614
    210.27042      -1.48887
    210.30704       0.01111
    210.34367      -1.11390
    210.38030       1.01108
    210.41692       0.51106
    210.45355      -2.73895
    210.49017       1.13603
    210.52680      -0.86398
    210.56342      -0.73900
    210.60005       1.13599
    210.63667      -0.36403
    210.67330       0.51096
    210.70993      -0.61406
    210.74655       1.13593
    210.78318      -0.98909
    210.81980       0.38590
    210.85643      -1.36411
    210.89305       0.13587
    210.92968      -0.11414
    210.96630      -0.23915
    211.00293      -1.36417
    211.03956       0.01082
    211.07618      -2.11419
    211.11281       0.88579
    211.14943       0.13578
    211.18606       0.26077
    211.22268       0.76076
    211.25931      -0.36426
    211.29593      -3.36427
    211.33256       1.26072
    211.36919       0.76071
    211.40581      -0.11430
    211.44244      -1.98932
    211.47906       1.26067
    211.51569      -0.11434
    211.55231       0.63565
    211.58894      -0.36436
    211.62556       0.26063
    211.66219      -1.23938
    211.69882      -1.11439
    211.73544       0.51060
    211.77207       0.01059
    211.80869       0.51058
    211.84532       0.01057
    211.88194      -0.61444
    211.91857       0.26055
    211.95519       0.38554
    211.99182      -0.73947
    212.02845       0.38552
    212.06507       1.63551
    212.10170      -0.36450
    212.13832      -0.98951
    212.17495       0.38548
    212.21157      -0.48952
    212.24820       1.51047
    212.28482      -0.61454
    212.32145      -0.11455
    212.35808       0.13544
    212.39470       1.13543
    212.43133      -0.86457
    212.46795       0.26042
    212.50458       1.76041
    212.54120       0.38540
    212.57783       1.01040
    212.61445      -0.73961
    212.65108       0.13538
    212.68771      -0.61462
    212.72433      -0.86463
    212.76096      -0.98964
    212.79758       1.51036
    212.83421      -0.61465
    212.87083       0.13534
    212.90746      -1.73966
    212.94408       0.13533
    212.98071      -0.98967
    213.01734      -0.86468
    213.05396      -0.23968
    213.09059       0.51031
    213.12721       0.38530
    213.16384       0.13530
    213.20046       1.13529
    213.23709      -0.48971
    213.27372      -0.23972
    213.31034       0.63528
    213.34697       0.38528
    213.38359      -0.98973
    213.42022       0.26027
    213.45684      -1.48974
    213.49347       1.01026
    213.53009      -2.98975
    213.56672       2.01025
    213.60335       0.51025
    213.63997      -0.61476
    213.67660      -1.48976
    213.71322       0.51024
    213.74985       1.51023
    213.78647      -0.23977
    213.82310      -1.36477
    213.85972       0.76023
    213.89635      -0.11478
    213.93298       0.76022
    213.96960       2.01022
    214.00623      -0.86478
    214.04285      -0.36479
    214.07948      -0.36479
    214.11610      -0.98979
    214.15273       0.01021
    214.18935      -1.11479
    214.22598       0.01020
    214.26261      -0.61480
    214.29923       0.38520
    214.33586       1.76020
    214.37248       0.13520
    214.40911       1.01020
    214.44573      -2.61480
    214.48236      -0.73980
    214.51898      -0.61480
    214.55561       0.38519
    214.59224      -1.23981
    214.62886      -0.48981
    214.66549      -0.61481
    214.70211       0.13519
    214.73874      -0.73981
    214.77536      -1.73981
    214.81199       0.26019
    214.84861      -1.23981
    214.88524       1.01019
    214.92187      -0.48981
    214.95849       0.26020
    214.99512      -0.23980
    215.03174       0.01020
    215.06837       1.01020
    215.10499       0.13520
    215.14162       1.01020
    215.17824      -1.86480
    215.21487      -0.11480
    215.25150       1.01020
    215.28812      -0.23979
    215.32475      -0.36479
    215.36137       0.51021
    215.39800       0.38521
    215.43462      -0.36479
    215.47125       1.38522
    215.50787       0.63522
    215.54450       0.26022
    215.58113      -0.23978
    215.61775      -0.98978
    215.65438       0.63523
    215.69100      -1.36477
    215.72763       1.38523
    215.76425       0.76024
    215.80088       0.26024
    215.83750      -0.73976
    215.87413       1.38524
    215.91076       0.13525
    215.94738       0.63525
    215.98401       1.38525
    216.02063      -0.36474
    216.05726      -0.98974
    216.09388       1.26027
    216.13051      -0.98973
    216.16713       1.01027
    216.20376       0.38528
    216.24039       0.13528
    216.27701      -0.23971
    216.31364       1.01029
    216.35026       0.88529
    216.38689       0.26030
    216.42351      -0.23970
    216.46014       0.26031
    216.49676      -0.73969
    216.53339      -1.73968
    216.57002       0.51032
    216.60664       0.76033
    216.64327      -0.36467
    216.67989       0.76034
    216.71652       1.38534
    216.75314      -0.23965
    216.78977      -0.86464
    216.82639       2.01036
    216.86302      -0.11463
    216.89965       0.01037
    216.93627      -1.23962
    216.97290       1.63538
    217.00952       1.38539
    217.04615       0.01040
    217.08277       0.13540
    217.11940      -0.48959
    217.15602       0.63542
    217.19265       0.38542
    217.22928      -1.61457
    217.26590       1.38543
    217.30253      -2.11456
    217.33915       1.01045
    217.37578      -0.86454
    217.41240       0.51046
    217.44903       1.76047
    217.48565       1.01048
    217.52228       0.26048
    217.55891       0.38549
    217.59553      -0.73950
    217.63216       0.13551
    217.66878       0.26051
    217.70541      -1.48948
    217.74203       1.13553
    217.77866      -0.73946
    217.81529      -0.11446
    217.85191      -2.23945
    217.88854       2.38556
    217.92516       0.13557
    217.96179       1.13558
    217.99841      -0.86442
    218.03504      -0.23941
    218.07166      -0.48940
    218.10829      -0.11439
    218.14492      -1.11438
    218.18154       0.63563
    218.21817       0.13564
    218.25479       0.01064
    218.29142       1.01065
    218.32804      -0.98934
    218.36467       2.51067
    218.40129      -0.48932
    218.43792      -1.23931
    218.47455      -0.11430
    218.51117      -0.23929
    218.54780      -0.86428
    218.58442      -0.73927
    218.62105      -0.11426
    218.65767       1.51075
    218.69430       1.01076
    218.73092      -0.48923
    218.76755       0.13578
    218.80418      -1.48921
    218.84080       1.26080
    218.87743       0.13581
    218.91405      -0.11418
    218.95068      -0.11417
    218.98730       1.26084
    219.02393       0.76085
    219.06055      -0.36414
    219.09718       0.26087
    219.13381      -0.23912
    219.17043      -0.36411
    219.20706       0.26090
    219.24368      -0.98909
    219.28031      -1.36408
    219.31693       1.01093
    219.35356       1.13594
    219.39018       1.13595
    219.42681      -0.23904
    219.46344       0.76098
    219.50006      -0.98901
    219.53669       0.13600
    219.57331      -0.36399
    219.60994      -0.36398
    219.64656      -0.23897
    219.68319      -0.11396
    219.71981      -0.11395
    219.75644       2.51107
    219.79307      -0.86392
    219.82969       1.01109
    219.86632       0.38610
    219.90294      -0.36389
    219.93957       1.88613
    219.97619      -0.86386
    220.01282       0.01115
    220.04944      -0.86384
    220.08607       0.88617
    220.12270       0.63619
    220.15932       2.38620
    220.19595       1.88621
    220.23257      -2.73878
    220.26920       2.01124
    220.30582      -1.73875
    220.34245      -0.86374
    220.37907      -0.23873
    220.41570      -1.11371
    220.45233      -0.36370
    220.48895       0.38631
    220.52558       0.51132
    220.56220       0.63634
    220.59883       0.51135
    220.63545       0.26136
    220.67208      -0.23862
    220.70870       0.88639
    220.74533      -1.86360
    220.78196       1.13642
    220.81858      -0.11357
    220.85521       0.76144
    220.89183      -0.48854
    220.92846      -0.73853
    220.96508       0.38648
    221.00171       1.38650
    221.03833       0.88651
    221.07496       0.26152
    221.11159      -1.48846
    221.14821      -0.11345
    221.18484       1.76156
    221.22146      -0.98842
    221.25809       0.38659
    221.29471       0.13661
    221.33134      -0.36338
    221.36796      -0.11337
    221.40459       2.51165
    221.44122      -0.11334
    221.47784      -0.23832
    221.51447       0.51169
    221.55109      -1.23829
    221.58772       0.26172
    221.62434       0.63673
    221.66097      -0.86325
    221.69759      -1.48824
    221.73422       1.13678
    221.77085      -0.11321
    221.80747       0.88681
    221.84410      -0.73818
    221.88072      -0.86316
    221.91735       1.01185
    221.95397      -0.86313
    221.99060       1.88688
    222.02723      -0.98810
    222.06385      -0.48809
    222.10048       1.26193
    222.13710      -0.48806
    222.17373       0.51196
    222.21035       0.26197
    222.24698       0.88699
    222.28360      -0.48800
    222.32023      -0.11298
    222.35686      -2.23797
    222.39348      -0.48795
    222.43011       0.13706
    222.46673      -0.48792
    222.50336       1.88709
    222.53998       1.51211
    222.57661       0.88712
    222.61323       1.51214
    222.64986      -0.48785
    222.68649       0.88717
    222.72311      -0.73781
    222.75974       0.63720
    222.79636      -1.11278
    222.83299      -0.61277
    222.86961       0.63725
    222.90624       0.63727
    222.94286      -0.11272
    222.97949       0.76230
    223.01612      -0.11269
    223.05274      -1.36267
    223.08937       0.01235
    223.12599       0.26236
    223.16262       0.26238
    223.19924      -0.11261
    223.23587       1.26241
    223.27249      -0.11257
    223.30912      -0.36256
    223.34575      -0.11254
    223.38237       0.38747
    223.41900       0.01249
    223.45562      -1.86249
    223.49225       0.76252
    223.52887      -0.61246
    223.56550      -1.61244
    223.60212       0.51257
    223.63875      -0.61241
    223.67538       0.13761
    223.71200       0.13762
    223.74863      -0.11236
    223.78525      -0.48734
    223.82188      -0.23733
    223.85850       0.01269
    223.89513       0.26271
    223.93175      -0.11228
    223.96838       0.13774
    224.00501       0.13776
    224.04163      -1.23723
    224.07826      -0.11221
    224.11488       0.51281
    224.15151       0.13783
    224.18813      -0.23716
    224.22476      -0.11214
    224.26138      -0.11212
    224.29801      -0.36211
    224.33464      -0.98709
    224.37126       1.26293
    224.40789      -1.73705
    224.44451       0.76296
    224.48114       1.63798
    224.51776      -0.23700
    224.55439       1.26301
    224.59101      -0.36197
    224.62764       0.26305
    224.66427      -1.11193
    224.70089       0.26308
    224.73752      -0.86190
    224.77414       0.51312
    224.81077      -2.11186
    224.84739      -1.11185
    224.88402      -0.23683
    224.92064       1.01319
    224.95727       1.88821
    224.99390      -0.98678
    225.03052       0.88824
    225.06715       0.76326
    225.10377      -0.23672
    225.14040       1.01329
    225.17702       0.76331
    225.21365      -1.48667
    225.25027       2.63835
    225.28690      -0.36163
    225.32353       0.01338
    225.36015      -0.73660
    225.39678      -0.73658
    225.43340      -0.36156
    225.47003      -0.73655
    225.50665      -0.11153
    225.54328       0.76349
    225.57990       0.01351
    225.61653      -0.86147
    225.65316       1.01354
    225.68978       1.51356
    225.72641       1.63858
    225.76303       0.13860
    225.79966      -0.23638
    225.83628       0.26363
    225.87291      -0.73635
    225.90953       0.01367
    225.94616      -0.11131
    225.98279       0.01371
    226.01941       0.38873
    226.05604       0.76374
    226.09266      -1.73624
    226.12929      -0.73622
    226.16591       0.38880
    226.20254      -0.11118
    226.23916       0.13883
    226.27579      -0.36115
    226.31242       0.76387
    226.34904       0.88889
    226.38567       0.51391
    226.42229       0.63893
    226.45892      -1.48606
    226.49554       1.01396
    226.53217      -0.98602
    226.56880       0.63900
    226.60542      -0.11098
    226.64205       0.01404
    226.67867      -0.61095
    226.71530      -0.11093
    226.75192      -1.36091
    226.78855       1.01411
    226.82517       0.01413
    226.86180       0.38915
    226.89843       1.51417
    226.93505      -1.36082
    226.97168      -0.61080
    227.00830       1.76422
    227.04493      -0.86076
    227.08155      -1.48574
    227.11818       0.01428
    227.15480       0.13930
    227.19143       0.13931
    227.22806      -0.73567
    227.26468       0.76435
    227.30131       0.38937
    227.33793       1.13939
    227.37456      -1.98559
    227.41118      -0.73557
    227.44781       0.51444
    227.48443      -1.86054
    227.52106       1.38948
    227.55769      -0.48550
    227.59431       0.76452
    227.63094       0.63954
    227.66756       0.63956
    227.70419      -0.36042
    227.74081      -1.23541
    227.77744       0.63961
    227.81406      -1.48537
    227.85069       0.13965
    227.88732       0.26467
    227.92394      -2.48531
    227.96057       1.63971
    227.99719      -2.73528
    228.03382      -1.23526
    228.07044      -0.61024
    228.10707      -0.36022
    228.14369      -1.61020
    228.18032       1.01482
    228.21695       0.51484
    228.25357      -1.11014
    228.29020      -0.61012
    228.32682       0.26489
    228.36345      -0.98509
    228.40007      -0.86007
    228.43670      -1.11005
    228.47332       1.51497
    228.50995      -1.36001
    228.54658      -1.10999
    228.58320      -0.35997
    228.61983       0.89004
    228.65645      -2.23494
    228.69308       0.89008
    228.72970       0.26510
    228.76633      -0.73488
    228.80295       0.76514
    228.83958      -1.10984
    228.87621       2.26518
    228.91283      -1.10980
    228.94946      -0.73479
    228.98608      -0.10977
    229.02271      -0.73475
    229.05933      -0.35973
    229.09596       0.14029
    229.13258       0.01531
    229.16921      -0.48467
    229.20584       0.76535
    229.24246      -0.35964
    229.27909       0.64038
    229.31571      -2.23460
    229.35234       0.01542
    229.38896      -1.60956
    229.42559       0.89046
    229.46221       0.39048
    229.49884       0.76550
    229.53547      -0.35948
    229.57209      -0.73447
    229.60872       0.89055
    229.64534       0.26557
    229.68197      -0.73441
    229.71859       1.64061
    229.75522      -1.23437
    229.79184      -0.10935
    229.82847      -0.73433
    229.86510      -0.23432
    229.90172       0.14070
    229.93835      -0.73428
    229.97497      -0.10926
    230.01160      -0.60924
    230.04822       2.14078
    230.08485       0.39080
    230.12147       0.89082
    230.15810       1.76583
    230.19473       3.01585
    230.23135      -0.48413
    230.26798      -0.60911
    230.30460      -1.48409
    230.34123       0.64093
    230.37785      -0.73405
    230.41448       0.51597
    230.45110      -0.10902
    230.48773      -0.98400
    230.52436       0.01602
    230.56098      -1.23396
    230.59761       2.51606
    230.63423      -1.35892
    230.67086       0.39110
    230.70748      -0.48389
    230.74411       0.89113
    230.78073       1.26615
    230.81736       0.64117
    230.85399       0.14119
    230.89061       0.39121
    230.92724      -1.35877
    230.96386      -0.60876
    231.00049      -0.73374
    231.03711      -1.10872
    231.07374      -1.98370
    231.11037      -0.73368
    231.14699      -0.10866
    231.18362      -2.23364
    231.22024       0.01637
    231.25687       0.76639
    231.29349      -0.60859
    231.33012      -0.35857
    231.36674       1.14145
    231.40337      -0.48353
    231.44000       0.76649
    231.47662      -0.23350
    231.51325      -1.35848
    231.54987       0.14154
    231.58650       0.26656
    231.62312      -0.23342
    231.65975      -0.35840
    231.69637      -0.60839
    231.73300      -1.48337
    231.76963      -0.35835
    231.80625       0.26667
    231.84288      -0.48331
    231.87950       0.01671
    231.91613       0.51672
    231.95275       0.89174
    231.98938       0.76676
    232.02600      -0.35822
    232.06263       0.14180
    232.09926      -0.48318
    232.13588      -0.48317
    232.17251      -0.35815
    232.20913      -0.48313
    232.24576       0.76689
    232.28238      -0.48309
    232.31901       0.89192
    232.35563      -0.10806
    232.39226       1.64196
    232.42889      -2.48302
    232.46551       1.51700
    232.50214      -0.48299
    232.53876       0.76703
    232.57539      -0.48295
    232.61201       0.39207
    232.64864       1.01709
    232.68526       1.64210
    232.72189       0.64212
    232.75852       1.01714
    232.79514       0.26716
    232.83177      -2.73282
    232.86839       0.01719
    232.90502      -1.98279
    232.94164      -0.10777
    232.97827      -0.73275
    233.01489       0.64227
    233.05152      -0.98272
    233.08815       0.26730
    233.12477       1.01732
    233.16140       0.64234
    233.19802       1.39235
    233.23465      -0.35763
    233.27127       1.14239
    233.30790      -0.98259
    233.34452       0.14242
    233.38115      -1.73256
    233.41778       1.89246
    233.45440      -0.48252
    233.49103       0.01750
    233.52765       1.26751
    233.56428      -0.10747
    233.60090       1.64255
    233.63753       0.14257
    233.67415      -0.48242
    233.71078       1.01760
    233.74741       0.14262
    233.78403      -0.10736
    233.82066       0.14265
    233.85728       0.76767
    233.89391       2.76769
    233.93053       1.26770
    233.96716       0.01772
    234.00378      -0.10726
    234.04041       0.26776
    234.07704      -0.85723
    234.11366      -0.73221
    234.15029       0.64281
    234.18691      -2.23217
    234.22354       1.01784
    234.26016      -0.85714
    234.29679       1.39288
    234.33341       0.51789
    234.37004       0.26791
    234.40667       0.26793
    234.44329       0.64294
    234.47992      -0.10704
    234.51654      -0.85702
    234.55317       0.39300
    234.58979      -0.98199
    234.62642       0.39303
    234.66304       1.26805
    234.69967       0.14306
    234.73630       2.14308
    234.77292      -1.23190
    234.80955      -1.73189
    234.84617       0.39313
    234.88280       1.01815
    234.91942      -0.35684
    234.95605       0.39318
    234.99267      -0.35680
    235.02930       1.01821
    235.06593       1.39323
    235.10255       0.76825
    235.13918       0.26826
    235.17580       1.26828
    235.21243       0.64330
    235.24905      -1.48169
    235.28568       2.14333
    235.32230      -1.73165
    235.35893       0.26836
    235.39556       1.14338
    235.43218      -0.98161
    235.46881       0.89341
    235.50543       0.26843
    235.54206       0.76844
    235.57868       0.01846
    235.61531      -0.73152
    235.65194      -0.10651
    235.68856       2.51851
    235.72519      -1.73148
    235.76181       1.51854
    235.79844       0.51856
    235.83506       0.39357
    235.87169       0.76859
    235.90831       1.26860
    235.94494      -0.10638
    235.98157       1.01864
    236.01819       0.14365
    236.05482       0.39367
    236.09144      -1.10632
    236.12807      -2.73130
    236.16469       1.64371
    236.20132      -0.23127
    236.23794       0.64375
    236.27457       0.64376
    236.31120       0.39378
    236.34782      -0.85621
    236.38445      -0.35619
    236.42107      -0.10618
    236.45770      -1.48116
    236.49432      -0.60614
    236.53095      -0.35613
    236.56757      -0.10611
    236.60420      -0.73110
    236.64083       2.14392
    236.67745       0.89393
    236.71408       1.26895
    236.75070       0.14396
    236.78733      -0.23102
    236.82395      -0.23101
    236.86058      -0.60599
    236.89720       0.26902
    236.93383       0.14404
    236.97046      -0.73095
    237.00708       0.64407
    237.04371       3.64408
    237.08033      -0.48090
    237.11696       1.76911
    237.15358      -1.10587
    237.19021       0.01914
    237.22683      -0.98084
    237.26346      -0.73083
    237.30009      -0.60581
    237.33671       0.51920
    237.37334      -0.85578
    237.40996      -0.48077
    237.44659       1.89425
    237.48321      -0.98074
    237.51984      -0.35572
    237.55646      -1.10571
    237.59309      -0.98069
    237.62972      -0.85568
    237.66634       0.39434
    237.70297       0.14435
    237.73959       0.01936
    237.77622       0.64438
    237.81284      -0.73061
    237.84947       0.26941
    237.88609       1.89442
    237.92272       0.01944
    237.95935       0.01945
    237.99597      -1.10554
    238.03260      -0.35552
    238.06922      -1.48051
    238.10585      -0.10549
    238.14247       0.51952
    238.17910      -0.85547
    238.21572       1.39455
    238.25235       1.39456
    238.28898       2.01958
    238.32560       1.14459
    238.36223       0.26960
    238.39885       0.89462
    238.43548       0.26963
    238.47210      -0.85535
    238.50873      -0.35534
    238.54535      -0.60533
    238.58198       0.01969
    238.61861      -2.48030
    238.65523       2.39471
    238.69186      -3.48027
    238.72848       0.76974
    238.76511       0.89475
    238.80173       0.26977
    238.83836       1.01978
    238.87498       0.76979
    238.91161      -0.10519
    238.94824      -1.60518
    238.98486       0.89483
    239.02149       0.64485
    239.05811       1.14486
    239.09474      -1.35513
    239.13136      -0.10511
    239.16799      -0.85510
    239.20461       0.51991
    239.24124       0.14493
    239.27787      -0.73006
    239.31449       0.76995
    239.35112       1.01996
    239.38774       0.51998
    239.42437       1.64499
    239.46099       0.02000
    239.49762      -1.35498
    239.53424       1.64503
    239.57087       0.39504
    239.60750      -0.97995
    239.64412      -0.60493
    239.68075       1.02008
    239.71737      -0.85491
    239.75400       1.64510
    239.79062       0.39512
    239.82725       0.77013
    239.86387      -1.35486
    239.90050       0.39515
    239.93713       0.27017
    239.97375      -0.10482
    240.01038      -0.10481
    240.04700      -0.35480
    240.08363      -0.85479
    240.12025       1.14523
    240.15688       0.77024
    240.19351       0.77025
    240.23013      -0.60474
    240.26676      -1.47973
    240.30338      -0.35471
    240.34001      -0.22970
    240.37663       0.02031
    240.41326      -0.47968
    240.44988      -0.85467
    240.48651      -0.10466
    240.52314       1.52036
    240.55976       0.52037
    240.59639       1.52038
    240.63301       0.64539
    240.66964       1.39540
    240.70626      -0.22959
    240.74289      -0.22957
    240.77951      -0.35456
    240.81614      -0.60455
    240.85277       0.52046
    240.88939       0.64547
    240.92602      -0.35452
    240.96264      -0.22951
    240.99927       0.02050
    241.03589       0.27052
    241.07252      -0.85447
    241.10914      -0.72946
    241.14577      -1.85445
    241.18240      -0.85444
    241.21902      -0.47943
    241.25565      -1.35442
    241.29227       0.89559
    241.32890      -0.10440
    241.36552      -0.47939
    241.40215       0.52062
    241.43877      -0.22937
    241.47540      -0.10435
    241.51203       1.52066
    241.54865      -1.60433
    241.58528       0.02068
    241.62190      -0.72931
    241.65853       0.52070
    241.69515      -0.22929
    241.73178       0.52072
    241.76840       1.77073
    241.80503       0.64574
    241.84166       0.27075
    241.87828      -1.22924
    241.91491       1.64577
    241.95153       0.27078
    241.98816      -0.85421
    242.02478       1.02080
    242.06141       0.14581
    242.09803       0.14582
    242.13466       0.27083
    242.17129      -0.22916
    242.20791       0.77085
    242.24454      -1.35414
    242.28116      -0.60413
    242.31779      -0.97912
    242.35441      -1.72911
    242.39104       0.27090
    242.42766       0.14591
    242.46429       0.27092
    242.50092       1.14592
    242.53754       0.39593
    242.57417       0.02094
    242.61079       0.39595
    242.64742      -0.47904
    242.68404       0.14597
    242.72067       0.64598
    242.75729      -0.22901
    242.79392       0.27100
    242.83055       0.02101
    242.86717       1.39602
    242.90380       0.39603
    242.94042      -1.22897
    242.97705      -0.22896
    243.01367       0.64605
    243.05030       0.14606
    243.08692       0.14607
    243.12355       0.14608
    243.16018       0.39609
    243.19680       2.14609
    243.23343       0.39610
    243.27005       0.14611
    243.30668       1.89612
    243.34330       1.27113
    243.37993       0.89614
    243.41655       0.64615
    243.45318      -0.10385
    243.48981       0.39616
    243.52643      -1.47883
    243.56306       0.39618
    243.59968       0.14619
    243.63631      -1.35381
    243.67293       0.39620
    243.70956       0.27121
    243.74618       0.14622
    243.78281       1.02123
    243.81944       0.52123
    243.85606      -0.35376
    243.89269       0.39625
    243.92931       0.39626
    243.96594       0.52126
    244.00256       1.77127
    244.03919      -0.10372
    244.07581       0.64629
    244.11244       1.27129
    244.14907       0.27130
    244.18569       1.64631
    244.22232       0.39632
    244.25894      -0.35368
    244.29557      -0.47867
    244.33219      -0.47866
    244.36882      -1.22865
    244.40545      -2.10365
    244.44207       0.39636
    244.47870       1.14637
    244.51532       0.14637
    244.55195       0.39638
    244.58857      -0.60361
    244.62520      -0.97861
    244.66182       0.27140
    244.69845      -1.85359
    244.73508       2.52141
    244.77170      -0.35358
    244.80833      -0.72857
    244.84495       0.27143
    244.88158       1.52144
    244.91820       0.64645
    244.95483       0.77145
    244.99145       1.39646
    245.02808      -1.35353
    245.06471       0.39647
    245.10133       0.02148
    245.13796       1.02148
    245.17458       0.14649
    245.21121       0.02150
    245.24783       0.39650
    245.28446       1.27151
    245.32108       0.64651
    245.35771      -1.35348
    245.39434      -1.10347
    245.43096      -2.60347
    245.46759      -1.35346
    245.50421      -1.35346
    245.54084       0.14655
    245.57746      -0.47844
    245.61409      -1.72844
    245.65071      -0.47843
    245.68734       0.89657
    245.72397       2.02158
    245.76059       1.14658
    245.79722       0.02159
    245.83384      -0.22841
    245.87047       0.27160
    245.90709       0.27160
    245.94372      -1.85339
    245.98034      -0.60339
    246.01697       0.27162
    246.05360      -2.22838
    246.09022       0.89663
    246.12685      -1.47837
    246.16347      -1.10336
    246.20010      -0.85336
    246.23672      -0.85335
    246.27335       0.02165
    246.30997      -0.22834
    246.34660      -0.22834
    246.38323       1.02167
    246.41985      -0.47833
    246.45648       0.64668
    246.49310       0.27168
    246.52973      -0.47832
    246.56635      -1.60331
    246.60298       2.02169
    246.63960      -0.10330
    246.67623      -0.47830
    246.71286      -0.72829
    246.74948      -0.72829
    246.78611      -0.47829
    246.82273      -0.10328
    246.85936      -1.10328
    246.89598      -0.35327
    246.93261       0.27173
    246.96923      -1.85327
    247.00586       3.02174
    247.04249      -1.47826
    247.07911      -0.22826
    247.11574       0.02175
    247.15236       1.39675
    247.18899       0.14676
    247.22561       0.52176
    247.26224      -0.60324
    247.29886       0.52177
    247.33549       0.27177
    247.37212      -0.72823
    247.40874       0.39678
    247.44537      -0.97822
    247.48199      -0.47822
    247.51862      -0.35322
    247.55524       1.39679
    247.59187      -0.35321
    247.62849       0.27179
    247.66512       0.52180
    247.70175      -0.10320
    247.73837      -0.97820
    247.77500       1.39681
    247.81162       0.14681
    247.84825      -0.97819
    247.88487      -0.60319
    247.92150      -0.10318
    247.95812      -0.60318
    247.99475      -0.60318
    248.03138       0.14682
    248.06800       0.77183
    248.10463      -1.35317
    248.14125      -1.35317
    248.17788      -0.10317
    248.21450      -0.22817
    248.25113      -0.97816
    248.28775       1.89684
    248.32438       0.02184
    248.36101       0.77184
    248.39763      -0.97816
    248.43426       0.89685
    248.47088       0.77185
    248.50751       1.14685
    248.54413      -1.22815
    248.58076      -0.60315
    248.61738      -0.35315
    248.65401      -0.85314
    248.69064       1.02186
    248.72726      -0.60314
    248.76389      -0.60314
    248.80051       1.02186
    248.83714       1.27186
    248.87376       0.14687
    248.91039      -0.60313
    248.94702       1.27187
    248.98364      -0.97813
    249.02027      -0.22813
    249.05689       0.14687
    249.09352       0.02187
    249.13014       0.64687
    249.16677       0.14687
    249.20339       0.39687
    249.24002       1.02188
    249.27665       1.02188
    249.31327      -1.47812
    249.34990      -1.10312
    249.38652      -0.10312
    249.42315       0.64688
    249.45977       0.52188
    249.49640       0.52188
    249.53302       0.27188
    249.56965       1.39688
    249.60628      -0.10312
    249.64290       1.64688
    249.67953      -1.97812
    249.71615       0.64688
    249.75278       0.64688
    249.78940      -0.10312
    249.82603       0.02188
    249.86265      -0.22812
    249.89928       0.27188
    249.93591       0.52188
    249.97253      -0.10312
    250.00916      -0.10312
    250.04578      -1.60312
    250.08241       0.39688
    250.11903      -2.35312
    250.15566       0.77188
    250.19228      -0.72812
    250.22891       0.02188
    250.26554       0.52188
    250.30216       1.52188
    250.33879      -0.10312
    250.37541       2.27188
    250.41204       0.77188
    250.44866       0.27187
    250.48529      -0.60313
    250.52191       0.77187
    250.55854      -0.22813
    250.59517      -1.97813
    250.63179       0.77187
    250.66842       0.64687
    250.70504       0.77187
    250.74167       2.27187
    250.77829       1.14687
    250.81492       1.27186
    250.85154       0.64686
    250.88817       0.39686
    250.92480       0.14686
    250.96142       0.02186
    250.99805       0.27186
    251.03467      -0.22814
    251.07130       0.14685
    251.10792      -1.97815
    251.14455       1.02185
    251.18117       0.39685
    251.21780       1.14685
    251.25443       1.52184
    251.29105      -1.72816
    251.32768       1.27184
    251.36430      -0.10316
    251.40093       0.14684
    251.43755      -0.10317
    251.47418      -0.60317
    251.51080       0.89683
    251.54743       0.27183
    251.58406       0.77183
    251.62068       0.02182
    251.65731      -0.10318
    251.69393      -0.72818
    251.73056       0.64682
    251.76718       0.27181
    251.80381      -0.85319
    251.84043       0.14681
    251.87706       0.39681
    251.91369       0.77180
    251.95031      -0.10320
    251.98694       0.02180
    252.02356       1.27179
    252.06019      -0.97821
    252.09681       0.64679
    252.13344      -0.22821
    252.17006      -0.10322
    252.20669       0.14678
    252.24332      -0.47822
    252.27994       0.39677
    252.31657       0.02177
    252.35319       0.39677
    252.38982      -0.22824
    252.42644       0.14676
    252.46307      -0.72824
    252.49969       0.77175
    252.53632       0.64675
    252.57295       0.02175
    252.60957       0.39674
    252.64620       0.14674
    252.68282       0.14673
    252.71945      -0.22827
    252.75607       1.14673
    252.79270       0.02172
    252.82932       1.39672
    252.86595      -1.35329
    252.90258      -1.10329
    252.93920       0.27171
    252.97583       0.27170
    253.01245      -0.47830
    253.04908      -0.35331
    253.08570      -0.60331
    253.12233       0.14669
    253.15895       0.14668
    253.19558      -0.85332
    253.23221       0.52167
    253.26883      -1.35333
    253.30546      -0.72834
    253.34208      -1.10334
    253.37871       1.52165
    253.41533       0.02165
    253.45196       0.39664
    253.48859      -0.10336
    253.52521       0.39663
    253.56184       0.77163
    253.59846       0.77162
    253.63509       0.02162
    253.67171       2.02161
    253.70834      -1.97839
    253.74496      -1.60340
    253.78159       0.52160
    253.81822      -0.35341
    253.85484       0.89659
    253.89147      -0.10342
    253.92809       0.64658
    253.96472       0.14657
    254.00134      -0.60343
    254.03797      -0.97844
    254.07459       0.02156
    254.11122      -0.60345
    254.14785       3.64654
    254.18447      -4.72846
    254.22110       1.77153
    254.25772      -0.47847
    254.29435       0.39652
    254.33097       0.27151
    254.36760       0.52151
    254.40422      -0.47850
    254.44085      -0.47850
    254.47748       0.77149
    254.51410      -0.35352
    254.55073       0.89648
    254.58735      -0.10353
    254.62398       0.39647
    254.66060       0.64646
    254.69723       1.39645
    254.73385      -0.35355
    254.77048      -0.10356
    254.80711      -0.22857
    254.84373       0.27143
    254.88036      -0.97858
    254.91698      -0.35359
    254.95361       0.02141
    254.99023      -0.97860
    255.02686       0.14639
    255.06348       0.02139
    255.10011       0.89638
    255.13674      -0.10363
    255.17336       1.39637
    255.20999      -0.60364
    255.24661      -0.22865
    255.28324      -1.10366
    255.31986       1.77134
    255.35649      -0.47867
    255.39311      -2.10368
    255.42974       0.39631
    255.46637       0.64631
    255.50299      -0.72870
    255.53962      -0.72871
    255.57624      -0.47871
    255.61287      -0.35372
    255.64949       0.52127
    255.68612      -0.35374
    255.72274      -0.10375
    255.75937      -0.47875
    255.79600      -0.85376
    255.83262       1.64623
    255.86925       1.39622
    255.90587       2.52122
    255.94250      -0.60379
    255.97912       0.27120
    256.01575      -0.72881
    256.05237      -0.47882
    256.08900      -0.47883
    256.12563      -0.10383
    256.16225      -1.47884
    256.19888      -1.22885
    256.23550       1.39614
    256.27213       1.02113
    256.30875      -0.10388
    256.34538      -1.10388
    256.38200      -0.47889
    256.41863      -0.22890
    256.45526       0.27109
    256.49188      -0.47892
    256.52851       1.39607
    256.56513       0.52106
    256.60176      -1.35394
    256.63838       0.02105
    256.67501       0.39604
    256.71163       0.89603
    256.74826      -1.22898
    256.78489      -0.85399
    256.82151       0.27100
    256.85814       0.14599
    256.89476       0.27098
    256.93139       0.52097
    256.96801       0.39596
    257.00464       0.89596
    257.04126       0.39595
    257.07789       0.14594
    257.11452       1.52093
    257.15114      -0.22908
    257.18777       1.39591
    257.22439      -0.10410
    257.26102       0.14589
    257.29764       0.89588
    257.33427       0.27087
    257.37089       1.14586
    257.40752      -0.22915
    257.44415       0.02084
    257.48077      -0.85417
    257.51740       0.52082
    257.55402      -0.35419
    257.59065      -0.35420
    257.62727       0.39579
    257.66390       0.27078
    257.70052      -0.10423
    257.73715       0.89576
    257.77378       0.89575
    257.81040       0.39574
    257.84703       0.89573
    257.88365      -0.22928
    257.92028      -0.35429
    257.95690       1.52070
    257.99353      -0.22931
    258.03016      -0.60432
    258.06678       1.64567
    258.10341      -1.10435
    258.14003       0.64564
    258.17666       0.39563
    258.21328       1.02062
    258.24991      -0.22939
    258.28653       1.39560
    258.32316      -0.35441
    258.35979       0.02058
    258.39641       0.64557
    258.43304      -1.22944
    258.46966      -0.47945
    258.50629      -0.60447
    258.54291       0.64552
    258.57954       0.27051
    258.61616      -0.35450
    258.65279      -0.22951
    258.68942      -0.10452
    258.72604      -0.72953
    258.76267       0.89545
    258.79929      -0.60456
    258.83592      -0.35457
    258.87254       0.27042
    258.90917      -0.35459
    258.94579      -0.72960
    258.98242       2.02039
    259.01905      -1.22963
    259.05567       1.39536
    259.09230      -0.22965
    259.12892       0.89534
    259.16555      -0.72967
    259.20217      -0.22969
    259.23880       0.02030
    259.27542      -0.35471
    259.31205       0.27028
    259.34868      -0.72973
    259.38530       0.02025
    259.42193       1.77024
    259.45855       0.77023
    259.49518       0.27022
    259.53180       0.39520
    259.56843      -0.10481
    259.60505       0.02018
    259.64168      -0.22983
    259.67831       0.14515
    259.71493      -0.10486
    259.75156       1.02013
    259.78818      -1.22988
    259.82481       2.02010
    259.86143       0.14509
    259.89806       0.27008
    259.93468       0.02007
    259.97131       0.64505
    260.00794       0.14504
    260.04456      -0.60497
    260.08119       0.02001
    260.11781       0.14500
    260.15444       0.26999
    260.19106       3.51997
    260.22769       1.01996
    260.26431      -0.60505
    260.30094      -0.60507
    260.33757      -0.73008
    260.37419      -1.23009
    260.41082      -0.73011
    260.44744       0.51988
    260.48407      -1.35513
    260.52069      -1.10515
    260.55732      -0.73016
    260.59394      -2.85517
    260.63057       1.14481
    260.66720      -0.60520
    260.70382       0.26979
    260.74045      -0.23023
    260.77707       0.64476
    260.81370      -0.85526
    260.85032       1.01973
    260.88695      -0.73028
    260.92357       0.14470
    260.96020       1.51969
    260.99683       0.26967
    261.03345       1.01966
    261.07008      -0.73035
    261.10670      -0.35537
    261.14333       0.14462
    261.17995      -1.35540
    261.21658       0.76959
    261.25320       0.14458
    261.28983      -0.98044
    261.32646       0.89455
    261.36308       1.39453
    261.39971      -0.85548
    261.43633       0.26950
    261.47296      -0.10551
    261.50958       0.26947
    261.54621      -0.60554
    261.58283      -0.35556
    261.61946       0.26943
    261.65609       0.39442
    261.69271      -0.73060
    261.72934       1.64439
    261.76596       1.14437
    261.80259       1.39436
    261.83921       0.26934
    261.87584      -0.48067
    261.91246       0.01931
    261.94909       0.89430
    261.98572      -0.73072
    262.02234      -1.35573
    262.05897       0.51925
    262.09559       0.14424
    262.13222       0.64422
    262.16884      -0.98080
    262.20547      -0.98081
    262.24209      -0.10583
    262.27872       0.14416
    262.31535      -0.60586
    262.35197      -0.35587
    262.38860      -0.35589
    262.42522      -1.23090
    262.46185      -0.23092
    262.49847      -2.60594
    262.53510       2.39405
    262.57173       0.89403
    262.60835      -0.23098
    262.64498      -0.98100
    262.68160       0.01899
    262.71823       1.51897
    262.75485      -0.98105
    262.79148       1.64394
    262.82810      -0.98108
    262.86473       0.14391
    262.90136      -1.35611
    262.93798       0.14387
    262.97461       0.01886
    263.01123       0.26884
    263.04786      -0.60617
    263.08448      -0.35619
    263.12111      -0.23121
    263.15773       0.89378
    263.19436      -1.85624
    263.23099      -0.23126
    263.26761      -0.23127
    263.30424       1.14371
    263.34086       2.51869
    263.37749      -0.23132
    263.41411      -0.85634
    263.45074      -0.48136
    263.48736       0.14363
    263.52399      -1.35639
    263.56062       0.01859
    263.59724      -0.85642
    263.63387       0.51856
    263.67049       2.39354
    263.70712      -0.98147
    263.74374      -0.35649
    263.78037       1.01849
    263.81699       0.39348
    263.85362       0.26846
    263.89025      -0.10656
    263.92687       0.14342
    263.96350      -0.10659
    264.00012      -1.10661
    264.03675      -0.85663
    264.07337       0.39336
    264.11000       1.01834
    264.14662       0.51832
    264.18325      -0.35670
    264.21988       0.51829
    264.25650      -1.23173
    264.29313      -0.73175
    264.32975      -1.23177
    264.36638       1.14322
    264.40300      -0.73180
    264.43963      -0.60682
    264.47625      -0.60684
    264.51288       1.39315
    264.54951       1.39313
    264.58613      -0.35689
    264.62276      -0.85691
    264.65938      -0.60692
    264.69601       0.26806
    264.73263      -0.98196
    264.76926       0.51802
    264.80588      -1.60700
    264.84251       1.89299
    264.87914      -0.98203
    264.91576       1.51795
    264.95239      -0.10707
    264.98901      -0.10709
    265.02564       0.14290
    265.06226       0.89288
    265.09889       0.26786
    265.13551       0.26784
    265.17214      -0.48218
    265.20877       1.39280
    265.24539       0.76779
    265.28202      -0.35723
    265.31864      -0.23225
    265.35527       1.39273
    265.39189       0.01771
    265.42852      -0.73231
    265.46514      -1.10733
    265.50177      -0.35734
    265.53840       0.51764
    265.57502      -2.60738
    265.61165       2.26760
    265.64827       0.89258
    265.68490       0.76756
    265.72152      -1.48246
    265.75815      -1.23248
    265.79477      -0.10749
    265.83140       0.01749
    265.86803       0.01747
    265.90465      -0.98255
    265.94128       0.51743
    265.97790      -0.98259
    266.01453       0.76739
    266.05115      -0.35763
    266.08778       0.26735
    266.12440      -0.60767
    266.16103      -1.35768
    266.19766      -1.60770
    266.23428       0.14228
    266.27091       0.64226
    266.30753       0.26724
    266.34416      -1.35778
    266.38078       0.26720
    266.41741       1.14218
    266.45403      -0.23284
    266.49066       0.64214
    266.52729       0.01712
    266.56391      -1.60790
    266.60054       0.26708
    266.63716      -1.35794
    266.67379       0.26704
    266.71041       0.14202
    266.74704      -0.98300
    266.78366      -0.35802
    266.82029       0.39196
    266.85692      -0.73305
    266.89354      -1.35807
    266.93017      -0.48309
    266.96679       1.14189
    267.00342       0.64187
    267.04004      -0.73315
    267.07667       1.39183
    267.11330       0.39181
    267.14992      -1.23321
    267.18655      -0.60823
    267.22317       1.51675
    267.25980       1.14173
    267.29642       0.76671
    267.33305      -1.10832
    267.36967      -1.85834
    267.40630      -1.60836
    267.44293      -0.35838
    267.47955      -0.23340
    267.51618      -0.48342
    267.55280      -1.35844
    267.58943       0.39154
    267.62605       0.01652
    267.66268       1.01650
    267.69930       0.14148
    267.73593      -0.85854
    267.77256       1.76644
    267.80918      -1.35858
    267.84581      -0.60860
    267.88243       0.26638
    267.91906      -0.60864
    267.95568       0.14134
    267.99231      -0.85868
    268.02893      -0.35870
    268.06556       0.39128
    268.10219      -0.35875
    268.13881       0.64123
    268.17544      -2.23379
    268.21206      -0.23381
    268.24869      -0.85883
    268.28531      -0.85885
    268.32194       0.64113
    268.35856      -0.60889
    268.39519       1.89109
    268.43182       0.89107
    268.46844       1.64105
    268.50507      -1.60898
    268.54169      -0.85900
    268.57832      -0.10902
    268.61494      -0.48404
    268.65157       0.01594
    268.68819       0.51592
    268.72482      -1.73410
    268.76145      -1.23412
    268.79807      -0.73415
    268.83470       0.64083
    268.87132       0.39081
    268.90795       0.39079
    268.94457       0.64077
    268.98120       0.76575
    269.01782       0.14073
    269.05445       0.01570
    269.09108      -1.10932
    269.12770       1.64066
    269.16433      -0.35936
    269.20095       0.01562
    269.23758       1.76560
    269.27420       0.51557
    269.31083      -1.23445
    269.34745      -1.23447
    269.38408       0.01551
    269.42071       0.26549
    269.45733       0.26547
    269.49396      -0.10956
    269.53058       0.26542
    269.56721       0.39040
    269.60383       1.89038
    269.64046      -0.10964
    269.67708      -1.35967
    269.71371       1.14031
    269.75034      -1.73471
    269.78696      -0.73473
    269.82359      -1.10975
    269.86021       0.51522
    269.89684       0.64020
    269.93346       1.89018
    269.97009      -0.48484
    270.00671      -0.60986
    270.04334       0.14011
    270.07997      -0.85991
    270.11659       0.51507
    270.15322      -0.23495
    270.18984      -0.10997
    270.22647      -0.73500
    270.26309       1.26498
    270.29972       0.13996
    270.33634      -0.23506
    270.37297       1.26491
    270.40960       0.63989
    270.44622      -0.48513
    270.48285      -1.36015
    270.51947      -0.61018
    270.55610      -0.61020
    270.59272      -0.48522
    270.62935      -1.11024
    270.66597      -2.36027
    270.70260       0.76471
    270.73923       1.26469
    270.77585       0.88967
    270.81248       1.01464
    270.84910      -0.98538
    270.88573       0.01460
    270.92235       0.01458
    270.95898       0.01455
    270.99560       1.13953
    271.03223      -1.73549
    271.06886       0.13948
    271.10548       0.26446
    271.14211       0.01444
    271.17873      -1.11058
    271.21536       0.26439
    271.25198      -1.36063
    271.28861       1.13935
    271.32524      -1.36068
    271.36186      -1.11070
    271.39849       1.13928
    271.43511      -1.36075
    271.47174       0.51423
    271.50836       0.01421
    271.54499       0.63919
    271.58161       0.76416
    271.61824      -0.36086
    271.65487       0.76412
    271.69149      -1.11091
    271.72812       0.13907
    271.76474      -1.48595
    271.80137       0.38902
    271.83799      -0.98600
    271.87462       0.51398
    271.91124      -0.11105
    271.94787       1.76393
    271.98450       0.26391
    272.02112       0.76388
    272.05775       0.51386
    272.09437      -0.73616
    272.13100       1.38881
    272.16762      -0.48621
    272.20425       0.13877
    272.24087       0.63874
    272.27750       0.01372
    272.31413       0.38870
    272.35075       1.76367
    272.38738       1.76365
    272.42400      -1.11138
    272.46063       0.51360
    272.49725       0.13858
    272.53388      -1.11145
    272.57050       1.01353
    272.60713       0.63851
    272.64376      -0.61152
    272.68038       0.01346
    272.71701       0.63844
    272.75363       1.26341
    272.79026      -0.11161
    272.82688      -0.23664
    272.86351      -1.48666
    272.90013      -0.48668
    272.93676       0.13829
    272.97339      -0.61173
    273.01001      -0.48675
    273.04664      -0.86178
    273.08326      -0.61180
    273.11989       1.26317
    273.15651      -0.23685
    273.19314      -0.48687
    273.22976      -2.73690
    273.26639      -0.98692
    273.30302       0.13805
    273.33964      -0.11197
    273.37627       0.63801
    273.41289       0.01298
    273.44952       1.38796
    273.48614      -0.23707
    273.52277       0.51291
    273.55939       0.51289
    273.59602      -0.36214
    273.63265      -2.48716
    273.66927       0.51281
    273.70590      -1.98721
    273.74252       0.76276
    273.77915      -1.23726
    273.81577       0.26272
    273.85240       0.88769
    273.88902       0.38767
    273.92565       0.63764
    273.96228       1.13762
    273.99890       0.76259
    274.03553       0.63757
    274.07215      -0.98745
    274.10878      -0.48748
    274.14540       0.26250
    274.18203      -1.61253
    274.21865       0.01245
    274.25528      -0.61258
    274.29191       0.63740
    274.32853      -0.11263
    274.36516      -0.98765
    274.40178      -1.23767
    274.43841      -1.48770
    274.47503      -0.48772
    274.51166      -0.48775
    274.54828      -0.36277
    274.58491       0.88720
    274.62154      -1.23782
    274.65816       0.26215
    274.69479       0.38713
    274.73141       0.26211
    274.76804      -0.73792
    274.80466      -0.36294
    274.84129      -0.86297
    274.87791      -0.48799
    274.91454      -0.48802
    274.95117      -0.61304
    274.98779      -0.61307
    275.02442       0.26191
    275.06104      -0.98812
    275.09767       0.51186
    275.13429       0.51183
    275.17092      -1.73819
    275.20754      -0.11322
    275.24417      -0.73824
    275.28080       0.01173
    275.31742      -1.11329
    275.35405       1.13669
    275.39067      -0.61334
    275.42730       0.26164
    275.46392       1.26161
    275.50055       0.88659
    275.53717       0.63656
    275.57380      -0.23846
    275.61043      -0.86349
    275.64705      -0.11351
    275.68368      -0.36354
    275.72030      -0.36356
    275.75693      -0.73859
    275.79355       1.01139
    275.83018       1.26136
    275.86681      -0.61366
    275.90343       0.76131
    275.94006      -0.98871
    275.97668       1.26126
    276.01331      -2.36376
    276.04993       0.51121
    276.08656      -0.61381
    276.12318       0.01116
    276.15981       0.13614
    276.19644      -0.48889
    276.23306       1.38609
    276.26969       0.26106
    276.30631      -1.23896
    276.34294      -0.48899
    276.37956      -0.48901
    276.41619      -0.98904
    276.45281      -0.73906
    276.48944       0.13591
    276.52607      -0.23911
    276.56269       0.51086
    276.59932      -1.11417
    276.63594      -1.48919
    276.67257       0.01078
    276.70919      -0.61424
    276.74582      -0.86427
    276.78244      -0.98929
    276.81907       1.26068
    276.85570      -1.61434
    276.89232      -0.23937
    276.92895      -0.36439
    276.96557       0.63558
    277.00220       0.26056
    277.03882      -0.11447
    277.07545       0.51051
    277.11207       1.88548
    277.14870       1.01046
    277.18533      -1.11457
    277.22195       2.13541
    277.25858      -0.23962
    277.29520       0.01035
    277.33183      -1.48967
    277.36845      -0.98970
    277.40508       0.76028
    277.44170      -0.61475
    277.47833       1.01023
    277.51496      -0.61480
    277.55158      -0.11482
    277.58821       0.51015
    277.62483      -1.11487
    277.66146       0.38510
    277.69808      -0.36492
    277.73471       0.51005
    277.77133       0.51003
    277.80796       0.63500
    277.84459       1.25997
    277.88121       0.75995
    277.91784      -0.36508
    277.95446      -0.61510
    277.99109      -0.61513
    278.02771       0.00985
    278.06434      -0.11518
    278.10096      -0.11520
    278.13759       0.00977
    278.17422       1.63475
    278.21084      -0.86528
    278.24747       0.25969
    278.28409       0.75967
    278.32072       1.25964
    278.35734       2.25962
    278.39397       0.25959
    278.43059       0.25957
    278.46722       0.00954
    278.50385      -1.61548
    278.54047      -0.61551
    278.57710       0.38446
    278.61372       0.63444
    278.65035      -0.11559
    278.68697      -0.99061
    278.72360      -3.36564
    278.76022       1.63434
    278.79685      -1.24069
    278.83348      -0.49071
    278.87010      -0.24074
    278.90673       1.13423
    278.94335       0.38421
    278.97998       1.38418
    279.01660       1.50916
    279.05323      -1.11587
    279.08985      -0.11589
    279.12648      -0.49092
    279.16311       0.75906
    279.19973      -0.99097
    279.23636      -0.74100
    279.27298      -0.36602
    279.30961      -0.49105
    279.34623       0.63393
    279.38286      -0.49110
    279.41948       0.50888
    279.45611      -0.99115
    279.49274       0.25883
    279.52936      -0.99120
    279.56599      -0.11623
    279.60261      -0.61625
    279.63924      -0.24128
    279.67586       1.50870
    279.71249      -0.61633
    279.74911      -0.49135
    279.78574       0.75862
    279.82237       0.63359
    279.85899       0.63357
    279.89562      -2.24146
    279.93224       0.63352
    279.96887      -1.24151
    280.00549      -0.49153
    280.04212      -0.36656
    280.07874      -0.61658
    280.11537      -0.61661
    280.15200      -0.74164
    280.18862       1.13334
    280.22525       0.00831
    280.26187      -0.61671
    280.29850      -0.74174
    280.33512      -0.49176
    280.37175       0.00821
    280.40838      -0.36682
    280.44500       0.75816
    280.48163      -1.11687
    280.51825       0.38311
    280.55488      -0.24192
    280.59150      -1.11694
    280.62813      -0.49197
    280.66475      -1.86699
    280.70138      -1.11702
    280.73801       0.00795
    280.77463      -0.11707
    280.81126      -0.24210
    280.84788      -0.11712
    280.88451       0.75785
    280.92113      -1.49217
    280.95776       0.25780
    280.99438       0.63277
    281.03101       1.88275
    281.06764      -1.49228
    281.10426      -0.74230
    281.14089      -1.49233
    281.17751      -0.86735
    281.21414      -0.99238
    281.25076       1.00760
    281.28739       1.75757
    281.32401       1.00754
    281.36064       0.00752
    281.39727       0.75749
    281.43389       0.13247
    281.47052      -0.24256
    281.50714       0.38242
    281.54377       1.50739
    281.58039      -0.86763
    281.61702       0.38234
    281.65364      -0.61769
    281.69027       1.13229
    281.72690      -0.24274
    281.76352       1.13224
    281.80015       1.00721
    281.83677       0.13219
    281.87340       0.25716
    281.91002       0.25714
    281.94665      -0.74289
    281.98327      -0.11792
    282.01990       0.75706
    282.05653       1.63203
    282.09315       0.50701
    282.12978       0.38198
    282.16640       0.88196
    282.20303      -0.99307
    282.23965      -1.74309
    282.27628       0.88188
    282.31290      -0.61815
    282.34953      -0.61817
    282.38616       0.88180
    282.42278      -0.11822
    282.45941       0.88175
    282.49603      -1.24327
    282.53266       0.63170
    282.56928      -0.11832
    282.60591       0.63165
    282.64253      -0.99337
    282.67916      -0.36840
    282.71579      -0.86843
    282.75241      -0.49345
    282.78904       0.50652
    282.82566       0.88150
    282.86229      -0.11853
    282.89891       0.38145
    282.93554       1.63142
    282.97216      -1.61860
    283.00879       0.38137
    283.04542      -0.74365
    283.08204       0.00632
    283.11867      -0.49370
    283.15529       0.50627
    283.19192       0.00625
    283.22854       0.50622
    283.26517       1.88119
    283.30179       0.00617
    283.33842       1.25614
    283.37505      -0.61888
    283.41167       1.38109
    283.44830       0.38107
    283.48492       0.38104
    283.52155      -0.74398
    283.55817      -0.24401
    283.59480       0.00597
    283.63142      -1.24406
    283.66805       1.00592
    283.70468       1.38089
    283.74130       0.00587
    283.77793      -0.86916
    283.81455      -0.24418
    283.85118       0.75579
    283.88780      -0.36923
    283.92443       0.50574
    283.96105       0.13072
    283.99768       0.25569
    284.03431       0.38066
    284.07093      -0.36936
    284.10756       0.88061
    284.14418       1.38059
    284.18081       0.13056
    284.21743       0.38054
    284.25406      -1.74449
    284.29068       0.13049
    284.32731       0.50546
    284.36394       0.38044
    284.40056      -0.99459
    284.43719      -1.36961
    284.47381       0.88036
    284.51044       0.13034
    284.54706       0.00531
    284.58369       0.13029
    284.62031       0.63026
    284.65694       1.00524
    284.69357       0.88021
    284.73019      -0.24481
    284.76682       0.38016
    284.80344       1.00514
    284.84007      -0.11989
    284.87669       1.75509
    284.91332      -0.24494
    284.94995      -0.36996
    284.98657      -1.99499
    285.02320       0.25499
    285.05982      -0.49503
    285.09645       0.62994
    285.13307       0.62992
    285.16970       0.12989
    285.20632       0.87987
    285.24295       1.87984
    285.27958       1.50482
    285.31620       0.50479
    285.35283       1.37977
    285.38945       0.50474
    285.42608       0.25472
    285.46270       0.50469
    285.49933       1.37967
    285.53595      -0.62036
    285.57258      -0.87038
    285.60921      -0.37041
    285.64583       0.50457
    285.68246      -0.62046
    285.71908       1.62952
    285.75571      -0.12050
    285.79233       0.00447
    285.82896      -0.24555
    285.86558       0.25442
    285.90221      -0.62060
    285.93884       0.62937
    285.97546       1.25435
    286.01209      -0.12068
    286.04871       2.37930
    286.08534       0.12928
    286.12196      -0.24575
    286.15859       0.37923
    286.19521      -1.37080
    286.23184      -0.24582
    286.26847      -0.49585
    286.30509       1.00413
    286.34172      -0.12090
    286.37834      -0.37092
    286.41497       1.50406
    286.45159       1.00403
    286.48822       0.50401
    286.52484      -0.87102
    286.56147       0.12896
    286.59810       1.62893
    286.63472       0.37891
    286.67135      -0.49611
    286.70797       0.12886
    286.74460      -0.24616
    286.78122      -0.87119
    286.81785       0.87879
    286.85447      -0.49623
    286.89110       0.87874
    286.92773      -1.99628
    286.96435       0.25369
    287.00098      -0.87133
    287.03760      -1.37136
    287.07423       0.00362
    287.11085       1.37860
    287.14748       0.25357
    287.18410       0.00355
    287.22073      -0.49648
    287.25736       1.00350
    287.29398       0.37848
    287.33061       0.00345
    287.36723      -0.87157
    287.40386       0.12841
    287.44048      -1.24662
    287.47711      -1.49664
    287.51373      -0.24667
    287.55036       0.12831
    287.58699      -0.87171
    287.62361       2.25326
    287.66024      -0.74676
    287.69686      -0.12179
    287.73349       0.12819
    287.77011       0.12817
    287.80674       0.50314
    287.84336      -0.49688
    287.87999       0.75310
    287.91662       1.12807
    287.95324       0.25305
    287.98987      -0.62197
    288.02649       0.87800
    288.06312      -0.12202
    288.09974      -0.49704
    288.13637      -0.62207
    288.17299      -0.37209
    288.20962      -1.37212
    288.24625       0.12786
    288.28287      -1.87216
    288.31950       2.25281
    288.35612      -0.37221
    288.39275      -0.24723
    288.42937       0.37774
    288.46600       0.25272
    288.50262      -0.74730
    288.53925      -0.49733
    288.57588       0.12765
    288.61250      -0.62237
    288.64913      -1.74739
    288.68575      -0.24742
    288.72238      -1.62244
    288.75900       0.37754
    288.79563       1.12751
    288.83225      -1.24751
    288.86888       0.12747
    288.90551      -0.49756
    288.94213       0.00242
    288.97876      -0.62260
    289.01538       0.62737
    289.05201      -2.24765
    289.08863       0.75233
    289.12526       0.75231
    289.16188       0.00228
    289.19851       0.62726
    289.23514      -0.24776
    289.27176       0.62721
    289.30839      -0.49781
    289.34501      -0.12283
    289.38164      -0.87285
    289.41826       0.50212
    289.45489      -2.99790
    289.49152       0.87708
    289.52814       0.50205
    289.56477       0.25203
    289.60139       0.12701
    289.63802       1.12699
    289.67464      -1.87304
    289.71127       1.25194
    289.74789      -0.12308
    289.78452       0.37690
    289.82115      -0.24813
    289.85777       0.50185
    289.89440      -0.99817
    289.93102       0.00181
    289.96765       0.12678
    290.00427       1.00176
    290.04090      -0.24826
    290.07752       0.00172
    290.11415      -1.87330
    290.15078       0.50167
    290.18740      -1.62335
    290.22403       1.25163
    290.26065       0.00161
    290.29728      -0.12342
    290.33390       0.87656
    290.37053       0.12654
    290.40715      -0.37348
    290.44378       0.50150
    290.48041      -1.74853
    290.51703      -1.87355
    290.55366      -0.12357
    290.59028      -2.49859
    290.62691       0.25139
    290.66353      -1.12364
    290.70016       0.12634
    290.73678       1.37632
    290.77341       0.25130
    290.81004       1.62628
    290.84666      -0.49875
    290.88329       0.75123
    290.91991      -1.49879
    290.95654       0.37619
    290.99316      -0.62383
    291.02979      -1.24885
    291.06641       0.12612
    291.10304       0.50110
    291.13967       0.62608
    291.17629       0.25106
    291.21292       0.37604
    291.24954      -1.74898
    291.28617      -1.37400
    291.32279      -0.12403
    291.35942      -1.24905
    291.39604       0.62593
    291.43267      -0.49909
    291.46930      -0.49911
    291.50592       0.12587
    291.54255      -0.24915
    291.57917       0.75083
    291.61580       0.25080
    291.65242       0.62578
    291.68905      -0.74924
    291.72567       0.00074
    291.76230      -0.12428
    291.79893      -0.74930
    291.83555      -1.49932
    291.87218       0.50066
    291.90880       0.00064
    291.94543       0.25061
    291.98205       0.50059
    292.01868       0.37557
    292.05530       0.12555
    292.09193      -0.12447
    292.12856       0.50051
    292.16518       0.75049
    292.20181       1.50047
    292.23843       0.25045
    292.27506      -0.99957
    292.31168       1.50041
    292.34831      -0.49961
    292.38493       1.25037
    292.42156      -0.74965
    292.45819      -0.49968
    292.49481      -0.24970
    292.53144      -0.74972
    292.56806      -0.62474
    292.60469       0.12524
    292.64131      -0.12478
    292.67794       0.37520
    292.71456       0.87518
    292.75119      -0.99984
    292.78782       2.00014
    292.82444      -2.49988
    292.86107       0.25010
    292.89769      -0.62492
    292.93432       0.75006
    292.97094       1.62504
    293.00757       0.12502
    293.04419      -0.87500
    293.08082      -0.00002
    293.11745       2.12496
    293.15407      -0.87506
    293.19070      -0.12508
    293.22732       0.49990
    293.26395      -0.00012
    293.30057      -0.25014
    293.33720      -0.00016
    293.37382      -0.37518
    293.41045      -0.62520
    293.44708       2.62478
    293.48370       1.24976
    293.52033      -0.12526
    293.55695       0.12472
    293.59358      -0.87530
    293.63020      -0.62532
    293.66683      -0.00033
    293.70346      -0.00035
    293.74008       0.74963
    293.77671      -0.25039
    293.81333      -1.62541
    293.84996       0.99957
    293.88658       0.62455
    293.92321      -0.00047
    293.95983       1.49951
    293.99646       0.49949
    294.03309      -0.50053
    294.06971       1.12445
    294.10634       0.74943
    294.14296      -1.87558
    294.17959      -0.00060
    294.21621      -0.37562
    294.25284       0.37436
    294.28946       0.24934
    294.32609      -1.12568
    294.36272      -0.37570
    294.39934      -0.87572
    294.43597      -1.87574
    294.47259       0.49925
    294.50922      -0.50077
    294.54584      -0.75079
    294.58247      -0.00081
    294.61909      -0.87583
    294.65572       1.12415
    294.69235      -0.37587
    294.72897       1.24912
    294.76560       0.49910
    294.80222      -0.62592
    294.83885      -0.62594
    294.87547       2.24904
    294.91210      -1.87598
    294.94872      -0.62599
    294.98535      -1.25101
    295.02198      -0.00103
    295.05860      -0.50105
    295.09523       1.49893
    295.13185      -0.12609
    295.16848       0.74890
    295.20510       1.12388
    295.24173      -0.37614
    295.27835      -0.62616
    295.31498       0.24882
    295.35161      -0.25119
    295.38823       0.37379
    295.42486      -0.62623
    295.46148       0.74875
    295.49811       0.12374
    295.53473       0.37372
    295.57136      -1.75130
    295.60798      -1.12632
    295.64461      -0.50133
    295.68124      -0.25135
    295.71786       0.62363
    295.75449      -0.25139
    295.79111       1.99860
    295.82774       0.12358
    295.86436       0.99856
    295.90099      -1.62646
    295.93761       1.12353
    295.97424       0.12351
    296.01087      -0.00151
    296.04749      -0.25153
    296.08412       0.24846
    296.12074      -0.12656
    296.15737      -0.62658
    296.19399       0.49841
    296.23062       0.24839
    296.26724       0.74837
    296.30387      -0.75164
    296.34050      -1.50166
    296.37712      -0.37668
    296.41375      -0.75169
    296.45037      -0.37671
    296.48700      -0.87673
    296.52362      -0.00174
    296.56025       1.37324
    296.59687      -0.37678
    296.63350      -0.75179
    296.67013       0.87319
    296.70675       0.49817
    296.74338      -0.00184
    296.78000      -0.50186
    296.81663      -0.87688
    296.85325      -0.50189
    296.88988       0.24809
    296.92650       0.37308
    296.96313      -1.00194
    296.99976      -0.50196
    297.03638       0.62303
    297.07301      -0.00199
    297.10963       1.12300
    297.14626      -1.50202
    297.18288       0.24796
    297.21951       1.99795
    297.25613       0.74793
    297.29276      -0.00208
    297.32939       0.24790
    297.36601      -0.62711
    297.40264       0.49787
    297.43926       0.49785
    297.47589       0.62284
    297.51251      -0.12718
    297.54914      -1.75219
    297.58576      -0.87721
    297.62239      -0.87722
    297.65902      -0.25224
    297.69564       0.12275
    297.73227      -1.25227
    297.76889      -0.00228
    297.80552       2.12270
    297.84214      -0.37731
    297.87877      -0.12733
    297.91539      -0.00234
    297.95202      -1.50236
    297.98865      -2.12737
    298.02527      -0.25239
    298.06190       0.74760
    298.09852       0.37258
    298.13515      -0.25243
    298.17177      -0.25245
    298.20840       1.37254
    298.24503      -0.12748
    298.28165       0.37251
    298.31828      -0.62751
    298.35490      -1.12752
    298.39153       0.99746
    298.42815      -1.62755
    298.46478      -0.50257
    298.50140       0.62242
    298.53803      -0.00259
    298.57466      -0.62761
    298.61128       0.74738
    298.64791       0.24736
    298.68453      -1.00265
    298.72116      -0.37766
    298.75778      -0.12768
    298.79441      -0.87769
    298.83103      -0.00271
    298.86766      -0.37772
    298.90429      -0.50273
    298.94091       0.49725
    298.97754       1.74724
    299.01416       0.24722
    299.05079      -0.00279
    299.08741       0.62220
    299.12404      -0.12782
    299.16066      -0.37783
    299.19729      -1.00284
    299.23392       1.62214
    299.27054      -0.25287
    299.30717      -1.37788
    299.34379      -0.00290
    299.38042      -1.25291
    299.41704       0.37208
    299.45367       0.74706
    299.49029      -1.12795
    299.52692      -1.50296
    299.56355      -0.37798
    299.60017      -1.25299
    299.63680       0.24700
    299.67342       0.49699
    299.71005       0.24697
    299.74667      -0.75304
    299.78330       0.12195
    299.81992       0.74693
    299.85655      -0.75308
    299.89318      -0.62809
    299.92980      -0.12810
    299.96643       0.37188
    300.00305      -0.75313
    300.03968      -0.62814
    300.07630       0.62185
    300.11293      -0.37817
    300.14955      -0.87818
    300.18618       0.12181
    300.22281       0.12180
    300.25943      -0.87821
    300.29606      -0.37823
    300.33268       0.49676
    300.36931      -0.75325
    300.40593      -1.00326
    300.44256      -0.00327
    300.47918       0.12171
    300.51581       1.49670
    300.55244      -0.25331
    300.58906       0.74668
    300.62569       0.24667
    300.66231      -1.75334
    300.69894       0.37164
    300.73556      -1.00337
    300.77219      -0.00338
    300.80881      -0.50339
    300.84544      -0.00340
    300.88207       0.12159
    300.91869      -0.87842
    300.95532       0.49656
    300.99194       0.99655
    301.02857      -0.37846
    301.06519      -0.62847
    301.10182      -0.25348
    301.13844      -0.87849
    301.17507       0.87150
    301.21170      -0.62851
    301.24832      -1.00352
    301.28495       0.74647
    301.32157       0.24646
    301.35820      -1.37856
    301.39482       1.49643
    301.43145      -0.12858
    301.46807      -0.75359
    301.50470      -0.25360
    301.54133      -0.00361
    301.57795      -1.25362
    301.61458      -1.25363
    301.65120      -0.12864
    301.68783       0.49635
    301.72445       0.87134
    301.76108       0.49633
    301.79770      -0.00368
    301.83433       0.12131
    301.87096      -0.37870
    301.90758      -1.37871
    301.94421      -0.62872
    301.98083      -0.00373
    302.01746       1.24626
    302.05408      -1.25375
    302.09071       0.24624
    302.12733       1.49623
    302.16396      -0.12878
    302.20059       0.74621
    302.23721       0.87120
    302.27384      -0.50381
    302.31046      -1.87881
    302.34709       0.74618
    302.38371       0.37117
    302.42034      -0.25384
    302.45696       1.12115
    302.49359       0.74614
    302.53022       0.62113
    302.56684      -0.37888
    302.60347       0.24611
    302.64009      -1.50390
    302.67672       0.37110
    302.71334      -0.00391
    302.74997      -0.62892
    302.78660       1.24607
    302.82322      -0.25394
    302.85985       0.37105
    302.89647       0.99604
    302.93310       0.99603
    302.96972      -0.87897
    303.00635       0.74602
    303.04297      -0.50399
    303.07960      -0.62900
    303.11623       0.24599
    303.15285      -0.25401
    303.18948       0.62098
    303.22610       0.24597
    303.26273       0.49596
    303.29935      -0.50405
    303.33598       0.99595
    303.37260       0.74594
    303.40923      -0.87907
    303.44586      -0.75408
    303.48248       1.24591
    303.51911      -0.75409
    303.55573       1.99590
    303.59236      -1.12911
    303.62898      -0.75411
    303.66561       0.12088
    303.70223       0.62087
    303.73886      -0.00414
    303.77549      -0.75414
    303.81211      -1.00415
    303.84874      -2.37916
    303.88536       1.99584
    303.92199      -1.25417
    303.95861      -1.50418
    303.99524       0.12081
    304.03186      -0.75419
    304.06849       0.62080
    304.10512       0.37079
    304.14174       0.49579
    304.17837      -1.00422
    304.21499       0.62077
    304.25162       0.62077
    304.28824      -0.50424
    304.32487      -1.75424
    304.36149       0.62075
    304.39812       0.37074
    304.43475      -0.37926
    304.47137       0.74573
    304.50800       0.99572
    304.54462      -0.25428
    304.58125      -0.87929
    304.61787      -1.37929
    304.65450      -0.87930
    304.69112      -0.37931
    304.72775      -0.50431
    304.76438      -1.00432
    304.80100       1.74568
    304.83763      -0.87933
    304.87425       2.12067
    304.91088       0.49566
    304.94750      -0.25434
    304.98413      -1.50435
    305.02075      -0.75435
    305.05738      -1.75436
    305.09401       0.49563
    305.13063      -1.12937
    305.16726      -1.62938
    305.20388      -1.25438
    305.24051       0.24562
    305.27713       0.62061
    305.31376      -0.87939
    305.35038       0.37060
    305.38701      -0.00440
    305.42364      -1.37941
    305.46026       0.37059
    305.49689      -0.25442
    305.53351      -0.75442
    305.57014       1.24557
    305.60676      -0.25443
    305.64339       0.12056
    305.68001      -1.00444
    305.71664       0.99556
    305.75327      -0.87945
    305.78989       0.12055
    305.82652      -0.25446
    305.86314      -0.75446
    305.89977      -0.50446
    305.93639       0.24553
    305.97302      -0.00447
    306.00964      -1.00447
    306.04627       0.24552
    306.08290      -0.75448
    306.11952       0.24551
    306.15615      -1.75449
    306.19277       0.12051
    306.22940      -0.00450
    306.26602      -0.37950
    306.30265      -1.62950
    306.33927      -1.37951
    306.37590      -0.50451
    306.41253      -0.50451
    306.44915       0.49549
    306.48578       0.49548
    306.52240       0.24548
    306.55903       0.24548
    306.59565      -1.37953
    306.63228       0.12047
    306.66890      -2.25453
    306.70553       2.87047
    306.74216       0.49546
    306.77878      -0.25454
    306.81541      -0.00454
    306.85203       1.87046
    306.88866       1.12045
    306.92528      -0.12955
    306.96191      -1.50455
    306.99853       1.49545
    307.03516       0.24545
    307.07179      -1.12956
    307.10841      -0.37956
    307.14504      -0.00456
    307.18166       0.37044
    307.21829       1.24544
    307.25491       0.87043
    307.29154      -1.12957
    307.32817       1.62043
    307.36479       0.99543
    307.40142      -1.00457
    307.43804      -0.12957
    307.47467      -0.25457
    307.51129      -1.12957
    307.54792      -0.62958
    307.58454      -0.62958
    307.62117      -0.00458
    307.65780       0.99542
    307.69442       0.12042
    307.73105      -0.87958
    307.76767      -0.75458
    307.80430       0.74542
    307.84092      -0.87958
    307.87755       0.99542
    307.91417      -0.75458
    307.95080       0.37042
    307.98743       1.74541
    308.02405      -0.12959
    308.06068       0.99541
    308.09730       0.49541
    308.13393      -0.00459
    308.17055      -2.12959
    308.20718      -0.12959
    308.24380      -1.50459
    308.28043       1.37041
    308.31706      -1.75459
    308.35368       0.24541
    308.39031      -0.00459
    308.42693       1.24541
    308.46356       0.62042
    308.50018      -0.75458
    308.53681       0.12042
    308.57343      -1.12958
    308.61006      -0.50458
    308.64669      -1.75458
    308.68331      -0.00458
    308.71994       0.49542
    308.75656       0.74542
    308.79319       0.24542
    308.82981      -1.37958
    308.86644      -0.37958
    308.90306      -1.87957
    308.93969      -0.25457
    308.97632      -0.25457
    309.01294       0.37043
    309.04957      -0.25457
    309.08619       1.24543
    309.12282      -0.50457
    309.15944       0.87043
    309.19607       0.99544
    309.23269       0.12044
    309.26932      -0.87956
    309.30595       0.62044
    309.34257       0.62044
    309.37920      -0.50455
    309.41582      -0.12955
    309.45245       0.49545
    309.48907      -0.37955
    309.52570      -0.00455
    309.56232       0.37046
    309.59895       0.37046
    309.63558       1.12046
    309.67220       0.24546
    309.70883      -0.75453
    309.74545       1.74547
    309.78208      -0.37953
    309.81870      -0.62952
    309.85533       0.24548
    309.89195       0.12048
    309.92858      -0.62952
    309.96521      -0.00451
    310.00183       1.12049
    310.03846      -1.87951
    310.07508      -0.87950
    310.11171      -0.87950
    310.14833      -0.37950
    310.18496      -0.25449
    310.22158      -1.12949
    310.25821       0.87051
    310.29484      -0.00448
    310.33146      -0.87948
    310.36809       1.87052
    310.40471       1.12053
    310.44134      -1.50447
    310.47796       0.12054
    310.51459      -0.75446
    310.55121       1.37054
    310.58784      -0.75445
    310.62447       0.99555
    310.66109      -0.62944
    310.69772      -0.75444
    310.73434      -0.25443
    310.77097      -1.75443
    310.80759       1.49558
    310.84422      -0.12942
    310.88084      -0.00442
    310.91747      -0.75441
    310.95410      -0.50441
    310.99072       0.37060
    311.02735      -0.75440
    311.06397       0.12061
    311.10060       0.74561
    311.13722      -0.75438
    311.17385       1.37062
    311.21047       0.74563
    311.24710      -0.00436
    311.28373      -1.12936
    311.32035      -1.62935
    311.35698      -0.50435
    311.39360      -2.00434
    311.43023       0.49566
    311.46685       1.37067
    311.50348      -0.62933
    311.54010       0.62068
    311.57673       0.24569
    311.61336      -0.12931
    311.64998      -0.25430
    311.68661       2.87070
    311.72323      -1.37929
    311.75986       0.99572
    311.79648      -0.00428
    311.83311      -0.12927
    311.86974      -0.00426
    311.90636      -0.12926
    311.94299       0.37075
    311.97961      -0.87924
    312.01624       0.49576
    312.05286      -1.12923
    312.08949      -0.62922
    312.12611       0.37078
    312.16274       0.24579
    312.19937       1.49580
    312.23599       0.49581
    312.27262       0.12081
    312.30924       1.37082
    312.34587       2.12083
    312.38249      -0.25416
    312.41912       0.24584
    312.45574      -0.25415
    312.49237      -0.62914
    312.52900       0.99587
    312.56562      -0.87913
    312.60225      -0.50412
    312.63887       0.74589
    312.67550      -0.12910
    312.71212      -1.75409
    312.74875       1.99591
    312.78537       0.12092
    312.82200      -0.25407
    312.85863       1.37094
    312.89525      -0.37905
    312.93188      -0.87904
    312.96850       0.49596
    313.00513      -0.62903
    313.04175       0.24598
    313.07838       0.24599
    313.11500      -0.50400
    313.15163       0.24601
    313.18826       0.24602
    313.22488       0.62103
    313.26151      -0.12896
    313.29813      -0.50396
    313.33476       0.49605
    313.37138       0.62106
    313.40801       0.49607
    313.44463      -0.25392
    313.48126       1.24609
    313.51789       0.99610
    313.55451       0.99611
    313.59114       0.24612
    313.62776      -0.62887
    313.66439       0.37114
    313.70101      -0.12885
    313.73764       0.62116
    313.77426      -0.12883
    313.81089      -0.37882
    313.84752       0.24619
    313.88414       0.99620
    313.92077      -0.00379
    313.95739       0.49622
    313.99402      -0.25377
    314.03064      -1.12876
    314.06727       2.12125
    314.10389       0.49627
    314.14052       0.24628
    314.17715       0.74629
    314.21377      -0.37870
    314.25040       1.74631
    314.28702      -0.75368
    314.32365       0.24633
    314.36027      -0.00366
    314.39690      -0.62865
    314.43352      -0.12863
    314.47015      -0.37862
    314.50678       0.37139
    314.54340      -0.12860
    314.58003      -0.00359
    314.61665       0.12142
    314.65328       1.12144
    314.68990       0.87145
    314.72653      -0.00354
    314.76315      -1.25353
    314.79978      -0.12852
    314.83641       0.24650
    314.87303      -0.37849
    314.90966       1.24652
    314.94628      -0.25347
    314.98291       1.24655
    315.01953      -0.12844
    315.05616       0.62157
    315.09278       0.87158
    315.12941      -0.87840
    315.16604      -0.50339
    315.20266       0.37162
    315.23929      -1.00336
    315.27591       1.62165
    315.31254      -0.75334
    315.34916       0.99667
    315.38579       0.99669
    315.42241       0.12170
    315.45904       1.49672
    315.49567      -0.12827
    315.53229       1.37174
    315.56892      -1.12824
    315.60554       0.12177
    315.64217       0.12178
    315.67879       0.62180
    315.71542       0.37181
    315.75204       0.99683
    315.78867      -1.62816
    315.82530      -0.37815
    315.86192       1.37187
    315.89855       0.24688
    315.93517      -0.50310
    315.97180      -1.37809
    316.00842       1.24693
    316.04505      -0.87806
    316.08168       0.49695
    316.11830      -1.37803
    316.15493       0.24698
    316.19155      -1.37800
    316.22818       0.49701
    316.26480       0.99703
    316.30143       0.12204
    316.33805      -0.00294
    316.37468      -0.75293
    316.41131      -0.37791
    316.44793      -0.37789
    316.48456       0.37212
    316.52118      -0.87786
    316.55781       0.62215
    316.59443       0.12217
    316.63106      -0.62782
    316.66768       0.99720
    316.70431      -1.25278
    316.74094      -0.62777
    316.77756      -0.37775
    316.81419      -1.62774
    316.85081      -0.37772
    316.88744      -1.25270
    316.92406      -0.25269
    316.96069       0.87233
    316.99731       0.24735
    317.03394      -0.25264
    317.07057      -0.37762
    317.10719      -0.12760
    317.14382       0.99741
    317.18044       1.37243
    317.21707      -0.25255
    317.25369      -0.12754
    317.29032       1.74748
    317.32694       0.24750
    317.36357       0.24751
    317.40020       1.12253
    317.43682       1.12255
    317.47345      -0.50243
    317.51007       0.74758
    317.54670      -0.62740
    317.58332      -0.75238
    317.61995       0.12264
    317.65657      -0.37734
    317.69320      -1.00233
    317.72983      -1.37731
    317.76645       0.74771
    317.80308       1.24773
    317.83970       0.12275
    317.87633       0.24776
    317.91295       0.99778
    317.94958      -1.12720
    317.98620      -1.12718
    318.02283       0.62284
    318.05946       0.37286
    318.09608      -0.12712
    318.13271       0.62289
    318.16933       1.74791
    318.20596      -0.25207
    318.24258      -1.00205
    318.27921       0.12297
    318.31583      -0.12701
    318.35246      -0.50199
    318.38909      -0.87697
    318.42571       0.49805
    318.46234      -0.50193
    318.49896       0.87309
    318.53559       0.49811
    318.57221       0.24813
    318.60884      -0.25185
    318.64546      -0.37683
    318.68209       1.12319
    318.71872      -1.75179
    318.75534      -0.87677
    318.79197      -0.12675
    318.82859      -0.37673
    318.86522      -0.25171
    318.90184       0.49831
    318.93847      -1.00167
    318.97509       1.37335
    319.01172       1.37337
    319.04835       0.24839
    319.08497      -0.25159
    319.12160      -0.62657
    319.15822       0.37345
    319.19485      -0.00153
    319.23147      -1.00150
    319.26810       1.12352
    319.30472       2.37354
    319.34135       0.24856
    319.37798       1.49858
    319.41460       0.49860
    319.45123       0.12362
    319.48785      -2.00135
    319.52448      -1.25133
    319.56110      -0.25131
    319.59773      -0.12629
    319.63435       0.12373
    319.67098       1.49876
    319.70761      -0.62622
    319.74423       1.37380
    319.78086       1.37382
    319.81748       0.24884
    319.85411       0.49887
    319.89073      -1.75111
    319.92736       0.49891
    319.96398       1.12393
    320.00061      -1.12604
    320.03724       0.49898
    320.07386      -0.37600
    320.11049       0.74903
    320.14711       0.49905
    320.18374      -1.25093
    320.22036       0.12409
    320.25699       0.74912
    320.29361      -1.87586
    320.33024       0.99916
    320.36687      -0.37581
    320.40349       0.24921
    320.44012      -0.25076
    320.47674       1.49926
    320.51337      -0.12572
    320.54999       0.74931
    320.58662       0.62433
    320.62325      -1.75064
    320.65987      -0.75062
    320.69650       0.49940
    320.73312      -1.12557
    320.76975       0.37445
    320.80637       0.74948
    320.84300      -1.00050
    320.87962       0.74953
    320.91625       0.37455
    320.95288      -0.50043
    320.98950       0.62460
    321.02613       0.37462
    321.06275       0.37465
    321.09938      -0.87533
    321.13600      -0.37530
    321.17263      -1.50028
    321.20925       0.87475
    321.24588      -0.50022
    321.28251      -0.25020
    321.31913       0.37483
    321.35576       0.49985
    321.39238      -0.00012
    321.42901       1.12490
    321.46563       0.74993
    321.50226      -0.87504
    321.53888       0.87498
    321.57551       0.25001
    321.61214       1.37503
    321.64876       1.37506
    321.68539       1.12509
    321.72201       1.50011
    321.75864       0.37514
    321.79526       0.12517
    321.83189      -0.49981
    321.86851      -0.49978
    321.90514       0.87525
    321.94177       0.75027
    321.97839      -1.12470
    322.01502      -2.12467
    322.05164       0.00035
    322.08827       1.25038
    322.12489       0.87541
    322.16152      -1.12457
    322.19814      -0.24954
    322.23477      -0.37451
    322.27140       0.50052
    322.30802      -1.62446
    322.34465       1.12557
    322.38127      -0.74940
    322.41790      -0.74937
    322.45452       0.12566
    322.49115       2.62568
    322.52777      -1.12429
    322.56440       1.37574
    322.60103      -0.62423
    322.63765       0.00080
    322.67428       1.00083
    322.71090      -0.87415
    322.74753      -1.24912
    322.78415       0.00091
    322.82078      -0.62406
    322.85740       0.00097
    322.89403       0.37600
    322.93066       1.25103
    322.96728       0.50106
    323.00391      -0.74892
    323.04053      -0.87389
    323.07716       0.37614
    323.11378      -0.24883
    323.15041      -1.12380
    323.18703      -1.87377
    323.22366       0.50126
    323.26029      -1.37371
    323.29691       1.62632
    323.33354      -0.12365
    323.37016      -0.12362
    323.40679       1.00141
    323.44341       0.00144
    323.48004      -1.99853
    323.51666      -0.99850
    323.55329      -0.99847
    323.58992       1.50156
    323.62654       0.25159
    323.66317      -0.62338
    323.69979       1.75165
    323.73642      -0.12332
    323.77304      -2.62329
    323.80967      -1.87325
    323.84629      -1.12322
    323.88292      -1.24819
    323.91955       0.87684
    323.95617      -1.37313
    323.99280       0.00190
    324.02942      -1.49807
    324.06605      -1.49804
    324.10267       1.12699
    324.13930       1.12703
    324.17592       0.25206
    324.21255      -0.74791
    324.24918      -1.49788
    324.28580       1.25215
    324.32243      -0.99781
    324.35905      -0.62278
    324.39568       1.50225
    324.43230       0.62728
    324.46893       0.75231
    324.50555       0.37735
    324.54218      -0.49762
    324.57881      -0.24759
    324.61543      -1.12256
    324.65206      -0.24752
    324.68868      -1.49749
    324.72531      -0.24746
    324.76193       0.00258
    324.79856       1.37761
    324.83518       1.37764
    324.87181      -0.87233
    324.90844       0.62771
    324.94506      -0.49726
    324.98169       1.50277
    325.01831       0.62781
    325.05494       1.37784
    325.09156      -0.12212
    325.12819      -0.74709
    325.16482       0.87794
    325.20144      -0.24702
    325.23807      -0.24699
    325.27469      -0.37196
    325.31132       0.75308
    325.34794      -0.49689
    325.38457       1.25315
    325.42119      -0.74682
    325.45782       0.12822
    325.49445      -0.62175
    325.53107       1.50328
    325.56770      -0.62168
    325.60432       2.62835
    325.64095       0.00339
    325.67757      -1.62158
    325.71420       0.87846
    325.75082      -0.37151
    325.78745      -1.62147
    325.82408       0.87856
    325.86070       0.37860
    325.89733      -0.62136
    325.93395       1.00367
    325.97058      -0.87129
    326.00720       1.12874
    326.04383      -0.12122
    326.08045       0.00381
    326.11708      -0.49615
    326.15371       0.87889
    326.19033      -1.62108
    326.22696      -0.12104
    326.26358      -1.49601
    326.30021      -0.12097
    326.33683      -0.24593
    326.37346       0.00410
    326.41008      -0.49586
    326.44671       0.75418
    326.48334      -0.99579
    326.51996      -0.24575
    326.55659      -0.74571
    326.59321      -0.74568
    326.62984       0.75436
    326.66646      -1.37060
    326.70309       0.25443
    326.73971       1.12947
    326.77634       1.50451
    326.81297       1.00455
    326.84959       0.50458
    326.88622       1.25462
    326.92284      -0.74534
    326.95947      -0.24530
    326.99609      -0.12027
    327.03272      -0.49523
    327.06934       0.12981
    327.10597      -0.74515
    327.14260       0.75489
    327.17922       0.25492
    327.21585       1.75496
    327.25247      -0.74500
    327.28910       1.38004
    327.32572      -0.24492
    327.36235       0.75512
    327.39897       0.25515
    327.43560       1.00519
    327.47223      -0.61977
    327.50885      -0.74473
    327.54548      -0.24469
    327.58210      -0.24465
    327.61873      -0.86961
    327.65535      -0.61957
    327.69198      -0.11953
    327.72860      -0.99449
    327.76523       0.63055
    327.80186       0.00559
    327.83848       0.13063
    327.87511       0.25566
    327.91173       1.63070
    327.94836      -1.49426
    327.98498       2.38078
    328.02161       0.75582
    328.05823       2.00586
    328.09486      -0.86910
    328.13149      -0.49405
    328.16811       0.50599
    328.20474      -0.11897
    328.24136      -0.86893
    328.27799      -1.61889
    328.31461      -0.36885
    328.35124       0.13119
    328.38786       0.50623
    328.42449      -0.24373
    328.46112       1.75631
    328.49774       0.13135
    328.53437       1.13139
    328.57099      -0.49357
    328.60762      -0.74352
    328.64424       1.00652
    328.68087      -0.11844
    328.71749      -1.49340
    328.75412       0.00664
    328.79075       1.13168
    328.82737       1.13173
    328.86400       0.13177
    328.90062      -1.61819
    328.93725       0.00685
    328.97387      -0.61811
    329.01050       0.50694
    329.04712       1.13198
    329.08375       0.88202
    329.12038       1.38206
    329.15700       0.75711
    329.19363       2.38215
    329.23025      -0.36781
    329.26688       0.25723
    329.30350      -0.24272
    329.34013       1.13232
    329.37675       0.75736
    329.41338      -1.11759
    329.45001       1.63245
    329.48663      -0.11751
    329.52326       0.25753
    329.55988      -0.49242
    329.59651       0.50762
    329.63313      -0.11733
    329.66976      -0.36729
    329.70639       0.25775
    329.74301       0.75780
    329.77964       0.25784
    329.81626       1.25788
    329.85289       0.38293
    329.88951      -0.74203
    329.92614       0.63302
    329.96276       0.00806
    329.99939       0.50811
    330.03602      -0.11685
    330.07264      -0.49181
    330.10927      -1.24176
    330.14589      -1.36672
    330.18252       0.25833
    330.21914       0.50837
    330.25577       0.25842
    330.29239       0.50846
    330.32902       1.13351
    330.36565       0.38355
    330.40227       2.25860
    330.43890      -0.11636
    330.47552       0.88369
    330.51215       0.75873
    330.54877       1.00878
    330.58540       0.13383
    330.62202      -0.24113
    330.65865      -0.99108
    330.69528       0.75896
    330.73190      -0.74099
    330.76853       0.88406
    330.80515       0.13410
    330.84178       0.75915
    330.87840      -0.49081
    330.91503       1.25924
    330.95165       0.00929
    330.98828       0.75933
    331.02491       0.25938
    331.06153      -0.99057
    331.09816       0.75947
    331.13478      -0.11548
    331.17141       0.75957
    331.20803       1.50961
    331.24466       0.63466
    331.28128       0.50971
    331.31791      -0.74024
    331.35454      -1.49020
    331.39116      -0.61515
    331.42779      -1.74010
    331.46441       0.88495
    331.50104       0.88499
    331.53766       0.63504
    331.57429       1.51009
    331.61091       0.13514
    331.64754      -0.73982
    331.68417      -0.36477
    331.72079      -0.48972
    331.75742      -1.23967
    331.79404      -0.36462
    331.83067       2.13543
    331.86729       0.38547
    331.90392       0.88552
    331.94054      -0.23943
    331.97717      -0.36438
    332.01380      -1.11433
    332.05042      -1.73928
    332.08705       0.13577
    332.12367       0.26081
    332.16030      -0.36414
    332.19692       1.13591
    332.23355      -0.23904
    332.27017       0.01101
    332.30680       0.76106
    332.34343       1.76111
    332.38005       0.76116
    332.41668       0.01121
    332.45330       0.01126
    332.48993       0.38631
    332.52655      -0.23864
    332.56318      -0.36359
    332.59980       0.13646
    332.63643      -0.23849
    332.67306      -0.61344
    332.70968      -0.48839
    332.74631       0.38666
    332.78293      -0.48829
    332.81956       0.26176
    332.85618       0.76181
    332.89281      -0.23814
    332.92943       0.51191
    332.96606       1.01196
    333.00269       0.26201
    333.03931       0.76207
    333.07594       0.88712
    333.11256       1.38717
    333.14919      -0.11278
    333.18581      -2.23773
    333.22244      -0.73768
    333.25906      -1.73763
    333.29569      -1.61258
    333.33232       1.63748
    333.36894      -1.73747
    333.40557      -1.61242
    333.44219       0.63763
    333.47882      -1.73732
    333.51544       0.88774
    333.55207       0.88779
    333.58869      -1.61216
    333.62532       0.76289
    333.66195      -0.36206
    333.69857      -0.73700
    333.73520       0.38805
    333.77182       0.01310
    333.80845      -1.11185
    333.84507       0.38821
    333.88170      -1.73674
    333.91832       0.01331
    333.95495      -0.48663
    333.99158      -1.11158
    334.02820       1.13847
    334.06483      -1.23647
    334.10145       0.63858
    334.13808       0.51363
    334.17470       1.38869
    334.21133       0.51374
    334.24796       1.26379
    334.28458       0.13885
    334.32121      -0.73610
    334.35783       0.51395
    334.39446       0.63901
    334.43108      -0.23594
    334.46771       0.13912
    334.50433      -0.73583
    334.54096      -0.48578
    334.57759       1.13928
    334.61421      -0.48567
    334.65084       0.63939
    334.68746       0.51444
    334.72409       1.51450
    334.76071      -1.23545
    334.79734       1.63961
    334.83396       0.13966
    334.87059      -0.48528
    334.90722       2.01477
    334.94384      -0.23517
    334.98047       0.38988
    335.01709      -0.36006
    335.05372      -0.23501
    335.09034       0.76505
    335.12697       0.01510
    335.16359      -0.85984
    335.20022      -0.60979
    335.23685      -1.73473
    335.27347      -0.48467
    335.31010       0.76538
    335.34672       2.14044
    335.38335       0.26549
    335.41997       0.01555
    335.45660       1.26561
    335.49322      -0.60934
    335.52985      -1.35928
    335.56648      -0.60922
    335.60310       0.51583
    335.63973       1.26589
    335.67635      -0.35905
    335.71298      -0.98400
    335.74960      -0.48394
    335.78623      -0.35888
    335.82285       0.14117
    335.85948       0.39123
    335.89611       0.64129
    335.93273      -0.60866
    335.96936      -0.35860
    336.00598       0.51646
    336.04261       0.01652
    336.07923       0.89157
    336.11586       0.64163
    336.15248       0.14169
    336.18911       0.01675
    336.22574      -0.73320
    336.26236       0.64186
    336.29899       0.76692
    336.33561      -0.23302
    336.37224       1.01704
    336.40886      -0.35791
    336.44549       0.26715
    336.48211      -0.98279
    336.51874       0.26727
    336.55537       0.39233
    336.59199       0.89239
    336.62862      -0.73255
    336.66524       0.64250
    336.70187      -0.48244
    336.73849       1.26762
    336.77512       0.76768
    336.81174      -0.10726
    336.84837      -1.48220
    336.88500      -1.23214
    336.92162      -1.48208
    336.95825       0.39298
    336.99487       1.14304
    337.03150      -0.60690
    337.06812      -1.60684
    337.10475      -0.23178
    337.14137      -1.10672
    337.17800       0.14334
    337.21463       1.14340
    337.25125      -1.73154
    337.28788       0.89352
    337.32450      -0.23142
    337.36113       1.64364
    337.39775       0.39370
    337.43438       1.01876
    337.47100       0.01882
    337.50763      -0.48112
    337.54426       0.64394
    337.58088       0.89400
    337.61751      -0.60594
    337.65413      -0.23088
    337.69076      -1.73082
    337.72738       0.51924
    337.76401      -0.10570
    337.80063       1.01937
    337.83726      -0.60557
    337.87389       0.14449
    337.91051       0.26955
    337.94714      -0.10539
    337.98376      -0.23033
    338.02039      -0.10527
    338.05701       0.51980
    338.09364      -0.10514
    338.13026      -0.73008
    338.16689       1.14498
    338.20352      -0.72996
    338.24014       0.14511
    338.27677      -0.47983
    338.31339      -0.85477
    338.35002      -1.35471
    338.38664      -1.35465
    338.42327      -0.10458
    338.45990       0.27048
    338.49652      -0.47946
    338.53315       0.27060
    338.56977       0.02067
    338.60640      -0.22927
    338.64302       0.64579
    338.67965      -0.35414
    338.71627      -0.97908
    338.75290      -0.22902
    338.78953      -0.35395
    338.82615      -0.85389
    338.86278      -0.47883
    338.89940       1.27124
    338.93603      -0.85370
    338.97265       0.52136
    339.00928       0.64643
    339.04590       1.52149
    339.08253      -0.85345
    339.11916      -0.10338
    339.15578       0.52168
    339.19241       0.02175
    339.22903       0.89681
    339.26566       0.27187
    339.30228      -0.35306
    339.33891      -0.10300
    339.37553       0.89707
    339.41216       0.39713
    339.44879       0.89720
    339.48541      -0.85274
    339.52204      -2.85267
    339.55866      -0.97761
    339.59529       0.64746
    339.63191       1.64752
    339.66854      -0.47741
    339.70516      -2.10235
    339.74179       1.52272
    339.77842       0.02278
    339.81504       2.64785
    339.85167       0.52291
    339.88829       0.89798
    339.92492      -1.72696
    339.96154      -0.60189
    339.99817      -1.22682
    340.03479      -0.47676
    340.07142      -0.22669
    340.10805       0.89837
    340.14467       0.89844
    340.18130      -0.72650
    340.21792       0.89857
    340.25455      -1.72636
    340.29117       0.02370
    340.32780       0.77377
    340.36442       1.02384
    340.40105       1.27390
    340.43768      -1.60103
    340.47430      -1.22596
    340.51093       2.14910
    340.54755       1.27417
    340.58418      -0.72576
    340.62080       0.02430
    340.65743      -0.97563
    340.69405      -1.35056
    340.73068       1.77451
    340.76731      -1.97543
    340.80393      -0.35036
    340.84056      -0.22529
    340.87718      -0.10022
    340.91381       1.14984
    340.95043       0.39991
    340.98706      -0.10002
    341.02368      -0.84995
    341.06031       1.27511
    341.09694       0.15018
    341.13356      -0.34975
    341.17019       0.65032
    341.20681      -0.47461
    341.24344      -0.84955
    341.28006      -0.84948
    341.31669      -1.47441
    341.35331       0.90066
    341.38994       0.15073
    341.42657       0.15080
    341.46319      -0.72413
    341.49982      -0.34907
    341.53644       0.27600
    341.57307      -1.09893
    341.60969       0.52614
    341.64632      -0.97379
    341.68294       1.52628
    341.71957      -0.34865
    341.75620       0.90142
    341.79282      -0.97351
    341.82945       0.52656
    341.86607      -1.59837
    341.90270      -1.09830
    341.93932      -0.09823
    341.97595       0.02683
    342.01257      -0.09810
    342.04920      -0.47303
    342.08583       0.77704
    342.12245      -0.47289
    342.15908       0.40218
    342.19570      -0.47275
    342.23233      -0.72267
    342.26895       2.02740
    342.30558      -0.22253
    342.34220       0.77754
    342.37883      -1.22239
    342.41546      -1.09732
    342.45208       1.40275
    342.48871       0.77782
    342.52533       2.27789
    342.56196      -0.59704
    342.59858      -0.22197
    342.63521      -0.09690
    342.67183      -0.22183
    342.70846       0.15324
    342.74509      -0.47168
    342.78171      -0.59661
    342.81834      -0.72154
    342.85496       0.77853
    342.89159       1.52860
    342.92821      -0.09633
    342.96484      -0.34625
    343.00147      -2.72118
    343.03809      -0.09611
    343.07472       0.77896
    343.11134      -1.22097
    343.14797      -1.09590
    343.18459      -0.34582
    343.22122      -1.09575
    343.25784       1.65432
    343.29447      -1.47061
    343.33110      -0.47053
    343.36772       0.52954
    343.40435      -0.84539
    343.44097      -0.47032
    343.47760      -1.97024
    343.51422       0.77983
    343.55085      -0.09510
    343.58747       0.40497
    343.62410       0.40505
    343.66073       0.03012
    343.69735       1.53019
    343.73398       0.90527
    343.77060       0.03034
    343.80723       1.03041
    343.84385      -0.34451
    343.88048      -1.09444
    343.91710       0.53063
    343.95373      -0.59429
    343.99036       0.90578
    344.02698      -0.71914
    344.06361      -0.34407
    344.10023       0.65600
    344.13686      -0.21892
    344.17348      -0.34385
    344.21011      -0.71878
    344.24673      -0.84370
    344.28336      -0.21863
    344.31999       0.15645
    344.35661       0.40652
    344.39324       0.28160
    344.42986      -0.71833
    344.46649      -0.21825
    344.50311      -0.59318
    344.53974      -0.09310
    344.57636       1.03197
    344.61299      -1.34296
    344.64962      -2.46788
    344.68624      -0.34281
    344.72287      -0.96773
    344.75949      -0.84266
    344.79612      -0.21758
    344.83274      -0.34250
    344.86937       1.28257
    344.90599       2.40765
    344.94262       0.03272
    344.97925      -0.09220
    345.01587      -1.34213
    345.05250      -0.34205
    345.08912       1.28302
    345.12575      -0.59190
    345.16237       0.53318
    345.19900      -1.59175
    345.23562       0.28333
    345.27225       0.53340
    345.30888       0.65848
    345.34550      -0.46644
    345.38213      -0.59137
    345.41875       0.40871
    345.45538       0.28379
    345.49200      -0.21614
    345.52863      -0.96606
    345.56525      -0.09098
    345.60188       1.15909
    345.63851      -0.34083
    345.67513       0.15925
    345.71176       0.53432
    345.74838      -0.34060
    345.78501      -0.46552
    345.82163      -0.46545
    345.85826      -1.59037
    345.89488      -0.59029
    345.93151      -0.71521
    345.96814      -0.71514
    346.00476       0.40994
    346.04139      -0.08998
    346.07801       0.66010
    346.11464       0.03517
    346.15126       0.16025
    346.18789      -0.33967
    346.22451       0.03541
    346.26114       1.16049
    346.29777      -0.58944
    346.33439       0.03564
    346.37102       0.03572
    346.40764      -0.83920
    346.44427       1.53588
    346.48089      -0.71405
    346.51752       0.28603
    346.55414      -0.83889
    346.59077      -1.46381
    346.62740      -0.71373
    346.66402      -0.21365
    346.70065       2.03643
    346.73727      -0.58849
    346.77390       1.66158
    346.81052       0.16166
    346.84715      -0.21326
    346.88377       0.53682
    346.92040       0.53690
    346.95703       0.41198
    346.99365       0.53706
    347.03028       0.91214
    347.06690       0.03722
    347.10353       0.16230
    347.14015      -0.33762
    347.17678       1.03746
    347.21340       0.16254
    347.25003       0.41262
    347.28666       0.16270
    347.32328       1.53778
    347.35991      -1.96214
    347.39653       1.41294
    347.43316      -0.21198
    347.46978      -0.33690
    347.50641       0.53818
    347.54304       0.91326
    347.57966       1.28834
    347.61629       0.53842
    347.65291      -0.08650
    347.68954      -0.33642
    347.72616      -0.83634
    347.76279      -1.46126
    347.79941       0.16382
    347.83604      -1.46110
    347.87267       1.03898
    347.90929       1.41406
    347.94592       0.16414
    347.98254       0.91423
    348.01917       0.91431
    348.05579      -0.21061
    348.09242       0.03947
    348.12904       0.03955
    348.16567      -0.46037
    348.20230       0.41471
    348.23892      -0.08520
    348.27555      -0.58512
    348.31217       1.53996
    348.34880      -0.83496
    348.38542      -2.70988
    348.42205       0.16520
    348.45867      -0.83471
    348.49530       1.54037
    348.53193      -0.33455
    348.56855      -0.20947
    348.60518       0.79061
    348.64180      -0.33430
    348.67843       0.79078
    348.71505      -0.20914
    348.75168       2.16594
    348.78830      -0.20897
    348.82493      -0.08389
    348.86156       0.66619
    348.89818      -0.45873
    348.93481       0.54136
    348.97143      -0.08356
    349.00806      -3.08348
    349.04468      -0.20839
    349.08131       0.16669
    349.11793       1.79177
    349.15456      -0.70815
    349.19119       0.54194
    349.22781       0.66702
    349.26444      -1.45790
    349.30106      -0.83281
    349.33769       0.29227
    349.37431       0.16735
    349.41094       0.79244
    349.44756      -0.20748
    349.48419       0.41761
    349.52082       1.04269
    349.55744       0.04277
    349.59407       0.91786
    349.63069      -0.70706
    349.66732      -0.20697
    349.70394       0.41811
    349.74057       0.29319
    349.77719       0.41828
    349.81382       0.79336
    349.85045      -0.08155
    349.88707      -0.20647
    349.92370       0.91862
    349.96032       1.04370
    349.99695      -1.33122
    350.03357       0.16887
    350.07020       0.04395
    350.10682       0.91904
    350.14345      -0.33088
    350.18008      -1.20579
    350.21670       1.41929
    350.25333       0.79438
    350.28995       1.29446
    350.32658      -0.33045
    350.36320       0.66963
    350.39983       0.91972
    350.43645      -0.20520
    350.47308      -0.33011
    350.50971       0.41997
    350.54633       0.04506
    350.58296      -0.32985
    350.61958       1.04523
    350.65621      -0.70468
    350.69283       2.67040
    350.72946       0.79549
    350.76608       0.17057
    350.80271      -0.45434
    350.83934      -2.70425
    350.87596      -0.45417
    350.91259      -0.32908
    350.94921      -0.32900
    350.98584       0.04609
    351.02246      -0.20382
    351.05909      -0.32874
    351.09571      -0.20365
    351.13234       0.79644
    351.16897       1.92152
    351.20559      -0.57839
    351.24222      -0.82830
    351.27884       0.67178
    351.31547      -0.70313
    351.35209      -0.32804
    351.38872      -0.32796
    351.42534      -0.32787
    351.46197      -0.95278
    351.49860      -0.45270
    351.53522       1.42239
    351.57185       1.42248
    351.60847      -0.70243
    351.64510       0.17265
    351.68172      -0.95226
    351.71835       0.79783
    351.75497       0.17292
    351.79160       0.79800
    351.82823      -0.07691
    351.86485       0.17318
    351.90148       0.79827
    351.93810       0.54835
    351.97473       1.04844
    352.01135      -0.32647
    352.04798       0.29862
    352.08461      -0.57629
    352.12123      -0.32621
    352.15786      -0.07612
    352.19448       0.29897
    352.23111       0.79906
    352.26773      -2.07585
    352.30436       2.29923
    352.34098       1.04932
    352.37761       2.54941
    352.41424      -0.70050
    352.45086       0.17459
    352.48749      -1.20032
    352.52411       0.79977
    352.56074      -1.70015
    352.59736      -0.07506
    352.63399       0.92503
    352.67061      -0.44988
    352.70724      -0.69979
    352.74387      -0.94970
    352.78049      -1.44961
    352.81712      -1.69952
    352.85374      -0.94943
    352.89037       0.17566
    352.92699       0.30075
    352.96362      -0.57417
    353.00024       0.30092
    353.03687      -0.19899
    353.07350       2.17610
    353.11012       2.92619
    353.14675      -0.07372
    353.18337      -0.19863
    353.22000      -0.44854
    353.25662       1.05155
    353.29325      -0.69836
    353.32987      -0.57327
    353.36650      -0.82318
    353.40313       1.30191
    353.43975      -1.32300
    353.47638       0.55209
    353.51300       1.67718
    353.54963      -0.69773
    353.58625       0.17736
    353.62288       1.55245
    353.65950      -0.44746
    353.69613       0.42763
    353.73276       0.92772
    353.76938       0.67782
    353.80601       0.42791
    353.84263       0.05300
    353.87926      -1.44691
    353.91588      -0.57182
    353.95251      -0.69673
    353.98913      -0.69664
    354.02576      -1.07155
    354.06239      -0.07146
    354.09901      -0.32137
    354.13564      -0.57128
    354.17226      -0.69618
    354.20889       0.67891
    354.24551       0.17900
    354.28214       0.30409
    354.31876       0.67918
    354.35539       0.05427
    354.39202       0.42936
    354.42864       0.42946
    354.46527      -1.07045
    354.50189      -0.82036
    354.53852      -0.32027
    354.57514      -0.69518
    354.61177       0.80491
    354.64839      -0.69499
    354.68502       0.55510
    354.72165       1.43019
    354.75827      -0.06972
    354.79490      -0.19463
    354.83152      -1.06953
    354.86815      -1.19444
    354.90477       0.30565
    354.94140       0.55574
    354.97802      -0.31916
    355.01465      -1.19407
    355.05128       2.05602
    355.08790       0.30611
    355.12453      -1.81879
    355.16115       0.30630
    355.19778       0.80639
    355.23440      -1.06852
    355.27103       0.30658
    355.30765       0.30667
    355.34428      -0.69324
    355.38091       0.55686
    355.41753      -0.44305
    355.45416      -0.31796
    355.49078       0.80713
    355.52741       0.43223
    355.56403      -0.31768
    355.60066      -0.94259
    355.63728       1.05751
    355.67391       0.18260
    355.71054      -2.56731
    355.74716      -0.06721
    355.78379      -1.06712
    355.82041      -0.19203
    355.85704       1.30807
    355.89366      -0.31684
    355.93029       0.30826
    355.96691       0.30835
    356.00354       0.93344
    356.04017       0.05854
    356.07679       0.30863
    356.11342       0.68373
    356.15004      -0.81618
    356.18667       1.93391
    356.22329       0.43401
    356.25992      -1.19090
    356.29654      -0.44080
    356.33317      -0.19071
    356.36980       0.05938
    356.40642      -0.06552
    356.44305      -0.81543
    356.47967      -1.69033
    356.51630       0.43476
    356.55292      -0.44014
    356.58955      -0.44005
    356.62618       1.81005
    356.66280       1.56014
    356.69943      -0.31476
    356.73605      -0.43967
    356.77268       0.43543
    356.80930       0.31052
    356.84593       0.43562
    356.88255       1.06071
    356.91918       0.93581
    356.95581       0.81090
    356.99243      -0.68900
    357.02906      -1.31391
    357.06568      -0.68881
    357.10231       1.81128
    357.13893      -1.93862
    357.17556      -1.06353
    357.21218      -0.43843
    357.24881      -0.31334
    357.28544       2.31176
    357.32206      -0.43815
    357.35869      -0.56305
    357.39531      -0.31295
    357.43194       0.43714
    357.46856       0.43724
    357.50519       0.93733
    357.54181      -0.93757
    357.57844      -0.18748
    357.61507      -1.43738
    357.65169       1.06272
    357.68832      -0.18719
    357.72494      -0.31209
    357.76157      -0.68699
    357.79819       0.06310
    357.83482       1.43820
    357.87144      -1.18671
    357.90807      -0.18661
    357.94470       0.18849
    357.98132      -0.81142
    358.01795      -0.06132
    358.05457       0.18878
    358.09120       2.18887
    358.12782       0.43897
    358.16445      -0.68593
    358.20107       2.18916
    358.23770       0.31426
    358.27433       1.43936
    358.31095      -0.18555
    358.34758      -1.43545
    358.38420      -0.68535
    358.42083      -1.31026
    358.45745       0.18984
    358.49408       1.68994
    358.53070       1.44004
    358.56733       0.94013
    358.60396       0.69023
    358.64058       1.19033
    358.67721       0.44042
    358.71383      -0.93448
    358.75046      -1.93438
    358.78708       0.69072
    358.82371       0.44081
    358.86033      -0.05909
    358.89696      -0.43399
    358.93359       0.94111
    358.97021      -0.55880
    359.00684       1.06630
    359.04346      -0.18360
    359.08009       0.44150
    359.11671       0.06660
    359.15334      -0.18331
    359.18996       0.06679
    359.22659       0.56689
    359.26322       2.06699
    359.29984       0.06709
    359.33647      -1.80782
    359.37309       1.06728
    359.40972      -0.68262
    359.44634      -0.43252
    359.48297       0.06758
    359.51959      -0.30733
    359.55622      -1.43223
    359.59285       1.44287
    359.62947      -0.80703
    359.66610       0.69307
    359.70272      -0.55683
    359.73935       0.69327
    359.77597       1.31836
    359.81260      -1.68154
    359.84922      -0.55644
    359.88585      -0.30634
    359.92248       0.94376
    359.95910      -0.55614
    359.99573       0.31896
    360.03235      -0.55594
    360.06898       0.19415
    360.10560       1.06925
    360.14223       0.44435
    360.17885      -0.55555
    360.21548       1.19455
    360.25211       0.69465
    360.28873      -0.80525
    360.32536      -1.68015
    360.36198      -0.80505
    360.39861      -0.30495
    360.43523       0.07015
    360.47186       1.07025
    360.50848       0.07034
    360.54511       0.69544
    360.58174       0.32054
    360.61836       0.32064
    360.65499      -1.05426
    360.69161       0.69584
    360.72824       1.07094
    360.76486      -0.17896
    360.80149      -0.92886
    360.83812      -0.67876
    360.87474       0.82134
    360.91137      -0.17856
    360.94799       0.57154
    360.98462       1.57164
    361.02124      -0.05326
    361.05787       0.94684
    361.09449       0.44694
    361.13112       0.44704
    361.16775       0.19714
    361.20437      -0.80276
    361.24100      -1.42766
    361.27762      -0.67756
    361.31425       1.57254
    361.35087       1.07264
    361.38750      -1.17726
    361.42412      -0.30216
    361.46075      -0.92706
    361.49738      -0.55196
    361.53400       1.07315
    361.57063       0.32325
    361.60725      -0.80165
    361.64388       0.44845
    361.68050       1.19855
    361.71713      -1.92635
    361.75375       0.82375
    361.79038       0.19885
    361.82701       1.57395
    361.86363      -0.30095
    361.90026      -0.42585
    361.93688      -0.42575
    361.97351      -1.05065
    362.01013      -0.55054
    362.04676       0.07456
    362.08338       1.32466
    362.12001      -0.55024
    362.15664      -0.30014
    362.19326      -0.55004
    362.22989       0.07506
    362.26651      -0.17484
    362.30314       2.45027
    362.33976       0.32537
    362.37639       0.07547
    362.41301      -1.42443
    362.44964       0.95067
    362.48627       0.70077
    362.52289       0.07587
    362.55952       0.45098
    362.59614      -2.17392
    362.63277      -0.79882
    362.66939      -1.67372
    362.70602      -0.67362
    362.74264      -0.04852
    362.77927       1.20159
    362.81590       0.82669
    362.85252       0.32679
    362.88915       0.57689
    362.92577       0.32699
    362.96240      -0.04790
    362.99902       1.20220
    363.03565      -1.17270
    363.07227       1.45240
    363.10890      -0.42250
    363.14553       0.82761
    363.18215       0.20271
    363.21878      -0.79719
    363.25540       0.20291
    363.29203      -0.42199
    363.32865       0.07812
    363.36528      -1.04678
    363.40190      -1.79668
    363.43853      -0.29658
    363.47516      -0.04647
    363.51178      -1.42137
    363.54841      -0.29627
    363.58503      -0.92117
    363.62166      -0.42106
    363.65828       0.82904
    363.69491       1.07914
    363.73153       1.20424
    363.76816       0.07935
    363.80479      -0.92055
    363.84141      -0.67045
    363.87804       0.82966
    363.91466      -0.42024
    363.95129      -1.67014
    363.98791      -0.92004
    364.02454       0.08007
    364.06116       0.08017
    364.09779       0.20527
    364.13442       1.83038
    364.17104      -1.04452
    364.20767       0.08058
    364.24429       1.20569
    364.28092       0.83079
    364.31754       0.33089
    364.35417      -0.41900
    364.39079       2.33110
    364.42742       0.33120
    364.46405      -0.29369
    364.50067      -1.16859
    364.53730      -0.04349
    364.57392      -0.41838
    364.61055       0.83172
    364.64717       0.70682
    364.68380       0.70693
    364.72042      -1.04297
    364.75705       0.45713
    364.79368      -0.16776
    364.83030      -1.41766
    364.86693       1.20744
    364.90355       0.70755
    364.94018      -1.29235
    364.97680       0.45776
    365.01343      -1.66714
    365.05005       1.95796
    365.08668      -0.54193
    365.12331       0.58317
    365.15993      -0.16673
    365.19656       2.45838
    365.23318       1.20848
    365.26981       0.08359
    365.30643      -0.04131
    365.34306      -0.04121
    365.37969      -0.54110
    365.41631       0.33400
    365.45294      -1.04089
    365.48956      -1.41579
    365.52619      -0.41568
    365.56281      -1.29058
    365.59944       0.70952
    365.63606       0.33463
    365.67269       0.08473
    365.70932       1.08484
    365.74594      -0.41506
    365.78257       0.08505
    365.81919       0.71015
    365.85582      -1.16475
    365.89244      -0.53964
    365.92907       0.08546
    365.96569      -0.28943
    366.00232       0.46067
    366.03895       0.33578
    366.07557       1.58588
    366.11220      -0.28901
    366.14882      -0.53891
    366.18545       0.58620
    366.22207      -0.66370
    366.25870      -0.41360
    366.29532      -1.03849
    366.33195       1.21161
    366.36858      -0.66328
    366.40520       0.21182
    366.44183       0.83693
    366.47845       0.46203
    366.51508       0.08714
    366.55170      -1.66276
    366.58833       0.71235
    366.62495       0.08745
    366.66158      -0.53744
    366.69821      -0.41234
    366.73483       1.21277
    366.77146       1.71287
    366.80808      -0.91202
    366.84471       1.58808
    366.88133       1.21319
    366.91796       0.71329
    366.95458      -1.41160
    366.99121       0.71350
    367.02784      -0.16139
    367.06446      -0.53628
    367.10109      -0.16118
    367.13771      -0.28607
    367.17434       1.58903
    367.21096       0.08914
    367.24759      -1.28576
    367.28421       0.71435
    367.32084      -0.03555
    367.35747       0.58956
    367.39409       0.46466
    367.43072       0.46477
    367.46734       0.83988
    367.50397      -0.16002
    367.54059      -1.28491
    367.57722       1.34019
    367.61384       0.34030
    367.65047       1.46540
    367.68710      -0.78449
    367.72372      -0.15938
    367.76035      -1.90928
    367.79697      -0.78417
    367.83360       0.96593
    367.87022      -1.90896
    367.90685       1.59114
    367.94347      -0.65875
    367.98010       1.34136
    368.01673       0.21646
    368.05335      -0.78343
    368.08998      -0.28333
    368.12660       2.09178
    368.16323      -1.90811
    368.19985       0.09199
    368.23648       0.21710
    368.27310       0.59220
    368.30973      -0.65769
    368.34636       0.09242
    368.38298       0.09252
    368.41961       0.59263
    368.45623       0.21773
    368.49286      -1.90716
    368.52948      -0.65705
    368.56611      -0.78195
    368.60273      -0.90684
    368.63936       1.96827
    368.67599       0.09337
    368.71261       0.46848
    368.74924       0.21858
    368.78586       1.34369
    368.82249       0.96880
    368.85911       0.09390
    368.89574      -0.90599
    368.93236      -0.78088
    368.96899      -0.65578
    369.00562       0.09433
    369.04224      -0.28056
    369.07887       0.09454
    369.11549       0.59465
    369.15212      -0.40524
    369.18874      -0.78014
    369.22537       0.71997
    369.26199       0.47008
    369.29862      -0.02982
    369.33525       0.59529
    369.37187       0.59540
    369.40850      -0.15450
    369.44512       0.84561
    369.48175      -0.02928
    369.51837      -1.15418
    369.55500      -1.65407
    369.59162       1.47104
    369.62825      -1.15386
    369.66488      -0.90375
    369.70150       0.22136
    369.73813      -0.15354
    369.77475      -2.40343
    369.81138      -0.15332
    369.84800       0.09678
    369.88463       0.72189
    369.92126       0.47200
    369.95788      -1.15290
    369.99451       0.47221
    370.03113      -0.15268
    370.06776      -0.90257
    370.10438       1.09753
    370.14101      -0.90236
    370.17763      -0.27725
    370.21426      -1.27715
    370.25089      -1.27704
    370.28751      -1.02693
    370.32414       0.59817
    370.36076       0.22328
    370.39739       0.22339
    370.43401      -1.15150
    370.47064      -0.90140
    370.50726       0.34871
    370.54389       0.47382
    370.58052      -0.65107
    370.61714      -0.52597
    370.65377      -0.02586
    370.69039      -0.77575
    370.72702       0.22435
    370.76364      -0.65054
    370.80027      -1.15043
    370.83689      -1.02532
    370.87352       0.72478
    370.91015      -2.02511
    370.94677      -0.65000
    370.98340      -1.02489
    371.02002      -0.89979
    371.05665       0.22532
    371.09327       0.47543
    371.12990       1.35054
    371.16652      -0.27436
    371.20315      -0.89925
    371.23978      -0.27414
    371.27640      -0.64903
    371.31303      -1.14893
    371.34965      -1.39882
    371.38628      -0.02371
    371.42290       0.35140
    371.45953       0.35150
    371.49615       1.35161
    371.53278      -1.64828
    371.56941      -1.27317
    371.60603      -1.27307
    371.64266      -1.64796
    371.67928      -0.14785
    371.71591       0.47726
    371.75253       0.72736
    371.78916      -0.52253
    371.82578       0.10258
    371.86241      -0.39731
    371.89904       0.85279
    371.93566       1.35290
    371.97229       1.35301
    372.00891      -0.27188
    372.04554       0.60323
    372.08216       0.22833
    372.11879      -0.52156
    372.15541       0.35355
    372.19204      -0.64634
    372.22867       0.10376
    372.26529      -0.77113
    372.30192      -1.14602
    372.33854       1.10409
    372.37517       0.97920
    372.41179      -1.27070
    372.44842       0.47941
    372.48504      -0.39548
    372.52167      -0.02037
    372.55830       0.22974
    372.59492       0.97984
    372.63155       0.72995
    372.66817      -0.51994
    372.70480       0.23017
    372.74142      -0.39472
    372.77805      -0.39462
    372.81467      -1.39451
    372.85130       0.60560
    372.88793      -1.64429
    372.92455      -1.39418
    372.96118      -1.14408
    372.99780       0.35603
    373.03443       0.60614
    373.07105      -0.26875
    373.10768      -0.64364
    373.14430       1.48146
    373.18093      -0.01843
    373.21756      -1.14332
    373.25418      -0.51821
    373.29081      -0.76810
    373.32743       1.23200
    373.36406      -0.26789
    373.40068      -1.51778
    373.43731       1.60733
    373.47393      -0.26756
    373.51056       1.73254
    373.54719      -0.01735
    373.58381      -1.01724
    373.62044      -0.51713
    373.65706      -1.39202
    373.69369      -0.64191
    373.73031       0.60819
    373.76694      -0.39170
    373.80356       0.73341
    373.84019       0.48352
    373.87682       0.60863
    373.91344      -1.64127
    373.95007      -1.01616
    373.98669      -0.14105
    374.02332      -1.14094
    374.05994       2.60917
    374.09657       0.48428
    374.13319      -0.39062
    374.16982      -1.01551
    374.20645      -2.76540
    374.24307       3.73471
    374.27970       1.35982
    374.31632      -0.26507
    374.35295       0.11003
    374.38957      -1.63986
    374.42620      -0.13975
    374.46283       0.11036
    374.49945      -1.51453
    374.53608       0.61058
    374.57270      -1.38932
    374.60933       0.48579
    374.64595      -0.38910
    374.68258       1.23601
    374.71920      -2.26388
    374.75583       0.61123
    374.79246      -0.13867
    374.82908       0.23644
    374.86571       0.61155
    374.90233      -0.26334
    374.93896       0.73677
    374.97558      -0.38812
    375.01221       0.48698
    375.04883       0.98709
    375.08546      -0.51280
    375.12209       1.23731
    375.15871      -0.51258
    375.19534       0.11253
    375.23196       0.61263
    375.26859      -0.88726
    375.30521      -1.13715
    375.34184      -0.63704
    375.37846       0.36307
    375.41509       1.11318
    375.45172       0.23828
    375.48834       0.86339
    375.52497      -0.13650
    375.56159      -0.01139
    375.59822       0.73872
    375.63484      -0.88617
    375.67147      -0.88607
    375.70809      -0.01096
    375.74472      -1.13585
    375.78135      -0.13574
    375.81797       0.61437
    375.85460      -0.63552
    375.89122      -2.38541
    375.92785      -1.38531
    375.96447       0.23980
    376.00110       0.11491
    376.03772       0.74002
    376.07435       0.99013
    376.11098      -0.38476
    376.14760       0.11534
    376.18423      -0.13455
    376.22085       1.86556
    376.25748       1.99067
    376.29410       0.24078
    376.33073      -0.63411
    376.36735      -2.13401
    376.40398       2.61610
    376.44061      -1.38379
    376.47723      -0.88368
    376.51386      -0.38357
    376.55048       0.24154
    376.58711       0.24165
    376.62373       0.74175
    376.66036       0.49186
    376.69698      -0.00803
    376.73361       0.36708
    376.77024       0.24219
    376.80686      -2.13270
    376.84349      -0.63260
    376.88011       0.36751
    376.91674      -0.88238
    376.95336       0.61773
    376.98999       1.24284
    377.02661       2.36795
    377.06324       0.86805
    377.09987      -1.75684
    377.13649      -0.50673
    377.17312      -0.50662
    377.20974      -0.50651
    377.24637      -1.50640
    377.28299      -0.38129
    377.31962       1.99381
    377.35624      -1.13108
    377.39287       0.74403
    377.42950       0.49414
    377.46612       0.11925
    377.50275       0.49436
    377.53937      -1.50554
    377.57600       0.49457
    377.61262       0.49468
    377.64925      -1.63021
    377.68587      -0.25510
    377.72250       0.99501
    377.75913      -0.87989
    377.79575      -0.50478
    377.83238       1.74533
    377.86900       0.49544
    377.90563      -1.37945
    377.94225       0.74566
    377.97888      -0.12924
    378.01550       0.37087
    378.05213       1.12098
    378.08876      -0.25391
    378.12538       0.62120
    378.16201       0.24631
    378.19863      -0.00359
    378.23526      -0.12848
    378.27188      -1.12837
    378.30851      -0.37826
    378.34513      -2.12815
    378.38176       1.24696
    378.41839       0.12206
    378.45501      -1.50283
    378.49164       0.74728
    378.52826      -0.12761
    378.56489       2.74750
    378.60151       0.99760
    378.63814      -0.75229
    378.67476       0.87282
    378.71139       0.12293
    378.74802      -0.62696
    378.78464       0.74815
    378.82127      -1.25175
    378.85789      -0.37664
    378.89452       0.49847
    378.93114       1.62358
    378.96777       0.49869
    379.00440       0.24880
    379.04102      -0.25110
    379.07765      -1.75099
    379.11427      -2.62588
    379.15090      -2.25077
    379.18752      -1.00066
    379.22415      -0.50056
    379.26077       1.37455
    379.29740       1.12466
    379.33403       1.74977
    379.37065      -0.37512
    379.40728      -0.37502
    379.44390      -1.49991
    379.48053       0.50020
    379.51715      -0.24969
    379.55378      -0.62458
    379.59040       1.50052
    379.62703      -0.74937
    379.66366      -1.87426
    379.70028      -0.99915
    379.73691       0.87596
    379.77353       1.25106
    379.81016      -1.87383
    379.84678      -1.12372
    379.88341       0.37639
    379.92003       0.87650
    379.95666       0.87660
    379.99329      -0.24829
    380.02991       0.87682
    380.06654      -0.37307
    380.10316       1.12704
    380.13979       0.50214
    380.17641       0.62725
    380.21304       0.25236
    380.24966      -0.12253
    380.28629      -0.87242
    380.32292      -1.99732
    380.35954       0.12779
    380.39617      -0.12210
    380.43279       0.12801
    380.46942      -0.24689
    380.50604       0.37822
    380.54267       0.00333
    380.57929       0.25344
    380.61592      -0.37145
    380.65255       0.25365
    380.68917       1.12876
    380.72580      -0.87113
    380.76242       0.37898
    380.79905       0.00408
    380.83567      -1.87081
    380.87230      -0.37070
    380.90892      -0.87059
    380.94555       0.12951
    380.98218      -1.99538
    381.01880       0.00473
    381.05543      -1.62016
    381.09205       0.62994
    381.12868       0.88005
    381.16530       0.88016
    381.20193       0.50527
    381.23855       1.63037
    381.27518       0.25548
    381.31181       1.50559
    381.34843      -0.11930
    381.38506       1.63080
    381.42168      -2.61909
    381.45831      -0.99398
    381.49493       0.38113
    381.53156      -1.36877
    381.56818      -0.49366
    381.60481      -1.11855
    381.64144      -0.99344
    381.67806       0.75666
    381.71469       2.13177
    381.75131       0.25688
    381.78794       0.63199
    381.82456       0.00709
    381.86119       1.00720
    381.89781      -1.49269
    381.93444       0.63242
    381.97107       0.63252
    382.00769       0.88263
    382.04432      -0.74226
    382.08094       0.25784
    382.11757       0.13295
    382.15419      -1.86694
    382.19082      -1.24183
    382.22744      -1.99173
    382.26407      -2.11662
    382.30070      -0.74151
    382.33732       0.00859
    382.37395      -1.99130
    382.41057      -0.11619
    382.44720       0.38392
    382.48382       0.00902
    382.52045      -0.11587
    382.55707      -0.36576
    382.59370       0.00934
    382.63033      -0.24055
    382.66695      -1.36544
    382.70358      -0.86534
    382.74020       0.38477
    382.77683      -0.24012
    382.81345       0.00998
    382.85008      -1.11491
    382.88670       1.38520
    382.92333      -0.11469
    382.95996      -0.36459
    382.99658       0.26052
    383.03321      -0.61437
    383.06983      -0.73927
    383.10646       0.51084
    383.14308       0.38595
    383.17971       0.38605
    383.21634       1.01116
    383.25296      -0.73873
    383.28959       1.38637
    383.32621       0.01148
    383.36284      -0.61341
    383.39946      -0.36331
    383.43609       0.88680
    383.47271       0.01191
    383.50934       0.88701
    383.54597      -1.86288
    383.58259       1.26222
    383.61922      -0.73767
    383.65584       1.13744
    383.69247       0.26254
    383.72909       0.51265
    383.76572       1.01276
    383.80234       0.51286
    383.83897       0.26297
    383.87560       0.26308
    383.91222      -0.11182
    383.94885      -0.48671
    383.98547       0.51339
    384.02210      -0.36150
    384.05872       0.26361
    384.09535       0.26371
    384.13197      -0.36118
    384.16860      -1.48607
    384.20523       1.01403
    384.24185      -1.11086
    384.27848       1.76424
    384.31510       0.38935
    384.35173       0.76446
    384.38835       1.88956
    384.42498       1.01467
    384.46160       1.26477
    384.49823       1.26488
    384.53486       1.38999
    384.57148       0.89009
    384.60811      -0.73480
    384.64473       0.89030
    384.68136      -1.60959
    384.71798      -0.35949
    384.75461       0.26562
    384.79123       0.14073
    384.82786       1.14083
    384.86449       0.64094
    384.90111       1.64104
    384.93774       0.39115
    384.97436       0.76626
    385.01099      -0.10864
    385.04761       0.76647
    385.08424       1.64157
    385.12086       1.01668
    385.15749      -1.35822
    385.19412       0.89189
    385.23074      -0.98301
    385.26737      -0.10790
    385.30399       1.01721
    385.34062      -0.73269
    385.37724       0.39242
    385.41387      -0.10748
    385.45049       1.14263
    385.48712       0.39273
    385.52375      -0.35716
    385.56037       1.64294
    385.59700       1.14305
    385.63362      -0.10685
    385.67025       0.76826
    385.70687      -0.10664
    385.74350      -0.98153
    385.78012      -0.85643
    385.81675       0.51868
    385.85338      -0.35622
    385.89000      -0.73111
    385.92663      -1.10601
    385.96325      -3.10590
    385.99988      -1.10580
    386.03650       0.51931
    386.07313       1.14441
    386.10975       0.14452
    386.14638       0.76962
    386.18301       0.64473
    386.21963       1.51983
    386.25626       0.26994
    386.29288      -0.60496
    386.32951      -0.60485
    386.36613       0.77025
    386.40276       1.14536
    386.43938      -0.10454
    386.47601       0.77057
    386.51264       0.14567
    386.54926       0.27078
    386.58589       1.02088
    386.62251      -0.10402
    386.65914      -0.85391
    386.69576      -0.85381
    386.73239      -0.60370
    386.76901       1.14640
    386.80564      -0.60349
    386.84227       1.27161
    386.87889       0.14672
    386.91552       0.02182
    386.95214       1.02192
    386.98877      -0.10297
    387.02539       1.89713
    387.06202       0.27224
    387.09864       0.14734
    387.13527      -0.35256
    387.17190       0.14755
    387.20852       1.02265
    387.24515       1.02276
    387.28177      -1.47714
    387.31840       0.77297
    387.35502       0.52307
    387.39165       2.14817
    387.42827       0.02328
    387.46490       0.77338
    387.50153       0.39848
    387.53815       0.14859
    387.57478       0.52369
    387.61140      -0.60120
    387.64803       0.64890
    387.68465      -0.72600
    387.72128      -1.10089
    387.75791      -0.47579
    387.79453      -0.47569
    387.83116      -1.35058
    387.86778      -0.97548
    387.90441       0.89963
    387.94103      -1.10027
    387.97766       0.14983
    388.01428      -0.35006
    388.05091       0.40004
    388.08754       0.15014
    388.12416      -0.09975
    388.16079      -0.22465
    388.19741       0.27545
    388.23404       0.02556
    388.27066      -0.09934
    388.30729       0.27576
    388.34391      -1.72414
    388.38054       1.40097
    388.41717      -1.47393
    388.45379       0.40117
    388.49042      -0.22372
    388.52704      -0.72362
    388.56367       1.65148
    388.60029       0.15159
    388.63692       0.27669
    388.67354       0.52679
    388.71017       1.77689
    388.74680       1.90200
    388.78342       1.65210
    388.82005       1.27720
    388.85667       0.52731
    388.89330       1.15241
    388.92992       1.77751
    388.96655       0.52761
    389.00317      -1.09728
    389.03980      -0.09718
    389.07643      -1.09708
    389.11305       0.77802
    389.14968      -1.34687
    389.18630       2.90323
    389.22293      -0.47167
    389.25955       0.27843
    389.29618      -0.97146
    389.33280       1.02864
    389.36943      -0.22126
    389.40606       1.27884
    389.44268      -0.34606
    389.47931       1.02905
    389.51593      -0.34585
    389.55256       1.52925
    389.58918       2.02935
    389.62581       0.40445
    389.66243      -0.47044
    389.69906      -1.97034
    389.73569       0.15476
    389.77231       1.02986
    389.80894       0.90496
    389.84556       1.53007
    389.88219       1.65517
    389.91881       0.65527
    389.95544      -0.34463
    389.99206       1.53047
    390.02869       0.15557
    390.06532       1.78068
    390.10194       0.40578
    390.13857       0.03088
    390.17519      -1.84402
    390.21182       0.28108
    390.24844      -0.34382
    390.28507       1.15628
    390.32169      -1.21861
    390.35832       1.03149
    390.39495      -1.59341
    390.43157       0.40669
    390.46820      -1.21821
    390.50482       0.28189
    390.54145      -0.84301
    390.57807       1.15709
    390.61470       0.78219
    390.65132       1.40730
    390.68795       1.40740
    390.72458       1.78250
    390.76120       1.78260
    390.79783      -1.09230
    390.83445      -2.21720
    390.87108      -0.96710
    390.90770       0.53300
    390.94433      -0.21690
    390.98095       0.40820
    391.01758      -0.34170
    391.05421      -0.71660
    391.09083      -0.46650
    391.12746      -0.21640
    391.16408      -0.09129
    391.20071      -0.84119
    391.23733       0.78391
    391.27396       0.90901
    391.31058      -0.21589
    391.34721       1.78421
    391.38384      -0.46569
    391.42046      -0.21559
    391.45709       0.65951
    391.49371      -0.71539
    391.53034       0.53471
    391.56696       2.53481
    391.60359      -0.09009
    391.64021       0.53501
    391.67684      -0.96489
    391.71347       0.03521
    391.75009      -0.83969
    391.78672       0.91041
    391.82334      -0.08949
    391.85997      -0.58939
    391.89659       0.78571
    391.93322       1.16081
    391.96984       0.28591
    392.00647       0.28601
    392.04310      -1.33890
    392.07972      -0.08880
    392.11635       0.91130
    392.15297      -1.08860
    392.18960       0.53650
    392.22622      -0.58840
    392.26285      -0.83830
    392.29948       0.91180
    392.33610      -2.21310
    392.37273       0.91200
    392.40935      -0.96290
    392.44598      -0.71280
    392.48260      -2.33770
    392.51923      -0.33761
    392.55585       0.78749
    392.59248       0.66259
    392.62911      -0.21231
    392.66573       0.16279
    392.70236       1.91289
    392.73898       0.53799
    392.77561       1.03809
    392.81223       0.41318
    392.84886       1.16328
    392.88548       0.53838
    392.92211       0.28848
    392.95874       0.28858
    392.99536      -0.96132
    393.03199       0.41378
    393.06861      -0.33613
    393.10524       1.03897
    393.14186       1.16407
    393.17849       1.03917
    393.21511       0.91427
    393.25174       0.91437
    393.28837      -0.33554
    393.32499       0.41456
    393.36162      -0.71034
    393.39824       0.78976
    393.43487       0.91486
    393.47149       0.66495
    393.50812       2.16505
    393.54474       0.54015
    393.58137       0.04025
    393.61800      -0.83466
    393.65462       0.16544
    393.69125      -1.08446
    393.72787       2.04064
    393.76450      -0.33427
    393.80112      -0.45917
    393.83775      -0.45907
    393.87437       0.29103
    393.91100       1.79112
    393.94763       0.41622
    393.98425       0.41632
    394.02088      -1.83358
    394.05750      -1.20849
    394.09413      -0.58339
    394.13075       0.29171
    394.16738       0.66681
    394.20400       1.29190
    394.24063       0.54200
    394.27726      -0.45790
    394.31388       1.29219
    394.35051      -0.08271
    394.38713       0.41739
    394.42376      -0.45752
    394.46038       0.29258
    394.49701       0.54268
    394.53363       1.54277
    394.57026      -0.33213
    394.60689      -0.33203
    394.64351      -0.83194
    394.68014       0.54316
    394.71676      -0.08174
    394.75339       0.04335
    394.79001      -0.58155
    394.82664       0.16854
    394.86326      -0.58136
    394.89989      -0.58126
    394.93652      -1.33117
    394.97314      -0.20607
    395.00977      -1.45598
    395.04639       1.29412
    395.08302      -0.33078
    395.11964       0.41931
    395.15627      -0.33059
    395.19289      -0.45550
    395.22952      -0.58040
    395.26615      -0.45530
    395.30277       0.91979
    395.33940      -0.58011
    395.37602      -0.95502
    395.41265      -0.32992
    395.44927       1.67017
    395.48590       0.67027
    395.52252      -0.32964
    395.55915       0.04546
    395.59578       0.04555
    395.63240       0.17065
    395.66903       1.04574
    395.70565       0.42084
    395.74228       1.54594
    395.77890      -0.45397
    395.81553      -0.57888
    395.85215      -0.57878
    395.88878       0.67131
    395.92541      -0.07859
    395.96203       0.42150
    395.99866      -2.20340
    396.03528      -1.07831
    396.07191      -1.20321
    396.10853       0.92188
    396.14516      -0.20302
    396.18178      -0.20293
    396.21841       0.67217
    396.25504       1.17226
    396.29166       0.17236
    396.32829       0.42245
    396.36491      -2.95246
    396.40154      -1.20236
    396.43816      -0.45227
    396.47479      -0.57717
    396.51141      -0.70208
    396.54804       0.04801
    396.58467      -0.45189
    396.62129       1.42320
    396.65792       0.54830
    396.69454      -0.95161
    396.73117      -0.20152
    396.76779       0.79858
    396.80442       0.17367
    396.84105       0.79876
    396.87767       0.92386
    396.91430      -0.57605
    396.95092       1.54905
    396.98755      -0.45086
    397.02417      -0.07577
    397.06080      -0.45068
    397.09742       0.67442
    397.13405      -1.32549
    397.17068       0.17460
    397.20730      -1.95030
    397.24393      -1.45021
    397.28055      -0.45012
    397.31718      -0.95002
    397.35380       0.17507
    397.39043      -0.32484
    397.42705       1.80026
    397.46368       0.17535
    397.50031       0.55044
    397.53693       0.05053
    397.57356       0.42563
    397.61018       0.80072
    397.64681       0.42581
    397.68343      -1.82410
    397.72006      -0.69900
[truncated: 59,081 more chars]
