# Supplementary material for: Solvent Controlled Generation of Spin Active Polarons in Two-Dimensional Material under UV Light Irradiation
Source: J Am Chem Soc. 2024 May 2;146(22):15010–8. doi: 10.1021/jacs.3c13296 (PMC11157526; doi:10.1021/jacs.3c13296)
Supplement: Supplementary file 1 — ja3c13296_si_001.zip [file ja3c13296_si_001.zip › Data_archive/EPR-raw-data/Figure-2a-RAW-data.txt]

waves=60 length=8192 data=CH1/2 
title= ~
sample= GF dispersed in benzene, T = 90K
comment= Sequence: CH1 data Wave 1-5 under dark, data Wave 6-20 under light, data Wave 21-60 in dark
date= 2022/05/02~12:43
cf325.000 st30 rmfirst fq100.00 md0.5x1
am3.00x100 tc0.03 uF9081.989000 MHz uP0.99800    mW 
accumu= 1
===== CH1 data Wave No.1 ===== 
mT            Intensity 
    300.00000      -2.38188
    300.00610       0.99312
    300.01221      -1.25688
    300.01831      -0.75688
    300.02442       0.49312
    300.03052      -0.63188
    300.03663       2.36812
    300.04273      -1.00688
    300.04883       3.74312
    300.05494       0.24312
    300.06104       2.11812
    300.06715       4.74312
    300.07325       3.36812
    300.07936       7.24312
    300.08546       6.36812
    300.09156       9.49312
    300.09767      11.74312
    300.10377      14.49312
    300.10988      14.86812
    300.11598      16.99312
    300.12209      19.86812
    300.12819      22.74312
    300.13429      21.49312
    300.14040      24.74312
    300.14650      22.24312
    300.15261      24.86812
    300.15871      21.86812
    300.16482      20.99312
    300.17092      21.36812
    300.17702      20.49312
    300.18313      20.24312
    300.18923      22.61812
    300.19534      19.11812
    300.20144      21.99312
    300.20754      21.49312
    300.21365      23.74312
    300.21975      25.36812
    300.22586      27.99312
    300.23196      31.36812
    300.23807      29.24312
    300.24417      32.24312
    300.25027      30.11812
    300.25638      27.11812
    300.26248      29.74312
    300.26859      30.36812
    300.27469      29.36812
    300.28080      29.74312
    300.28690      31.86812
    300.29300      27.99312
    300.29911      29.74312
    300.30521      27.36812
    300.31132      29.36812
    300.31742      29.74312
    300.32353      27.74312
    300.32963      28.61812
    300.33573      25.11812
    300.34184      25.86812
    300.34794      26.11812
    300.35405      20.11812
    300.36015      23.11812
    300.36626      19.24312
    300.37236      20.36812
    300.37846      18.36812
    300.38457      18.99312
    300.39067      18.86812
    300.39678      18.49312
    300.40288      19.24312
    300.40899      19.74312
    300.41509      19.99312
    300.42119      22.36812
    300.42730      23.36812
    300.43340      21.61812
    300.43951      24.61812
    300.44561      24.49312
    300.45172      21.49312
    300.45782      22.36812
    300.46392      20.49312
    300.47003      18.99312
    300.47613      20.24312
    300.48224      20.74312
    300.48834      22.99312
    300.49445      19.49312
    300.50055      24.49312
    300.50665      20.11812
    300.51276      23.11812
    300.51886      23.24312
    300.52497      24.36812
    300.53107      24.74312
    300.53717      24.24312
    300.54328      27.74312
    300.54938      27.24312
    300.55549      25.49312
    300.56159      29.36812
    300.56770      26.99312
    300.57380      29.49312
    300.57990      27.86812
    300.58601      29.61812
    300.59211      25.86812
    300.59822      25.99312
    300.60432      27.61812
    300.61043      25.11812
    300.61653      27.99312
    300.62263      29.74312
    300.62874      29.24312
    300.63484      34.99312
    300.64095      33.11812
    300.64705      33.74312
    300.65316      33.49312
    300.65926      33.11812
    300.66536      36.99312
    300.67147      31.24312
    300.67757      35.24312
    300.68368      32.36812
    300.68978      34.36812
    300.69589      35.11812
    300.70199      32.24312
    300.70809      31.61812
    300.71420      32.61812
    300.72030      30.36812
    300.72641      30.99312
    300.73251      29.49312
    300.73862      31.11812
    300.74472      28.36812
    300.75082      29.36812
    300.75693      26.61812
    300.76303      26.36812
    300.76914      26.61812
    300.77524      22.36812
    300.78135      24.11812
    300.78745      22.11812
    300.79355      22.36812
    300.79966      21.74312
    300.80576      20.86812
    300.81187      21.99312
    300.81797      20.99312
    300.82408      21.99312
    300.83018      21.61812
    300.83628      21.86812
    300.84239      21.24312
    300.84849      21.49312
    300.85460      24.99312
    300.86070      20.86812
    300.86681      25.24312
    300.87291      23.86812
    300.87901      26.99312
    300.88512      29.49312
    300.89122      27.74312
    300.89733      31.74312
    300.90343      29.99312
    300.90953      27.61812
    300.91564      30.61812
    300.92174      28.86812
    300.92785      28.86812
    300.93395      29.86812
    300.94006      25.24312
    300.94616      27.86812
    300.95226      21.99312
    300.95837      21.36812
    300.96447      22.36812
    300.97058      16.49312
    300.97668      16.99312
    300.98279      17.24312
    300.98889      16.74312
    300.99499      17.49312
    301.00110      18.36812
    301.00720      19.74312
    301.01331      19.49312
    301.01941      24.61812
    301.02552      25.36812
    301.03162      26.61812
    301.03772      24.36812
    301.04383      26.99312
    301.04993      23.99312
    301.05604      24.24312
    301.06214      20.36812
    301.06825      17.36812
    301.07435      14.99312
    301.08045      11.24312
    301.08656      11.49312
    301.09266      14.86812
    301.09877      14.99312
    301.10487      18.36812
    301.11098      20.49312
    301.11708      20.36812
    301.12318      23.36812
    301.12929      23.99312
    301.13539      26.61812
    301.14150      26.86812
    301.14760      29.61812
    301.15371      28.11812
    301.15981      30.86812
    301.16591      29.24312
    301.17202      30.99312
    301.17812      31.74312
    301.18423      31.36812
    301.19033      31.49312
    301.19644      30.86812
    301.20254      32.86812
    301.20864      28.49312
    301.21475      25.99312
    301.22085      26.61812
    301.22696      19.36812
    301.23306      23.24312
    301.23916      18.11812
    301.24527      19.49312
    301.25137      15.74312
    301.25748      14.24312
    301.26358      15.99312
    301.26969      14.36812
    301.27579      12.36812
    301.28189      14.99312
    301.28800      12.74312
    301.29410      14.74312
    301.30021      11.61812
    301.30631      12.61812
    301.31242      11.49312
    301.31852       8.99312
    301.32462      11.24312
    301.33073       8.36812
    301.33683       7.86812
    301.34294      10.24312
    301.34904      12.86812
    301.35515      12.24312
    301.36125      16.36812
    301.36735      14.61812
    301.37346      20.49312
    301.37956      18.99312
    301.38567      19.99312
    301.39177      21.36812
    301.39788      20.24312
    301.40398      23.99312
    301.41008      19.86812
    301.41619      22.61812
    301.42229      22.74312
    301.42840      19.99312
    301.43450      21.61812
    301.44061      17.36812
    301.44671      20.86812
    301.45281      18.24312
    301.45892      18.74312
    301.46502      19.11812
    301.47113      14.74312
    301.47723      14.24312
    301.48334      11.61812
    301.48944      10.61812
    301.49554       8.74312
    301.50165       8.24312
    301.50775       6.74312
    301.51386       5.61812
    301.51996       5.74312
    301.52607       6.49312
    301.53217       5.11812
    301.53827       5.99312
    301.54438       2.99312
    301.55048       2.61812
    301.55659       1.86812
    301.56269       2.36812
    301.56880       6.11812
    301.57490       4.99312
    301.58100       8.11812
    301.58711      10.24312
    301.59321       7.36812
    301.59932      13.86812
    301.60542       9.99312
    301.61152      15.61812
    301.61763      14.74312
    301.62373      16.99312
    301.62984      19.49312
    301.63594      17.74312
    301.64205      18.11812
    301.64815      18.99312
    301.65425      17.99312
    301.66036      18.49312
    301.66646      15.74312
    301.67257      20.86812
    301.67867      17.74312
    301.68478      23.36812
    301.69088      22.49312
    301.69698      23.24312
    301.70309      24.99312
    301.70919      24.99312
    301.71530      29.74312
    301.72140      29.24312
    301.72751      28.99312
    301.73361      30.86812
    301.73971      28.86812
    301.74582      29.36812
    301.75192      29.36812
    301.75803      28.24312
    301.76413      23.36812
    301.77024      23.36812
    301.77634      23.49312
    301.78244      21.74312
    301.78855      19.36812
    301.79465      21.86812
    301.80076      22.86812
    301.80686      21.36812
    301.81297      24.49312
    301.81907      22.36812
    301.82517      20.86812
    301.83128      18.49312
    301.83738      21.11812
    301.84349      17.11812
    301.84959      18.24312
    301.85570      15.61812
    301.86180      17.61812
    301.86790      17.49312
    301.87401      15.49312
    301.88011      15.49312
    301.88622      13.24312
    301.89232      12.24312
    301.89843      15.11812
    301.90453      10.24312
    301.91063      14.11812
    301.91674      14.24312
    301.92284      15.99312
    301.92895      17.99312
    301.93505      17.11812
    301.94115      15.86812
    301.94726      16.36812
    301.95336      20.49312
    301.95947      18.36812
    301.96557      20.49312
    301.97168      18.36812
    301.97778      18.36812
    301.98388      19.61812
    301.98999      20.36812
    301.99609      20.24312
    302.00220      21.99312
    302.00830      18.61812
    302.01441      17.99312
    302.02051      15.86812
    302.02661      13.36812
    302.03272      11.74312
    302.03882      10.86812
    302.04493      11.11812
    302.05103       8.99312
    302.05714       6.74312
    302.06324       6.99312
    302.06934       2.61812
    302.07545       5.36812
    302.08155      -1.00688
    302.08766      -0.13188
    302.09376      -3.38188
    302.09987      -8.63188
    302.10597      -7.38188
    302.11207      -9.50688
    302.11818     -11.50688
    302.12428     -13.50688
    302.13039     -13.75688
    302.13649     -12.25688
    302.14260     -15.00688
    302.14870     -11.88188
    302.15480     -15.63188
    302.16091     -15.63188
    302.16701     -16.38188
    302.17312     -18.88188
    302.17922     -20.00688
    302.18533     -19.88188
    302.19143     -19.00688
    302.19753     -16.38188
    302.20364     -17.25688
    302.20974     -16.00688
    302.21585     -12.88188
    302.22195     -11.13188
    302.22806      -7.88188
    302.23416      -6.25688
    302.24026      -9.38188
    302.24637      -8.25688
    302.25247     -11.25688
    302.25858      -9.13188
    302.26468     -11.00688
    302.27079     -12.13188
    302.27689     -10.00688
    302.28299     -10.13188
    302.28910      -6.88188
    302.29520      -8.25688
    302.30131      -3.75688
    302.30741      -4.75688
    302.31351      -3.13188
    302.31962      -0.25688
    302.32572       0.49312
    302.33183       0.11812
    302.33793       3.99312
    302.34404       2.74312
    302.35014       4.61812
    302.35624      12.49312
    302.36235       9.99312
    302.36845      16.61812
    302.37456      16.86812
    302.38066      19.11812
    302.38677      20.74312
    302.39287      21.11812
    302.39897      21.11812
    302.40508      23.49312
    302.41118      22.24312
    302.41729      23.86812
    302.42339      24.11812
    302.42950      26.74312
    302.43560      22.49312
    302.44170      24.74312
    302.44781      22.49312
    302.45391      21.49312
    302.46002      20.11812
    302.46612      18.36812
    302.47223      18.99312
    302.47833      18.74312
    302.48443      16.11812
    302.49054      19.24312
    302.49664      16.99312
    302.50275      21.61812
    302.50885      20.74312
    302.51496      20.24312
    302.52106      23.74312
    302.52716      21.49312
    302.53327      24.24312
    302.53937      23.11812
    302.54548      24.24312
    302.55158      28.99312
    302.55769      26.61812
    302.56379      31.11812
    302.56989      28.86812
    302.57600      33.61812
    302.58210      32.99312
    302.58821      35.99312
    302.59431      36.99312
    302.60042      36.74312
    302.60652      38.49312
    302.61262      40.74312
    302.61873      39.11812
    302.62483      42.36812
    302.63094      41.49312
    302.63704      40.74312
    302.64314      43.86812
    302.64925      38.11812
    302.65535      41.86812
    302.66146      36.86812
    302.66756      37.49312
    302.67367      35.11812
    302.67977      34.24312
    302.68587      35.86812
    302.69198      33.74312
    302.69808      33.99312
    302.70419      31.11812
    302.71029      31.11812
    302.71640      29.24312
    302.72250      26.49312
    302.72860      24.61812
    302.73471      22.11812
    302.74081      22.99312
    302.74692      19.36812
    302.75302      23.99312
    302.75913      19.61812
    302.76523      20.61812
    302.77133      20.86812
    302.77744      21.24312
    302.78354      20.49312
    302.78965      21.36812
    302.79575      19.74312
    302.80186      21.24312
    302.80796      17.24312
    302.81406      17.11812
    302.82017      16.24312
    302.82627      15.24312
    302.83238      17.61812
    302.83848      16.49312
    302.84459      20.11812
    302.85069      20.24312
    302.85679      20.11812
    302.86290      22.74312
    302.86900      19.49312
    302.87511      22.36812
    302.88121      20.86812
    302.88732      20.74312
    302.89342      21.11812
    302.89952      21.86812
    302.90563      20.86812
    302.91173      19.36812
    302.91784      22.74312
    302.92394      20.99312
    302.93005      20.61812
    302.93615      19.36812
    302.94225      19.86812
    302.94836      16.86812
    302.95446      17.24312
    302.96057      11.86812
    302.96667      15.49312
    302.97277       8.61812
    302.97888      10.49312
    302.98498      11.74312
    302.99109       7.24312
    302.99719      10.61812
    303.00330       4.49312
    303.00940       6.61812
    303.01550       6.74312
    303.02161       7.11812
    303.02771      11.49312
    303.03382       8.24312
    303.03992      10.74312
    303.04603       9.24312
    303.05213      10.11812
    303.05823       9.11812
    303.06434       9.74312
    303.07044      11.24312
    303.07655       9.74312
    303.08265       7.99312
    303.08876       9.86812
    303.09486       7.61812
    303.10096       9.11812
    303.10707       9.99312
    303.11317       7.86812
    303.11928      11.99312
    303.12538      10.49312
    303.13149      10.86812
    303.13759      11.36812
    303.14369      13.74312
    303.14980      16.86812
    303.15590      17.11812
    303.16201      16.99312
    303.16811      16.61812
    303.17422      17.61812
    303.18032      18.61812
    303.18642      20.74312
    303.19253      21.49312
    303.19863      18.74312
    303.20474      24.11812
    303.21084      24.11812
    303.21695      21.61812
    303.22305      22.49312
    303.22915      19.24312
    303.23526      21.86812
    303.24136      20.24312
    303.24747      18.11812
    303.25357      18.86812
    303.25968      16.36812
    303.26578      18.11812
    303.27188      18.11812
    303.27799      22.74312
    303.28409      18.11812
    303.29020      23.11812
    303.29630      22.49312
    303.30241      22.49312
    303.30851      25.11812
    303.31461      21.99312
    303.32072      24.99312
    303.32682      21.99312
    303.33293      21.24312
    303.33903      21.24312
    303.34513      24.86812
    303.35124      24.11812
    303.35734      26.61812
    303.36345      25.11812
    303.36955      28.36812
    303.37566      28.36812
    303.38176      30.24312
    303.38786      29.74312
    303.39397      28.24312
    303.40007      32.11812
    303.40618      28.99312
    303.41228      32.24312
    303.41839      30.49312
    303.42449      29.24312
    303.43059      32.11812
    303.43670      27.49312
    303.44280      31.99312
    303.44891      25.86812
    303.45501      29.24312
    303.46112      27.74312
    303.46722      26.11812
    303.47332      26.86812
    303.47943      24.86812
    303.48553      24.11812
    303.49164      25.86812
    303.49774      23.36812
    303.50385      23.49312
    303.50995      19.49312
    303.51605      20.61812
    303.52216      18.49312
    303.52826      16.86812
    303.53437      18.36812
    303.54047      14.49312
    303.54658      17.99312
    303.55268      16.61812
    303.55878      14.61812
    303.56489      18.86812
    303.57099      15.86812
    303.57710      19.49312
    303.58320      16.86812
    303.58931      18.61812
    303.59541      19.99312
    303.60151      17.36812
    303.60762      17.74312
    303.61372      15.74312
    303.61983      11.74312
    303.62593      10.36812
    303.63204       9.99312
    303.63814       8.24312
    303.64424       9.36812
    303.65035       9.24312
    303.65645      10.74312
    303.66256      11.99312
    303.66866      10.99312
    303.67476      12.11812
    303.68087      10.11812
    303.68697      11.49312
    303.69308      12.86812
    303.69918      11.86812
    303.70529      11.61812
    303.71139      15.11812
    303.71749      13.61812
    303.72360      13.61812
    303.72970      15.11812
    303.73581      11.11812
    303.74191      14.61812
    303.74802      10.61812
    303.75412      11.24312
    303.76022       8.86812
    303.76633       6.99312
    303.77243       5.74312
    303.77854       2.49312
    303.78464       0.99312
    303.79075       0.36812
    303.79685       1.24312
    303.80295       0.49312
    303.80906      -0.00688
    303.81516       1.61812
    303.82127      -0.63188
    303.82737      -1.88188
    303.83348      -0.25688
    303.83958      -6.00688
    303.84568      -2.38188
    303.85179      -2.38188
    303.85789      -2.25688
    303.86400      -0.13188
    303.87010      -0.00688
    303.87621       2.61812
    303.88231       1.61812
    303.88841       5.36812
    303.89452       5.24312
    303.90062       6.86812
    303.90673       8.86812
    303.91283       7.61812
    303.91894      10.61812
    303.92504      10.99312
    303.93114      12.99312
    303.93725      13.24312
    303.94335      13.49312
    303.94946      19.24312
    303.95556      15.99312
    303.96167      21.49312
    303.96777      17.61812
    303.97387      23.24312
    303.97998      23.11812
    303.98608      29.11812
    303.99219      28.74312
    303.99829      27.74312
    304.00440      27.49312
    304.01050      25.99312
    304.01660      26.11812
    304.02271      23.11812
    304.02881      21.74312
    304.03492      19.99312
    304.04102      18.36812
    304.04712      16.24312
    304.05323      14.74312
    304.05933      13.24312
    304.06544      10.24312
    304.07154      11.99312
    304.07765      12.11812
    304.08375      14.11812
    304.08985      11.11812
    304.09596      13.86812
    304.10206      15.49312
    304.10817      12.99312
    304.11427      16.49312
    304.12038      15.24312
    304.12648      17.86812
    304.13258      19.36812
    304.13869      18.24312
    304.14479      19.86812
    304.15090      20.49312
    304.15700      20.36812
    304.16311      21.49312
    304.16921      22.24312
    304.17531      19.86812
    304.18142      19.36812
    304.18752      17.99312
    304.19363      17.11812
    304.19973      14.86812
    304.20584      11.99312
    304.21194      11.61812
    304.21804       7.61812
    304.22415       9.36812
    304.23025       6.99312
    304.23636       8.36812
    304.24246       7.49312
    304.24857       5.74312
    304.25467       9.36812
    304.26077       7.86812
    304.26688       7.86812
    304.27298       8.86812
    304.27909      10.49312
    304.28519       9.99312
    304.29130      11.99312
    304.29740      12.74312
    304.30350      13.49312
    304.30961      12.99312
    304.31571      11.74312
    304.32182      14.36812
    304.32792      12.36812
    304.33403      14.74312
    304.34013      11.86812
    304.34623      10.86812
    304.35234      11.36812
    304.35844      13.74312
    304.36455      11.86812
    304.37065      13.11812
    304.37675      14.11812
    304.38286      12.74312
    304.38896      15.61812
    304.39507      12.49312
    304.40117      12.36812
    304.40728      12.86812
    304.41338      12.74312
    304.41948      11.74312
    304.42559      15.61812
    304.43169      10.86812
    304.43780      14.24312
    304.44390       8.99312
    304.45001      10.11812
    304.45611      10.24312
    304.46221       9.11812
    304.46832      13.36812
    304.47442       8.61812
    304.48053       8.61812
    304.48663       9.86812
    304.49274       6.36812
    304.49884      11.74312
    304.50494       9.74312
    304.51105      11.11812
    304.51715      13.61812
    304.52326      10.11812
    304.52936      16.24312
    304.53547      13.99312
    304.54157      15.74312
    304.54767      15.49312
    304.55378      17.49312
    304.55988      17.99312
    304.56599      18.49312
    304.57209      17.49312
    304.57820      18.61812
    304.58430      15.11812
    304.59040      15.11812
    304.59651      16.61812
    304.60261      13.11812
    304.60872      14.99312
    304.61482      10.74312
    304.62093       9.11812
    304.62703       7.99312
    304.63313       4.61812
    304.63924       4.86812
    304.64534       1.11812
    304.65145       1.61812
    304.65755       2.24312
    304.66366      -1.13188
    304.66976       1.11812
    304.67586       1.61812
    304.68197       0.36812
    304.68807       3.86812
    304.69418       1.11812
    304.70028       1.74312
    304.70639       4.49312
    304.71249       2.24312
    304.71859       3.36812
    304.72470      -0.38188
    304.73080       4.86812
    304.73691      -0.50688
    304.74301       0.99312
    304.74911       1.49312
    304.75522      -2.50688
    304.76132      -1.00688
    304.76743      -2.63188
    304.77353      -4.38188
    304.77964      -2.88188
    304.78574      -6.50688
    304.79184      -5.75688
    304.79795      -6.63188
    304.80405      -9.00688
    304.81016      -9.63188
    304.81626     -10.50688
    304.82237     -11.63188
    304.82847      -9.25688
    304.83457     -11.63188
    304.84068     -12.50688
    304.84678     -13.25688
    304.85289     -16.13188
    304.85899     -12.00688
    304.86510     -14.00688
    304.87120     -12.13188
    304.87730     -13.50688
    304.88341     -10.63188
    304.88951     -12.63188
    304.89562     -14.13188
    304.90172     -12.63188
    304.90783     -13.88188
    304.91393     -10.50688
    304.92003      -9.25688
    304.92614     -10.00688
    304.93224      -5.88188
    304.93835      -6.63188
    304.94445      -2.00688
    304.95056      -1.88188
    304.95666      -1.88188
    304.96276       0.24312
    304.96887      -1.88188
    304.97497       1.86812
    304.98108       2.61812
    304.98718       5.86812
    304.99329       8.11812
    304.99939       8.61812
    305.00549       9.86812
    305.01160       9.24312
    305.01770      12.61812
    305.02381       9.74312
    305.02991      11.24312
    305.03602      10.61812
    305.04212      12.11812
    305.04822       9.99312
    305.05433      10.99312
    305.06043       6.86812
    305.06654       7.61812
    305.07264       3.24312
    305.07874       1.74312
    305.08485       2.61812
    305.09095      -1.88188
    305.09706      -1.13188
    305.10316      -3.50688
    305.10927      -2.25688
    305.11537      -3.13188
    305.12147      -6.00688
    305.12758      -2.25688
    305.13368      -2.88188
    305.13979       0.49312
    305.14589       0.74312
    305.15200       3.24312
    305.15810       0.49312
    305.16420       0.99312
    305.17031       3.74312
    305.17641       1.86812
    305.18252       5.49312
    305.18862       5.74312
    305.19473       8.86812
    305.20083       7.11812
    305.20693      12.61812
    305.21304       8.99312
    305.21914      13.61812
    305.22525      13.24312
    305.23135      15.11812
    305.23746      16.99312
    305.24356      19.11812
    305.24966      16.86812
    305.25577      22.24312
    305.26187      17.61812
    305.26798      18.99312
    305.27408      22.49312
    305.28019      18.74312
    305.28629      24.61812
    305.29239      22.24312
    305.29850      23.11812
    305.30460      25.49312
    305.31071      23.11812
    305.31681      27.36812
    305.32292      22.49312
    305.32902      25.49312
    305.33512      22.74312
    305.34123      25.11812
    305.34733      20.61812
    305.35344      20.36812
    305.35954      21.49312
    305.36565      20.36812
    305.37175      23.36812
    305.37785      21.49312
    305.38396      20.99312
    305.39006      20.74312
    305.39617      19.36812
    305.40227      19.74312
    305.40838      19.11812
    305.41448      19.49312
    305.42058      16.86812
    305.42669      15.24312
    305.43279      14.61812
    305.43890      15.74312
    305.44500      14.24312
    305.45110      18.99312
    305.45721      15.49312
    305.46331      15.24312
    305.46942      18.86812
    305.47552      16.49312
    305.48163      20.99312
    305.48773      18.74312
    305.49383      21.36812
    305.49994      16.49312
    305.50604      21.24312
    305.51215      20.11812
    305.51825      25.61812
    305.52436      23.24312
    305.53046      25.11812
    305.53656      24.36812
    305.54267      25.24312
    305.54877      22.11812
    305.55488      26.61812
    305.56098      25.11812
    305.56709      24.49312
    305.57319      25.86812
    305.57929      20.36812
    305.58540      24.86812
    305.59150      18.36812
    305.59761      19.74312
    305.60371      20.36812
    305.60982      20.11812
    305.61592      18.99312
    305.62202      21.11812
    305.62813      20.36812
    305.63423      22.36812
    305.64034      21.49312
    305.64644      24.24312
    305.65255      23.11812
    305.65865      26.49312
    305.66475      26.61812
    305.67086      27.61812
    305.67696      29.99312
    305.68307      28.86812
    305.68917      30.86812
    305.69528      34.61812
    305.70138      31.36812
    305.70748      33.11812
    305.71359      33.11812
    305.71969      34.24312
    305.72580      31.74312
    305.73190      34.49312
    305.73801      31.49312
    305.74411      35.11812
    305.75021      34.11812
    305.75632      33.24312
    305.76242      31.99312
    305.76853      35.61812
    305.77463      32.11812
    305.78073      30.99312
    305.78684      30.36812
    305.79294      29.36812
    305.79905      26.61812
    305.80515      25.74312
    305.81126      24.36812
    305.81736      18.99312
    305.82346      21.99312
    305.82957      16.99312
    305.83567      21.11812
    305.84178      20.61812
    305.84788      19.36812
    305.85399      19.86812
    305.86009      20.24312
    305.86619      19.49312
    305.87230      23.49312
    305.87840      22.11812
    305.88451      23.24312
    305.89061      23.99312
    305.89672      23.99312
    305.90282      26.49312
    305.90892      26.11812
    305.91503      28.24312
    305.92113      27.99312
    305.92724      33.61812
    305.93334      28.24312
    305.93945      28.24312
    305.94555      29.86812
    305.95165      26.24312
    305.95776      29.61812
    305.96386      26.49312
    305.96997      25.86812
    305.97607      25.99312
    305.98218      22.61812
    305.98828      23.86812
    305.99438      23.24312
    306.00049      24.86812
    306.00659      22.11812
    306.01270      24.86812
    306.01880      21.74312
    306.02491      20.11812
    306.03101      20.74312
    306.03711      20.49312
    306.04322      16.74312
    306.04932      18.74312
    306.05543      11.74312
    306.06153      14.49312
    306.06764      12.74312
    306.07374      12.36812
    306.07984      13.74312
    306.08595      12.86812
    306.09205      11.61812
    306.09816       8.74312
    306.10426       8.24312
    306.11037       6.24312
    306.11647       4.86812
    306.12257       7.49312
    306.12868       0.24312
    306.13478       3.99312
    306.14089       0.61812
    306.14699       2.11812
    306.15309       0.49312
    306.15920      -1.75688
    306.16530      -2.00688
    306.17141      -0.50688
    306.17751      -5.00688
    306.18362      -2.88188
    306.18972      -4.13188
    306.19582      -4.25688
    306.20193      -4.50688
    306.20803      -2.88188
    306.21414      -2.63188
    306.22024      -4.38188
    306.22635      -2.88188
    306.23245      -2.75688
    306.23855      -3.50688
    306.24466      -4.75688
    306.25076      -0.63188
    306.25687      -1.00688
    306.26297       0.61812
    306.26908       0.49312
    306.27518       2.74312
    306.28128       1.36812
    306.28739       1.49312
    306.29349       3.61812
    306.29960       1.11812
    306.30570       1.49312
    306.31181      -0.38188
    306.31791       2.74312
    306.32401      -0.63188
    306.33012      -0.50688
    306.33622      -0.50688
    306.34233      -3.13188
    306.34843      -0.38188
    306.35454      -2.63188
    306.36064       2.24312
    306.36674      -1.38188
    306.37285       2.99312
    306.37895       1.49312
    306.38506       3.61812
    306.39116       5.49312
    306.39727       2.24312
    306.40337       3.99312
    306.40947       7.11812
    306.41558      12.49312
    306.42168      12.74312
    306.42779      16.74312
    306.43389      16.11812
    306.44000      18.99312
    306.44610      22.74312
    306.45220      22.36812
    306.45831      26.86812
    306.46441      26.99312
    306.47052      27.36812
    306.47662      31.24312
    306.48272      31.99312
    306.48883      30.74312
    306.49493      31.36812
    306.50104      32.74312
    306.50714      27.86812
    306.51325      28.24312
    306.51935      25.24312
    306.52545      24.36812
    306.53156      21.74312
    306.53766      22.49312
    306.54377      20.61812
    306.54987      17.36812
    306.55598      19.99312
    306.56208      17.36812
    306.56818      18.49312
    306.57429      16.49312
    306.58039      17.36812
    306.58650      17.11812
    306.59260      16.49312
    306.59871      17.61812
    306.60481      14.49312
    306.61091      17.49312
    306.61702      19.24312
    306.62312      14.36812
    306.62923      18.24312
    306.63533      12.61812
    306.64144      15.24312
    306.64754      11.61812
    306.65364       9.86812
    306.65975       9.11812
    306.66585       5.24312
    306.67196       4.49312
    306.67806       4.49312
    306.68417       4.99312
    306.69027       3.99312
    306.69637       1.61812
    306.70248       0.36812
    306.70858      -0.00688
    306.71469      -4.63188
    306.72079      -1.88188
    306.72690      -5.38188
    306.73300      -7.13188
    306.73910      -5.00688
    306.74521      -8.63188
    306.75131      -6.38188
    306.75742      -8.13188
    306.76352     -11.50688
    306.76963     -10.13188
    306.77573     -10.75688
    306.78183     -14.75688
    306.78794     -12.38188
    306.79404     -11.88188
    306.80015      -9.38188
    306.80625     -11.38188
    306.81236      -8.63188
    306.81846      -9.50688
    306.82456      -9.38188
    306.83067     -10.00688
    306.83677     -11.75688
    306.84288     -12.38188
    306.84898     -13.00688
    306.85508     -13.00688
    306.86119     -14.00688
    306.86729     -14.75688
    306.87340     -16.50688
    306.87950     -14.00688
    306.88561     -16.50688
    306.89171     -13.75688
    306.89781     -13.63188
    306.90392     -14.13188
    306.91002      -6.63188
    306.91613      -7.25688
    306.92223      -2.75688
    306.92834      -2.75688
    306.93444      -1.00688
    306.94054      -0.25688
    306.94665      -0.00688
    306.95275       0.11812
    306.95886       0.61812
    306.96496      -0.75688
    306.97107       1.99312
    306.97717       2.36812
    306.98327       3.99312
    306.98938       2.99312
    306.99548       0.36812
    307.00159       3.36812
    307.00769       1.74312
    307.01380       5.24312
    307.01990       5.24312
    307.02600       8.11812
    307.03211       8.99312
    307.03821      11.86812
    307.04432      10.99312
    307.05042      16.74312
    307.05653      15.74312
    307.06263      19.11812
    307.06873      20.74312
    307.07484      24.11812
    307.08094      24.61812
    307.08705      26.61812
    307.09315      27.74312
    307.09926      27.49312
    307.10536      31.86812
    307.11146      27.11812
    307.11757      29.99312
    307.12367      27.36812
    307.12978      27.74312
    307.13588      26.11812
    307.14199      22.61812
    307.14809      21.11812
    307.15419      21.11812
    307.16030      20.24312
    307.16640      21.86812
    307.17251      20.74312
    307.17861      19.24312
    307.18471      19.61812
    307.19082      15.99312
    307.19692      15.99312
    307.20303      16.49312
    307.20913      10.74312
    307.21524      10.99312
    307.22134       6.49312
    307.22744       4.49312
    307.23355       0.99312
    307.23965       1.24312
    307.24576      -2.50688
    307.25186       0.49312
    307.25797      -2.50688
    307.26407      -4.00688
    307.27017      -4.88188
    307.27628      -7.75688
    307.28238      -5.50688
    307.28849     -10.25688
    307.29459      -9.13188
    307.30070     -11.13188
    307.30680     -11.25688
    307.31290     -10.88188
    307.31901     -11.00688
    307.32511     -11.00688
    307.33122     -11.50688
    307.33732     -10.00688
    307.34343     -11.50688
    307.34953      -7.00688
    307.35563      -6.88188
    307.36174      -7.75688
    307.36784      -6.38188
    307.37395      -6.25688
    307.38005      -9.63188
    307.38616      -7.00688
    307.39226     -10.38188
    307.39836     -11.88188
    307.40447      -9.25688
    307.41057     -10.00688
    307.41668      -4.88188
    307.42278      -9.63188
    307.42889      -3.25688
    307.43499      -5.63188
    307.44109      -0.75688
    307.44720       1.99312
    307.45330       4.61812
    307.45941       6.61812
    307.46551       9.61812
    307.47162       9.11812
    307.47772      12.74312
    307.48382      10.74312
    307.48993      10.61812
    307.49603      10.49312
    307.50214      10.11812
    307.50824       7.36812
    307.51435      10.61812
    307.52045       9.86812
    307.52655      13.11812
    307.53266      12.24312
    307.53876      12.74312
    307.54487      16.24312
    307.55097      15.99312
    307.55707      20.11812
    307.56318      20.49312
    307.56928      23.86812
    307.57539      24.11812
    307.58149      28.99312
    307.58760      28.11812
    307.59370      29.74312
    307.59980      29.24312
    307.60591      28.49312
    307.61201      28.74312
    307.61812      25.74312
    307.62422      27.74312
    307.63033      22.74312
    307.63643      24.61812
    307.64253      21.86812
    307.64864      21.74312
    307.65474      22.86812
    307.66085      23.61812
    307.66695      21.86812
    307.67306      21.86812
    307.67916      19.24312
    307.68526      18.49312
    307.69137      17.24312
    307.69747      14.61812
    307.70358      14.86812
    307.70968      11.74312
    307.71579      12.49312
    307.72189      14.24312
    307.72799      10.11812
    307.73410      13.74312
    307.74020      12.49312
    307.74631      12.99312
    307.75241      12.86812
    307.75852      16.49312
    307.76462      11.24312
    307.77072      15.74312
    307.77683      11.36812
    307.78293      10.74312
    307.78904      11.99312
    307.79514       6.36812
    307.80125       8.49312
    307.80735       4.49312
    307.81345       4.99312
    307.81956       3.49312
    307.82566       0.86812
    307.83177       1.24312
    307.83787       1.49312
    307.84398       0.86812
    307.85008       2.11812
    307.85618       0.36812
    307.86229       2.36812
    307.86839       2.86812
    307.87450       2.36812
    307.88060       3.74312
    307.88670       4.24312
    307.89281       4.49312
    307.89891       5.11812
    307.90502       9.11812
    307.91112       6.74312
    307.91723      11.36812
    307.92333      10.86812
    307.92943      12.36812
    307.93554      12.99312
    307.94164      11.49312
    307.94775      12.49312
    307.95385      10.49312
    307.95996      11.49312
    307.96606      10.86812
    307.97216      12.74312
    307.97827      11.86812
    307.98437      12.11812
    307.99048       9.61812
    307.99658      11.99312
    308.00269      11.24312
    308.00879       9.24312
    308.01489      10.61812
    308.02100       8.74312
    308.02710       9.49312
    308.03321       7.24312
    308.03931       9.11812
    308.04542       6.36812
    308.05152       9.49312
    308.05762       7.61812
    308.06373       6.11812
    308.06983       7.24312
    308.07594       5.11812
    308.08204       2.36812
    308.08815       4.24312
    308.09425       4.74312
    308.10035       4.99312
    308.10646       6.99312
    308.11256       3.74312
    308.11867       4.36812
    308.12477       5.36812
    308.13088       5.61812
    308.13698       7.61812
    308.14308       4.99312
    308.14919       9.11812
    308.15529       7.11812
    308.16140       8.99312
    308.16750       4.74312
    308.17361       8.11812
    308.17971       6.36812
    308.18581       2.99312
    308.19192       2.99312
    308.19802       1.24312
    308.20413      -0.13188
    308.21023      -2.88188
    308.21634       0.86812
    308.22244      -2.13188
    308.22854      -3.25688
    308.23465      -1.38188
    308.24075      -4.00688
    308.24686      -1.50688
    308.25296      -6.00688
    308.25906      -3.13188
    308.26517      -4.38188
    308.27127      -4.63188
    308.27738      -6.38188
    308.28348      -7.13188
    308.28959      -5.63188
    308.29569      -3.25688
    308.30179      -6.13188
    308.30790      -2.63188
    308.31400       0.49312
    308.32011       0.11812
    308.32621       2.86812
    308.33232       0.36812
    308.33842       3.49312
    308.34452       3.61812
    308.35063       7.49312
    308.35673       4.24312
    308.36284      10.36812
    308.36894       6.11812
    308.37505       6.99312
    308.38115       5.49312
    308.38725       3.74312
    308.39336       4.24312
    308.39946       1.11812
    308.40557       0.61812
    308.41167      -0.50688
    308.41778      -1.38188
    308.42388      -4.25688
    308.42998      -5.00688
    308.43609      -5.88188
    308.44219      -1.75688
    308.44830      -5.00688
    308.45440      -2.75688
    308.46051      -2.13188
    308.46661      -2.75688
    308.47271      -1.63188
    308.47882      -1.00688
    308.48492       1.24312
    308.49103       1.24312
    308.49713       1.11812
    308.50324       1.74312
    308.50934       3.61812
    308.51544       1.49312
    308.52155       2.36812
    308.52765      -1.88188
    308.53376       0.49312
    308.53986      -1.63188
    308.54597       0.24312
    308.55207      -2.50688
    308.55817      -0.13188
    308.56428       0.49312
    308.57038       2.24312
    308.57649       3.61812
    308.58259       4.36812
    308.58869       5.99312
    308.59480       7.74312
    308.60090       7.36812
    308.60701      11.49312
    308.61311      10.49312
    308.61922      12.86812
    308.62532      12.86812
    308.63142      12.74312
    308.63753      13.74312
    308.64363      17.11812
    308.64974      12.99312
    308.65584      17.24312
    308.66195      16.11812
    308.66805      15.86812
    308.67415      14.74312
    308.68026      15.61812
    308.68636      14.74312
    308.69247      16.74312
    308.69857      14.61812
    308.70468      13.86812
    308.71078      15.86812
    308.71688      13.86812
    308.72299      12.99312
    308.72909       9.11812
    308.73520       8.61812
    308.74130       7.61812
    308.74741       2.61812
    308.75351       2.11812
    308.75961      -0.13188
    308.76572      -0.50688
    308.77182      -0.13188
    308.77793      -2.88188
    308.78403      -4.75688
    308.79014      -5.50688
    308.79624      -9.38188
    308.80234      -8.00688
    308.80845     -11.13188
    308.81455      -9.13188
    308.82066      -7.63188
    308.82676      -9.75688
    308.83287      -5.38188
    308.83897      -7.13188
    308.84507      -3.13188
    308.85118      -6.63188
    308.85728      -2.13188
    308.86339      -3.25688
    308.86949      -2.50688
    308.87560      -1.00688
    308.88170      -4.50688
    308.88780      -3.00688
    308.89391      -2.88188
    308.90001      -4.13188
    308.90612      -2.13188
    308.91222      -4.25688
    308.91832      -1.38188
    308.92443      -1.63188
    308.93053      -4.13188
    308.93664      -4.00688
    308.94274      -5.63188
    308.94885      -2.50688
    308.95495      -3.50688
    308.96105      -0.13188
    308.96716      -1.63188
    308.97326      -2.13188
    308.97937      -0.63188
    308.98547      -0.00688
    308.99158       3.11812
    308.99768       0.11812
    309.00378      -1.00688
    309.00989       2.36812
    309.01599       1.24312
    309.02210       3.74312
    309.02820       5.49312
    309.03431       6.11812
    309.04041       8.24312
    309.04651       9.11812
    309.05262      14.74312
    309.05872      13.49312
    309.06483      16.61812
    309.07093      16.24312
    309.07704      15.74312
    309.08314      18.49312
    309.08924      17.61812
    309.09535      18.11812
    309.10145      21.86812
    309.10756      21.49312
    309.11366      22.74312
    309.11977      23.11812
    309.12587      25.99312
    309.13197      25.24312
    309.13808      27.61812
    309.14418      27.61812
    309.15029      28.99312
    309.15639      28.24312
    309.16250      31.86812
    309.16860      30.24312
    309.17470      34.24312
    309.18081      30.99312
    309.18691      35.49312
    309.19302      30.74312
    309.19912      30.24312
    309.20523      27.86812
    309.21133      24.86812
    309.21743      21.74312
    309.22354      19.49312
    309.22964      18.36812
    309.23575      15.36812
    309.24185      17.49312
    309.24796      13.11812
    309.25406      16.36812
    309.26016      14.24312
    309.26627      14.49312
    309.27237      13.61812
    309.27848      14.99312
    309.28458      16.74312
    309.29068      21.99312
    309.29679      15.86812
    309.30289      21.36812
    309.30900      18.61812
    309.31510      20.36812
    309.32121      18.61812
    309.32731      17.11812
    309.33341      16.99312
    309.33952      19.86812
    309.34562      19.36812
    309.35173      20.11812
    309.35783      18.86812
    309.36394      17.86812
    309.37004      15.74312
    309.37614      17.86812
    309.38225      13.61812
    309.38835      13.74312
    309.39446      11.86812
    309.40056       7.61812
    309.40667      10.11812
    309.41277       3.49312
    309.41887       2.49312
    309.42498       2.49312
    309.43108       1.49312
    309.43719       1.99312
    309.44329       4.49312
    309.44940       3.99312
    309.45550       6.11812
    309.46160       5.49312
    309.46771       4.86812
    309.47381       8.49312
    309.47992       6.74312
    309.48602       9.61812
    309.49213       7.86812
    309.49823       9.24312
    309.50433       7.49312
    309.51044       6.99312
    309.51654       7.61812
    309.52265       6.36812
    309.52875       7.86812
    309.53486       3.99312
    309.54096       8.49312
    309.54706       6.24312
    309.55317       6.86812
    309.55927       4.74312
    309.56538       6.74312
    309.57148       2.24312
    309.57759       6.24312
    309.58369       2.49312
    309.58979       4.61812
    309.59590       3.24312
    309.60200       6.86812
    309.60811       8.11812
    309.61421       6.74312
    309.62031       6.99312
    309.62642       9.36812
    309.63252       6.99312
    309.63863       7.36812
    309.64473       7.11812
    309.65084       5.99312
    309.65694       4.74312
    309.66304       0.86812
    309.66915       0.61812
    309.67525      -2.50688
    309.68136      -2.00688
    309.68746      -7.63188
    309.69357     -10.13188
    309.69967      -9.13188
    309.70577     -12.00688
    309.71188      -9.00688
    309.71798     -11.88188
    309.72409      -9.75688
    309.73019      -7.50688
    309.73630      -8.38188
    309.74240      -7.00688
    309.74850      -8.00688
    309.75461      -5.25688
    309.76071      -9.13188
    309.76682     -10.63188
    309.77292     -11.88188
    309.77903     -14.00688
    309.78513     -15.25688
    309.79123     -13.88188
    309.79734     -15.25688
    309.80344     -14.88188
    309.80955     -14.00688
    309.81565     -16.75688
    309.82176     -12.25688
    309.82786     -13.63188
    309.83396     -14.13188
    309.84007      -8.63188
    309.84617     -10.00688
    309.85228      -8.63188
    309.85838      -7.13188
    309.86449      -6.13188
    309.87059      -3.63188
    309.87669      -2.00688
    309.88280      -2.63188
    309.88890      -1.88188
    309.89501      -0.88188
    309.90111       0.99312
    309.90722      -0.75688
    309.91332       0.36812
    309.91942       1.24312
    309.92553      -1.13188
    309.93163       2.61812
    309.93774       2.99312
    309.94384       3.99312
    309.94995       3.86812
    309.95605       5.11812
    309.96215       3.99312
    309.96826       5.49312
    309.97436       7.11812
    309.98047       5.49312
    309.98657       4.86812
    309.99267       6.74312
    309.99878       3.11812
    310.00488       6.99312
    310.01099       2.11812
    310.01709       4.61812
    310.02320       3.36812
    310.02930       3.36812
    310.03540       5.24312
    310.04151       4.49312
    310.04761       3.36812
    310.05372       5.24312
    310.05982       3.49312
    310.06593       2.99312
    310.07203       4.61812
    310.07813      -0.13188
    310.08424       2.11812
    310.09034       1.49312
    310.09645       2.24312
    310.10255       2.36812
    310.10866       3.61812
    310.11476       0.36812
    310.12086       4.24312
    310.12697       1.24312
    310.13307      -1.13188
    310.13918      -0.63188
    310.14528       1.11812
    310.15139       0.11812
    310.15749      -0.38188
    310.16359      -0.75688
    310.16970      -4.50688
    310.17580      -3.13188
    310.18191      -6.13188
    310.18801      -7.13188
    310.19412      -5.50688
    310.20022      -2.50688
    310.20632      -3.13188
    310.21243      -1.38188
    310.21853       0.49312
    310.22464       0.49312
    310.23074       2.49312
    310.23685       5.74312
    310.24295       4.24312
    310.24905       5.74312
    310.25516       6.49312
    310.26126       3.61812
    310.26737       3.61812
    310.27347       6.36812
    310.27958       5.11812
    310.28568       4.49312
    310.29178       5.99312
    310.29789       6.74312
    310.30399       8.99312
    310.31010       6.36812
    310.31620      10.86812
    310.32230       8.49312
    310.32841      12.24312
    310.33451       8.99312
    310.34062       9.61812
    310.34672      11.11812
    310.35283       9.11812
    310.35893      11.36812
    310.36503       8.99312
    310.37114       8.74312
    310.37724       7.86812
    310.38335       7.86812
    310.38945       4.99312
    310.39556       3.11812
    310.40166       4.11812
    310.40776       5.99312
    310.41387       1.36812
    310.41997       2.74312
    310.42608       0.49312
    310.43218       1.36812
    310.43829       2.11812
    310.44439       0.86812
    310.45049       0.49312
    310.45660      -0.38188
    310.46270      -0.50688
    310.46881      -0.00688
    310.47491      -0.00688
    310.48102      -2.00688
    310.48712      -0.25688
    310.49322      -2.50688
    310.49933      -2.63188
    310.50543      -1.13188
    310.51154      -4.63188
    310.51764      -4.25688
    310.52375      -2.13188
    310.52985      -1.38188
    310.53595      -4.00688
    310.54206       2.36812
    310.54816      -1.00688
    310.55427       1.49312
    310.56037       4.11812
    310.56648       4.86812
    310.57258       7.86812
    310.57868       7.86812
    310.58479      11.49312
    310.59089      11.61812
    310.59700      13.99312
    310.60310      14.24312
    310.60921      19.24312
    310.61531      21.24312
    310.62141      24.49312
    310.62752      26.86812
    310.63362      29.36812
    310.63973      27.86812
    310.64583      34.86812
    310.65194      33.36812
    310.65804      34.24312
    310.66414      37.24312
    310.67025      35.61812
    310.67635      34.49312
    310.68246      32.49312
    310.68856      33.11812
    310.69466      30.36812
    310.70077      33.24312
    310.70687      28.49312
    310.71298      33.24312
    310.71908      34.99312
    310.72519      35.86812
    310.73129      33.61812
    310.73739      35.24312
    310.74350      32.24312
    310.74960      34.74312
    310.75571      32.24312
    310.76181      29.74312
    310.76792      30.74312
    310.77402      30.99312
    310.78012      29.24312
    310.78623      29.86812
    310.79233      31.11812
    310.79844      28.61812
    310.80454      31.49312
    310.81065      31.74312
    310.81675      28.36812
    310.82285      29.11812
    310.82896      29.74312
    310.83506      28.74312
    310.84117      26.99312
    310.84727      28.36812
    310.85338      28.11812
    310.85948      27.49312
    310.86558      27.99312
    310.87169      25.36812
    310.87779      24.49312
    310.88390      25.49312
    310.89000      21.74312
    310.89611      21.74312
    310.90221      21.74312
    310.90831      22.49312
    310.91442      24.11812
    310.92052      21.74312
    310.92663      27.74312
    310.93273      22.99312
    310.93884      26.24312
    310.94494      26.49312
    310.95104      22.99312
    310.95715      25.49312
    310.96325      28.36812
    310.96936      26.74312
    310.97546      27.99312
    310.98157      25.74312
    310.98767      25.49312
    310.99377      25.49312
    310.99988      24.99312
    311.00598      25.61812
    311.01209      21.11812
    311.01819      25.24312
    311.02429      19.74312
    311.03040      24.74312
    311.03650      20.74312
    311.04261      19.49312
    311.04871      23.74312
    311.05482      19.36812
    311.06092      18.99312
    311.06702      18.36812
    311.07313      16.61812
    311.07923      16.11812
    311.08534      17.99312
    311.09144      15.49312
    311.09755      13.74312
    311.10365      15.11812
    311.10975      14.36812
    311.11586      12.99312
    311.12196      17.36812
    311.12807      16.11812
    311.13417      16.49312
    311.14028      19.74312
    311.14638      15.61812
    311.15248      17.86812
    311.15859      14.49312
    311.16469      12.36812
    311.17080      12.61812
    311.17690      10.24312
    311.18301       7.74312
    311.18911       6.74312
    311.19521       3.86812
    311.20132      -1.25688
    311.20742       1.61812
    311.21353      -1.00688
    311.21963      -1.88188
    311.22574       0.24312
    311.23184      -1.25688
    311.23794      -2.50688
    311.24405      -1.88188
    311.25015      -3.50688
    311.25626      -0.38188
    311.26236      -0.63188
    311.26847      -1.63188
    311.27457       1.24312
    311.28067       0.11812
    311.28678       1.74312
    311.29288       0.61812
    311.29899       1.24312
    311.30509      -2.75688
    311.31120      -0.13188
    311.31730      -1.63188
    311.32340      -2.88188
    311.32951      -0.63188
    311.33561      -2.50688
    311.34172      -5.38188
    311.34782      -2.88188
    311.35393      -2.88188
    311.36003      -0.75688
    311.36613      -1.75688
    311.37224       0.86812
    311.37834       0.74312
    311.38445       0.74312
    311.39055       2.49312
    311.39665      -0.38188
    311.40276       2.49312
    311.40886       1.24312
    311.41497       0.86812
    311.42107      -3.38188
    311.42718       1.24312
    311.43328      -0.75688
    311.43938      -0.00688
    311.44549      -0.50688
    311.45159      -0.75688
    311.45770      -5.88188
    311.46380       0.11812
    311.46991      -5.75688
    311.47601      -4.25688
    311.48211      -5.00688
    311.48822      -7.88188
    311.49432      -7.25688
    311.50043      -7.50688
    311.50653      -6.00688
    311.51264      -8.75688
    311.51874      -5.88188
    311.52484      -4.13188
    311.53095      -2.25688
    311.53705      -0.25688
    311.54316       3.11812
    311.54926       2.86812
    311.55537       5.86812
    311.56147       7.36812
    311.56757       9.99312
    311.57368      11.74312
    311.57978      13.49312
    311.58589      14.74312
    311.59199      15.24312
    311.59810      16.99312
    311.60420      14.11812
    311.61030      16.11812
    311.61641      20.36812
    311.62251      16.36812
    311.62862      19.74312
    311.63472      19.61812
    311.64083      19.11812
    311.64693      21.36812
    311.65303      19.74312
    311.65914      19.49312
    311.66524      22.74312
    311.67135      22.61812
    311.67745      25.86812
    311.68356      25.36812
    311.68966      27.49312
    311.69576      26.86812
    311.70187      26.11812
    311.70797      23.11812
    311.71408      23.61812
    311.72018      23.24312
    311.72628      21.86812
    311.73239      19.74312
    311.73849      20.11812
    311.74460      22.11812
    311.75070      15.61812
    311.75681      18.61812
    311.76291      14.74312
    311.76901      13.61812
    311.77512      11.61812
    311.78122      11.61812
    311.78733      10.24312
    311.79343       7.49312
    311.79954       8.61812
    311.80564      10.61812
    311.81174      10.24312
    311.81785      11.74312
    311.82395      13.61812
    311.83006      12.24312
    311.83616      14.86812
    311.84227      11.11812
    311.84837      15.11812
    311.85447      13.24312
    311.86058      15.24312
    311.86668      15.74312
    311.87279      17.74312
    311.87889      15.61812
    311.88500      16.49312
    311.89110      16.49312
    311.89720      15.99312
    311.90331      15.49312
    311.90941      19.24312
    311.91552      16.36812
    311.92162      15.86812
    311.92773      18.36812
    311.93383      16.36812
    311.93993      18.36812
    311.94604      18.11812
    311.95214      20.24312
    311.95825      20.61812
    311.96435      19.99312
    311.97046      24.11812
    311.97656      21.74312
    311.98266      24.49312
    311.98877      24.11812
    311.99487      25.24312
    312.00098      27.24312
    312.00708      27.11812
    312.01319      28.61812
    312.01929      29.86812
    312.02539      27.86812
    312.03150      31.11812
    312.03760      29.11812
    312.04371      30.86812
    312.04981      30.74312
    312.05592      29.61812
    312.06202      31.24312
    312.06812      30.74312
    312.07423      30.74312
    312.08033      27.61812
    312.08644      25.49312
    312.09254      24.49312
    312.09864      21.36812
    312.10475      20.99312
    312.11085      18.86812
    312.11696      16.49312
    312.12306      16.11812
    312.12917      13.74312
    312.13527      10.11812
    312.14137       8.61812
    312.14748       4.99312
    312.15358       3.24312
    312.15969       1.74312
    312.16579      -0.13188
    312.17190      -1.63188
    312.17800      -3.00688
    312.18410      -1.50688
    312.19021      -4.75688
    312.19631      -1.75688
    312.20242      -2.00688
    312.20852      -3.13188
    312.21463      -1.00688
    312.22073      -1.13188
    312.22683      -4.00688
    312.23294      -8.25688
    312.23904      -5.63188
    312.24515      -9.25688
    312.25125     -11.38188
    312.25736     -10.38188
    312.26346     -12.75688
    312.26956     -11.38188
    312.27567     -12.13188
    312.28177     -10.75688
    312.28788     -12.00688
    312.29398      -9.75688
    312.30009      -9.00688
    312.30619      -7.25688
    312.31229      -6.13188
    312.31840      -7.63188
    312.32450      -5.88188
    312.33061      -3.25688
    312.33671      -3.13188
    312.34282       0.11812
    312.34892      -1.63188
    312.35502       0.49312
    312.36113      -1.50688
    312.36723       1.99312
    312.37334       0.61812
    312.37944      -0.25688
    312.38555      -1.88188
    312.39165      -0.00688
    312.39775      -0.13188
    312.40386       1.86812
    312.40996      -0.50688
    312.41607       5.24312
    312.42217       3.61812
    312.42827       6.24312
    312.43438       8.49312
    312.44048       8.74312
    312.44659      13.61812
    312.45269       9.99312
    312.45880      17.99312
    312.46490      14.24312
    312.47100      16.74312
    312.47711      16.99312
    312.48321      16.11812
    312.48932      17.24312
    312.49542      14.49312
    312.50153      16.11812
    312.50763      17.61812
    312.51373      13.61812
    312.51984      13.11812
    312.52594       8.99312
    312.53205       6.99312
    312.53815       8.86812
    312.54426       5.24312
    312.55036       6.49312
    312.55646       2.24312
    312.56257       3.99312
    312.56867       0.61812
    312.57478      -1.75688
    312.58088       2.24312
    312.58699      -3.88188
    312.59309      -2.13188
    312.59919      -1.88188
    312.60530      -0.25688
    312.61140       0.36812
    312.61751       1.24312
    312.62361       4.49312
    312.62972       2.86812
    312.63582       4.49312
    312.64192       5.11812
    312.64803       3.11812
    312.65413       2.74312
    312.66024       3.24312
    312.66634       2.99312
    312.67245       1.86812
    312.67855       0.36812
    312.68465      -1.00688
    312.69076       1.86812
    312.69686       1.11812
    312.70297       2.61812
    312.70907       3.61812
    312.71518       1.36812
    312.72128       2.99312
    312.72738       2.49312
    312.73349       2.74312
    312.73959       2.24312
    312.74570       4.86812
    312.75180      -0.25688
    312.75791       4.99312
    312.76401       0.99312
    312.77011       3.86812
    312.77622       0.11812
    312.78232       2.24312
    312.78843       0.36812
    312.79453       1.86812
    312.80063      -0.00688
    312.80674       1.11812
    312.81284       1.24312
    312.81895      -0.13188
    312.82505      -2.75688
    312.83116      -3.13188
    312.83726      -3.00688
    312.84336      -5.00688
    312.84947      -6.75688
    312.85557      -6.88188
    312.86168      -7.50688
    312.86778      -7.88188
    312.87389      -5.75688
    312.87999      -6.13188
    312.88609      -3.75688
    312.89220      -3.88188
    312.89830      -4.50688
    312.90441      -5.38188
    312.91051      -3.25688
    312.91662      -7.00688
    312.92272      -4.00688
    312.92882      -7.00688
    312.93493      -7.00688
    312.94103      -9.38188
    312.94714      -9.00688
    312.95324      -9.13188
    312.95935     -11.88188
    312.96545      -8.38188
    312.97155     -11.25688
    312.97766     -12.00688
    312.98376     -13.88188
    312.98987     -13.88188
    312.99597     -16.38188
    313.00208     -16.38188
    313.00818     -16.75688
    313.01428     -16.38188
    313.02039     -17.63188
    313.02649     -14.13188
    313.03260     -13.75688
    313.03870     -13.25688
    313.04481     -12.88188
    313.05091     -13.63188
    313.05701     -10.75688
    313.06312     -11.63188
    313.06922      -8.25688
    313.07533      -7.50688
    313.08143      -4.88188
    313.08754      -6.13188
    313.09364      -6.13188
    313.09974      -6.00688
    313.10585      -7.13188
    313.11195      -6.38188
    313.11806      -9.75688
    313.12416      -8.38188
    313.13026      -7.13188
    313.13637      -5.75688
    313.14247      -8.63188
    313.14858      -4.63188
    313.15468      -6.25688
    313.16079      -5.13188
    313.16689      -5.50688
    313.17299      -4.25688
    313.17910      -5.38188
    313.18520      -1.88188
    313.19131      -5.50688
    313.19741      -5.13188
    313.20352      -3.00688
    313.20962      -6.38188
    313.21572      -7.25688
    313.22183      -9.88188
    313.22793     -12.00688
    313.23404     -15.25688
    313.24014     -18.00688
    313.24625     -18.63188
    313.25235     -23.50688
    313.25845     -24.00688
    313.26456     -25.63188
    313.27066     -25.75688
    313.27677     -26.38188
    313.28287     -23.88188
    313.28898     -27.75688
    313.29508     -23.50688
    313.30118     -24.25688
    313.30729     -26.13188
    313.31339     -24.25688
    313.31950     -23.50688
    313.32560     -24.13188
    313.33171     -23.25688
    313.33781     -21.38188
    313.34391     -23.50688
    313.35002     -19.25688
    313.35612     -21.50688
    313.36223     -17.88188
    313.36833     -16.13188
    313.37444     -13.50688
    313.38054     -12.88188
    313.38664     -12.25688
    313.39275     -13.50688
    313.39885     -10.63188
    313.40496     -13.50688
    313.41106     -12.25688
    313.41717     -11.38188
    313.42327     -15.63188
    313.42937     -11.75688
    313.43548     -11.50688
    313.44158     -11.13188
    313.44769      -8.75688
    313.45379     -11.75688
    313.45990      -9.63188
    313.46600     -11.00688
    313.47210      -6.13188
    313.47821     -11.50688
    313.48431      -9.00688
    313.49042     -13.00688
    313.49652     -13.25688
    313.50262     -13.50688
    313.50873     -15.50688
    313.51483     -13.25688
    313.52094     -14.00688
    313.52704     -13.13188
    313.53315     -10.13188
    313.53925     -13.00688
    313.54535     -10.75688
    313.55146     -10.38188
    313.55756     -11.38188
    313.56367     -10.75688
    313.56977     -11.13188
    313.57588     -11.88188
    313.58198     -13.88188
    313.58808     -13.88188
    313.59419     -16.13188
    313.60029     -16.63188
    313.60640     -16.13188
    313.61250     -17.88188
    313.61861     -19.25688
    313.62471     -17.38188
    313.63081     -20.13188
    313.63692     -18.50688
    313.64302     -17.88188
    313.64913     -23.63188
    313.65523     -21.13188
    313.66134     -23.13188
    313.66744     -22.38188
    313.67354     -24.25688
    313.67965     -22.63188
    313.68575     -24.75688
    313.69186     -23.88188
    313.69796     -28.88188
    313.70407     -28.13188
    313.71017     -28.13188
    313.71627     -32.88188
    313.72238     -31.00688
    313.72848     -31.25688
    313.73459     -31.63188
    313.74069     -29.63188
    313.74680     -27.75688
    313.75290     -30.88188
    313.75900     -27.38188
    313.76511     -27.88188
    313.77121     -25.38188
    313.77732     -22.63188
    313.78342     -24.13188
    313.78953     -21.38188
    313.79563     -20.25688
    313.80173     -17.50688
    313.80784     -18.75688
    313.81394     -17.63188
    313.82005     -20.00688
    313.82615     -18.88188
    313.83225     -16.50688
    313.83836     -21.38188
    313.84446     -15.75688
    313.85057     -17.13188
    313.85667     -18.63188
    313.86278     -19.50688
    313.86888     -17.75688
    313.87498     -18.50688
    313.88109     -18.50688
    313.88719     -15.50688
    313.89330     -17.63188
    313.89940     -18.50688
    313.90551     -17.50688
    313.91161     -19.75688
    313.91771     -16.75688
    313.92382     -19.25688
    313.92992     -18.75688
    313.93603     -20.00688
    313.94213     -21.25688
    313.94824     -21.63188
    313.95434     -18.63188
    313.96044     -19.13188
    313.96655     -18.75688
    313.97265     -19.13188
    313.97876     -15.25688
    313.98486     -17.00688
    313.99097     -14.50688
    313.99707     -15.38188
    314.00317     -18.13188
    314.00928     -15.00688
    314.01538     -17.38188
    314.02149     -18.25688
    314.02759     -19.13188
    314.03370     -20.75688
    314.03980     -18.75688
    314.04590     -20.63188
    314.05201     -21.75688
    314.05811     -22.88188
    314.06422     -25.88188
    314.07032     -26.13188
    314.07643     -30.00688
    314.08253     -28.00688
    314.08863     -29.63188
    314.09474     -28.50688
    314.10084     -27.13188
    314.10695     -31.25688
    314.11305     -26.63188
    314.11916     -28.75688
    314.12526     -28.38188
    314.13136     -26.00688
    314.13747     -25.75688
    314.14357     -23.13188
    314.14968     -23.00688
    314.15578     -21.38188
    314.16188     -22.88188
    314.16799     -17.75688
    314.17409     -21.25688
    314.18020     -19.00688
    314.18630     -20.00688
    314.19241     -18.75688
    314.19851     -20.63188
    314.20461     -19.88188
    314.21072     -18.75688
    314.21682     -19.00688
    314.22293     -18.13188
    314.22903     -18.50688
    314.23514     -19.25688
    314.24124     -16.38188
    314.24734     -16.88188
    314.25345     -14.25688
    314.25955     -15.25688
    314.26566     -12.63188
    314.27176     -11.25688
    314.27787     -11.00688
    314.28397     -11.50688
    314.29007      -6.75688
    314.29618      -8.50688
    314.30228      -6.00688
    314.30839      -3.00688
    314.31449      -1.25688
    314.32060       0.61812
    314.32670       0.11812
    314.33280       1.99312
    314.33891       4.61812
    314.34501       4.24312
    314.35112       7.61812
    314.35722       7.11812
    314.36333      12.74312
    314.36943      11.36812
    314.37553      12.36812
    314.38164      11.24312
    314.38774       8.49312
    314.39385       8.24312
    314.39995       7.11812
    314.40606       9.99312
    314.41216       8.86812
    314.41826       8.24312
    314.42437      12.99312
    314.43047       9.99312
    314.43658      12.86812
    314.44268      14.24312
    314.44879      11.49312
    314.45489      12.11812
    314.46099      10.86812
    314.46710      12.36812
    314.47320      11.61812
    314.47931      10.49312
    314.48541      10.86812
    314.49152       8.49312
    314.49762       8.86812
    314.50372       9.11812
    314.50983       8.24312
    314.51593       7.86812
    314.52204       8.36812
    314.52814       7.86812
    314.53424       5.61812
    314.54035       3.24312
    314.54645       6.74312
    314.55256       0.24312
    314.55866      -0.13188
    314.56477       3.36812
    314.57087      -0.25688
    314.57697       0.74312
    314.58308      -0.13188
    314.58918      -0.38188
    314.59529      -2.88188
    314.60139      -0.75688
    314.60750      -0.25688
    314.61360      -3.50688
    314.61970       1.24312
    314.62581      -2.38188
    314.63191      -2.50688
    314.63802       0.99312
    314.64412      -2.63188
    314.65023      -2.38188
    314.65633      -1.13188
    314.66243      -1.25688
    314.66854      -2.88188
    314.67464      -3.00688
    314.68075      -5.38188
    314.68685      -3.00688
    314.69296      -2.88188
    314.69906      -4.88188
    314.70516      -1.63188
    314.71127      -2.75688
    314.71737      -0.50688
    314.72348      -0.88188
    314.72958       0.74312
    314.73569      -1.50688
    314.74179      -3.63188
    314.74789      -7.38188
    314.75400      -8.38188
    314.76010      -9.25688
    314.76621     -12.25688
    314.77231     -12.25688
    314.77842     -15.63188
    314.78452     -14.75688
    314.79062     -13.88188
    314.79673     -14.38188
    314.80283     -14.50688
    314.80894     -18.25688
    314.81504     -16.75688
    314.82115     -16.63188
    314.82725     -20.88188
    314.83335     -16.50688
    314.83946     -18.63188
    314.84556     -19.13188
    314.85167     -18.50688
    314.85777     -17.13188
    314.86387     -18.25688
    314.86998     -10.63188
    314.87608     -10.75688
    314.88219     -10.50688
    314.88829     -10.50688
    314.89440      -9.13188
    314.90050      -8.00688
    314.90660      -9.50688
    314.91271      -5.00688
    314.91881      -5.75688
    314.92492      -5.00688
    314.93102      -2.88188
    314.93713      -4.75688
    314.94323      -0.13188
    314.94933      -4.75688
    314.95544      -3.38188
    314.96154      -2.75688
    314.96765      -2.13188
    314.97375      -4.75688
    314.97986      -7.88188
    314.98596      -6.88188
    314.99206     -10.00688
    314.99817     -12.75688
    315.00427     -12.50688
    315.01038     -16.88188
    315.01648     -19.00688
    315.02259     -20.50688
    315.02869     -26.88188
    315.03479     -25.50688
    315.04090     -28.00688
    315.04700     -31.75688
    315.05311     -29.13188
    315.05921     -29.38188
    315.06532     -24.63188
    315.07142     -26.50688
    315.07752     -24.50688
    315.08363     -23.00688
    315.08973     -21.00688
    315.09584     -19.38188
    315.10194     -19.13188
    315.10805     -14.38188
    315.11415     -11.75688
    315.12025     -11.75688
    315.12636     -12.13188
    315.13246     -11.25688
    315.13857     -15.38188
    315.14467     -12.25688
    315.15078     -14.25688
    315.15688     -17.25688
    315.16298     -17.50688
    315.16909     -16.25688
    315.17519     -18.63188
    315.18130     -18.88188
    315.18740     -18.13188
    315.19351     -20.50688
    315.19961     -21.25688
    315.20571     -19.00688
    315.21182     -19.50688
    315.21792     -19.50688
    315.22403     -20.50688
    315.23013     -17.88188
    315.23623     -16.88188
    315.24234     -14.50688
    315.24844     -16.25688
    315.25455     -13.25688
    315.26065     -14.88188
    315.26676     -12.75688
    315.27286     -10.13188
    315.27896     -13.13188
    315.28507      -8.38188
    315.29117      -7.75688
    315.29728      -7.63188
    315.30338      -7.63188
    315.30949      -9.38188
    315.31559      -9.38188
    315.32169     -10.00688
    315.32780     -10.88188
    315.33390     -11.50688
    315.34001     -13.00688
    315.34611     -13.00688
    315.35222     -14.00688
    315.35832     -15.25688
    315.36442     -12.63188
    315.37053     -15.38188
    315.37663     -10.25688
    315.38274     -15.75688
    315.38884     -14.88188
    315.39495     -13.75688
    315.40105     -18.13188
    315.40715     -15.25688
    315.41326     -16.00688
    315.41936     -18.25688
    315.42547     -14.00688
    315.43157     -14.63188
    315.43768     -13.13188
    315.44378     -16.13188
    315.44988     -15.13188
    315.45599     -19.00688
    315.46209     -15.50688
    315.46820     -17.50688
    315.47430     -18.00688
    315.48041     -17.00688
    315.48651     -19.00688
    315.49261     -20.88188
    315.49872     -22.00688
    315.50482     -21.00688
    315.51093     -21.38188
    315.51703     -25.50688
    315.52314     -22.63188
    315.52924     -23.63188
    315.53534     -24.25688
    315.54145     -22.00688
    315.54755     -22.00688
    315.55366     -20.25688
    315.55976     -18.88188
    315.56586     -18.25688
    315.57197     -14.00688
    315.57807     -10.00688
    315.58418     -13.38188
    315.59028      -9.88188
    315.59639     -11.50688
    315.60249     -13.00688
    315.60859     -14.63188
    315.61470     -16.38188
    315.62080     -18.00688
    315.62691     -21.63188
    315.63301     -19.75688
    315.63912     -22.63188
    315.64522     -19.63188
    315.65132     -22.63188
    315.65743     -19.63188
    315.66353     -20.13188
    315.66964     -21.75688
    315.67574     -20.25688
    315.68185     -18.38188
    315.68795     -18.00688
    315.69405     -17.38188
    315.70016     -12.88188
    315.70626     -15.50688
    315.71237     -11.63188
    315.71847      -8.25688
    315.72458      -4.75688
    315.73068      -4.88188
    315.73678       0.24312
    315.74289      -1.88188
    315.74899       2.49312
    315.75510       1.24312
    315.76120       0.74312
    315.76731       2.49312
    315.77341       2.36812
    315.77951       5.61812
    315.78562       4.24312
    315.79172       2.86812
    315.79783      -0.13188
    315.80393      -0.63188
    315.81004      -1.00688
    315.81614      -1.88188
    315.82224      -3.50688
    315.82835      -9.25688
    315.83445      -4.63188
    315.84056     -11.00688
    315.84666     -11.13188
    315.85277     -10.63188
    315.85887     -14.38188
    315.86497     -14.88188
    315.87108     -13.25688
    315.87718     -14.13188
    315.88329     -14.50688
    315.88939     -14.88188
    315.89550     -11.25688
    315.90160     -11.00688
    315.90770     -12.00688
    315.91381      -8.75688
    315.91991     -10.63188
    315.92602      -5.88188
    315.93212      -6.63188
    315.93822      -6.75688
    315.94433      -6.88188
    315.95043      -7.13188
    315.95654      -8.00688
    315.96264      -7.50688
    315.96875      -6.00688
    315.97485      -6.13188
    315.98095      -8.50688
    315.98706      -5.88188
    315.99316      -8.75688
    315.99927      -8.63188
    316.00537      -8.00688
    316.01148     -10.63188
    316.01758      -6.63188
    316.02368      -8.13188
    316.02979      -5.63188
    316.03589      -8.75688
    316.04200      -5.75688
    316.04810      -2.88188
    316.05421      -2.88188
    316.06031      -2.88188
    316.06641      -0.25688
    316.07252      -0.50688
    316.07862       5.61812
    316.08473       3.74312
    316.09083       7.36812
    316.09694       8.36812
    316.10304       8.49312
    316.10914       9.24312
    316.11525       7.74312
    316.12135      10.36812
    316.12746       8.61812
    316.13356      10.49312
    316.13967      10.11812
    316.14577       6.74312
    316.15187       8.36812
    316.15798       9.99312
    316.16408       8.61812
    316.17019      10.11812
    316.17629      10.86812
    316.18240      10.99312
    316.18850      10.24312
    316.19460       9.11812
    316.20071       8.86812
    316.20681       8.11812
    316.21292       9.86812
    316.21902      10.74312
    316.22513      11.24312
    316.23123      13.74312
    316.23733      12.74312
    316.24344      16.61812
    316.24954      16.24312
    316.25565      20.86812
    316.26175      18.11812
    316.26785      23.86812
    316.27396      21.49312
    316.28006      25.36812
    316.28617      25.49312
    316.29227      24.36812
    316.29838      24.24312
    316.30448      24.24312
    316.31058      22.74312
    316.31669      18.61812
    316.32279      17.86812
    316.32890      15.24312
    316.33500      14.36812
    316.34111      12.86812
    316.34721      10.61812
    316.35331       5.99312
    316.35942       6.99312
    316.36552       4.36812
    316.37163       2.99312
    316.37773       5.24312
    316.38384       3.86812
    316.38994       3.86812
    316.39604       1.99312
    316.40215       2.74312
    316.40825      -1.38188
    316.41436      -0.38188
    316.42046       0.86812
    316.42657      -5.38188
    316.43267      -2.88188
    316.43877      -5.75688
    316.44488      -7.75688
    316.45098      -6.50688
    316.45709      -6.88188
    316.46319      -4.00688
    316.46930     -10.50688
    316.47540     -10.63188
    316.48150     -15.25688
    316.48761     -17.50688
    316.49371     -17.75688
    316.49982     -19.38188
    316.50592     -19.13188
    316.51203     -23.25688
    316.51813     -24.88188
    316.52423     -22.88188
    316.53034     -24.13188
    316.53644     -26.38188
    316.54255     -27.75688
    316.54865     -28.88188
    316.55476     -34.13188
    316.56086     -36.75688
    316.56696     -36.88188
    316.57307     -38.25688
    316.57917     -40.13188
    316.58528     -35.75688
    316.59138     -38.63188
    316.59749     -35.38188
    316.60359     -36.50688
    316.60969     -36.75688
    316.61580     -37.50688
    316.62190     -38.25688
    316.62801     -37.50688
    316.63411     -37.88188
    316.64021     -38.63188
    316.64632     -38.25688
    316.65242     -39.88188
    316.65853     -39.75688
    316.66463     -47.13188
    316.67074     -44.63188
    316.67684     -48.50688
    316.68294     -50.00688
    316.68905     -50.38188
    316.69515     -47.50688
    316.70126     -52.13189
    316.70736     -46.00688
    316.71347     -50.75688
    316.71957     -47.13188
    316.72567     -48.13188
    316.73178     -45.63188
    316.73788     -46.88188
    316.74399     -45.75688
    316.75009     -46.50688
    316.75620     -44.88188
    316.76230     -41.63188
    316.76840     -41.88188
    316.77451     -38.50688
    316.78061     -35.75688
    316.78672     -33.63188
    316.79282     -34.50688
    316.79893     -29.25688
    316.80503     -30.13188
    316.81113     -25.50688
    316.81724     -24.50688
    316.82334     -22.00688
    316.82945     -23.00688
    316.83555     -17.38188
    316.84166     -17.50688
    316.84776     -12.63188
    316.85386     -10.75688
    316.85997      -8.75688
    316.86607      -5.00688
    316.87218      -4.75688
    316.87828      -1.38188
    316.88439      -4.00688
    316.89049       1.24312
    316.89659      -0.63188
    316.90270       0.99312
    316.90880       1.61812
    316.91491      -2.00688
    316.92101       2.49312
    316.92712       1.11812
    316.93322      -0.13188
    316.93932       2.74312
    316.94543       3.11812
    316.95153       1.49312
    316.95764       2.11812
    316.96374      -0.75688
    316.96984      -2.13188
    316.97595      -5.13188
    316.98205      -4.13188
    316.98816      -9.13188
    316.99426     -10.38188
    317.00037      -8.25688
    317.00647     -10.75688
    317.01257     -11.25688
    317.01868     -12.00688
    317.02478     -14.38188
    317.03089     -13.25688
    317.03699     -14.63188
    317.04310     -12.38188
    317.04920     -12.38188
    317.05530     -14.63188
    317.06141     -10.63188
    317.06751     -12.25688
    317.07362     -10.63188
    317.07972     -13.00688
    317.08583     -11.25688
    317.09193     -10.50688
    317.09803      -8.38188
    317.10414      -6.63188
    317.11024      -7.13188
    317.11635      -7.75688
    317.12245      -3.50688
    317.12856      -8.63188
    317.13466      -5.50688
    317.14076      -8.63188
    317.14687      -6.25688
    317.15297      -7.25688
    317.15908      -7.00688
    317.16518      -8.13188
    317.17129      -8.75688
    317.17739      -9.50688
    317.18349     -12.13188
    317.18960     -12.38188
    317.19570     -16.88188
    317.20181     -18.88188
    317.20791     -18.13188
    317.21402     -20.13188
    317.22012     -23.50688
    317.22622     -21.13188
    317.23233     -22.63188
    317.23843     -23.25688
    317.24454     -20.63188
    317.25064     -24.50688
    317.25675     -23.75688
    317.26285     -22.75688
    317.26895     -23.63188
    317.27506     -21.50688
    317.28116     -20.25688
    317.28727     -20.25688
    317.29337     -18.50688
    317.29948     -14.13188
    317.30558     -15.50688
    317.31168     -14.50688
    317.31779     -18.13188
    317.32389     -14.38188
    317.33000     -17.00688
    317.33610     -16.88188
    317.34220     -18.13188
    317.34831     -14.75688
    317.35441     -15.75688
    317.36052     -16.50688
    317.36662     -19.38188
    317.37273     -19.50688
    317.37883     -22.00688
    317.38493     -19.38188
    317.39104     -23.13188
    317.39714     -23.38188
    317.40325     -23.13188
    317.40935     -24.50688
    317.41546     -23.63188
    317.42156     -23.25688
    317.42766     -24.88188
    317.43377     -25.13188
    317.43987     -24.25688
    317.44598     -24.38188
    317.45208     -27.00688
    317.45819     -23.63188
    317.46429     -26.75688
    317.47039     -26.25688
    317.47650     -24.00688
    317.48260     -28.38188
    317.48871     -25.13188
    317.49481     -24.50688
    317.50092     -24.13188
    317.50702     -23.50688
    317.51312     -21.38188
    317.51923     -24.50688
    317.52533     -23.13188
    317.53144     -21.88188
    317.53754     -19.75688
    317.54365     -17.38188
    317.54975     -15.25688
    317.55585     -11.88188
    317.56196     -11.00688
    317.56806      -9.38188
    317.57417     -10.50688
    317.58027      -8.25688
    317.58638      -9.25688
    317.59248      -8.63188
    317.59858      -4.50688
    317.60469      -7.50688
    317.61079      -3.63188
    317.61690      -4.38188
    317.62300      -4.13188
    317.62911      -5.50688
    317.63521      -2.88188
    317.64131      -6.63188
    317.64742      -6.50688
    317.65352      -7.75688
    317.65963      -7.00688
    317.66573     -10.13188
    317.67183      -9.00688
    317.67794     -10.00688
    317.68404     -10.88188
    317.69015     -11.00688
    317.69625     -13.50688
    317.70236     -13.00688
    317.70846     -14.63188
    317.71456     -12.38188
    317.72067     -15.25688
    317.72677     -11.50688
    317.73288     -15.63188
    317.73898     -13.50688
    317.74509     -14.50688
    317.75119     -12.50688
    317.75729     -17.00688
    317.76340     -13.50688
    317.76950     -16.13188
    317.77561     -14.75688
    317.78171     -14.63188
    317.78782     -10.38188
    317.79392     -12.38188
    317.80002      -9.50688
    317.80613      -7.25688
    317.81223      -8.63188
    317.81834      -3.88188
    317.82444      -4.00688
    317.83055      -0.88188
    317.83665      -1.75688
    317.84275       3.11812
    317.84886       1.61812
    317.85496       2.11812
    317.86107       3.24312
    317.86717       1.86812
    317.87328       2.74312
    317.87938       0.74312
    317.88548      -1.75688
    317.89159      -1.88188
    317.89769      -1.38188
    317.90380      -3.25688
    317.90990      -4.13188
    317.91601      -3.75688
    317.92211      -5.88188
    317.92821      -4.50688
    317.93432      -3.63188
    317.94042      -3.88188
    317.94653      -8.25688
    317.95263      -4.63188
    317.95874      -7.13188
    317.96484      -4.63188
    317.97094      -6.88188
    317.97705      -5.75688
    317.98315      -4.25688
    317.98926      -3.63188
    317.99536      -4.38188
    318.00147      -4.88188
    318.00757      -5.00688
    318.01367      -4.63188
    318.01978      -8.00688
    318.02588      -6.00688
    318.03199      -8.13188
    318.03809      -7.38188
    318.04419     -11.63188
    318.05030     -11.38188
    318.05640     -11.88188
    318.06251     -12.63188
    318.06861     -14.25688
    318.07472     -12.63188
    318.08082     -13.00688
    318.08692     -12.63188
    318.09303     -12.13188
    318.09913     -11.75688
    318.10524     -12.25688
    318.11134     -16.50688
    318.11745     -14.38188
    318.12355     -14.88188
    318.12965     -13.88188
    318.13576     -15.13188
    318.14186     -15.13188
    318.14797     -18.75688
    318.15407     -17.13188
    318.16018     -15.25688
    318.16628     -14.38188
    318.17238     -16.00688
    318.17849     -12.50688
    318.18459      -9.75688
    318.19070     -11.63188
    318.19680      -7.50688
    318.20291      -5.38188
    318.20901      -3.75688
    318.21511      -4.38188
    318.22122      -5.00688
    318.22732      -4.38188
    318.23343      -8.13188
    318.23953      -6.00688
    318.24564      -5.63188
    318.25174      -7.25688
    318.25784      -7.75688
    318.26395      -5.75688
    318.27005      -9.25688
    318.27616      -7.00688
    318.28226      -7.63188
    318.28837      -7.25688
    318.29447      -8.00688
    318.30057      -5.25688
    318.30668      -6.50688
    318.31278      -7.63188
    318.31889      -6.75688
    318.32499      -6.38188
    318.33110      -9.63188
    318.33720      -8.38188
    318.34330      -6.25688
    318.34941      -7.13188
    318.35551      -4.75688
    318.36162      -4.38188
    318.36772      -3.63188
    318.37382      -3.88188
    318.37993      -0.75688
    318.38603       2.36812
    318.39214       0.61812
    318.39824       3.86812
    318.40435       3.86812
    318.41045       7.24312
    318.41655       6.61812
    318.42266       6.61812
    318.42876      10.11812
    318.43487      10.74312
    318.44097      11.36812
    318.44708      10.36812
    318.45318      14.99312
    318.45928      12.86812
    318.46539      12.49312
    318.47149      16.24312
    318.47760      14.86812
    318.48370      14.24312
    318.48981      14.36812
    318.49591       9.11812
    318.50201      13.49312
    318.50812       8.86812
    318.51422      10.36812
    318.52033       6.36812
    318.52643       7.61812
    318.53254       5.74312
    318.53864       7.86812
    318.54474       7.11812
    318.55085       7.99312
    318.55695       9.24312
    318.56306      12.24312
    318.56916       9.36812
    318.57527      11.49312
    318.58137      11.86812
    318.58747      10.61812
    318.59358      13.11812
    318.59968      11.86812
    318.60579      11.99312
    318.61189      10.99312
    318.61800      10.49312
    318.62410       7.99312
    318.63020       6.11812
    318.63631       5.49312
    318.64241       4.24312
    318.64852       2.74312
    318.65462       1.49312
    318.66073      -0.00688
    318.66683      -1.13188
    318.67293      -4.13188
    318.67904      -5.75688
    318.68514      -2.50688
    318.69125      -6.38188
    318.69735      -4.75688
    318.70346      -9.25688
    318.70956      -9.88188
    318.71566     -11.63188
    318.72177      -9.88188
    318.72787     -12.88188
    318.73398     -11.25688
    318.74008      -8.88188
    318.74618      -9.38188
    318.75229     -10.75688
    318.75839      -8.75688
    318.76450      -9.63188
    318.77060      -9.25688
    318.77671      -8.38188
    318.78281      -7.25688
    318.78891      -8.25688
    318.79502      -7.13188
    318.80112      -8.75688
    318.80723     -10.13188
    318.81333     -10.88188
    318.81944     -11.38188
    318.82554     -10.88188
    318.83164     -10.88188
    318.83775     -13.88188
    318.84385     -10.88188
    318.84996     -15.13188
    318.85606     -13.13188
    318.86217     -12.63188
    318.86827     -13.00688
    318.87437      -7.75688
    318.88048      -9.50688
    318.88658      -6.50688
    318.89269      -4.75688
    318.89879      -2.38188
    318.90490      -0.13188
    318.91100       0.86812
    318.91710       5.74312
    318.92321       1.49312
    318.92931       2.61812
    318.93542       6.24312
    318.94152       2.36812
    318.94763       4.74312
    318.95373       2.61812
    318.95983       1.74312
    318.96594       0.11812
    318.97204       2.49312
    318.97815      -1.25688
    318.98425       0.11812
    318.99036       1.74312
    318.99646      -0.00688
    319.00256       1.11812
    319.00867       4.49312
    319.01477       4.36812
    319.02088       4.11812
    319.02698       3.86812
    319.03309       5.61812
    319.03919       7.86812
    319.04529       8.86812
    319.05140      10.74312
    319.05750      13.24312
    319.06361      13.61812
    319.06971      17.36812
    319.07581      17.86812
    319.08192      18.74312
    319.08802      21.36812
    319.09413      19.11812
    319.10023      19.49312
    319.10634      19.11812
    319.11244      16.86812
    319.11854      17.24312
    319.12465      16.49312
    319.13075      15.11812
    319.13686      10.24312
    319.14296      11.86812
    319.14907       9.61812
    319.15517       9.11812
    319.16127       7.11812
    319.16738       8.74312
    319.17348       6.86812
    319.17959       4.24312
    319.18569       3.74312
    319.19180       3.99312
    319.19790      -0.13188
    319.20400      -0.13188
    319.21011      -0.38188
    319.21621      -0.50688
    319.22232      -1.13188
    319.22842      -1.75688
    319.23453      -4.63188
    319.24063      -1.75688
    319.24673      -4.88188
    319.25284      -3.75688
    319.25894      -4.88188
    319.26505      -5.75688
    319.27115      -7.75688
    319.27726      -4.38188
    319.28336      -5.25688
    319.28946      -5.75688
    319.29557      -9.13188
    319.30167      -3.75688
    319.30778      -8.00688
    319.31388      -8.13188
    319.31999      -4.75688
    319.32609      -7.13188
    319.33219      -6.63188
    319.33830      -6.50688
    319.34440      -4.25688
    319.35051      -5.00688
    319.35661      -2.63188
    319.36272      -0.88188
    319.36882       1.36812
    319.37492       0.74312
    319.38103       3.74312
    319.38713      -0.63188
    319.39324       5.24312
    319.39934       1.24312
    319.40545       4.99312
    319.41155       6.11812
    319.41765       2.11812
    319.42376       3.11812
    319.42986       0.36812
    319.43597       3.86812
    319.44207      -2.00688
    319.44817      -2.75688
    319.45428      -0.88188
    319.46038      -5.63188
    319.46649      -4.75688
    319.47259      -4.50688
    319.47870      -5.75688
    319.48480      -1.88188
    319.49090      -2.75688
    319.49701      -4.63188
    319.50311      -4.50688
    319.50922      -4.88188
    319.51532      -8.38188
    319.52143      -6.50688
    319.52753      -6.00688
    319.53363      -7.13188
    319.53974      -8.38188
    319.54584      -6.13188
    319.55195      -9.75688
    319.55805     -10.38188
    319.56416      -9.38188
    319.57026     -10.38188
    319.57636     -13.00688
    319.58247     -15.13188
    319.58857     -15.50688
    319.59468     -16.50688
    319.60078     -18.63188
    319.60689     -15.50688
    319.61299     -20.13188
    319.61909     -18.13188
    319.62520     -18.00688
    319.63130     -15.88188
    319.63741     -15.75688
    319.64351     -17.25688
    319.64962     -15.00688
    319.65572     -12.38188
    319.66182      -9.50688
    319.66793      -7.25688
    319.67403      -4.63188
    319.68014      -3.38188
    319.68624      -1.75688
    319.69235       0.24312
    319.69845       0.11812
    319.70455       1.99312
    319.71066       5.86812
    319.71676       4.74312
    319.72287       9.11812
    319.72897       9.11812
    319.73508      11.74312
    319.74118      12.86812
    319.74728      14.49312
    319.75339      12.24312
    319.75949      13.36812
    319.76560      12.86812
    319.77170      13.74312
    319.77780      11.11812
    319.78391      15.49312
    319.79001      12.61812
    319.79612      11.49312
    319.80222      12.36812
    319.80833      11.86812
    319.81443      12.61812
    319.82053      14.11812
    319.82664      10.86812
    319.83274      12.36812
    319.83885      13.99312
    319.84495      12.86812
    319.85106      13.49312
    319.85716      12.99312
    319.86326      11.61812
    319.86937      12.36812
    319.87547       6.74312
    319.88158       2.61812
    319.88768       4.49312
    319.89379       1.49312
    319.89989       4.11812
    319.90599      -0.75688
    319.91210       0.74312
    319.91820      -2.13188
    319.92431      -1.13188
    319.93041      -2.88188
    319.93652      -3.13188
    319.94262      -2.13188
    319.94872      -5.38188
    319.95483      -6.00688
    319.96093      -5.88188
    319.96704     -10.25688
    319.97314     -11.13188
    319.97925     -11.38188
    319.98535     -13.75688
    319.99145     -14.88188
    319.99756     -13.50688
    320.00366     -16.25688
    320.00977     -17.13188
    320.01587     -19.25688
    320.02198     -20.00688
    320.02808     -23.25688
    320.03418     -20.88188
    320.04029     -23.25688
    320.04639     -22.88188
    320.05250     -21.88188
    320.05860     -25.25688
    320.06471     -21.13188
    320.07081     -22.25688
    320.07691     -24.00688
    320.08302     -21.25688
    320.08912     -23.00688
    320.09523     -23.38188
    320.10133     -22.75688
    320.10743     -23.50688
    320.11354     -22.25688
    320.11964     -21.75688
    320.12575     -18.13188
    320.13185     -19.00688
    320.13796     -18.25688
    320.14406     -17.63188
    320.15016     -15.13188
    320.15627     -15.88188
    320.16237     -15.75688
    320.16848     -18.75688
    320.17458     -18.88188
    320.18069     -20.50688
    320.18679     -23.38188
    320.19289     -23.63188
    320.19900     -25.63188
    320.20510     -24.38188
    320.21121     -26.63188
    320.21731     -26.25688
    320.22342     -26.75688
    320.22952     -25.88188
    320.23562     -29.38188
    320.24173     -24.63188
    320.24783     -28.88188
    320.25394     -25.38188
    320.26004     -24.25688
    320.26615     -21.25688
    320.27225     -24.75688
    320.27835     -22.88188
    320.28446     -22.13188
    320.29056     -20.38188
    320.29667     -18.25688
    320.30277     -14.63188
    320.30888     -15.63188
    320.31498     -12.88188
    320.32108     -14.63188
    320.32719     -10.75688
    320.33329     -10.38188
    320.33940     -12.63188
    320.34550      -7.50688
    320.35161     -10.75688
    320.35771      -9.75688
    320.36381     -10.50688
    320.36992      -9.88188
    320.37602     -14.00688
    320.38213     -13.00688
    320.38823     -13.50688
    320.39434     -17.50688
    320.40044     -17.63188
    320.40654     -14.75688
    320.41265     -19.25688
    320.41875     -18.63188
    320.42486     -18.50688
    320.43096     -23.50688
    320.43707     -20.38188
    320.44317     -22.88188
    320.44927     -21.88188
    320.45538     -23.25688
    320.46148     -23.13188
    320.46759     -21.13188
    320.47369     -22.13188
    320.47979     -22.13188
    320.48590     -20.25688
    320.49200     -21.00688
    320.49811     -19.75688
    320.50421     -19.38188
    320.51032     -19.13188
    320.51642     -19.75688
    320.52252     -17.63188
    320.52863     -18.38188
    320.53473     -17.75688
    320.54084     -15.00688
    320.54694     -15.50688
    320.55305     -15.38188
    320.55915     -15.00688
    320.56525     -20.75688
    320.57136     -17.13188
    320.57746     -20.50688
    320.58357     -18.13188
    320.58967     -19.25688
    320.59578     -21.88188
    320.60188     -22.63188
    320.60798     -27.13188
    320.61409     -27.00688
    320.62019     -29.88188
    320.62630     -28.38188
    320.63240     -29.50688
    320.63851     -31.88188
    320.64461     -28.88188
    320.65071     -29.63188
    320.65682     -32.38188
    320.66292     -30.75688
    320.66903     -33.25688
    320.67513     -34.13188
    320.68124     -32.25688
    320.68734     -30.25688
    320.69344     -31.75688
    320.69955     -28.13188
    320.70565     -30.13188
    320.71176     -30.38188
    320.71786     -26.63188
    320.72397     -26.50688
    320.73007     -26.63188
    320.73617     -25.88188
    320.74228     -26.00688
    320.74838     -25.00688
    320.75449     -24.88188
    320.76059     -24.75688
    320.76670     -27.00688
    320.77280     -24.13188
    320.77890     -25.38188
    320.78501     -24.00688
    320.79111     -21.00688
    320.79722     -20.25688
    320.80332     -18.50688
    320.80942     -15.50688
    320.81553     -18.75688
    320.82163     -16.00688
    320.82774     -16.50688
    320.83384     -11.00688
    320.83995     -12.00688
    320.84605      -9.13188
    320.85215      -7.25688
    320.85826      -4.38188
    320.86436      -4.63188
    320.87047      -4.50688
    320.87657      -6.13188
    320.88268      -2.25688
    320.88878      -2.88188
    320.89488      -1.75688
    320.90099      -3.38188
    320.90709      -1.75688
    320.91320      -2.25688
    320.91930      -2.88188
    320.92541       0.24312
    320.93151      -0.63188
    320.93761      -2.75688
    320.94372      -0.13188
    320.94982      -1.63188
    320.95593      -2.88188
    320.96203      -5.25688
    320.96814      -5.75688
    320.97424      -7.25688
    320.98034      -7.63188
    320.98645      -5.50688
    320.99255      -6.25688
    320.99866      -8.63188
    321.00476      -5.25688
    321.01087      -8.00688
    321.01697      -6.88188
    321.02307      -7.13188
    321.02918      -6.25688
    321.03528      -5.38188
    321.04139      -5.63188
    321.04749      -3.50688
    321.05360     -10.50688
    321.05970      -6.75688
    321.06580      -9.13188
    321.07191     -11.50688
    321.07801     -13.75688
    321.08412     -14.75688
    321.09022     -15.88188
    321.09633     -16.88188
    321.10243     -18.88188
    321.10853     -18.75688
    321.11464     -24.88188
    321.12074     -22.25688
    321.12685     -26.00688
    321.13295     -25.50688
    321.13906     -25.00688
    321.14516     -24.00688
    321.15126     -26.75688
    321.15737     -27.00688
    321.16347     -27.00688
    321.16958     -27.88188
    321.17568     -31.13188
    321.18178     -29.63188
    321.18789     -30.00688
    321.19399     -31.50688
    321.20010     -31.63188
    321.20620     -33.00688
    321.21231     -35.13188
    321.21841     -34.75688
    321.22451     -34.00688
    321.23062     -36.63188
    321.23672     -35.13188
    321.24283     -35.88188
    321.24893     -35.38188
    321.25504     -35.13188
    321.26114     -30.75688
    321.26724     -32.38188
    321.27335     -28.38188
    321.27945     -29.00688
    321.28556     -27.63188
    321.29166     -26.63188
    321.29777     -27.25688
    321.30387     -28.50688
    321.30997     -27.00688
    321.31608     -25.88188
    321.32218     -26.50688
    321.32829     -25.38188
    321.33439     -24.38188
    321.34050     -22.88188
    321.34660     -20.88188
    321.35270     -18.25688
    321.35881     -15.38188
    321.36491     -14.75688
    321.37102     -10.00688
    321.37712      -9.50688
    321.38323      -6.38188
    321.38933      -3.38188
    321.39543      -3.13188
    321.40154      -1.13188
    321.40764       0.24312
    321.41375       0.24312
    321.41985       5.74312
    321.42596       5.61812
    321.43206       4.24312
    321.43816       4.11812
    321.44427       5.11812
    321.45037       2.61812
    321.45648       5.11812
    321.46258       2.74312
    321.46869       1.49312
    321.47479       1.24312
    321.48089       2.86812
    321.48700      -0.63188
    321.49310       6.61812
    321.49921       0.86812
    321.50531       1.86812
    321.51141       1.99312
    321.51752       0.24312
    321.52362      -0.38188
    321.52973      -0.63188
    321.53583      -0.00688
    321.54194      -1.50688
    321.54804      -2.38188
    321.55414      -1.25688
    321.56025      -4.13188
    321.56635      -3.13188
    321.57246      -6.25688
    321.57856      -3.25688
    321.58467      -1.75688
    321.59077      -4.88188
    321.59687       1.24312
    321.60298       0.49312
    321.60908       0.61812
    321.61519       2.61812
    321.62129       3.11812
    321.62740       2.24312
    321.63350       4.49312
    321.63960       2.49312
    321.64571       2.74312
    321.65181       0.86812
    321.65792       2.11812
    321.66402       1.49312
    321.67013      -0.25688
    321.67623       0.49312
    321.68233      -2.25688
    321.68844      -3.38188
    321.69454      -2.50688
    321.70065      -0.25688
    321.70675       0.49312
    321.71286       2.24312
    321.71896       3.61812
    321.72506       5.24312
    321.73117       7.11812
    321.73727       6.74312
    321.74338      10.86812
    321.74948      12.11812
    321.75559      11.61812
    321.76169      14.49312
    321.76779      10.24312
    321.77390       8.74312
    321.78000       6.24312
    321.78611       3.74312
    321.79221      -1.38188
    321.79832      -3.00688
    321.80442      -6.13188
    321.81052      -6.50688
    321.81663     -10.25688
    321.82273      -6.13188
    321.82884     -13.38188
    321.83494      -9.25688
    321.84105     -15.63188
    321.84715     -12.63188
    321.85325     -11.38188
    321.85936     -13.50688
    321.86546     -12.38188
    321.87157     -13.63188
    321.87767     -13.50688
    321.88377     -18.25688
    321.88988     -16.75688
    321.89598     -20.88188
    321.90209     -21.13188
    321.90819     -19.63188
    321.91430     -20.63188
    321.92040     -20.88188
    321.92650     -19.38188
    321.93261     -20.13188
    321.93871     -19.00688
    321.94482     -17.38188
    321.95092     -18.50688
    321.95703     -18.00688
    321.96313     -19.00688
    321.96923     -18.00688
    321.97534     -21.38188
    321.98144     -19.63188
    321.98755     -19.50688
    321.99365     -19.13188
    321.99976     -18.63188
    322.00586     -18.88188
    322.01196     -16.13188
    322.01807     -19.00688
    322.02417     -17.00688
    322.03028     -14.88188
    322.03638     -18.63188
    322.04249     -18.50688
    322.04859     -17.75688
    322.05469     -21.00688
    322.06080     -18.75688
    322.06690     -20.75688
    322.07301     -21.13188
    322.07911     -20.00688
    322.08522     -18.13188
    322.09132     -19.38188
    322.09742     -16.88188
    322.10353     -16.75688
    322.10963     -16.38188
    322.11574     -14.50688
    322.12184     -12.25688
    322.12795     -13.75688
    322.13405     -12.25688
    322.14015     -15.50688
    322.14626     -13.88188
    322.15236     -14.13188
    322.15847     -11.38188
    322.16457     -13.38188
    322.17068     -13.00688
    322.17678     -10.50688
    322.18288     -12.00688
    322.18899      -9.75688
    322.19509      -8.13188
    322.20120      -8.38188
    322.20730      -6.75688
    322.21340      -3.38188
    322.21951      -3.13188
    322.22561      -3.13188
    322.23172      -1.00688
    322.23782      -2.13188
    322.24393      -1.25688
    322.25003      -4.75688
    322.25613      -1.75688
    322.26224      -2.25688
    322.26834      -0.75688
    322.27445      -1.13188
    322.28055       3.24312
    322.28666       0.61812
    322.29276       1.74312
    322.29886       1.99312
    322.30497       0.86812
    322.31107       1.61812
    322.31718       0.99312
    322.32328       0.74312
    322.32939      -0.75688
    322.33549      -0.13188
    322.34159      -4.75688
    322.34770      -4.00688
    322.35380      -4.38188
    322.35991      -8.00688
    322.36601      -9.25688
    322.37212      -8.13188
    322.37822     -12.00688
    322.38432      -9.38188
    322.39043     -11.00688
    322.39653     -11.63188
    322.40264     -11.00688
    322.40874     -11.38188
    322.41485     -11.13188
    322.42095     -10.63188
    322.42705     -14.13188
    322.43316     -12.13188
    322.43926     -13.63188
    322.44537     -11.88188
    322.45147     -14.13188
    322.45758     -12.13188
    322.46368     -12.38188
    322.46978     -17.13188
    322.47589     -13.00688
    322.48199     -17.75688
    322.48810     -14.25688
    322.49420     -15.63188
    322.50031     -13.63188
    322.50641     -12.63188
    322.51251     -12.88188
    322.51862     -13.00688
    322.52472     -11.13188
    322.53083     -11.88188
    322.53693      -9.88188
    322.54304     -12.75688
    322.54914     -10.88188
    322.55524      -9.88188
    322.56135      -6.63188
    322.56745      -5.63188
    322.57356       0.36812
    322.57966       0.86812
    322.58576       5.49312
    322.59187       7.61812
    322.59797       9.99312
    322.60408      10.61812
    322.61018      13.36812
    322.61629      10.36812
    322.62239      11.74312
    322.62849      11.74312
    322.63460       9.99312
    322.64070      10.11812
    322.64681       8.86812
    322.65291       6.74312
    322.65902       9.49312
    322.66512       7.49312
    322.67122       8.49312
    322.67733       5.61812
    322.68343       6.74312
    322.68954       4.86812
    322.69564       6.49312
    322.70175       4.49312
    322.70785       3.24312
    322.71395       2.61812
    322.72006       3.99312
    322.72616       0.74312
    322.73227       0.86812
    322.73837       0.74312
    322.74448      -2.75688
    322.75058      -3.88188
    322.75668      -0.25688
    322.76279      -6.25688
    322.76889      -4.88188
    322.77500      -8.38188
    322.78110      -8.88188
    322.78721     -11.50688
    322.79331     -13.63188
    322.79941     -14.75688
    322.80552     -14.63188
    322.81162     -15.50688
    322.81773     -14.88188
    322.82383     -17.88188
    322.82994     -14.63188
    322.83604     -15.88188
    322.84214     -16.25688
    322.84825     -17.38188
    322.85435     -13.88188
    322.86046     -14.25688
    322.86656     -10.13188
    322.87267     -11.25688
    322.87877     -11.25688
    322.88487     -13.13188
    322.89098      -9.50688
    322.89708     -12.75688
    322.90319     -13.75688
    322.90929     -10.38188
    322.91539     -13.25688
    322.92150     -10.00688
    322.92760     -13.13188
    322.93371     -13.25688
    322.93981     -14.38188
    322.94592     -16.38188
    322.95202     -16.63188
    322.95812     -17.63188
    322.96423     -16.50688
    322.97033     -18.88188
    322.97644     -19.00688
    322.98254     -17.13188
    322.98865     -21.38188
    322.99475     -15.13188
    323.00085     -16.38188
    323.00696     -16.75688
    323.01306     -14.75688
    323.01917     -12.88188
    323.02527     -15.38188
    323.03138     -12.13188
    323.03748     -13.13188
    323.04358     -11.50688
    323.04969     -14.88188
    323.05579      -8.50688
    323.06190     -11.13188
    323.06800      -8.63188
    323.07411      -7.13188
    323.08021      -7.50688
    323.08631      -4.88188
    323.09242      -6.00688
    323.09852      -6.75688
    323.10463      -3.38188
    323.11073      -3.50688
    323.11684      -4.13188
    323.12294      -6.00688
    323.12904      -2.25688
    323.13515      -5.75688
    323.14125      -2.13188
    323.14736      -3.13188
    323.15346      -2.88188
    323.15957      -2.88188
    323.16567      -0.50688
    323.17177      -3.50688
    323.17788      -0.88188
    323.18398      -0.00688
    323.19009       2.11812
    323.19619       2.74312
    323.20230       3.49312
    323.20840       1.49312
    323.21450       3.24312
    323.22061      -0.63188
    323.22671       0.11812
    323.23282      -0.50688
    323.23892       0.49312
    323.24503       0.49312
    323.25113       0.11812
    323.25723       0.74312
    323.26334       1.61812
    323.26944       1.49312
    323.27555       1.74312
    323.28165       4.24312
    323.28775       3.11812
    323.29386       5.36812
    323.29996       5.86812
    323.30607       5.86812
    323.31217       5.74312
    323.31828       8.36812
    323.32438       6.36812
    323.33048       6.61812
    323.33659       7.86812
    323.34269       6.86812
    323.34880       6.99312
    323.35490       7.86812
    323.36101       7.11812
    323.36711       7.49312
    323.37321       5.11812
    323.37932       6.36812
    323.38542       7.61812
    323.39153       6.86812
    323.39763       6.74312
    323.40374       2.36812
    323.40984       5.74312
    323.41594      -0.88188
    323.42205       2.99312
    323.42815      -0.50688
    323.43426      -1.88188
    323.44036      -1.25688
    323.44647      -0.25688
    323.45257      -2.38188
    323.45867       5.49312
    323.46478       0.36812
    323.47088       4.11812
    323.47699       2.24312
    323.48309       1.49312
    323.48920       2.11812
    323.49530       1.49312
    323.50140      -1.38188
    323.50751      -2.25688
    323.51361      -2.63188
    323.51972      -3.50688
    323.52582      -5.50688
    323.53193      -6.13188
    323.53803      -6.75688
    323.54413      -6.88188
    323.55024      -4.75688
    323.55634      -6.75688
    323.56245      -2.38188
    323.56855      -6.38188
    323.57466      -4.25688
    323.58076      -5.25688
    323.58686      -7.13188
    323.59297      -4.13188
    323.59907      -5.50688
    323.60518      -6.75688
    323.61128      -5.63188
    323.61738      -5.75688
    323.62349      -5.25688
    323.62959      -7.88188
    323.63570      -4.38188
    323.64180      -6.25688
    323.64791      -3.50688
    323.65401      -5.13188
    323.66011      -3.50688
    323.66622      -4.88188
    323.67232      -4.13188
    323.67843      -5.13188
    323.68453      -1.00688
    323.69064      -3.50688
    323.69674      -3.25688
    323.70284      -1.00688
    323.70895      -0.25688
    323.71505      -2.50688
    323.72116      -0.63188
    323.72726      -2.63188
    323.73337      -4.00688
    323.73947      -4.38188
    323.74557      -4.38188
    323.75168      -7.13188
    323.75778      -4.13188
    323.76389      -4.75688
    323.76999      -1.38188
    323.77610      -2.13188
    323.78220       1.36812
    323.78830       0.36812
    323.79441       4.99312
    323.80051       6.36812
    323.80662       9.49312
    323.81272      12.11812
    323.81883       9.86812
    323.82493      12.11812
    323.83103      12.49312
    323.83714       9.86812
    323.84324      11.49312
    323.84935      11.86812
    323.85545      12.36812
    323.86156      13.49312
    323.86766      11.99312
    323.87376      10.61812
    323.87987      12.36812
    323.88597      12.49312
    323.89208      11.86812
    323.89818       8.99312
    323.90429      11.11812
    323.91039       3.86812
    323.91649       7.74312
    323.92260       2.99312
    323.92870       2.36812
    323.93481       1.86812
    323.94091       0.74312
    323.94702       1.24312
    323.95312      -0.25688
    323.95922      -2.38188
    323.96533       0.24312
    323.97143      -3.38188
    323.97754      -2.00688
    323.98364      -3.63188
    323.98974      -3.38188
    323.99585      -3.75688
    324.00195      -5.00688
    324.00806      -4.63188
    324.01416      -9.25688
    324.02027      -7.13188
    324.02637     -11.00688
    324.03247     -13.13188
    324.03858     -11.63188
    324.04468     -14.75688
    324.05079     -13.88188
    324.05689     -15.13188
    324.06300     -14.00688
    324.06910     -13.88188
    324.07520     -11.25688
    324.08131     -10.50688
    324.08741      -7.75688
    324.09352      -7.88188
    324.09962      -4.00688
    324.10573      -4.00688
    324.11183      -0.88188
    324.11793      -0.75688
    324.12404       3.49312
    324.13014       2.99312
    324.13625       2.99312
    324.14235       4.86812
    324.14846       5.61812
    324.15456       4.86812
    324.16066       5.99312
    324.16677       6.24312
    324.17287       3.11812
    324.17898       6.11812
    324.18508       4.86812
    324.19119       3.61812
    324.19729       1.61812
    324.20339       3.99312
    324.20950      -0.88188
    324.21560       1.74312
    324.22171      -0.25688
    324.22781      -1.50688
    324.23392      -1.00688
    324.24002      -3.88188
    324.24612      -2.25688
    324.25223      -4.25688
    324.25833      -8.13188
    324.26444     -10.88188
    324.27054     -12.13188
    324.27665     -14.50688
    324.28275     -13.38188
    324.28885     -10.88188
    324.29496     -13.75688
    324.30106     -12.25688
    324.30717     -12.88188
    324.31327     -12.75688
    324.31937     -14.63188
    324.32548     -13.75688
    324.33158     -18.50688
    324.33769     -16.75688
    324.34379     -19.38188
    324.34990     -19.88188
    324.35600     -21.63188
    324.36210     -19.38188
    324.36821     -23.25688
    324.37431     -24.25688
    324.38042     -28.38188
    324.38652     -26.88188
    324.39263     -28.38188
    324.39873     -26.50688
    324.40483     -29.50688
    324.41094     -25.63188
    324.41704     -27.50688
    324.42315     -23.63188
    324.42925     -28.50688
    324.43536     -24.63188
    324.44146     -25.25688
    324.44756     -24.38188
    324.45367     -18.63188
    324.45977     -20.63188
    324.46588     -18.13188
    324.47198     -13.50688
    324.47809     -15.13188
    324.48419     -11.00688
    324.49029      -9.63188
    324.49640     -10.25688
    324.50250      -8.75688
    324.50861      -9.75688
    324.51471      -6.88188
    324.52082      -7.63188
    324.52692      -6.25688
    324.53302      -4.00688
    324.53913      -6.13188
    324.54523      -2.38188
    324.55134      -3.00688
    324.55744      -4.38188
    324.56355      -4.13188
    324.56965      -4.13188
    324.57575      -2.63188
    324.58186      -5.88188
    324.58796      -5.75688
    324.59407      -6.63188
    324.60017      -7.25688
    324.60628     -10.88188
    324.61238      -9.38188
    324.61848     -11.75688
    324.62459     -12.75688
    324.63069     -15.00688
    324.63680     -15.25688
    324.64290     -18.63188
    324.64901     -13.38188
    324.65511     -14.63188
    324.66121     -14.00688
    324.66732     -15.75688
    324.67342     -13.25688
    324.67953     -13.00688
    324.68563     -14.88188
    324.69173      -9.88188
    324.69784     -15.88188
    324.70394     -11.88188
    324.71005     -12.25688
    324.71615     -14.13188
    324.72226     -11.00688
    324.72836     -14.25688
    324.73446     -15.00688
    324.74057     -15.25688
    324.74667     -17.50688
    324.75278     -16.63188
    324.75888     -15.13188
    324.76499     -16.25688
    324.77109     -15.00688
    324.77719     -15.88188
    324.78330     -14.13188
    324.78940     -13.25688
    324.79551     -14.50688
    324.80161     -14.88188
    324.80772     -15.25688
    324.81382     -17.75688
    324.81992     -19.00688
    324.82603     -14.50688
    324.83213     -18.88188
    324.83824     -13.88188
    324.84434     -14.88188
    324.85045     -14.63188
    324.85655     -14.88188
    324.86265     -13.88188
    324.86876     -14.38188
    324.87486     -12.38188
    324.88097     -12.63188
    324.88707     -12.75688
    324.89318      -8.00688
    324.89928      -7.88188
    324.90538      -5.75688
    324.91149      -2.00688
    324.91759      -2.50688
    324.92370      -0.75688
    324.92980       0.99312
    324.93591      -1.38188
    324.94201      -1.25688
    324.94811      -1.88188
    324.95422      -5.88188
    324.96032      -4.38188
    324.96643      -7.25688
    324.97253      -7.50688
    324.97864      -7.00688
    324.98474      -8.25688
    324.99084      -6.00688
    324.99695      -9.38188
    325.00305      -5.75688
    325.00916      -7.38188
    325.01526      -5.25688
    325.02136      -7.88188
    325.02747      -8.50688
    325.03357      -8.88188
    325.03968      -7.88188
    325.04578     -10.38188
    325.05189      -6.50688
    325.05799      -8.88188
    325.06409      -7.63188
    325.07020      -7.25688
    325.07630      -8.25688
    325.08241      -6.00688
    325.08851      -8.13188
    325.09462      -7.13188
    325.10072      -9.00688
    325.10682     -11.00688
    325.11293     -12.50688
    325.11903     -14.88188
    325.12514     -11.00688
    325.13124     -14.50688
    325.13735     -12.25688
    325.14345     -12.75688
    325.14955     -14.38188
    325.15566     -15.88188
    325.16176     -13.38188
    325.16787     -14.63188
    325.17397     -10.13188
    325.18008     -11.13188
    325.18618     -11.63188
    325.19228     -11.00688
    325.19839     -14.00688
    325.20449     -15.13188
    325.21060     -13.38188
    325.21670     -11.50688
    325.22281     -13.75688
    325.22891     -10.63188
    325.23501     -13.75688
    325.24112      -9.88188
    325.24722     -11.00688
    325.25333      -7.50688
    325.25943      -8.13188
    325.26554      -7.00688
    325.27164      -8.25688
    325.27774      -4.25688
    325.28385      -6.00688
    325.28995      -4.00688
    325.29606      -4.38188
    325.30216      -6.00688
    325.30827      -3.50688
    325.31437      -5.38188
    325.32047      -4.00688
    325.32658      -5.25688
    325.33268      -2.25688
    325.33879      -6.63188
    325.34489      -1.00688
    325.35099      -3.00688
    325.35710      -2.25688
    325.36320      -4.13188
    325.36931      -3.63188
    325.37541      -1.50688
    325.38152      -2.50688
    325.38762      -1.75688
    325.39372       2.24312
    325.39983      -0.38188
    325.40593      -1.00688
    325.41204      -2.75688
    325.41814      -1.63188
    325.42425      -1.63188
    325.43035      -2.75688
    325.43645      -2.25688
    325.44256      -1.25688
    325.44866      -1.63188
    325.45477      -0.50688
    325.46087      -0.00688
    325.46698       1.11812
    325.47308      -0.50688
    325.47918       1.99312
    325.48529       0.11812
    325.49139       2.74312
    325.49750       4.36812
    325.50360       1.74312
    325.50971       4.86812
    325.51581       4.99312
    325.52191       6.86812
    325.52802       7.86812
    325.53412       5.11812
    325.54023       6.49312
    325.54633       3.86812
    325.55244       3.99312
    325.55854       4.61812
    325.56464       0.86812
    325.57075       6.11812
    325.57685      -0.25688
    325.58296       3.99312
    325.58906       4.61812
    325.59517       4.99312
    325.60127       6.36812
    325.60737       5.61812
    325.61348       4.49312
    325.61958       5.99312
    325.62569       5.36812
    325.63179       5.74312
    325.63790       5.99312
    325.64400       5.49312
    325.65010       9.74312
    325.65621       8.86812
    325.66231      10.36812
    325.66842      10.86812
    325.67452       9.74312
    325.68063       6.36812
    325.68673       8.11812
    325.69283       4.61812
    325.69894       1.36812
    325.70504       3.61812
    325.71115       1.61812
    325.71725       1.61812
    325.72335      -0.38188
    325.72946      -2.50688
    325.73556      -1.00688
    325.74167      -4.63188
    325.74777      -2.88188
    325.75388      -4.50688
    325.75998      -3.75688
    325.76608      -6.25688
    325.77219      -2.75688
    325.77829      -5.13188
    325.78440      -4.50688
    325.79050      -5.50688
    325.79661      -4.75688
    325.80271     -11.00688
    325.80881      -4.88188
    325.81492      -9.75688
    325.82102      -7.88188
    325.82713      -9.50688
    325.83323     -11.13188
    325.83934     -14.13188
    325.84544     -12.88188
    325.85154     -15.13188
    325.85765     -14.25688
    325.86375     -13.00688
    325.86986     -13.25688
    325.87596     -13.63188
    325.88207      -9.00688
    325.88817     -12.50688
    325.89427     -11.50688
    325.90038     -11.25688
    325.90648     -10.75688
    325.91259     -10.75688
    325.91869      -7.50688
    325.92480      -7.13188
    325.93090      -6.63188
    325.93700      -6.00688
    325.94311      -5.00688
    325.94921      -3.63188
    325.95532      -0.88188
    325.96142      -0.63188
    325.96753      -1.38188
    325.97363       2.11812
    325.97973       1.36812
    325.98584       4.74312
    325.99194       0.36812
    325.99805       6.86812
    326.00415       5.61812
    326.01026       4.99312
    326.01636       7.11812
    326.02246       7.86812
    326.02857       3.49312
    326.03467       8.49312
    326.04078       4.49312
    326.04688       6.74312
    326.05298       7.74312
    326.05909       6.49312
    326.06519       3.61812
    326.07130       3.86812
    326.07740       5.74312
    326.08351       0.99312
    326.08961       4.24312
    326.09571      -0.13188
    326.10182       1.36812
    326.10792      -0.38188
    326.11403      -1.50688
    326.12013       0.99312
    326.12624       2.11812
    326.13234       1.11812
    326.13844       3.86812
    326.14455       5.49312
    326.15065       5.61812
    326.15676       7.24312
    326.16286       8.86812
    326.16897       6.36812
    326.17507       8.49312
    326.18117       7.99312
    326.18728       8.61812
    326.19338       7.74312
    326.19949       8.49312
    326.20559       5.86812
    326.21170       8.11812
    326.21780       2.86812
    326.22390       4.61812
    326.23001       0.24312
    326.23611       2.24312
    326.24222       1.74312
    326.24832       0.61812
    326.25443       2.36812
    326.26053       2.24312
    326.26663       1.86812
    326.27274       0.99312
    326.27884       1.86812
    326.28495       1.49312
    326.29105       0.11812
    326.29716       1.99312
    326.30326      -2.50688
    326.30936      -2.25688
    326.31547      -4.13188
    326.32157      -5.13188
    326.32768      -8.63188
    326.33378      -9.75688
    326.33989      -7.88188
    326.34599     -10.75688
    326.35209     -10.50688
    326.35820     -10.25688
    326.36430     -14.88188
    326.37041      -9.88188
    326.37651     -12.25688
    326.38262      -7.75688
    326.38872      -7.75688
    326.39482      -8.13188
    326.40093      -4.75688
    326.40703      -5.00688
    326.41314      -4.38188
    326.41924      -0.25688
    326.42534      -1.50688
    326.43145       1.61812
    326.43755       0.11812
    326.44366       0.24312
    326.44976       2.11812
    326.45587       1.49312
    326.46197       4.61812
    326.46807       2.61812
    326.47418       3.86812
    326.48028       7.61812
    326.48639       2.24312
    326.49249       6.61812
    326.49860       1.24312
    326.50470       3.61812
    326.51080       1.11812
    326.51691       0.99312
    326.52301       0.49312
    326.52912       0.11812
    326.53522      -4.13188
    326.54133      -1.75688
    326.54743      -3.75688
    326.55353      -0.25688
    326.55964      -2.00688
    326.56574       0.11812
    326.57185       0.74312
    326.57795       2.11812
    326.58406       2.86812
    326.59016       2.24312
    326.59626       4.49312
    326.60237       3.49312
    326.60847       6.74312
    326.61458       9.36812
    326.62068       4.49312
    326.62679       8.74312
    326.63289       6.86812
    326.63899       6.74312
    326.64510       8.11812
    326.65120       5.86812
    326.65731       8.61812
    326.66341      10.49312
    326.66952       9.99312
    326.67562      10.49312
    326.68172      10.49312
    326.68783      11.24312
    326.69393      13.49312
    326.70004      13.24312
    326.70614      13.61812
    326.71225      12.74312
    326.71835      14.36812
    326.72445      13.74312
    326.73056      15.11812
    326.73666      11.49312
    326.74277      16.74312
    326.74887      10.86812
    326.75497      11.24312
    326.76108       8.24312
    326.76718       7.49312
    326.77329       5.99312
    326.77939       8.36812
    326.78550       4.49312
    326.79160       4.36812
    326.79770       3.49312
    326.80381       3.99312
    326.80991       1.99312
    326.81602       5.74312
    326.82212       3.36812
    326.82823       3.61812
    326.83433       3.74312
    326.84043      -1.25688
    326.84654      -1.13188
    326.85264      -1.00688
    326.85875      -0.13188
    326.86485      -0.38188
    326.87096      -2.50688
    326.87706       1.61812
    326.88316      -2.13188
    326.88927      -2.63188
    326.89537      -3.38188
    326.90148      -7.63188
    326.90758      -3.38188
    326.91369      -6.00688
    326.91979      -7.75688
    326.92589      -7.63188
    326.93200     -10.88188
    326.93810     -10.38188
    326.94421     -11.50688
    326.95031     -13.38188
    326.95642     -15.75688
    326.96252     -17.00688
    326.96862     -15.88188
    326.97473     -14.00688
    326.98083     -13.75688
    326.98694     -13.38188
    326.99304     -14.13188
    326.99915     -11.63188
    327.00525     -10.50688
    327.01135      -9.13188
    327.01746      -5.50688
    327.02356      -5.50688
    327.02967      -2.75688
    327.03577      -5.13188
    327.04188       0.61812
    327.04798      -6.00688
    327.05408      -4.13188
    327.06019      -7.13188
    327.06629      -6.00688
    327.07240      -7.63188
    327.07850      -7.38188
    327.08461     -11.13188
    327.09071      -7.25688
    327.09681     -12.75688
    327.10292     -10.13188
    327.10902     -12.00688
    327.11513     -12.00688
    327.12123     -11.63188
    327.12733     -13.13188
    327.13344     -13.75688
    327.13954     -10.88188
    327.14565     -12.63188
    327.15175      -9.75688
    327.15786     -14.38188
    327.16396     -12.38188
    327.17006     -15.75688
    327.17617     -18.13188
    327.18227     -15.00688
    327.18838     -16.63188
    327.19448     -13.88188
    327.20059     -15.00688
    327.20669     -12.00688
    327.21279      -8.75688
    327.21890      -9.75688
    327.22500      -8.00688
    327.23111      -5.38188
    327.23721      -6.75688
    327.24332      -4.63188
    327.24942      -6.50688
    327.25552      -6.75688
    327.26163      -8.38188
    327.26773      -8.38188
    327.27384      -8.50688
    327.27994      -6.13188
    327.28605      -9.75688
    327.29215      -8.88188
    327.29825     -10.88188
    327.30436     -11.88188
    327.31046     -10.00688
    327.31657     -11.75688
    327.32267     -10.63188
    327.32878     -10.13188
    327.33488     -11.13188
    327.34098      -8.25688
    327.34709      -9.13188
    327.35319      -5.00688
    327.35930      -7.63188
    327.36540      -6.00688
    327.37151      -4.50688
    327.37761      -4.75688
    327.38371      -1.38188
    327.38982      -0.13188
    327.39592      -1.50688
    327.40203       1.49312
    327.40813      -0.13188
    327.41424       4.11812
    327.42034       4.49312
    327.42644       5.36812
    327.43255       6.61812
    327.43865       9.11812
    327.44476       7.24312
    327.45086       7.24312
    327.45696       5.36812
    327.46307       9.61812
    327.46917       4.74312
    327.47528       7.61812
    327.48138       4.24312
    327.48749       3.11812
    327.49359       2.36812
    327.49969      -0.38188
    327.50580      -0.25688
    327.51190       0.49312
    327.51801       1.49312
    327.52411      -0.50688
    327.53022      -3.25688
    327.53632       2.36812
    327.54242      -0.50688
    327.54853      -0.00688
    327.55463      -0.75688
    327.56074      -2.88188
    327.56684      -2.63188
    327.57295      -1.50688
    327.57905      -3.88188
    327.58515      -3.63188
    327.59126      -7.38188
    327.59736      -2.88188
    327.60347      -7.50688
    327.60957      -8.63188
    327.61568     -11.75688
    327.62178      -8.88188
    327.62788     -13.00688
    327.63399     -10.50688
    327.64009     -10.25688
    327.64620      -9.88188
    327.65230      -7.88188
    327.65841      -5.88188
    327.66451      -9.00688
    327.67061      -5.13188
    327.67672      -8.13188
    327.68282      -7.75688
    327.68893      -5.50688
    327.69503      -6.25688
    327.70114      -6.25688
    327.70724      -3.75688
    327.71334      -4.75688
    327.71945      -2.25688
    327.72555      -2.00688
    327.73166       1.24312
    327.73776       0.24312
    327.74387      -1.25688
    327.74997      -2.00688
    327.75607      -1.50688
    327.76218      -4.50688
    327.76828      -5.00688
    327.77439      -6.50688
    327.78049      -8.13188
    327.78660      -8.00688
    327.79270      -7.50688
    327.79880      -9.13188
    327.80491      -6.88188
    327.81101      -7.38188
    327.81712      -8.00688
    327.82322     -10.25688
    327.82932      -8.63188
    327.83543     -10.13188
    327.84153     -11.13188
    327.84764     -10.88188
    327.85374     -17.25688
    327.85985     -12.50688
    327.86595     -15.38188
    327.87205     -14.13188
    327.87816     -15.75688
    327.88426     -14.25688
    327.89037     -15.38188
    327.89647     -15.75688
    327.90258     -16.75688
    327.90868     -12.75688
    327.91478     -16.13188
    327.92089     -10.63188
    327.92699     -14.88188
    327.93310     -10.38188
    327.93920     -10.50688
    327.94531     -11.38188
    327.95141      -8.00688
    327.95751      -7.50688
    327.96362     -10.63188
    327.96972      -7.13188
    327.97583      -8.63188
    327.98193      -9.63188
    327.98804      -6.25688
    327.99414      -9.00688
    328.00024      -9.50688
    328.00635     -11.13188
    328.01245      -8.75688
    328.01856     -13.00688
    328.02466     -10.50688
    328.03077     -13.00688
    328.03687     -10.13188
    328.04297     -10.50688
    328.04908      -9.88188
    328.05518      -6.63188
    328.06129      -8.13188
    328.06739      -6.50688
    328.07350      -3.13188
    328.07960      -2.50688
    328.08570       3.49312
    328.09181       4.49312
    328.09791       6.61812
    328.10402       8.61812
    328.11012       8.99312
    328.11623       4.86812
    328.12233       8.61812
    328.12843       3.24312
    328.13454       7.24312
    328.14064       3.11812
    328.14675       4.11812
    328.15285       1.74312
    328.15895       0.49312
    328.16506       1.61812
    328.17116       3.11812
    328.17727       0.49312
    328.18337       2.36812
    328.18948       1.86812
    328.19558       0.36812
    328.20168       3.24312
    328.20779       3.61812
    328.21389      -0.38188
    328.22000       2.74312
    328.22610       1.11812
    328.23221       1.61812
    328.23831       1.24312
    328.24441       2.86812
    328.25052      -0.13188
    328.25662       3.24312
    328.26273       4.36812
    328.26883       4.11812
    328.27494       6.86812
    328.28104       7.74312
    328.28714       6.99312
    328.29325       8.49312
    328.29935       8.74312
    328.30546       9.86812
    328.31156      11.49312
    328.31767      11.74312
    328.32377      11.86812
    328.32987      10.74312
    328.33598      13.11812
    328.34208       7.24312
    328.34819       8.86812
    328.35429       6.36812
    328.36040       5.11812
    328.36650       5.49312
    328.37260       4.11812
    328.37871       2.36812
    328.38481       5.36812
    328.39092       0.86812
    328.39702       2.74312
    328.40313       0.61812
    328.40923       2.11812
    328.41533      -1.25688
    328.42144       0.24312
    328.42754       0.24312
    328.43365      -1.63188
    328.43975      -1.13188
    328.44586      -0.50688
    328.45196      -3.88188
    328.45806      -3.00688
    328.46417      -6.88188
    328.47027      -5.00688
    328.47638      -8.38188
    328.48248      -8.75688
    328.48859      -6.75688
    328.49469     -10.00688
    328.50079      -7.75688
    328.50690      -8.25688
    328.51300      -9.00688
    328.51911      -6.00688
    328.52521     -11.13188
    328.53131     -11.25688
    328.53742      -8.00688
    328.54352      -8.88188
    328.54963      -5.63188
    328.55573      -6.38188
    328.56184      -3.63188
    328.56794      -5.50688
    328.57404      -3.50688
    328.58015      -5.63188
    328.58625      -3.63188
    328.59236      -4.75688
    328.59846      -3.63188
    328.60457      -7.13188
    328.61067      -5.63188
    328.61677      -5.38188
    328.62288      -8.13188
    328.62898      -9.13188
    328.63509      -9.63188
    328.64119      -9.88188
    328.64730     -10.13188
    328.65340     -10.13188
    328.65950     -13.38188
    328.66561      -8.63188
    328.67171     -12.88188
    328.67782     -13.13188
    328.68392     -12.63188
    328.69003     -13.25688
    328.69613     -14.00688
    328.70223     -11.00688
    328.70834     -12.13188
    328.71444      -8.00688
    328.72055      -7.88188
    328.72665      -8.63188
    328.73276      -7.75688
    328.73886      -7.25688
    328.74496      -4.88188
    328.75107      -4.00688
    328.75717      -4.13188
    328.76328       1.61812
    328.76938      -1.63188
    328.77549       0.49312
    328.78159       0.74312
    328.78769      -1.38188
    328.79380       0.61812
    328.79990       4.11812
    328.80601       4.36812
    328.81211       7.49312
    328.81822      10.36812
    328.82432       6.74312
    328.83042      10.11812
    328.83653       7.61812
    328.84263       7.49312
    328.84874       6.24312
    328.85484       9.24312
    328.86094       8.49312
    328.86705       9.49312
    328.87315       9.36812
    328.87926       9.74312
    328.88536       8.36812
    328.89147      11.11812
    328.89757       8.61812
    328.90367       9.36812
    328.90978       8.36812
    328.91588      11.11812
    328.92199       7.99312
    328.92809      11.99312
    328.93420      11.86812
    328.94030      14.36812
    328.94640      16.49312
    328.95251      17.74312
    328.95861      16.11812
    328.96472      19.36812
    328.97082      17.61812
    328.97693      21.61812
    328.98303      20.11812
    328.98913      25.49312
    328.99524      22.49312
    329.00134      24.11812
    329.00745      25.49312
    329.01355      24.86812
    329.01966      24.24312
    329.02576      23.99312
    329.03186      23.74312
    329.03797      22.61812
    329.04407      22.99312
    329.05018      21.74312
    329.05628      22.61812
    329.06239      17.86812
    329.06849      19.86812
    329.07459      15.36812
    329.08070      16.74312
    329.08680      13.99312
    329.09291      13.61812
    329.09901      11.49312
    329.10512       9.86812
    329.11122      11.49312
    329.11732      12.49312
    329.12343      10.74312
    329.12953      13.36812
    329.13564      12.86812
    329.14174      15.24312
    329.14785      12.24312
    329.15395      15.49312
    329.16005      14.86812
    329.16616      17.99312
    329.17226      19.74312
    329.17837      19.61812
    329.18447      21.11812
    329.19058      24.24312
    329.19668      21.61812
    329.20278      21.61812
    329.20889      21.74312
    329.21499      18.74312
    329.22110      18.61812
    329.22720      17.86812
    329.23330      13.36812
    329.23941      16.86812
    329.24551      15.11812
    329.25162      13.86812
    329.25772      10.61812
    329.26383      14.36812
    329.26993      11.99312
    329.27603      13.86812
    329.28214      12.74312
    329.28824      15.74312
    329.29435      13.49312
    329.30045      14.74312
    329.30656      12.49312
    329.31266      11.49312
    329.31876      11.11812
    329.32487       8.86812
    329.33097       8.24312
    329.33708       6.24312
    329.34318       6.86812
    329.34929       6.99312
    329.35539       6.49312
    329.36149       8.11812
    329.36760       9.11812
    329.37370       6.99312
    329.37981       6.86812
    329.38591       2.74312
    329.39202       4.24312
    329.39812       0.86812
    329.40422       3.24312
    329.41033       1.11812
    329.41643      -0.38188
    329.42254       0.36812
    329.42864      -4.38188
    329.43475      -5.25688
    329.44085      -5.50688
    329.44695     -11.50688
    329.45306      -7.75688
    329.45916     -14.63188
    329.46527     -14.13188
    329.47137     -15.13188
    329.47748     -15.75688
    329.48358     -14.38188
    329.48968     -14.13188
    329.49579     -17.25688
    329.50189     -14.38188
    329.50800     -16.50688
    329.51410     -11.63188
    329.52021     -15.50688
    329.52631     -16.13188
    329.53241     -14.63188
    329.53852     -15.00688
    329.54462     -15.75688
    329.55073     -15.38188
    329.55683     -14.00688
    329.56293     -16.88188
    329.56904     -14.75688
    329.57514     -16.25688
    329.58125     -14.00688
    329.58735     -13.63188
    329.59346     -10.25688
    329.59956     -12.88188
    329.60566     -12.50688
    329.61177      -7.13188
    329.61787      -6.25688
    329.62398      -6.88188
    329.63008      -5.88188
    329.63619      -6.63188
    329.64229      -4.75688
    329.64839      -7.88188
    329.65450      -7.88188
    329.66060      -9.38188
    329.66671     -11.13188
    329.67281     -11.00688
    329.67892      -9.88188
    329.68502     -10.13188
    329.69112     -11.38188
    329.69723      -8.63188
    329.70333     -11.63188
    329.70944     -14.50688
    329.71554     -12.38188
    329.72165     -11.50688
    329.72775     -12.13188
    329.73385     -11.50688
    329.73996     -11.25688
    329.74606     -12.50688
    329.75217     -14.25688
    329.75827     -14.00688
    329.76438     -15.25688
    329.77048     -17.75688
    329.77658     -19.88188
    329.78269     -19.25688
    329.78879     -22.00688
    329.79490     -21.88188
    329.80100     -23.50688
    329.80711     -21.25688
    329.81321     -20.38188
    329.81931     -16.75688
    329.82542     -14.88188
    329.83152     -16.63188
    329.83763      -9.13188
    329.84373     -12.38188
    329.84984      -9.25688
    329.85594      -7.88188
    329.86204      -8.25688
    329.86815      -6.50688
    329.87425      -7.88188
    329.88036      -9.25688
    329.88646      -7.38188
    329.89257      -8.13188
    329.89867      -5.25688
    329.90477      -7.13188
    329.91088      -3.25688
    329.91698      -3.88188
    329.92309       0.36812
    329.92919       1.99312
    329.93529       3.61812
    329.94140       2.61812
    329.94750       5.11812
    329.95361       2.61812
    329.95971       6.36812
    329.96582       4.49312
    329.97192       7.49312
    329.97802       9.49312
    329.98413       8.49312
    329.99023      10.61812
    329.99634       9.11812
    330.00244       8.49312
    330.00855       8.49312
    330.01465       4.86812
    330.02075       9.24312
    330.02686       4.49312
    330.03296       7.11812
    330.03907       1.24312
    330.04517       1.49312
    330.05128       2.24312
    330.05738       1.61812
    330.06348       0.24312
    330.06959      -0.13188
    330.07569      -0.63188
    330.08180      -2.13188
    330.08790      -2.75688
    330.09401      -5.38188
    330.10011      -6.50688
    330.10621      -6.25688
    330.11232      -6.88188
    330.11842      -7.00688
    330.12453      -8.63188
    330.13063      -9.25688
    330.13674     -10.50688
    330.14284     -10.38188
    330.14894     -13.63188
    330.15505     -10.00688
    330.16115     -14.25688
    330.16726     -10.50688
    330.17336     -10.50688
    330.17947     -10.00688
    330.18557      -9.13188
    330.19167     -10.25688
    330.19778     -10.75688
    330.20388     -10.63188
    330.20999     -10.63188
    330.21609     -11.13188
    330.22220     -11.00688
    330.22830     -10.50688
    330.23440     -11.88188
    330.24051      -8.38188
    330.24661      -8.63188
    330.25272      -8.00688
    330.25882      -7.50688
    330.26492      -7.50688
    330.27103      -7.88188
    330.27713      -4.38188
    330.28324      -7.63188
    330.28934      -6.38188
    330.29545      -9.38188
    330.30155     -10.25688
    330.30765     -14.13188
    330.31376     -11.50688
    330.31986     -15.38188
    330.32597     -16.38188
    330.33207     -17.50688
    330.33818     -17.00688
    330.34428     -19.63188
    330.35038     -18.75688
    330.35649     -19.25688
    330.36259     -19.75688
    330.36870     -18.63188
    330.37480     -15.63188
    330.38091     -17.25688
    330.38701     -14.00688
    330.39311     -12.13188
    330.39922     -12.88188
    330.40532      -9.13188
    330.41143      -7.25688
    330.41753      -5.63188
    330.42364      -5.13188
    330.42974      -5.00688
    330.43584      -0.63188
    330.44195       1.86812
    330.44805       5.86812
    330.45416       6.11812
    330.46026       8.11812
    330.46637      12.61812
    330.47247      11.36812
    330.47857      15.86812
    330.48468      14.99312
    330.49078      17.74312
    330.49689      17.86812
    330.50299      16.61812
    330.50910      19.61812
    330.51520      16.11812
    330.52130      13.86812
    330.52741      17.24312
    330.53351      13.61812
    330.53962      15.74312
    330.54572      16.99312
    330.55183      16.11812
    330.55793      19.86812
    330.56403      18.61812
    330.57014      16.49312
    330.57624      19.86812
    330.58235      15.24312
    330.58845      18.11812
    330.59455      14.24312
    330.60066      17.36812
    330.60676      11.24312
    330.61287      11.86812
    330.61897       8.74312
    330.62508       7.74312
    330.63118       4.86812
    330.63728       2.86812
    330.64339       0.86812
    330.64949       2.49312
    330.65560      -4.00688
    330.66170      -2.50688
    330.66781      -4.25688
    330.67391      -2.88188
    330.68001      -6.50688
    330.68612      -3.63188
    330.69222      -9.63188
    330.69833      -8.75688
    330.70443      -8.75688
    330.71054     -10.13188
    330.71664     -10.75688
    330.72274     -11.63188
    330.72885     -13.63188
    330.73495     -16.13188
    330.74106     -15.63188
    330.74716     -13.88188
    330.75327     -16.50688
    330.75937     -13.50688
    330.76547     -15.13188
    330.77158     -10.13188
    330.77768     -13.00688
    330.78379      -9.25688
    330.78989      -9.13188
    330.79600      -7.50688
    330.80210      -8.00688
    330.80820      -3.25688
    330.81431      -5.25688
    330.82041      -2.25688
    330.82652      -0.75688
    330.83262      -3.13188
    330.83873      -0.50688
    330.84483      -1.25688
    330.85093      -0.25688
    330.85704       1.11812
    330.86314      -0.13188
    330.86925       0.49312
    330.87535      -0.75688
    330.88146      -0.63188
    330.88756      -5.13188
    330.89366      -7.13188
    330.89977      -8.88188
    330.90587      -8.75688
    330.91198     -10.50688
    330.91808     -13.25688
    330.92419     -15.13188
    330.93029     -13.25688
    330.93639     -18.88188
    330.94250     -13.88188
    330.94860     -18.00688
    330.95471     -15.63188
    330.96081     -15.38188
    330.96691     -17.50688
    330.97302     -16.50688
    330.97912     -15.00688
    330.98523     -13.38188
    330.99133     -15.75688
    330.99744     -16.25688
    331.00354     -14.50688
    331.00964     -13.50688
    331.01575      -8.88188
    331.02185     -12.00688
    331.02796      -7.63188
    331.03406      -7.13188
    331.04017      -3.75688
    331.04627      -4.25688
    331.05237      -3.13188
    331.05848      -3.50688
    331.06458      -3.13188
    331.07069      -6.63188
    331.07679      -3.38188
    331.08290      -6.25688
    331.08900      -7.75688
    331.09510      -8.63188
    331.10121     -10.38188
    331.10731     -11.63188
    331.11342     -12.88188
    331.11952      -9.88188
    331.12563     -15.88188
    331.13173     -15.13188
    331.13783     -13.75688
    331.14394     -16.38188
    331.15004     -15.88188
    331.15615     -13.00688
    331.16225     -14.00688
    331.16836     -14.25688
    331.17446     -15.50688
    331.18056     -14.75688
    331.18667     -14.88188
    331.19277     -13.88188
    331.19888     -15.50688
    331.20498     -12.25688
    331.21109     -11.38188
    331.21719     -13.13188
    331.22329     -11.63188
    331.22940     -15.00688
    331.23550     -15.00688
    331.24161     -13.75688
    331.24771     -14.38188
    331.25382     -13.88188
    331.25992     -12.88188
    331.26602     -12.75688
    331.27213     -14.75688
    331.27823     -12.25688
    331.28434     -12.88188
    331.29044     -10.75688
    331.29654      -8.13188
    331.30265     -10.00688
    331.30875      -8.63188
    331.31486      -8.38188
    331.32096      -8.00688
    331.32707      -7.13188
    331.33317      -7.38188
    331.33927      -5.75688
    331.34538      -6.50688
    331.35148      -7.75688
    331.35759      -5.38188
    331.36369      -6.25688
    331.36980      -5.75688
    331.37590      -5.38188
    331.38200      -5.88188
    331.38811      -6.25688
    331.39421      -8.13188
    331.40032      -5.63188
    331.40642      -9.25688
    331.41253      -8.75688
    331.41863      -8.00688
    331.42473     -10.13188
    331.43084      -9.13188
    331.43694      -8.75688
    331.44305     -13.50688
    331.44915     -12.75688
    331.45526     -16.88188
    331.46136     -15.38188
    331.46746     -16.88188
    331.47357     -20.63188
    331.47967     -19.25688
    331.48578     -18.88188
    331.49188     -19.50688
    331.49799     -15.38188
    331.50409     -11.13188
    331.51019     -11.38188
    331.51630      -7.63188
    331.52240      -3.38188
    331.52851      -3.25688
    331.53461       0.49312
    331.54072       2.86812
    331.54682       1.61812
    331.55292       3.86812
    331.55903       3.74312
    331.56513       2.74312
    331.57124       2.99312
    331.57734       0.74312
    331.58345       2.11812
    331.58955      -0.38188
    331.59565      -1.25688
    331.60176      -1.50688
    331.60786      -4.88188
    331.61397      -5.13188
    331.62007      -6.88188
    331.62618      -6.38188
    331.63228      -7.25688
    331.63838      -5.88188
    331.64449      -8.25688
    331.65059      -7.75688
    331.65670      -7.25688
    331.66280      -8.63188
    331.66890     -10.38188
    331.67501      -9.88188
    331.68111     -10.50688
    331.68722     -12.38188
    331.69332      -9.25688
    331.69943      -9.63188
    331.70553      -9.63188
    331.71163      -7.38188
    331.71774      -6.00688
    331.72384      -4.00688
    331.72995      -2.88188
    331.73605      -1.25688
    331.74216      -1.88188
    331.74826       0.61812
    331.75436      -3.63188
    331.76047       1.99312
    331.76657       1.24312
    331.77268       0.99312
    331.77878       2.49312
    331.78489       1.24312
    331.79099       0.99312
    331.79709       1.11812
    331.80320       3.11812
    331.80930       0.74312
    331.81541       1.86812
    331.82151       2.61812
    331.82762       2.61812
    331.83372       3.74312
    331.83982       3.61812
    331.84593       2.24312
    331.85203       3.49312
    331.85814       3.86812
    331.86424       1.86812
    331.87035       1.36812
    331.87645       1.86812
    331.88255       1.74312
    331.88866       0.11812
    331.89476       1.24312
    331.90087      -3.63188
    331.90697       0.24312
    331.91308      -3.38188
    331.91918      -3.75688
    331.92528      -3.25688
    331.93139      -4.25688
    331.93749      -4.00688
    331.94360      -3.50688
    331.94970      -1.50688
    331.95581      -5.13188
    331.96191      -3.88188
    331.96801      -5.63188
    331.97412      -6.50688
    331.98022      -3.50688
    331.98633      -7.00688
    331.99243      -3.75688
    331.99853      -5.13188
    332.00464      -2.25688
    332.01074      -4.00688
    332.01685      -0.75688
    332.02295      -5.88188
    332.02906      -1.63188
    332.03516      -5.63188
    332.04126      -1.50688
    332.04737      -3.63188
    332.05347      -2.75688
    332.05958      -2.25688
    332.06568      -3.88188
    332.07179      -4.88188
    332.07789      -4.75688
    332.08399      -8.63188
    332.09010      -6.25688
    332.09620     -12.38188
    332.10231     -13.38188
    332.10841     -10.88188
    332.11452     -13.13188
    332.12062     -11.75688
    332.12672     -11.25688
    332.13283      -9.88188
    332.13893      -8.63188
    332.14504      -6.13188
    332.15114      -5.25688
    332.15725      -5.50688
    332.16335      -4.63188
    332.16945      -0.88188
    332.17556      -0.88188
    332.18166       4.24312
    332.18777       0.86812
    332.19387       7.36812
    332.19998       4.86812
    332.20608       9.86812
    332.21218       8.74312
    332.21829      10.11812
    332.22439       8.11812
    332.23050       8.24312
    332.23660       8.74312
    332.24271      10.49312
    332.24881      10.24312
    332.25491       6.24312
    332.26102       9.99312
    332.26712       9.74312
    332.27323       7.99312
    332.27933       9.36812
    332.28544       6.86812
    332.29154       7.99312
    332.29764       7.74312
    332.30375       8.36812
    332.30985       9.24312
    332.31596       6.74312
    332.32206       4.49312
    332.32817       0.61812
    332.33427       1.74312
    332.34037      -0.75688
    332.34648      -1.25688
    332.35258      -0.63188
    332.35869      -1.75688
    332.36479      -4.63188
    332.37089      -5.38188
    332.37700     -10.63188
    332.38310     -10.13188
    332.38921     -14.25688
    332.39531     -15.00688
    332.40142     -18.13188
    332.40752     -18.75688
    332.41362     -20.88188
    332.41973     -21.50688
    332.42583     -24.75688
    332.43194     -21.38188
    332.43804     -23.50688
    332.44415     -20.00688
    332.45025     -19.88188
    332.45635     -22.13188
    332.46246     -16.88188
    332.46856     -21.00688
    332.47467     -16.63188
    332.48077     -18.00688
    332.48688     -16.13188
    332.49298     -18.25688
    332.49908     -17.25688
    332.50519     -21.50688
    332.51129     -21.13188
    332.51740     -21.25688
    332.52350     -22.75688
    332.52961     -28.00688
    332.53571     -22.50688
    332.54181     -26.75688
    332.54792     -25.13188
    332.55402     -22.38188
    332.56013     -25.38188
    332.56623     -22.88188
    332.57234     -23.25688
    332.57844     -21.38188
    332.58454     -22.38188
    332.59065     -22.13188
    332.59675     -19.50688
    332.60286     -20.13188
    332.60896     -19.25688
    332.61507     -17.38188
    332.62117     -18.50688
    332.62727     -17.13188
    332.63338     -15.25688
    332.63948     -13.50688
    332.64559     -14.13188
    332.65169     -10.63188
    332.65780     -10.13188
    332.66390     -10.50688
    332.67000      -7.25688
    332.67611      -7.00688
    332.68221      -6.00688
    332.68832      -4.13188
    332.69442      -3.63188
    332.70052      -1.75688
    332.70663       1.86812
    332.71273       3.36812
    332.71884       2.61812
    332.72494       4.86812
    332.73105       3.49312
    332.73715       7.36812
    332.74325       8.74312
    332.74936       9.99312
    332.75546      14.49312
    332.76157      11.61812
    332.76767      12.61812
    332.77378      14.36812
    332.77988      12.99312
    332.78598      14.61812
    332.79209      17.61812
    332.79819      13.86812
    332.80430      16.24312
    332.81040      15.99312
    332.81651      13.86812
    332.82261      12.24312
    332.82871      14.11812
    332.83482      13.61812
    332.84092      14.99312
    332.84703      15.61812
    332.85313      13.86812
    332.85924      17.24312
    332.86534      13.49312
    332.87144      15.24312
    332.87755      14.36812
    332.88365      12.86812
    332.88976      15.61812
    332.89586      12.99312
    332.90197      17.99312
    332.90807      14.99312
    332.91417      15.74312
    332.92028      16.49312
    332.92638      12.99312
    332.93249      13.49312
    332.93859      13.74312
    332.94470      10.86812
    332.95080      14.99312
    332.95690      13.74312
    332.96301      13.86812
    332.96911      14.24312
    332.97522      12.24312
    332.98132      14.61812
    332.98743      11.24312
    332.99353      11.86812
    332.99963       9.11812
    333.00574       9.74312
    333.01184       6.74312
    333.01795      -0.13188
    333.02405       1.36812
    333.03016      -0.25688
    333.03626      -1.63188
    333.04236       0.24312
    333.04847       2.86812
    333.05457       4.86812
    333.06068       8.11812
    333.06678      10.99312
    333.07288      11.11812
    333.07899      11.11812
    333.08509      13.24312
    333.09120      13.11812
    333.09730      14.11812
    333.10341      15.49312
    333.10951      10.49312
    333.11561      16.61812
    333.12172      14.36812
    333.12782      13.74312
    333.13393      16.74312
    333.14003      13.86812
    333.14614      17.61812
    333.15224      17.36812
    333.15834      17.36812
    333.16445      18.36812
    333.17055      17.99312
    333.17666      19.24312
    333.18276      19.49312
    333.18887      18.61812
    333.19497      21.11812
    333.20107      22.49312
    333.20718      20.61812
    333.21328      21.24312
    333.21939      22.11812
    333.22549      19.74312
    333.23160      18.24312
    333.23770      22.49312
    333.24380      19.24312
    333.24991      21.61812
    333.25601      21.36812
    333.26212      24.11812
    333.26822      20.74312
    333.27433      23.49312
    333.28043      19.49312
    333.28653      17.49312
    333.29264      18.11812
    333.29874      14.74312
    333.30485      14.74312
    333.31095      15.99312
    333.31706      13.24312
    333.32316      16.49312
    333.32926      15.24312
    333.33537      14.61812
    333.34147      12.61812
    333.34758      11.86812
    333.35368       8.74312
    333.35979       9.74312
    333.36589      10.99312
    333.37199       5.99312
    333.37810       7.74312
    333.38420       5.61812
    333.39031       1.74312
    333.39641       3.24312
    333.40251       0.86812
    333.40862       0.99312
    333.41472       1.11812
    333.42083      -1.50688
    333.42693      -0.88188
    333.43304       1.61812
    333.43914       1.49312
    333.44524      -0.75688
    333.45135      -0.38188
    333.45745      -1.75688
    333.46356      -3.00688
    333.46966      -2.00688
    333.47577      -2.88188
    333.48187      -6.38188
    333.48797      -4.63188
    333.49408      -9.25688
    333.50018      -6.88188
    333.50629      -6.50688
    333.51239      -8.63188
    333.51850      -6.63188
    333.52460      -6.75688
    333.53070      -6.00688
    333.53681      -6.75688
    333.54291      -5.75688
    333.54902      -8.38188
    333.55512      -9.00688
    333.56123      -8.50688
    333.56733      -7.25688
    333.57343      -8.25688
    333.57954      -6.38188
    333.58564      -8.50688
    333.59175      -3.63188
    333.59785      -8.38188
    333.60396      -5.13188
    333.61006      -8.75688
    333.61616      -9.75688
    333.62227      -8.13188
    333.62837      -7.13188
    333.63448      -5.88188
    333.64058      -2.75688
    333.64669      -3.38188
    333.65279       0.36812
    333.65889      -0.13188
    333.66500       2.86812
    333.67110       1.49312
    333.67721       3.11812
    333.68331       0.74312
    333.68942       1.24312
    333.69552       0.49312
    333.70162      -0.50688
    333.70773      -2.00688
    333.71383      -0.25688
    333.71994      -1.25688
    333.72604      -0.75688
    333.73215      -3.75688
    333.73825      -3.75688
    333.74435      -2.88188
    333.75046      -6.38188
    333.75656      -6.75688
    333.76267      -8.75688
    333.76877      -8.38188
    333.77487     -11.50688
    333.78098      -7.88188
    333.78708     -12.63188
    333.79319     -10.25688
    333.79929      -9.13188
    333.80540     -13.25688
    333.81150     -11.88188
    333.81760     -12.63188
    333.82371     -11.50688
    333.82981     -11.63188
    333.83592     -11.50688
    333.84202     -11.00688
    333.84813     -12.25688
    333.85423      -9.00688
    333.86033     -12.13188
    333.86644     -10.88188
    333.87254     -10.38188
    333.87865     -11.25688
    333.88475      -7.75688
    333.89086      -7.13188
    333.89696      -6.38188
    333.90306      -0.63188
    333.90917      -1.88188
    333.91527      -1.88188
    333.92138      -0.63188
    333.92748       2.61812
    333.93359       1.49312
    333.93969       3.36812
    333.94579       3.99312
    333.95190       1.24312
    333.95800       1.49312
    333.96411       1.49312
    333.97021      -2.50688
    333.97632      -1.63188
    333.98242      -4.00688
    333.98852      -8.63188
    333.99463      -1.63188
    334.00073      -4.00688
    334.00684      -1.38188
    334.01294      -3.50688
    334.01905      -1.13188
    334.02515      -0.38188
    334.03125       2.49312
    334.03736       1.24312
    334.04346       4.49312
    334.04957       2.24312
    334.05567       3.74312
    334.06178       2.74312
    334.06788       7.49312
    334.07398       4.24312
    334.08009       7.24312
    334.08619       9.99312
    334.09230       8.74312
    334.09840       8.99312
    334.10450      10.49312
    334.11061       7.61812
    334.11671      12.11812
    334.12282      10.49312
    334.12892      12.49312
    334.13503      10.86812
    334.14113      15.61812
    334.14723      14.86812
    334.15334      17.11812
    334.15944      15.36812
    334.16555      15.24312
    334.17165      17.11812
    334.17776      17.99312
    334.18386      15.24312
    334.18996      16.49312
    334.19607      14.36812
    334.20217      16.36812
    334.20828      19.11812
    334.21438      18.11812
    334.22049      18.74312
    334.22659      17.61812
    334.23269      17.86812
    334.23880      16.49312
    334.24490      19.61812
    334.25101      17.11812
    334.25711      18.74312
    334.26322      17.99312
    334.26932      16.74312
    334.27542      17.86812
    334.28153      16.49312
    334.28763      16.86812
    334.29374      15.74312
    334.29984      11.36812
    334.30595      10.24312
    334.31205      10.74312
    334.31815       8.11812
    334.32426       6.11812
    334.33036       4.74312
    334.33647       3.86812
    334.34257       3.99312
    334.34868       5.24312
    334.35478       3.11812
    334.36088       4.36812
    334.36699       6.49312
    334.37309       5.36812
    334.37920       4.99312
    334.38530       3.86812
    334.39141       5.99312
    334.39751       5.24312
    334.40361       6.99312
    334.40972       9.61812
    334.41582       8.86812
    334.42193      10.61812
    334.42803      10.86812
    334.43414      11.36812
    334.44024      15.49312
    334.44634      11.11812
    334.45245      12.24312
    334.45855      11.74312
    334.46466      13.24312
    334.47076      13.49312
    334.47686      14.11812
    334.48297      19.36812
    334.48907      16.99312
    334.49518      22.49312
    334.50128      22.36812
    334.50739      23.24312
    334.51349      26.61812
    334.51959      25.86812
    334.52570      29.36812
    334.53180      30.74312
    334.53791      30.49312
    334.54401      32.99312
    334.55012      33.49312
    334.55622      34.24312
    334.56232      36.36812
    334.56843      32.24312
    334.57453      36.36812
    334.58064      31.24312
    334.58674      32.11812
    334.59285      30.49312
    334.59895      31.74312
    334.60505      29.86812
    334.61116      29.36812
    334.61726      29.74312
    334.62337      28.61812
    334.62947      27.61812
    334.63558      28.74312
    334.64168      27.36812
    334.64778      25.11812
    334.65389      26.86812
    334.65999      22.61812
    334.66610      23.24312
    334.67220      22.49312
    334.67831      20.74312
    334.68441      18.11812
    334.69051      17.49312
    334.69662      14.36812
    334.70272      11.36812
    334.70883      11.11812
    334.71493       6.74312
    334.72104       7.36812
    334.72714       2.99312
    334.73324       4.36812
    334.73935       3.49312
    334.74545       1.36812
    334.75156       2.74312
    334.75766       1.74312
    334.76377       1.49312
    334.76987      -1.25688
    334.77597       0.99312
    334.78208      -1.75688
    334.78818      -2.50688
    334.79429      -4.13188
    334.80039      -3.75688
    334.80649      -6.63188
    334.81260      -3.88188
    334.81870      -5.63188
    334.82481      -3.75688
    334.83091      -5.88188
    334.83702      -3.13188
    334.84312      -5.38188
    334.84922      -5.38188
    334.85533      -9.13188
    334.86143      -7.00688
    334.86754      -7.00688
    334.87364     -10.13188
    334.87975      -7.75688
    334.88585      -7.25688
    334.89195     -11.25688
    334.89806      -9.25688
    334.90416     -10.38188
    334.91027     -14.38188
    334.91637     -13.38188
    334.92248     -13.25688
    334.92858     -16.00688
    334.93468     -18.13188
    334.94079     -19.38188
    334.94689     -21.25688
    334.95300     -22.88188
    334.95910     -22.00688
    334.96521     -25.38188
    334.97131     -22.63188
    334.97741     -23.88188
    334.98352     -21.88188
    334.98962     -20.88188
    334.99573     -19.38188
    335.00183     -19.13188
    335.00794     -15.38188
    335.01404     -17.88188
    335.02014     -12.63188
    335.02625     -12.88188
    335.03235     -14.88188
    335.03846     -10.75688
    335.04456     -10.75688
    335.05067      -6.63188
    335.05677      -3.75688
    335.06287      -1.63188
    335.06898      -3.63188
    335.07508       1.11812
    335.08119       1.61812
    335.08729       2.99312
    335.09340       3.86812
    335.09950       7.49312
    335.10560       5.49312
    335.11171       8.74312
    335.11781       5.11812
    335.12392       7.99312
    335.13002       5.11812
    335.13613       7.24312
    335.14223       5.11812
    335.14833       3.36812
    335.15444       4.99312
    335.16054       7.11812
    335.16665       6.74312
    335.17275       8.86812
    335.17885       8.74312
    335.18496      10.86812
    335.19106       9.36812
    335.19717      13.49312
    335.20327       9.86812
    335.20938      10.24312
    335.21548      10.11812
    335.22158      10.74312
    335.22769      10.24312
    335.23379      10.86812
    335.23990       6.61812
    335.24600       7.99312
    335.25211       5.74312
    335.25821       5.74312
    335.26431       1.99312
    335.27042       0.74312
    335.27652      -2.50688
    335.28263      -6.63188
    335.28873      -5.13188
    335.29484      -5.25688
    335.30094      -3.38188
    335.30704      -6.13188
    335.31315      -5.13188
    335.31925      -7.25688
    335.32536      -3.63188
    335.33146      -2.88188
    335.33757       0.24312
    335.34367       1.61812
    335.34977       2.36812
    335.35588       6.61812
    335.36198       4.99312
    335.36809       5.61812
    335.37419       5.61812
    335.38030       3.24312
    335.38640       2.24312
    335.39250       3.61812
    335.39861      -0.13188
    335.40471       1.99312
    335.41082      -0.63188
    335.41692       0.36812
    335.42303       1.74312
    335.42913      -0.50688
    335.43523       2.36812
    335.44134       1.36812
    335.44744       2.86812
    335.45355       3.99312
    335.45965       3.74312
    335.46576       5.24312
    335.47186       6.99312
    335.47796       8.86812
    335.48407       9.74312
    335.49017      11.49312
    335.49628      14.86812
    335.50238      12.74312
    335.50848      18.24312
    335.51459      14.74312
    335.52069      15.61812
    335.52680      15.36812
    335.53290      11.11812
    335.53901      13.36812
    335.54511      10.86812
    335.55121      10.86812
    335.55732      10.99312
    335.56342       6.61812
    335.56953       4.61812
    335.57563       6.11812
    335.58174       1.99312
    335.58784       1.49312
    335.59394       3.36812
    335.60005       2.24312
    335.60615       3.36812
    335.61226       1.99312
    335.61836       4.11812
    335.62447      -0.88188
    335.63057       3.74312
    335.63667       1.11812
    335.64278       2.36812
    335.64888       1.11812
    335.65499      -0.00688
    335.66109      -3.00688
    335.66720      -0.25688
    335.67330      -3.50688
    335.67940      -1.50688
    335.68551      -6.75688
    335.69161      -5.75688
    335.69772      -7.88188
    335.70382      -8.63188
    335.70993     -11.88188
    335.71603      -8.25688
    335.72213     -12.63188
    335.72824     -10.00688
    335.73434     -10.00688
    335.74045     -10.13188
    335.74655     -10.75688
    335.75266     -10.63188
    335.75876     -14.75688
    335.76486     -14.63188
    335.77097     -15.75688
    335.77707     -13.75688
    335.78318     -21.13188
    335.78928     -18.50688
    335.79539     -23.75688
    335.80149     -23.50688
    335.80759     -23.13188
    335.81370     -22.50688
    335.81980     -24.13188
    335.82591     -20.38188
    335.83201     -21.25688
    335.83812     -19.88188
    335.84422     -22.50688
    335.85032     -17.75688
    335.85643     -18.38188
    335.86253     -17.25688
    335.86864     -13.63188
    335.87474     -16.75688
    335.88084     -15.25688
    335.88695     -13.38188
    335.89305     -16.25688
    335.89916     -14.75688
    335.90526     -16.25688
    335.91137     -15.13188
    335.91747     -19.00688
    335.92357     -14.50688
    335.92968     -14.00688
    335.93578     -15.50688
    335.94189     -10.00688
    335.94799     -11.75688
    335.95410     -10.13188
    335.96020      -8.63188
    335.96630      -6.00688
    335.97241      -3.25688
    335.97851      -1.25688
    335.98462       0.86812
    335.99072       1.86812
    335.99683      -0.25688
    336.00293      -1.88188
    336.00903      -1.38188
    336.01514      -0.63188
    336.02124      -1.13188
    336.02735      -0.00688
    336.03345       2.24312
    336.03956      -0.63188
    336.04566       3.36812
    336.05176       1.11812
    336.05787       0.74312
    336.06397       2.49312
    336.07008       1.36812
    336.07618       3.36812
    336.08229       4.36812
    336.08839       4.74312
    336.09449       7.11812
    336.10060       9.24312
    336.10670      11.36812
    336.11281       9.61812
    336.11891      12.49312
    336.12502      14.11812
    336.13112      14.74312
    336.13722      14.24312
    336.14333      18.61812
    336.14943      17.49312
    336.15554      18.99312
    336.16164      20.24312
    336.16775      20.11812
    336.17385      20.61812
    336.17995      22.86812
    336.18606      22.99312
    336.19216      23.24312
    336.19827      25.24312
    336.20437      22.49312
    336.21047      22.36812
    336.21658      20.86812
    336.22268      22.24312
    336.22879      21.99312
    336.23489      22.99312
    336.24100      22.49312
    336.24710      23.86812
    336.25320      29.24312
    336.25931      26.36812
    336.26541      29.11812
    336.27152      25.49312
    336.27762      29.86812
    336.28373      28.36812
    336.28983      26.61812
    336.29593      27.11812
    336.30204      24.49312
    336.30814      26.36812
    336.31425      21.61812
    336.32035      22.24312
    336.32646      23.99312
    336.33256      20.49312
    336.33866      20.49312
    336.34477      20.36812
    336.35087      14.86812
    336.35698      21.86812
    336.36308      18.86812
    336.36919      19.24312
    336.37529      21.11812
    336.38139      18.11812
    336.38750      19.74312
    336.39360      21.24312
    336.39971      19.86812
    336.40581      22.61812
    336.41192      20.24312
    336.41802      23.24312
    336.42412      19.61812
    336.43023      20.86812
    336.43633      15.61812
    336.44244      13.86812
    336.44854      12.74312
    336.45465      10.49312
    336.46075       6.61812
    336.46685       6.74312
    336.47296       3.99312
    336.47906       4.74312
    336.48517       4.24312
    336.49127       7.11812
    336.49738       5.24312
    336.50348       4.86812
    336.50958       6.24312
    336.51569       2.49312
    336.52179       5.61812
    336.52790       4.24312
    336.53400       5.36812
    336.54010       6.36812
    336.54621       5.36812
    336.55231       4.74312
    336.55842       6.86812
    336.56452       5.36812
    336.57063       9.86812
    336.57673       7.61812
    336.58283       8.49312
    336.58894       7.36812
    336.59504       6.61812
    336.60115       4.11812
    336.60725       2.36812
    336.61336       0.61812
    336.61946      -3.38188
    336.62556      -3.13188
    336.63167      -6.63188
    336.63777      -7.38188
    336.64388      -8.25688
    336.64998      -8.00688
    336.65609     -12.63188
    336.66219      -9.63188
    336.66829     -14.13188
    336.67440     -13.75688
    336.68050     -15.63188
    336.68661     -12.13188
    336.69271     -14.00688
    336.69882     -13.25688
    336.70492     -15.38188
    336.71102     -11.00688
    336.71713     -14.63188
    336.72323     -13.00688
    336.72934     -11.38188
    336.73544     -10.63188
    336.74155     -13.88188
    336.74765     -11.88188
    336.75375     -14.38188
    336.75986     -11.75688
    336.76596     -14.00688
    336.77207     -11.88188
    336.77817     -14.50688
    336.78428     -10.75688
    336.79038     -13.25688
    336.79648     -10.88188
    336.80259     -14.13188
    336.80869     -13.75688
    336.81480     -15.88188
    336.82090     -14.25688
    336.82701     -16.63188
    336.83311     -15.50688
    336.83921     -18.00688
    336.84532     -16.38188
    336.85142     -18.38188
    336.85753     -15.38188
    336.86363     -14.88188
    336.86974     -14.00688
    336.87584     -14.13188
    336.88194     -11.25688
    336.88805     -13.88188
    336.89415     -10.75688
    336.90026      -9.13188
    336.90636      -5.88188
    336.91246      -8.63188
    336.91857      -3.50688
    336.92467      -4.63188
    336.93078      -4.25688
    336.93688      -1.50688
    336.94299      -2.50688
    336.94909      -2.38188
    336.95519       1.24312
    336.96130      -1.88188
    336.96740       0.86812
    336.97351      -1.63188
    336.97961      -2.88188
    336.98572       0.74312
    336.99182      -0.63188
    336.99792       4.49312
    337.00403      -0.38188
    337.01013      -0.00688
    337.01624       1.11812
    337.02234       0.49312
    337.02845       0.99312
    337.03455       2.74312
    337.04065       0.99312
    337.04676       0.86812
    337.05286       0.36812
    337.05897       0.74312
    337.06507      -3.63188
    337.07118      -1.38188
    337.07728      -4.00688
    337.08338      -2.50688
    337.08949      -3.00688
    337.09559      -2.50688
    337.10170      -3.50688
    337.10780      -1.38188
    337.11391      -5.25688
    337.12001      -3.13188
    337.12611      -6.63188
    337.13222      -2.25688
    337.13832      -5.00688
    337.14443      -0.13188
    337.15053      -0.00688
    337.15664       0.36812
    337.16274       4.99312
    337.16884       6.49312
    337.17495       7.49312
    337.18105       9.11812
    337.18716       9.11812
    337.19326       8.49312
    337.19937       9.86812
    337.20547      12.61812
    337.21157      12.11812
    337.21768      16.36812
    337.22378      13.49312
    337.22989      17.74312
    337.23599      15.24312
    337.24209      16.11812
    337.24820      15.74312
    337.25430      17.74312
    337.26041      15.61812
    337.26651      15.74312
    337.27262      11.99312
    337.27872      11.61812
    337.28482       9.11812
    337.29093       7.61812
    337.29703       8.86812
    337.30314       2.99312
    337.30924       5.74312
    337.31535       1.86812
    337.32145       2.11812
    337.32755      -0.00688
    337.33366       0.24312
    337.33976      -1.00688
    337.34587      -2.00688
    337.35197      -2.25688
    337.35808      -3.38188
    337.36418      -2.25688
    337.37028       0.24312
    337.37639      -2.00688
    337.38249       2.24312
    337.38860       2.74312
    337.39470       5.61812
    337.40081       5.86812
    337.40691       8.74312
    337.41301       8.61812
    337.41912      11.61812
    337.42522      10.61812
    337.43133      14.74312
    337.43743      13.74312
    337.44354      14.99312
    337.44964      13.11812
    337.45574      13.74312
    337.46185      12.36812
    337.46795      12.86812
    337.47406      15.99312
    337.48016      13.99312
    337.48627      15.61812
    337.49237      17.49312
    337.49847      14.74312
    337.50458      18.36812
    337.51068      13.24312
    337.51679      16.11812
    337.52289      15.24312
    337.52900      15.61812
    337.53510      15.11812
    337.54120      13.24312
    337.54731       9.86812
    337.55341      12.86812
    337.55952      10.11812
    337.56562      11.36812
    337.57173      11.24312
    337.57783      10.61812
    337.58393       5.36812
    337.59004       8.11812
    337.59614       7.49312
    337.60225       4.11812
    337.60835       5.61812
    337.61445       6.99312
    337.62056       6.11812
    337.62666       7.86812
    337.63277       4.11812
    337.63887       1.86812
    337.64498       4.99312
    337.65108       2.74312
    337.65718       5.61812
    337.66329       3.49312
    337.66939       5.99312
    337.67550       2.86812
    337.68160       7.36812
    337.68771       4.74312
    337.69381       5.86812
    337.69991       5.49312
    337.70602       6.74312
    337.71212       4.36812
    337.71823       3.11812
    337.72433       2.49312
    337.73044       2.36812
    337.73654      -3.00688
    337.74264      -2.38188
    337.74875      -5.13188
    337.75485      -6.00688
    337.76096     -10.13188
    337.76706      -8.50688
    337.77317      -9.00688
    337.77927     -10.88188
    337.78537     -11.25688
    337.79148     -10.38188
    337.79758      -8.00688
    337.80369      -7.88188
    337.80979      -4.63188
    337.81590      -3.25688
    337.82200      -3.63188
    337.82810      -0.50688
    337.83421      -2.25688
    337.84031      -0.00688
    337.84642      -3.50688
    337.85252      -2.50688
    337.85863      -0.38188
    337.86473      -2.63188
    337.87083      -3.88188
    337.87694      -3.75688
    337.88304      -8.50688
    337.88915      -3.50688
    337.89525      -4.63188
    337.90136      -5.50688
    337.90746      -4.00688
    337.91356      -6.63188
    337.91967      -5.13188
    337.92577      -6.13188
    337.93188      -7.63188
    337.93798      -9.00688
    337.94408     -10.38188
    337.95019     -12.75688
    337.95629     -13.75688
    337.96240     -14.88188
    337.96850     -15.75688
    337.97461     -18.50688
    337.98071     -17.63188
    337.98681     -21.75688
    337.99292     -19.00688
    337.99902     -23.88188
    338.00513     -18.88188
    338.01123     -19.38188
    338.01734     -19.63188
    338.02344     -15.50688
    338.02954     -17.38188
    338.03565     -19.00688
    338.04175     -12.13188
    338.04786     -13.38188
    338.05396      -8.63188
    338.06007      -7.13188
    338.06617      -4.75688
    338.07227      -8.00688
    338.07838      -5.63188
    338.08448      -5.75688
    338.09059      -4.88188
    338.09669      -5.88188
    338.10280      -3.50688
    338.10890      -6.25688
    338.11500      -0.38188
    338.12111      -4.00688
    338.12721      -0.88188
    338.13332      -2.63188
    338.13942      -2.13188
    338.14553      -2.25688
    338.15163      -3.38188
    338.15773      -3.88188
    338.16384      -4.13188
    338.16994      -6.50688
    338.17605      -5.00688
    338.18215      -4.88188
    338.18826      -5.88188
    338.19436      -5.75688
    338.20046      -8.38188
    338.20657      -8.50688
    338.21267     -13.63188
    338.21878     -11.13188
    338.22488     -16.88188
    338.23099     -15.13188
    338.23709     -17.50688
    338.24319     -16.88188
    338.24930     -16.63188
    338.25540     -17.63188
    338.26151     -16.13188
    338.26761     -16.38188
    338.27372     -14.50688
    338.27982     -16.00688
    338.28592     -16.75688
    338.29203     -17.00688
    338.29813     -18.00688
    338.30424     -15.38188
    338.31034     -18.50688
    338.31644     -14.63188
    338.32255     -15.25688
    338.32865     -12.25688
    338.33476     -10.25688
    338.34086     -11.75688
    338.34697     -11.38188
    338.35307     -10.38188
    338.35917     -12.13188
    338.36528      -9.75688
    338.37138      -8.25688
    338.37749     -10.88188
    338.38359      -7.13188
    338.38970     -11.38188
    338.39580      -5.50688
    338.40190      -5.88188
    338.40801      -3.38188
    338.41411      -4.50688
    338.42022      -2.25688
    338.42632      -3.00688
    338.43243      -2.38188
    338.43853      -2.13188
    338.44463      -4.13188
    338.45074      -3.38188
    338.45684      -0.88188
    338.46295      -3.25688
    338.46905      -2.38188
    338.47516      -0.25688
    338.48126      -4.38188
    338.48736      -1.75688
    338.49347      -3.00688
    338.49957      -2.63188
    338.50568      -4.13188
    338.51178      -1.00688
    338.51789      -2.38188
    338.52399      -1.50688
    338.53009      -1.88188
    338.53620      -2.75688
    338.54230      -5.13188
    338.54841      -3.38188
    338.55451      -5.00688
    338.56062      -4.13188
    338.56672      -1.75688
    338.57282      -6.25688
    338.57893      -4.38188
    338.58503      -6.88188
    338.59114      -6.00688
    338.59724     -11.13188
    338.60335      -6.25688
    338.60945     -10.88188
    338.61555      -9.25688
    338.62166      -6.88188
    338.62776      -8.25688
    338.63387      -7.63188
    338.63997      -6.13188
    338.64607      -9.63188
    338.65218      -8.50688
    338.65828      -7.75688
    338.66439     -12.13188
    338.67049     -13.50688
    338.67660     -16.38188
    338.68270     -15.25688
    338.68880     -16.25688
    338.69491     -14.00688
    338.70101     -22.13188
    338.70712     -21.13188
    338.71322     -26.88188
    338.71933     -25.75688
    338.72543     -29.13188
    338.73153     -26.63188
    338.73764     -24.38188
    338.74374     -25.13188
    338.74985     -23.50688
    338.75595     -20.50688
    338.76206     -18.00688
    338.76816     -16.13188
    338.77426     -14.75688
    338.78037     -14.25688
    338.78647     -16.38188
    338.79258     -17.25688
    338.79868     -14.88188
    338.80479     -17.13188
    338.81089     -14.38188
    338.81699     -16.00688
    338.82310     -15.38188
    338.82920     -14.25688
    338.83531     -13.63188
    338.84141     -14.88188
    338.84752     -15.25688
    338.85362     -15.25688
    338.85972     -15.88188
    338.86583     -19.38188
    338.87193     -15.88188
    338.87804     -19.00688
    338.88414     -17.25688
    338.89025     -15.63188
    338.89635     -15.13188
    338.90245     -14.38188
    338.90856     -15.25688
    338.91466     -14.00688
    338.92077     -13.25688
    338.92687     -13.38188
    338.93298     -13.13188
    338.93908     -16.75688
    338.94518     -15.13188
    338.95129     -21.25688
    338.95739     -23.25688
    338.96350     -25.88188
    338.96960     -29.38188
    338.97571     -29.38188
    338.98181     -32.00688
    338.98791     -38.25688
    338.99402     -34.38188
    339.00012     -38.13188
    339.00623     -37.88188
    339.01233     -36.38188
    339.01843     -36.00688
    339.02454     -35.25688
    339.03064     -35.75688
    339.03675     -33.25688
    339.04285     -38.13188
    339.04896     -36.38188
    339.05506     -36.38188
    339.06116     -39.88188
    339.06727     -35.88188
    339.07337     -35.00688
    339.07948     -37.13188
    339.08558     -34.25688
    339.09169     -35.50688
    339.09779     -34.13188
    339.10389     -33.13188
    339.11000     -34.25688
    339.11610     -32.13188
    339.12221     -32.00688
    339.12831     -33.75688
    339.13442     -31.63188
    339.14052     -30.75688
    339.14662     -27.75688
    339.15273     -26.88188
    339.15883     -21.50688
    339.16494     -24.75688
    339.17104     -19.00688
    339.17715     -18.13188
    339.18325     -16.50688
    339.18935     -15.13188
    339.19546      -9.50688
    339.20156     -10.50688
    339.20767      -8.50688
    339.21377      -7.63188
    339.21988      -5.75688
    339.22598      -8.88188
    339.23208      -4.25688
    339.23819      -6.25688
    339.24429      -3.50688
    339.25040      -4.00688
    339.25650      -0.25688
    339.26261       1.11812
    339.26871       1.36812
    339.27481       1.86812
    339.28092       5.11812
    339.28702       4.24312
    339.29313       6.36812
    339.29923       8.24312
    339.30534       9.49312
    339.31144       9.74312
    339.31754      11.99312
    339.32365      13.24312
    339.32975      13.74312
    339.33586      15.24312
    339.34196      14.99312
    339.34806      14.86812
    339.35417      15.74312
    339.36027      16.49312
    339.36638      13.86812
    339.37248      14.24312
    339.37859      12.11812
    339.38469      13.99312
    339.39079      14.49312
    339.39690      12.74312
    339.40300      11.24312
    339.40911      13.61812
    339.41521       8.36812
    339.42132      11.49312
    339.42742       7.11812
    339.43352       6.24312
    339.43963       6.49312
    339.44573       5.61812
    339.45184       1.49312
    339.45794       3.24312
    339.46405       0.24312
    339.47015       2.61812
    339.47625       0.86812
    339.48236       3.61812
    339.48846       0.86812
    339.49457       4.61812
    339.50067       5.99312
    339.50678       5.61812
    339.51288       8.24312
    339.51898       7.74312
    339.52509       9.61812
    339.53119      11.86812
    339.53730       9.49312
    339.54340       9.74312
    339.54951      13.24312
    339.55561      12.74312
    339.56171      14.24312
    339.56782      15.74312
    339.57392      14.24312
    339.58003      11.74312
    339.58613      13.61812
    339.59224       9.86812
    339.59834      12.99312
    339.60444      11.99312
    339.61055       9.61812
    339.61665      11.49312
    339.62276       9.36812
    339.62886       8.11812
    339.63497       9.74312
    339.64107       6.99312
    339.64717       5.36812
    339.65328       4.24312
    339.65938       4.61812
    339.66549       3.74312
    339.67159       2.74312
    339.67770       2.11812
    339.68380      -1.00688
    339.68990       1.61812
    339.69601      -0.63188
    339.70211      -2.75688
    339.70822      -4.38188
    339.71432      -4.63188
    339.72042      -5.63188
    339.72653      -2.88188
    339.73263      -2.38188
    339.73874      -3.25688
    339.74484      -1.50688
    339.75095      -2.00688
    339.75705      -2.88188
    339.76315      -0.88188
    339.76926      -5.13188
    339.77536      -5.88188
    339.78147      -6.13188
    339.78757      -7.13188
    339.79368      -7.50688
    339.79978      -8.38188
    339.80588     -10.88188
    339.81199      -8.25688
    339.81809     -12.63188
    339.82420      -8.88188
    339.83030     -13.63188
    339.83641     -13.00688
    339.84251     -15.88188
    339.84861     -16.00688
    339.85472     -15.75688
    339.86082     -14.13188
    339.86693     -13.88188
    339.87303     -13.50688
    339.87914     -14.50688
    339.88524     -15.25688
    339.89134     -15.88188
    339.89745     -11.88188
    339.90355     -13.88188
    339.90966     -10.50688
    339.91576      -9.50688
    339.92187      -8.38188
    339.92797      -6.88188
    339.93407      -7.00688
    339.94018      -6.88188
    339.94628      -4.88188
    339.95239      -4.63188
    339.95849      -1.88188
    339.96460      -4.25688
    339.97070      -2.13188
    339.97680      -2.38188
    339.98291      -5.50688
    339.98901      -2.38188
    339.99512      -3.38188
    340.00122      -2.25688
    340.00733      -1.38188
    340.01343      -1.88188
    340.01953      -0.38188
    340.02564       1.49312
    340.03174       2.74312
    340.03785       2.11812
    340.04395       2.24312
    340.05005       4.99312
    340.05616       3.99312
    340.06226       8.74312
    340.06837      10.49312
    340.07447       9.99312
    340.08058      14.61812
    340.08668      13.86812
    340.09278      16.11812
    340.09889      13.74312
    340.10499      17.49312
    340.11110      16.36812
    340.11720      13.11812
    340.12331      18.24312
    340.12941      13.61812
    340.13551      14.49312
    340.14162      14.86812
    340.14772      13.61812
    340.15383       9.61812
    340.15993      13.86812
    340.16604      10.36812
    340.17214      11.61812
    340.17824      10.24312
    340.18435       9.11812
    340.19045       7.86812
    340.19656       9.86812
    340.20266       8.24312
    340.20877       4.74312
    340.21487       8.61812
    340.22097       7.99312
    340.22708       6.36812
    340.23318       7.61812
    340.23929       7.24312
    340.24539       6.61812
    340.25150       4.11812
    340.25760       5.11812
    340.26370       0.86812
    340.26981       1.99312
    340.27591       0.86812
    340.28202      -0.75688
    340.28812       0.49312
    340.29423       0.99312
    340.30033      -1.13188
    340.30643      -0.13188
    340.31254       1.11812
    340.31864      -0.75688
    340.32475       0.11812
    340.33085       0.61812
    340.33696      -0.13188
    340.34306       2.11812
    340.34916       1.99312
    340.35527       4.24312
    340.36137       5.99312
    340.36748       7.61812
    340.37358       7.61812
    340.37969      11.36812
    340.38579       6.61812
    340.39189       8.24312
    340.39800       6.99312
    340.40410       6.49312
    340.41021       3.74312
    340.41631       4.36812
    340.42241       2.11812
    340.42852       2.49312
    340.43462       4.49312
    340.44073       0.99312
    340.44683       4.74312
    340.45294       7.49312
    340.45904       6.36812
    340.46514       9.24312
    340.47125       7.11812
    340.47735       7.36812
    340.48346       9.61812
    340.48956       5.49312
    340.49567       3.99312
    340.50177       6.36812
    340.50787       4.99312
    340.51398       6.11812
    340.52008       5.74312
    340.52619       9.86812
    340.53229       9.36812
    340.53840       9.36812
    340.54450      10.36812
    340.55060      11.49312
    340.55671      12.49312
    340.56281      11.61812
    340.56892      14.49312
    340.57502      13.74312
    340.58113      10.11812
    340.58723      16.74312
    340.59333      10.99312
    340.59944      12.11812
    340.60554      10.61812
    340.61165       8.86812
    340.61775       8.11812
    340.62386       7.99312
    340.62996       6.99312
    340.63606       2.86812
    340.64217       3.74312
    340.64827       1.61812
    340.65438       0.11812
    340.66048       2.36812
    340.66659       0.24312
    340.67269       3.61812
    340.67879       2.99312
    340.68490       0.61812
    340.69100      -1.38188
    340.69711       2.61812
    340.70321      -3.50688
    340.70932      -0.00688
    340.71542      -2.13188
    340.72152      -0.75688
    340.72763      -0.25688
    340.73373       1.49312
    340.73984      -0.25688
    340.74594       2.24312
    340.75204       2.99312
    340.75815       3.61812
    340.76425       2.61812
    340.77036       4.99312
    340.77646       5.49312
    340.78257       6.36812
    340.78867       3.86812
    340.79477       5.61812
    340.80088       4.86812
    340.80698       2.11812
    340.81309       1.36812
    340.81919       2.11812
    340.82530       0.36812
    340.83140      -1.13188
    340.83750       1.74312
    340.84361      -2.75688
    340.84971      -2.75688
    340.85582      -2.25688
    340.86192      -4.63188
    340.86803      -3.38188
    340.87413      -3.25688
    340.88023      -3.25688
    340.88634      -7.25688
    340.89244      -4.88188
    340.89855      -8.75688
    340.90465      -8.00688
    340.91076      -6.38188
    340.91686      -5.75688
    340.92296      -7.63188
    340.92907      -7.63188
    340.93517      -8.88188
    340.94128      -5.75688
    340.94738      -7.88188
    340.95349      -7.75688
    340.95959     -10.88188
    340.96569     -12.00688
    340.97180     -11.63188
    340.97790     -10.88188
    340.98401     -10.13188
    340.99011      -5.88188
    340.99622      -9.50688
    341.00232      -7.50688
    341.00842      -8.50688
    341.01453      -7.00688
    341.02063      -7.13188
    341.02674      -6.38188
    341.03284      -3.88188
    341.03895      -3.00688
    341.04505       1.86812
    341.05115       3.61812
    341.05726       1.86812
    341.06336       5.86812
    341.06947       3.61812
    341.07557       4.99312
    341.08168       1.36812
    341.08778       1.61812
    341.09388       5.36812
    341.09999       1.36812
    341.10609       3.24312
    341.11220       1.99312
    341.11830      -0.25688
    341.12440       1.24312
    341.13051       0.11812
    341.13661       1.99312
    341.14272      -0.63188
    341.14882       2.49312
    341.15493      -1.00688
    341.16103      -0.00688
    341.16713      -1.00688
    341.17324      -1.75688
    341.17934      -1.75688
    341.18545      -0.63188
    341.19155      -1.75688
    341.19766      -1.75688
    341.20376      -3.25688
    341.20986      -3.63188
    341.21597      -1.63188
    341.22207       0.86812
    341.22818      -3.75688
    341.23428       0.86812
    341.24039      -6.13188
    341.24649      -6.25688
    341.25259      -7.38188
    341.25870      -7.63188
    341.26480      -9.88188
    341.27091     -10.75688
    341.27701      -7.00688
    341.28312      -9.50688
    341.28922      -7.88188
    341.29532      -6.25688
    341.30143      -7.75688
    341.30753      -9.88188
    341.31364      -6.75688
    341.31974      -7.88188
    341.32585      -6.38188
    341.33195      -7.63188
    341.33805      -5.13188
    341.34416      -5.63188
    341.35026      -8.63188
    341.35637      -5.63188
    341.36247     -10.88188
    341.36858      -9.00688
    341.37468     -11.13188
    341.38078     -10.88188
    341.38689      -8.00688
    341.39299      -6.38188
    341.39910      -6.00688
    341.40520      -5.25688
    341.41131      -2.75688
    341.41741      -3.38188
    341.42351      -1.13188
    341.42962      -0.13188
    341.43572      -1.00688
    341.44183      -1.63188
    341.44793       2.49312
    341.45403      -4.38188
    341.46014      -3.13188
    341.46624      -6.88188
    341.47235      -8.88188
    341.47845     -11.50688
    341.48456     -12.00688
    341.49066     -15.50688
    341.49676     -12.50688
    341.50287     -16.63188
    341.50897     -13.75688
    341.51508     -14.25688
    341.52118     -13.13188
    341.52729     -13.38188
    341.53339     -12.13188
    341.53949      -9.63188
    341.54560     -12.00688
    341.55170      -7.50688
    341.55781      -6.63188
    341.56391      -8.88188
    341.57002      -6.50688
    341.57612      -7.13188
    341.58222      -6.25688
    341.58833      -6.38188
    341.59443      -6.00688
    341.60054      -6.13188
    341.60664      -6.50688
    341.61275      -3.88188
    341.61885      -2.75688
    341.62495      -2.50688
    341.63106       0.61812
    341.63716      -3.63188
    341.64327      -1.25688
    341.64937      -0.50688
    341.65548      -2.00688
    341.66158      -3.25688
    341.66768      -0.88188
    341.67379      -4.38188
    341.67989      -8.00688
    341.68600      -6.63188
    341.69210      -6.50688
    341.69821      -9.25688
    341.70431      -9.13188
    341.71041      -8.88188
    341.71652     -10.25688
    341.72262     -12.75688
    341.72873     -12.25688
    341.73483     -15.13188
    341.74094     -16.00688
    341.74704     -17.63188
    341.75314     -18.00688
    341.75925     -18.38188
    341.76535     -18.75688
    341.77146     -20.75688
    341.77756     -20.88188
    341.78366     -17.88188
    341.78977     -19.13188
    341.79587     -19.25688
    341.80198     -18.00688
    341.80808     -17.75688
    341.81419     -20.25688
    341.82029     -17.00688
    341.82639     -21.88188
    341.83250     -20.63188
    341.83860     -21.63188
    341.84471     -19.13188
    341.85081     -20.25688
    341.85692     -21.00688
    341.86302     -22.13188
    341.86912     -23.75688
    341.87523     -23.38188
    341.88133     -24.13188
    341.88744     -23.13188
    341.89354     -20.50688
    341.89965     -20.13188
    341.90575     -22.38188
    341.91185     -17.00688
    341.91796     -19.25688
    341.92406     -16.13188
    341.93017     -16.63188
    341.93627     -11.75688
    341.94238     -13.00688
    341.94848     -11.88188
    341.95458      -8.13188
    341.96069      -9.88188
    341.96679      -9.00688
    341.97290      -8.00688
    341.97900      -7.00688
    341.98511      -7.63188
    341.99121      -6.25688
    341.99731      -5.63188
    342.00342      -6.38188
    342.00952      -5.88188
    342.01563      -5.63188
    342.02173      -6.13188
    342.02784      -4.13188
    342.03394      -4.13188
    342.04004      -3.88188
    342.04615       2.11812
    342.05225      -1.13188
    342.05836      -0.00688
    342.06446      -0.00688
    342.07057       1.11812
    342.07667       1.11812
    342.08277       1.74312
    342.08888       4.24312
    342.09498       3.11812
    342.10109       1.11812
    342.10719       3.74312
    342.11330       5.49312
    342.11940       5.74312
    342.12550       9.11812
    342.13161       8.61812
    342.13771       8.49312
    342.14382      12.11812
    342.14992      14.99312
    342.15602      19.74312
    342.16213      26.74312
    342.16823      26.99312
    342.17434      27.49312
    342.18044      28.36812
    342.18655      28.86812
    342.19265      26.36812
    342.19875      27.49312
    342.20486      25.74312
    342.21096      26.61812
    342.21707      22.36812
    342.22317      26.61812
    342.22928      21.86812
    342.23538      23.11812
    342.24148      21.24312
    342.24759      23.24312
    342.25369      19.99312
    342.25980      22.11812
    342.26590      22.61812
    342.27201      20.61812
    342.27811      18.11812
    342.28421      18.86812
    342.29032      17.86812
    342.29642      18.11812
    342.30253      14.99312
    342.30863      14.74312
    342.31474      14.49312
    342.32084      13.24312
    342.32694       9.36812
    342.33305       8.36812
    342.33915       8.36812
    342.34526       8.61812
    342.35136       7.99312
    342.35747       7.74312
    342.36357       5.36812
    342.36967       5.49312
    342.37578       4.99312
    342.38188       4.11812
    342.38799       1.49312
    342.39409       1.49312
    342.40020       1.86812
    342.40630      -0.75688
    342.41240       0.49312
    342.41851      -0.13188
    342.42461      -4.38188
    342.43072       1.36812
    342.43682      -4.88188
    342.44293      -0.13188
    342.44903      -6.38188
    342.45513      -6.63188
    342.46124      -9.25688
    342.46734      -6.13188
    342.47345      -8.88188
    342.47955     -11.00688
    342.48565     -11.38188
    342.49176      -9.63188
    342.49786     -12.38188
    342.50397     -14.13188
    342.51007     -13.38188
    342.51618     -12.50688
    342.52228     -11.75688
    342.52838     -14.25688
    342.53449     -11.38188
    342.54059     -14.75688
    342.54670     -12.88188
    342.55280     -10.88188
    342.55891     -10.25688
    342.56501      -4.25688
    342.57111      -6.75688
    342.57722      -2.63188
    342.58332      -2.63188
    342.58943      -0.00688
    342.59553      -0.88188
    342.60164      -0.63188
    342.60774       1.61812
    342.61384       1.24312
    342.61995       0.61812
    342.62605       3.49312
    342.63216       2.11812
    342.63826       2.24312
    342.64437       1.74312
    342.65047       6.86812
    342.65657       2.74312
    342.66268       5.99312
    342.66878       4.24312
    342.67489       6.99312
    342.68099       3.11812
    342.68710       4.24312
    342.69320       0.24312
    342.69930       0.24312
    342.70541       0.74312
    342.71151       0.99312
    342.71762      -1.13188
    342.72372       0.99312
    342.72983       1.11812
    342.73593      -0.50688
    342.74203       2.49312
    342.74814       2.11812
    342.75424       3.74312
    342.76035       4.99312
    342.76645       3.86812
    342.77256       6.36812
    342.77866       4.36812
    342.78476       7.86812
    342.79087       4.11812
    342.79697       8.74312
    342.80308       8.36812
    342.80918       6.86812
    342.81529       9.24312
    342.82139       9.49312
    342.82749       8.36812
    342.83360      10.61812
    342.83970       6.36812
    342.84581       9.74312
    342.85191      10.11812
    342.85801      12.11812
    342.86412      11.74312
    342.87022      10.86812
    342.87633      11.99312
    342.88243       9.61812
    342.88854       9.86812
    342.89464       9.74312
    342.90074       6.36812
    342.90685       8.49312
    342.91295       5.99312
    342.91906      10.11812
    342.92516       9.24312
    342.93127      10.74312
    342.93737       8.49312
    342.94347       7.49312
    342.94958       8.74312
    342.95568       7.74312
    342.96179       7.61812
    342.96789       8.49312
    342.97400       6.61812
    342.98010       7.24312
    342.98620       3.74312
    342.99231       4.99312
    342.99841       4.11812
    343.00452       2.36812
    343.01062      -0.00688
    343.01673       0.24312
    343.02283       0.86812
    343.02893      -1.25688
    343.03504      -4.25688
    343.04114      -0.50688
    343.04725      -4.88188
    343.05335      -3.00688
    343.05946      -0.63188
    343.06556      -2.50688
    343.07166       0.11812
    343.07777      -3.25688
    343.08387       0.11812
    343.08998      -4.75688
    343.09608       0.24312
    343.10219      -1.75688
    343.10829      -1.88188
    343.11439      -1.75688
    343.12050       0.99312
    343.12660       0.49312
    343.13271       2.61812
    343.13881      -2.50688
    343.14492       1.49312
    343.15102      -0.38188
    343.15712      -1.63188
    343.16323      -2.63188
    343.16933       1.61812
    343.17544      -4.00688
    343.18154      -3.88188
    343.18764      -6.38188
    343.19375      -5.00688
    343.19985      -9.38188
    343.20596      -7.88188
    343.21206      -5.75688
    343.21817      -6.00688
    343.22427      -5.00688
    343.23037      -3.13188
    343.23648      -5.63188
    343.24258      -2.75688
    343.24869      -2.75688
    343.25479      -3.50688
    343.26090      -3.13188
    343.26700      -3.50688
    343.27310      -3.25688
    343.27921       0.36812
    343.28531      -0.25688
    343.29142       0.61812
    343.29752      -3.63188
    343.30363      -0.50688
    343.30973      -5.63188
    343.31583      -4.50688
    343.32194      -2.50688
    343.32804      -4.13188
    343.33415      -4.50688
    343.34025      -5.00688
    343.34636      -4.13188
    343.35246      -1.38188
    343.35856      -3.63188
    343.36467      -2.75688
    343.37077      -2.13188
    343.37688      -2.00688
    343.38298      -1.00688
    343.38909      -6.25688
    343.39519      -2.13188
    343.40129      -3.00688
    343.40740      -5.13188
    343.41350      -7.00688
    343.41961      -4.50688
    343.42571      -6.38188
    343.43182      -8.50688
    343.43792      -7.13188
    343.44402      -8.75688
    343.45013      -7.88188
    343.45623      -4.25688
    343.46234      -2.00688
    343.46844      -4.75688
    343.47455       1.49312
    343.48065      -0.00688
    343.48675       4.74312
    343.49286       4.36812
    343.49896       8.11812
    343.50507       5.86812
    343.51117       8.86812
    343.51728      11.61812
    343.52338      14.49312
    343.52948      13.36812
    343.53559      13.24312
    343.54169      15.24312
    343.54780      13.11812
    343.55390      14.74312
    343.56000      14.49312
    343.56611      13.24312
    343.57221      13.49312
    343.57832      12.24312
    343.58442      11.86812
    343.59053       8.99312
    343.59663       9.86812
    343.60273       6.86812
    343.60884       8.99312
    343.61494       5.99312
    343.62105       8.74312
    343.62715       8.99312
    343.63326       7.99312
    343.63936       8.86812
    343.64546      11.24312
    343.65157       9.49312
    343.65767      11.24312
    343.66378       9.61812
    343.66988       8.99312
    343.67599       9.74312
    343.68209       6.61812
    343.68819      12.36812
    343.69430       7.36812
    343.70040       9.11812
    343.70651       4.86812
    343.71261       7.11812
    343.71872       3.61812
    343.72482       7.11812
    343.73092       4.86812
    343.73703       3.74312
    343.74313       3.61812
    343.74924       6.86812
    343.75534       6.36812
    343.76145       6.49312
    343.76755       4.61812
    343.77365       5.49312
    343.77976       2.24312
    343.78586       3.49312
    343.79197       1.11812
    343.79807      -0.00688
    343.80418      -2.25688
    343.81028      -3.25688
    343.81638      -1.50688
    343.82249      -5.75688
    343.82859      -1.50688
    343.83470      -5.38188
    343.84080      -3.63188
    343.84691      -5.75688
    343.85301      -4.50688
    343.85911      -8.88188
    343.86522     -11.50688
    343.87132     -10.13188
    343.87743     -13.63188
    343.88353     -12.75688
    343.88963     -11.25688
    343.89574     -15.50688
    343.90184     -13.00688
    343.90795     -16.13188
    343.91405     -16.63188
    343.92016     -18.63188
    343.92626     -18.00688
    343.93236     -20.75688
    343.93847     -20.50688
    343.94457     -23.13188
    343.95068     -24.75688
    343.95678     -27.00688
    343.96289     -26.88188
    343.96899     -32.38188
    343.97509     -29.88188
    343.98120     -31.88188
    343.98730     -32.75688
    343.99341     -31.00688
    343.99951     -33.88188
    344.00562     -32.88188
    344.01172     -30.38188
    344.01782     -33.25688
    344.02393     -29.63188
    344.03003     -29.00688
    344.03614     -25.88188
    344.04224     -27.25688
    344.04835     -24.13188
    344.05445     -24.00688
    344.06055     -23.50688
    344.06666     -25.25688
    344.07276     -25.25688
    344.07887     -23.00688
    344.08497     -22.13188
    344.09108     -18.88188
    344.09718     -17.25688
    344.10328     -14.88188
    344.10939     -13.63188
    344.11549     -10.13188
    344.12160     -12.50688
    344.12770      -7.75688
    344.13381     -10.13188
    344.13991      -6.75688
    344.14601      -5.00688
    344.15212      -7.13188
    344.15822      -4.75688
    344.16433      -5.00688
    344.17043      -6.13188
    344.17654      -6.38188
    344.18264      -4.25688
    344.18874      -4.25688
    344.19485      -3.38188
    344.20095      -2.63188
    344.20706      -1.63188
    344.21316      -3.75688
    344.21927      -4.00688
    344.22537      -4.38188
    344.23147      -3.38188
    344.23758      -5.13188
    344.24368      -4.63188
    344.24979      -1.00688
    344.25589      -6.88188
    344.26199      -2.63188
    344.26810      -1.88188
    344.27420      -1.88188
    344.28031      -2.75688
    344.28641       2.49312
    344.29252      -0.13188
    344.29862       1.61812
    344.30472       3.36812
    344.31083      -0.00688
    344.31693       4.74312
    344.32304       3.11812
    344.32914       3.99312
    344.33525       5.49312
    344.34135       3.49312
    344.34745       5.11812
    344.35356       4.24312
    344.35966       3.36812
    344.36577       0.86812
    344.37187      -1.38188
    344.37798      -3.75688
    344.38408      -4.13188
    344.39018      -9.25688
    344.39629      -7.63188
    344.40239     -11.63188
    344.40850     -12.38188
    344.41460     -12.38188
    344.42071     -18.38188
    344.42681     -18.13188
    344.43291     -22.50688
    344.43902     -24.75688
    344.44512     -24.13188
    344.45123     -25.88188
    344.45733     -26.38188
    344.46344     -28.63188
    344.46954     -27.13188
    344.47564     -27.25688
    344.48175     -25.75688
    344.48785     -26.00688
    344.49396     -29.00688
    344.50006     -26.13188
    344.50617     -25.75688
    344.51227     -22.88188
    344.51837     -23.50688
    344.52448     -25.63188
    344.53058     -22.63188
    344.53669     -23.88188
    344.54279     -25.00688
    344.54890     -22.88188
    344.55500     -23.63188
    344.56110     -22.88188
    344.56721     -18.50688
    344.57331     -18.88188
    344.57942     -14.88188
    344.58552     -15.25688
    344.59162     -13.25688
    344.59773     -13.75688
    344.60383     -11.38188
    344.60994     -12.75688
    344.61604      -9.25688
    344.62215      -6.38188
    344.62825      -5.88188
    344.63435      -1.13188
    344.64046       0.49312
    344.64656       2.74312
    344.65267       4.11812
    344.65877       5.74312
    344.66488       8.36812
    344.67098       8.36812
    344.67708      10.24312
    344.68319      12.36812
    344.68929      12.99312
    344.69540      15.36812
    344.70150      14.11812
    344.70761      15.99312
    344.71371      13.49312
    344.71981      15.74312
    344.72592      14.11812
    344.73202      12.24312
    344.73813      13.24312
    344.74423      10.99312
    344.75034       9.36812
    344.75644      10.11812
    344.76254       7.49312
    344.76865       5.11812
    344.77475       6.24312
    344.78086       4.74312
    344.78696       4.74312
    344.79307       5.49312
    344.79917       6.86812
    344.80527       5.86812
    344.81138       5.61812
    344.81748       7.36812
    344.82359       5.86812
    344.82969       4.49312
    344.83580       3.24312
    344.84190       2.99312
    344.84800      -3.50688
    344.85411       0.11812
    344.86021      -5.13188
    344.86632      -1.75688
    344.87242      -1.50688
    344.87853      -1.88188
    344.88463      -2.50688
    344.89073      -3.00688
    344.89684      -3.25688
    344.90294      -1.88188
    344.90905      -4.88188
    344.91515      -2.13188
    344.92126      -6.13188
    344.92736      -1.50688
    344.93346      -5.75688
    344.93957      -6.13188
    344.94567      -6.13188
    344.95178     -12.25688
    344.95788      -7.75688
    344.96398      -9.63188
    344.97009     -11.13188
    344.97619      -9.13188
    344.98230      -8.88188
    344.98840      -9.88188
    344.99451     -11.13188
    345.00061      -9.88188
    345.00671      -7.50688
    345.01282      -8.25688
    345.01892      -5.13188
    345.02503      -6.88188
    345.03113     -11.00688
    345.03724      -8.63188
    345.04334     -12.25688
    345.04944      -8.38188
    345.05555     -10.13188
    345.06165      -8.50688
    345.06776      -9.13188
    345.07386     -10.88188
    345.07997      -9.00688
    345.08607     -11.75688
    345.09217     -12.13188
    345.09828     -14.88188
    345.10438     -14.13188
    345.11049     -16.00688
    345.11659     -17.75688
    345.12270     -15.88188
    345.12880     -17.63188
    345.13490     -15.13188
    345.14101     -13.63188
    345.14711     -12.75688
    345.15322     -12.50688
    345.15932      -6.63188
    345.16543      -8.38188
    345.17153      -5.13188
    345.17763      -5.50688
    345.18374      -7.13188
    345.18984      -2.88188
    345.19595      -6.63188
    345.20205      -4.88188
    345.20816      -5.00688
    345.21426      -3.38188
    345.22036      -2.38188
    345.22647      -1.88188
    345.23257      -6.13188
    345.23868      -5.63188
    345.24478      -8.00688
    345.25089      -7.63188
    345.25699     -10.50688
    345.26309     -11.13188
    345.26920     -10.63188
    345.27530     -11.38188
    345.28141      -9.50688
    345.28751     -10.75688
    345.29361     -13.13188
    345.29972     -14.13188
    345.30582     -13.75688
    345.31193     -15.38188
    345.31803     -14.75688
    345.32414     -13.25688
    345.33024     -12.50688
    345.33634     -12.38188
    345.34245     -11.63188
    345.34855      -9.13188
    345.35466     -10.50688
    345.36076      -7.63188
    345.36687      -7.25688
    345.37297      -5.88188
    345.37907      -5.75688
    345.38518      -6.38188
    345.39128      -2.63188
    345.39739      -6.13188
    345.40349      -3.38188
    345.40960      -2.25688
    345.41570      -2.00688
    345.42180      -1.88188
    345.42791      -4.50688
    345.43401      -0.00688
    345.44012      -6.50688
    345.44622      -2.75688
    345.45233      -3.38188
    345.45843      -2.88188
    345.46453      -1.88188
    345.47064       0.61812
    345.47674      -1.88188
    345.48285       0.74312
    345.48895      -1.75688
    345.49506      -1.25688
    345.50116      -3.25688
    345.50726      -5.50688
    345.51337      -4.75688
    345.51947      -6.13188
    345.52558      -7.13188
    345.53168      -9.00688
    345.53779      -9.13188
    345.54389     -14.13188
    345.54999     -11.25688
    345.55610     -12.13188
    345.56220     -13.75688
    345.56831     -14.25688
    345.57441     -13.75688
    345.58052     -13.50688
    345.58662     -15.25688
    345.59272     -12.50688
    345.59883     -11.25688
    345.60493     -11.50688
    345.61104     -11.13188
    345.61714      -9.75688
    345.62325     -10.13188
    345.62935     -10.00688
    345.63545      -8.13188
    345.64156      -5.88188
    345.64766      -2.38188
    345.65377      -6.13188
    345.65987      -1.50688
    345.66597      -6.00688
    345.67208      -5.13188
    345.67818      -3.75688
    345.68429      -9.38188
    345.69039      -9.50688
    345.69650     -13.25688
    345.70260     -16.50688
    345.70870     -17.50688
    345.71481     -21.75688
    345.72091     -22.63188
    345.72702     -24.75688
    345.73312     -22.38188
    345.73923     -26.00688
    345.74533     -23.75688
    345.75143     -25.63188
    345.75754     -26.50688
    345.76364     -25.00688
    345.76975     -23.50688
    345.77585     -22.00688
    345.78196     -17.50688
    345.78806     -16.38188
    345.79416     -14.50688
    345.80027     -11.50688
    345.80637      -9.75688
    345.81248     -11.75688
    345.81858     -10.38188
    345.82469      -9.25688
    345.83079      -9.13188
    345.83689     -10.38188
    345.84300      -7.50688
    345.84910      -2.38188
    345.85521      -5.13188
    345.86131       0.24312
    345.86742      -0.13188
    345.87352      -1.38188
    345.87962       0.36812
    345.88573       0.36812
    345.89183       0.99312
    345.89794       2.74312
    345.90404       3.61812
    345.91015       4.49312
    345.91625       4.11812
    345.92235       3.49312
    345.92846       1.61812
    345.93456      -1.50688
    345.94067      -0.63188
    345.94677      -0.13188
    345.95288      -2.38188
    345.95898       0.11812
    345.96508      -1.50688
    345.97119      -2.25688
    345.97729      -1.63188
    345.98340      -2.00688
    345.98950      -4.25688
    345.99560      -2.75688
    346.00171       0.99312
    346.00781      -3.88188
    346.01392      -2.00688
    346.02002      -2.13188
    346.02613      -5.00688
    346.03223      -4.25688
    346.03833      -4.63188
    346.04444      -4.75688
    346.05054      -3.38188
    346.05665      -7.13188
    346.06275      -6.38188
    346.06886      -4.75688
    346.07496      -6.25688
    346.08106      -7.00688
    346.08717      -9.75688
    346.09327     -10.38188
    346.09938     -13.75688
    346.10548     -14.25688
    346.11159     -14.13188
    346.11769     -19.25688
    346.12379     -16.88188
    346.12990     -20.63188
    346.13600     -21.13188
    346.14211     -21.25688
    346.14821     -21.75688
    346.15432     -23.13188
    346.16042     -24.00688
    346.16652     -25.00688
    346.17263     -26.88188
    346.17873     -25.75688
    346.18484     -26.00688
    346.19094     -23.75688
    346.19705     -24.00688
    346.20315     -21.63188
    346.20925     -17.75688
    346.21536     -17.13188
    346.22146     -14.88188
    346.22757     -13.88188
    346.23367     -12.88188
    346.23978     -13.00688
    346.24588     -11.25688
    346.25198     -11.25688
    346.25809     -16.75688
    346.26419     -15.38188
    346.27030     -12.00688
    346.27640     -14.63188
    346.28251     -12.75688
    346.28861     -13.38188
    346.29471     -14.13188
    346.30082     -13.38188
    346.30692     -10.50688
    346.31303     -10.13188
    346.31913      -9.25688
    346.32524      -2.88188
    346.33134      -5.25688
    346.33744      -0.50688
    346.34355       1.11812
    346.34965       3.74312
    346.35576       4.86812
    346.36186       4.61812
    346.36796       5.11812
    346.37407       4.99312
    346.38017       3.36812
    346.38628       6.99312
    346.39238       6.99312
    346.39849       6.86812
    346.40459       9.61812
    346.41069      10.61812
    346.41680      10.11812
    346.42290      11.24312
    346.42901      12.36812
    346.43511      13.49312
    346.44122      13.49312
    346.44732      15.24312
    346.45342      16.74312
    346.45953      13.99312
    346.46563      18.74312
    346.47174      11.36812
    346.47784      11.61812
    346.48395       8.36812
    346.49005       5.61812
    346.49615       2.49312
    346.50226      -0.13188
    346.50836       0.49312
    346.51447      -5.13188
    346.52057      -5.00688
    346.52668      -5.75688
    346.53278      -9.38188
    346.53888     -11.50688
    346.54499     -14.13188
    346.55109     -14.38188
    346.55720     -16.38188
    346.56330     -18.38188
    346.56941     -19.63188
    346.57551     -19.38188
    346.58161     -17.38188
    346.58772     -18.88188
    346.59382     -16.25688
    346.59993     -18.38188
    346.60603     -18.63188
    346.61214     -16.00688
    346.61824     -18.00688
    346.62434     -15.38188
    346.63045     -14.50688
    346.63655     -13.88188
    346.64266     -11.00688
    346.64876      -9.63188
    346.65487      -9.00688
    346.66097      -8.25688
    346.66707      -8.63188
    346.67318      -5.88188
    346.67928      -6.88188
    346.68539      -8.50688
    346.69149      -5.75688
    346.69759      -7.13188
    346.70370      -6.75688
    346.70980      -9.00688
    346.71591      -8.13188
    346.72201      -7.63188
    346.72812      -7.00688
    346.73422      -7.63188
    346.74032      -8.00688
    346.74643      -6.63188
    346.75253      -5.88188
    346.75864      -9.63188
    346.76474      -7.00688
    346.77085      -9.38188
    346.77695      -7.88188
    346.78305     -11.13188
    346.78916     -11.13188
    346.79526     -12.00688
    346.80137     -11.00688
    346.80747     -12.63188
    346.81358     -13.75688
    346.81968     -11.63188
    346.82578     -15.25688
    346.83189     -13.00688
    346.83799     -13.13188
    346.84410     -15.63188
    346.85020     -13.13188
    346.85631     -16.25688
    346.86241     -15.38188
    346.86851     -16.88188
    346.87462     -17.38188
    346.88072     -13.63188
    346.88683     -19.50688
    346.89293     -15.88188
    346.89904     -15.38188
    346.90514     -15.88188
    346.91124     -16.13188
    346.91735     -14.88188
    346.92345     -13.00688
    346.92956     -17.25688
    346.93566     -14.00688
    346.94177     -17.25688
    346.94787     -18.63188
    346.95397     -14.38188
    346.96008     -16.75688
    346.96618     -13.50688
    346.97229     -12.88188
    346.97839     -12.25688
    346.98450     -11.13188
    346.99060     -12.00688
    346.99670      -9.88188
    347.00281     -10.00688
    347.00891      -5.38188
    347.01502      -5.00688
    347.02112      -3.75688
    347.02723       0.99312
    347.03333       0.49312
    347.03943       1.24312
    347.04554       4.99312
    347.05164       5.49312
    347.05775       6.61812
    347.06385       2.61812
    347.06995       1.36812
    347.07606       2.24312
    347.08216      -0.75688
    347.08827       1.86812
    347.09437       1.11812
    347.10048      -1.38188
    347.10658      -2.13188
    347.11268      -4.13188
    347.11879      -7.75688
    347.12489      -5.25688
    347.13100      -3.50688
    347.13710      -2.88188
    347.14321      -1.63188
    347.14931      -1.88188
    347.15541      -3.50688
    347.16152      -2.63188
    347.16762      -0.25688
    347.17373       0.49312
    347.17983      -1.25688
    347.18594       3.74312
    347.19204       4.74312
    347.19814       6.24312
    347.20425       8.36812
    347.21035       9.74312
    347.21646      10.36812
    347.22256      10.24312
    347.22867      11.36812
    347.23477      12.11812
    347.24087       9.86812
    347.24698      10.61812
    347.25308       6.49312
    347.25919       6.24312
    347.26529       4.49312
    347.27140       0.86812
    347.27750       0.11812
    347.28360      -2.13188
    347.28971      -2.88188
    347.29581      -3.00688
    347.30192      -7.75688
    347.30802      -6.75688
    347.31413      -5.13188
    347.32023      -6.88188
    347.32633      -6.38188
    347.33244      -4.38188
    347.33854      -0.88188
    347.34465      -1.38188
    347.35075       4.11812
    347.35686       4.36812
    347.36296       5.24312
    347.36906       8.11812
    347.37517       5.86812
    347.38127       8.61812
    347.38738      10.99312
    347.39348       8.86812
    347.39958      13.61812
    347.40569      12.36812
    347.41179      11.99312
    347.41790      14.49312
    347.42400      12.86812
    347.43011      14.11812
    347.43621      12.36812
    347.44231      15.49312
    347.44842      15.61812
    347.45452      12.11812
    347.46063      15.49312
    347.46673      10.74312
    347.47284      13.36812
    347.47894      13.74312
    347.48504      12.49312
    347.49115      12.36812
    347.49725      10.86812
    347.50336      13.11812
    347.50946      10.74312
    347.51557       7.86812
    347.52167      13.86812
    347.52777       9.49312
    347.53388      15.99312
    347.53998      14.11812
    347.54609      14.61812
    347.55219      15.11812
    347.55830      15.61812
    347.56440      17.99312
    347.57050      15.36812
    347.57661      16.11812
    347.58271      15.86812
    347.58882      14.61812
    347.59492      16.74312
    347.60103      14.99312
    347.60713      14.86812
    347.61323      20.74312
    347.61934      23.36812
    347.62544      21.61812
    347.63155      25.24312
    347.63765      24.86812
    347.64376      22.61812
    347.64986      22.61812
    347.65596      19.61812
    347.66207      19.36812
    347.66817      16.61812
    347.67428      16.36812
    347.68038      15.86812
    347.68649      15.61812
    347.69259      15.11812
    347.69869      13.36812
    347.70480      10.86812
    347.71090      14.24312
    347.71701      13.11812
    347.72311      11.99312
    347.72921      12.49312
    347.73532      11.11812
    347.74142      10.49312
    347.74753      11.36812
    347.75363       9.61812
    347.75974       6.99312
    347.76584       8.24312
    347.77194       7.99312
    347.77805       6.99312
    347.78415       9.49312
    347.79026       6.99312
    347.79636       4.49312
    347.80247       5.11812
    347.80857       1.99312
    347.81467       1.11812
    347.82078       4.49312
    347.82688       2.99312
    347.83299       0.61812
    347.83909       0.99312
    347.84520       2.99312
    347.85130      -1.25688
    347.85740      -1.13188
    347.86351      -3.63188
    347.86961      -1.75688
    347.87572      -1.00688
    347.88182      -6.13188
    347.88793      -5.50688
    347.89403      -8.25688
    347.90013     -11.25688
    347.90624      -8.50688
    347.91234     -11.50688
    347.91845      -9.00688
    347.92455      -7.63188
    347.93066     -10.50688
    347.93676      -7.38188
    347.94286      -8.88188
    347.94897      -4.38188
    347.95507      -8.75688
    347.96118      -8.13188
    347.96728      -6.88188
    347.97339      -9.13188
    347.97949      -7.25688
    347.98559      -6.75688
    347.99170      -5.50688
    347.99780      -7.88188
    348.00391      -8.63188
    348.01001      -4.38188
    348.01612      -4.75688
    348.02222      -3.88188
    348.02832      -4.13188
    348.03443      -0.50688
    348.04053       1.74312
    348.04664       1.36812
    348.05274       5.74312
    348.05885       4.86812
    348.06495       8.86812
    348.07105       9.74312
    348.07716       8.11812
    348.08326      12.99312
    348.08937      12.86812
    348.09547      13.24312
    348.10157      15.74312
    348.10768      16.61812
    348.11378      15.11812
    348.11989      17.24312
    348.12599      19.49312
    348.13210      19.99312
    348.13820      19.24312
    348.14430      21.49312
    348.15041      24.61812
    348.15651      23.36812
    348.16262      25.99312
    348.16872      26.86812
    348.17483      26.74312
    348.18093      25.49312
    348.18703      26.61812
    348.19314      26.74312
    348.19924      24.49312
    348.20535      25.24312
    348.21145      22.74312
    348.21756      21.49312
    348.22366      20.11812
    348.22976      14.11812
    348.23587      13.49312
    348.24197      11.24312
    348.24808       6.24312
    348.25418       0.61812
    348.26029       0.11812
    348.26639      -4.88188
    348.27249      -4.75688
    348.27860      -7.63188
    348.28470      -9.13188
    348.29081     -12.38188
    348.29691     -15.38188
    348.30302     -13.13188
    348.30912     -11.00688
    348.31522     -11.50688
    348.32133      -6.38188
    348.32743      -9.00688
    348.33354      -9.50688
    348.33964      -5.00688
    348.34575      -9.63188
    348.35185      -6.88188
    348.35795      -6.13188
    348.36406      -1.88188
    348.37016      -2.50688
    348.37627      -2.88188
    348.38237       1.99312
    348.38848       1.61812
    348.39458       2.24312
    348.40068       2.99312
    348.40679       6.61812
    348.41289       6.86812
    348.41900       6.61812
    348.42510      10.61812
    348.43120       6.49312
    348.43731       7.99312
    348.44341       6.24312
    348.44952       4.11812
    348.45562       2.86812
    348.46173       0.74312
    348.46783       2.61812
    348.47393       1.11812
    348.48004       0.86812
    348.48614       3.49312
    348.49225       0.74312
    348.49835       0.74312
    348.50446      -0.13188
    348.51056      -1.25688
    348.51666      -1.75688
    348.52277      -5.25688
    348.52887      -4.13188
    348.53498      -2.88188
    348.54108      -8.63188
    348.54719      -6.88188
    348.55329      -9.00688
    348.55939      -5.75688
    348.56550      -4.75688
    348.57160      -6.00688
    348.57771      -1.25688
    348.58381      -2.75688
    348.58992      -2.88188
    348.59602      -0.00688
    348.60212       1.11812
    348.60823       2.11812
    348.61433       4.74312
    348.62044       5.61812
    348.62654       6.24312
    348.63265       4.99312
    348.63875       7.11812
    348.64485       6.99312
    348.65096       7.24312
    348.65706       4.74312
    348.66317       4.36812
    348.66927       6.74312
    348.67538       4.86812
    348.68148       4.61812
    348.68758       5.49312
    348.69369       5.61812
    348.69979       4.99312
    348.70590       1.24312
    348.71200       2.86812
    348.71811       2.99312
    348.72421       4.11812
    348.73031       2.99312
    348.73642       1.11812
    348.74252       2.74312
    348.74863      -0.00688
    348.75473       0.86812
    348.76084       0.24312
    348.76694      -0.13188
    348.77304      -4.63188
    348.77915      -0.38188
    348.78525      -2.00688
    348.79136      -1.63188
    348.79746      -3.13188
    348.80356      -2.13188
    348.80967      -0.25688
    348.81577       0.74312
    348.82188       4.36812
    348.82798       5.86812
    348.83409       2.49312
    348.84019       5.74312
    348.84629       3.49312
    348.85240       3.11812
    348.85850      -1.63188
    348.86461       0.86812
    348.87071       2.24312
    348.87682      -0.00688
    348.88292      -1.25688
    348.88902       0.61812
    348.89513      -2.38188
    348.90123       0.86812
    348.90734      -0.13188
    348.91344      -1.63188
    348.91955      -0.25688
    348.92565      -0.38188
    348.93175       1.49312
    348.93786       4.36812
    348.94396       3.11812
    348.95007       6.86812
    348.95617       2.11812
    348.96228       2.86812
    348.96838       1.61812
    348.97448      -2.13188
    348.98059      -1.25688
    348.98669      -1.50688
    348.99280       0.24312
    348.99890       0.24312
    349.00501       4.11812
    349.01111       3.86812
    349.01721       3.61812
    349.02332       3.99312
    349.02942       1.11812
    349.03553       0.36812
    349.04163       0.86812
    349.04774       1.11812
    349.05384       2.36812
    349.05994      -2.00688
    349.06605       2.86812
    349.07215      -1.25688
    349.07826      -0.75688
    349.08436      -0.13188
    349.09047      -3.63188
    349.09657      -2.38188
    349.10267      -1.88188
    349.10878      -1.75688
    349.11488       0.61812
    349.12099      -4.25688
    349.12709      -1.63188
    349.13319      -4.00688
    349.13930      -5.63188
    349.14540      -5.38188
    349.15151      -5.63188
    349.15761      -7.75688
    349.16372      -8.88188
    349.16982      -7.50688
    349.17592      -6.00688
    349.18203      -4.50688
    349.18813      -4.00688
    349.19424      -2.00688
    349.20034      -4.13188
    349.20645      -5.75688
    349.21255      -3.63188
    349.21865      -7.25688
    349.22476      -3.25688
    349.23086      -5.13188
    349.23697      -4.00688
    349.24307      -3.00688
    349.24918      -2.50688
    349.25528       1.24312
    349.26138       0.36812
    349.26749       3.99312
    349.27359       7.24312
    349.27970       9.99312
    349.28580       7.74312
    349.29191      11.99312
    349.29801      11.36812
    349.30411      12.49312
    349.31022       9.36812
    349.31632       8.99312
    349.32243      11.49312
    349.32853       9.11812
    349.33464       9.99312
    349.34074       7.36812
    349.34684       8.11812
    349.35295       7.74312
    349.35905       7.99312
    349.36516       9.74312
    349.37126       9.86812
    349.37737      10.24312
    349.38347       9.36812
    349.38957       7.74312
    349.39568       4.86812
    349.40178       4.61812
    349.40789       7.49312
    349.41399       5.49312
    349.42010       7.49312
    349.42620       9.74312
    349.43230       5.61812
    349.43841       7.74312
    349.44451       6.61812
    349.45062       3.36812
    349.45672       3.61812
    349.46283      -0.63188
    349.46893       0.36812
    349.47503      -2.25688
    349.48114      -2.63188
    349.48724      -0.88188
    349.49335      -6.25688
    349.49945      -3.88188
    349.50555      -2.75688
    349.51166      -6.88188
    349.51776      -7.00688
    349.52387      -8.63188
    349.52997      -4.63188
    349.53608     -10.75688
    349.54218      -8.88188
    349.54828      -9.00688
    349.55439      -7.88188
    349.56049     -11.63188
    349.56660     -14.50688
    349.57270     -12.50688
    349.57881     -16.63188
    349.58491     -14.63188
    349.59101     -13.00688
    349.59712     -14.38188
    349.60322     -11.63188
    349.60933     -13.63188
    349.61543     -13.63188
    349.62154     -15.88188
    349.62764     -16.25688
    349.63374     -12.38188
    349.63985     -16.00688
    349.64595     -14.50688
    349.65206      -9.75688
    349.65816     -11.63188
    349.66427     -10.50688
    349.67037     -12.00688
    349.67647      -9.13188
    349.68258      -9.38188
    349.68868     -10.25688
    349.69479      -8.13188
    349.70089      -9.38188
    349.70700      -6.38188
    349.71310      -6.75688
    349.71920      -7.38188
    349.72531      -4.38188
    349.73141      -5.63188
    349.73752      -1.63188
    349.74362       0.36812
    349.74973       0.86812
    349.75583       4.49312
    349.76193       4.61812
    349.76804       7.36812
    349.77414       7.99312
    349.78025       8.86812
    349.78635      12.24312
    349.79246      11.24312
    349.79856      10.99312
    349.80466      15.24312
    349.81077      14.61812
    349.81687      12.49312
    349.82298      13.24312
    349.82908      13.36812
    349.83518      12.74312
    349.84129      13.11812
    349.84739       7.49312
    349.85350      10.49312
    349.85960       8.49312
    349.86571       8.74312
    349.87181      10.61812
    349.87791       8.11812
    349.88402      12.99312
    349.89012       8.99312
    349.89623      12.86812
    349.90233      11.49312
    349.90844       9.24312
    349.91454      12.61812
    349.92064      14.49312
    349.92675      14.11812
    349.93285      14.24312
    349.93896      11.61812
    349.94506      15.11812
    349.95117      12.36812
    349.95727      14.74312
    349.96337      13.36812
    349.96948      12.74312
    349.97558      15.36812
    349.98169      13.61812
    349.98779      13.74312
    349.99390      13.49312
    350.00000      11.49312
===== CH2 data Wave No.1 ===== 
mT            Intensity 
    300.00000      -0.74236
    300.00610      -0.24236
    300.01221      -0.36736
    300.01831      -0.36736
    300.02442       0.63264
    300.03052       0.25764
    300.03663      -0.11736
    300.04273       0.63264
    300.04883      -1.24236
    300.05494       0.63264
    300.06104      -2.36736
    300.06715      -0.49236
    300.07325       0.50764
    300.07936      -1.86736
    300.08546       1.00764
    300.09156      -0.86736
    300.09767       0.50764
    300.10377      -0.36736
    300.10988      -0.74236
    300.11598       0.00764
    300.12209      -0.11736
    300.12819       1.75764
    300.13429       1.13264
    300.14040       2.63264
    300.14650       2.63264
    300.15261      -0.11736
    300.15871       3.88264
    300.16482      -0.61736
    300.17092       1.75764
    300.17702       1.50764
    300.18313       0.13264
    300.18923       2.75764
    300.19534      -0.24236
    300.20144       1.75764
    300.20754      -0.99236
    300.21365       2.13264
    300.21975       1.50764
    300.22586      -0.49236
    300.23196       0.50764
    300.23807      -0.61736
    300.24417       0.00764
    300.25027      -0.74236
    300.25638       0.75764
    300.26248      -0.99236
    300.26859       0.88264
    300.27469      -2.24236
    300.28080       1.25764
    300.28690       0.13264
    300.29300      -0.24236
    300.29911       0.50764
    300.30521      -0.36736
    300.31132      -1.24236
    300.31742      -1.61736
    300.32353       0.63264
    300.32963      -1.11736
    300.33573       2.63264
    300.34184       0.13264
    300.34794       3.38264
    300.35405       0.63264
    300.36015       1.13264
    300.36626       2.25764
    300.37236      -0.61736
    300.37846       1.88264
    300.38457      -1.11736
    300.39067       2.13264
    300.39678       1.38264
    300.40288      -0.11736
    300.40899       2.25764
    300.41509      -1.24236
    300.42119       0.13264
    300.42730      -0.99236
    300.43340      -1.74236
    300.43951       2.38264
    300.44561       0.88264
    300.45172       0.25764
    300.45782      -0.49236
    300.46392       2.88264
    300.47003      -0.24236
    300.47613       0.63264
    300.48224       1.75764
    300.48834      -0.24236
    300.49445       2.75764
    300.50055       1.63264
    300.50665       0.25764
    300.51276       0.38264
    300.51886      -0.99236
    300.52497       2.00764
    300.53107      -1.36736
    300.53717       1.25764
    300.54328      -0.61736
    300.54938      -1.11736
    300.55549       2.38264
    300.56159      -1.36736
    300.56770       1.00764
    300.57380      -0.36736
    300.57990      -0.36736
    300.58601       1.38264
    300.59211      -0.49236
    300.59822       0.38264
    300.60432       1.75764
    300.61043      -0.61736
    300.61653       1.75764
    300.62263       1.25764
    300.62874      -0.99236
    300.63484       0.50764
    300.64095       0.63264
    300.64705      -0.36736
    300.65316       0.13264
    300.65926      -0.24236
    300.66536       0.13264
    300.67147       0.25764
    300.67757       0.13264
    300.68368      -1.24236
    300.68978       0.88264
    300.69589       0.75764
    300.70199       2.25764
    300.70809       2.38264
    300.71420       1.25764
    300.72030       1.88264
    300.72641      -0.36736
    300.73251       2.50764
    300.73862      -0.61736
    300.74472       1.13264
    300.75082       0.38264
    300.75693       0.25764
    300.76303       1.75764
    300.76914       0.38264
    300.77524       0.63264
    300.78135      -1.11736
    300.78745       0.38264
    300.79355       0.75764
    300.79966      -1.99236
    300.80576       1.25764
    300.81187      -1.99236
    300.81797       2.13264
    300.82408      -2.74236
    300.83018       1.13264
    300.83628      -0.11736
    300.84239       1.88264
    300.84849       1.38264
    300.85460       1.00764
    300.86070       1.88264
    300.86681       2.50764
    300.87291      -2.49236
    300.87901       1.38264
    300.88512      -1.36736
    300.89122      -0.36736
    300.89733       1.50764
    300.90343      -0.99236
    300.90953       1.50764
    300.91564       3.13264
    300.92174      -0.74236
    300.92785       3.13264
    300.93395       0.75764
    300.94006       2.13264
    300.94616      -0.36736
    300.95226      -0.61736
    300.95837       0.88264
    300.96447      -0.61736
    300.97058       0.00764
    300.97668       0.38264
    300.98279      -0.61736
    300.98889       1.25764
    300.99499      -0.49236
    301.00110       1.25764
    301.00720       4.00764
    301.01331      -1.99236
    301.01941       1.38264
    301.02552       0.50764
    301.03162       0.63264
    301.03772       1.00764
    301.04383      -0.36736
    301.04993       0.25764
    301.05604       1.00764
    301.06214      -0.99236
    301.06825       0.88264
    301.07435      -0.49236
    301.08045       2.25764
    301.08656       0.50764
    301.09266       0.88264
    301.09877       2.50764
    301.10487       0.38264
    301.11098       0.38264
    301.11708       1.50764
    301.12318      -1.99236
    301.12929       0.13264
    301.13539       0.25764
    301.14150      -1.61736
    301.14760       1.88264
    301.15371      -0.86736
    301.15981      -0.11736
    301.16591       0.00764
    301.17202       0.00764
    301.17812       0.38264
    301.18423       0.25764
    301.19033      -1.99236
    301.19644       0.25764
    301.20254       1.38264
    301.20864       0.50764
    301.21475       1.13264
    301.22085       1.13264
    301.22696      -0.36736
    301.23306       0.38264
    301.23916       1.63264
    301.24527       2.25764
    301.25137      -0.36736
    301.25748       0.25764
    301.26358      -0.36736
    301.26969       2.50764
    301.27579      -1.36736
    301.28189      -0.36736
    301.28800      -0.61736
    301.29410      -1.36736
    301.30021       2.50764
    301.30631      -1.61736
    301.31242       2.75764
    301.31852       0.88264
    301.32462       1.63264
    301.33073       1.25764
    301.33683       0.63264
    301.34294       1.88264
    301.34904       0.88264
    301.35515       1.00764
    301.36125      -0.61736
    301.36735      -0.49236
    301.37346      -0.49236
    301.37956       2.13264
    301.38567       0.13264
    301.39177       0.75764
    301.39788       3.13264
    301.40398       2.13264
    301.41008       0.25764
    301.41619       1.25764
    301.42229      -0.36736
    301.42840       1.88264
    301.43450       0.75764
    301.44061       0.00764
    301.44671      -0.24236
    301.45281       1.00764
    301.45892       1.00764
    301.46502       0.25764
    301.47113       2.00764
    301.47723      -0.49236
    301.48334       0.88264
    301.48944      -1.24236
    301.49554      -0.49236
    301.50165      -2.49236
    301.50775      -0.11736
    301.51386      -0.36736
    301.51996      -0.11736
    301.52607       0.75764
    301.53217      -2.11736
    301.53827       1.63264
    301.54438       0.75764
    301.55048       0.50764
    301.55659       1.88264
    301.56269      -2.24236
    301.56880       5.38264
    301.57490      -1.24236
    301.58100       1.38264
    301.58711       0.75764
    301.59321      -1.11736
    301.59932       1.75764
    301.60542       0.25764
    301.61152       0.88264
    301.61763       0.88264
    301.62373      -0.11736
    301.62984       1.25764
    301.63594      -1.11736
    301.64205       0.25764
    301.64815      -1.24236
    301.65425      -0.24236
    301.66036       0.50764
    301.66646       1.00764
    301.67257       1.50764
    301.67867      -0.36736
    301.68478      -0.99236
    301.69088       1.50764
    301.69698       1.13264
    301.70309       0.00764
    301.70919       1.50764
    301.71530      -0.74236
    301.72140       3.75764
    301.72751       0.00764
    301.73361       0.75764
    301.73971       0.88264
    301.74582      -1.11736
    301.75192       3.88264
    301.75803      -0.49236
    301.76413       4.13264
    301.77024      -0.61736
    301.77634       2.38264
    301.78244       1.50764
    301.78855       0.13264
    301.79465       0.63264
    301.80076       0.13264
    301.80686      -0.61736
    301.81297       2.00764
    301.81907       0.13264
    301.82517       0.50764
    301.83128      -1.11736
    301.83738       0.75764
    301.84349       1.00764
    301.84959       1.38264
    301.85570       2.13264
    301.86180       0.13264
    301.86790       2.25764
    301.87401       1.00764
    301.88011       0.00764
    301.88622       2.50764
    301.89232       1.00764
    301.89843       1.75764
    301.90453       0.00764
    301.91063      -0.49236
    301.91674      -1.36736
    301.92284      -2.49236
    301.92895       1.75764
    301.93505       0.00764
    301.94115      -0.49236
    301.94726       1.88264
    301.95336       0.88264
    301.95947       1.63264
    301.96557       2.25764
    301.97168       1.50764
    301.97778      -0.49236
    301.98388       1.88264
    301.98999       0.00764
    301.99609      -0.24236
    302.00220       1.88264
    302.00830      -2.11736
    302.01441       1.13264
    302.02051      -0.11736
    302.02661      -0.49236
    302.03272       1.88264
    302.03882      -2.61736
    302.04493       1.75764
    302.05103      -1.74236
    302.05714      -1.24236
    302.06324      -0.74236
    302.06934      -2.49236
    302.07545       0.50764
    302.08155      -0.86736
    302.08766       0.88264
    302.09376      -0.11736
    302.09987      -0.24236
    302.10597       0.13264
    302.11207       1.25764
    302.11818       0.88264
    302.12428       0.75764
    302.13039      -0.24236
    302.13649      -1.24236
    302.14260       0.75764
    302.14870      -0.61736
    302.15480       1.50764
    302.16091      -0.61736
    302.16701       2.13264
    302.17312       0.88264
    302.17922      -0.74236
    302.18533       1.50764
    302.19143      -2.24236
    302.19753       0.75764
    302.20364      -0.49236
    302.20974      -2.11736
    302.21585       0.13264
    302.22195      -2.11736
    302.22806       0.88264
    302.23416      -0.99236
    302.24026      -0.61736
    302.24637      -1.49236
    302.25247       1.25764
    302.25858      -0.49236
    302.26468      -0.36736
    302.27079       1.13264
    302.27689      -1.11736
    302.28299       0.63264
    302.28910      -0.36736
    302.29520      -0.24236
    302.30131       2.00764
    302.30741      -0.61736
    302.31351      -0.24236
    302.31962      -1.24236
    302.32572       2.00764
    302.33183      -1.36736
    302.33793       0.50764
    302.34404      -0.49236
    302.35014       0.38264
    302.35624       1.25764
    302.36235       1.00764
    302.36845       0.13264
    302.37456       1.88264
    302.38066       0.88264
    302.38677       2.75764
    302.39287       2.25764
    302.39897      -0.36736
    302.40508       2.50764
    302.41118      -1.61736
    302.41729       0.00764
    302.42339      -0.36736
    302.42950       1.25764
    302.43560       0.88264
    302.44170       1.13264
    302.44781       0.75764
    302.45391      -0.74236
    302.46002      -0.11736
    302.46612      -0.11736
    302.47223      -0.36736
    302.47833       1.13264
    302.48443      -2.49236
    302.49054       3.13264
    302.49664      -2.49236
    302.50275       1.63264
    302.50885       1.88264
    302.51496       0.25764
    302.52106       4.50764
    302.52716      -0.36736
    302.53327       3.25764
    302.53937      -0.36736
    302.54548       1.25764
    302.55158       1.25764
    302.55769       0.00764
    302.56379       3.50764
    302.56989      -0.49236
    302.57600       1.38264
    302.58210       0.13264
    302.58821       3.00764
    302.59431       0.88264
    302.60042       0.75764
    302.60652      -0.11736
    302.61262       2.88264
    302.61873      -0.49236
    302.62483       3.25764
    302.63094       0.38264
    302.63704       0.88264
    302.64314       2.00764
    302.64925       0.75764
    302.65535       0.75764
    302.66146       1.88264
    302.66756       0.13264
    302.67367       0.13264
    302.67977       1.50764
    302.68587      -1.11736
    302.69198       0.13264
    302.69808       0.00764
    302.70419       2.50764
    302.71029       0.00764
    302.71640      -1.24236
    302.72250       1.88264
    302.72860      -0.61736
    302.73471       1.38264
    302.74081      -0.86736
    302.74692       1.25764
    302.75302      -0.24236
    302.75913      -0.49236
    302.76523       1.00764
    302.77133      -0.74236
    302.77744       2.50764
    302.78354      -0.74236
    302.78965       2.88264
    302.79575      -2.11736
    302.80186       1.75764
    302.80796       0.13264
    302.81406       0.38264
    302.82017       3.00764
    302.82627      -0.86736
    302.83238       2.25764
    302.83848       1.25764
    302.84459       2.38264
    302.85069       1.25764
    302.85679      -0.24236
    302.86290       1.75764
    302.86900       1.50764
    302.87511       0.13264
    302.88121       0.38264
    302.88732      -0.11736
    302.89342       1.00764
    302.89952      -0.11736
    302.90563       1.75764
    302.91173       1.00764
    302.91784       0.13264
    302.92394       2.38264
    302.93005       0.50764
    302.93615       3.38264
    302.94225      -0.36736
    302.94836       1.75764
    302.95446       2.38264
    302.96057      -1.61736
    302.96667       1.38264
    302.97277      -1.61736
    302.97888       2.00764
    302.98498      -0.24236
    302.99109      -1.24236
    302.99719       1.63264
    303.00330      -1.36736
    303.00940      -1.74236
    303.01550      -0.74236
    303.02161      -0.99236
    303.02771       0.38264
    303.03382       0.00764
    303.03992      -1.24236
    303.04603      -1.11736
    303.05213      -1.36736
    303.05823       0.88264
    303.06434      -0.49236
    303.07044       0.38264
    303.07655      -0.36736
    303.08265      -0.11736
    303.08876       2.50764
    303.09486      -1.24236
    303.10096       0.38264
    303.10707       1.75764
    303.11317       0.25764
    303.11928       1.25764
    303.12538       0.13264
    303.13149       4.00764
    303.13759      -0.74236
    303.14369       3.75764
    303.14980       0.63264
    303.15590       0.63264
    303.16201       2.25764
    303.16811      -0.49236
    303.17422       0.88264
    303.18032      -0.24236
    303.18642       1.13264
    303.19253       1.50764
    303.19863      -0.86736
    303.20474       1.00764
    303.21084      -1.99236
    303.21695       0.88264
    303.22305       0.38264
    303.22915       0.75764
    303.23526      -1.11736
    303.24136       0.50764
    303.24747       3.38264
    303.25357       0.00764
    303.25968       1.25764
    303.26578       0.63264
    303.27188      -0.61736
    303.27799       2.75764
    303.28409       0.88264
    303.29020       1.50764
    303.29630       1.00764
    303.30241       1.63264
    303.30851       0.38264
    303.31461       3.00764
    303.32072      -0.11736
    303.32682       2.00764
    303.33293       0.63264
    303.33903       1.38264
    303.34513       1.00764
    303.35124       1.88264
    303.35734       0.75764
    303.36345       0.50764
    303.36955       0.38264
    303.37566       0.38264
    303.38176       1.00764
    303.38786      -0.74236
    303.39397       0.63264
    303.40007      -0.11736
    303.40618      -1.11736
    303.41228      -0.11736
    303.41839      -0.74236
    303.42449       1.25764
    303.43059      -1.11736
    303.43670      -0.49236
    303.44280      -0.74236
    303.44891      -0.11736
    303.45501      -0.36736
    303.46112       0.13264
    303.46722       0.88264
    303.47332      -1.24236
    303.47943       1.88264
    303.48553       0.75764
    303.49164       0.38264
    303.49774      -0.11736
    303.50385       1.63264
    303.50995      -0.49236
    303.51605       1.13264
    303.52216       0.25764
    303.52826       0.75764
    303.53437       0.88264
    303.54047       0.25764
    303.54658       0.63264
    303.55268       1.00764
    303.55878       1.75764
    303.56489      -0.24236
    303.57099       2.88264
    303.57710      -0.11736
    303.58320       0.25764
    303.58931       0.88264
    303.59541       0.38264
    303.60151       2.50764
    303.60762       0.25764
    303.61372      -0.11736
    303.61983       2.25764
    303.62593       1.63264
    303.63204      -0.36736
    303.63814       2.75764
    303.64424       0.13264
    303.65035      -0.49236
    303.65645       0.38264
    303.66256      -0.36736
    303.66866       0.25764
    303.67476       0.00764
    303.68087       0.63264
    303.68697       0.63264
    303.69308      -0.86736
    303.69918       1.88264
    303.70529      -1.61736
    303.71139       1.38264
    303.71749      -0.36736
    303.72360      -1.61736
    303.72970      -0.74236
    303.73581       1.25764
    303.74191      -1.11736
    303.74802       0.00764
    303.75412       0.38264
    303.76022      -0.11736
    303.76633       2.38264
    303.77243       0.38264
    303.77854       1.38264
    303.78464       1.25764
    303.79075      -1.11736
    303.79685       2.13264
    303.80295      -2.24236
    303.80906       1.38264
    303.81516      -0.24236
    303.82127      -1.86736
    303.82737       0.38264
    303.83348      -0.74236
    303.83958      -0.36736
    303.84568      -0.24236
    303.85179      -2.49236
    303.85789       1.25764
    303.86400      -2.61736
    303.87010       2.63264
    303.87621      -1.11736
    303.88231      -0.86736
    303.88841       3.88264
    303.89452      -2.61736
    303.90062       2.13264
    303.90673       0.75764
    303.91283      -1.36736
    303.91894       2.50764
    303.92504      -0.74236
    303.93114       0.75764
    303.93725       0.75764
    303.94335       0.38264
    303.94946       0.38264
    303.95556      -2.61736
    303.96167       1.75764
    303.96777       0.00764
    303.97387       0.38264
    303.97998      -0.49236
    303.98608       0.00764
    303.99219       0.25764
    303.99829      -0.61736
    304.00440      -1.24236
    304.01050       1.50764
    304.01660      -1.99236
    304.02271       2.63264
    304.02881      -0.86736
    304.03492       0.63264
    304.04102       0.38264
    304.04712      -2.11736
    304.05323       4.00764
    304.05933       0.75764
    304.06544       0.63264
    304.07154       4.00764
    304.07765      -0.61736
    304.08375       3.63264
    304.08985      -0.49236
    304.09596       1.75764
    304.10206       0.13264
    304.10817       1.00764
    304.11427       1.50764
    304.12038      -1.86736
    304.12648       1.50764
    304.13258       1.38264
    304.13869      -1.36736
    304.14479       1.50764
    304.15090      -1.11736
    304.15700       0.75764
    304.16311      -1.49236
    304.16921       1.25764
    304.17531      -1.49236
    304.18142       1.25764
    304.18752      -0.74236
    304.19363       0.50764
    304.19973       0.88264
    304.20584      -0.74236
    304.21194      -1.36736
    304.21804      -0.11736
    304.22415      -0.61736
    304.23025       0.63264
    304.23636       0.88264
    304.24246      -1.11736
    304.24857       1.88264
    304.25467       1.63264
    304.26077       1.38264
    304.26688       1.63264
    304.27298       1.63264
    304.27909       1.38264
    304.28519       0.13264
    304.29130       3.38264
    304.29740      -0.86736
    304.30350       1.00764
    304.30961      -0.36736
    304.31571       4.13264
    304.32182       0.38264
    304.32792       2.25764
    304.33403       1.00764
    304.34013      -0.36736
    304.34623       3.38264
    304.35234      -0.99236
    304.35844       1.38264
    304.36455       0.00764
    304.37065       1.88264
    304.37675       1.63264
    304.38286       1.88264
    304.38896      -0.36736
    304.39507       4.25764
    304.40117      -0.74236
    304.40728       3.00764
    304.41338       0.63264
    304.41948      -0.36736
    304.42559       1.63264
    304.43169       0.00764
    304.43780       0.00764
    304.44390       0.13264
    304.45001       1.75764
    304.45611      -0.74236
    304.46221       0.50764
    304.46832       2.38264
    304.47442      -0.36736
    304.48053       1.38264
    304.48663       0.50764
    304.49274      -1.36736
    304.49884      -0.49236
    304.50494       0.38264
    304.51105       0.63264
    304.51715       0.75764
    304.52326       1.13264
    304.52936       0.88264
    304.53547       0.50764
    304.54157       2.50764
    304.54767       0.13264
    304.55378       2.63264
    304.55988       0.88264
    304.56599       0.50764
    304.57209       0.38264
    304.57820       1.25764
    304.58430      -1.49236
    304.59040       5.13264
    304.59651       0.50764
    304.60261       0.88264
    304.60872      -0.36736
    304.61482       1.75764
    304.62093       0.88264
    304.62703      -0.99236
    304.63313       1.25764
    304.63924      -0.99236
    304.64534      -0.11736
    304.65145      -0.36736
    304.65755      -1.11736
    304.66366      -0.61736
    304.66976      -0.74236
    304.67586       1.25764
    304.68197       3.38264
    304.68807      -1.36736
    304.69418      -0.74236
    304.70028      -1.99236
    304.70639      -2.99236
    304.71249       1.00764
    304.71859      -1.61736
    304.72470      -0.36736
    304.73080       0.13264
    304.73691      -1.24236
    304.74301       2.13264
    304.74911       0.13264
    304.75522      -0.24236
    304.76132      -0.86736
    304.76743       0.63264
    304.77353      -1.24236
    304.77964      -0.36736
    304.78574       0.00764
    304.79184       0.00764
    304.79795       2.00764
    304.80405      -1.74236
    304.81016       0.50764
    304.81626       0.50764
    304.82237      -0.99236
    304.82847      -0.49236
    304.83457      -1.36736
    304.84068      -1.11736
    304.84678      -1.11736
    304.85289      -2.36736
    304.85899      -0.24236
    304.86510      -1.86736
    304.87120      -0.61736
    304.87730      -1.61736
    304.88341       1.00764
    304.88951      -0.74236
    304.89562       0.63264
    304.90172       2.88264
    304.90783      -2.24236
    304.91393       0.50764
    304.92003       1.50764
    304.92614       0.63264
    304.93224       1.00764
    304.93835      -0.74236
    304.94445       1.25764
    304.95056       0.00764
    304.95666       1.00764
    304.96276      -1.36736
    304.96887       0.38264
    304.97497       0.50764
    304.98108      -3.99236
    304.98718       2.00764
    304.99329      -1.86736
    304.99939      -0.99236
    305.00549       1.75764
    305.01160      -0.61736
    305.01770       2.13264
    305.02381      -1.11736
    305.02991       0.00764
    305.03602       0.38264
    305.04212      -1.36736
    305.04822      -1.24236
    305.05433       2.38264
    305.06043      -2.49236
    305.06654       0.88264
    305.07264      -4.11736
    305.07874       2.50764
    305.08485      -2.24236
    305.09095       0.50764
    305.09706      -0.11736
    305.10316      -0.74236
    305.10927       0.50764
    305.11537      -1.11736
    305.12147       1.63264
    305.12758      -0.61736
    305.13368      -1.99236
    305.13979       3.38264
    305.14589      -1.11736
    305.15200       0.88264
    305.15810       0.00764
    305.16420       1.25764
    305.17031       0.63264
    305.17641       2.38264
    305.18252      -0.11736
    305.18862       2.75764
    305.19473      -1.36736
    305.20083       2.13264
    305.20693       1.63264
    305.21304       0.63264
    305.21914       1.75764
    305.22525       1.75764
    305.23135       2.63264
    305.23746      -0.61736
    305.24356       4.00764
    305.24966       0.75764
    305.25577       1.75764
    305.26187       0.50764
    305.26798      -0.24236
    305.27408       1.00764
    305.28019      -0.74236
    305.28629      -0.11736
    305.29239       2.38264
    305.29850       0.00764
    305.30460       1.50764
    305.31071       0.25764
    305.31681      -0.24236
    305.32292       0.38264
    305.32902       0.50764
    305.33512      -0.24236
    305.34123       0.00764
    305.34733      -2.61736
    305.35344       2.88264
    305.35954      -0.49236
    305.36565       0.50764
    305.37175       0.25764
    305.37785       1.13264
    305.38396       1.13264
    305.39006       3.25764
    305.39617       1.00764
    305.40227       1.38264
    305.40838       2.75764
    305.41448       0.13264
    305.42058       2.50764
    305.42669       1.25764
    305.43279       0.13264
    305.43890       4.38264
    305.44500       1.38264
    305.45110       2.00764
    305.45721       1.63264
    305.46331       2.50764
    305.46942      -0.86736
    305.47552       2.13264
    305.48163       0.63264
    305.48773       1.13264
    305.49383      -0.11736
    305.49994       1.38264
    305.50604       2.25764
    305.51215       2.25764
    305.51825       0.88264
    305.52436       0.63264
    305.53046       2.13264
    305.53656      -1.49236
    305.54267       3.25764
    305.54877      -1.11736
    305.55488       3.25764
    305.56098       0.63264
    305.56709       0.25764
    305.57319       2.13264
    305.57929       0.25764
    305.58540       0.38264
    305.59150       3.13264
    305.59761       0.13264
    305.60371       0.88264
    305.60982      -0.49236
    305.61592      -1.24236
    305.62202       0.63264
    305.62813       0.00764
    305.63423       1.00764
    305.64034       0.75764
    305.64644       1.75764
    305.65255      -0.61736
    305.65865       1.13264
    305.66475      -0.24236
    305.67086       1.13264
    305.67696       1.88264
    305.68307      -0.99236
    305.68917      -0.24236
    305.69528      -1.24236
    305.70138       1.75764
    305.70748       0.38264
    305.71359      -0.36736
    305.71969       1.63264
    305.72580      -1.86736
    305.73190       1.00764
    305.73801       0.00764
    305.74411      -1.36736
    305.75021       0.38264
    305.75632       0.63264
    305.76242      -1.74236
    305.76853       1.38264
    305.77463      -0.11736
    305.78073       1.00764
    305.78684       0.25764
    305.79294       2.00764
    305.79905      -1.49236
    305.80515       3.25764
    305.81126      -0.36736
    305.81736       1.00764
    305.82346       0.13264
    305.82957       0.63264
    305.83567      -0.11736
    305.84178      -1.24236
    305.84788       1.75764
    305.85399       1.63264
    305.86009       1.00764
    305.86619      -1.11736
    305.87230       0.13264
    305.87840      -0.61736
    305.88451       0.75764
    305.89061      -1.99236
    305.89672       2.38264
    305.90282      -0.36736
    305.90892       1.88264
    305.91503       2.38264
    305.92113      -0.24236
    305.92724       2.50764
    305.93334      -1.86736
    305.93945       2.88264
    305.94555       0.63264
    305.95165      -0.24236
    305.95776       4.00764
    305.96386      -0.86736
    305.96997       4.00764
    305.97607      -0.36736
    305.98218       3.00764
    305.98828      -0.11736
    305.99438       0.50764
    306.00049       2.13264
    306.00659       1.63264
    306.01270       0.63264
    306.01880       0.75764
    306.02491      -0.49236
    306.03101       0.63264
    306.03711       1.63264
    306.04322      -0.99236
    306.04932       3.88264
    306.05543      -0.36736
    306.06153       2.38264
    306.06764       0.50764
    306.07374       1.63264
    306.07984       0.63264
    306.08595      -0.36736
    306.09205       1.38264
    306.09816      -0.61736
    306.10426      -0.11736
    306.11037       0.25764
    306.11647      -0.74236
    306.12257       0.88264
    306.12868      -1.99236
    306.13478      -1.24236
    306.14089      -0.49236
    306.14699      -1.74236
    306.15309      -1.24236
    306.15920       1.63264
    306.16530      -2.86736
    306.17141       1.75764
    306.17751      -3.74236
    306.18362       0.50764
    306.18972      -1.61736
    306.19582      -1.61736
    306.20193      -0.86736
    306.20803      -1.11736
    306.21414      -1.24236
    306.22024      -0.36736
    306.22635      -1.49236
    306.23245      -0.11736
    306.23855      -1.36736
    306.24466       0.00764
    306.25076      -0.99236
    306.25687      -2.11736
    306.26297      -1.24236
    306.26908      -0.74236
    306.27518       0.00764
    306.28128      -3.11736
    306.28739      -0.99236
    306.29349      -1.74236
    306.29960      -0.24236
    306.30570      -1.49236
    306.31181       0.50764
    306.31791       0.00764
    306.32401       1.50764
    306.33012       0.00764
    306.33622      -0.24236
    306.34233       1.13264
    306.34843      -0.99236
    306.35454      -0.61736
    306.36064       1.63264
    306.36674      -2.74236
    306.37285       2.75764
    306.37895      -2.24236
    306.38506       2.00764
    306.39116       0.00764
    306.39727       0.75764
    306.40337       0.00764
    306.40947       1.50764
    306.41558       1.50764
    306.42168       2.50764
    306.42779       0.50764
    306.43389       0.63264
    306.44000      -0.49236
    306.44610       1.63264
    306.45220      -0.99236
    306.45831      -0.61736
    306.46441       0.50764
    306.47052       0.13264
    306.47662      -2.36736
    306.48272       1.25764
    306.48883      -1.49236
    306.49493       0.88264
    306.50104      -0.24236
    306.50714       1.13264
    306.51325      -0.74236
    306.51935      -0.36736
    306.52545       3.38264
    306.53156      -1.11736
    306.53766       2.75764
    306.54377       1.13264
    306.54987       0.75764
    306.55598       3.25764
    306.56208      -0.36736
    306.56818       3.00764
    306.57429       1.13264
    306.58039       0.50764
    306.58650       1.50764
    306.59260      -1.86736
    306.59871       1.75764
    306.60481       0.13264
    306.61091       0.50764
    306.61702       0.50764
    306.62312      -1.61736
    306.62923       1.38264
    306.63533       0.25764
    306.64144      -0.11736
    306.64754      -0.24236
    306.65364      -0.49236
    306.65975      -2.74236
    306.66585      -0.11736
    306.67196      -1.74236
    306.67806       1.25764
    306.68417      -2.24236
    306.69027       2.00764
    306.69637      -2.49236
    306.70248       0.38264
    306.70858      -2.24236
    306.71469      -1.61736
    306.72079      -0.61736
    306.72690      -0.49236
    306.73300      -0.24236
    306.73910      -1.24236
    306.74521       1.88264
    306.75131      -1.49236
    306.75742       0.13264
    306.76352      -2.74236
    306.76963      -0.99236
    306.77573       0.38264
    306.78183      -0.24236
    306.78794      -1.49236
    306.79404      -0.74236
    306.80015      -1.49236
    306.80625       1.13264
    306.81236      -2.36736
    306.81846      -0.49236
    306.82456      -0.86736
    306.83067       0.00764
    306.83677       1.38264
    306.84288      -3.24236
    306.84898      -0.11736
    306.85508       0.00764
    306.86119       0.50764
    306.86729      -0.11736
    306.87340      -0.86736
    306.87950       2.25764
    306.88561      -1.99236
    306.89171       1.75764
    306.89781       0.38264
    306.90392      -0.24236
    306.91002      -0.36736
    306.91613       0.25764
    306.92223       0.63264
    306.92834      -0.74236
    306.93444       0.63264
    306.94054      -0.74236
    306.94665       0.63264
    306.95275       0.50764
    306.95886      -1.11736
    306.96496      -0.36736
    306.97107       1.00764
    306.97717      -0.99236
    306.98327       3.00764
    306.98938       0.13264
    306.99548      -1.74236
    307.00159      -0.11736
    307.00769      -0.99236
    307.01380      -0.49236
    307.01990      -0.24236
    307.02600       0.25764
    307.03211       0.00764
    307.03821       1.50764
    307.04432       1.38264
    307.05042       0.50764
    307.05653       2.13264
    307.06263       2.00764
    307.06873      -0.99236
    307.07484       3.63264
    307.08094      -1.11736
    307.08705       2.13264
    307.09315       2.00764
    307.09926      -0.36736
    307.10536       0.63264
    307.11146       1.88264
    307.11757       0.25764
    307.12367       1.25764
    307.12978       0.63264
    307.13588      -0.49236
    307.14199       0.75764
    307.14809       0.75764
    307.15419       0.50764
    307.16030       1.38264
    307.16640       0.00764
    307.17251       0.00764
    307.17861       1.00764
    307.18471       0.50764
    307.19082       0.75764
    307.19692      -0.24236
    307.20303      -0.49236
    307.20913       0.75764
    307.21524      -1.99236
    307.22134       0.63264
    307.22744       0.63264
    307.23355      -2.36736
    307.23965       0.88264
    307.24576      -1.36736
    307.25186      -0.74236
    307.25797      -1.36736
    307.26407       0.63264
    307.27017      -2.36736
    307.27628       0.00764
    307.28238      -0.36736
    307.28849      -2.24236
    307.29459       0.13264
    307.30070      -1.24236
    307.30680      -0.24236
    307.31290      -0.74236
    307.31901      -0.24236
    307.32511       0.88264
    307.33122       0.75764
    307.33732       0.88264
    307.34343       1.13264
    307.34953       0.75764
    307.35563       1.63264
    307.36174      -0.24236
    307.36784      -0.61736
    307.37395       3.13264
    307.38005       0.50764
    307.38616       1.13264
    307.39226       0.00764
    307.39836       1.13264
    307.40447      -0.24236
    307.41057       2.00764
    307.41668      -1.24236
    307.42278      -0.11736
    307.42889       1.13264
    307.43499      -0.99236
    307.44109       0.50764
    307.44720      -0.11736
    307.45330       1.38264
    307.45941       0.63264
    307.46551       2.00764
    307.47162      -1.36736
    307.47772       2.00764
    307.48382       1.00764
    307.48993       0.50764
    307.49603       0.63264
    307.50214       0.00764
    307.50824      -1.61736
    307.51435      -2.24236
    307.52045       2.00764
    307.52655      -1.99236
    307.53266       1.38264
    307.53876       1.50764
    307.54487       0.00764
    307.55097       3.13264
    307.55707      -0.74236
    307.56318       1.00764
    307.56928       1.13264
    307.57539      -1.11736
    307.58149       3.13264
    307.58760      -0.49236
    307.59370       3.13264
    307.59980       0.75764
    307.60591       2.13264
    307.61201       1.13264
    307.61812       1.50764
    307.62422       2.13264
    307.63033       1.13264
    307.63643       0.13264
    307.64253       2.13264
    307.64864       1.38264
    307.65474       1.50764
    307.66085       2.50764
    307.66695      -1.99236
    307.67306       1.25764
    307.67916       1.00764
    307.68526       0.63264
    307.69137      -0.11736
    307.69747       1.88264
    307.70358       0.13264
    307.70968      -0.61736
    307.71579      -0.49236
    307.72189      -1.11736
    307.72799       0.00764
    307.73410       1.63264
    307.74020       0.25764
    307.74631       2.50764
    307.75241       0.00764
    307.75852       2.50764
    307.76462      -1.99236
    307.77072       0.38264
    307.77683       0.38264
    307.78293       0.25764
    307.78904      -1.24236
    307.79514       0.75764
    307.80125      -2.74236
    307.80735       0.75764
    307.81345      -1.24236
    307.81956      -1.36736
    307.82566      -0.74236
    307.83177      -1.74236
    307.83787      -1.61736
    307.84398       0.13264
    307.85008      -0.99236
    307.85618      -0.36736
    307.86229       1.13264
    307.86839      -2.11736
    307.87450       0.63264
    307.88060       0.38264
    307.88670       1.13264
    307.89281      -0.61736
    307.89891      -0.49236
    307.90502      -0.24236
    307.91112       0.25764
    307.91723       1.00764
    307.92333       0.50764
    307.92943      -0.86736
    307.93554       0.63264
    307.94164       1.75764
    307.94775      -0.24236
    307.95385       1.63264
    307.95996       1.75764
    307.96606       0.38264
    307.97216       2.00764
    307.97827       2.38264
    307.98437       0.88264
    307.99048      -2.49236
    307.99658       4.25764
    308.00269      -1.11736
    308.00879       2.88264
    308.01489       1.25764
    308.02100       0.50764
    308.02710       1.13264
    308.03321       0.50764
    308.03931       1.50764
    308.04542       0.63264
    308.05152      -0.74236
    308.05762       1.63264
    308.06373       0.25764
    308.06983      -0.11736
    308.07594       0.13264
    308.08204      -0.11736
    308.08815      -0.24236
    308.09425       0.25764
    308.10035       0.25764
    308.10646      -1.24236
    308.11256      -0.49236
    308.11867      -0.11736
    308.12477      -0.99236
    308.13088       0.25764
    308.13698      -0.99236
    308.14308      -2.49236
    308.14919       2.25764
    308.15529      -1.99236
    308.16140      -0.86736
    308.16750      -0.36736
    308.17361       0.25764
    308.17971       1.38264
    308.18581      -0.11736
    308.19192      -3.36736
    308.19802      -0.99236
    308.20413      -0.36736
    308.21023      -0.49236
    308.21634      -0.24236
    308.22244       0.75764
    308.22854      -0.99236
    308.23465       0.38264
    308.24075       0.00764
    308.24686      -1.11736
    308.25296       1.88264
    308.25906      -1.24236
    308.26517      -1.36736
    308.27127       0.75764
    308.27738      -0.74236
    308.28348       1.63264
    308.28959      -0.11736
    308.29569      -0.11736
    308.30179       1.50764
    308.30790       2.00764
    308.31400       0.13264
    308.32011       0.38264
    308.32621      -0.74236
    308.33232       1.25764
    308.33842       1.00764
    308.34452      -0.74236
    308.35063       3.00764
    308.35673      -0.99236
    308.36284       2.88264
    308.36894       0.25764
    308.37505       0.75764
    308.38115       1.38264
    308.38725       1.00764
    308.39336      -2.36736
    308.39946       1.50764
    308.40557      -1.49236
    308.41167       0.63264
    308.41778      -0.74236
    308.42388       0.75764
    308.42998       0.13264
    308.43609      -0.74236
    308.44219       1.25764
    308.44830      -0.61736
    308.45440       2.63264
    308.46051      -0.36736
    308.46661      -1.24236
    308.47271      -0.36736
    308.47882       0.50764
    308.48492       0.63264
    308.49103       0.00764
    308.49713      -0.99236
    308.50324       0.50764
    308.50934      -1.99236
    308.51544       1.50764
    308.52155      -0.74236
    308.52765      -1.99236
    308.53376       1.50764
    308.53986      -3.74236
    308.54597       0.75764
    308.55207      -1.61736
    308.55817      -0.74236
    308.56428      -0.36736
    308.57038      -0.86736
    308.57649       0.13264
    308.58259       3.00764
    308.58869       0.00764
    308.59480       0.75764
    308.60090       1.00764
    308.60701       1.63264
    308.61311       0.50764
    308.61922      -0.61736
    308.62532       2.25764
    308.63142      -0.74236
    308.63753       0.25764
    308.64363      -0.86736
    308.64974       1.25764
    308.65584       0.50764
    308.66195       0.25764
    308.66805       2.75764
    308.67415      -1.24236
    308.68026       3.13264
    308.68636      -1.24236
    308.69247       0.63264
    308.69857      -0.11736
    308.70468      -0.49236
    308.71078       0.00764
    308.71688       1.75764
    308.72299      -0.74236
    308.72909       1.75764
    308.73520      -0.11736
    308.74130      -0.99236
    308.74741       0.13264
    308.75351      -0.61736
    308.75961      -0.74236
    308.76572      -2.11736
    308.77182      -1.61736
    308.77793       2.00764
    308.78403       1.00764
    308.79014       2.25764
    308.79624      -0.99236
    308.80234       1.13264
    308.80845      -1.11736
    308.81455       1.00764
    308.82066      -0.99236
    308.82676       2.25764
    308.83287      -0.99236
    308.83897       1.75764
    308.84507      -0.36736
    308.85118      -0.24236
    308.85728       0.75764
    308.86339      -1.99236
    308.86949       0.63264
    308.87560      -0.86736
    308.88170       0.00764
    308.88780       0.75764
    308.89391       0.00764
    308.90001       0.50764
    308.90612       0.63264
    308.91222      -0.61736
    308.91832       1.00764
    308.92443       0.00764
    308.93053       2.63264
    308.93664      -0.24236
    308.94274      -0.86736
    308.94885       1.13264
    308.95495      -2.11736
    308.96105       0.75764
    308.96716       0.38264
    308.97326      -0.74236
    308.97937       1.25764
    308.98547      -1.24236
    308.99158      -0.11736
    308.99768       0.00764
    309.00378      -1.74236
    309.00989       2.13264
    309.01599      -1.86736
    309.02210       0.50764
    309.02820      -1.11736
    309.03431       1.38264
    309.04041      -0.99236
    309.04651       1.63264
    309.05262       2.13264
    309.05872       1.13264
    309.06483       1.50764
    309.07093       3.00764
    309.07704      -0.24236
    309.08314      -0.11736
    309.08924       1.25764
    309.09535      -0.11736
    309.10145       1.13264
    309.10756       1.38264
    309.11366      -0.99236
    309.11977      -1.24236
    309.12587       1.25764
    309.13197       0.75764
    309.13808      -1.99236
    309.14418       0.88264
    309.15029      -0.36736
    309.15639      -0.24236
    309.16250       0.75764
    309.16860      -0.61736
    309.17470      -0.74236
    309.18081      -0.99236
    309.18691       1.38264
    309.19302      -1.99236
    309.19912       0.75764
    309.20523      -0.36736
    309.21133       2.50764
    309.21743      -1.49236
    309.22354       0.38264
    309.22964       1.38264
    309.23575       0.13264
    309.24185      -0.36736
    309.24796       0.75764
    309.25406      -1.11736
    309.26016       2.00764
    309.26627       1.63264
    309.27237      -0.86736
    309.27848       2.38264
    309.28458      -1.86736
    309.29068       2.63264
    309.29679       0.88264
    309.30289       0.13264
    309.30900      -0.74236
    309.31510       0.13264
    309.32121      -0.86736
    309.32731       0.63264
    309.33341       0.00764
    309.33952      -0.24236
    309.34562       1.13264
    309.35173       1.00764
    309.35783      -0.74236
    309.36394       1.75764
    309.37004      -1.11736
    309.37614       1.50764
    309.38225      -0.24236
    309.38835       0.00764
    309.39446       1.38264
    309.40056      -1.86736
    309.40667       0.38264
    309.41277       0.88264
    309.41887      -2.24236
    309.42498       1.25764
    309.43108      -0.24236
    309.43719      -2.49236
    309.44329      -0.24236
    309.44940      -0.74236
    309.45550       0.63264
    309.46160      -2.11736
    309.46771       1.38264
    309.47381       0.00764
    309.47992       0.25764
    309.48602       2.50764
    309.49213      -0.24236
    309.49823       3.38264
    309.50433      -0.74236
    309.51044       0.38264
    309.51654       1.75764
    309.52265      -0.86736
    309.52875       0.00764
    309.53486      -0.24236
    309.54096      -0.36736
    309.54706       0.13264
    309.55317       0.25764
    309.55927      -0.61736
    309.56538      -1.49236
    309.57148       0.25764
    309.57759      -0.61736
    309.58369      -0.86736
    309.58979       0.13264
    309.59590      -1.74236
    309.60200      -0.61736
    309.60811      -1.24236
    309.61421      -0.11736
    309.62031       0.00764
    309.62642       0.50764
    309.63252      -1.74236
    309.63863       1.25764
    309.64473      -1.74236
    309.65084       1.50764
    309.65694      -3.86736
    309.66304       1.00764
    309.66915      -0.24236
    309.67525      -0.11736
    309.68136       0.25764
    309.68746       0.88264
    309.69357      -0.36736
    309.69967       0.63264
    309.70577       1.00764
    309.71188       1.63264
    309.71798      -0.11736
    309.72409      -0.11736
    309.73019      -0.74236
    309.73630       2.13264
    309.74240      -0.99236
    309.74850       0.88264
    309.75461      -0.61736
    309.76071      -1.74236
    309.76682      -0.61736
    309.77292      -1.61736
    309.77903      -0.36736
    309.78513      -1.11736
    309.79123      -1.99236
    309.79734      -0.36736
    309.80344      -2.24236
    309.80955       1.00764
    309.81565       0.13264
    309.82176      -0.86736
    309.82786       1.00764
    309.83396      -2.36736
    309.84007      -0.11736
    309.84617      -0.61736
    309.85228      -2.11736
    309.85838       0.50764
    309.86449       0.00764
    309.87059      -1.61736
    309.87669      -2.61736
    309.88280      -1.99236
    309.88890      -2.11736
    309.89501      -0.49236
    309.90111      -1.99236
    309.90722      -0.61736
    309.91332       1.00764
    309.91942       0.88264
    309.92553      -3.11736
    309.93163       2.00764
    309.93774      -1.36736
    309.94384       0.25764
    309.94995      -2.11736
    309.95605      -0.61736
    309.96215       0.00764
    309.96826      -2.99236
    309.97436       3.13264
    309.98047      -0.74236
    309.98657      -1.49236
    309.99267       2.75764
    309.99878       0.25764
    310.00488       0.13264
    310.01099      -2.99236
    310.01709       0.13264
    310.02320      -2.86736
    310.02930       0.00764
    310.03540      -0.49236
    310.04151      -0.49236
    310.04761      -2.36736
    310.05372      -0.74236
    310.05982      -1.99236
    310.06593       1.13264
    310.07203      -1.11736
    310.07813       0.63264
    310.08424      -2.49236
    310.09034      -0.36736
    310.09645       0.38264
    310.10255      -2.61736
    310.10866       0.88264
    310.11476      -2.36736
    310.12086      -1.36736
    310.12697      -0.99236
    310.13307       0.88264
    310.13918      -3.86736
    310.14528       0.50764
    310.15139      -2.24236
    310.15749      -0.11736
    310.16359      -3.11736
    310.16970       0.38264
    310.17580      -3.36736
    310.18191      -0.74236
    310.18801      -1.86736
    310.19412      -0.24236
    310.20022      -2.24236
    310.20632      -2.49236
    310.21243      -1.11736
    310.21853      -1.36736
    310.22464      -1.36736
    310.23074      -0.99236
    310.23685      -1.36736
    310.24295      -1.49236
    310.24905       0.63264
    310.25516      -1.74236
    310.26126       1.13264
    310.26737      -2.86736
    310.27347      -0.49236
    310.27958      -1.49236
    310.28568      -0.49236
    310.29178      -3.99236
    310.29789       0.00764
    310.30399      -0.24236
    310.31010      -1.99236
    310.31620       1.75764
    310.32230      -1.74236
    310.32841       0.75764
    310.33451      -3.49236
    310.34062       0.00764
    310.34672      -1.36736
    310.35283       1.38264
    310.35893      -1.49236
    310.36503       0.13264
    310.37114      -0.49236
    310.37724       0.75764
    310.38335      -1.24236
    310.38945       2.25764
    310.39556      -0.24236
    310.40166      -0.49236
    310.40776       3.25764
    310.41387      -1.24236
    310.41997      -0.36736
    310.42608      -0.36736
    310.43218       0.50764
    310.43829      -1.99236
    310.44439       0.38264
    310.45049      -1.61736
    310.45660       0.38264
    310.46270       0.25764
    310.46881      -0.36736
    310.47491      -0.99236
    310.48102      -0.11736
    310.48712      -0.24236
    310.49322       0.00764
    310.49933      -1.99236
    310.50543      -1.24236
    310.51154       2.75764
    310.51764      -0.74236
    310.52375       0.50764
    310.52985       0.50764
    310.53595      -0.49236
    310.54206       1.88264
    310.54816       0.13264
    310.55427       1.75764
    310.56037      -1.86736
    310.56648       2.25764
    310.57258       2.38264
    310.57868       0.50764
    310.58479       2.00764
    310.59089      -0.36736
    310.59700       0.75764
    310.60310       2.63264
    310.60921       1.13264
    310.61531       1.25764
    310.62141       3.63264
    310.62752      -0.24236
    310.63362       2.75764
    310.63973      -0.74236
    310.64583       0.88264
    310.65194       0.63264
    310.65804       1.75764
    310.66414       0.50764
    310.67025       2.50764
    310.67635       0.13264
    310.68246       2.00764
    310.68856       1.00764
    310.69466       0.75764
    310.70077      -0.36736
    310.70687       2.38264
    310.71298       1.00764
    310.71908       0.00764
    310.72519       1.13264
    310.73129      -0.74236
    310.73739       1.00764
    310.74350       0.25764
    310.74960       4.13264
    310.75571      -0.11736
    310.76181       1.75764
    310.76792      -0.11736
    310.77402      -0.36736
    310.78012       0.50764
    310.78623      -1.74236
    310.79233      -0.11736
    310.79844       2.00764
    310.80454      -0.74236
    310.81065       1.75764
    310.81675       2.38264
    310.82285      -1.36736
    310.82896      -0.86736
    310.83506      -0.24236
    310.84117      -1.74236
    310.84727      -0.11736
    310.85338      -0.86736
    310.85948       0.38264
    310.86558      -0.61736
    310.87169       0.00764
    310.87779       0.75764
    310.88390       0.13264
    310.89000      -1.99236
    310.89611       2.25764
    310.90221      -1.36736
    310.90831       0.13264
    310.91442       0.50764
    310.92052      -0.11736
    310.92663       0.88264
    310.93273      -0.11736
    310.93884      -0.11736
    310.94494      -0.11736
    310.95104       0.00764
    310.95715      -1.74236
    310.96325       2.38264
    310.96936       0.50764
    310.97546       0.88264
    310.98157      -3.36736
    310.98767       2.25764
    310.99377      -3.24236
    310.99988       0.63264
    311.00598      -0.86736
    311.01209      -0.11736
    311.01819      -0.24236
    311.02429      -0.49236
    311.03040       0.75764
    311.03650      -0.99236
    311.04261      -0.24236
    311.04871      -0.61736
    311.05482       1.25764
    311.06092       1.25764
    311.06702      -1.36736
    311.07313       2.13264
    311.07923       0.88264
    311.08534      -0.24236
    311.09144       2.38264
    311.09755      -0.11736
    311.10365       0.63264
    311.10975       2.13264
    311.11586      -0.74236
    311.12196      -0.49236
    311.12807       0.38264
    311.13417       1.25764
    311.14028       1.13264
    311.14638       1.13264
    311.15248       2.25764
    311.15859      -1.86736
    311.16469       3.50764
    311.17080      -0.24236
    311.17690       1.63264
    311.18301       1.25764
    311.18911      -0.36736
    311.19521      -0.24236
    311.20132       1.63264
    311.20742      -2.11736
    311.21353       1.63264
    311.21963      -0.49236
    311.22574      -1.61736
    311.23184       1.13264
    311.23794      -0.74236
    311.24405       1.00764
    311.25015      -0.74236
    311.25626      -1.74236
    311.26236      -0.11736
    311.26847       0.38264
    311.27457      -0.74236
    311.28067       0.00764
    311.28678       0.38264
    311.29288      -1.24236
    311.29899      -0.99236
    311.30509      -0.49236
    311.31120       0.13264
    311.31730      -0.99236
    311.32340      -0.11736
    311.32951      -1.36736
    311.33561       0.25764
    311.34172       0.50764
    311.34782      -0.86736
    311.35393      -0.36736
    311.36003       3.13264
    311.36613      -1.61736
    311.37224       2.00764
    311.37834      -0.86736
    311.38445       2.13264
    311.39055       0.25764
    311.39665       0.88264
    311.40276       0.25764
    311.40886      -2.11736
    311.41497       0.75764
    311.42107      -0.36736
    311.42718      -1.74236
    311.43328       0.38264
    311.43938       1.75764
    311.44549      -1.11736
    311.45159       1.13264
    311.45770      -2.36736
    311.46380       2.00764
    311.46991       0.00764
    311.47601       2.38264
    311.48211      -2.24236
    311.48822       2.50764
    311.49432      -0.86736
    311.50043      -0.99236
    311.50653       0.38264
    311.51264       0.88264
    311.51874      -1.86736
    311.52484       0.00764
    311.53095       0.63264
    311.53705       0.13264
    311.54316       0.00764
    311.54926      -0.24236
    311.55537       1.13264
    311.56147      -1.49236
    311.56757       2.88264
    311.57368       0.00764
    311.57978       1.88264
    311.58589      -0.61736
    311.59199      -0.49236
    311.59810       2.25764
    311.60420      -0.99236
    311.61030      -1.24236
    311.61641       0.63264
    311.62251       0.00764
    311.62862       0.38264
    311.63472       0.00764
    311.64083       2.25764
    311.64693       0.25764
    311.65303       1.25764
    311.65914       1.50764
    311.66524      -0.11736
    311.67135       0.38264
    311.67745       2.00764
    311.68356      -0.24236
    311.68966       0.00764
    311.69576       1.00764
    311.70187      -0.61736
    311.70797      -1.86736
    311.71408       0.88264
    311.72018      -1.24236
    311.72628       0.63264
    311.73239       1.00764
    311.73849      -0.36736
    311.74460      -0.11736
    311.75070       0.50764
    311.75681      -2.24236
    311.76291      -0.86736
    311.76901       1.50764
    311.77512      -0.49236
    311.78122       1.00764
    311.78733       0.00764
    311.79343       1.50764
    311.79954      -2.24236
    311.80564       1.75764
    311.81174      -0.36736
    311.81785       0.25764
    311.82395      -1.11736
    311.83006       1.13264
    311.83616      -0.74236
    311.84227       1.13264
    311.84837       1.38264
    311.85447       0.88264
    311.86058      -1.49236
    311.86668       0.00764
    311.87279       0.25764
    311.87889       1.13264
    311.88500      -1.24236
    311.89110      -0.74236
    311.89720       0.38264
    311.90331      -0.74236
    311.90941       0.38264
    311.91552      -0.86736
    311.92162       0.63264
    311.92773       0.25764
    311.93383       1.13264
    311.93993       1.75764
    311.94604      -1.11736
    311.95214       1.13264
    311.95825       1.63264
    311.96435      -1.74236
    311.97046       2.75764
    311.97656      -1.24236
    311.98266       3.88264
    311.98877       1.38264
    311.99487       2.13264
    312.00098       1.50764
    312.00708       1.00764
    312.01319       0.00764
    312.01929       1.50764
    312.02539      -0.61736
    312.03150      -2.11736
    312.03760       1.00764
    312.04371       1.88264
    312.04981      -0.24236
    312.05592       2.50764
    312.06202       0.50764
    312.06812       2.50764
    312.07423       2.38264
    312.08033       0.63264
    312.08644       0.63264
    312.09254       2.00764
    312.09864      -0.74236
    312.10475       1.63264
    312.11085      -0.11736
    312.11696       2.13264
    312.12306       3.00764
    312.12917       0.50764
    312.13527       1.75764
    312.14137       0.75764
    312.14748       0.38264
    312.15358       0.63264
    312.15969      -0.74236
    312.16579      -0.49236
    312.17190      -1.11736
    312.17800      -1.49236
    312.18410      -0.61736
    312.19021      -0.36736
    312.19631      -0.49236
    312.20242      -1.74236
    312.20852       1.50764
    312.21463      -0.74236
    312.22073       0.50764
    312.22683       2.13264
    312.23294       0.38264
    312.23904       0.75764
    312.24515       0.00764
    312.25125      -0.49236
    312.25736       0.88264
    312.26346       0.63264
    312.26956       0.63264
    312.27567       0.75764
    312.28177       1.25764
    312.28788      -0.36736
    312.29398       1.63264
    312.30009      -0.61736
    312.30619      -2.36736
    312.31229       0.38264
    312.31840      -1.24236
    312.32450      -0.49236
    312.33061      -3.61736
    312.33671       1.38264
    312.34282      -2.49236
    312.34892      -1.11736
    312.35502       0.25764
    312.36113      -1.36736
    312.36723      -1.99236
    312.37334       0.00764
    312.37944      -2.36736
    312.38555      -0.11736
    312.39165      -0.86736
    312.39775       0.75764
    312.40386      -1.61736
    312.40996      -1.61736
    312.41607       1.50764
    312.42217      -0.36736
    312.42827       0.75764
    312.43438      -2.24236
    312.44048       1.38264
    312.44659       0.63264
    312.45269      -0.74236
    312.45880       1.50764
    312.46490       2.25764
    312.47100       0.13264
    312.47711       0.38264
    312.48321       0.25764
    312.48932      -0.61736
    312.49542       1.38264
    312.50153       2.25764
    312.50763       0.13264
    312.51373      -0.74236
    312.51984       1.13264
    312.52594      -3.24236
    312.53205       1.88264
    312.53815       0.63264
    312.54426      -2.24236
    312.55036       1.00764
    312.55646      -0.24236
    312.56257       1.00764
    312.56867       0.38264
    312.57478      -0.86736
    312.58088      -0.24236
    312.58699      -0.86736
    312.59309       1.63264
    312.59919      -0.74236
    312.60530       0.25764
    312.61140       0.50764
    312.61751       0.38264
    312.62361      -0.74236
    312.62972       0.25764
    312.63582      -0.61736
    312.64192      -3.24236
    312.64803       0.00764
    312.65413      -2.61736
    312.66024      -0.11736
    312.66634      -0.49236
    312.67245      -0.61736
    312.67855      -0.36736
    312.68465      -0.49236
    312.69076       0.25764
    312.69686      -1.36736
    312.70297       0.13264
    312.70907      -2.11736
    312.71518       1.88264
    312.72128      -3.36736
    312.72738      -0.11736
    312.73349      -0.61736
    312.73959      -0.86736
    312.74570      -0.36736
    312.75180      -0.61736
    312.75791      -0.86736
    312.76401       0.25764
    312.77011      -0.99236
    312.77622      -1.49236
    312.78232      -0.74236
    312.78843      -4.49236
    312.79453       0.88264
    312.80063      -1.49236
    312.80674      -0.61736
    312.81284       0.38264
    312.81895      -0.24236
    312.82505       1.00764
    312.83116       1.63264
    312.83726       1.63264
    312.84336      -1.24236
    312.84947       1.13264
    312.85557      -0.61736
    312.86168       2.88264
    312.86778      -2.11736
    312.87389       0.75764
    312.87999       1.88264
    312.88609      -0.74236
    312.89220       0.63264
    312.89830       0.00764
    312.90441       1.63264
    312.91051      -2.11736
    312.91662       1.50764
    312.92272      -0.36736
    312.92882      -2.86736
    312.93493       1.88264
    312.94103      -4.49236
    312.94714      -0.11736
    312.95324      -2.74236
    312.95935      -0.61736
    312.96545       1.38264
    312.97155      -1.24236
    312.97766      -1.11736
    312.98376       0.25764
    312.98987      -0.74236
    312.99597       0.38264
    313.00208      -2.11736
    313.00818      -0.99236
    313.01428      -0.36736
    313.02039      -3.99236
    313.02649       0.75764
    313.03260      -1.24236
    313.03870      -0.61736
    313.04481      -0.49236
    313.05091      -0.74236
    313.05701      -1.86736
    313.06312       0.25764
    313.06922      -0.74236
    313.07533      -2.49236
    313.08143      -0.61736
    313.08754       0.00764
    313.09364      -1.36736
    313.09974       0.63264
    313.10585      -0.24236
    313.11195      -2.36736
    313.11806       0.63264
    313.12416      -0.49236
    313.13026       1.13264
    313.13637      -1.11736
    313.14247      -1.36736
    313.14858       0.00764
    313.15468      -0.61736
    313.16079       0.38264
    313.16689      -1.24236
    313.17299       2.00764
    313.17910       0.25764
    313.18520      -0.86736
    313.19131       0.63264
    313.19741      -1.49236
    313.20352      -1.24236
    313.20962       2.63264
    313.21572      -1.36736
    313.22183      -0.24236
    313.22793       0.38264
    313.23404      -1.11736
    313.24014       2.38264
    313.24625       0.13264
    313.25235       0.75764
    313.25845       0.88264
    313.26456       0.13264
    313.27066      -0.49236
    313.27677       1.63264
    313.28287       0.13264
    313.28898       0.13264
    313.29508       0.38264
    313.30118       0.25764
    313.30729       1.75764
    313.31339      -1.24236
    313.31950       2.88264
    313.32560      -0.61736
    313.33171       1.75764
    313.33781       1.63264
    313.34391      -0.49236
    313.35002      -0.61736
    313.35612       1.38264
    313.36223       0.13264
    313.36833       0.00764
    313.37444       0.25764
    313.38054      -0.24236
    313.38664       0.25764
    313.39275      -0.74236
    313.39885       0.50764
    313.40496      -2.74236
    313.41106      -0.86736
    313.41717      -1.49236
    313.42327      -0.74236
    313.42937      -2.36736
    313.43548      -1.99236
    313.44158       1.75764
    313.44769      -2.11736
    313.45379      -0.24236
    313.45990      -2.11736
    313.46600      -2.99236
    313.47210       0.38264
    313.47821      -0.86736
    313.48431       0.88264
    313.49042      -0.99236
    313.49652      -1.74236
    313.50262      -1.49236
    313.50873      -0.11736
    313.51483       0.63264
    313.52094       0.00764
    313.52704       2.38264
    313.53315      -0.99236
    313.53925      -1.49236
    313.54535       1.50764
    313.55146      -0.86736
    313.55756      -1.99236
    313.56367      -2.11736
    313.56977       0.00764
    313.57588       0.38264
    313.58198      -1.24236
    313.58808      -2.11736
    313.59419      -0.86736
    313.60029      -2.11736
    313.60640      -1.36736
    313.61250       0.63264
    313.61861      -3.49236
    313.62471       0.13264
    313.63081      -2.99236
    313.63692      -0.74236
    313.64302      -3.11736
    313.64913       0.38264
    313.65523      -1.24236
    313.66134      -0.61736
    313.66744      -0.61736
    313.67354      -1.49236
    313.67965       0.88264
    313.68575      -0.74236
    313.69186      -0.86736
    313.69796      -0.24236
    313.70407       0.00764
    313.71017      -3.36736
    313.71627       0.25764
    313.72238      -2.86736
    313.72848       0.63264
    313.73459      -1.36736
    313.74069      -0.49236
    313.74680       0.00764
    313.75290      -0.11736
    313.75900       0.63264
    313.76511      -0.49236
    313.77121       0.88264
    313.77732      -0.74236
    313.78342      -0.36736
    313.78953       1.38264
    313.79563      -2.11736
    313.80173       2.25764
    313.80784      -1.86736
    313.81394       1.88264
    313.82005      -1.24236
    313.82615       3.75764
    313.83225      -0.36736
    313.83836       0.38264
    313.84446       0.13264
    313.85057      -0.86736
    313.85667       1.13264
    313.86278      -1.61736
    313.86888       0.75764
    313.87498       1.13264
    313.88109       0.00764
    313.88719      -2.74236
    313.89330      -0.11736
    313.89940      -0.49236
    313.90551      -3.11736
    313.91161      -1.74236
    313.91771       0.50764
    313.92382      -2.86736
    313.92992      -0.49236
    313.93603       0.13264
    313.94213      -1.86736
    313.94824       0.50764
    313.95434       0.25764
    313.96044      -0.86736
    313.96655       0.38264
    313.97265      -2.99236
    313.97876       2.13264
    313.98486      -2.74236
    313.99097       0.25764
    313.99707      -1.99236
    314.00317       0.13264
    314.00928      -0.86736
    314.01538       0.25764
    314.02149       0.38264
    314.02759      -0.24236
    314.03370      -0.86736
    314.03980       0.00764
    314.04590      -2.61736
    314.05201       0.50764
    314.05811      -0.36736
    314.06422      -1.74236
    314.07032       1.13264
    314.07643       0.38264
    314.08253      -0.86736
    314.08863      -0.11736
    314.09474       0.25764
    314.10084      -0.61736
    314.10695       0.38264
    314.11305       2.38264
    314.11916      -1.74236
    314.12526       0.75764
    314.13136      -0.24236
    314.13747       2.25764
    314.14357       0.25764
    314.14968      -0.74236
    314.15578       2.38264
    314.16188       1.25764
    314.16799       0.00764
    314.17409       1.63264
    314.18020       1.75764
    314.18630      -1.36736
    314.19241       2.38264
    314.19851      -0.99236
    314.20461       1.25764
    314.21072      -1.86736
    314.21682      -0.61736
    314.22293      -0.61736
    314.22903      -0.61736
    314.23514       0.38264
    314.24124      -1.86736
    314.24734       0.50764
    314.25345      -1.49236
    314.25955      -2.11736
    314.26566      -0.99236
    314.27176      -1.99236
    314.27787      -0.36736
    314.28397      -2.74236
    314.29007      -0.36736
    314.29618      -2.24236
    314.30228       0.88264
    314.30839      -2.49236
    314.31449       0.63264
    314.32060      -0.49236
    314.32670      -1.61736
    314.33280       1.63264
    314.33891      -1.24236
    314.34501       1.38264
    314.35112       1.75764
    314.35722      -0.11736
    314.36333       1.75764
    314.36943       0.75764
    314.37553       0.13264
    314.38164       0.75764
    314.38774       0.13264
    314.39385       2.13264
    314.39995      -2.11736
    314.40606       1.25764
    314.41216       0.00764
    314.41826       0.50764
    314.42437      -0.99236
    314.43047       1.50764
    314.43658       0.13264
    314.44268       1.13264
    314.44879       0.13264
    314.45489      -0.49236
    314.46099       1.25764
    314.46710       2.38264
    314.47320       1.63264
    314.47931      -0.74236
    314.48541       2.38264
    314.49152      -0.99236
    314.49762       1.50764
    314.50372       3.63264
    314.50983      -0.74236
    314.51593       4.75764
    314.52204      -0.61736
    314.52814       1.13264
    314.53424      -1.11736
    314.54035      -0.36736
    314.54645       1.38264
    314.55256      -0.36736
    314.55866       1.63264
    314.56477      -1.36736
    314.57087       0.63264
    314.57697      -0.36736
    314.58308      -3.36736
    314.58918       1.50764
    314.59529      -2.61736
    314.60139       1.50764
    314.60750       0.00764
    314.61360      -1.99236
    314.61970       0.38264
    314.62581       0.63264
    314.63191       0.88264
    314.63802       1.13264
    314.64412       0.63264
    314.65023      -0.74236
    314.65633      -0.11736
    314.66243       0.63264
    314.66854      -1.11736
    314.67464       0.13264
    314.68075       0.50764
    314.68685       1.13264
    314.69296       1.25764
    314.69906      -0.11736
    314.70516       0.13264
    314.71127       2.50764
    314.71737      -1.86736
    314.72348       1.13264
    314.72958      -1.36736
    314.73569      -0.49236
    314.74179       1.00764
    314.74789      -1.61736
    314.75400       0.00764
    314.76010      -0.61736
    314.76621      -1.49236
    314.77231       0.00764
    314.77842      -1.99236
    314.78452      -1.24236
    314.79062      -1.61736
    314.79673       1.00764
    314.80283      -2.86736
    314.80894       0.88264
    314.81504      -1.11736
    314.82115      -0.36736
    314.82725       0.75764
    314.83335       0.00764
    314.83946       1.63264
    314.84556       0.50764
    314.85167       0.00764
    314.85777       2.00764
    314.86387      -0.61736
    314.86998       1.13264
    314.87608      -0.99236
    314.88219       1.63264
    314.88829      -1.99236
    314.89440       0.00764
    314.90050       0.38264
    314.90660      -2.24236
    314.91271       0.00764
    314.91881      -0.74236
    314.92492      -1.74236
    314.93102      -1.11736
    314.93713      -0.74236
    314.94323      -1.49236
    314.94933      -3.61736
    314.95544      -0.86736
    314.96154      -2.74236
    314.96765      -0.74236
    314.97375      -1.61736
    314.97986      -1.74236
    314.98596      -1.61736
    314.99206       0.13264
    314.99817      -3.24236
    315.00427       2.13264
    315.01038      -0.86736
    315.01648      -1.74236
    315.02259       0.38264
    315.02869      -1.11736
    315.03479       1.88264
    315.04090      -1.49236
    315.04700       0.88264
    315.05311      -1.24236
    315.05921       0.13264
    315.06532       1.50764
    315.07142      -0.61736
    315.07752       1.75764
    315.08363       0.63264
    315.08973       0.00764
    315.09584       0.13264
    315.10194       1.00764
    315.10805       0.50764
    315.11415       1.75764
    315.12025       0.13264
    315.12636       1.00764
    315.13246       0.75764
    315.13857       2.38264
    315.14467      -0.36736
    315.15078      -0.11736
    315.15688       2.00764
    315.16298      -1.11736
    315.16909      -1.24236
    315.17519       1.75764
    315.18130      -1.74236
    315.18740       2.13264
    315.19351      -1.86736
    315.19961       1.38264
    315.20571       0.88264
    315.21182       1.13264
    315.21792      -0.36736
    315.22403       0.13264
    315.23013       0.25764
    315.23623      -0.11736
    315.24234      -0.99236
    315.24844      -2.86736
    315.25455      -0.36736
    315.26065      -0.24236
    315.26676      -0.24236
    315.27286      -0.49236
    315.27896       1.13264
    315.28507      -0.99236
    315.29117      -0.11736
    315.29728      -0.49236
    315.30338      -0.36736
    315.30949      -0.86736
    315.31559      -0.36736
    315.32169       0.50764
    315.32780      -1.99236
    315.33390       1.50764
    315.34001      -0.74236
    315.34611      -1.36736
    315.35222       0.38264
    315.35832      -0.24236
    315.36442       1.13264
    315.37053       1.00764
    315.37663       0.88264
    315.38274      -2.24236
    315.38884       1.50764
    315.39495       0.50764
    315.40105      -1.11736
    315.40715      -0.74236
    315.41326      -1.24236
    315.41936       0.00764
    315.42547      -2.24236
    315.43157      -0.49236
    315.43768      -1.36736
    315.44378      -2.36736
    315.44988      -0.11736
    315.45599      -4.49236
    315.46209       0.25764
    315.46820      -2.11736
    315.47430      -1.49236
    315.48041      -1.24236
    315.48651      -0.49236
    315.49261      -1.61736
    315.49872       0.75764
    315.50482      -1.74236
    315.51093       1.25764
    315.51703       0.63264
    315.52314       0.00764
    315.52924       0.50764
    315.53534       0.63264
    315.54145       0.38264
    315.54755       2.75764
    315.55366      -0.24236
    315.55976      -1.24236
    315.56586      -1.24236
    315.57197       0.13264
    315.57807      -0.11736
    315.58418       0.00764
    315.59028      -0.99236
    315.59639      -1.86736
    315.60249       1.75764
    315.60859      -3.86736
    315.61470      -0.11736
    315.62080      -1.61736
    315.62691      -0.99236
    315.63301       1.38264
    315.63912      -0.49236
    315.64522      -0.11736
    315.65132      -2.61736
    315.65743       0.00764
    315.66353      -0.99236
    315.66964      -0.74236
    315.67574      -1.11736
    315.68185       0.25764
    315.68795      -0.49236
    315.69405      -0.36736
    315.70016      -2.24236
    315.70626       1.63264
    315.71237      -2.49236
    315.71847      -0.61736
    315.72458       1.75764
    315.73068      -1.99236
    315.73678      -0.86736
    315.74289      -0.49236
    315.74899      -1.11736
    315.75510      -0.86736
    315.76120       1.50764
    315.76731      -0.86736
    315.77341       1.00764
    315.77951       0.38264
    315.78562      -0.61736
    315.79172       2.50764
    315.79783      -0.49236
    315.80393       2.00764
    315.81004      -0.74236
    315.81614       0.38264
    315.82224       1.63264
    315.82835       1.50764
    315.83445       1.75764
    315.84056       1.88264
    315.84666      -2.24236
    315.85277       0.38264
    315.85887       1.13264
    315.86497      -2.61736
    315.87108       0.50764
    315.87718       0.13264
    315.88329       0.88264
    315.88939       0.25764
    315.89550       0.38264
    315.90160      -1.74236
    315.90770      -0.11736
    315.91381       0.25764
    315.91991      -3.36736
    315.92602       1.50764
    315.93212      -1.36736
    315.93822      -1.49236
    315.94433      -1.61736
    315.95043       0.13264
    315.95654       1.25764
    315.96264      -1.11736
    315.96875      -0.99236
    315.97485       1.00764
    315.98095      -1.86736
    315.98706       1.50764
    315.99316      -0.74236
    315.99927       1.38264
    316.00537      -0.24236
    316.01148      -2.49236
    316.01758      -0.24236
    316.02368      -2.74236
    316.02979      -1.61736
    316.03589       0.00764
    316.04200      -0.74236
    316.04810      -0.61736
    316.05421       0.63264
    316.06031      -1.11736
    316.06641      -0.11736
    316.07252      -1.86736
    316.07862       2.13264
    316.08473      -2.11736
    316.09083       3.25764
    316.09694       0.63264
    316.10304       1.63264
    316.10914       1.25764
    316.11525      -0.74236
    316.12135       0.50764
    316.12746       3.63264
    316.13356      -0.61736
    316.13967       2.38264
    316.14577       0.38264
    316.15187      -0.11736
    316.15798       0.50764
    316.16408       1.63264
    316.17019       1.13264
    316.17629       0.88264
    316.18240       1.13264
    316.18850       0.50764
    316.19460      -0.74236
    316.20071       0.13264
    316.20681      -0.99236
    316.21292       0.13264
    316.21902      -2.11736
    316.22513       1.88264
    316.23123       0.00764
    316.23733       0.00764
    316.24344       1.25764
    316.24954      -0.24236
    316.25565       1.00764
    316.26175      -0.86736
    316.26785      -0.11736
    316.27396       0.13264
    316.28006       0.50764
    316.28617      -0.99236
    316.29227       1.50764
    316.29838      -0.86736
    316.30448       0.50764
    316.31058       0.63264
    316.31669       0.00764
    316.32279      -2.61736
    316.32890       2.38264
    316.33500      -1.11736
    316.34111       0.63264
    316.34721       0.63264
    316.35331       0.25764
    316.35942      -0.49236
    316.36552      -0.24236
    316.37163       0.63264
    316.37773       1.13264
    316.38384       1.75764
    316.38994       1.63264
    316.39604      -0.61736
    316.40215       3.50764
    316.40825       0.75764
    316.41436       0.25764
    316.42046      -0.36736
    316.42657       1.25764
    316.43267      -0.24236
    316.43877       0.00764
    316.44488       0.75764
    316.45098      -0.49236
    316.45709       0.00764
    316.46319       0.50764
    316.46930      -1.11736
    316.47540      -1.99236
    316.48150      -0.49236
    316.48761      -1.74236
    316.49371      -0.86736
    316.49982      -0.99236
    316.50592       0.38264
    316.51203      -0.74236
    316.51813       1.00764
    316.52423      -1.99236
    316.53034       0.13264
    316.53644       1.13264
    316.54255       0.88264
    316.54865      -0.74236
    316.55476       2.75764
    316.56086      -3.24236
    316.56696       2.50764
    316.57307       0.00764
    316.57917      -0.86736
    316.58528       1.25764
    316.59138       1.63264
    316.59749       0.88264
    316.60359       0.75764
    316.60969       1.13264
    316.61580      -0.11736
    316.62190      -1.86736
    316.62801       0.38264
    316.63411      -0.86736
    316.64021       0.38264
    316.64632      -1.24236
    316.65242      -0.61736
    316.65853      -0.24236
    316.66463       0.38264
    316.67074      -2.36736
    316.67684       1.38264
    316.68294      -2.74236
    316.68905       0.75764
    316.69515      -0.24236
    316.70126      -0.86736
    316.70736      -1.24236
    316.71347      -1.99236
    316.71957      -0.86736
    316.72567      -1.74236
    316.73178       0.13264
    316.73788      -0.11736
    316.74399      -0.36736
    316.75009      -1.11736
    316.75620       0.38264
    316.76230      -2.24236
    316.76840      -1.49236
    316.77451      -1.99236
    316.78061       0.25764
    316.78672      -1.24236
    316.79282      -0.74236
    316.79893      -0.86736
    316.80503       0.75764
    316.81113      -0.74236
    316.81724      -1.86736
    316.82334      -0.36736
    316.82945      -0.86736
    316.83555      -0.61736
    316.84166      -0.74236
    316.84776      -1.11736
    316.85386      -3.74236
    316.85997      -0.11736
    316.86607      -2.49236
    316.87218      -1.24236
    316.87828      -0.61736
    316.88439      -0.49236
    316.89049      -0.74236
    316.89659       0.63264
    316.90270      -1.61736
    316.90880      -0.86736
    316.91491       0.00764
    316.92101       0.75764
    316.92712       0.13264
    316.93322      -1.11736
    316.93932       0.63264
    316.94543      -1.49236
    316.95153       1.38264
    316.95764      -1.11736
    316.96374      -0.24236
    316.96984       1.25764
    316.97595      -1.99236
    316.98205       1.88264
    316.98816       0.13264
    316.99426      -1.36736
    317.00037       1.13264
    317.00647       0.50764
    317.01257      -0.49236
    317.01868       0.75764
    317.02478      -1.36736
    317.03089       1.75764
    317.03699      -1.86736
    317.04310       2.00764
    317.04920      -1.99236
    317.05530      -0.99236
    317.06141       0.13264
    317.06751      -0.49236
    317.07362      -0.99236
    317.07972      -1.86736
    317.08583      -1.61736
    317.09193       0.00764
    317.09803      -1.74236
    317.10414      -0.99236
    317.11024       1.63264
    317.11635      -1.36736
    317.12245      -0.36736
    317.12856      -1.74236
    317.13466      -0.24236
    317.14076      -2.24236
    317.14687       2.00764
    317.15297      -2.49236
    317.15908      -0.36736
    317.16518       1.75764
    317.17129      -1.36736
    317.17739      -2.24236
    317.18349       0.75764
    317.18960      -2.11736
    317.19570      -0.36736
    317.20181      -0.49236
    317.20791      -0.24236
    317.21402       1.50764
    317.22012      -1.49236
    317.22622       1.00764
    317.23233       0.50764
    317.23843       0.50764
    317.24454      -0.49236
    317.25064       1.50764
    317.25675      -0.61736
    317.26285      -0.24236
    317.26895       2.63264
    317.27506      -0.74236
    317.28116       1.88264
    317.28727       1.38264
    317.29337       1.13264
    317.29948      -1.11736
    317.30558       1.13264
    317.31168       0.50764
    317.31779       0.25764
    317.32389       0.88264
    317.33000       0.00764
    317.33610       0.63264
    317.34220       0.38264
    317.34831       0.50764
    317.35441       0.75764
    317.36052       0.00764
    317.36662       1.38264
    317.37273       1.88264
    317.37883      -1.49236
    317.38493       2.00764
    317.39104      -1.49236
    317.39714       0.00764
    317.40325       0.38264
    317.40935       0.00764
    317.41546       0.38264
    317.42156      -1.24236
    317.42766       1.50764
    317.43377      -0.74236
    317.43987      -2.36736
    317.44598       2.25764
    317.45208      -3.61736
    317.45819       1.13264
    317.46429      -0.49236
    317.47039       0.13264
    317.47650      -1.36736
    317.48260      -0.99236
    317.48871      -0.74236
    317.49481      -0.24236
    317.50092      -1.11736
    317.50702      -0.61736
    317.51312      -2.49236
    317.51923       0.75764
    317.52533      -0.61736
    317.53144      -1.49236
    317.53754       2.00764
    317.54365      -1.11736
    317.54975      -0.36736
    317.55585       0.25764
    317.56196      -0.36736
    317.56806      -0.24236
    317.57417      -0.61736
    317.58027       3.13264
    317.58638      -2.24236
    317.59248       1.63264
    317.59858      -1.24236
    317.60469      -0.36736
    317.61079      -0.11736
    317.61690      -0.49236
    317.62300       0.00764
    317.62911       0.00764
    317.63521      -1.24236
    317.64131       2.00764
    317.64742       0.00764
    317.65352      -0.74236
    317.65963       2.00764
    317.66573      -0.61736
    317.67183       0.88264
    317.67794      -1.74236
    317.68404      -0.61736
    317.69015      -1.86736
    317.69625       1.75764
    317.70236       0.88264
    317.70846       1.88264
    317.71456      -0.24236
    317.72067       0.63264
    317.72677       0.25764
    317.73288       0.13264
    317.73898       0.88264
    317.74509      -0.24236
    317.75119       0.25764
    317.75729       0.38264
    317.76340       1.13264
    317.76950       1.50764
    317.77561       0.63264
    317.78171      -1.86736
    317.78782      -0.36736
    317.79392       0.50764
    317.80002       2.50764
    317.80613       1.13264
    317.81223       0.88264
    317.81834      -0.99236
    317.82444      -0.99236
    317.83055       0.38264
    317.83665      -1.74236
    317.84275      -1.86736
    317.84886       2.13264
    317.85496      -1.49236
    317.86107       1.63264
    317.86717       1.13264
    317.87328       0.88264
    317.87938      -2.99236
    317.88548       0.25764
    317.89159      -2.86736
    317.89769      -1.24236
    317.90380       0.00764
    317.90990      -0.86736
    317.91601      -3.24236
    317.92211       1.25764
    317.92821      -3.11736
    317.93432       0.50764
    317.94042       0.13264
    317.94653      -1.11736
    317.95263      -1.36736
    317.95874      -2.49236
    317.96484       1.00764
    317.97094      -2.11736
    317.97705      -1.11736
    317.98315       0.38264
    317.98926      -1.49236
    317.99536       0.88264
    318.00147      -0.86736
    318.00757       0.75764
    318.01367      -0.99236
    318.01978      -0.24236
    318.02588      -0.11736
    318.03199       1.13264
    318.03809       1.25764
    318.04419       1.00764
    318.05030      -0.99236
    318.05640      -0.49236
    318.06251       2.38264
    318.06861       1.38264
    318.07472       0.13264
    318.08082      -1.24236
    318.08692       1.63264
    318.09303      -1.24236
    318.09913      -1.36736
    318.10524       0.50764
    318.11134      -1.11736
    318.11745       0.50764
    318.12355       0.75764
    318.12965       1.38264
    318.13576      -0.36736
    318.14186      -0.11736
    318.14797       0.00764
    318.15407      -0.61736
    318.16018      -0.11736
    318.16628       0.63264
    318.17238       1.13264
    318.17849      -1.24236
    318.18459       0.50764
    318.19070      -0.24236
    318.19680      -0.24236
    318.20291      -1.99236
    318.20901       1.25764
    318.21511      -0.61736
    318.22122      -3.11736
    318.22732       1.25764
    318.23343       0.25764
    318.23953       0.88264
    318.24564      -0.36736
    318.25174       2.75764
    318.25784      -0.86736
    318.26395       1.13264
    318.27005       1.25764
    318.27616       0.88264
    318.28226       0.63264
    318.28837      -0.99236
    318.29447      -1.11736
    318.30057      -1.24236
    318.30668      -1.24236
    318.31278      -1.99236
    318.31889      -1.74236
    318.32499       0.75764
    318.33110       0.13264
    318.33720      -1.24236
    318.34330       1.50764
    318.34941      -0.36736
    318.35551       0.50764
    318.36162      -0.61736
    318.36772       3.63264
    318.37382      -2.49236
    318.37993       1.00764
    318.38603      -0.74236
    318.39214       0.63264
    318.39824      -0.99236
    318.40435       1.63264
    318.41045      -0.49236
    318.41655       1.38264
    318.42266       1.38264
    318.42876       2.25764
    318.43487      -0.99236
    318.44097       2.88264
    318.44708      -2.49236
    318.45318       0.50764
    318.45928      -1.24236
    318.46539      -0.49236
    318.47149      -1.61736
    318.47760       2.38264
    318.48370      -0.24236
    318.48981      -0.11736
    318.49591       1.63264
    318.50201       1.75764
    318.50812      -1.11736
    318.51422       1.38264
    318.52033       0.75764
    318.52643      -1.24236
    318.53254       2.00764
    318.53864       0.63264
    318.54474      -0.11736
    318.55085       2.50764
    318.55695      -0.36736
    318.56306       2.13264
    318.56916      -0.61736
    318.57527       1.75764
    318.58137       0.88264
    318.58747       2.25764
    318.59358      -0.86736
    318.59968       1.00764
    318.60579       1.50764
    318.61189       1.88264
    318.61800       1.38264
    318.62410       0.63264
    318.63020      -1.24236
    318.63631       1.75764
    318.64241       0.88264
    318.64852      -1.24236
    318.65462      -0.74236
    318.66073       0.00764
    318.66683       0.38264
    318.67293      -1.24236
    318.67904       1.00764
    318.68514      -0.74236
    318.69125       1.75764
    318.69735      -0.36736
    318.70346       1.50764
    318.70956       0.13264
    318.71566      -0.24236
    318.72177       0.25764
    318.72787       0.88264
    318.73398      -1.99236
    318.74008       1.38264
    318.74618       0.00764
    318.75229       1.00764
    318.75839      -1.36736
    318.76450       1.38264
    318.77060      -3.49236
    318.77671      -1.11736
    318.78281      -0.74236
    318.78891      -1.86736
    318.79502       0.50764
    318.80112      -0.24236
    318.80723      -2.36736
    318.81333       0.00764
    318.81944      -0.61736
    318.82554      -0.86736
    318.83164      -0.24236
    318.83775      -0.86736
    318.84385      -0.24236
    318.84996      -0.24236
    318.85606      -2.36736
    318.86217       0.25764
    318.86827      -0.24236
    318.87437      -0.11736
    318.88048       0.38264
    318.88658       2.38264
    318.89269      -1.49236
    318.89879       2.13264
    318.90490       1.38264
    318.91100      -0.74236
    318.91710       0.13264
    318.92321       1.63264
    318.92931      -0.36736
    318.93542       0.13264
    318.94152      -0.49236
    318.94763      -0.11736
    318.95373      -1.86736
    318.95983       2.25764
    318.96594      -0.74236
    318.97204      -0.99236
    318.97815      -1.49236
    318.98425      -0.36736
    318.99036      -2.61736
    318.99646       1.50764
    319.00256      -1.36736
    319.00867      -0.24236
    319.01477      -0.49236
    319.02088       1.00764
    319.02698       0.25764
    319.03309       1.13264
    319.03919       3.50764
    319.04529      -2.36736
    319.05140       2.13264
    319.05750       1.50764
    319.06361       0.25764
    319.06971      -0.11736
    319.07581      -0.61736
    319.08192      -0.49236
    319.08802      -0.74236
    319.09413      -0.11736
    319.10023       2.75764
    319.10634      -0.49236
    319.11244       1.00764
    319.11854      -1.36736
    319.12465      -0.49236
    319.13075       0.13264
    319.13686       0.75764
    319.14296      -0.99236
    319.14907      -0.74236
    319.15517       1.63264
    319.16127      -0.49236
    319.16738      -0.11736
    319.17348      -0.74236
    319.17959       0.63264
    319.18569      -2.99236
    319.19180      -0.24236
    319.19790       0.25764
    319.20400      -1.11736
    319.21011      -1.49236
    319.21621      -0.24236
    319.22232       0.75764
    319.22842      -1.24236
    319.23453       2.00764
    319.24063      -1.86736
    319.24673      -0.49236
    319.25284      -0.24236
    319.25894       0.38264
    319.26505      -0.36736
    319.27115       1.00764
    319.27726      -0.99236
    319.28336       0.13264
    319.28946       1.75764
    319.29557      -2.24236
    319.30167       0.88264
    319.30778      -0.74236
    319.31388       1.88264
    319.31999       0.00764
    319.32609       2.25764
    319.33219       0.75764
    319.33830       0.75764
    319.34440      -1.49236
    319.35051       2.63264
    319.35661      -1.74236
    319.36272       1.75764
    319.36882       0.00764
    319.37492       2.38264
    319.38103       1.38264
    319.38713      -0.61736
    319.39324       1.13264
    319.39934      -0.49236
    319.40545       1.63264
    319.41155      -1.49236
    319.41765      -0.11736
    319.42376       1.63264
    319.42986      -0.49236
    319.43597      -0.61736
    319.44207       2.13264
    319.44817      -1.11736
    319.45428       1.13264
    319.46038       0.00764
    319.46649       0.00764
    319.47259       0.13264
    319.47870       0.63264
    319.48480       0.75764
    319.49090      -0.11736
    319.49701       1.88264
    319.50311       1.75764
    319.50922      -0.11736
    319.51532       1.00764
    319.52143      -1.61736
    319.52753       0.75764
    319.53363       1.63264
    319.53974      -0.74236
    319.54584       1.63264
    319.55195      -0.74236
    319.55805       0.88264
    319.56416      -1.61736
    319.57026       1.13264
    319.57636       0.75764
    319.58247      -2.11736
    319.58857       1.38264
    319.59468       0.88264
    319.60078      -1.36736
    319.60689      -0.99236
    319.61299      -1.11736
    319.61909      -1.11736
    319.62520      -1.11736
    319.63130      -1.11736
    319.63741      -0.61736
    319.64351      -0.61736
    319.64962       0.50764
    319.65572      -1.36736
    319.66182      -0.36736
    319.66793      -0.86736
    319.67403      -2.11736
    319.68014       1.38264
    319.68624      -2.86736
    319.69235      -1.11736
    319.69845      -2.74236
    319.70455      -0.99236
    319.71066       1.38264
    319.71676      -1.11736
    319.72287      -0.24236
    319.72897      -0.61736
    319.73508       0.50764
    319.74118      -1.24236
    319.74728       0.50764
    319.75339       1.50764
    319.75949       1.25764
    319.76560       1.25764
    319.77170       0.13264
    319.77780       1.13264
    319.78391       1.50764
    319.79001       1.13264
    319.79612       1.00764
    319.80222       0.50764
    319.80833       4.25764
    319.81443      -0.61736
    319.82053       2.38264
    319.82664       1.25764
    319.83274       0.38264
    319.83885       0.63264
    319.84495      -0.99236
    319.85106      -0.74236
    319.85716       1.13264
    319.86326       0.88264
    319.86937       1.25764
    319.87547       0.63264
    319.88158       2.38264
    319.88768      -0.36736
    319.89379      -0.24236
    319.89989       2.75764
    319.90599      -0.99236
    319.91210       2.25764
    319.91820      -0.99236
    319.92431      -0.11736
    319.93041       0.50764
    319.93652      -2.11736
    319.94262       1.50764
    319.94872       1.50764
    319.95483      -0.99236
    319.96093      -0.86736
    319.96704       0.00764
    319.97314      -1.36736
    319.97925      -0.49236
    319.98535      -1.11736
    319.99145      -0.36736
    319.99756      -3.11736
    320.00366       1.25764
    320.00977      -1.36736
    320.01587      -1.61736
    320.02198       0.13264
    320.02808      -1.49236
    320.03418       0.75764
    320.04029       0.00764
    320.04639      -1.74236
    320.05250       0.88264
    320.05860      -2.11736
    320.06471       1.38264
    320.07081      -0.11736
    320.07691      -0.24236
    320.08302      -1.11736
    320.08912       1.38264
    320.09523       0.00764
    320.10133       0.13264
    320.10743      -0.74236
    320.11354       2.00764
    320.11964      -1.74236
    320.12575       1.25764
    320.13185      -0.49236
    320.13796      -1.36736
    320.14406      -1.74236
    320.15016       0.25764
    320.15627      -2.11736
    320.16237      -0.74236
    320.16848       0.25764
    320.17458      -1.74236
    320.18069       1.63264
    320.18679      -0.24236
    320.19289       0.13264
    320.19900       1.50764
    320.20510       0.50764
    320.21121      -0.49236
    320.21731       0.13264
    320.22342       1.00764
    320.22952       0.00764
    320.23562      -0.74236
    320.24173      -0.74236
    320.24783      -0.11736
    320.25394      -1.61736
    320.26004      -1.49236
    320.26615       0.13264
    320.27225       0.63264
    320.27835      -1.99236
    320.28446       0.50764
    320.29056      -0.49236
    320.29667      -1.36736
    320.30277       1.13264
    320.30888       1.00764
    320.31498      -1.61736
    320.32108       1.75764
    320.32719      -1.24236
    320.33329       0.75764
    320.33940      -0.11736
    320.34550      -0.99236
    320.35161      -0.61736
    320.35771       0.25764
    320.36381      -2.49236
    320.36992      -1.24236
    320.37602       1.13264
    320.38213      -1.36736
    320.38823       0.13264
    320.39434       0.75764
    320.40044      -0.74236
    320.40654       0.75764
    320.41265       1.13264
    320.41875      -0.61736
    320.42486       1.50764
    320.43096      -0.36736
    320.43707       0.50764
    320.44317      -0.86736
    320.44927       0.25764
    320.45538      -0.99236
    320.46148       0.38264
    320.46759       0.25764
    320.47369      -0.61736
    320.47979       2.38264
    320.48590       1.38264
    320.49200      -1.49236
    320.49811       0.25764
    320.50421      -0.99236
    320.51032       1.50764
    320.51642      -0.99236
    320.52252      -0.61736
    320.52863       3.25764
    320.53473      -2.61736
    320.54084       2.63264
    320.54694      -0.74236
    320.55305       1.38264
    320.55915       0.75764
    320.56525       0.38264
    320.57136      -0.74236
    320.57746       0.88264
    320.58357       1.50764
    320.58967      -1.49236
    320.59578      -2.11736
    320.60188       0.38264
    320.60798      -2.99236
    320.61409       2.00764
    320.62019      -0.99236
    320.62630       0.63264
    320.63240      -0.24236
    320.63851      -1.49236
    320.64461       1.13264
    320.65071       0.13264
    320.65682       1.50764
    320.66292      -0.49236
    320.66903       1.50764
    320.67513      -0.36736
    320.68124      -0.11736
    320.68734      -0.24236
    320.69344       1.63264
    320.69955      -0.99236
    320.70565       1.88264
    320.71176       0.25764
    320.71786       1.00764
    320.72397      -1.61736
    320.73007       2.00764
    320.73617      -0.86736
    320.74228       0.25764
    320.74838      -0.49236
    320.75449       0.75764
    320.76059      -2.49236
    320.76670       0.63264
    320.77280      -2.36736
    320.77890       0.00764
    320.78501      -1.61736
    320.79111       0.38264
    320.79722      -1.61736
    320.80332      -0.74236
    320.80942      -1.86736
    320.81553      -0.49236
    320.82163      -0.61736
    320.82774      -1.99236
    320.83384      -0.86736
    320.83995      -0.99236
    320.84605      -1.36736
    320.85215      -0.99236
    320.85826      -1.11736
    320.86436       0.88264
    320.87047      -1.24236
    320.87657       1.63264
    320.88268      -0.24236
    320.88878      -0.74236
    320.89488      -0.24236
    320.90099       2.13264
    320.90709      -0.24236
    320.91320       1.25764
    320.91930      -0.86736
    320.92541       0.75764
    320.93151       0.38264
    320.93761       1.75764
    320.94372      -1.74236
    320.94982      -0.11736
    320.95593       0.13264
    320.96203      -0.61736
    320.96814      -1.74236
    320.97424       0.75764
    320.98034      -3.49236
    320.98645       0.50764
    320.99255      -1.36736
    320.99866       0.88264
    321.00476      -1.74236
    321.01087      -0.11736
    321.01697      -0.49236
    321.02307      -1.86736
    321.02918       0.13264
    321.03528       1.00764
    321.04139      -2.36736
    321.04749       2.25764
    321.05360      -1.61736
    321.05970       1.88264
    321.06580       1.13264
    321.07191       1.63264
    321.07801      -0.61736
    321.08412      -1.86736
    321.09022       1.88264
    321.09633      -1.36736
    321.10243      -0.86736
    321.10853      -0.11736
    321.11464       1.25764
    321.12074      -2.74236
    321.12685      -2.36736
    321.13295       0.88264
    321.13906      -0.36736
    321.14516      -1.61736
    321.15126       1.13264
    321.15737      -0.74236
    321.16347      -0.86736
    321.16958      -1.11736
    321.17568       1.50764
    321.18178      -0.11736
    321.18789       0.63264
    321.19399       1.00764
    321.20010       0.38264
    321.20620       1.25764
    321.21231      -0.11736
    321.21841      -1.49236
    321.22451       0.63264
    321.23062      -0.11736
    321.23672      -0.86736
    321.24283      -0.61736
    321.24893      -0.61736
    321.25504      -0.49236
    321.26114      -0.99236
    321.26724       0.13264
    321.27335      -0.74236
    321.27945      -1.99236
    321.28556       0.38264
    321.29166      -1.24236
    321.29777      -1.11736
    321.30387       0.00764
    321.30997       0.63264
    321.31608      -1.36736
    321.32218       0.88264
    321.32829      -1.99236
    321.33439       0.63264
    321.34050      -2.36736
    321.34660      -1.11736
    321.35270      -0.99236
    321.35881       1.50764
    321.36491      -1.99236
    321.37102       0.25764
    321.37712      -0.36736
    321.38323       1.25764
    321.38933      -0.99236
    321.39543       1.38264
    321.40154       0.50764
    321.40764       0.88264
    321.41375       0.13264
    321.41985       2.63264
    321.42596      -0.86736
    321.43206       0.50764
    321.43816       0.50764
    321.44427       0.75764
    321.45037      -0.61736
    321.45648      -0.49236
    321.46258       2.13264
    321.46869      -2.11736
    321.47479      -0.61736
    321.48089       0.00764
    321.48700      -1.11736
    321.49310       0.50764
    321.49921      -0.24236
    321.50531      -1.36736
    321.51141      -2.49236
    321.51752      -0.61736
    321.52362      -1.61736
    321.52973      -1.74236
    321.53583       2.13264
    321.54194      -1.49236
    321.54804      -0.86736
    321.55414       1.75764
    321.56025       0.00764
    321.56635       0.38264
    321.57246      -0.74236
    321.57856      -0.11736
    321.58467      -0.99236
    321.59077      -0.99236
    321.59687       0.00764
    321.60298      -0.24236
    321.60908      -0.61736
    321.61519      -0.86736
    321.62129      -0.36736
    321.62740      -0.24236
    321.63350      -0.86736
    321.63960       0.00764
    321.64571      -0.24236
    321.65181      -1.74236
    321.65792       0.75764
    321.66402      -0.36736
    321.67013      -1.24236
    321.67623      -0.86736
    321.68233       0.00764
    321.68844      -0.49236
    321.69454      -0.11736
    321.70065       0.75764
    321.70675       0.38264
    321.71286      -1.36736
    321.71896       1.50764
    321.72506      -0.49236
    321.73117       1.13264
    321.73727       1.13264
    321.74338       2.25764
    321.74948       0.88264
    321.75559       1.88264
    321.76169       0.13264
    321.76779       0.63264
    321.77390       0.75764
    321.78000      -1.11736
    321.78611       0.38264
    321.79221       1.13264
    321.79832      -0.36736
    321.80442       0.75764
    321.81052       1.63264
    321.81663      -0.99236
    321.82273       0.50764
    321.82884      -1.24236
    321.83494       1.75764
    321.84105      -1.24236
    321.84715       1.63264
    321.85325      -1.11736
    321.85936       0.38264
    321.86546       0.38264
    321.87157       0.50764
    321.87767      -0.36736
    321.88377      -0.36736
    321.88988      -0.61736
    321.89598       2.38264
    321.90209      -1.11736
    321.90819       2.38264
    321.91430       0.88264
    321.92040       1.13264
    321.92650       0.13264
    321.93261      -0.24236
    321.93871      -2.36736
    321.94482      -0.86736
    321.95092      -0.24236
    321.95703       0.00764
    321.96313      -2.49236
    321.96923       0.63264
    321.97534      -3.24236
    321.98144      -0.24236
    321.98755      -2.49236
    321.99365      -2.36736
    321.99976      -0.36736
    322.00586      -1.61736
    322.01196       0.38264
    322.01807      -0.49236
    322.02417      -1.61736
    322.03028      -1.36736
    322.03638      -0.11736
    322.04249       0.13264
    322.04859      -0.24236
    322.05469       0.25764
    322.06080      -1.24236
    322.06690      -1.11736
    322.07301      -1.36736
    322.07911      -0.36736
    322.08522      -0.24236
    322.09132       3.13264
    322.09742      -1.49236
    322.10353       1.25764
    322.10963       0.50764
    322.11574       1.38264
    322.12184      -0.49236
    322.12795       0.88264
    322.13405       0.75764
    322.14015       0.00764
    322.14626      -0.36736
    322.15236       0.13264
    322.15847      -0.24236
    322.16457       1.75764
    322.17068      -2.49236
    322.17678       0.63264
    322.18288       0.38264
    322.18899       0.75764
    322.19509      -0.49236
    322.20120       0.25764
    322.20730      -0.99236
    322.21340      -0.49236
    322.21951      -0.36736
    322.22561      -0.36736
    322.23172      -4.36736
    322.23782      -1.11736
    322.24393      -0.49236
    322.25003      -1.74236
    322.25613       1.63264
    322.26224      -1.74236
    322.26834      -0.36736
    322.27445      -1.99236
    322.28055       0.25764
    322.28666      -1.36736
    322.29276      -1.49236
    322.29886      -3.36736
    322.30497       0.50764
    322.31107      -1.86736
    322.31718      -1.36736
    322.32328       0.25764
    322.32939      -0.99236
    322.33549      -0.11736
    322.34159      -0.24236
    322.34770      -2.24236
    322.35380       0.38264
    322.35991      -1.11736
    322.36601      -0.86736
    322.37212      -0.74236
    322.37822      -0.61736
    322.38432      -1.49236
    322.39043      -1.36736
    322.39653      -0.24236
    322.40264      -1.24236
    322.40874      -1.86736
    322.41485       1.75764
    322.42095      -0.61736
    322.42705       1.63264
    322.43316      -0.11736
    322.43926      -0.74236
    322.44537       1.00764
    322.45147      -0.99236
    322.45758      -0.74236
    322.46368       1.63264
    322.46978      -2.86736
    322.47589       0.38264
    322.48199      -2.74236
    322.48810       0.38264
    322.49420      -1.11736
    322.50031      -0.36736
    322.50641      -0.49236
    322.51251      -0.74236
    322.51862       2.75764
    322.52472      -1.24236
    322.53083       1.38264
    322.53693       0.50764
    322.54304      -0.11736
    322.54914       1.00764
    322.55524      -1.11736
    322.56135       0.75764
    322.56745       0.50764
    322.57356       0.63264
    322.57966       1.63264
    322.58576      -0.86736
    322.59187       1.38264
    322.59797       1.25764
    322.60408      -0.99236
    322.61018       1.00764
    322.61629       0.38264
    322.62239      -0.74236
    322.62849       2.13264
    322.63460       0.00764
    322.64070      -0.86736
    322.64681      -1.24236
    322.65291       0.88264
    322.65902      -0.24236
    322.66512       0.38264
    322.67122       1.13264
    322.67733       0.25764
    322.68343      -0.74236
    322.68954      -0.61736
    322.69564      -1.11736
    322.70175      -0.74236
    322.70785      -2.11736
    322.71395      -0.36736
    322.72006       0.88264
    322.72616       2.25764
    322.73227      -1.11736
    322.73837       1.00764
    322.74448      -0.99236
    322.75058      -0.36736
    322.75668      -0.24236
    322.76279       2.00764
    322.76889      -1.61736
    322.77500       0.75764
    322.78110      -1.36736
    322.78721       0.50764
    322.79331       1.25764
    322.79941       0.00764
    322.80552      -0.61736
    322.81162       0.00764
    322.81773       0.50764
    322.82383      -0.24236
    322.82994       2.75764
    322.83604      -1.11736
    322.84214      -0.24236
    322.84825       0.13264
    322.85435      -0.11736
    322.86046       0.50764
    322.86656      -3.61736
    322.87267       0.25764
    322.87877      -0.74236
    322.88487      -2.11736
    322.89098       0.13264
    322.89708       0.13264
    322.90319      -1.86736
    322.90929      -0.24236
    322.91539       1.00764
    322.92150       2.13264
    322.92760      -0.74236
    322.93371       2.38264
    322.93981      -1.24236
    322.94592      -0.24236
    322.95202       0.25764
    322.95812      -2.74236
    322.96423       1.50764
    322.97033      -1.99236
    322.97644      -1.11736
    322.98254      -1.49236
    322.98865      -0.86736
    322.99475       0.63264
    323.00085      -1.74236
    323.00696      -1.36736
    323.01306      -0.99236
    323.01917      -2.36736
    323.02527       0.75764
    323.03138      -0.61736
    323.03748      -2.24236
    323.04358       0.88264
    323.04969      -4.61736
    323.05579      -0.74236
    323.06190      -0.61736
    323.06800       0.38264
    323.07411      -1.86736
    323.08021      -0.11736
    323.08631      -1.36736
    323.09242      -0.99236
    323.09852      -0.86736
    323.10463      -0.99236
    323.11073      -1.49236
    323.11684       0.38264
    323.12294      -0.74236
    323.12904       1.50764
    323.13515       0.25764
    323.14125       0.63264
    323.14736       0.38264
    323.15346       2.75764
    323.15957      -0.36736
    323.16567      -0.61736
    323.17177       0.13264
    323.17788      -0.99236
    323.18398      -0.86736
    323.19009      -0.11736
    323.19619       0.00764
    323.20230      -1.99236
    323.20840       0.25764
    323.21450      -1.74236
    323.22061       1.13264
    323.22671      -1.74236
    323.23282      -0.61736
    323.23892      -1.61736
    323.24503       0.38264
    323.25113      -1.61736
    323.25723       0.75764
    323.26334      -0.61736
    323.26944       0.25764
    323.27555      -0.24236
    323.28165      -0.86736
    323.28775       1.50764
    323.29386       1.13264
    323.29996       0.00764
    323.30607       3.88264
    323.31217      -0.86736
    323.31828       3.00764
    323.32438       0.88264
    323.33048       0.00764
    323.33659       2.13264
    323.34269       0.50764
    323.34880      -0.11736
    323.35490       1.75764
    323.36101      -3.24236
    323.36711       2.88264
    323.37321      -1.86736
    323.37932       1.50764
    323.38542      -1.36736
    323.39153      -0.86736
    323.39763       0.63264
    323.40374      -0.36736
    323.40984       0.13264
    323.41594      -1.61736
    323.42205      -2.24236
    323.42815       0.50764
    323.43426      -0.74236
    323.44036      -0.36736
    323.44647      -0.11736
    323.45257      -2.24236
    323.45867      -0.74236
    323.46478      -0.36736
    323.47088      -0.24236
    323.47699      -1.99236
    323.48309       0.00764
    323.48920      -1.74236
    323.49530      -1.36736
    323.50140      -0.49236
    323.50751      -2.11736
    323.51361      -1.49236
    323.51972       0.50764
    323.52582      -4.74236
    323.53193       0.75764
    323.53803      -2.74236
    323.54413      -0.11736
    323.55024      -2.36736
    323.55634      -1.99236
    323.56245       0.13264
    323.56855      -0.61736
    323.57466      -1.74236
    323.58076       0.25764
    323.58686      -0.86736
    323.59297       0.25764
    323.59907      -2.11736
    323.60518       2.63264
    323.61128      -2.61736
    323.61738       1.75764
    323.62349       1.50764
    323.62959       0.75764
    323.63570       0.00764
    323.64180       3.13264
    323.64791      -1.36736
    323.65401       1.00764
    323.66011       1.00764
    323.66622      -0.61736
    323.67232       0.25764
    323.67843       0.13264
    323.68453       0.63264
    323.69064      -0.74236
    323.69674       1.88264
    323.70284      -1.86736
    323.70895       0.38264
    323.71505      -0.36736
    323.72116      -1.86736
    323.72726      -0.36736
    323.73337      -1.49236
    323.73947      -1.49236
    323.74557      -2.36736
    323.75168       0.88264
    323.75778      -0.36736
    323.76389      -1.24236
    323.76999      -0.86736
    323.77610      -1.61736
    323.78220      -0.11736
    323.78830      -1.74236
    323.79441      -0.49236
    323.80051      -1.99236
    323.80662       0.00764
    323.81272      -1.86736
    323.81883      -0.49236
    323.82493       0.13264
    323.83103       0.38264
    323.83714       0.38264
    323.84324       1.13264
    323.84935       1.00764
    323.85545       1.38264
    323.86156       0.13264
    323.86766       1.88264
    323.87376       2.25764
    323.87987      -0.49236
    323.88597       2.50764
    323.89208       0.13264
    323.89818      -0.99236
    323.90429       2.63264
    323.91039       1.25764
    323.91649       0.75764
    323.92260       1.00764
    323.92870      -0.49236
    323.93481       1.00764
    323.94091      -1.86736
    323.94702       1.75764
    323.95312      -1.99236
    323.95922       0.50764
    323.96533      -1.36736
    323.97143      -1.24236
    323.97754      -1.36736
    323.98364      -1.11736
    323.98974       0.38264
    323.99585      -1.74236
    324.00195      -2.36736
    324.00806      -0.24236
    324.01416      -2.36736
    324.02027       1.13264
    324.02637      -0.11736
    324.03247       0.13264
    324.03858      -1.11736
    324.04468       1.25764
    324.05079      -0.74236
    324.05689       0.63264
    324.06300       0.25764
    324.06910       2.25764
    324.07520      -1.11736
    324.08131       0.88264
    324.08741      -0.36736
    324.09352      -2.49236
    324.09962       0.38264
    324.10573      -2.61736
    324.11183       0.63264
    324.11793      -1.74236
    324.12404       0.38264
    324.13014       0.25764
    324.13625      -0.36736
    324.14235      -1.99236
    324.14846       0.38264
    324.15456      -0.61736
    324.16066      -1.11736
    324.16677      -0.11736
    324.17287       0.75764
    324.17898      -1.24236
    324.18508      -0.49236
    324.19119      -0.74236
    324.19729      -1.74236
    324.20339       1.25764
    324.20950       0.13264
    324.21560      -1.24236
    324.22171       0.75764
    324.22781      -0.61736
    324.23392      -1.86736
    324.24002      -0.74236
    324.24612       0.00764
    324.25223       0.88264
    324.25833       0.38264
    324.26444      -0.61736
    324.27054      -0.36736
    324.27665      -0.36736
    324.28275      -1.36736
    324.28885       0.00764
    324.29496      -0.24236
    324.30106      -0.61736
    324.30717      -1.86736
    324.31327      -0.11736
    324.31937       0.13264
    324.32548      -0.99236
    324.33158      -0.61736
    324.33769      -1.24236
    324.34379      -0.11736
    324.34990       0.25764
    324.35600      -3.49236
    324.36210       1.25764
    324.36821      -2.86736
    324.37431      -0.24236
    324.38042       0.13264
    324.38652      -0.11736
    324.39263      -0.36736
    324.39873       0.13264
    324.40483       0.00764
    324.41094       1.88264
    324.41704      -2.36736
    324.42315       3.00764
    324.42925      -0.24236
    324.43536      -0.61736
    324.44146       0.25764
    324.44756      -1.11736
    324.45367       0.88264
    324.45977       1.75764
    324.46588      -0.36736
    324.47198       1.25764
    324.47809       0.50764
    324.48419       0.38264
    324.49029      -0.61736
    324.49640       2.50764
    324.50250      -1.11736
    324.50861       0.88264
    324.51471       0.00764
    324.52082       0.00764
    324.52692       0.13264
    324.53302      -0.11736
    324.53913      -2.11736
    324.54523      -0.11736
    324.55134      -2.24236
    324.55744       1.38264
    324.56355      -2.61736
    324.56965       0.75764
    324.57575      -1.11736
    324.58186      -0.86736
    324.58796      -0.49236
    324.59407      -2.99236
    324.60017      -1.49236
    324.60628       0.50764
    324.61238      -2.86736
    324.61848       1.13264
    324.62459      -1.36736
    324.63069      -0.99236
    324.63680       1.88264
    324.64290      -2.86736
    324.64901      -0.24236
    324.65511      -2.61736
    324.66121       0.50764
    324.66732       0.13264
    324.67342      -0.86736
    324.67953      -2.49236
    324.68563       0.38264
    324.69173      -0.74236
    324.69784       0.38264
    324.70394      -0.74236
    324.71005       1.25764
    324.71615       0.63264
    324.72226       0.25764
    324.72836       2.50764
    324.73446      -0.36736
    324.74057       0.00764
    324.74667       1.63264
    324.75278      -0.99236
    324.75888       0.88264
    324.76499       0.63264
    324.77109      -0.74236
    324.77719       0.13264
    324.78330      -0.24236
    324.78940       0.13264
    324.79551       3.75764
    324.80161      -1.36736
    324.80772       3.38264
    324.81382      -1.24236
    324.81992       1.63264
    324.82603       0.00764
    324.83213      -0.86736
    324.83824       3.63264
    324.84434      -1.11736
    324.85045       1.63264
    324.85655      -0.24236
    324.86265       0.38264
    324.86876       0.38264
    324.87486       1.38264
    324.88097       1.13264
    324.88707       1.50764
    324.89318      -1.49236
    324.89928       3.63264
    324.90538      -3.24236
    324.91149       0.75764
    324.91759      -0.49236
    324.92370      -1.99236
    324.92980       1.63264
    324.93591      -0.36736
    324.94201      -1.61736
    324.94811       1.63264
    324.95422      -1.86736
    324.96032      -0.24236
    324.96643      -1.11736
    324.97253       1.13264
    324.97864       0.38264
    324.98474       1.13264
    324.99084       0.13264
    324.99695      -0.74236
    325.00305       0.38264
    325.00916      -1.61736
    325.01526      -1.99236
    325.02136       0.50764
    325.02747       0.75764
    325.03357      -1.11736
    325.03968       0.38264
    325.04578      -0.86736
    325.05189       1.25764
    325.05799      -0.11736
    325.06409      -0.74236
    325.07020      -1.86736
    325.07630       1.00764
    325.08241       0.00764
    325.08851      -0.49236
    325.09462       1.88264
    325.10072      -1.49236
    325.10682       1.38264
    325.11293      -2.24236
    325.11903       1.38264
    325.12514       0.25764
    325.13124      -1.36736
    325.13735       0.50764
    325.14345       1.50764
    325.14955      -0.49236
    325.15566       0.63264
    325.16176       1.25764
    325.16787      -1.11736
    325.17397       0.38264
    325.18008       0.25764
    325.18618       1.88264
    325.19228      -0.99236
    325.19839       0.75764
    325.20449      -1.61736
    325.21060       0.50764
    325.21670       1.25764
    325.22281      -1.36736
    325.22891      -1.49236
    325.23501       1.13264
    325.24112       0.63264
    325.24722      -0.24236
    325.25333       2.88264
    325.25943      -0.49236
    325.26554       1.25764
    325.27164       0.00764
    325.27774       0.50764
    325.28385      -0.24236
    325.28995       0.75764
    325.29606      -0.36736
    325.30216       0.88264
    325.30827      -0.99236
    325.31437       0.75764
    325.32047      -1.49236
    325.32658      -0.11736
    325.33268       0.13264
    325.33879      -1.99236
    325.34489      -0.74236
    325.35099      -1.24236
    325.35710       0.63264
    325.36320       0.00764
    325.36931       2.25764
    325.37541      -1.74236
    325.38152       2.63264
    325.38762       0.38264
    325.39372      -0.99236
    325.39983      -1.24236
    325.40593       0.75764
    325.41204      -0.61736
    325.41814       1.00764
    325.42425      -1.61736
    325.43035      -1.86736
    325.43645       1.38264
    325.44256      -2.99236
    325.44866       1.75764
    325.45477      -1.86736
    325.46087      -0.99236
    325.46698      -0.24236
    325.47308      -3.36736
    325.47918       0.25764
    325.48529      -2.61736
    325.49139      -1.36736
    325.49750      -0.49236
    325.50360      -1.49236
    325.50971      -0.86736
    325.51581       0.63264
    325.52191      -0.99236
    325.52802       0.13264
    325.53412       0.13264
    325.54023       0.50764
    325.54633      -2.11736
    325.55244      -0.74236
    325.55854      -1.49236
    325.56464      -1.11736
    325.57075      -0.24236
    325.57685      -2.61736
    325.58296       0.00764
    325.58906      -0.11736
    325.59517       0.25764
    325.60127      -1.99236
    325.60737      -0.61736
    325.61348      -2.61736
    325.61958      -1.11736
    325.62569      -1.49236
    325.63179       1.00764
    325.63790      -2.74236
    325.64400       1.75764
    325.65010      -2.36736
    325.65621       1.63264
    325.66231       0.50764
    325.66842      -0.86736
    325.67452      -0.11736
    325.68063      -1.74236
    325.68673       0.50764
    325.69283       1.50764
    325.69894      -2.61736
    325.70504       1.75764
    325.71115      -1.61736
    325.71725       0.25764
    325.72335      -0.24236
    325.72946       2.75764
    325.73556      -0.36736
    325.74167       2.25764
    325.74777      -1.36736
    325.75388       0.75764
    325.75998      -0.11736
    325.76608      -0.49236
    325.77219      -0.11736
    325.77829       1.13264
    325.78440      -0.24236
    325.79050       1.13264
    325.79661       1.13264
    325.80271      -1.49236
    325.80881       1.25764
    325.81492       0.88264
    325.82102       1.00764
    325.82713      -1.49236
    325.83323       1.00764
    325.83934      -0.11736
    325.84544      -1.24236
    325.85154       1.13264
    325.85765      -0.86736
    325.86375       0.50764
    325.86986      -1.49236
    325.87596      -1.11736
    325.88207      -1.24236
    325.88817      -0.11736
    325.89427      -0.61736
    325.90038      -2.61736
    325.90648      -0.74236
    325.91259      -0.36736
    325.91869      -1.49236
    325.92480      -0.36736
    325.93090      -1.36736
    325.93700      -1.86736
    325.94311       1.50764
    325.94921      -3.61736
    325.95532      -0.36736
    325.96142      -1.36736
    325.96753      -1.24236
    325.97363      -0.36736
    325.97973      -1.86736
    325.98584      -0.11736
    325.99194      -1.61736
    325.99805       0.13264
    326.00415      -2.11736
    326.01026      -0.11736
    326.01636       0.25764
    326.02246      -0.36736
    326.02857      -2.86736
    326.03467       0.13264
    326.04078      -1.49236
    326.04688       1.25764
    326.05298      -2.11736
    326.05909       2.75764
    326.06519      -1.99236
    326.07130      -0.49236
    326.07740       0.88264
    326.08351      -0.74236
    326.08961       0.50764
    326.09571      -1.86736
    326.10182      -0.74236
    326.10792      -0.61736
    326.11403      -1.74236
    326.12013      -0.49236
    326.12624      -2.11736
    326.13234      -1.99236
    326.13844       1.63264
    326.14455       0.38264
    326.15065       0.13264
    326.15676       2.25764
    326.16286       0.75764
    326.16897       0.63264
    326.17507      -0.11736
    326.18117       0.63264
    326.18728       1.63264
    326.19338       0.38264
    326.19949       1.25764
    326.20559      -0.86736
    326.21170       2.00764
    326.21780       0.13264
    326.22390       0.63264
    326.23001       0.75764
    326.23611       0.75764
    326.24222      -1.49236
    326.24832       2.25764
    326.25443      -1.61736
    326.26053       1.50764
    326.26663      -0.86736
    326.27274       0.63264
    326.27884      -0.61736
    326.28495      -0.24236
    326.29105      -0.74236
    326.29716      -0.86736
    326.30326      -1.49236
    326.30936      -1.49236
    326.31547      -0.49236
    326.32157      -0.49236
    326.32768      -0.36736
    326.33378      -3.49236
    326.33989       2.00764
    326.34599       1.13264
    326.35209       0.38264
    326.35820       0.50764
    326.36430       0.88264
    326.37041      -1.24236
    326.37651       2.50764
    326.38262      -2.24236
    326.38872       1.38264
    326.39482      -1.74236
    326.40093      -0.24236
    326.40703       0.50764
    326.41314      -1.24236
    326.41924       0.25764
    326.42534      -1.49236
    326.43145       0.88264
    326.43755      -2.24236
    326.44366       1.63264
    326.44976      -0.99236
    326.45587      -1.74236
    326.46197      -0.49236
    326.46807      -1.36736
    326.47418      -0.24236
    326.48028      -2.24236
    326.48639       0.38264
    326.49249      -0.36736
    326.49860      -0.99236
    326.50470      -0.61736
    326.51080      -0.49236
    326.51691      -1.11736
    326.52301       0.50764
    326.52912      -0.99236
    326.53522      -0.74236
    326.54133      -0.11736
    326.54743      -4.24236
    326.55353       1.00764
    326.55964      -3.86736
    326.56574       1.13264
    326.57185      -0.36736
    326.57795       1.13264
    326.58406      -2.24236
    326.59016      -0.74236
    326.59626      -1.61736
    326.60237      -0.86736
    326.60847      -1.11736
    326.61458       2.25764
    326.62068      -1.24236
    326.62679       1.25764
    326.63289      -0.24236
    326.63899      -0.24236
    326.64510      -0.61736
    326.65120       1.88264
    326.65731      -1.24236
    326.66341       2.38264
    326.66952      -1.11736
    326.67562       1.25764
    326.68172       1.63264
    326.68783       2.13264
    326.69393      -0.86736
    326.70004       3.75764
    326.70614      -0.11736
    326.71225       1.88264
    326.71835       2.38264
    326.72445       1.50764
    326.73056       0.63264
    326.73666       1.50764
    326.74277       0.88264
    326.74887       3.00764
    326.75497       1.00764
    326.76108       0.13264
    326.76718       3.13264
    326.77329       0.13264
    326.77939       1.25764
    326.78550       1.13264
    326.79160       0.00764
    326.79770      -0.49236
    326.80381       2.00764
    326.80991      -1.86736
    326.81602      -0.74236
    326.82212      -0.36736
    326.82823       0.00764
    326.83433      -0.24236
    326.84043       0.50764
    326.84654      -1.86736
    326.85264       1.00764
    326.85875      -2.24236
    326.86485      -0.11736
    326.87096      -1.74236
    326.87706       0.75764
    326.88316      -4.49236
    326.88927       0.50764
    326.89537      -2.74236
    326.90148      -0.24236
    326.90758      -1.74236
    326.91369       1.00764
    326.91979      -0.49236
    326.92589      -0.36736
    326.93200      -1.11736
    326.93810       1.38264
    326.94421      -1.86736
    326.95031       1.25764
    326.95642      -2.24236
    326.96252       0.13264
    326.96862       1.88264
    326.97473      -0.61736
    326.98083      -0.11736
    326.98694       1.00764
    326.99304      -3.11736
    326.99915       1.88264
    327.00525      -1.99236
    327.01135       0.50764
    327.01746      -0.11736
    327.02356       1.38264
    327.02967      -1.24236
    327.03577       0.13264
    327.04188       1.50764
    327.04798       1.00764
    327.05408      -0.49236
    327.06019       3.25764
    327.06629      -0.99236
    327.07240       1.13264
    327.07850       0.38264
    327.08461      -1.99236
    327.09071       2.00764
    327.09681      -0.99236
    327.10292       1.25764
    327.10902      -0.74236
    327.11513       1.50764
    327.12123       1.13264
    327.12733      -0.74236
    327.13344       0.13264
    327.13954      -1.24236
    327.14565       0.00764
    327.15175      -1.36736
    327.15786      -1.11736
    327.16396      -0.36736
    327.17006      -1.11736
    327.17617      -1.99236
    327.18227       2.13264
    327.18838      -0.36736
    327.19448      -0.36736
    327.20059       0.50764
    327.20669      -1.61736
    327.21279       0.00764
    327.21890      -1.11736
    327.22500      -0.86736
    327.23111      -1.74236
    327.23721       0.13264
    327.24332      -1.36736
    327.24942       0.63264
    327.25552      -0.99236
    327.26163      -0.99236
    327.26773       0.75764
    327.27384      -2.24236
    327.27994      -0.61736
    327.28605      -1.99236
    327.29215      -1.74236
    327.29825       0.00764
    327.30436       0.25764
    327.31046      -1.49236
    327.31657      -0.86736
    327.32267      -2.49236
    327.32878       0.75764
    327.33488      -0.99236
    327.34098      -0.61736
    327.34709       1.13264
    327.35319      -0.36736
    327.35930       0.50764
    327.36540      -0.11736
    327.37151      -0.36736
    327.37761       0.88264
    327.38371       0.00764
    327.38982       2.38264
    327.39592       0.88264
    327.40203       0.38264
    327.40813       1.50764
    327.41424      -0.74236
    327.42034       1.13264
    327.42644      -1.49236
    327.43255      -0.86736
    327.43865      -2.24236
    327.44476       1.75764
    327.45086      -1.74236
    327.45696       2.25764
    327.46307      -0.49236
    327.46917      -0.49236
    327.47528       0.75764
    327.48138       0.13264
    327.48749       0.25764
    327.49359      -2.36736
    327.49969      -0.86736
    327.50580      -1.61736
    327.51190      -2.99236
    327.51801       0.63264
    327.52411      -0.36736
    327.53022      -2.49236
    327.53632       0.25764
    327.54242      -1.61736
    327.54853       0.38264
    327.55463      -1.86736
    327.56074       0.38264
    327.56684       0.50764
    327.57295      -2.11736
    327.57905       1.00764
    327.58515      -0.86736
    327.59126       0.50764
    327.59736       0.75764
    327.60347      -1.99236
    327.60957       2.13264
    327.61568       0.25764
    327.62178       2.63264
    327.62788      -0.24236
    327.63399      -0.24236
    327.64009       0.63264
    327.64620       0.13264
    327.65230      -1.24236
    327.65841       1.38264
    327.66451      -0.49236
    327.67061       0.00764
    327.67672       0.88264
    327.68282      -0.24236
    327.68893      -1.11736
    327.69503       0.75764
    327.70114      -2.24236
    327.70724       0.00764
    327.71334      -1.61736
    327.71945      -1.61736
    327.72555      -3.24236
    327.73166       0.25764
    327.73776      -3.24236
    327.74387      -0.86736
    327.74997      -0.24236
    327.75607      -0.36736
    327.76218      -2.24236
    327.76828      -0.24236
    327.77439      -0.24236
    327.78049      -0.11736
    327.78660      -0.86736
    327.79270       0.25764
    327.79880       0.50764
    327.80491      -1.36736
    327.81101       0.38264
    327.81712       2.50764
    327.82322      -1.86736
    327.82932       0.25764
    327.83543      -1.49236
    327.84153      -0.99236
    327.84764       1.25764
    327.85374      -0.11736
    327.85985      -0.74236
    327.86595      -0.49236
    327.87205      -0.61736
    327.87816       0.38264
    327.88426      -0.36736
    327.89037       1.75764
    327.89647      -1.11736
    327.90258       1.38264
    327.90868       0.25764
    327.91478       0.00764
    327.92089       1.00764
    327.92699      -0.11736
    327.93310       1.38264
    327.93920      -1.49236
    327.94531       2.25764
    327.95141      -0.49236
    327.95751       0.00764
    327.96362       0.00764
    327.96972       0.38264
    327.97583      -0.61736
    327.98193       1.88264
    327.98804      -2.61736
    327.99414       3.50764
    328.00024      -0.36736
    328.00635       1.00764
    328.01245       0.88264
    328.01856      -0.49236
    328.02466       0.75764
    328.03077       0.50764
    328.03687       0.13264
    328.04297       0.00764
    328.04908      -0.24236
    328.05518       0.50764
    328.06129      -0.24236
    328.06739      -1.24236
    328.07350       1.13264
    328.07960      -1.36736
    328.08570       0.00764
    328.09181       0.50764
    328.09791       0.25764
    328.10402       0.38264
    328.11012       1.63264
    328.11623      -0.11736
    328.12233      -1.49236
    328.12843      -1.99236
    328.13454      -0.74236
    328.14064      -1.11736
    328.14675       1.00764
    328.15285      -1.74236
    328.15895      -0.74236
    328.16506      -0.99236
    328.17116      -2.24236
    328.17727      -0.61736
    328.18337      -0.61736
    328.18948      -0.11736
    328.19558      -0.11736
    328.20168      -0.61736
    328.20779       0.50764
    328.21389      -1.86736
    328.22000      -0.24236
    328.22610      -0.11736
    328.23221      -0.11736
    328.23831      -1.24236
    328.24441       1.63264
    328.25052      -0.24236
    328.25662      -0.24236
    328.26273       0.13264
    328.26883       1.00764
    328.27494       0.63264
    328.28104      -0.24236
    328.28714       1.75764
    328.29325      -0.99236
    328.29935       0.25764
    328.30546      -0.49236
    328.31156       0.63264
    328.31767      -0.99236
    328.32377       1.63264
    328.32987      -2.11736
    328.33598       0.88264
    328.34208      -1.49236
    328.34819       0.50764
    328.35429       0.75764
    328.36040       0.75764
    328.36650      -0.99236
    328.37260       1.38264
    328.37871       0.25764
    328.38481       0.50764
    328.39092       1.13264
    328.39702       1.13264
    328.40313      -0.74236
    328.40923       0.88264
    328.41533      -1.74236
    328.42144      -2.74236
    328.42754       0.25764
    328.43365      -1.36736
    328.43975       0.50764
    328.44586       0.00764
    328.45196       0.63264
    328.45806      -0.11736
    328.46417      -1.24236
    328.47027       0.88264
    328.47638      -2.24236
    328.48248      -0.86736
    328.48859      -0.86736
    328.49469      -0.74236
    328.50079      -1.11736
    328.50690       0.25764
    328.51300      -2.11736
    328.51911      -1.61736
    328.52521      -2.36736
    328.53131       0.25764
    328.53742      -1.24236
    328.54352       0.38264
    328.54963      -3.11736
    328.55573      -1.36736
    328.56184      -0.36736
    328.56794      -3.61736
    328.57404       0.75764
    328.58015      -1.86736
    328.58625      -1.99236
    328.59236       0.88264
    328.59846      -1.49236
    328.60457      -2.49236
    328.61067       0.88264
    328.61677      -1.36736
    328.62288       0.00764
    328.62898      -2.49236
    328.63509       1.00764
    328.64119      -1.24236
    328.64730      -0.61736
    328.65340       0.13264
    328.65950      -2.61736
    328.66561      -1.86736
    328.67171       2.13264
    328.67782      -1.49236
    328.68392      -1.36736
    328.69003      -0.61736
    328.69613      -3.49236
    328.70223      -0.61736
    328.70834      -1.24236
    328.71444      -1.11736
    328.72055      -2.24236
    328.72665       0.25764
    328.73276      -2.11736
    328.73886      -0.11736
    328.74496      -1.86736
    328.75107      -0.86736
    328.75717       1.25764
    328.76328       0.00764
    328.76938      -0.36736
    328.77549       0.13264
    328.78159       0.00764
    328.78769       1.13264
    328.79380      -0.49236
    328.79990      -0.49236
    328.80601       1.00764
    328.81211      -1.86736
    328.81822       0.75764
    328.82432      -1.24236
    328.83042      -0.24236
    328.83653      -0.74236
    328.84263       0.00764
    328.84874      -3.11736
    328.85484       1.00764
    328.86094       0.88264
    328.86705      -0.74236
    328.87315       2.75764
    328.87926       0.13264
    328.88536       0.13264
    328.89147       1.63264
    328.89757      -0.61736
    328.90367       0.88264
    328.90978      -0.86736
    328.91588       2.88264
    328.92199       1.25764
    328.92809       0.75764
    328.93420       2.00764
    328.94030       1.50764
    328.94640       1.63264
    328.95251       1.88264
    328.95861       1.63264
    328.96472       1.13264
    328.97082      -0.74236
    328.97693       1.50764
    328.98303       0.00764
    328.98913       1.50764
    328.99524       0.75764
    329.00134      -2.11736
    329.00745      -0.49236
    329.01355      -0.11736
    329.01966       0.50764
    329.02576       0.88264
    329.03186       0.50764
    329.03797      -0.11736
    329.04407       1.25764
    329.05018       0.50764
    329.05628       0.63264
    329.06239       0.63264
    329.06849       2.50764
    329.07459       2.88264
    329.08070       0.88264
    329.08680       0.50764
    329.09291      -0.61736
    329.09901       1.50764
    329.10512      -1.61736
    329.11122       1.13264
    329.11732      -0.36736
    329.12343      -1.61736
    329.12953       2.63264
    329.13564       1.00764
    329.14174       0.38264
    329.14785      -0.74236
    329.15395       1.50764
    329.16005       0.13264
    329.16616       0.38264
    329.17226      -1.11736
    329.17837       0.00764
    329.18447      -0.99236
    329.19058       1.50764
    329.19668      -2.24236
    329.20278      -0.49236
    329.20889       0.50764
    329.21499       2.25764
    329.22110      -0.24236
    329.22720       4.00764
    329.23330       1.63264
    329.23941       1.88264
    329.24551      -0.49236
    329.25162       1.63264
    329.25772      -1.49236
    329.26383       2.50764
    329.26993       2.13264
    329.27603       1.00764
    329.28214       1.75764
    329.28824       3.00764
    329.29435       1.50764
    329.30045       0.13264
    329.30656       1.13264
    329.31266      -1.99236
    329.31876       0.25764
    329.32487      -0.74236
    329.33097       1.50764
    329.33708      -3.11736
    329.34318       0.75764
    329.34929       0.38264
    329.35539       0.50764
    329.36149      -0.99236
    329.36760       1.38264
    329.37370       1.38264
    329.37981       1.88264
    329.38591      -2.36736
    329.39202       1.25764
    329.39812      -1.86736
    329.40422       1.00764
    329.41033      -0.74236
    329.41643       1.50764
    329.42254      -1.61736
    329.42864       1.00764
    329.43475      -0.99236
    329.44085       1.00764
    329.44695      -1.11736
    329.45306       0.25764
    329.45916      -1.99236
    329.46527       0.38264
    329.47137      -0.99236
    329.47748      -1.61736
    329.48358      -0.86736
    329.48968      -0.61736
    329.49579      -0.61736
    329.50189      -1.86736
    329.50800       1.00764
    329.51410      -1.24236
    329.52021       1.38264
    329.52631      -0.86736
    329.53241       0.13264
    329.53852      -0.11736
    329.54462       0.38264
    329.55073      -2.36736
    329.55683       2.00764
    329.56293      -0.49236
    329.56904      -0.49236
    329.57514       0.25764
    329.58125      -0.49236
    329.58735       0.38264
    329.59346      -0.24236
    329.59956      -1.74236
    329.60566       0.38264
    329.61177      -0.61736
    329.61787       0.13264
    329.62398       1.13264
    329.63008       0.38264
    329.63619       1.63264
    329.64229      -1.24236
    329.64839       2.75764
    329.65450      -0.36736
    329.66060      -0.36736
    329.66671      -0.24236
    329.67281      -0.36736
    329.67892       0.38264
    329.68502      -1.61736
    329.69112      -0.11736
    329.69723      -1.24236
    329.70333       0.25764
    329.70944      -0.86736
    329.71554       0.75764
    329.72165      -0.11736
    329.72775       1.50764
    329.73385       0.25764
    329.73996      -1.61736
    329.74606      -0.61736
    329.75217      -1.86736
    329.75827      -0.74236
    329.76438      -0.24236
    329.77048      -0.24236
    329.77658       0.50764
    329.78269      -0.49236
    329.78879       1.63264
    329.79490      -0.49236
    329.80100      -0.61736
    329.80711       0.63264
    329.81321      -0.61736
    329.81931      -1.49236
    329.82542       1.25764
    329.83152      -0.24236
    329.83763       0.00764
    329.84373      -1.61736
    329.84984      -0.74236
    329.85594      -0.99236
    329.86204      -1.24236
    329.86815      -1.36736
    329.87425      -0.36736
    329.88036      -0.36736
    329.88646       0.38264
    329.89257       0.63264
    329.89867       0.13264
    329.90477       2.00764
    329.91088       0.38264
    329.91698       1.00764
    329.92309      -0.74236
    329.92919       3.13264
    329.93529       0.13264
    329.94140      -0.49236
    329.94750       1.38264
    329.95361      -0.36736
    329.95971       1.75764
    329.96582      -0.74236
    329.97192       0.63264
    329.97802       1.63264
    329.98413       0.13264
    329.99023       0.63264
    329.99634       2.25764
    330.00244       0.50764
    330.00855      -0.36736
    330.01465       0.75764
    330.02075       0.00764
    330.02686      -1.99236
    330.03296       0.63264
    330.03907      -1.86736
    330.04517      -0.36736
    330.05128      -0.61736
    330.05738      -1.49236
    330.06348       0.63264
    330.06959       0.13264
    330.07569       0.63264
    330.08180      -1.24236
    330.08790       1.00764
    330.09401       0.75764
    330.10011      -0.36736
    330.10621      -0.24236
    330.11232       2.25764
    330.11842      -0.61736
    330.12453       2.13264
    330.13063      -0.36736
    330.13674       0.00764
    330.14284       0.88264
    330.14894      -1.49236
    330.15505      -0.61736
    330.16115      -1.24236
    330.16726       0.25764
    330.17336      -0.49236
    330.17947       2.13264
    330.18557       1.13264
    330.19167      -1.86736
    330.19778       0.63264
    330.20388      -1.74236
    330.20999       0.50764
    330.21609      -0.74236
    330.22220      -0.61736
    330.22830      -1.74236
    330.23440       0.38264
    330.24051      -1.99236
    330.24661      -0.24236
    330.25272      -0.36736
    330.25882      -1.11736
    330.26492      -1.36736
    330.27103      -0.99236
    330.27713      -1.74236
    330.28324      -0.86736
    330.28934      -2.86736
    330.29545      -2.49236
    330.30155      -0.11736
    330.30765      -1.24236
    330.31376      -0.36736
    330.31986      -1.99236
    330.32597      -1.49236
    330.33207      -0.36736
    330.33818      -0.24236
    330.34428      -0.74236
    330.35038      -1.11736
    330.35649      -0.49236
    330.36259      -1.61736
    330.36870      -1.74236
    330.37480      -0.11736
    330.38091      -1.11736
    330.38701      -0.61736
    330.39311      -2.36736
    330.39922      -1.24236
    330.40532      -1.11736
    330.41143      -1.36736
    330.41753      -0.74236
    330.42364      -2.36736
    330.42974      -2.86736
    330.43584      -0.86736
    330.44195      -1.49236
    330.44805      -0.99236
    330.45416       2.00764
    330.46026      -0.99236
    330.46637       2.88264
    330.47247      -0.24236
    330.47857       3.00764
    330.48468       1.75764
    330.49078       1.38264
    330.49689       0.63264
    330.50299      -0.11736
    330.50910       2.63264
    330.51520       2.13264
    330.52130       0.13264
    330.52741       0.75764
    330.53351       1.25764
    330.53962      -0.36736
    330.54572       1.38264
    330.55183      -0.11736
    330.55793       0.00764
    330.56403       0.25764
    330.57014       0.38264
    330.57624      -3.74236
    330.58235       1.13264
    330.58845      -0.24236
    330.59455      -1.99236
    330.60066       2.13264
    330.60676       0.38264
    330.61287       0.00764
    330.61897       0.88264
    330.62508      -1.24236
    330.63118      -0.99236
    330.63728      -1.99236
    330.64339       0.50764
    330.64949      -1.24236
    330.65560       1.25764
    330.66170      -1.49236
    330.66781       1.88264
    330.67391       0.00764
    330.68001      -0.11736
    330.68612       0.63264
    330.69222       1.75764
    330.69833       0.00764
    330.70443       0.63264
    330.71054       0.13264
    330.71664      -0.24236
    330.72274      -0.99236
    330.72885      -0.24236
    330.73495      -1.24236
    330.74106      -0.11736
    330.74716      -1.86736
    330.75327       0.25764
    330.75937      -0.74236
    330.76547       0.50764
    330.77158      -1.49236
    330.77768      -0.86736
    330.78379      -2.49236
    330.78989       0.25764
    330.79600      -2.36736
    330.80210      -0.99236
    330.80820      -0.24236
    330.81431       1.75764
    330.82041      -0.99236
    330.82652       0.38264
    330.83262       0.50764
    330.83873      -0.61736
    330.84483      -1.36736
    330.85093       0.50764
    330.85704      -3.74236
    330.86314       1.25764
    330.86925      -0.36736
    330.87535      -0.99236
    330.88146       1.25764
    330.88756      -0.11736
    330.89366      -1.24236
    330.89977       1.13264
    330.90587      -0.11736
    330.91198      -0.74236
    330.91808      -0.36736
    330.92419       0.13264
    330.93029       1.25764
    330.93639      -1.36736
    330.94250       0.50764
    330.94860      -1.61736
    330.95471       1.88264
    330.96081      -1.61736
    330.96691       2.00764
    330.97302      -0.49236
    330.97912      -1.36736
    330.98523       1.50764
    330.99133       0.13264
    330.99744       0.13264
    331.00354       1.63264
    331.00964      -0.74236
    331.01575       2.63264
    331.02185      -1.36736
    331.02796      -0.11736
    331.03406      -1.11736
    331.04017      -0.24236
    331.04627      -0.99236
    331.05237      -2.11736
    331.05848      -1.74236
    331.06458       0.38264
    331.07069      -2.74236
    331.07679       1.25764
    331.08290      -2.36736
    331.08900       1.63264
    331.09510      -3.74236
    331.10121       0.50764
    331.10731      -0.11736
    331.11342      -1.49236
    331.11952      -0.74236
    331.12563      -0.74236
    331.13173      -3.24236
    331.13783      -0.74236
    331.14394      -0.49236
    331.15004      -1.74236
    331.15615      -2.11736
    331.16225      -2.24236
    331.16836       0.13264
    331.17446      -1.86736
    331.18056       0.13264
    331.18667      -2.49236
    331.19277      -1.74236
    331.19888      -1.61736
    331.20498      -0.36736
    331.21109      -0.61736
    331.21719       0.13264
    331.22329      -1.99236
    331.22940       2.25764
    331.23550      -3.36736
    331.24161      -0.61736
    331.24771      -0.74236
    331.25382       2.50764
    331.25992      -0.49236
    331.26602       2.00764
    331.27213      -3.11736
    331.27823      -1.11736
    331.28434       0.25764
    331.29044       0.00764
    331.29654      -2.24236
    331.30265       0.38264
    331.30875      -0.11736
    331.31486       0.25764
    331.32096       0.38264
    331.32707      -0.86736
    331.33317      -0.99236
    331.33927      -0.61736
    331.34538       0.50764
    331.35148      -1.11736
    331.35759      -0.49236
    331.36369      -1.24236
    331.36980       0.75764
    331.37590      -0.74236
    331.38200       0.25764
    331.38811       1.75764
    331.39421      -1.11736
    331.40032      -0.99236
    331.40642       0.88264
    331.41253      -1.24236
    331.41863       1.75764
    331.42473      -0.11736
    331.43084      -0.49236
    331.43694       0.25764
    331.44305       1.00764
    331.44915       0.88264
    331.45526      -1.11736
    331.46136       2.50764
    331.46746      -0.36736
    331.47357       2.00764
    331.47967       0.38264
    331.48578       0.38264
    331.49188      -0.49236
    331.49799      -0.36736
    331.50409       0.00764
    331.51019       0.63264
    331.51630      -0.86736
    331.52240       1.13264
    331.52851       1.00764
    331.53461      -0.74236
    331.54072      -0.36736
    331.54682      -0.99236
    331.55292      -1.11736
    331.55903      -1.49236
    331.56513       0.13264
    331.57124       0.25764
    331.57734      -1.86736
    331.58345       2.38264
    331.58955      -2.24236
    331.59565       2.13264
    331.60176      -0.49236
    331.60786      -1.24236
    331.61397       1.25764
    331.62007       0.63264
    331.62618      -0.74236
    331.63228      -0.61736
    331.63838       0.63264
    331.64449       0.88264
    331.65059       0.00764
    331.65670      -0.86736
    331.66280       0.75764
    331.66890      -1.74236
    331.67501       0.75764
    331.68111       0.38264
    331.68722       0.75764
    331.69332      -2.11736
    331.69943       0.88264
    331.70553       1.63264
    331.71163      -2.24236
    331.71774       3.00764
    331.72384      -0.24236
    331.72995       0.25764
    331.73605       0.00764
    331.74216       0.00764
    331.74826       0.00764
    331.75436      -1.11736
    331.76047       0.00764
    331.76657      -1.74236
    331.77268       1.13264
    331.77878      -0.24236
    331.78489       1.88264
    331.79099      -1.49236
    331.79709       0.75764
    331.80320      -0.61736
    331.80930       0.50764
    331.81541      -1.49236
    331.82151       2.00764
    331.82762       0.13264
    331.83372       0.88264
    331.83982      -0.24236
    331.84593       0.50764
    331.85203      -0.99236
    331.85814       0.13264
    331.86424       0.75764
    331.87035      -1.24236
    331.87645      -1.36736
    331.88255       0.88264
    331.88866      -2.61736
    331.89476       1.00764
    331.90087      -2.61736
    331.90697       0.75764
    331.91308      -2.11736
    331.91918      -0.36736
    331.92528      -3.61736
    331.93139       0.50764
    331.93749      -1.61736
    331.94360      -1.36736
    331.94970      -0.11736
    331.95581      -2.11736
    331.96191      -2.49236
    331.96801       1.00764
    331.97412      -1.36736
    331.98022       0.50764
    331.98633       0.00764
    331.99243      -0.86736
    331.99853       1.13264
    332.00464       1.75764
    332.01074      -1.49236
    332.01685       2.38264
    332.02295      -0.99236
    332.02906       1.13264
    332.03516      -0.86736
    332.04126       0.88264
    332.04737      -0.11736
    332.05347      -2.49236
    332.05958       0.38264
    332.06568      -1.11736
    332.07179      -0.36736
    332.07789      -1.11736
    332.08399      -1.11736
    332.09010      -0.61736
    332.09620      -0.74236
    332.10231      -1.11736
    332.10841      -1.36736
    332.11452       0.25764
    332.12062       0.00764
    332.12672      -2.86736
    332.13283       2.88264
    332.13893      -1.24236
    332.14504       0.50764
    332.15114       1.00764
    332.15725       0.00764
    332.16335      -1.24236
    332.16945      -1.36736
    332.17556      -0.99236
    332.18166      -1.74236
    332.18777      -1.24236
    332.19387       0.25764
    332.19998      -1.99236
    332.20608      -1.11736
    332.21218      -0.99236
    332.21829      -0.11736
    332.22439      -1.49236
    332.23050       0.50764
    332.23660       0.88264
    332.24271       0.13264
    332.24881       1.88264
    332.25491      -0.86736
    332.26102       1.13264
    332.26712       1.50764
    332.27323       2.00764
    332.27933       0.88264
    332.28544       1.38264
    332.29154       0.13264
    332.29764      -1.61736
    332.30375       0.38264
    332.30985       1.50764
    332.31596      -2.36736
    332.32206      -0.86736
    332.32817       0.25764
    332.33427       0.25764
    332.34037      -1.24236
    332.34648       0.25764
    332.35258      -2.86736
    332.35869      -0.11736
    332.36479      -1.99236
    332.37089      -0.99236
    332.37700      -1.36736
    332.38310       1.25764
    332.38921      -0.99236
    332.39531      -0.61736
    332.40142       1.38264
    332.40752      -0.61736
    332.41362       1.13264
    332.41973      -0.74236
    332.42583      -0.36736
    332.43194       1.38264
    332.43804      -2.11736
    332.44415      -0.36736
    332.45025      -0.11736
    332.45635      -1.99236
    332.46246      -1.49236
    332.46856      -2.11736
    332.47467       0.25764
    332.48077      -2.11736
    332.48688       0.50764
    332.49298      -1.11736
    332.49908      -1.99236
    332.50519       2.50764
    332.51129      -0.49236
    332.51740       1.00764
    332.52350       1.38264
    332.52961      -0.86736
    332.53571       0.88264
    332.54181       1.13264
    332.54792       1.00764
    332.55402      -0.36736
    332.56013       0.38264
    332.56623       0.25764
    332.57234      -2.86736
    332.57844       2.38264
    332.58454      -2.11736
    332.59065      -0.99236
    332.59675      -1.86736
    332.60286      -0.99236
    332.60896      -0.11736
    332.61507      -2.11736
    332.62117      -0.24236
    332.62727       1.00764
    332.63338      -1.11736
    332.63948       2.25764
    332.64559       1.75764
    332.65169      -1.24236
    332.65780       2.50764
    332.66390      -1.24236
    332.67000       0.25764
    332.67611      -0.86736
    332.68221       0.00764
    332.68832      -3.24236
    332.69442       0.50764
    332.70052      -1.74236
    332.70663      -2.11736
    332.71273      -1.11736
    332.71884      -0.61736
    332.72494      -2.36736
    332.73105      -0.36736
    332.73715      -0.24236
    332.74325       0.00764
    332.74936       1.63264
    332.75546       2.13264
    332.76157       2.00764
    332.76767       0.75764
    332.77378      -0.36736
    332.77988       2.50764
    332.78598       0.50764
    332.79209       1.75764
    332.79819       2.13264
    332.80430       0.00764
    332.81040       1.00764
    332.81651       1.63264
    332.82261      -0.61736
    332.82871      -0.49236
    332.83482       1.75764
    332.84092      -1.36736
    332.84703       2.00764
    332.85313      -0.24236
    332.85924      -0.24236
    332.86534       0.38264
    332.87144       0.50764
    332.87755       2.00764
    332.88365       0.50764
    332.88976       1.00764
    332.89586      -0.86736
    332.90197       2.88264
    332.90807       0.63264
    332.91417      -0.49236
    332.92028      -0.49236
    332.92638       0.50764
    332.93249       0.75764
    332.93859       0.00764
    332.94470       2.00764
    332.95080       0.63264
    332.95690       0.63264
    332.96301       1.50764
    332.96911      -0.11736
    332.97522       2.25764
    332.98132      -1.99236
    332.98743       0.38264
    332.99353       0.88264
    332.99963      -0.74236
    333.00574       0.25764
    333.01184       0.63264
    333.01795      -3.11736
    333.02405       2.00764
    333.03016      -1.74236
    333.03626       0.00764
    333.04236       0.38264
    333.04847       0.25764
    333.05457      -1.86736
    333.06068       2.63264
    333.06678       1.13264
    333.07288       2.88264
    333.07899      -0.49236
    333.08509       4.25764
    333.09120      -1.24236
    333.09730       2.00764
    333.10341       2.75764
    333.10951       1.75764
    333.11561       2.25764
    333.12172       1.50764
    333.12782       1.00764
    333.13393       1.00764
    333.14003       0.63264
    333.14614       0.25764
    333.15224      -2.61736
    333.15834      -0.11736
    333.16445       0.75764
    333.17055       0.75764
    333.17666       2.13264
    333.18276      -0.36736
    333.18887       1.75764
    333.19497       0.63264
    333.20107       2.88264
    333.20718       3.00764
    333.21328      -1.24236
    333.21939      -1.24236
    333.22549       2.50764
    333.23160      -2.36736
    333.23770       0.63264
    333.24380       0.00764
    333.24991       1.50764
    333.25601      -1.61736
    333.26212       2.13264
    333.26822      -1.49236
    333.27433       1.25764
    333.28043       0.00764
    333.28653       0.75764
    333.29264      -1.74236
    333.29874       1.13264
    333.30485       0.88264
    333.31095      -0.99236
    333.31706       1.00764
    333.32316       1.63264
    333.32926       0.63264
    333.33537       1.63264
    333.34147       0.38264
    333.34758       2.38264
    333.35368       2.88264
    333.35979      -0.24236
    333.36589       2.13264
    333.37199       0.13264
    333.37810       1.13264
    333.38420      -0.86736
    333.39031       0.38264
    333.39641      -1.24236
    333.40251      -0.11736
    333.40862      -2.24236
    333.41472      -0.24236
    333.42083      -1.61736
    333.42693       1.63264
    333.43304      -3.86736
    333.43914       2.25764
    333.44524      -0.74236
    333.45135      -1.11736
    333.45745      -0.74236
    333.46356      -0.74236
    333.46966       0.00764
    333.47577       1.63264
    333.48187      -0.49236
    333.48797       0.50764
    333.49408      -1.86736
    333.50018       1.75764
    333.50629      -1.61736
    333.51239       1.88264
    333.51850      -0.11736
    333.52460       0.88264
    333.53070       1.38264
    333.53681      -0.24236
    333.54291      -1.61736
    333.54902       2.50764
    333.55512      -2.74236
    333.56123       1.00764
    333.56733       0.00764
    333.57343      -0.24236
    333.57954      -0.36736
    333.58564      -0.11736
    333.59175       0.63264
    333.59785       0.75764
    333.60396       2.25764
    333.61006       0.88264
    333.61616      -1.74236
    333.62227       0.38264
    333.62837      -1.74236
    333.63448       0.13264
    333.64058      -1.49236
    333.64669      -1.49236
    333.65279      -0.61736
    333.65889      -1.24236
    333.66500      -1.36736
    333.67110      -0.74236
    333.67721      -0.86736
    333.68331       1.50764
    333.68942      -0.86736
    333.69552      -1.74236
    333.70162      -0.24236
    333.70773      -1.36736
    333.71383      -0.61736
    333.71994      -3.11736
    333.72604      -0.11736
    333.73215      -1.74236
    333.73825      -0.11736
    333.74435      -2.11736
    333.75046      -0.49236
    333.75656      -2.74236
    333.76267       0.88264
    333.76877       0.63264
    333.77487      -0.24236
    333.78098      -1.61736
    333.78708      -0.49236
    333.79319      -2.86736
    333.79929       1.88264
    333.80540       0.75764
    333.81150       0.13264
    333.81760      -0.36736
    333.82371       2.25764
    333.82981      -0.99236
    333.83592       1.50764
    333.84202       1.38264
    333.84813       0.88264
    333.85423       0.13264
    333.86033       1.63264
    333.86644       0.63264
    333.87254       0.50764
    333.87865      -0.49236
    333.88475       1.13264
    333.89086      -0.24236
    333.89696      -0.49236
    333.90306       0.38264
    333.90917       1.50764
    333.91527       0.50764
    333.92138      -0.24236
    333.92748      -0.24236
    333.93359       1.88264
    333.93969      -1.24236
    333.94579       1.13264
    333.95190      -1.49236
    333.95800       0.00764
    333.96411      -0.36736
    333.97021      -0.49236
    333.97632      -0.74236
    333.98242       0.13264
    333.98852      -1.24236
    333.99463      -1.11736
    334.00073      -0.24236
    334.00684      -0.11736
    334.01294      -1.36736
    334.01905       2.50764
    334.02515       0.13264
    334.03125       1.75764
    334.03736       2.25764
    334.04346       1.75764
    334.04957       0.00764
    334.05567       1.88264
    334.06178      -2.49236
    334.06788       3.88264
    334.07398       0.75764
    334.08009       0.13264
    334.08619       1.25764
    334.09230       0.25764
    334.09840       0.38264
    334.10450       0.13264
    334.11061       0.25764
    334.11671       0.00764
    334.12282      -1.24236
    334.12892       2.00764
    334.13503      -2.24236
    334.14113       0.25764
    334.14723      -0.11736
    334.15334       1.13264
    334.15944      -2.11736
    334.16555       1.25764
    334.17165      -1.61736
    334.17776       1.75764
    334.18386      -1.24236
    334.18996      -0.61736
    334.19607      -1.24236
    334.20217       0.38264
    334.20828      -1.99236
    334.21438       2.13264
    334.22049      -1.99236
    334.22659      -2.11736
    334.23269       2.75764
    334.23880      -2.49236
    334.24490       1.13264
    334.25101      -0.11736
    334.25711       2.38264
    334.26322      -2.24236
    334.26932       2.63264
    334.27542       0.25764
    334.28153       0.38264
    334.28763       1.75764
    334.29374       0.50764
    334.29984       1.50764
    334.30595       2.00764
    334.31205       1.13264
    334.31815      -0.36736
    334.32426       0.63264
    334.33036       0.50764
    334.33647       0.50764
    334.34257      -1.61736
    334.34868       1.38264
    334.35478       0.50764
    334.36088      -0.61736
    334.36699      -0.61736
    334.37309       0.75764
    334.37920       1.38264
    334.38530      -2.36736
    334.39141       2.38264
    334.39751       0.25764
    334.40361       0.25764
    334.40972       1.13264
    334.41582      -1.24236
    334.42193      -0.49236
    334.42803       0.00764
    334.43414       1.38264
    334.44024       1.63264
    334.44634      -1.36736
    334.45245       2.38264
    334.45855      -0.36736
    334.46466       2.50764
    334.47076      -1.24236
    334.47686      -0.74236
    334.48297       1.38264
    334.48907       1.00764
    334.49518      -1.49236
    334.50128       2.13264
    334.50739      -3.61736
    334.51349       1.50764
    334.51959      -0.36736
    334.52570      -0.24236
    334.53180       1.00764
    334.53791      -0.24236
    334.54401      -0.74236
    334.55012       1.38264
    334.55622       0.75764
    334.56232       1.00764
    334.56843      -0.24236
    334.57453       1.88264
    334.58064      -0.49236
    334.58674       2.13264
    334.59285       1.00764
    334.59895       1.38264
    334.60505       0.63264
    334.61116       1.50764
    334.61726       0.38264
    334.62337       2.38264
    334.62947       0.50764
    334.63558       2.13264
    334.64168       2.00764
    334.64778       1.38264
    334.65389       1.00764
    334.65999       1.63264
    334.66610       2.38264
    334.67220       0.13264
    334.67831       3.00764
    334.68441      -1.11736
    334.69051       2.38264
    334.69662       1.25764
    334.70272       2.13264
    334.70883       1.88264
    334.71493       1.50764
    334.72104       0.13264
    334.72714      -0.74236
    334.73324       0.75764
    334.73935      -0.99236
    334.74545      -0.74236
    334.75156      -3.24236
    334.75766       0.00764
    334.76377      -1.11736
    334.76987      -1.61736
    334.77597      -2.49236
    334.78208      -0.61736
    334.78818      -0.86736
    334.79429      -0.24236
    334.80039      -1.61736
    334.80649       1.50764
    334.81260      -1.61736
    334.81870       1.50764
    334.82481      -1.11736
    334.83091      -2.24236
    334.83702       2.13264
    334.84312      -0.74236
    334.84922      -0.49236
    334.85533       0.13264
    334.86143       0.88264
    334.86754       0.13264
    334.87364      -0.11736
    334.87975      -1.49236
    334.88585       0.50764
    334.89195      -0.86736
    334.89806      -0.74236
    334.90416      -1.99236
    334.91027      -0.24236
    334.91637      -1.74236
    334.92248      -2.24236
    334.92858       0.88264
    334.93468      -2.24236
    334.94079       0.13264
    334.94689       0.13264
    334.95300      -1.36736
    334.95910       0.88264
    334.96521      -0.61736
    334.97131      -0.24236
    334.97741       0.13264
    334.98352      -0.36736
    334.98962       0.63264
    334.99573      -2.36736
    335.00183       1.13264
    335.00794      -0.11736
    335.01404      -2.74236
    335.02014       0.13264
    335.02625      -2.61736
    335.03235       0.25764
    335.03846      -2.11736
    335.04456      -0.61736
    335.05067      -0.61736
    335.05677      -1.86736
    335.06287       0.38264
    335.06898      -0.74236
    335.07508      -0.49236
    335.08119      -0.74236
    335.08729      -2.99236
    335.09340       0.00764
    335.09950       1.63264
    335.10560      -3.11736
    335.11171       0.13264
    335.11781      -0.99236
    335.12392      -0.11736
    335.13002       1.25764
    335.13613      -0.36736
    335.14223       1.88264
    335.14833      -1.11736
    335.15444       1.00764
    335.16054      -0.86736
    335.16665       2.00764
    335.17275      -0.11736
    335.17885       0.13264
    335.18496       2.75764
    335.19106      -2.36736
    335.19717       1.75764
    335.20327       1.75764
    335.20938       2.13264
    335.21548       0.63264
    335.22158       0.38264
    335.22769      -0.36736
    335.23379       0.75764
    335.23990       1.00764
    335.24600      -0.11736
    335.25211      -0.74236
    335.25821       1.13264
    335.26431       0.00764
    335.27042      -0.99236
    335.27652       0.13264
    335.28263       0.75764
    335.28873      -0.36736
    335.29484       0.63264
    335.30094       0.00764
    335.30704       0.63264
    335.31315       1.00764
    335.31925      -1.11736
    335.32536       1.88264
    335.33146      -1.24236
    335.33757       0.63264
    335.34367       1.25764
    335.34977       0.13264
    335.35588       1.13264
    335.36198       2.75764
    335.36809      -0.24236
    335.37419       1.50764
    335.38030       0.63264
    335.38640      -1.86736
    335.39250       0.13264
    335.39861       0.13264
    335.40471      -0.61736
    335.41082      -0.24236
    335.41692       0.00764
    335.42303      -1.11736
    335.42913       1.38264
    335.43523       0.63264
    335.44134       1.00764
    335.44744      -0.36736
    335.45355      -1.24236
    335.45965      -1.61736
    335.46576       2.88264
    335.47186      -0.99236
    335.47796       2.25764
    335.48407       1.63264
    335.49017      -0.61736
    335.49628       2.75764
    335.50238       0.13264
    335.50848       0.50764
    335.51459       1.75764
    335.52069       0.38264
    335.52680       0.63264
    335.53290       2.63264
    335.53901      -0.86736
    335.54511       0.75764
    335.55121      -0.74236
    335.55732       1.38264
    335.56342       0.38264
    335.56953       2.75764
    335.57563      -0.49236
    335.58174      -0.61736
    335.58784      -1.36736
    335.59394      -3.36736
    335.60005      -0.24236
    335.60615      -2.11736
    335.61226      -2.99236
    335.61836       0.88264
    335.62447      -1.74236
    335.63057      -1.49236
    335.63667      -0.36736
    335.64278       0.00764
    335.64888      -2.36736
    335.65499      -0.36736
    335.66109       2.13264
    335.66720      -2.74236
    335.67330       2.25764
    335.67940       0.25764
    335.68551      -0.24236
    335.69161       0.25764
    335.69772       0.38264
    335.70382       0.25764
    335.70993       1.25764
    335.71603       0.63264
    335.72213      -0.86736
    335.72824       0.50764
    335.73434      -0.49236
    335.74045      -0.11736
    335.74655       0.00764
    335.75266      -1.86736
    335.75876       0.00764
    335.76486       0.25764
    335.77097      -0.49236
    335.77707       1.50764
    335.78318      -0.11736
    335.78928      -1.49236
    335.79539      -0.11736
    335.80149       0.75764
    335.80759      -3.11736
    335.81370       0.75764
    335.81980      -1.24236
    335.82591      -0.74236
    335.83201      -0.49236
    335.83812      -0.49236
    335.84422      -2.49236
    335.85032       0.88264
    335.85643      -2.49236
    335.86253      -0.11736
    335.86864      -1.11736
    335.87474      -1.11736
    335.88084      -1.86736
    335.88695      -1.86736
    335.89305       0.88264
    335.89916      -0.74236
    335.90526       0.13264
    335.91137       3.00764
    335.91747      -0.99236
    335.92357       0.38264
    335.92968       0.75764
    335.93578      -1.36736
    335.94189      -0.49236
    335.94799      -1.24236
    335.95410       0.38264
    335.96020      -3.24236
    335.96630       0.13264
    335.97241      -0.99236
    335.97851       0.25764
    335.98462       0.63264
    335.99072       0.50764
    335.99683      -2.61736
    336.00293       0.38264
    336.00903      -3.49236
    336.01514       1.25764
    336.02124      -0.74236
    336.02735      -2.99236
    336.03345       1.50764
    336.03956      -1.86736
    336.04566       0.13264
    336.05176      -2.11736
    336.05787      -0.74236
    336.06397      -0.61736
    336.07008       0.00764
    336.07618      -1.61736
    336.08229      -1.61736
    336.08839      -1.61736
    336.09449      -0.11736
    336.10060      -2.11736
    336.10670       1.75764
    336.11281      -0.36736
    336.11891       1.75764
    336.12502      -0.11736
    336.13112      -0.61736
    336.13722       0.63264
    336.14333       0.63264
    336.14943      -1.11736
    336.15554       0.38264
    336.16164      -2.24236
    336.16775       2.38264
    336.17385      -0.86736
    336.17995       1.50764
    336.18606       1.25764
    336.19216       0.88264
    336.19827       1.75764
    336.20437       1.25764
    336.21047       0.63264
    336.21658      -0.61736
    336.22268       2.63264
    336.22879       0.00764
    336.23489       1.88264
    336.24100      -0.11736
    336.24710       2.00764
    336.25320       0.00764
    336.25931       0.88264
    336.26541       0.63264
    336.27152       0.75764
    336.27762       0.50764
    336.28373      -1.61736
    336.28983       0.00764
    336.29593       0.88264
    336.30204       0.13264
    336.30814      -0.49236
    336.31425       0.88264
    336.32035      -0.11736
    336.32646      -0.11736
    336.33256       0.88264
    336.33866      -0.49236
    336.34477       0.00764
    336.35087       1.00764
    336.35698      -0.11736
    336.36308       0.63264
    336.36919       0.88264
    336.37529       0.38264
    336.38139       0.13264
    336.38750       0.75764
    336.39360      -1.11736
    336.39971       3.00764
    336.40581      -0.36736
    336.41192       0.88264
    336.41802      -0.11736
    336.42412      -1.11736
    336.43023       1.50764
    336.43633       1.00764
    336.44244       0.63264
    336.44854       1.63264
    336.45465       0.38264
    336.46075       2.13264
    336.46685       1.00764
    336.47296       0.38264
    336.47906       1.13264
    336.48517      -1.11736
    336.49127       0.25764
    336.49738       0.50764
    336.50348      -2.61736
    336.50958       1.50764
    336.51569      -3.11736
    336.52179       0.50764
    336.52790      -0.11736
    336.53400       0.88264
    336.54010       0.63264
    336.54621       0.63264
    336.55231      -0.11736
    336.55842      -0.74236
    336.56452       0.75764
    336.57063       1.25764
    336.57673      -1.99236
    336.58283       1.50764
    336.58894       0.00764
    336.59504       4.50764
    336.60115       0.00764
    336.60725       0.75764
    336.61336       1.25764
    336.61946       1.00764
    336.62556      -0.99236
    336.63167       3.88264
    336.63777       0.00764
    336.64388       1.63264
    336.64998       0.38264
    336.65609       1.25764
    336.66219      -0.11736
    336.66829      -1.36736
    336.67440       3.00764
    336.68050      -0.11736
    336.68661       1.88264
    336.69271      -0.74236
    336.69882      -0.49236
    336.70492       0.88264
    336.71102      -1.49236
    336.71713      -0.99236
    336.72323       2.25764
    336.72934       0.00764
    336.73544       1.50764
    336.74155       0.00764
    336.74765      -0.36736
    336.75375       0.00764
    336.75986      -1.74236
    336.76596       0.75764
    336.77207      -0.11736
    336.77817      -3.74236
    336.78428       0.00764
    336.79038      -1.24236
    336.79648      -1.74236
    336.80259      -0.36736
    336.80869       0.25764
    336.81480      -2.36736
    336.82090      -0.11736
    336.82701      -1.74236
    336.83311       1.50764
    336.83921       0.38264
    336.84532      -0.86736
    336.85142       1.00764
    336.85753      -0.74236
    336.86363       1.00764
    336.86974       0.50764
    336.87584       0.63264
    336.88194      -0.24236
    336.88805       1.25764
    336.89415       1.38264
    336.90026      -0.74236
    336.90636       2.38264
    336.91246      -1.36736
    336.91857       0.00764
    336.92467       1.50764
    336.93078      -0.61736
    336.93688      -0.61736
    336.94299       1.63264
    336.94909      -1.61736
    336.95519       0.88264
    336.96130      -0.24236
    336.96740       0.63264
    336.97351       0.50764
    336.97961      -0.61736
    336.98572       0.25764
    336.99182       0.25764
    336.99792       1.50764
    337.00403       0.25764
    337.01013       1.38264
    337.01624       0.75764
    337.02234       0.63264
    337.02845      -0.36736
    337.03455      -1.24236
    337.04065       3.13264
    337.04676      -0.86736
    337.05286      -0.99236
    337.05897       0.13264
    337.06507      -1.24236
    337.07118       0.88264
    337.07728       1.13264
    337.08338      -2.24236
    337.08949       1.88264
    337.09559      -1.61736
[truncated: 27,132,389 more chars]
