# Supplementary material for: Solvent Controlled Generation of Spin Active Polarons in Two-Dimensional Material under UV Light Irradiation
Source: J Am Chem Soc. 2024 May 2;146(22):15010–8. doi: 10.1021/jacs.3c13296 (PMC11157526; doi:10.1021/jacs.3c13296)
Supplement: Supplementary file 1 — ja3c13296_si_001.zip [file ja3c13296_si_001.zip › Data_archive/EPR-raw-data/Figure-2b-RAW-data.txt]

waves=60 length=8192 data=CH1/2 
title= ~
sample= GF dispersed in acetone, T = 90K
comment= Sequence: CH1 data Wave 1-5 under dark, data Wave 6-20 under light, data Wave 21-60 in dark
date= 2022/04/28~15:23
cf325.000 st30.00 rmfirst fq100.00 md0.5x1
am2.00x100 tc0.03 uF9075.847000 MHz uP0.99800    mW 
accumu= 1
===== CH1 data Wave No.1 ===== 
mT            Intensity 
    300.00000      15.52795
    300.00610      16.27795
    300.01221      15.52795
    300.01831      14.27795
    300.02442      13.65295
    300.03052      13.02795
    300.03663      13.40295
    300.04273      11.02795
    300.04883      11.52795
    300.05494       9.52795
    300.06104       9.52795
    300.06715      10.02795
    300.07325      10.27795
    300.07936      11.40295
    300.08546      10.40295
    300.09156       9.40295
    300.09767      12.27795
    300.10377      10.15295
    300.10988      10.40295
    300.11598       9.77795
    300.12209      10.90295
    300.12819      14.15295
    300.13429      12.65295
    300.14040      15.15295
    300.14650      14.02795
    300.15261      14.40295
    300.15871      14.77795
    300.16482      12.90295
    300.17092      16.27795
    300.17702      16.65295
    300.18313      15.65295
    300.18923      16.40295
    300.19534      15.52795
    300.20144      18.02795
    300.20754      16.15295
    300.21365      17.65295
    300.21975      18.90295
    300.22586      21.02795
    300.23196      22.15295
    300.23807      22.27795
    300.24417      22.27795
    300.25027      23.65295
    300.25638      23.65295
    300.26248      24.90295
    300.26859      23.40295
    300.27469      26.15295
    300.28080      26.40295
    300.28690      25.27795
    300.29300      27.15295
    300.29911      27.77795
    300.30521      28.40295
    300.31132      28.15295
    300.31742      29.40295
    300.32353      30.90295
    300.32963      31.65295
    300.33573      32.65295
    300.34184      35.15295
    300.34794      33.02795
    300.35405      33.15295
    300.36015      32.65295
    300.36626      35.40295
    300.37236      35.15295
    300.37846      35.02795
    300.38457      33.27795
    300.39067      32.65295
    300.39678      32.40295
    300.40288      30.65295
    300.40899      29.52795
    300.41509      29.52795
    300.42119      27.52795
    300.42730      25.40295
    300.43340      27.02795
    300.43951      24.52795
    300.44561      26.02795
    300.45172      26.15295
    300.45782      24.65295
    300.46392      26.15295
    300.47003      24.15295
    300.47613      24.15295
    300.48224      24.02795
    300.48834      23.40295
    300.49445      24.15295
    300.50055      24.27795
    300.50665      25.40295
    300.51276      24.52795
    300.51886      24.27795
    300.52497      24.27795
    300.53107      24.27795
    300.53717      22.77795
    300.54328      22.77795
    300.54938      18.77795
    300.55549      18.90295
    300.56159      18.27795
    300.56770      17.52795
    300.57380      18.27795
    300.57990      17.90295
    300.58601      18.40295
    300.59211      19.02795
    300.59822      17.52795
    300.60432      19.52795
    300.61043      18.77795
    300.61653      20.02795
    300.62263      18.90295
    300.62874      19.90295
    300.63484      19.40295
    300.64095      20.65295
    300.64705      22.15295
    300.65316      20.27795
    300.65926      21.52795
    300.66536      23.02795
    300.67147      19.40295
    300.67757      20.27795
    300.68368      19.65295
    300.68978      19.77795
    300.69589      21.02795
    300.70199      17.90295
    300.70809      20.40295
    300.71420      18.27795
    300.72030      19.52795
    300.72641      17.77795
    300.73251      16.52795
    300.73862      18.52795
    300.74472      16.77795
    300.75082      15.27795
    300.75693      14.02795
    300.76303      11.40295
    300.76914      13.27795
    300.77524       8.27795
    300.78135      10.15295
    300.78745       8.40295
    300.79355       4.52795
    300.79966       5.77795
    300.80576       3.02795
    300.81187       4.77795
    300.81797       3.77795
    300.82408       2.90295
    300.83018       3.52795
    300.83628       2.77795
    300.84239       4.40295
    300.84849       4.90295
    300.85460       6.65295
    300.86070       7.27795
    300.86681       5.65295
    300.87291       4.52795
    300.87901       3.27795
    300.88512       4.15295
    300.89122       1.27795
    300.89733       4.27795
    300.90343       4.02795
    300.90953       4.77795
    300.91564       4.02795
    300.92174       4.52795
    300.92785       2.27795
    300.93395       3.77795
    300.94006       1.65295
    300.94616       3.15295
    300.95226       2.27795
    300.95837       2.27795
    300.96447       1.65295
    300.97058       1.40295
    300.97668       1.27795
    300.98279      -0.47205
    300.98889       0.77795
    300.99499       0.27795
    301.00110       2.02795
    301.00720       1.02795
    301.01331       1.40295
    301.01941       2.52795
    301.02552       0.65295
    301.03162       3.65295
    301.03772       3.77795
    301.04383       8.15295
    301.04993       7.65295
    301.05604       7.52795
    301.06214      12.15295
    301.06825      11.52795
    301.07435      15.65295
    301.08045      17.27795
    301.08656      17.77795
    301.09266      20.27795
    301.09877      20.77795
    301.10487      21.02795
    301.11098      23.77795
    301.11708      21.02795
    301.12318      26.02795
    301.12929      23.52795
    301.13539      23.65295
    301.14150      25.27795
    301.14760      24.02795
    301.15371      25.02795
    301.15981      21.65295
    301.16591      23.52795
    301.17202      24.27795
    301.17812      21.02795
    301.18423      21.65295
    301.19033      22.52795
    301.19644      23.65295
    301.20254      21.90295
    301.20864      19.77795
    301.21475      21.77795
    301.22085      19.40295
    301.22696      21.40295
    301.23306      21.40295
    301.23916      20.52795
    301.24527      21.65295
    301.25137      21.02795
    301.25748      24.15295
    301.26358      22.02795
    301.26969      24.77795
    301.27579      25.65295
    301.28189      25.02795
    301.28800      25.27795
    301.29410      25.52795
    301.30021      24.52795
    301.30631      22.40295
    301.31242      21.90295
    301.31852      20.77795
    301.32462      20.77795
    301.33073      19.02795
    301.33683      20.90295
    301.34294      21.02795
    301.34904      21.90295
    301.35515      21.02795
    301.36125      21.65295
    301.36735      18.77795
    301.37346      18.90295
    301.37956      19.52795
    301.38567      17.15295
    301.39177      18.65295
    301.39788      18.65295
    301.40398      18.15295
    301.41008      20.27795
    301.41619      19.40295
    301.42229      18.52795
    301.42840      18.52795
    301.43450      17.40295
    301.44061      16.40295
    301.44671      16.27795
    301.45281      16.02795
    301.45892      15.65295
    301.46502      15.40295
    301.47113      13.90295
    301.47723      16.65295
    301.48334      17.02795
    301.48944      15.40295
    301.49554      15.02795
    301.50165      15.02795
    301.50775      16.52795
    301.51386      15.15295
    301.51996      14.65295
    301.52607      13.27795
    301.53217      14.52795
    301.53827      14.27795
    301.54438      13.15295
    301.55048      15.27795
    301.55659      15.77795
    301.56269      14.65295
    301.56880      15.27795
    301.57490      13.90295
    301.58100      13.15295
    301.58711      13.15295
    301.59321      10.52795
    301.59932      14.02795
    301.60542      11.77795
    301.61152      11.65295
    301.61763      12.52795
    301.62373      10.65295
    301.62984      13.27795
    301.63594      13.77795
    301.64205      14.65295
    301.64815      16.02795
    301.65425      14.65295
    301.66036      16.77795
    301.66646      15.52795
    301.67257      17.02795
    301.67867      17.15295
    301.68478      16.52795
    301.69088      18.15295
    301.69698      16.52795
    301.70309      17.27795
    301.70919      18.90295
    301.71530      17.77795
    301.72140      17.77795
    301.72751      18.15295
    301.73361      19.77795
    301.73971      18.15295
    301.74582      18.40295
    301.75192      18.52795
    301.75803      18.15295
    301.76413      21.40295
    301.77024      19.02795
    301.77634      20.77795
    301.78244      21.40295
    301.78855      20.90295
    301.79465      20.52795
    301.80076      19.27795
    301.80686      21.40295
    301.81297      23.27795
    301.81907      21.90295
    301.82517      23.65295
    301.83128      22.90295
    301.83738      25.52795
    301.84349      23.15295
    301.84959      23.15295
    301.85570      22.40295
    301.86180      23.40295
    301.86790      21.02795
    301.87401      21.15295
    301.88011      18.90295
    301.88622      20.52795
    301.89232      18.77795
    301.89843      17.52795
    301.90453      17.40295
    301.91063      18.90295
    301.91674      17.77795
    301.92284      15.52795
    301.92895      17.52795
    301.93505      16.02795
    301.94115      17.65295
    301.94726      15.27795
    301.95336      19.65295
    301.95947      16.52795
    301.96557      17.90295
    301.97168      17.02795
    301.97778      17.02795
    301.98388      17.15295
    301.98999      14.77795
    301.99609      15.52795
    302.00220      13.90295
    302.00830      12.27795
    302.01441      12.65295
    302.02051      11.52795
    302.02661      11.52795
    302.03272       9.52795
    302.03882       7.90295
    302.04493      11.15295
    302.05103       9.77795
    302.05714       8.77795
    302.06324       9.52795
    302.06934       7.27795
    302.07545      10.77795
    302.08155       7.02795
    302.08766       7.77795
    302.09376       6.27795
    302.09987       5.40295
    302.10597       7.52795
    302.11207       5.65295
    302.11818       8.27795
    302.12428       7.52795
    302.13039       6.65295
    302.13649       9.52795
    302.14260       9.77795
    302.14870      12.52795
    302.15480      11.02795
    302.16091      11.27795
    302.16701      14.02795
    302.17312      13.15295
    302.17922      15.15295
    302.18533      15.90295
    302.19143      14.65295
    302.19753      16.27795
    302.20364      15.77795
    302.20974      16.27795
    302.21585      14.40295
    302.22195      14.15295
    302.22806      14.15295
    302.23416      12.02795
    302.24026      13.65295
    302.24637      11.15295
    302.25247      14.90295
    302.25858      14.27795
    302.26468      13.65295
    302.27079      15.65295
    302.27689      16.52795
    302.28299      18.77795
    302.28910      19.15295
    302.29520      18.90295
    302.30131      19.02795
    302.30741      21.15295
    302.31351      24.15295
    302.31962      23.65295
    302.32572      24.27795
    302.33183      25.77795
    302.33793      27.52795
    302.34404      28.15295
    302.35014      27.52795
    302.35624      29.65295
    302.36235      28.27795
    302.36845      28.65295
    302.37456      29.40295
    302.38066      30.40295
    302.38677      31.27795
    302.39287      30.90295
    302.39897      29.90295
    302.40508      32.77795
    302.41118      31.77795
    302.41729      32.52795
    302.42339      29.02795
    302.42950      30.77795
    302.43560      29.27795
    302.44170      29.52795
    302.44781      31.52795
    302.45391      27.15295
    302.46002      28.15295
    302.46612      27.77795
    302.47223      27.15295
    302.47833      26.90295
    302.48443      23.15295
    302.49054      27.02795
    302.49664      22.02795
    302.50275      24.77795
    302.50885      22.90295
    302.51496      23.40295
    302.52106      23.90295
    302.52716      22.77795
    302.53327      23.77795
    302.53937      23.65295
    302.54548      24.27795
    302.55158      27.27795
    302.55769      25.40295
    302.56379      28.02795
    302.56989      28.27795
    302.57600      28.15295
    302.58210      29.90295
    302.58821      28.52795
    302.59431      29.40295
    302.60042      27.90295
    302.60652      27.90295
    302.61262      27.02795
    302.61873      24.27795
    302.62483      25.65295
    302.63094      23.27795
    302.63704      20.52795
    302.64314      21.15295
    302.64925      17.52795
    302.65535      19.65295
    302.66146      16.40295
    302.66756      17.52795
    302.67367      17.77795
    302.67977      16.27795
    302.68587      17.90295
    302.69198      17.15295
    302.69808      18.02795
    302.70419      17.27795
    302.71029      16.90295
    302.71640      22.02795
    302.72250      19.15295
    302.72860      21.90295
    302.73471      23.27795
    302.74081      22.77795
    302.74692      22.90295
    302.75302      23.02795
    302.75913      24.52795
    302.76523      24.15295
    302.77133      23.90295
    302.77744      24.15295
    302.78354      23.27795
    302.78965      22.52795
    302.79575      23.90295
    302.80186      21.90295
    302.80796      22.77795
    302.81406      20.77795
    302.82017      20.52795
    302.82627      18.02795
    302.83238      16.27795
    302.83848      17.90295
    302.84459      16.02795
    302.85069      15.27795
    302.85679      16.90295
    302.86290      17.27795
    302.86900      20.52795
    302.87511      18.27795
    302.88121      20.77795
    302.88732      19.40295
    302.89342      19.90295
    302.89952      18.40295
    302.90563      18.02795
    302.91173      19.27795
    302.91784      18.90295
    302.92394      19.52795
    302.93005      19.40295
    302.93615      20.27795
    302.94225      21.02795
    302.94836      23.77795
    302.95446      24.65295
    302.96057      24.40295
    302.96667      23.02795
    302.97277      24.52795
    302.97888      24.52795
    302.98498      23.77795
    302.99109      24.40295
    302.99719      23.27795
    303.00330      23.27795
    303.00940      23.27795
    303.01550      23.27795
    303.02161      21.02795
    303.02771      19.77795
    303.03382      18.77795
    303.03992      18.77795
    303.04603      18.02795
    303.05213      16.90295
    303.05823      17.90295
    303.06434      16.77795
    303.07044      19.52795
    303.07655      17.90295
    303.08265      20.02795
    303.08876      19.52795
    303.09486      18.52795
    303.10096      21.27795
    303.10707      21.02795
    303.11317      21.15295
    303.11928      22.90295
    303.12538      20.15295
    303.13149      22.77795
    303.13759      22.77795
    303.14369      22.15295
    303.14980      25.27795
    303.15590      25.27795
    303.16201      28.15295
    303.16811      27.65295
    303.17422      27.77795
    303.18032      29.40295
    303.18642      27.65295
    303.19253      29.65295
    303.19863      27.77795
    303.20474      29.65295
    303.21084      32.52795
    303.21695      30.27795
    303.22305      31.90295
    303.22915      30.52795
    303.23526      34.40295
    303.24136      33.02795
    303.24747      33.15295
    303.25357      33.02795
    303.25968      31.27795
    303.26578      30.77795
    303.27188      30.90295
    303.27799      30.02795
    303.28409      34.15295
    303.29020      28.27795
    303.29630      28.65295
    303.30241      26.65295
    303.30851      27.40295
    303.31461      26.65295
    303.32072      27.15295
    303.32682      26.90295
    303.33293      27.27795
    303.33903      30.15295
    303.34513      29.40295
    303.35124      29.52795
    303.35734      30.65295
    303.36345      32.52795
    303.36955      31.52795
    303.37566      32.90295
    303.38176      31.02795
    303.38786      31.02795
    303.39397      30.27795
    303.40007      29.02795
    303.40618      27.65295
    303.41228      28.40295
    303.41839      25.40295
    303.42449      27.52795
    303.43059      26.52795
    303.43670      27.15295
    303.44280      26.40295
    303.44891      27.02795
    303.45501      27.77795
    303.46112      26.90295
    303.46722      27.27795
    303.47332      28.65295
    303.47943      29.40295
    303.48553      28.65295
    303.49164      28.77795
    303.49774      28.52795
    303.50385      29.90295
    303.50995      29.02795
    303.51605      29.52795
    303.52216      28.52795
    303.52826      28.52795
    303.53437      28.65295
    303.54047      27.15295
    303.54658      26.52795
    303.55268      24.77795
    303.55878      25.15295
    303.56489      23.77795
    303.57099      21.52795
    303.57710      22.77795
    303.58320      22.02795
    303.58931      22.52795
    303.59541      22.15295
    303.60151      20.90295
    303.60762      22.77795
    303.61372      20.77795
    303.61983      19.52795
    303.62593      19.65295
    303.63204      17.27795
    303.63814      21.52795
    303.64424      19.65295
    303.65035      21.27795
    303.65645      21.52795
    303.66256      19.52795
    303.66866      23.65295
    303.67476      20.02795
    303.68087      23.27795
    303.68697      23.40295
    303.69308      23.27795
    303.69918      26.40295
    303.70529      25.52795
    303.71139      27.52795
    303.71749      26.65295
    303.72360      25.02795
    303.72970      25.77795
    303.73581      23.27795
    303.74191      23.90295
    303.74802      24.40295
    303.75412      21.65295
    303.76022      25.40295
    303.76633      23.90295
    303.77243      25.52795
    303.77854      24.52795
    303.78464      23.52795
    303.79075      23.40295
    303.79685      23.15295
    303.80295      23.40295
    303.80906      22.77795
    303.81516      21.40295
    303.82127      21.77795
    303.82737      19.27795
    303.83348      19.15295
    303.83958      16.90295
    303.84568      16.52795
    303.85179      16.65295
    303.85789      15.02795
    303.86400      17.40295
    303.87010      15.90295
    303.87621      16.77795
    303.88231      15.15295
    303.88841      14.77795
    303.89452      13.02795
    303.90062      14.90295
    303.90673      14.52795
    303.91283      14.40295
    303.91894      15.02795
    303.92504      16.15295
    303.93114      16.02795
    303.93725      17.27795
    303.94335      18.65295
    303.94946      20.52795
    303.95556      18.52795
    303.96167      16.27795
    303.96777      15.90295
    303.97387      15.52795
    303.97998      14.15295
    303.98608      14.40295
    303.99219      15.90295
    303.99829      14.40295
    304.00440      13.52795
    304.01050      12.90295
    304.01660      13.77795
    304.02271      14.77795
    304.02881      16.77795
    304.03492      16.65295
    304.04102      16.65295
    304.04712      15.90295
    304.05323      14.52795
    304.05933      13.40295
    304.06544      13.27795
    304.07154      11.90295
    304.07765      10.02795
    304.08375      11.27795
    304.08985      11.90295
    304.09596      11.40295
    304.10206      12.40295
    304.10817      10.65295
    304.11427      13.90295
    304.12038      12.27795
    304.12648      12.40295
    304.13258      13.27795
    304.13869      12.15295
    304.14479      13.65295
    304.15090      10.40295
    304.15700      12.15295
    304.16311      12.90295
    304.16921      11.77795
    304.17531      13.27795
    304.18142      12.77795
    304.18752      15.40295
    304.19363      14.77795
    304.19973      14.77795
    304.20584      17.52795
    304.21194      17.15295
    304.21804      16.65295
    304.22415      17.65295
    304.23025      17.15295
    304.23636      19.27795
    304.24246      18.77795
    304.24857      20.15295
    304.25467      21.52795
    304.26077      22.52795
    304.26688      24.02795
    304.27298      22.90295
    304.27909      25.27795
    304.28519      21.02795
    304.29130      22.27795
    304.29740      22.02795
    304.30350      21.15295
    304.30961      20.65295
    304.31571      20.40295
    304.32182      18.52795
    304.32792      19.90295
    304.33403      18.65295
    304.34013      18.27795
    304.34623      14.52795
    304.35234      16.77795
    304.35844      15.52795
    304.36455      16.52795
    304.37065      14.02795
    304.37675      13.77795
    304.38286      12.90295
    304.38896      13.52795
    304.39507      12.77795
    304.40117      13.15295
    304.40728      13.02795
    304.41338      12.65295
    304.41948      14.77795
    304.42559      14.15295
    304.43169      14.27795
    304.43780      12.77795
    304.44390      11.15295
    304.45001      11.52795
    304.45611      12.65295
    304.46221      12.65295
    304.46832      13.02795
    304.47442      13.52795
    304.48053      15.02795
    304.48663      15.90295
    304.49274      17.65295
    304.49884      17.15295
    304.50494      21.27795
    304.51105      22.02795
    304.51715      21.65295
    304.52326      20.52795
    304.52936      22.52795
    304.53547      21.65295
    304.54157      21.52795
    304.54767      19.27795
    304.55378      19.65295
    304.55988      20.90295
    304.56599      19.40295
    304.57209      21.27795
    304.57820      20.15295
    304.58430      18.77795
    304.59040      20.15295
    304.59651      20.40295
    304.60261      17.40295
    304.60872      17.15295
    304.61482      18.27795
    304.62093      19.02795
    304.62703      18.02795
    304.63313      18.15295
    304.63924      17.15295
    304.64534      16.27795
    304.65145      18.65295
    304.65755      17.02795
    304.66366      17.65295
    304.66976      18.27795
    304.67586      16.15295
    304.68197      17.65295
    304.68807      15.90295
    304.69418      14.27795
    304.70028      11.65295
    304.70639      11.15295
    304.71249      11.77795
    304.71859      10.65295
    304.72470      10.77795
    304.73080       8.40295
    304.73691      11.02795
    304.74301      11.77795
    304.74911      13.02795
    304.75522      14.52795
    304.76132      14.77795
    304.76743      15.65295
    304.77353      18.27795
    304.77964      17.65295
    304.78574      19.77795
    304.79184      20.02795
    304.79795      18.90295
    304.80405      20.40295
    304.81016      19.65295
    304.81626      20.90295
    304.82237      20.65295
    304.82847      21.02795
    304.83457      21.90295
    304.84068      21.15295
    304.84678      20.15295
    304.85289      20.02795
    304.85899      20.65295
    304.86510      19.52795
    304.87120      18.65295
    304.87730      18.40295
    304.88341      18.65295
    304.88951      16.90295
    304.89562      16.65295
    304.90172      16.02795
    304.90783      16.52795
    304.91393      16.27795
    304.92003      16.52795
    304.92614      15.40295
    304.93224      16.02795
    304.93835      13.27795
    304.94445      12.90295
    304.95056      11.27795
    304.95666       9.65295
    304.96276       9.90295
    304.96887       8.65295
    304.97497       8.52795
    304.98108       8.40295
    304.98718       9.02795
    304.99329       8.90295
    304.99939       8.77795
    305.00549      12.52795
    305.01160      11.02795
    305.01770      13.27795
    305.02381      15.15295
    305.02991      13.77795
    305.03602      18.15295
    305.04212      16.52795
    305.04822      18.52795
    305.05433      16.40295
    305.06043      18.52795
    305.06654      18.77795
    305.07264      18.02795
    305.07874      18.15295
    305.08485      17.27795
    305.09095      16.52795
    305.09706      20.27795
    305.10316      17.27795
    305.10927      18.77795
    305.11537      18.02795
    305.12147      16.90295
    305.12758      17.40295
    305.13368      18.65295
    305.13979      17.40295
    305.14589      18.02795
    305.15200      16.15295
    305.15810      20.02795
    305.16420      18.27795
    305.17031      22.52795
    305.17641      22.52795
    305.18252      23.02795
    305.18862      25.15295
    305.19473      23.77795
    305.20083      27.77795
    305.20693      24.65295
    305.21304      26.40295
    305.21914      26.15295
    305.22525      25.77795
    305.23135      26.15295
    305.23746      25.90295
    305.24356      27.02795
    305.24966      29.65295
    305.25577      29.90295
    305.26187      30.52795
    305.26798      32.40295
    305.27408      32.27795
    305.28019      33.40295
    305.28629      33.15295
    305.29239      32.52795
    305.29850      30.90295
    305.30460      31.15295
    305.31071      30.90295
    305.31681      29.52795
    305.32292      29.77795
    305.32902      29.02795
    305.33512      29.52795
    305.34123      29.15295
    305.34733      30.65295
    305.35344      30.02795
    305.35954      29.65295
    305.36565      29.90295
    305.37175      29.27795
    305.37785      31.77795
    305.38396      29.65295
    305.39006      30.52795
    305.39617      28.65295
    305.40227      30.02795
    305.40838      28.90295
    305.41448      29.27795
    305.42058      27.77795
    305.42669      27.77795
    305.43279      25.15295
    305.43890      25.02795
    305.44500      23.90295
    305.45110      23.77795
    305.45721      21.40295
    305.46331      20.52795
    305.46942      21.77795
    305.47552      20.77795
    305.48163      19.65295
    305.48773      18.52795
    305.49383      18.27795
    305.49994      18.65295
    305.50604      18.15295
    305.51215      18.02795
    305.51825      17.65295
    305.52436      18.40295
    305.53046      16.52795
    305.53656      16.52795
    305.54267      19.27795
    305.54877      17.52795
    305.55488      19.52795
    305.56098      19.40295
    305.56709      18.77795
    305.57319      20.77795
    305.57929      16.65295
    305.58540      17.90295
    305.59150      17.40295
    305.59761      16.02795
    305.60371      17.65295
    305.60982      14.65295
    305.61592      17.02795
    305.62202      14.52795
    305.62813      13.52795
    305.63423      14.77795
    305.64034      14.40295
    305.64644      17.52795
    305.65255      15.65295
    305.65865      17.40295
    305.66475      18.77795
    305.67086      16.65295
    305.67696      20.02795
    305.68307      17.77795
    305.68917      21.65295
    305.69528      20.02795
    305.70138      20.15295
    305.70748      21.52795
    305.71359      21.27795
    305.71969      20.52795
    305.72580      22.27795
    305.73190      22.77795
    305.73801      25.65295
    305.74411      24.40295
    305.75021      25.65295
    305.75632      23.90295
    305.76242      25.15295
    305.76853      27.65295
    305.77463      26.77795
    305.78073      26.15295
    305.78684      27.90295
    305.79294      28.90295
    305.79905      29.52795
    305.80515      29.27795
    305.81126      29.27795
    305.81736      29.40295
    305.82346      28.52795
    305.82957      26.40295
    305.83567      25.77795
    305.84178      24.52795
    305.84788      24.77795
    305.85399      23.27795
    305.86009      22.15295
    305.86619      22.02795
    305.87230      21.27795
    305.87840      20.27795
    305.88451      19.65295
    305.89061      18.77795
    305.89672      19.40295
    305.90282      16.77795
    305.90892      16.15295
    305.91503      15.65295
    305.92113      14.65295
    305.92724      13.90295
    305.93334      13.27795
    305.93945      12.90295
    305.94555      14.15295
    305.95165      12.02795
    305.95776      13.27795
    305.96386      10.27795
    305.96997      12.15295
    305.97607      10.65295
    305.98218      10.15295
    305.98828      12.27795
    305.99438       9.90295
    306.00049      12.27795
    306.00659      12.27795
    306.01270      11.52795
    306.01880      12.15295
    306.02491      11.15295
    306.03101      12.77795
    306.03711      12.90295
    306.04322      11.65295
    306.04932      14.65295
    306.05543      12.40295
    306.06153      12.77795
    306.06764      10.90295
    306.07374      11.77795
    306.07984      12.65295
    306.08595      12.27795
    306.09205      14.52795
    306.09816      16.40295
    306.10426      18.02795
    306.11037      18.15295
    306.11647      18.15295
    306.12257      22.02795
    306.12868      21.40295
    306.13478      23.52795
    306.14089      25.52795
    306.14699      26.65295
    306.15309      28.27795
    306.15920      29.02795
    306.16530      31.52795
    306.17141      34.77795
    306.17751      36.02795
    306.18362      38.52795
    306.18972      38.90295
    306.19582      39.90295
    306.20193      40.65295
    306.20803      40.27795
    306.21414      41.52795
    306.22024      42.27795
    306.22635      41.27795
    306.23245      39.02795
    306.23855      37.65295
    306.24466      39.77795
    306.25076      34.77795
    306.25687      33.65295
    306.26297      33.90295
    306.26908      30.90295
    306.27518      31.40295
    306.28128      27.77795
    306.28739      27.90295
    306.29349      29.52795
    306.29960      27.52795
    306.30570      26.15295
    306.31181      23.27795
    306.31791      21.40295
    306.32401      19.15295
    306.33012      17.65295
    306.33622      17.90295
    306.34233      14.90295
    306.34843      15.90295
    306.35454      16.27795
    306.36064      13.15295
    306.36674      13.65295
    306.37285      13.90295
    306.37895      14.02795
    306.38506      11.15295
    306.39116      12.02795
    306.39727      11.90295
    306.40337      10.15295
    306.40947      11.15295
    306.41558       7.90295
    306.42168       8.02795
    306.42779       7.27795
    306.43389       9.52795
    306.44000       9.27795
    306.44610       9.27795
    306.45220       8.77795
    306.45831       7.90295
    306.46441       8.15295
    306.47052       7.90295
    306.47662       6.65295
    306.48272       6.15295
    306.48883       5.77795
    306.49493       6.77795
    306.50104       6.65295
    306.50714       9.02795
    306.51325       7.90295
    306.51935       8.77795
    306.52545      11.52795
    306.53156       9.52795
    306.53766      10.77795
    306.54377      10.40295
    306.54987       9.65295
    306.55598       9.90295
    306.56208       8.27795
    306.56818       8.65295
    306.57429       8.15295
    306.58039       7.52795
    306.58650       7.77795
    306.59260       3.77795
    306.59871       6.15295
    306.60481       5.02795
    306.61091       4.40295
    306.61702       2.77795
    306.62312       3.90295
    306.62923       8.27795
    306.63533       5.77795
    306.64144       8.27795
    306.64754       9.15295
    306.65364       8.15295
    306.65975      10.65295
    306.66585      11.02795
    306.67196      11.02795
    306.67806      13.15295
    306.68417      12.02795
    306.69027      16.15295
    306.69637      15.40295
    306.70248      16.77795
    306.70858      18.02795
    306.71469      15.77795
    306.72079      19.15295
    306.72690      16.02795
    306.73300      18.77795
    306.73910      17.90295
    306.74521      18.65295
    306.75131      21.65295
    306.75742      20.40295
    306.76352      22.77795
    306.76963      22.27795
    306.77573      24.52795
    306.78183      25.52795
    306.78794      25.65295
    306.79404      28.90295
    306.80015      28.27795
    306.80625      29.77795
    306.81236      29.02795
    306.81846      29.27795
    306.82456      29.65295
    306.83067      29.15295
    306.83677      30.40295
    306.84288      31.90295
    306.84898      31.77795
    306.85508      31.40295
    306.86119      32.02795
    306.86729      32.90295
    306.87340      32.77795
    306.87950      32.65295
    306.88561      32.90295
    306.89171      32.65295
    306.89781      31.77795
    306.90392      31.52795
    306.91002      31.52795
    306.91613      31.90295
    306.92223      31.02795
    306.92834      30.15295
    306.93444      31.15295
    306.94054      28.65295
    306.94665      30.02795
    306.95275      30.90295
    306.95886      28.52795
    306.96496      28.90295
    306.97107      27.90295
    306.97717      25.02795
    306.98327      27.27795
    306.98938      22.90295
    306.99548      24.02795
    307.00159      20.77795
    307.00769      18.52795
    307.01380      17.65295
    307.01990      16.65295
    307.02600      14.90295
    307.03211      14.40295
    307.03821      12.15295
    307.04432      12.90295
    307.05042       7.65295
    307.05653       9.40295
    307.06263       8.40295
    307.06873       8.77795
    307.07484       8.65295
    307.08094       7.27795
    307.08705       8.77795
    307.09315       7.40295
    307.09926       4.90295
    307.10536       6.90295
    307.11146       4.40295
    307.11757       6.40295
    307.12367       5.52795
    307.12978       6.40295
    307.13588       7.65295
    307.14199       6.40295
    307.14809       4.52795
    307.15419       7.15295
    307.16030       6.40295
    307.16640       9.02795
    307.17251      10.02795
    307.17861      11.77795
    307.18471      10.15295
    307.19082      10.40295
    307.19692      11.52795
    307.20303      11.27795
    307.20913      11.90295
    307.21524      12.15295
    307.22134      10.77795
    307.22744      14.77795
    307.23355      13.40295
    307.23965      16.15295
    307.24576      14.27795
    307.25186      14.02795
    307.25797      15.27795
    307.26407      13.77795
    307.27017      17.90295
    307.27628      18.77795
    307.28238      20.65295
    307.28849      18.52795
    307.29459      17.65295
    307.30070      18.40295
    307.30680      17.90295
    307.31290      16.65295
    307.31901      16.15295
    307.32511      14.77795
    307.33122      14.40295
    307.33732      11.02795
    307.34343      10.65295
    307.34953      10.77795
    307.35563      11.15295
    307.36174      10.52795
    307.36784       9.90295
    307.37395      10.27795
    307.38005      10.15295
    307.38616       9.52795
    307.39226      11.15295
    307.39836      12.27795
    307.40447      10.40295
    307.41057      12.40295
    307.41668      12.02795
    307.42278      11.15295
    307.42889       9.90295
    307.43499      11.27795
    307.44109       8.90295
    307.44720       9.02795
    307.45330       9.40295
    307.45941      10.15295
    307.46551       9.52795
    307.47162      11.90295
    307.47772      11.65295
    307.48382      10.15295
    307.48993       9.90295
    307.49603      10.52795
    307.50214      11.52795
    307.50824      12.90295
    307.51435      11.15295
    307.52045      13.27795
    307.52655      14.15295
    307.53266      15.02795
    307.53876      14.27795
    307.54487      16.02795
    307.55097      17.27795
    307.55707      18.15295
    307.56318      18.40295
    307.56928      20.27795
    307.57539      19.65295
    307.58149      22.90295
    307.58760      23.27795
    307.59370      26.15295
    307.59980      28.02795
    307.60591      29.02795
    307.61201      32.15295
    307.61812      30.40295
    307.62422      32.02795
    307.63033      31.77795
    307.63643      32.15295
    307.64253      33.27795
    307.64864      30.52795
    307.65474      30.27795
    307.66085      29.77795
    307.66695      30.65295
    307.67306      29.65295
    307.67916      27.77795
    307.68526      29.40295
    307.69137      28.77795
    307.69747      29.40295
    307.70358      29.65295
    307.70968      27.65295
    307.71579      28.90295
    307.72189      27.77795
    307.72799      24.40295
    307.73410      26.65295
    307.74020      23.40295
    307.74631      25.77795
    307.75241      23.27795
    307.75852      23.52795
    307.76462      22.02795
    307.77072      19.90295
    307.77683      21.77795
    307.78293      19.52795
    307.78904      18.27795
    307.79514      16.02795
    307.80125      14.65295
    307.80735      14.52795
    307.81345      10.02795
    307.81956       8.90295
    307.82566       7.65295
    307.83177       7.52795
    307.83787       7.15295
    307.84398       5.40295
    307.85008       5.27795
    307.85618       5.40295
    307.86229       6.52795
    307.86839       5.52795
    307.87450       5.40295
    307.88060       6.77795
    307.88670       7.02795
    307.89281       6.52795
    307.89891       6.52795
    307.90502       6.02795
    307.91112       6.90295
    307.91723       3.90295
    307.92333       8.02795
    307.92943       6.40295
    307.93554       9.40295
    307.94164       8.40295
    307.94775      11.52795
    307.95385      11.02795
    307.95996      11.40295
    307.96606      11.90295
    307.97216      13.02795
    307.97827      14.02795
    307.98437      13.65295
    307.99048      14.02795
    307.99658      17.52795
    308.00269      15.65295
    308.00879      17.77795
    308.01489      18.52795
    308.02100      18.27795
    308.02710      23.40295
    308.03321      20.02795
    308.03931      24.65295
    308.04542      23.90295
    308.05152      25.27795
    308.05762      25.52795
    308.06373      25.27795
    308.06983      26.02795
    308.07594      25.52795
    308.08204      24.02795
    308.08815      27.27795
    308.09425      25.77795
    308.10035      27.52795
    308.10646      24.27795
    308.11256      27.52795
    308.11867      26.15295
    308.12477      26.02795
    308.13088      26.77795
    308.13698      28.52795
    308.14308      26.77795
    308.14919      28.77795
    308.15529      25.90295
    308.16140      26.90295
    308.16750      25.65295
    308.17361      25.02795
    308.17971      24.90295
    308.18581      24.40295
    308.19192      23.02795
    308.19802      23.40295
    308.20413      23.02795
    308.21023      23.77795
    308.21634      20.15295
    308.22244      20.77795
    308.22854      19.15295
    308.23465      21.27795
    308.24075      20.02795
    308.24686      19.15295
    308.25296      20.15295
    308.25906      18.77795
    308.26517      18.90295
    308.27127      17.65295
    308.27738      16.27795
    308.28348      16.90295
    308.28959      15.65295
    308.29569      16.15295
    308.30179      15.15295
    308.30790      13.52795
    308.31400      13.90295
    308.32011      13.27795
    308.32621      14.02795
    308.33232      15.27795
    308.33842      15.15295
    308.34452      16.15295
    308.35063      17.15295
    308.35673      18.90295
    308.36284      21.77795
    308.36894      22.27795
    308.37505      23.15295
    308.38115      23.40295
    308.38725      24.90295
    308.39336      24.02795
    308.39946      25.02795
    308.40557      23.90295
    308.41167      24.27795
    308.41778      24.40295
    308.42388      21.40295
    308.42998      22.90295
    308.43609      23.52795
    308.44219      22.02795
    308.44830      23.90295
    308.45440      21.65295
    308.46051      23.65295
    308.46661      23.52795
    308.47271      22.77795
    308.47882      22.40295
    308.48492      21.65295
    308.49103      22.15295
    308.49713      20.27795
    308.50324      21.77795
    308.50934      19.65295
    308.51544      24.40295
    308.52155      21.15295
    308.52765      23.90295
    308.53376      25.40295
    308.53986      24.90295
    308.54597      25.27795
    308.55207      25.77795
    308.55817      25.65295
    308.56428      27.02795
    308.57038      22.52795
    308.57649      24.77795
    308.58259      22.65295
    308.58869      24.90295
    308.59480      24.15295
    308.60090      22.27795
    308.60701      26.27795
    308.61311      22.65295
    308.61922      22.15295
    308.62532      23.40295
    308.63142      19.52795
    308.63753      21.77795
    308.64363      19.27795
    308.64974      19.52795
    308.65584      20.40295
    308.66195      18.02795
    308.66805      20.65295
    308.67415      19.52795
    308.68026      21.02795
    308.68636      20.52795
    308.69247      20.40295
    308.69857      23.27795
    308.70468      22.90295
    308.71078      24.77795
    308.71688      24.52795
    308.72299      25.15295
    308.72909      27.40295
    308.73520      25.02795
    308.74130      27.65295
    308.74741      27.40295
    308.75351      27.27795
    308.75961      26.40295
    308.76572      26.27795
    308.77182      24.02795
    308.77793      23.27795
    308.78403      19.02795
    308.79014      19.02795
    308.79624      16.52795
    308.80234      15.77795
    308.80845      15.65295
    308.81455      15.65295
    308.82066      15.27795
    308.82676      15.02795
    308.83287      14.02795
    308.83897      15.02795
    308.84507      12.40295
    308.85118      12.77795
    308.85728       9.27795
    308.86339       9.90295
    308.86949       7.27795
    308.87560       7.15295
    308.88170       4.02795
    308.88780       4.02795
    308.89391       3.77795
    308.90001       2.77795
    308.90612       2.27795
    308.91222       0.15295
    308.91832       0.15295
    308.92443       1.90295
    308.93053       2.65295
    308.93664       3.77795
    308.94274       5.65295
    308.94885       8.90295
    308.95495       8.77795
    308.96105      10.65295
    308.96716      10.52795
    308.97326      11.27795
    308.97937      12.77795
    308.98547      12.90295
    308.99158      13.40295
    308.99768      14.15295
    309.00378      15.52795
    309.00989      14.90295
    309.01599      15.40295
    309.02210      15.15295
    309.02820      15.52795
    309.03431      14.02795
    309.04041      16.40295
    309.04651      14.52795
    309.05262      15.52795
    309.05872      15.52795
    309.06483      18.27795
    309.07093      17.77795
    309.07704      19.65295
    309.08314      19.65295
    309.08924      20.77795
    309.09535      21.02795
    309.10145      20.27795
    309.10756      19.52795
    309.11366      18.65295
    309.11977      18.27795
    309.12587      18.65295
    309.13197      17.52795
    309.13808      14.77795
    309.14418      16.15295
    309.15029      17.27795
    309.15639      15.77795
    309.16250      16.90295
    309.16860      15.52795
    309.17470      16.90295
    309.18081      14.90295
    309.18691      14.90295
    309.19302      14.90295
    309.19912      12.77795
    309.20523      11.77795
    309.21133      10.77795
    309.21743      12.90295
    309.22354      11.40295
    309.22964      11.15295
    309.23575      11.52795
    309.24185      12.27795
    309.24796      13.52795
    309.25406      11.40295
    309.26016      13.02795
    309.26627      14.90295
    309.27237      14.90295
    309.27848      16.40295
    309.28458      16.52795
    309.29068      16.27795
    309.29679      21.40295
    309.30289      18.27795
    309.30900      18.65295
    309.31510      17.52795
    309.32121      18.52795
    309.32731      19.02795
    309.33341      17.27795
    309.33952      18.65295
    309.34562      15.40295
    309.35173      16.52795
    309.35783      15.77795
    309.36394      15.27795
    309.37004      14.52795
    309.37614      14.27795
    309.38225      14.02795
    309.38835      14.52795
    309.39446      14.77795
    309.40056      13.77795
    309.40667      15.02795
    309.41277      13.90295
    309.41887      14.52795
    309.42498      13.77795
    309.43108      15.90295
    309.43719      13.40295
    309.44329      14.90295
    309.44940      14.40295
    309.45550      13.40295
    309.46160      11.77795
    309.46771      12.15295
    309.47381      13.15295
    309.47992      14.27795
    309.48602      14.02795
    309.49213      14.52795
    309.49823      14.52795
    309.50433      14.65295
    309.51044      14.02795
    309.51654      14.52795
    309.52265      12.52795
    309.52875      13.52795
    309.53486      12.02795
    309.54096      13.15295
    309.54706      12.02795
    309.55317      11.77795
    309.55927      13.02795
    309.56538      12.52795
    309.57148      13.02795
    309.57759      13.02795
    309.58369      13.77795
    309.58979      15.40295
    309.59590      14.65295
    309.60200      14.65295
    309.60811      14.40295
    309.61421      13.02795
    309.62031      14.52795
    309.62642      12.40295
    309.63252      16.40295
    309.63863      14.40295
    309.64473      13.40295
    309.65084      13.02795
    309.65694      14.02795
    309.66304      14.15295
    309.66915      14.90295
    309.67525      12.77795
    309.68136      15.90295
    309.68746      10.40295
    309.69357      13.90295
    309.69967      11.02795
    309.70577       9.02795
    309.71188       8.52795
    309.71798       9.90295
    309.72409       9.27795
    309.73019      10.02795
    309.73630      10.40295
    309.74240      11.77795
    309.74850       9.65295
    309.75461      12.52795
    309.76071      11.52795
    309.76682      14.27795
    309.77292      13.52795
    309.77903      14.15295
    309.78513      16.15295
    309.79123      16.77795
    309.79734      16.90295
    309.80344      15.15295
    309.80955      15.90295
    309.81565      13.52795
    309.82176      13.77795
    309.82786      13.40295
    309.83396      12.40295
    309.84007       9.77795
    309.84617      10.90295
    309.85228      10.40295
    309.85838      10.27795
    309.86449       8.77795
    309.87059       8.40295
    309.87669       7.90295
    309.88280       7.52795
    309.88890       9.65295
    309.89501       9.02795
    309.90111      10.90295
    309.90722      10.52795
    309.91332       9.65295
    309.91942       8.65295
    309.92553      11.27795
    309.93163      13.15295
    309.93774      11.52795
    309.94384      12.15295
    309.94995      12.52795
    309.95605      10.65295
    309.96215      13.27795
    309.96826      11.77795
    309.97436      14.52795
    309.98047      13.77795
    309.98657      13.90295
    309.99267      18.27795
    309.99878      15.90295
    310.00488      15.77795
    310.01099      16.65295
    310.01709      16.02795
    310.02320      16.02795
    310.02930      16.77795
    310.03540      15.52795
    310.04151      15.27795
    310.04761      15.90295
    310.05372      16.40295
    310.05982      14.52795
    310.06593      18.40295
    310.07203      16.02795
    310.07813      17.15295
    310.08424      16.90295
    310.09034      15.52795
    310.09645      19.27795
    310.10255      14.52795
    310.10866      15.27795
    310.11476      14.52795
    310.12086      13.65295
    310.12697      13.40295
    310.13307      12.02795
    310.13918      12.77795
    310.14528      11.90295
    310.15139      12.90295
    310.15749      13.77795
    310.16359      14.02795
    310.16970      16.52795
    310.17580      13.77795
    310.18191      14.15295
    310.18801      13.77795
    310.19412      12.77795
    310.20022      12.02795
    310.20632      10.65295
    310.21243       6.27795
    310.21853       6.15295
    310.22464       3.27795
    310.23074       4.77795
    310.23685       2.40295
    310.24295       3.40295
    310.24905       4.90295
    310.25516       2.65295
    310.26126       4.40295
    310.26737       4.40295
    310.27347       6.77795
    310.27958       7.02795
    310.28568       7.52795
    310.29178      10.52795
    310.29789      11.40295
    310.30399      11.02795
    310.31010      11.90295
    310.31620      11.90295
    310.32230      13.52795
    310.32841      13.02795
    310.33451      15.02795
    310.34062      16.02795
    310.34672      16.40295
    310.35283      17.90295
    310.35893      19.40295
    310.36503      21.15295
    310.37114      20.65295
    310.37724      23.27795
    310.38335      22.40295
    310.38945      23.40295
    310.39556      24.02795
    310.40166      22.90295
    310.40776      23.02795
    310.41387      21.65295
    310.41997      22.52795
    310.42608      21.40295
    310.43218      21.77795
    310.43829      21.90295
    310.44439      19.40295
    310.45049      19.65295
    310.45660      17.65295
    310.46270      20.15295
    310.46881      17.52795
    310.47491      17.02795
    310.48102      17.90295
    310.48712      16.90295
    310.49322      19.15295
    310.49933      17.77795
    310.50543      15.77795
    310.51154      15.90295
    310.51764      14.90295
    310.52375      14.65295
    310.52985      15.65295
    310.53595      15.15295
    310.54206      17.77795
    310.54816      17.52795
    310.55427      16.52795
    310.56037      17.52795
    310.56648      18.02795
    310.57258      19.65295
    310.57868      19.02795
    310.58479      19.65295
    310.59089      18.52795
    310.59700      18.65295
    310.60310      19.27795
    310.60921      18.40295
    310.61531      20.15295
    310.62141      19.52795
    310.62752      19.52795
    310.63362      20.15295
    310.63973      16.52795
    310.64583      19.15295
    310.65194      17.15295
    310.65804      16.15295
    310.66414      16.40295
    310.67025      13.65295
    310.67635      15.40295
    310.68246      13.02795
    310.68856      12.90295
    310.69466      13.40295
    310.70077      13.65295
    310.70687      15.27795
    310.71298      14.65295
    310.71908      14.52795
    310.72519      16.77795
    310.73129      14.02795
    310.73739      15.27795
    310.74350      12.52795
    310.74960      14.65295
    310.75571      13.27795
    310.76181      12.40295
    310.76792      11.02795
    310.77402      12.65295
    310.78012       9.02795
    310.78623       8.77795
    310.79233       7.77795
    310.79844       6.65295
    310.80454       6.52795
    310.81065       6.52795
    310.81675       6.40295
    310.82285       6.27795
    310.82896       8.15295
    310.83506       5.27795
    310.84117       8.27795
    310.84727       6.90295
    310.85338       7.65295
    310.85948       7.15295
    310.86558       7.40295
    310.87169       6.40295
    310.87779       4.65295
    310.88390       3.40295
    310.89000       2.15295
    310.89611       0.52795
    310.90221       0.52795
    310.90831      -0.59705
    310.91442      -1.09705
    310.92052      -2.47205
    310.92663      -1.22205
    310.93273      -4.22205
    310.93884      -3.47205
    310.94494      -4.84705
    310.95104      -2.84705
    310.95715      -2.22205
    310.96325      -1.09705
    310.96936       0.77795
    310.97546       0.52795
    310.98157       0.77795
    310.98767       4.02795
    310.99377       1.65295
    310.99988       3.77795
    311.00598       5.40295
    311.01209       3.77795
    311.01819       6.27795
    311.02429       6.15295
    311.03040       9.65295
    311.03650       7.65295
    311.04261       8.40295
    311.04871      11.15295
    311.05482       9.27795
    311.06092      12.77795
    311.06702      14.52795
    311.07313      13.15295
    311.07923      13.52795
    311.08534      13.27795
    311.09144      14.52795
    311.09755      13.15295
    311.10365      15.65295
    311.10975      14.02795
    311.11586      11.02795
    311.12196      11.15295
    311.12807      10.52795
    311.13417       7.27795
    311.14028       8.65295
    311.14638       6.65295
    311.15248       9.52795
    311.15859       6.77795
    311.16469       7.77795
    311.17080       6.52795
    311.17690       6.27795
    311.18301       8.15295
    311.18911       7.15295
    311.19521       7.90295
    311.20132       8.40295
    311.20742       7.52795
    311.21353       9.02795
    311.21963       6.52795
    311.22574       6.52795
    311.23184       7.65295
    311.23794       5.90295
    311.24405       8.90295
    311.25015       4.90295
    311.25626       5.52795
    311.26236       6.15295
    311.26847       4.27795
    311.27457       5.40295
    311.28067       3.77795
    311.28678       4.77795
    311.29288       3.77795
    311.29899       3.02795
    311.30509       2.77795
    311.31120      -0.22205
    311.31730       1.02795
    311.32340       0.15295
    311.32951       0.27795
    311.33561       0.15295
    311.34172       1.27795
    311.34782      -0.09705
    311.35393       2.02795
    311.36003       2.77795
    311.36613       4.15295
    311.37224       3.40295
    311.37834       5.40295
    311.38445       3.65295
    311.39055       6.40295
    311.39665       7.15295
    311.40276      10.27795
    311.40886       9.02795
    311.41497      10.90295
    311.42107      11.40295
    311.42718      11.90295
    311.43328      11.15295
    311.43938      11.15295
    311.44549       9.15295
    311.45159      10.65295
    311.45770      10.90295
    311.46380      11.52795
    311.46991      10.90295
    311.47601      11.40295
    311.48211      12.90295
    311.48822      12.15295
    311.49432      12.40295
    311.50043       9.90295
    311.50653      10.65295
    311.51264       8.52795
    311.51874       6.90295
    311.52484       9.27795
    311.53095       5.40295
    311.53705       7.77795
    311.54316       4.90295
    311.54926       5.15295
    311.55537       6.27795
    311.56147       3.90295
    311.56757       6.27795
    311.57368       4.65295
    311.57978       4.77795
    311.58589       5.27795
    311.59199       6.90295
    311.59810       8.77795
    311.60420       9.15295
    311.61030      10.02795
    311.61641      11.90295
    311.62251       9.02795
    311.62862      11.90295
    311.63472       9.65295
    311.64083      12.02795
    311.64693      12.27795
    311.65303      10.52795
    311.65914      14.02795
    311.66524      13.52795
    311.67135      14.27795
    311.67745      12.90295
    311.68356      13.02795
    311.68966      13.40295
    311.69576      12.02795
    311.70187      11.90295
    311.70797      12.27795
    311.71408      11.90295
    311.72018      13.15295
    311.72628      12.52795
    311.73239      12.65295
    311.73849      12.65295
    311.74460      13.15295
    311.75070      13.27795
    311.75681      13.90295
    311.76291      14.40295
    311.76901      14.52795
    311.77512      13.40295
    311.78122      15.15295
    311.78733      13.15295
    311.79343      17.65295
    311.79954      15.77795
    311.80564      17.52795
    311.81174      17.77795
    311.81785      16.27795
    311.82395      19.90295
    311.83006      18.40295
    311.83616      18.65295
    311.84227      17.52795
    311.84837      16.77795
    311.85447      14.65295
    311.86058      15.27795
    311.86668      16.40295
    311.87279      14.40295
    311.87889      15.15295
    311.88500      16.77795
    311.89110      16.52795
    311.89720      18.02795
    311.90331      18.40295
    311.90941      16.15295
    311.91552      16.52795
    311.92162      16.90295
    311.92773      19.27795
    311.93383      18.27795
    311.93993      19.65295
    311.94604      20.15295
    311.95214      20.15295
    311.95825      20.52795
    311.96435      20.65295
    311.97046      22.52795
    311.97656      20.65295
    311.98266      20.15295
    311.98877      20.27795
    311.99487      20.15295
    312.00098      17.52795
    312.00708      19.15295
    312.01319      18.65295
    312.01929      18.02795
    312.02539      17.52795
    312.03150      16.52795
    312.03760      14.52795
    312.04371      14.02795
    312.04981      10.40295
    312.05592       9.02795
    312.06202       9.02795
    312.06812       5.27795
    312.07423       3.40295
    312.08033       1.40295
    312.08644       1.27795
    312.09254      -0.22205
    312.09864      -2.47205
    312.10475      -0.09705
    312.11085      -5.22205
    312.11696      -3.97205
    312.12306      -3.34705
    312.12917      -3.84705
    312.13527      -2.34705
    312.14137      -1.72205
    312.14748      -2.34705
    312.15358       0.27795
    312.15969      -0.59705
    312.16579       2.27795
    312.17190       2.77795
    312.17800       4.02795
    312.18410       6.02795
    312.19021       5.02795
    312.19631       6.90295
    312.20242       6.27795
    312.20852       7.40295
    312.21463       7.40295
    312.22073       8.02795
    312.22683       9.27795
    312.23294       8.27795
    312.23904       9.02795
    312.24515       6.90295
    312.25125       5.02795
    312.25736       5.65295
    312.26346       3.52795
    312.26956       4.27795
    312.27567       2.65295
    312.28177       0.77795
    312.28788       1.90295
    312.29398       1.27795
    312.30009       1.90295
    312.30619       0.65295
    312.31229       1.15295
    312.31840      -0.84705
    312.32450      -1.47205
    312.33061       0.52795
    312.33671      -0.34705
    312.34282       0.90295
    312.34892       1.65295
    312.35502       2.40295
    312.36113       1.77795
    312.36723       2.27795
    312.37334       1.52795
    312.37944       3.40295
    312.38555       1.77795
    312.39165       2.27795
    312.39775       1.27795
    312.40386       1.65295
    312.40996       0.27795
    312.41607       1.40295
    312.42217       0.52795
    312.42827       1.40295
    312.43438       1.65295
    312.44048       0.52795
    312.44659      -0.22205
    312.45269      -0.84705
    312.45880       2.02795
    312.46490       0.77795
    312.47100       0.27795
    312.47711      -0.22205
    312.48321       1.02795
    312.48932       2.27795
    312.49542       0.40295
    312.50153       0.27795
    312.50763       1.65295
    312.51373       1.15295
    312.51984       2.15295
    312.52594       2.27795
    312.53205       1.65295
    312.53815       1.15295
    312.54426      -1.09705
    312.55036       1.02795
    312.55646       1.02795
    312.56257       1.40295
    312.56867       3.02795
    312.57478       0.02795
    312.58088       1.65295
    312.58699       0.27795
    312.59309       2.15295
    312.59919       3.02795
    312.60530       2.40295
    312.61140       2.02795
    312.61751       2.02795
    312.62361       3.27795
    312.62972       3.65295
    312.63582       3.02795
    312.64192       4.02795
    312.64803       3.02795
    312.65413       3.65295
    312.66024       2.27795
    312.66634       2.27795
    312.67245       2.27795
    312.67855       0.02795
    312.68465       2.27795
    312.69076       0.40295
    312.69686      -0.34705
    312.70297       3.40295
    312.70907       0.52795
    312.71518       1.77795
    312.72128       0.77795
    312.72738       0.77795
    312.73349       2.27795
    312.73959       0.15295
    312.74570       3.02795
    312.75180       3.77795
    312.75791       3.15295
    312.76401       5.77795
    312.77011       6.15295
    312.77622       5.27795
    312.78232       6.27795
    312.78843       7.15295
    312.79453       8.27795
    312.80063       6.27795
    312.80674       8.02795
    312.81284       9.77795
    312.81895      10.02795
    312.82505      10.65295
    312.83116      11.65295
    312.83726      11.27795
    312.84336      11.52795
    312.84947      13.65295
    312.85557      11.65295
    312.86168      13.77795
    312.86778      12.65295
    312.87389      13.52795
    312.87999      13.27795
    312.88609      12.77795
    312.89220      11.90295
    312.89830       9.90295
    312.90441      10.40295
    312.91051       9.27795
    312.91662       8.77795
    312.92272       5.40295
    312.92882       7.02795
    312.93493       5.40295
    312.94103       4.52795
    312.94714       4.52795
    312.95324       5.02795
    312.95935       5.27795
    312.96545       5.52795
    312.97155       5.15295
    312.97766       3.90295
    312.98376       5.40295
    312.98987       6.15295
    312.99597       6.65295
    313.00208       6.77795
    313.00818       8.90295
    313.01428       9.27795
    313.02039       8.02795
    313.02649      10.27795
    313.03260      10.15295
    313.03870      11.40295
    313.04481       9.77795
    313.05091      10.77795
    313.05701       8.90295
    313.06312       7.65295
    313.06922       8.02795
    313.07533       6.65295
    313.08143       5.77795
    313.08754       6.52795
    313.09364       5.90295
    313.09974       7.52795
    313.10585       6.52795
    313.11195       4.52795
    313.11806       7.52795
    313.12416       5.77795
    313.13026       8.65295
    313.13637       8.40295
    313.14247       8.02795
    313.14858       9.02795
    313.15468       5.77795
    313.16079       7.77795
    313.16689       5.77795
    313.17299       4.15295
    313.17910       6.40295
    313.18520       3.40295
    313.19131       5.77795
    313.19741       0.27795
    313.20352       0.15295
    313.20962      -1.84705
    313.21572      -3.97205
    313.22183      -6.22205
    313.22793      -6.97205
    313.23404      -8.09705
    313.24014      -9.59705
    313.24625     -10.22205
    313.25235     -11.59705
    313.25845     -11.72205
    313.26456     -13.84705
    313.27066     -12.22205
    313.27677     -13.22205
    313.28287     -13.09705
    313.28898     -13.59705
    313.29508     -13.09705
    313.30118     -12.97205
    313.30729     -10.59705
    313.31339      -8.47205
    313.31950     -10.22205
    313.32560      -8.59705
    313.33171      -7.59705
    313.33781      -7.47205
    313.34391      -6.84705
    313.35002      -6.09705
    313.35612      -4.22205
    313.36223      -4.59705
    313.36833      -4.09705
    313.37444      -3.97205
    313.38054      -3.84705
    313.38664      -4.59705
    313.39275      -3.59705
    313.39885      -3.47205
    313.40496      -2.47205
    313.41106      -3.34705
    313.41717      -3.09705
    313.42327      -3.09705
    313.42937      -2.72205
    313.43548      -4.22205
    313.44158      -4.59705
    313.44769      -5.22205
    313.45379      -4.47205
    313.45990      -2.72205
    313.46600      -3.34705
    313.47210      -2.84705
    313.47821      -1.47205
    313.48431      -3.22205
    313.49042      -0.97205
    313.49652      -1.34705
    313.50262      -0.34705
    313.50873      -1.97205
    313.51483      -0.47205
    313.52094       1.27795
    313.52704       1.27795
    313.53315       1.40295
    313.53925      -0.34705
    313.54535       2.90295
    313.55146       1.77795
    313.55756       0.27795
    313.56367       2.40295
    313.56977      -0.72205
    313.57588       0.77795
    313.58198      -1.34705
    313.58808      -0.09705
    313.59419      -0.09705
    313.60029       1.65295
    313.60640       3.02795
    313.61250       2.40295
    313.61861       3.65295
    313.62471       5.15295
    313.63081       3.52795
    313.63692       4.90295
    313.64302       4.02795
    313.64913       5.27795
    313.65523       4.65295
    313.66134       4.52795
    313.66744       5.27795
    313.67354       3.02795
    313.67965       3.27795
    313.68575       3.65295
    313.69186       3.40295
    313.69796       4.02795
    313.70407       3.77795
    313.71017       4.15295
    313.71627       4.90295
    313.72238       5.52795
    313.72848       6.40295
    313.73459       3.40295
    313.74069       4.15295
    313.74680       3.77795
    313.75290       3.90295
    313.75900       4.15295
    313.76511       5.15295
    313.77121       3.65295
    313.77732       5.65295
    313.78342       7.02795
    313.78953       9.27795
    313.79563       8.15295
    313.80173       7.77795
    313.80784       9.77795
    313.81394       9.02795
    313.82005      10.02795
    313.82615       8.27795
    313.83225       9.90295
    313.83836       8.40295
    313.84446       8.77795
    313.85057       7.15295
    313.85667       9.15295
    313.86278       8.15295
    313.86888       8.15295
    313.87498       5.52795
    313.88109       7.15295
    313.88719       5.52795
    313.89330       5.77795
    313.89940       3.02795
    313.90551       3.65295
    313.91161       1.40295
    313.91771       0.15295
    313.92382      -0.22205
    313.92992      -3.97205
    313.93603      -2.72205
    313.94213      -5.22205
    313.94824      -3.97205
    313.95434      -5.72205
    313.96044      -5.84705
    313.96655      -4.97205
    313.97265      -5.84705
    313.97876      -5.34705
    313.98486      -4.59705
    313.99097      -6.34705
    313.99707      -4.84705
    314.00317      -7.34705
    314.00928      -6.34705
    314.01538      -8.34705
    314.02149      -8.59705
    314.02759     -10.72205
    314.03370     -13.09705
    314.03980     -11.84705
    314.04590     -11.59705
    314.05201     -10.84705
    314.05811     -11.22205
    314.06422     -12.09705
    314.07032      -9.72205
    314.07643     -10.59705
    314.08253     -10.59705
    314.08863     -10.47205
    314.09474     -11.22205
    314.10084     -10.22205
    314.10695     -11.59705
    314.11305     -10.34705
    314.11916     -10.09705
    314.12526     -10.47205
    314.13136      -9.22205
    314.13747     -12.34705
    314.14357      -9.84705
    314.14968     -11.97205
    314.15578     -12.72205
    314.16188     -10.34705
    314.16799     -13.22205
    314.17409      -9.97205
    314.18020     -10.59705
    314.18630     -10.09705
    314.19241      -8.84705
    314.19851     -10.34705
    314.20461      -8.97205
    314.21072      -9.97205
    314.21682     -10.22205
    314.22293      -8.97205
    314.22903     -10.59705
    314.23514      -8.47205
    314.24124     -11.22205
    314.24734      -7.97205
    314.25345      -9.09705
    314.25955      -9.84705
    314.26566      -8.47205
    314.27176      -7.34705
    314.27787      -8.59705
    314.28397      -7.97205
    314.29007      -8.47205
    314.29618      -5.84705
    314.30228      -7.97205
    314.30839      -6.97205
    314.31449      -8.22205
    314.32060      -5.47205
    314.32670      -6.97205
    314.33280      -5.22205
    314.33891      -5.59705
    314.34501      -2.97205
    314.35112      -4.97205
    314.35722      -2.84705
    314.36333      -3.97205
    314.36943      -2.22205
    314.37553      -1.09705
    314.38164      -1.72205
    314.38774      -0.34705
    314.39385      -1.97205
    314.39995      -1.84705
    314.40606      -3.59705
    314.41216      -3.72205
    314.41826      -3.47205
    314.42437      -2.72205
    314.43047      -2.59705
    314.43658      -1.09705
    314.44268      -0.97205
    314.44879      -0.47205
    314.45489      -0.47205
    314.46099      -0.09705
    314.46710      -1.72205
    314.47320      -0.22205
    314.47931      -1.59705
    314.48541       0.65295
    314.49152      -1.72205
    314.49762      -0.72205
    314.50372      -3.47205
    314.50983      -4.84705
    314.51593      -4.47205
    314.52204      -5.84705
    314.52814      -5.59705
    314.53424      -8.84705
    314.54035      -8.47205
    314.54645      -8.59705
    314.55256     -10.22205
    314.55866      -8.72205
    314.56477     -10.47205
    314.57087     -10.47205
    314.57697      -8.59705
    314.58308      -9.72205
    314.58918      -7.59705
    314.59529      -6.84705
    314.60139      -6.34705
    314.60750      -4.72205
    314.61360      -3.72205
    314.61970       0.27795
    314.62581      -1.72205
    314.63191      -0.47205
    314.63802       0.27795
    314.64412      -1.22205
    314.65023      -0.84705
    314.65633       0.40295
    314.66243       0.90295
    314.66854       2.52795
    314.67464       0.40295
    314.68075       1.77795
    314.68685       3.52795
    314.69296       3.40295
    314.69906       2.52795
    314.70516       1.02795
    314.71127       2.52795
    314.71737       0.02795
    314.72348       2.15295
    314.72958       0.90295
    314.73569      -1.84705
    314.74179       0.52795
    314.74789      -0.97205
    314.75400      -1.34705
    314.76010      -2.09705
    314.76621      -3.09705
    314.77231      -1.22205
    314.77842      -3.97205
    314.78452      -1.59705
    314.79062      -1.84705
    314.79673      -1.47205
    314.80283      -3.47205
    314.80894      -3.22205
    314.81504      -3.72205
    314.82115      -3.59705
    314.82725      -4.97205
    314.83335      -5.22205
    314.83946      -4.47205
    314.84556      -3.84705
    314.85167      -3.97205
    314.85777      -3.72205
    314.86387      -5.34705
    314.86998      -5.47205
    314.87608      -5.59705
    314.88219      -6.47205
    314.88829      -7.72205
    314.89440      -7.47205
    314.90050      -6.34705
    314.90660      -8.22205
    314.91271      -7.59705
    314.91881      -7.72205
    314.92492      -6.72205
    314.93102      -6.59705
    314.93713      -7.47205
    314.94323      -6.72205
    314.94933      -4.72205
    314.95544      -7.97205
    314.96154      -7.09705
    314.96765     -10.97205
    314.97375     -10.34705
    314.97986     -14.22205
    314.98596     -13.47205
    314.99206     -14.72205
    314.99817     -15.34705
    315.00427     -17.09705
    315.01038     -17.09705
    315.01648     -17.72205
    315.02259     -16.59705
    315.02869     -18.72205
    315.03479     -17.59705
    315.04090     -17.47205
    315.04700     -17.22205
    315.05311     -17.09705
    315.05921     -18.22205
    315.06532     -16.09705
    315.07142     -19.09705
    315.07752     -18.97205
    315.08363     -19.47205
    315.08973     -19.22205
    315.09584     -17.72205
    315.10194     -18.84705
    315.10805     -17.72205
    315.11415     -17.09705
    315.12025     -17.34705
    315.12636     -14.59705
    315.13246     -14.47205
    315.13857     -10.97205
    315.14467      -9.97205
    315.15078      -7.34705
    315.15688      -4.59705
    315.16298      -4.47205
    315.16909      -3.59705
    315.17519      -1.09705
    315.18130      -4.22205
    315.18740      -1.84705
    315.19351      -5.22205
    315.19961      -2.84705
    315.20571      -5.47205
    315.21182      -7.22205
    315.21792      -5.72205
    315.22403      -7.34705
    315.23013      -7.72205
    315.23623      -9.59705
    315.24234      -8.22205
    315.24844      -8.97205
    315.25455      -9.47205
    315.26065      -9.34705
    315.26676      -9.47205
    315.27286     -11.09705
    315.27896      -8.97205
    315.28507     -10.09705
    315.29117      -7.47205
    315.29728      -6.59705
    315.30338      -5.47205
    315.30949      -3.97205
    315.31559      -3.72205
    315.32169      -4.72205
    315.32780      -1.72205
    315.33390      -0.84705
    315.34001       2.40295
    315.34611       2.40295
    315.35222       3.77795
    315.35832       2.77795
    315.36442       3.52795
    315.37053       4.65295
    315.37663       5.40295
    315.38274       3.02795
    315.38884       3.77795
    315.39495       3.65295
    315.40105       2.40295
    315.40715       2.65295
    315.41326       0.90295
    315.41936       1.65295
    315.42547       0.15295
    315.43157       0.52795
    315.43768       0.52795
    315.44378      -0.97205
    315.44988      -1.84705
    315.45599      -2.72205
    315.46209      -4.09705
    315.46820      -3.72205
    315.47430      -5.72205
    315.48041      -5.22205
    315.48651      -5.97205
    315.49261      -5.84705
    315.49872      -3.09705
    315.50482      -3.72205
    315.51093      -3.22205
    315.51703      -2.97205
    315.52314      -2.09705
    315.52924      -1.97205
    315.53534      -3.72205
    315.54145      -4.09705
    315.54755      -3.59705
    315.55366      -5.47205
    315.55976      -4.09705
    315.56586      -7.47205
    315.57197      -6.84705
    315.57807      -9.09705
    315.58418      -9.34705
    315.59028      -9.09705
    315.59639     -11.84705
    315.60249      -9.22205
    315.60859     -12.09705
    315.61470      -9.47205
    315.62080     -11.22205
    315.62691     -10.22205
    315.63301      -8.34705
    315.63912     -12.09705
    315.64522      -9.34705
    315.65132     -10.72205
    315.65743     -11.34705
    315.66353     -10.22205
    315.66964      -9.59705
    315.67574      -8.72205
    315.68185      -9.72205
    315.68795     -10.09705
    315.69405     -11.09705
    315.70016     -11.34705
    315.70626     -11.22205
    315.71237     -12.47205
    315.71847     -11.84705
    315.72458     -12.09705
    315.73068     -12.59705
    315.73678     -10.47205
    315.74289     -12.59705
    315.74899     -12.59705
    315.75510     -11.72205
    315.76120     -11.47205
    315.76731     -10.84705
    315.77341     -12.97205
    315.77951     -11.72205
    315.78562     -11.97205
    315.79172     -12.72205
    315.79783     -12.59705
    315.80393     -12.97205
    315.81004     -12.59705
    315.81614     -13.84705
    315.82224     -15.34705
    315.82835     -13.84705
    315.83445     -16.59705
    315.84056     -16.09705
    315.84666     -15.97205
    315.85277     -15.72205
    315.85887     -15.72205
    315.86497     -14.72205
    315.87108     -15.22205
    315.87718     -14.47205
    315.88329     -15.22205
    315.88939     -16.59705
    315.89550     -14.47205
    315.90160     -14.84705
    315.90770     -12.72205
    315.91381     -13.22205
    315.91991     -11.22205
    315.92602     -11.09705
    315.93212     -11.72205
    315.93822      -9.97205
    315.94433      -9.59705
    315.95043      -9.84705
    315.95654      -6.47205
    315.96264      -7.22205
    315.96875      -4.72205
    315.97485      -2.97205
    315.98095      -3.47205
    315.98706      -1.22205
    315.99316      -2.34705
    315.99927      -1.22205
    316.00537      -0.97205
    316.01148      -3.34705
    316.01758      -2.09705
    316.02368      -3.97205
    316.02979      -2.97205
    316.03589      -2.97205
    316.04200      -4.22205
    316.04810      -2.47205
    316.05421      -2.59705
    316.06031      -2.47205
    316.06641      -3.47205
    316.07252      -4.72205
    316.07862      -4.47205
    316.08473      -5.84705
    316.09083      -6.59705
    316.09694      -7.84705
    316.10304      -8.59705
    316.10914      -8.34705
    316.11525      -9.84705
    316.12135      -6.09705
    316.12746      -7.84705
    316.13356      -7.84705
    316.13967      -7.72205
    316.14577      -9.72205
    316.15187      -7.59705
    316.15798      -9.34705
    316.16408      -8.09705
    316.17019      -9.47205
    316.17629      -9.34705
    316.18240      -8.72205
    316.18850      -7.97205
    316.19460      -8.97205
    316.20071      -8.34705
    316.20681      -8.59705
    316.21292      -6.09705
    316.21902      -7.59705
    316.22513      -8.34705
    316.23123      -6.09705
    316.23733      -7.34705
    316.24344      -6.47205
    316.24954      -8.47205
    316.25565      -4.97205
    316.26175      -4.47205
    316.26785      -6.72205
    316.27396      -6.47205
    316.28006      -7.72205
    316.28617      -7.97205
    316.29227      -8.47205
    316.29838     -10.47205
    316.30448      -9.22205
    316.31058     -11.97205
    316.31669     -10.84705
    316.32279     -10.34705
    316.32890     -11.09705
    316.33500      -8.84705
    316.34111     -10.47205
    316.34721      -9.59705
    316.35331      -8.47205
    316.35942      -9.72205
    316.36552      -9.34705
    316.37163     -10.09705
    316.37773     -10.22205
    316.38384      -8.34705
    316.38994      -7.34705
    316.39604      -6.72205
    316.40215      -7.47205
    316.40825      -8.47205
    316.41436      -7.22205
    316.42046      -9.47205
    316.42657      -8.72205
    316.43267      -8.97205
    316.43877     -10.72205
    316.44488     -10.09705
    316.45098     -10.09705
    316.45709     -10.09705
    316.46319      -9.84705
    316.46930      -9.97205
    316.47540      -9.47205
    316.48150     -10.72205
    316.48761     -12.47205
    316.49371     -10.72205
    316.49982     -13.59705
    316.50592     -12.84705
    316.51203     -12.47205
    316.51813     -14.09705
    316.52423     -13.97205
    316.53034     -15.84705
    316.53644     -16.09705
    316.54255     -18.22205
    316.54865     -19.34705
    316.55476     -19.09705
    316.56086     -20.22205
    316.56696     -19.34705
    316.57307     -19.59705
    316.57917     -20.72205
    316.58528     -19.97205
    316.59138     -22.72205
    316.59749     -21.97205
    316.60359     -23.72205
    316.60969     -25.22205
    316.61580     -23.59705
    316.62190     -23.22205
    316.62801     -20.59705
    316.63411     -20.97205
    316.64021     -22.22205
    316.64632     -19.34705
    316.65242     -22.09705
    316.65853     -18.59705
    316.66463     -18.97205
    316.67074     -17.97205
    316.67684     -19.72205
    316.68294     -19.22205
    316.68905     -17.72205
    316.69515     -19.72205
    316.70126     -19.84705
    316.70736     -21.97205
    316.71347     -20.84705
    316.71957     -19.34705
    316.72567     -21.34705
    316.73178     -20.47205
    316.73788     -20.34705
    316.74399     -21.59705
    316.75009     -20.09705
    316.75620     -21.84705
    316.76230     -20.22205
    316.76840     -22.47205
    316.77451     -22.34705
    316.78061     -20.72205
    316.78672     -22.09705
    316.79282     -19.97205
    316.79893     -18.09705
    316.80503     -18.59705
    316.81113     -15.47205
    316.81724     -17.22205
    316.82334     -15.84705
    316.82945     -16.34705
    316.83555     -16.72205
    316.84166     -15.22205
    316.84776     -16.22205
    316.85386     -14.47205
    316.85997     -16.59705
    316.86607     -17.22205
    316.87218     -17.22205
    316.87828     -19.22205
    316.88439     -19.84705
    316.89049     -20.09705
    316.89659     -21.09705
    316.90270     -21.72205
    316.90880     -22.72205
    316.91491     -22.97205
    316.92101     -22.72205
    316.92712     -22.34705
    316.93322     -20.34705
    316.93932     -19.72205
    316.94543     -19.09705
    316.95153     -18.09705
    316.95764     -15.22205
    316.96374     -16.59705
    316.96984     -15.59705
    316.97595     -15.97205
    316.98205     -14.34705
    316.98816     -14.09705
    316.99426     -14.84705
    317.00037     -14.34705
    317.00647     -15.72205
    317.01257     -15.22205
    317.01868     -13.34705
    317.02478     -14.22205
    317.03089     -13.34705
    317.03699     -12.72205
    317.04310     -10.09705
    317.04920     -11.22205
    317.05530     -11.34705
    317.06141      -9.22205
    317.06751     -11.59705
    317.07362      -9.09705
    317.07972     -12.09705
    317.08583     -10.22205
    317.09193      -9.34705
    317.09803     -10.97205
    317.10414      -9.22205
    317.11024      -9.34705
    317.11635      -9.72205
    317.12245      -8.84705
    317.12856     -10.97205
    317.13466      -8.47205
    317.14076      -9.59705
    317.14687      -8.22205
    317.15297      -5.84705
    317.15908      -5.09705
    317.16518      -4.09705
    317.17129      -5.09705
    317.17739      -3.59705
    317.18349      -4.84705
    317.18960      -4.59705
    317.19570      -3.22205
    317.20181      -3.22205
    317.20791      -3.97205
    317.21402      -4.34705
    317.22012      -4.47205
    317.22622      -3.97205
    317.23233      -3.34705
    317.23843      -3.22205
    317.24454      -3.47205
    317.25064      -1.84705
    317.25675      -0.72205
    317.26285      -2.09705
    317.26895      -2.34705
    317.27506      -2.72205
    317.28116      -3.84705
    317.28727      -3.59705
    317.29337      -6.72205
    317.29948      -6.47205
    317.30558      -5.97205
    317.31168      -7.72205
    317.31779      -7.09705
    317.32389      -9.72205
    317.33000      -9.59705
    317.33610     -12.59705
    317.34220     -14.84705
    317.34831     -14.84705
    317.35441     -16.72205
    317.36052     -14.84705
    317.36662     -16.47205
    317.37273     -16.47205
    317.37883     -17.09705
    317.38493     -18.22205
    317.39104     -20.09705
    317.39714     -18.34705
    317.40325     -18.59705
    317.40935     -19.97205
    317.41546     -19.34705
    317.42156     -19.84705
    317.42766     -20.22205
    317.43377     -18.72205
    317.43987     -20.22205
    317.44598     -18.09705
    317.45208     -17.72205
    317.45819     -16.72205
    317.46429     -15.84705
    317.47039     -16.97205
    317.47650     -16.59705
    317.48260     -17.97205
    317.48871     -17.09705
    317.49481     -17.22205
    317.50092     -18.47205
    317.50702     -16.09705
    317.51312     -16.84705
    317.51923     -13.59705
    317.52533     -15.47205
    317.53144     -14.84705
    317.53754     -12.84705
    317.54365     -14.47205
    317.54975     -10.34705
    317.55585     -13.34705
    317.56196     -12.72205
    317.56806     -13.59705
    317.57417     -14.09705
    317.58027     -14.34705
    317.58638     -14.84705
    317.59248     -13.47205
    317.59858     -14.22205
    317.60469     -14.84705
    317.61079     -14.22205
    317.61690     -14.22205
    317.62300     -16.72205
    317.62911     -14.97205
    317.63521     -15.97205
    317.64131     -13.97205
    317.64742     -16.47205
    317.65352     -15.47205
    317.65963     -16.72205
    317.66573     -18.97205
    317.67183     -17.34705
    317.67794     -20.47205
    317.68404     -19.47205
    317.69015     -19.47205
    317.69625     -23.22205
    317.70236     -19.97205
    317.70846     -21.47205
    317.71456     -20.72205
    317.72067     -22.84705
    317.72677     -21.47205
    317.73288     -24.22205
    317.73898     -24.09705
    317.74509     -25.22205
    317.75119     -23.47205
    317.75729     -22.34705
    317.76340     -22.47205
    317.76950     -20.72205
    317.77561     -20.72205
    317.78171     -18.72205
    317.78782     -17.84705
    317.79392     -15.97205
    317.80002     -16.22205
    317.80613     -11.97205
    317.81223     -13.22205
    317.81834     -10.72205
    317.82444     -10.22205
    317.83055      -9.22205
    317.83665     -11.34705
    317.84275      -9.72205
    317.84886      -7.59705
    317.85496      -6.59705
    317.86107      -6.84705
    317.86717      -3.97205
    317.87328      -2.84705
    317.87938      -2.34705
    317.88548       0.65295
    317.89159       1.02795
    317.89769       3.40295
    317.90380       3.90295
    317.90990       4.90295
    317.91601       5.77795
    317.92211       7.77795
    317.92821       7.15295
    317.93432       6.90295
    317.94042       6.40295
    317.94653       7.02795
    317.95263       6.27795
    317.95874       5.02795
    317.96484       4.77795
    317.97094       2.90295
    317.97705       3.40295
    317.98315       2.40295
    317.98926       1.40295
    317.99536       2.90295
    318.00147       1.15295
    318.00757       1.02795
    318.01367       1.77795
    318.01978      -0.72205
    318.02588       1.40295
    318.03199      -0.22205
    318.03809       0.02795
    318.04419       0.15295
    318.05030       0.27795
    318.05640       1.90295
    318.06251      -3.34705
    318.06861      -2.97205
    318.07472      -3.47205
    318.08082      -6.47205
    318.08692      -5.34705
    318.09303      -6.97205
    318.09913      -5.09705
    318.10524      -6.22205
    318.11134      -7.59705
    318.11745      -5.84705
    318.12355      -6.59705
    318.12965      -5.72205
    318.13576      -6.22205
    318.14186      -7.34705
    318.14797      -3.22205
    318.15407      -5.34705
    318.16018      -4.72205
    318.16628      -5.22205
    318.17238      -7.09705
    318.17849      -4.97205
    318.18459      -7.84705
    318.19070      -5.34705
    318.19680      -5.34705
    318.20291      -5.72205
    318.20901      -5.59705
    318.21511      -5.34705
    318.22122      -5.72205
    318.22732      -5.22205
    318.23343      -8.22205
    318.23953      -7.34705
    318.24564     -10.22205
    318.25174     -11.59705
    318.25784     -11.72205
    318.26395     -14.47205
    318.27005     -13.09705
    318.27616     -18.22205
    318.28226     -16.09705
    318.28837     -20.59705
    318.29447     -18.59705
    318.30057     -19.59705
    318.30668     -20.97205
    318.31278     -19.09705
    318.31889     -20.59705
    318.32499     -19.97205
    318.33110     -20.97205
    318.33720     -22.09705
    318.34330     -22.22205
    318.34941     -21.84705
    318.35551     -22.34705
    318.36162     -21.47205
    318.36772     -21.34705
    318.37382     -20.97205
    318.37993     -21.34705
    318.38603     -22.22205
    318.39214     -20.84705
    318.39824     -19.97205
    318.40435     -20.84705
    318.41045     -20.84705
    318.41655     -19.72205
    318.42266     -17.72205
    318.42876     -20.22205
    318.43487     -19.97205
    318.44097     -21.97205
    318.44708     -23.59705
    318.45318     -23.84705
    318.45928     -23.97205
    318.46539     -26.47205
    318.47149     -23.22205
    318.47760     -23.47205
    318.48370     -21.22205
    318.48981     -20.59705
    318.49591     -20.34705
    318.50201     -18.72205
    318.50812     -18.72205
    318.51422     -17.47205
    318.52033     -14.72205
    318.52643     -17.84705
    318.53254     -15.22205
    318.53864     -17.84705
    318.54474     -16.34705
    318.55085     -17.22205
    318.55695     -16.34705
    318.56306     -14.09705
    318.56916     -14.72205
    318.57527     -11.59705
    318.58137     -10.72205
    318.58747      -9.72205
    318.59358      -9.09705
    318.59968     -10.22205
    318.60579      -7.59705
    318.61189      -9.59705
    318.61800      -6.72205
    318.62410      -4.09705
    318.63020      -6.84705
    318.63631      -4.34705
    318.64241      -5.84705
    318.64852      -5.97205
    318.65462      -5.59705
    318.66073      -6.09705
    318.66683      -6.22205
    318.67293      -8.59705
    318.67904      -9.59705
    318.68514      -9.09705
    318.69125     -12.22205
    318.69735     -11.22205
    318.70346     -12.47205
    318.70956     -13.59705
    318.71566     -12.59705
    318.72177     -15.09705
    318.72787     -13.84705
    318.73398     -15.59705
    318.74008     -16.22205
    318.74618     -15.59705
    318.75229     -17.72205
    318.75839     -16.72205
    318.76450     -17.47205
    318.77060     -16.22205
    318.77671     -15.47205
    318.78281     -17.22205
    318.78891     -15.84705
    318.79502     -17.97205
    318.80112     -20.09705
    318.80723     -20.72205
    318.81333     -20.97205
    318.81944     -19.09705
    318.82554     -18.97205
    318.83164     -18.84705
    318.83775     -17.47205
    318.84385     -18.59705
    318.84996     -16.84705
    318.85606     -15.84705
    318.86217     -16.09705
    318.86827     -15.34705
    318.87437     -12.47205
    318.88048     -11.09705
    318.88658      -9.47205
    318.89269      -9.22205
    318.89879      -9.09705
    318.90490      -7.84705
    318.91100      -8.09705
    318.91710      -8.72205
    318.92321      -9.72205
    318.92931      -7.97205
    318.93542      -8.84705
    318.94152     -10.09705
    318.94763      -7.47205
    318.95373      -8.84705
    318.95983      -8.59705
    318.96594      -8.09705
    318.97204      -8.47205
    318.97815      -9.09705
    318.98425      -8.72205
    318.99036     -10.34705
    318.99646     -10.59705
    319.00256     -13.34705
    319.00867     -11.22205
    319.01477     -13.97205
    319.02088     -13.84705
    319.02698     -13.72205
    319.03309     -15.09705
    319.03919     -13.72205
    319.04529     -14.72205
    319.05140     -14.97205
    319.05750     -17.34705
    319.06361     -16.59705
    319.06971     -17.97205
    319.07581     -16.34705
    319.08192     -16.34705
    319.08802     -16.22205
    319.09413     -16.97205
    319.10023     -13.97205
    319.10634     -15.59705
    319.11244     -10.97205
    319.11854     -11.22205
    319.12465      -9.34705
    319.13075      -9.84705
    319.13686      -9.09705
    319.14296      -6.59705
    319.14907      -6.47205
    319.15517      -5.97205
    319.16127      -4.97205
    319.16738      -7.84705
    319.17348      -5.59705
    319.17959      -8.97205
    319.18569      -7.97205
    319.19180      -7.97205
    319.19790      -7.34705
    319.20400      -5.47205
    319.21011      -6.22205
    319.21621      -6.34705
    319.22232      -6.84705
    319.22842      -6.59705
    319.23453      -4.59705
    319.24063      -7.84705
    319.24673      -5.22205
    319.25284      -2.72205
    319.25894      -1.47205
    319.26505      -0.72205
    319.27115      -1.09705
    319.27726       0.90295
    319.28336       0.40295
    319.28946       2.15295
    319.29557       2.90295
    319.30167      -0.59705
    319.30778       0.27795
    319.31388       1.27795
    319.31999       1.52795
    319.32609       0.15295
    319.33219       0.40295
    319.33830       0.15295
    319.34440       0.15295
    319.35051       0.90295
    319.35661      -0.09705
    319.36272       1.52795
    319.36882       0.52795
    319.37492       0.40295
    319.38103       2.02795
    319.38713       3.52795
    319.39324       2.90295
    319.39934       3.90295
    319.40545       3.02795
    319.41155       1.77795
    319.41765       2.77795
    319.42376       2.15295
    319.42986       0.65295
    319.43597       0.90295
    319.44207      -0.22205
    319.44817      -0.84705
    319.45428       0.65295
    319.46038      -0.47205
    319.46649       1.65295
    319.47259       1.15295
    319.47870       0.15295
    319.48480       3.40295
    319.49090       2.90295
    319.49701       3.90295
    319.50311       4.90295
    319.50922       5.40295
    319.51532       5.27795
    319.52143       5.40295
    319.52753       6.90295
    319.53363       7.90295
    319.53974       7.27795
    319.54584       9.15295
    319.55195      10.15295
    319.55805      10.77795
    319.56416      10.15295
    319.57026       9.65295
    319.57636       9.77795
    319.58247       6.90295
    319.58857      10.40295
    319.59468       5.40295
    319.60078       5.90295
    319.60689       5.52795
    319.61299       2.02795
    319.61909       1.90295
    319.62520       1.65295
    319.63130      -1.59705
    319.63741      -0.34705
    319.64351      -1.84705
    319.64962       1.52795
    319.65572      -0.97205
    319.66182       3.02795
    319.66793       0.40295
    319.67403       0.90295
    319.68014       2.77795
    319.68624       1.90295
    319.69235       3.40295
    319.69845       2.27795
    319.70455       0.77795
    319.71066       1.15295
    319.71676      -1.09705
    319.72287      -2.34705
    319.72897      -2.72205
    319.73508      -5.22205
    319.74118      -3.47205
    319.74728      -6.34705
    319.75339      -5.09705
    319.75949      -9.09705
    319.76560      -7.09705
    319.77170      -6.34705
    319.77780      -8.97205
    319.78391      -8.22205
    319.79001      -5.59705
    319.79612      -7.34705
    319.80222      -3.97205
    319.80833      -3.84705
    319.81443      -3.09705
    319.82053      -3.84705
    319.82664      -3.22205
    319.83274      -5.47205
    319.83885      -6.47205
    319.84495      -5.59705
    319.85106      -6.84705
    319.85716      -6.22205
    319.86326      -5.59705
    319.86937      -6.72205
    319.87547      -5.84705
    319.88158      -3.84705
    319.88768      -5.22205
    319.89379      -3.72205
    319.89989      -2.84705
    319.90599      -2.72205
    319.91210      -1.34705
    319.91820       0.52795
    319.92431      -0.59705
    319.93041       0.15295
    319.93652       0.27795
    319.94262       1.15295
    319.94872       4.15295
    319.95483       3.90295
    319.96093       4.15295
    319.96704       3.90295
    319.97314       5.27795
    319.97925       5.02795
    319.98535       4.90295
    319.99145       8.15295
    319.99756       4.90295
    320.00366       6.15295
    320.00977       4.65295
    320.01587       3.40295
    320.02198       2.02795
    320.02808       2.40295
    320.03418       3.02795
    320.04029       1.52795
    320.04639       1.40295
    320.05250       0.77795
    320.05860      -0.22205
    320.06471       0.77795
    320.07081      -1.97205
    320.07691      -2.47205
    320.08302      -0.09705
    320.08912      -1.59705
    320.09523       0.40295
    320.10133       2.15295
    320.10743       3.15295
    320.11354       4.40295
    320.11964       2.77795
    320.12575       7.40295
    320.13185       7.52795
    320.13796      10.02795
    320.14406       8.77795
    320.15016       7.65295
    320.15627      10.40295
    320.16237       6.77795
    320.16848       8.40295
    320.17458       8.15295
    320.18069       6.02795
    320.18679       6.65295
    320.19289       5.15295
    320.19900       5.77795
    320.20510       5.02795
    320.21121       3.77795
    320.21731       7.27795
    320.22342       4.15295
    320.22952       4.15295
    320.23562       3.52795
    320.24173       3.90295
    320.24783       5.90295
    320.25394       4.02795
    320.26004       4.65295
    320.26615       5.52795
    320.27225       3.27795
    320.27835       6.02795
    320.28446       3.65295
    320.29056       8.27795
    320.29667       6.52795
    320.30277       6.90295
    320.30888       8.02795
    320.31498       6.27795
    320.32108       7.02795
    320.32719       5.90295
    320.33329       6.65295
    320.33940       5.52795
    320.34550       5.65295
    320.35161       5.77795
    320.35771       4.40295
    320.36381       4.90295
    320.36992       3.02795
    320.37602       0.65295
    320.38213       1.52795
    320.38823      -1.59705
    320.39434      -1.84705
    320.40044      -3.22205
    320.40654      -3.34705
    320.41265      -4.59705
    320.41875      -3.97205
    320.42486      -6.22205
    320.43096      -5.34705
    320.43707      -5.09705
    320.44317      -5.97205
    320.44927      -5.97205
    320.45538      -4.72205
    320.46148      -3.84705
    320.46759      -2.97205
    320.47369      -3.34705
    320.47979      -0.59705
    320.48590      -1.09705
    320.49200      -0.22205
    320.49811      -0.97205
    320.50421       1.15295
    320.51032       1.27795
    320.51642       2.40295
    320.52252       1.52795
    320.52863       2.52795
    320.53473       1.77795
    320.54084       5.02795
    320.54694       3.90295
    320.55305       5.90295
    320.55915       8.77795
    320.56525       7.27795
    320.57136      10.77795
    320.57746      10.15295
    320.58357      12.27795
    320.58967      15.15295
    320.59578      12.90295
    320.60188      15.15295
    320.60798      14.90295
    320.61409      17.15295
    320.62019      16.90295
    320.62630      16.77795
    320.63240      16.40295
    320.63851      15.02795
    320.64461      15.02795
    320.65071      13.40295
    320.65682      12.65295
    320.66292      12.40295
    320.66903      10.02795
    320.67513       9.65295
    320.68124       9.27795
    320.68734       7.02795
    320.69344       6.02795
    320.69955       5.40295
    320.70565       4.40295
    320.71176       2.77795
    320.71786       4.15295
    320.72397       4.90295
    320.73007       2.02795
    320.73617       4.52795
    320.74228       3.90295
    320.74838       5.52795
    320.75449       5.27795
    320.76059       6.15295
    320.76670       8.02795
    320.77280       4.52795
    320.77890       6.27795
    320.78501       8.40295
    320.79111       9.02795
    320.79722      11.77795
    320.80332      13.65295
    320.80942      13.65295
    320.81553      16.02795
    320.82163      17.65295
    320.82774      16.52795
    320.83384      17.40295
    320.83995      16.40295
    320.84605      16.15295
    320.85215      16.40295
    320.85826      18.15295
    320.86436      16.27795
    320.87047      17.90295
    320.87657      18.27795
    320.88268      17.65295
    320.88878      16.77795
    320.89488      14.15295
    320.90099      16.15295
    320.90709      16.52795
    320.91320      18.27795
    320.91930      15.02795
    320.92541      18.77795
    320.93151      17.65295
    320.93761      18.15295
    320.94372      19.40295
    320.94982      18.27795
    320.95593      19.77795
    320.96203      19.27795
    320.96814      19.52795
    320.97424      19.27795
    320.98034      17.27795
    320.98645      19.15295
    320.99255      18.77795
    320.99866      20.27795
    321.00476      18.77795
    321.01087      19.02795
    321.01697      15.77795
    321.02307      15.65295
    321.02918      16.90295
    321.03528      15.77795
    321.04139      13.27795
    321.04749      14.52795
    321.05360      12.15295
    321.05970      11.15295
    321.06580      11.77795
    321.07191      10.52795
    321.07801      11.52795
    321.08412      10.02795
    321.09022      10.15295
    321.09633       7.90295
    321.10243       8.77795
    321.10853       9.40295
    321.11464       6.65295
    321.12074       7.52795
    321.12685       5.27795
    321.13295       5.40295
    321.13906       7.02795
    321.14516       5.40295
    321.15126       6.77795
    321.15737       6.15295
    321.16347       6.27795
    321.16958       5.65295
    321.17568       6.40295
    321.18178       6.40295
    321.18789       7.52795
    321.19399       5.40295
    321.20010       5.90295
    321.20620       5.27795
    321.21231       6.90295
    321.21841       4.52795
    321.22451       5.65295
    321.23062       6.40295
    321.23672       5.90295
    321.24283       7.02795
    321.24893       5.90295
    321.25504       4.65295
    321.26114       6.77795
    321.26724       6.77795
    321.27335      10.02795
    321.27945       9.77795
    321.28556      12.27795
    321.29166      12.40295
    321.29777      12.15295
    321.30387      12.02795
    321.30997      11.52795
    321.31608      10.65295
    321.32218      10.52795
    321.32829      10.77795
    321.33439      11.77795
    321.34050      10.77795
    321.34660      11.77795
    321.35270      12.90295
    321.35881      13.90295
    321.36491      14.40295
    321.37102      15.27795
    321.37712      15.77795
    321.38323      16.40295
    321.38933      15.90295
    321.39543      15.27795
    321.40154      13.40295
    321.40764      12.40295
    321.41375      12.65295
    321.41985      13.27795
    321.42596      11.65295
    321.43206      13.02795
    321.43816      11.77795
    321.44427      13.90295
    321.45037      13.27795
    321.45648      12.15295
    321.46258      12.77795
    321.46869      11.40295
    321.47479      11.27795
    321.48089      11.27795
    321.48700       9.90295
    321.49310       9.40295
    321.49921       8.02795
    321.50531       7.02795
    321.51141       8.15295
    321.51752       6.40295
    321.52362      10.27795
    321.52973       6.90295
    321.53583       7.15295
    321.54194       7.77795
    321.54804       6.15295
    321.55414       7.27795
    321.56025       6.27795
    321.56635       7.27795
    321.57246       8.15295
    321.57856       6.77795
    321.58467       7.77795
    321.59077       6.15295
    321.59687       8.65295
    321.60298       7.15295
    321.60908       7.90295
    321.61519      10.40295
    321.62129       8.02795
    321.62740      10.15295
    321.63350       8.15295
    321.63960      10.27795
    321.64571      10.65295
    321.65181       9.65295
    321.65792      12.65295
    321.66402       9.52795
    321.67013      11.52795
    321.67623      14.15295
    321.68233      11.65295
    321.68844      16.90295
    321.69454      13.77795
    321.70065      15.77795
    321.70675      14.52795
    321.71286      15.27795
    321.71896      15.65295
    321.72506      13.40295
    321.73117      13.77795
    321.73727      13.40295
    321.74338      14.40295
    321.74948      16.02795
    321.75559      14.15295
    321.76169      15.77795
    321.76779      17.02795
    321.77390      14.65295
    321.78000      16.40295
    321.78611      17.02795
    321.79221      15.90295
    321.79832      14.90295
    321.80442      16.65295
    321.81052      15.52795
    321.81663      17.65295
    321.82273      16.90295
    321.82884      17.40295
    321.83494      16.40295
    321.84105      17.52795
    321.84715      17.27795
    321.85325      17.65295
    321.85936      17.27795
    321.86546      18.52795
    321.87157      16.90295
    321.87767      17.90295
    321.88377      19.40295
    321.88988      21.02795
    321.89598      21.65295
    321.90209      23.15295
    321.90819      21.90295
    321.91430      23.90295
    321.92040      26.40295
    321.92650      26.90295
    321.93261      26.90295
    321.93871      29.15295
    321.94482      29.15295
    321.95092      29.40295
    321.95703      31.15295
    321.96313      31.40295
    321.96923      31.02795
    321.97534      26.65295
    321.98144      28.27795
    321.98755      26.15295
    321.99365      25.90295
    321.99976      27.52795
    322.00586      23.27795
    322.01196      22.77795
    322.01807      23.52795
    322.02417      21.27795
    322.03028      21.40295
    322.03638      19.15295
    322.04249      21.02795
    322.04859      19.90295
    322.05469      21.02795
    322.06080      21.15295
    322.06690      20.90295
    322.07301      20.40295
    322.07911      21.77795
    322.08522      20.65295
    322.09132      20.27795
    322.09742      16.52795
    322.10353      17.77795
    322.10963      15.90295
    322.11574      16.15295
    322.12184      15.90295
    322.12795      13.40295
    322.13405      14.77795
    322.14015      13.27795
    322.14626      11.02795
    322.15236      12.65295
    322.15847      10.02795
    322.16457      14.40295
    322.17068      11.65295
    322.17678      15.02795
    322.18288      17.40295
    322.18899      17.02795
    322.19509      21.27795
    322.20120      19.65295
    322.20730      23.15295
    322.21340      22.77795
    322.21951      21.90295
    322.22561      22.02795
    322.23172      19.65295
    322.23782      21.27795
    322.24393      21.27795
    322.25003      20.77795
    322.25613      23.02795
    322.26224      19.52795
    322.26834      22.02795
    322.27445      20.02795
    322.28055      20.15295
    322.28666      20.15295
    322.29276      21.15295
    322.29886      22.40295
    322.30497      22.77795
    322.31107      23.40295
    322.31718      24.15295
    322.32328      23.02795
    322.32939      27.15295
    322.33549      25.40295
    322.34159      25.40295
    322.34770      27.27795
    322.35380      24.90295
    322.35991      25.90295
    322.36601      24.27795
    322.37212      25.52795
    322.37822      24.02795
    322.38432      23.27795
    322.39043      23.40295
    322.39653      22.40295
    322.40264      21.77795
    322.40874      22.02795
    322.41485      20.65295
    322.42095      20.02795
    322.42705      18.65295
    322.43316      17.77795
    322.43926      15.40295
    322.44537      14.02795
    322.45147      11.40295
    322.45758      12.02795
    322.46368       8.15295
    322.46978       6.40295
    322.47589       4.90295
    322.48199       3.02795
    322.48810       4.02795
    322.49420       1.40295
    322.50031       0.77795
    322.50641       2.02795
    322.51251      -0.72205
    322.51862       0.52795
    322.52472       0.65295
    322.53083      -0.97205
    322.53693      -1.34705
    322.54304      -1.59705
    322.54914      -0.34705
    322.55524      -0.47205
    322.56135      -1.72205
    322.56745      -0.09705
    322.57356      -2.22205
    322.57966      -2.84705
    322.58576      -1.72205
    322.59187      -2.09705
    322.59797      -3.09705
    322.60408      -3.72205
    322.61018      -0.84705
    322.61629      -1.22205
    322.62239      -0.84705
    322.62849       0.27795
    322.63460      -0.47205
    322.64070       2.15295
    322.64681       3.15295
    322.65291       3.27795
    322.65902       4.52795
    322.66512       5.27795
    322.67122       7.02795
    322.67733       6.02795
    322.68343       5.65295
    322.68954       3.15295
    322.69564       2.15295
    322.70175       4.52795
    322.70785       2.65295
    322.71395       4.65295
    322.72006       4.52795
    322.72616       2.77795
    322.73227       7.40295
    322.73837       6.40295
    322.74448       8.02795
    322.75058       5.77795
    322.75668       8.15295
    322.76279       6.40295
    322.76889       8.40295
    322.77500       6.90295
    322.78110       5.77795
    322.78721       4.15295
    322.79331       4.02795
    322.79941       4.52795
    322.80552       5.27795
    322.81162       4.02795
    322.81773       3.77795
    322.82383       5.02795
    322.82994       2.02795
    322.83604       5.27795
    322.84214       4.77795
    322.84825       2.77795
    322.85435       4.27795
    322.86046       4.02795
    322.86656       4.27795
    322.87267       6.65295
    322.87877       6.65295
    322.88487       8.77795
    322.89098       8.52795
    322.89708      10.90295
    322.90319      10.90295
    322.90929      14.65295
    322.91539      13.52795
    322.92150      17.77795
    322.92760      16.65295
    322.93371      18.52795
    322.93981      17.90295
    322.94592      21.15295
    322.95202      20.40295
    322.95812      21.77795
    322.96423      22.02795
    322.97033      23.15295
    322.97644      24.15295
    322.98254      24.15295
    322.98865      24.02795
    322.99475      27.02795
    323.00085      27.27795
    323.00696      28.15295
    323.01306      26.52795
    323.01917      26.02795
    323.02527      27.15295
    323.03138      24.27795
    323.03748      24.40295
    323.04358      24.15295
    323.04969      21.77795
    323.05579      21.90295
    323.06190      20.52795
    323.06800      22.02795
    323.07411      21.52795
    323.08021      20.40295
    323.08631      24.52795
    323.09242      22.65295
    323.09852      25.02795
    323.10463      27.90295
    323.11073      27.52795
    323.11684      28.65295
    323.12294      30.52795
    323.12904      30.90295
    323.13515      31.90295
    323.14125      32.27795
    323.14736      33.77795
    323.15346      34.27795
    323.15957      37.40295
    323.16567      37.90295
    323.17177      37.02795
    323.17788      41.27795
    323.18398      41.90295
    323.19009      42.52795
    323.19619      42.52795
    323.20230      40.90295
    323.20840      43.15295
    323.21450      42.15295
    323.22061      43.02795
    323.22671      41.27795
    323.23282      39.52795
    323.23892      42.02795
    323.24503      39.77795
    323.25113      38.65295
    323.25723      38.02795
    323.26334      36.77795
    323.26944      34.40295
    323.27555      33.90295
    323.28165      33.52795
    323.28775      31.27795
    323.29386      30.77795
    323.29996      28.65295
    323.30607      25.40295
    323.31217      26.40295
    323.31828      25.27795
    323.32438      23.77795
    323.33048      24.02795
    323.33659      23.15295
    323.34269      23.02795
    323.34880      23.15295
    323.35490      21.65295
    323.36101      22.40295
    323.36711      21.40295
    323.37321      20.90295
    323.37932      15.77795
    323.38542      15.65295
    323.39153      11.65295
    323.39763      11.15295
    323.40374       9.15295
    323.40984       8.02795
    323.41594       5.52795
    323.42205       5.90295
    323.42815       4.65295
    323.43426       4.40295
    323.44036       4.90295
    323.44647       4.90295
    323.45257       5.15295
    323.45867       5.02795
    323.46478       6.65295
    323.47088       7.65295
    323.47699       6.52795
    323.48309       7.77795
    323.48920       5.77795
    323.49530       4.40295
    323.50140       5.52795
    323.50751       3.40295
    323.51361       4.27795
    323.51972       3.52795
    323.52582       2.52795
    323.53193       3.52795
    323.53803       3.02795
    323.54413       2.40295
    323.55024       1.52795
    323.55634      -2.47205
    323.56245       1.40295
    323.56855      -2.97205
    323.57466       0.65295
    323.58076      -0.97205
    323.58686      -0.22205
    323.59297      -0.72205
    323.59907       0.90295
    323.60518       3.02795
    323.61128       6.40295
    323.61738       6.52795
    323.62349       9.15295
    323.62959       9.40295
    323.63570       9.40295
    323.64180      12.02795
    323.64791      10.77795
    323.65401      12.65295
    323.66011      11.65295
    323.66622      13.90295
    323.67232      14.15295
    323.67843      13.90295
    323.68453      14.90295
    323.69064      14.52795
    323.69674      17.52795
    323.70284      16.27795
    323.70895      16.40295
    323.71505      19.40295
    323.72116      18.27795
    323.72726      21.27795
    323.73337      21.90295
    323.73947      24.40295
    323.74557      23.15295
    323.75168      25.02795
    323.75778      24.02795
    323.76389      24.15295
    323.76999      23.02795
    323.77610      24.02795
    323.78220      22.27795
    323.78830      22.40295
    323.79441      19.02795
    323.80051      20.27795
    323.80662      20.65295
    323.81272      20.15295
    323.81883      21.77795
    323.82493      20.52795
    323.83103      24.27795
    323.83714      23.15295
    323.84324      24.65295
    323.84935      24.65295
    323.85545      24.27795
    323.86156      27.40295
    323.86766      27.52795
    323.87376      28.52795
    323.87987      30.02795
    323.88597      31.02795
    323.89208      30.15295
    323.89818      30.40295
    323.90429      30.15295
    323.91039      30.27795
    323.91649      31.65295
    323.92260      32.27795
    323.92870      32.15295
    323.93481      32.77795
    323.94091      32.77795
    323.94702      32.27795
    323.95312      31.65295
    323.95922      32.40295
    323.96533      29.52795
    323.97143      28.02795
    323.97754      27.52795
    323.98364      27.40295
    323.98974      24.15295
    323.99585      22.77795
    324.00195      23.02795
    324.00806      23.40295
    324.01416      20.52795
    324.02027      21.15295
    324.02637      23.40295
    324.03247      20.77795
    324.03858      23.40295
    324.04468      23.77795
    324.05079      26.15295
    324.05689      23.77795
    324.06300      23.02795
    324.06910      25.77795
    324.07520      22.27795
    324.08131      24.15295
    324.08741      23.40295
    324.09352      19.77795
    324.09962      20.77795
    324.10573      16.02795
    324.11183      15.77795
    324.11793      13.77795
    324.12404      10.90295
    324.13014      12.15295
    324.13625       7.77795
    324.14235       6.77795
    324.14846       3.77795
    324.15456       0.65295
    324.16066      -0.47205
    324.16677      -2.47205
    324.17287      -4.84705
    324.17898      -6.34705
    324.18508      -9.34705
    324.19119      -8.84705
    324.19729     -10.72205
    324.20339      -6.59705
    324.20950     -10.34705
    324.21560      -9.59705
    324.22171      -8.47205
    324.22781      -9.72205
    324.23392      -9.59705
    324.24002      -8.72205
    324.24612     -10.97205
    324.25223     -10.84705
    324.25833     -12.97205
    324.26444     -12.97205
    324.27054     -15.97205
    324.27665     -15.59705
    324.28275     -15.47205
    324.28885     -16.97205
    324.29496     -18.09705
    324.30106     -17.09705
    324.30717     -18.72205
    324.31327     -19.34705
    324.31937     -21.97205
    324.32548     -19.84705
    324.33158     -24.72205
    324.33769     -26.97205
    324.34379     -28.09705
    324.34990     -28.97205
    324.35600     -30.84705
    324.36210     -32.59705
    324.36821     -31.34705
    324.37431     -35.09705
    324.38042     -37.22205
    324.38652     -36.59705
    324.39263     -39.59705
    324.39873     -39.34705
    324.40483     -41.22205
    324.41094     -43.22205
    324.41704     -47.84705
    324.42315     -48.22205
    324.42925     -50.59705
    324.43536     -52.84705
    324.44146     -53.34705
    324.44756     -56.34705
    324.45367     -59.34705
    324.45977     -60.09705
    324.46588     -61.47205
    324.47198     -60.72205
    324.47809     -63.09705
    324.48419     -63.59705
    324.49029     -66.59705
    324.49640     -65.72205
    324.50250     -67.22205
    324.50861     -68.22205
    324.51471     -68.97205
    324.52082     -71.84705
    324.52692     -72.72205
    324.53302     -74.47205
    324.53913     -75.59705
    324.54523     -76.09705
    324.55134     -78.72205
    324.55744     -76.47205
    324.56355     -78.22205
    324.56965     -79.22205
    324.57575     -81.47205
    324.58186     -83.47205
    324.58796     -84.09705
    324.59407     -86.47205
    324.60017     -85.84705
    324.60628     -86.47205
    324.61238     -88.22205
    324.61848     -88.47205
    324.62459     -90.09705
    324.63069     -91.22205
    324.63680     -90.97205
    324.64290     -93.09705
    324.64901     -90.72205
    324.65511     -93.09705
    324.66121     -92.09705
    324.66732     -91.09705
    324.67342     -90.59705
    324.67953     -88.47205
    324.68563     -88.84705
    324.69173     -87.72205
    324.69784     -87.34705
    324.70394     -86.97205
    324.71005     -83.47205
    324.71615     -84.59705
    324.72226     -79.97205
    324.72836     -78.97205
    324.73446     -78.97205
    324.74057     -77.34705
    324.74667     -78.22205
    324.75278     -77.47205
    324.75888     -77.84705
    324.76499     -80.22205
    324.77109     -77.97205
    324.77719     -79.47205
    324.78330     -77.22205
    324.78940     -77.59705
    324.79551     -77.09705
    324.80161     -76.47205
    324.80772     -76.72205
    324.81382     -75.84705
    324.81992     -73.72205
    324.82603     -75.22205
    324.83213     -72.09705
    324.83824     -72.09705
    324.84434     -69.47205
    324.85045     -70.09705
    324.85655     -71.59705
    324.86265     -69.59705
    324.86876     -71.22205
    324.87486     -71.34705
    324.88097     -71.84705
    324.88707     -72.22205
    324.89318     -72.22205
    324.89928     -71.09705
    324.90538     -70.84705
    324.91149     -69.09705
    324.91759     -69.84705
    324.92370     -69.22205
    324.92980     -68.72205
    324.93591     -71.84705
    324.94201     -70.97205
    324.94811     -71.59705
    324.95422     -72.84705
    324.96032     -74.22205
    324.96643     -74.09705
    324.97253     -72.59705
    324.97864     -73.47205
    324.98474     -73.34705
    324.99084     -72.97205
    324.99695     -74.47205
    325.00305     -73.34705
    325.00916     -75.84705
    325.01526     -76.34705
    325.02136     -75.09705
    325.02747     -79.22205
    325.03357     -77.22205
    325.03968     -77.59705
    325.04578     -79.59705
    325.05189     -80.22205
    325.05799     -80.72205
    325.06409     -79.22205
    325.07020     -79.97205
    325.07630     -78.84705
    325.08241     -77.84705
    325.08851     -82.09705
    325.09462     -78.59705
    325.10072     -80.47205
    325.10682     -77.59705
    325.11293     -75.59705
    325.11903     -76.84705
    325.12514     -74.09705
    325.13124     -72.34705
    325.13735     -70.22205
    325.14345     -67.84705
    325.14955     -67.72205
    325.15566     -67.34705
    325.16176     -66.09705
    325.16787     -62.72205
    325.17397     -62.34705
    325.18008     -62.09705
    325.18618     -59.84705
    325.19228     -61.97205
    325.19839     -59.47205
    325.20449     -59.97205
    325.21060     -59.97205
    325.21670     -56.59705
    325.22281     -56.97205
    325.22891     -55.72205
    325.23501     -52.59705
    325.24112     -52.84705
    325.24722     -51.09705
    325.25333     -50.47205
    325.25943     -45.72205
    325.26554     -46.34705
    325.27164     -41.34705
    325.27774     -39.59705
    325.28385     -36.59705
    325.28995     -35.59705
    325.29606     -35.72205
    325.30216     -33.34705
    325.30827     -31.22205
    325.31437     -31.22205
    325.32047     -29.34705
    325.32658     -28.84705
    325.33268     -27.22205
    325.33879     -25.97205
    325.34489     -22.84705
    325.35099     -21.59705
    325.35710     -19.84705
    325.36320     -17.22205
    325.36931     -16.47205
    325.37541     -16.34705
    325.38152     -12.22205
    325.38762     -12.97205
    325.39372     -11.59705
    325.39983      -9.47205
    325.40593      -8.72205
    325.41204     -10.09705
    325.41814      -7.97205
    325.42425      -7.47205
    325.43035      -9.09705
    325.43645      -8.72205
    325.44256     -10.84705
    325.44866      -9.59705
    325.45477     -10.84705
    325.46087     -12.72205
    325.46698     -11.72205
    325.47308     -11.59705
    325.47918     -13.97205
    325.48529     -12.72205
    325.49139     -13.34705
    325.49750     -11.97205
    325.50360     -12.97205
    325.50971     -13.09705
    325.51581     -13.84705
    325.52191     -13.22205
    325.52802     -11.59705
    325.53412     -13.09705
    325.54023     -10.34705
    325.54633     -10.97205
    325.55244     -11.09705
    325.55854      -8.84705
    325.56464      -8.47205
    325.57075      -4.72205
    325.57685      -5.34705
    325.58296      -3.72205
    325.58906      -3.22205
    325.59517      -3.47205
    325.60127      -0.72205
    325.60737      -0.59705
    325.61348      -1.09705
    325.61958      -1.72205
    325.62569      -3.72205
    325.63179      -2.84705
    325.63790      -1.84705
    325.64400      -3.09705
    325.65010      -2.84705
    325.65621      -5.72205
    325.66231      -2.84705
    325.66842      -5.22205
    325.67452      -3.97205
    325.68063      -6.72205
    325.68673      -9.84705
    325.69283      -9.72205
    325.69894     -12.59705
    325.70504     -13.47205
    325.71115     -15.72205
    325.71725     -16.59705
    325.72335     -18.09705
    325.72946     -21.09705
    325.73556     -20.22205
    325.74167     -19.47205
    325.74777     -21.84705
    325.75388     -22.22205
    325.75998     -24.34705
    325.76608     -25.47205
    325.77219     -26.22205
    325.77829     -26.47205
    325.78440     -27.84705
    325.79050     -28.09705
    325.79661     -29.34705
    325.80271     -30.97205
    325.80881     -31.84705
    325.81492     -32.47205
    325.82102     -33.09705
    325.82713     -33.72205
    325.83323     -34.34705
    325.83934     -35.84705
    325.84544     -37.22205
    325.85154     -39.22205
    325.85765     -41.09705
    325.86375     -39.59705
    325.86986     -41.22205
    325.87596     -42.22205
    325.88207     -39.72205
    325.88817     -40.22205
    325.89427     -40.72205
    325.90038     -40.34705
    325.90648     -38.97205
    325.91259     -38.59705
    325.91869     -38.84705
    325.92480     -36.97205
    325.93090     -36.59705
    325.93700     -36.09705
    325.94311     -34.72205
    325.94921     -36.84705
    325.95532     -35.09705
    325.96142     -35.22205
    325.96753     -34.72205
    325.97363     -33.47205
    325.97973     -35.09705
    325.98584     -35.97205
    325.99194     -35.72205
    325.99805     -37.97205
    326.00415     -37.34705
    326.01026     -39.34705
    326.01636     -37.22205
    326.02246     -38.97205
    326.02857     -38.47205
    326.03467     -36.84705
    326.04078     -35.47205
    326.04688     -34.97205
    326.05298     -34.97205
    326.05909     -34.34705
    326.06519     -35.22205
    326.07130     -35.59705
    326.07740     -30.84705
    326.08351     -33.47205
    326.08961     -32.97205
    326.09571     -32.34705
    326.10182     -32.97205
    326.10792     -31.84705
    326.11403     -33.47205
    326.12013     -32.09705
    326.12624     -30.59705
    326.13234     -31.97205
    326.13844     -30.09705
    326.14455     -29.72205
    326.15065     -30.47205
    326.15676     -31.97205
    326.16286     -31.47205
    326.16897     -31.34705
    326.17507     -31.09705
    326.18117     -31.84705
    326.18728     -32.72205
    326.19338     -34.97205
    326.19949     -34.22205
    326.20559     -35.59705
    326.21170     -36.09705
    326.21780     -36.34705
    326.22390     -36.72205
    326.23001     -32.97205
    326.23611     -34.72205
    326.24222     -30.84705
    326.24832     -31.09705
    326.25443     -32.34705
    326.26053     -29.34705
    326.26663     -29.09705
    326.27274     -27.59705
    326.27884     -27.34705
    326.28495     -26.72205
    326.29105     -26.97205
    326.29716     -26.47205
    326.30326     -25.59705
    326.30936     -25.72205
    326.31547     -24.34705
    326.32157     -24.59705
    326.32768     -25.97205
    326.33378     -25.59705
    326.33989     -25.97205
    326.34599     -26.97205
    326.35209     -26.09705
    326.35820     -26.22205
    326.36430     -25.34705
    326.37041     -27.72205
    326.37651     -27.59705
    326.38262     -28.22205
    326.38872     -27.97205
    326.39482     -29.09705
    326.40093     -28.47205
    326.40703     -29.72205
    326.41314     -27.47205
    326.41924     -28.47205
    326.42534     -29.09705
    326.43145     -30.97205
    326.43755     -30.34705
    326.44366     -30.22205
    326.44976     -32.22205
    326.45587     -32.97205
    326.46197     -32.09705
    326.46807     -33.84705
    326.47418     -34.22205
    326.48028     -35.22205
    326.48639     -37.34705
    326.49249     -37.72205
    326.49860     -40.59705
    326.50470     -39.34705
    326.51080     -41.47205
    326.51691     -44.72205
    326.52301     -44.22205
    326.52912     -47.72205
    326.53522     -48.47205
    326.54133     -47.47205
    326.54743     -50.09705
    326.55353     -49.84705
    326.55964     -50.47205
    326.56574     -52.47205
    326.57185     -51.59705
    326.57795     -54.47205
    326.58406     -54.72205
    326.59016     -55.97205
    326.59626     -54.84705
    326.60237     -55.84705
    326.60847     -56.72205
    326.61458     -55.22205
    326.62068     -57.22205
    326.62679     -54.84705
    326.63289     -57.09705
    326.63899     -56.59705
    326.64510     -56.97205
    326.65120     -58.09705
    326.65731     -54.47205
    326.66341     -55.47205
    326.66952     -54.97205
    326.67562     -52.97205
    326.68172     -53.22205
    326.68783     -51.72205
    326.69393     -50.09705
    326.70004     -50.97205
    326.70614     -47.72205
    326.71225     -48.34705
    326.71835     -45.72205
    326.72445     -45.72205
    326.73056     -46.72205
    326.73666     -46.34705
    326.74277     -46.97205
    326.74887     -46.84705
    326.75497     -48.22205
    326.76108     -49.22205
    326.76718     -52.34705
    326.77329     -52.97205
    326.77939     -51.47205
    326.78550     -54.34705
    326.79160     -53.47205
    326.79770     -53.09705
    326.80381     -52.47205
    326.80991     -51.72205
    326.81602     -53.34705
    326.82212     -53.47205
    326.82823     -53.97205
    326.83433     -55.59705
    326.84043     -54.59705
    326.84654     -56.34705
    326.85264     -55.47205
    326.85875     -54.34705
    326.86485     -55.72205
    326.87096     -55.72205
    326.87706     -55.72205
    326.88316     -57.59705
    326.88927     -60.34705
    326.89537     -58.97205
    326.90148     -57.97205
    326.90758     -59.22205
    326.91369     -59.84705
    326.91979     -59.97205
    326.92589     -56.97205
    326.93200     -58.59705
    326.93810     -56.47205
    326.94421     -54.97205
    326.95031     -55.84705
    326.95642     -54.72205
    326.96252     -53.34705
    326.96862     -52.59705
    326.97473     -54.22205
    326.98083     -52.34705
    326.98694     -52.72205
    326.99304     -52.47205
    326.99915     -49.72205
    327.00525     -53.47205
    327.01135     -51.22205
    327.01746     -50.84705
    327.02356     -51.59705
    327.02967     -49.97205
    327.03577     -52.22205
    327.04188     -48.09705
    327.04798     -48.09705
    327.05408     -47.47205
    327.06019     -44.47205
    327.06629     -43.59705
    327.07240     -42.09705
    327.07850     -41.09705
    327.08461     -41.47205
    327.09071     -39.22205
    327.09681     -41.97205
    327.10292     -39.84705
    327.10902     -41.47205
    327.11513     -40.84705
    327.12123     -39.59705
    327.12733     -38.59705
    327.13344     -37.22205
    327.13954     -37.47205
    327.14565     -36.09705
    327.15175     -34.22205
    327.15786     -35.09705
    327.16396     -29.97205
    327.17006     -31.22205
    327.17617     -29.09705
    327.18227     -28.34705
    327.18838     -29.72205
    327.19448     -27.47205
    327.20059     -27.84705
    327.20669     -25.47205
    327.21279     -24.34705
    327.21890     -23.22205
    327.22500     -21.22205
    327.23111     -22.59705
    327.23721     -20.09705
    327.24332     -21.84705
    327.24942     -20.22205
    327.25552     -19.72205
    327.26163     -21.47205
    327.26773     -19.84705
    327.27384     -18.59705
    327.27994     -20.09705
    327.28605     -17.84705
    327.29215     -17.72205
    327.29825     -16.34705
    327.30436     -14.59705
    327.31046     -13.22205
    327.31657     -12.09705
    327.32267     -11.72205
    327.32878     -11.22205
    327.33488     -10.47205
    327.34098      -9.84705
    327.34709      -8.34705
    327.35319      -8.97205
    327.35930      -9.59705
    327.36540     -12.09705
    327.37151      -9.72205
    327.37761     -11.97205
    327.38371     -12.97205
    327.38982     -13.22205
    327.39592     -14.84705
    327.40203     -15.09705
    327.40813     -12.72205
    327.41424     -14.59705
    327.42034     -13.22205
    327.42644     -12.72205
    327.43255     -12.09705
    327.43865     -10.47205
    327.44476      -8.84705
    327.45086     -10.72205
    327.45696     -10.34705
    327.46307     -12.09705
    327.46917     -12.59705
    327.47528     -14.59705
    327.48138     -17.34705
    327.48749     -17.72205
    327.49359     -18.72205
    327.49969     -21.84705
    327.50580     -23.59705
    327.51190     -24.84705
    327.51801     -22.72205
    327.52411     -22.97205
    327.53022     -23.22205
    327.53632     -21.09705
    327.54242     -23.59705
    327.54853     -20.72205
    327.55463     -19.47205
    327.56074     -19.84705
    327.56684     -18.59705
    327.57295     -17.47205
    327.57905     -16.59705
    327.58515     -17.22205
    327.59126     -16.72205
    327.59736     -15.34705
    327.60347     -17.22205
    327.60957     -13.84705
    327.61568     -15.47205
    327.62178     -13.72205
    327.62788     -14.59705
    327.63399     -17.47205
    327.64009     -14.84705
    327.64620     -16.34705
    327.65230     -16.09705
    327.65841     -12.72205
    327.66451     -14.84705
    327.67061     -10.72205
    327.67672     -12.47205
    327.68282     -10.97205
    327.68893     -10.22205
    327.69503     -11.09705
    327.70114     -10.09705
    327.70724      -9.59705
    327.71334      -8.72205
    327.71945      -7.72205
    327.72555      -7.09705
    327.73166      -7.09705
    327.73776      -8.22205
    327.74387      -6.34705
    327.74997      -8.22205
    327.75607      -6.47205
    327.76218      -4.97205
    327.76828      -8.22205
    327.77439      -5.34705
    327.78049      -6.34705
    327.78660      -8.22205
    327.79270      -6.97205
    327.79880      -7.47205
    327.80491      -6.47205
    327.81101      -7.34705
    327.81712      -6.84705
    327.82322      -7.34705
    327.82932      -9.34705
    327.83543     -10.22205
    327.84153     -11.59705
    327.84764     -13.09705
    327.85374     -14.72205
    327.85985     -15.59705
    327.86595     -17.22205
    327.87205     -18.72205
    327.87816     -17.59705
    327.88426     -18.84705
    327.89037     -19.22205
    327.89647     -18.84705
    327.90258     -19.59705
    327.90868     -17.84705
    327.91478     -17.72205
    327.92089     -16.09705
    327.92699     -13.97205
    327.93310     -15.47205
    327.93920     -12.72205
    327.94531     -12.84705
    327.95141     -12.72205
    327.95751     -15.09705
    327.96362     -13.09705
    327.96972     -14.22205
    327.97583     -13.47205
    327.98193     -13.84705
    327.98804     -13.72205
    327.99414     -12.34705
    328.00024     -15.72205
    328.00635     -17.34705
    328.01245     -18.22205
    328.01856     -21.22205
    328.02466     -20.84705
    328.03077     -22.97205
    328.03687     -22.22205
    328.04297     -25.22205
    328.04908     -24.97205
    328.05518     -26.47205
    328.06129     -26.72205
    328.06739     -27.47205
    328.07350     -25.34705
    328.07960     -29.59705
    328.08570     -26.59705
    328.09181     -32.59705
    328.09791     -31.22205
    328.10402     -34.09705
    328.11012     -34.84705
    328.11623     -33.47205
    328.12233     -34.72205
    328.12843     -35.97205
    328.13454     -34.47205
    328.14064     -35.59705
    328.14675     -32.47205
    328.15285     -34.34705
    328.15895     -32.84705
    328.16506     -33.84705
    328.17116     -36.47205
    328.17727     -32.72205
    328.18337     -33.09705
    328.18948     -33.59705
    328.19558     -32.22205
    328.20168     -33.97205
    328.20779     -32.34705
    328.21389     -34.72205
    328.22000     -32.22205
    328.22610     -32.34705
    328.23221     -32.47205
    328.23831     -29.72205
    328.24441     -31.72205
    328.25052     -27.09705
    328.25662     -28.84705
    328.26273     -28.09705
    328.26883     -24.59705
    328.27494     -26.22205
    328.28104     -23.59705
    328.28714     -24.22205
    328.29325     -26.09705
    328.29935     -24.97205
    328.30546     -24.22205
    328.31156     -22.97205
    328.31767     -23.84705
    328.32377     -23.34705
    328.32987     -22.72205
    328.33598     -22.84705
    328.34208     -21.34705
    328.34819     -24.34705
    328.35429     -22.97205
    328.36040     -22.84705
    328.36650     -23.84705
    328.37260     -22.09705
    328.37871     -21.97205
    328.38481     -22.09705
    328.39092     -19.97205
    328.39702     -20.47205
    328.40313     -18.22205
    328.40923     -19.59705
    328.41533     -19.59705
    328.42144     -20.22205
    328.42754     -20.97205
    328.43365     -23.59705
    328.43975     -24.59705
    328.44586     -24.47205
    328.45196     -25.72205
    328.45806     -25.72205
    328.46417     -26.72205
    328.47027     -28.34705
    328.47638     -29.09705
    328.48248     -29.34705
    328.48859     -29.09705
    328.49469     -30.09705
    328.50079     -27.47205
    328.50690     -28.22205
    328.51300     -29.47205
    328.51911     -28.09705
    328.52521     -28.84705
    328.53131     -26.84705
    328.53742     -28.72205
    328.54352     -28.84705
    328.54963     -29.34705
    328.55573     -32.22205
    328.56184     -31.72205
    328.56794     -34.72205
    328.57404     -34.22205
    328.58015     -37.59705
    328.58625     -41.22205
    328.59236     -37.09705
    328.59846     -40.97205
    328.60457     -40.47205
    328.61067     -40.22205
    328.61677     -43.47205
    328.62288     -40.72205
    328.62898     -40.72205
    328.63509     -39.59705
    328.64119     -40.47205
    328.64730     -40.47205
    328.65340     -38.22205
    328.65950     -38.97205
    328.66561     -35.47205
    328.67171     -36.84705
    328.67782     -33.97205
    328.68392     -31.59705
    328.69003     -31.72205
    328.69613     -30.47205
    328.70223     -29.09705
    328.70834     -28.97205
    328.71444     -28.34705
    328.72055     -27.97205
    328.72665     -26.22205
    328.73276     -27.84705
    328.73886     -26.72205
    328.74496     -27.09705
    328.75107     -26.72205
    328.75717     -25.09705
    328.76328     -25.34705
    328.76938     -27.34705
    328.77549     -25.09705
    328.78159     -26.34705
    328.78769     -25.59705
    328.79380     -23.84705
    328.79990     -23.72205
    328.80601     -23.22205
    328.81211     -22.47205
    328.81822     -21.84705
    328.82432     -22.84705
    328.83042     -22.09705
    328.83653     -21.97205
    328.84263     -23.09705
    328.84874     -20.47205
    328.85484     -22.47205
    328.86094     -20.97205
    328.86705     -18.72205
    328.87315     -19.22205
    328.87926     -19.22205
    328.88536     -17.34705
    328.89147     -17.84705
    328.89757     -17.47205
    328.90367     -14.72205
    328.90978     -16.84705
    328.91588     -17.47205
    328.92199     -15.22205
    328.92809     -15.09705
    328.93420     -14.34705
    328.94030     -13.34705
    328.94640     -11.34705
    328.95251     -12.59705
    328.95861     -11.72205
    328.96472      -9.84705
    328.97082     -11.97205
    328.97693      -9.34705
    328.98303     -10.34705
    328.98913      -8.97205
    328.99524      -9.09705
    329.00134     -10.47205
    329.00745      -9.59705
    329.01355     -11.47205
    329.01966      -9.22205
    329.02576      -8.84705
    329.03186      -7.97205
    329.03797      -8.84705
    329.04407      -7.47205
    329.05018      -7.47205
    329.05628      -5.34705
    329.06239      -7.59705
    329.06849      -5.59705
    329.07459      -7.59705
    329.08070      -5.22205
    329.08680      -7.84705
    329.09291      -8.84705
    329.09901      -6.34705
    329.10512      -7.34705
    329.11122      -7.22205
    329.11732      -8.47205
    329.12343     -10.22205
    329.12953      -9.72205
    329.13564      -7.97205
    329.14174      -7.34705
    329.14785      -7.84705
    329.15395      -7.34705
    329.16005      -6.47205
    329.16616      -8.72205
    329.17226      -6.97205
    329.17837      -7.47205
    329.18447      -8.59705
    329.19058     -10.22205
    329.19668     -11.72205
    329.20278     -10.47205
    329.20889     -15.72205
    329.21499     -16.97205
    329.22110     -15.84705
    329.22720     -20.47205
    329.23330     -20.09705
    329.23941     -22.34705
    329.24551     -24.72205
    329.25162     -28.72205
    329.25772     -27.72205
    329.26383     -28.34705
    329.26993     -31.97205
    329.27603     -32.84705
    329.28214     -35.34705
    329.28824     -35.72205
    329.29435     -35.47205
    329.30045     -36.47205
    329.30656     -36.59705
    329.31266     -35.84705
    329.31876     -37.47205
    329.32487     -38.72205
    329.33097     -39.97205
    329.33708     -40.09705
    329.34318     -39.72205
    329.34929     -39.34705
    329.35539     -38.34705
    329.36149     -38.59705
    329.36760     -37.47205
    329.37370     -36.59705
    329.37981     -36.72205
    329.38591     -36.84705
    329.39202     -37.47205
    329.39812     -36.22205
    329.40422     -37.97205
    329.41033     -34.97205
    329.41643     -35.09705
    329.42254     -32.09705
    329.42864     -32.84705
    329.43475     -28.84705
    329.44085     -28.22205
    329.44695     -26.09705
    329.45306     -24.34705
    329.45916     -24.84705
    329.46527     -23.34705
    329.47137     -20.22205
    329.47748     -21.09705
    329.48358     -18.72205
    329.48968     -16.97205
    329.49579     -15.72205
    329.50189     -14.47205
    329.50800     -13.47205
    329.51410     -12.47205
    329.52021     -11.59705
    329.52631      -9.34705
    329.53241     -10.09705
    329.53852     -11.47205
    329.54462      -9.47205
    329.55073     -11.22205
    329.55683      -8.59705
    329.56293     -10.09705
    329.56904      -9.34705
    329.57514      -8.84705
    329.58125     -11.22205
    329.58735     -10.47205
    329.59346     -12.22205
    329.59956     -10.59705
    329.60566      -8.09705
    329.61177      -9.34705
    329.61787      -6.84705
    329.62398      -6.47205
    329.63008      -5.97205
    329.63619      -4.22205
    329.64229      -6.59705
    329.64839      -6.47205
    329.65450      -8.22205
    329.66060      -8.97205
    329.66671      -8.84705
    329.67281     -11.47205
    329.67892     -10.22205
    329.68502     -11.84705
    329.69112     -13.22205
    329.69723     -13.09705
    329.70333     -15.72205
    329.70944     -13.59705
    329.71554     -15.59705
    329.72165     -12.47205
    329.72775     -14.22205
    329.73385     -14.34705
    329.73996     -13.22205
    329.74606     -14.97205
    329.75217     -15.97205
    329.75827     -15.22205
    329.76438     -18.97205
    329.77048     -18.97205
    329.77658     -22.59705
    329.78269     -22.09705
    329.78879     -24.59705
    329.79490     -25.59705
    329.80100     -25.97205
    329.80711     -26.97205
    329.81321     -27.97205
    329.81931     -28.97205
    329.82542     -29.59705
    329.83152     -27.84705
    329.83763     -29.72205
    329.84373     -32.47205
    329.84984     -30.72205
    329.85594     -31.47205
    329.86204     -30.84705
    329.86815     -32.34705
    329.87425     -30.47205
    329.88036     -34.09705
    329.88646     -32.22205
    329.89257     -34.09705
    329.89867     -33.59705
    329.90477     -31.72205
    329.91088     -31.59705
    329.91698     -28.97205
    329.92309     -25.34705
    329.92919     -24.22205
    329.93529     -24.22205
    329.94140     -23.47205
    329.94750     -22.59705
    329.95361     -23.22205
    329.95971     -22.09705
    329.96582     -22.34705
    329.97192     -22.59705
    329.97802     -21.22205
    329.98413     -22.84705
    329.99023     -20.09705
    329.99634     -20.72205
    330.00244     -19.84705
    330.00855     -20.59705
    330.01465     -22.09705
    330.02075     -20.47205
    330.02686     -22.59705
    330.03296     -21.59705
    330.03907     -20.09705
    330.04517     -21.47205
    330.05128     -19.97205
    330.05738     -21.47205
    330.06348     -19.09705
    330.06959     -20.34705
    330.07569     -20.97205
    330.08180     -18.47205
    330.08790     -21.84705
    330.09401     -18.72205
    330.10011     -18.97205
    330.10621     -20.97205
    330.11232     -20.09705
    330.11842     -23.09705
    330.12453     -22.59705
    330.13063     -25.72205
    330.13674     -27.97205
    330.14284     -28.47205
    330.14894     -31.97205
    330.15505     -32.22205
    330.16115     -32.59705
    330.16726     -34.72205
    330.17336     -35.09705
    330.17947     -36.22205
    330.18557     -35.59705
    330.19167     -38.22205
    330.19778     -36.22205
    330.20388     -37.47205
    330.20999     -39.34705
    330.21609     -37.59705
    330.22220     -39.72205
    330.22830     -40.09705
    330.23440     -38.59705
    330.24051     -38.22205
    330.24661     -38.22205
    330.25272     -35.72205
    330.25882     -35.47205
    330.26492     -34.72205
    330.27103     -32.72205
    330.27713     -31.84705
    330.28324     -31.97205
    330.28934     -27.72205
    330.29545     -27.72205
    330.30155     -29.47205
    330.30765     -28.97205
    330.31376     -30.34705
    330.31986     -30.47205
    330.32597     -28.22205
    330.33207     -27.09705
    330.33818     -27.84705
    330.34428     -28.59705
    330.35038     -28.72205
    330.35649     -29.72205
    330.36259     -29.22205
    330.36870     -29.72205
    330.37480     -29.72205
    330.38091     -30.72205
    330.38701     -29.34705
    330.39311     -29.22205
    330.39922     -28.34705
    330.40532     -27.34705
    330.41143     -27.22205
    330.41753     -26.22205
    330.42364     -25.47205
    330.42974     -25.59705
    330.43584     -22.59705
    330.44195     -24.09705
    330.44805     -23.72205
    330.45416     -23.72205
    330.46026     -24.72205
    330.46637     -22.97205
    330.47247     -22.09705
    330.47857     -21.59705
    330.48468     -22.22205
    330.49078     -21.34705
    330.49689     -22.47205
    330.50299     -22.72205
    330.50910     -18.47205
    330.51520     -19.22205
    330.52130     -19.47205
    330.52741     -17.09705
    330.53351     -20.09705
    330.53962     -17.22205
    330.54572     -17.34705
    330.55183     -16.47205
    330.55793     -16.59705
    330.56403     -16.34705
    330.57014     -16.34705
    330.57624     -16.09705
    330.58235     -15.34705
    330.58845     -15.84705
    330.59455     -17.34705
    330.60066     -14.59705
    330.60676     -16.34705
    330.61287     -18.84705
    330.61897     -17.59705
    330.62508     -20.34705
    330.63118     -18.22205
    330.63728     -20.97205
    330.64339     -19.09705
    330.64949     -18.84705
    330.65560     -20.47205
    330.66170     -18.09705
    330.66781     -19.22205
    330.67391     -18.84705
    330.68001     -17.84705
    330.68612     -19.34705
    330.69222     -17.09705
    330.69833     -16.84705
    330.70443     -17.59705
    330.71054     -19.72205
    330.71664     -20.09705
    330.72274     -17.09705
    330.72885     -20.47205
    330.73495     -18.59705
    330.74106     -18.84705
    330.74716     -19.34705
    330.75327     -18.72205
    330.75937     -19.09705
    330.76547     -16.22205
    330.77158     -17.84705
    330.77768     -14.97205
    330.78379     -13.59705
    330.78989     -14.59705
    330.79600     -13.72205
    330.80210     -13.22205
    330.80820     -15.97205
    330.81431     -14.97205
    330.82041     -16.59705
    330.82652     -15.84705
    330.83262     -17.72205
    330.83873     -14.97205
    330.84483     -14.59705
    330.85093     -14.84705
    330.85704     -14.22205
    330.86314     -13.22205
    330.86925     -11.34705
    330.87535     -11.09705
    330.88146     -12.72205
    330.88756     -11.09705
    330.89366      -9.34705
    330.89977      -8.47205
    330.90587     -10.59705
    330.91198      -9.59705
    330.91808      -9.22205
    330.92419     -10.09705
    330.93029      -9.84705
    330.93639      -9.34705
    330.94250      -9.59705
    330.94860     -10.84705
    330.95471      -7.22205
    330.96081      -7.84705
    330.96691      -7.09705
    330.97302      -6.22205
    330.97912      -7.22205
    330.98523      -8.22205
    330.99133      -8.59705
    330.99744     -10.09705
    331.00354      -8.59705
    331.00964     -10.47205
    331.01575      -8.34705
    331.02185     -12.97205
    331.02796     -11.47205
    331.03406     -10.84705
    331.04017     -12.59705
    331.04627     -11.72205
    331.05237     -11.59705
    331.05848     -14.84705
    331.06458     -12.59705
    331.07069     -15.22205
    331.07679     -13.84705
    331.08290     -15.72205
    331.08900     -13.97205
    331.09510     -17.34705
    331.10121     -17.84705
    331.10731     -14.47205
    331.11342     -18.59705
    331.11952     -17.97205
    331.12563     -16.84705
    331.13173     -18.72205
    331.13783     -17.22205
    331.14394     -18.72205
    331.15004     -18.72205
    331.15615     -21.34705
    331.16225     -21.22205
    331.16836     -19.34705
    331.17446     -22.47205
    331.18056     -20.97205
    331.18667     -20.34705
    331.19277     -21.47205
    331.19888     -20.47205
    331.20498     -21.72205
    331.21109     -19.47205
    331.21719     -21.72205
    331.22329     -19.72205
    331.22940     -17.97205
    331.23550     -19.09705
    331.24161     -16.34705
    331.24771     -17.22205
    331.25382     -15.84705
    331.25992     -14.59705
    331.26602     -13.59705
    331.27213     -14.34705
    331.27823     -14.34705
    331.28434     -15.34705
    331.29044     -13.09705
    331.29654     -14.59705
    331.30265     -12.84705
    331.30875     -14.84705
    331.31486     -14.47205
    331.32096     -14.84705
    331.32707     -14.59705
    331.33317     -14.34705
    331.33927     -15.59705
    331.34538     -15.09705
    331.35148     -16.47205
    331.35759     -15.09705
    331.36369     -13.34705
    331.36980     -14.34705
    331.37590     -14.09705
    331.38200     -15.84705
    331.38811     -14.59705
    331.39421     -15.47205
    331.40032     -15.47205
    331.40642     -14.84705
    331.41253     -13.22205
    331.41863     -12.59705
    331.42473     -14.97205
    331.43084     -12.97205
    331.43694     -12.97205
    331.44305     -13.59705
    331.44915     -12.97205
    331.45526     -12.47205
    331.46136     -13.34705
    331.46746     -11.34705
    331.47357     -10.72205
    331.47967      -9.09705
    331.48578      -8.97205
    331.49188      -8.59705
    331.49799      -7.59705
    331.50409      -8.84705
    331.51019      -8.59705
    331.51630      -8.84705
    331.52240      -7.47205
    331.52851      -9.72205
    331.53461      -8.84705
    331.54072      -8.84705
    331.54682     -12.09705
    331.55292      -9.59705
    331.55903     -10.97205
    331.56513     -10.84705
    331.57124     -10.72205
    331.57734     -13.47205
    331.58345     -11.47205
    331.58955     -13.72205
    331.59565     -13.22205
    331.60176     -12.97205
    331.60786     -13.22205
    331.61397     -11.97205
    331.62007     -13.72205
    331.62618     -13.09705
    331.63228     -14.34705
    331.63838     -15.47205
    331.64449     -16.59705
    331.65059     -17.84705
    331.65670     -17.34705
    331.66280     -18.22205
    331.66890     -18.34705
    331.67501     -19.09705
    331.68111     -20.47205
    331.68722     -20.47205
    331.69332     -20.09705
    331.69943     -20.72205
    331.70553     -20.34705
    331.71163     -22.84705
    331.71774     -21.84705
    331.72384     -21.72205
    331.72995     -21.84705
    331.73605     -17.22205
    331.74216     -18.59705
    331.74826     -15.22205
    331.75436     -17.72205
    331.76047     -14.84705
    331.76657     -14.84705
    331.77268     -15.59705
    331.77878     -13.84705
    331.78489     -14.09705
    331.79099     -15.09705
    331.79709     -12.72205
    331.80320     -11.97205
    331.80930     -10.72205
    331.81541     -10.22205
    331.82151      -8.59705
    331.82762     -10.34705
    331.83372      -8.84705
    331.83982      -7.84705
    331.84593      -8.84705
    331.85203      -6.59705
    331.85814      -6.22205
    331.86424      -4.97205
    331.87035      -2.97205
    331.87645      -2.34705
    331.88255      -2.09705
    331.88866       1.15295
    331.89476       1.52795
    331.90087       3.15295
    331.90697       2.15295
    331.91308       4.02795
    331.91918       5.15295
    331.92528       4.90295
    331.93139       3.65295
    331.93749       4.77795
    331.94360       2.15295
    331.94970       0.77795
    331.95581       1.02795
    331.96191      -0.97205
    331.96801      -0.84705
    331.97412      -1.97205
    331.98022      -3.84705
    331.98633      -4.47205
    331.99243      -5.59705
    331.99853      -3.47205
    332.00464      -5.34705
    332.01074      -5.09705
    332.01685      -5.84705
    332.02295      -6.47205
    332.02906      -6.09705
    332.03516      -7.59705
    332.04126      -8.47205
    332.04737      -7.72205
    332.05347      -9.22205
    332.05958      -8.47205
    332.06568     -10.59705
    332.07179      -8.84705
    332.07789     -10.72205
    332.08399     -11.09705
    332.09010     -10.59705
    332.09620     -12.22205
    332.10231     -11.59705
    332.10841     -12.22205
    332.11452     -14.22205
    332.12062     -13.59705
    332.12672     -14.59705
    332.13283     -15.97205
    332.13893     -15.72205
    332.14504     -18.09705
    332.15114     -17.84705
    332.15725     -19.09705
    332.16335     -16.34705
    332.16945     -17.97205
    332.17556     -15.97205
    332.18166     -15.34705
    332.18777     -16.22205
    332.19387     -15.47205
    332.19998     -15.72205
    332.20608     -14.72205
    332.21218     -12.34705
    332.21829     -13.84705
    332.22439     -13.47205
    332.23050     -14.97205
    332.23660     -14.47205
    332.24271     -16.97205
    332.24881     -17.09705
    332.25491     -16.22205
    332.26102     -15.59705
    332.26712     -13.84705
    332.27323     -12.97205
    332.27933     -11.84705
    332.28544     -11.59705
    332.29154     -10.47205
    332.29764      -9.34705
    332.30375      -9.09705
    332.30985     -11.59705
    332.31596     -11.72205
    332.32206     -13.22205
    332.32817     -11.59705
    332.33427     -14.34705
    332.34037     -12.97205
    332.34648     -13.22205
    332.35258     -13.22205
    332.35869     -11.22205
    332.36479      -9.84705
    332.37089     -10.09705
    332.37700      -9.59705
    332.38310      -7.84705
    332.38921      -8.59705
    332.39531      -7.22205
    332.40142      -6.59705
    332.40752      -9.47205
    332.41362      -8.09705
    332.41973      -9.22205
    332.42583      -8.84705
    332.43194      -6.47205
    332.43804      -6.84705
    332.44415      -6.97205
    332.45025      -5.47205
    332.45635      -6.72205
    332.46246      -6.59705
    332.46856      -6.09705
    332.47467      -5.97205
    332.48077      -8.59705
    332.48688      -6.34705
    332.49298      -8.22205
    332.49908      -8.97205
    332.50519      -8.84705
    332.51129     -12.22205
    332.51740     -10.97205
    332.52350     -11.84705
    332.52961     -12.97205
    332.53571     -10.09705
    332.54181     -11.47205
    332.54792      -9.59705
    332.55402     -10.34705
    332.56013     -10.09705
    332.56623      -8.22205
    332.57234      -9.34705
    332.57844      -8.09705
    332.58454      -7.09705
    332.59065      -7.34705
    332.59675      -5.97205
    332.60286      -7.47205
    332.60896      -7.59705
    332.61507      -8.09705
    332.62117      -7.34705
    332.62727      -4.34705
    332.63338      -5.34705
    332.63948      -2.72205
    332.64559      -4.97205
    332.65169      -3.34705
    332.65780      -2.47205
    332.66390      -2.47205
    332.67000       0.52795
    332.67611      -3.09705
    332.68221      -1.59705
    332.68832      -1.59705
    332.69442      -3.72205
    332.70052      -2.97205
    332.70663      -6.22205
    332.71273      -5.59705
    332.71884      -6.09705
    332.72494      -7.47205
    332.73105      -7.72205
    332.73715      -9.47205
    332.74325     -11.34705
    332.74936     -12.22205
    332.75546     -14.34705
    332.76157     -15.22205
    332.76767     -14.72205
    332.77378     -15.72205
    332.77988     -15.34705
    332.78598     -16.72205
    332.79209     -15.47205
    332.79819     -17.59705
    332.80430     -18.09705
    332.81040     -19.84705
    332.81651     -18.47205
    332.82261     -19.47205
    332.82871     -19.59705
    332.83482     -18.47205
    332.84092     -17.22205
    332.84703     -16.34705
    332.85313     -16.09705
    332.85924     -14.59705
    332.86534     -13.97205
    332.87144     -12.59705
    332.87755     -12.34705
    332.88365     -11.22205
    332.88976     -12.09705
    332.89586     -11.22205
    332.90197      -9.72205
    332.90807      -9.59705
    332.91417     -11.47205
    332.92028     -11.22205
    332.92638     -12.09705
    332.93249     -13.09705
    332.93859     -12.97205
    332.94470     -14.72205
    332.95080     -14.97205
    332.95690     -16.34705
    332.96301     -15.47205
    332.96911     -15.84705
    332.97522     -15.97205
    332.98132     -14.72205
    332.98743     -16.47205
    332.99353     -13.09705
    332.99963     -15.22205
    333.00574     -13.09705
    333.01184     -10.47205
    333.01795     -11.84705
    333.02405      -9.47205
    333.03016      -8.34705
    333.03626      -9.59705
    333.04236      -8.59705
    333.04847      -9.34705
    333.05457      -8.09705
    333.06068      -8.22205
    333.06678      -5.72205
    333.07288      -6.72205
    333.07899      -7.34705
    333.08509      -6.97205
    333.09120      -7.09705
    333.09730      -5.97205
    333.10341      -6.72205
    333.10951      -7.09705
    333.11561      -5.09705
    333.12172      -5.22205
    333.12782      -1.84705
    333.13393      -4.34705
    333.14003      -3.09705
    333.14614      -0.47205
    333.15224      -1.22205
    333.15834       1.02795
    333.16445       1.90295
    333.17055      -0.09705
    333.17666       4.02795
    333.18276       2.27795
    333.18887       2.52795
    333.19497       4.40295
    333.20107       3.15295
    333.20718       5.90295
    333.21328       5.77795
    333.21939       8.15295
    333.22549       9.40295
    333.23160      10.02795
    333.23770      10.90295
    333.24380      11.27795
    333.24991      12.15295
    333.25601      13.27795
    333.26212      12.40295
    333.26822      15.65295
    333.27433      14.65295
    333.28043      16.90295
    333.28653      16.02795
    333.29264      18.40295
    333.29874      19.65295
    333.30485      19.15295
    333.31095      18.40295
    333.31706      18.40295
    333.32316      16.65295
    333.32926      18.27795
    333.33537      16.15295
    333.34147      15.65295
    333.34758      15.40295
    333.35368      14.77795
    333.35979      13.52795
    333.36589      12.90295
    333.37199      10.02795
    333.37810       7.90295
    333.38420       6.27795
    333.39031       5.02795
    333.39641       4.02795
    333.40251       2.90295
    333.40862       2.90295
    333.41472       1.27795
    333.42083       0.65295
    333.42693      -3.47205
    333.43304      -3.09705
    333.43914      -4.22205
    333.44524      -4.22205
    333.45135      -4.34705
    333.45745      -3.59705
    333.46356      -9.22205
    333.46966      -8.09705
    333.47577     -10.09705
    333.48187     -10.22205
    333.48797     -10.72205
    333.49408     -10.34705
    333.50018     -11.84705
    333.50629      -8.72205
    333.51239      -9.97205
    333.51850      -8.72205
    333.52460     -10.72205
    333.53070      -8.22205
    333.53681      -7.97205
    333.54291      -6.97205
    333.54902      -5.22205
    333.55512      -6.97205
    333.56123      -4.47205
    333.56733      -5.97205
    333.57343      -4.47205
    333.57954      -4.72205
    333.58564      -6.59705
    333.59175      -3.84705
    333.59785      -5.84705
    333.60396      -6.47205
    333.61006      -6.59705
    333.61616      -6.59705
    333.62227      -3.84705
    333.62837      -4.22205
    333.63448      -3.97205
    333.64058      -2.72205
    333.64669      -3.72205
    333.65279      -0.84705
    333.65889      -2.84705
    333.66500      -2.72205
    333.67110      -2.97205
    333.67721      -4.22205
    333.68331      -2.59705
    333.68942      -2.47205
    333.69552      -0.59705
    333.70162      -3.47205
    333.70773      -1.72205
    333.71383      -1.22205
    333.71994      -2.47205
    333.72604      -1.09705
    333.73215      -0.34705
    333.73825      -2.09705
    333.74435      -0.09705
    333.75046      -4.34705
    333.75656      -2.97205
    333.76267      -3.72205
    333.76877      -3.84705
    333.77487      -5.97205
    333.78098      -5.59705
    333.78708      -5.22205
    333.79319      -7.22205
    333.79929      -5.59705
    333.80540      -3.72205
    333.81150      -6.34705
    333.81760      -3.97205
    333.82371      -4.09705
    333.82981      -3.47205
    333.83592      -1.72205
    333.84202      -1.09705
    333.84813      -2.47205
    333.85423      -0.22205
    333.86033       1.40295
    333.86644       0.02795
    333.87254       2.02795
    333.87865       1.90295
    333.88475       1.15295
    333.89086       1.52795
    333.89696       1.90295
    333.90306       1.65295
    333.90917       2.27795
    333.91527       3.02795
    333.92138       4.27795
    333.92748       2.15295
    333.93359       3.52795
    333.93969       1.40295
    333.94579       3.65295
    333.95190       2.52795
    333.95800       3.90295
    333.96411       5.15295
    333.97021       2.15295
    333.97632       3.52795
    333.98242       3.27795
    333.98852       4.52795
    333.99463       5.15295
    334.00073       4.27795
    334.00684       4.27795
    334.01294       4.27795
    334.01905       3.15295
    334.02515       3.77795
    334.03125       3.15295
    334.03736       3.90295
    334.04346       3.40295
    334.04957       3.52795
    334.05567       4.27795
    334.06178       3.65295
    334.06788       2.90295
    334.07398       1.65295
    334.08009       3.77795
    334.08619       2.65295
    334.09230       2.27795
    334.09840       3.15295
    334.10450       2.52795
    334.11061       3.27795
    334.11671       4.02795
    334.12282       4.52795
    334.12892       4.65295
    334.13503       2.77795
    334.14113       5.27795
    334.14723       3.52795
    334.15334       1.90295
    334.15944       4.65295
    334.16555       2.65295
    334.17165       2.90295
    334.17776       0.52795
    334.18386       3.15295
    334.18996       1.40295
    334.19607       3.65295
    334.20217       4.15295
    334.20828       5.90295
    334.21438       5.15295
    334.22049       5.65295
    334.22659       5.40295
    334.23269       4.90295
    334.23880       3.27795
    334.24490       4.65295
    334.25101       6.15295
    334.25711       4.77795
    334.26322       7.15295
    334.26932       4.27795
    334.27542       2.27795
    334.28153       1.52795
    334.28763      -0.34705
    334.29374      -1.34705
    334.29984      -5.22205
    334.30595      -5.34705
    334.31205      -6.09705
    334.31815      -6.34705
    334.32426      -5.59705
    334.33036      -4.59705
    334.33647      -5.47205
    334.34257      -6.34705
    334.34868      -5.09705
    334.35478      -5.59705
    334.36088      -6.34705
    334.36699      -9.09705
    334.37309      -6.72205
    334.37920     -10.97205
    334.38530      -8.47205
    334.39141     -10.34705
    334.39751      -7.72205
    334.40361      -9.72205
    334.40972      -7.09705
    334.41582      -8.59705
    334.42193      -6.84705
    334.42803      -7.22205
    334.43414      -7.34705
    334.44024      -7.72205
    334.44634     -10.34705
    334.45245      -7.72205
    334.45855      -6.97205
    334.46466      -7.97205
    334.47076      -6.72205
    334.47686      -7.09705
    334.48297      -6.72205
    334.48907      -6.09705
    334.49518      -8.84705
    334.50128      -8.72205
    334.50739      -7.84705
    334.51349      -5.84705
    334.51959      -6.09705
    334.52570      -4.72205
    334.53180      -5.22205
    334.53791      -6.97205
    334.54401      -5.72205
    334.55012      -4.09705
    334.55622      -4.09705
    334.56232      -5.72205
    334.56843      -5.34705
    334.57453      -3.47205
    334.58064      -4.84705
    334.58674      -2.72205
    334.59285      -2.22205
    334.59895      -3.59705
    334.60505      -0.09705
    334.61116      -2.97205
    334.61726       0.15295
    334.62337       0.65295
    334.62947      -1.09705
    334.63558       0.65295
    334.64168      -1.22205
    334.64778      -0.09705
    334.65389      -1.59705
    334.65999      -0.09705
    334.66610       1.40295
    334.67220       0.77795
    334.67831       2.90295
    334.68441       3.90295
    334.69051       4.02795
    334.69662       4.90295
    334.70272       5.02795
    334.70883       7.02795
    334.71493       6.27795
    334.72104       4.15295
    334.72714       6.90295
    334.73324       4.90295
    334.73935       5.27795
    334.74545       4.65295
    334.75156       3.02795
    334.75766       4.27795
    334.76377       1.90295
    334.76987       0.90295
    334.77597      -0.47205
    334.78208      -1.47205
    334.78818      -1.59705
    334.79429      -3.97205
    334.80039      -1.84705
    334.80649      -3.97205
    334.81260      -4.47205
    334.81870      -4.34705
    334.82481      -2.09705
    334.83091      -2.34705
    334.83702      -2.59705
    334.84312      -1.34705
    334.84922      -1.97205
    334.85533      -2.09705
    334.86143      -0.97205
    334.86754      -3.47205
    334.87364      -2.97205
    334.87975      -1.47205
    334.88585      -1.59705
    334.89195      -2.09705
    334.89806      -2.34705
    334.90416      -1.47205
    334.91027      -2.34705
    334.91637      -1.22205
    334.92248      -1.22205
    334.92858      -1.59705
    334.93468      -4.97205
    334.94079      -3.97205
    334.94689      -5.34705
    334.95300      -4.09705
    334.95910      -3.59705
    334.96521      -3.47205
    334.97131      -4.09705
    334.97741      -3.22205
    334.98352      -3.22205
    334.98962      -3.09705
    334.99573      -4.47205
    335.00183      -3.59705
    335.00794      -3.22205
    335.01404      -3.47205
    335.02014      -2.97205
    335.02625      -2.97205
    335.03235      -1.84705
    335.03846      -1.97205
    335.04456      -2.59705
    335.05067      -0.22205
    335.05677      -2.72205
    335.06287      -0.22205
    335.06898      -0.97205
    335.07508       0.02795
    335.08119       0.77795
    335.08729       0.52795
    335.09340       2.40295
    335.09950       0.02795
    335.10560      -3.22205
    335.11171       0.15295
    335.11781      -3.72205
    335.12392      -1.72205
    335.13002      -5.22205
    335.13613      -5.59705
    335.14223      -5.72205
    335.14833      -4.34705
    335.15444      -4.59705
    335.16054      -4.59705
    335.16665      -2.59705
    335.17275      -3.72205
    335.17885      -2.84705
    335.18496      -1.22205
    335.19106      -1.84705
    335.19717       0.02795
    335.20327      -0.59705
    335.20938      -0.72205
    335.21548       0.40295
    335.22158       1.15295
    335.22769       1.77795
    335.23379       4.15295
    335.23990       4.15295
    335.24600       5.90295
    335.25211       4.52795
    335.25821       5.77795
    335.26431       9.27795
    335.27042       7.02795
    335.27652       8.40295
    335.28263       8.15295
    335.28873      10.52795
    335.29484       9.40295
    335.30094       9.27795
    335.30704       9.40295
    335.31315       9.90295
    335.31925       9.52795
    335.32536       9.27795
    335.33146       9.02795
    335.33757       7.65295
    335.34367       7.90295
    335.34977       6.65295
    335.35588       6.40295
    335.36198       6.02795
    335.36809       8.02795
    335.37419       6.52795
    335.38030       8.15295
    335.38640      10.40295
    335.39250      11.15295
    335.39861      13.40295
    335.40471      11.27795
    335.41082      11.27795
    335.41692      11.15295
    335.42303      10.15295
    335.42913       9.15295
    335.43523       8.27795
    335.44134       5.65295
    335.44744       5.15295
    335.45355       5.52795
    335.45965       4.65295
    335.46576       4.90295
    335.47186       1.65295
    335.47796      -0.47205
    335.48407      -2.09705
    335.49017      -1.59705
    335.49628      -3.84705
    335.50238      -4.59705
    335.50848      -5.34705
    335.51459      -5.84705
    335.52069      -8.09705
    335.52680      -7.22205
    335.53290      -8.97205
    335.53901      -6.09705
    335.54511      -9.59705
    335.55121     -10.09705
    335.55732     -10.47205
    335.56342     -11.84705
    335.56953     -10.72205
    335.57563     -12.34705
    335.58174     -10.09705
    335.58784      -9.72205
    335.59394     -11.59705
    335.60005      -9.09705
    335.60615     -10.34705
    335.61226      -7.22205
    335.61836      -5.97205
    335.62447      -5.97205
    335.63057      -5.47205
    335.63667      -4.97205
    335.64278      -3.22205
    335.64888      -2.47205
    335.65499      -1.97205
    335.66109      -1.84705
    335.66720      -1.09705
    335.67330      -2.47205
    335.67940      -0.59705
    335.68551      -3.09705
    335.69161      -0.47205
    335.69772      -2.22205
    335.70382      -1.84705
    335.70993      -2.97205
    335.71603      -3.47205
    335.72213      -2.72205
    335.72824      -4.47205
    335.73434      -5.47205
    335.74045      -3.72205
    335.74655      -4.97205
    335.75266      -3.84705
    335.75876      -4.34705
    335.76486      -2.09705
    335.77097      -2.72205
    335.77707      -4.34705
    335.78318      -2.22205
    335.78928      -1.22205
    335.79539       0.02795
    335.80149      -0.34705
    335.80759       1.02795
    335.81370       3.52795
    335.81980       6.27795
    335.82591       4.15295
    335.83201       4.65295
    335.83812       4.90295
    335.84422       6.52795
    335.85032       6.40295
    335.85643       6.40295
    335.86253       5.15295
    335.86864       7.15295
    335.87474       4.77795
    335.88084       6.27795
    335.88695       3.90295
    335.89305       1.65295
    335.89916       4.27795
    335.90526       0.90295
    335.91137       2.77795
    335.91747       3.02795
    335.92357       2.65295
    335.92968       4.52795
    335.93578       1.90295
    335.94189       2.90295
    335.94799       2.15295
    335.95410       4.52795
    335.96020       3.27795
    335.96630       3.52795
    335.97241       2.27795
    335.97851      -1.34705
    335.98462      -0.59705
    335.99072       0.77795
    335.99683       1.52795
    336.00293      -0.47205
    336.00903       0.02795
    336.01514      -0.59705
    336.02124       1.02795
    336.02735      -0.72205
    336.03345      -0.97205
    336.03956      -3.59705
    336.04566      -2.72205
    336.05176      -2.59705
    336.05787      -4.34705
    336.06397      -7.09705
    336.07008      -8.72205
    336.07618      -9.22205
    336.08229      -9.84705
    336.08839     -12.84705
    336.09449     -10.47205
    336.10060     -13.09705
    336.10670     -11.84705
    336.11281     -11.59705
    336.11891     -11.72205
    336.12502      -8.59705
    336.13112     -10.72205
    336.13722      -6.97205
    336.14333      -7.09705
    336.14943      -9.09705
    336.15554      -6.97205
    336.16164      -9.97205
    336.16775      -6.22205
    336.17385      -8.09705
    336.17995      -6.72205
    336.18606      -6.22205
    336.19216      -7.72205
    336.19827      -5.09705
    336.20437      -9.59705
    336.21047      -5.97205
    336.21658      -7.34705
    336.22268      -7.34705
    336.22879      -5.84705
    336.23489      -5.34705
    336.24100      -4.34705
    336.24710      -5.47205
    336.25320      -4.22205
    336.25931      -3.72205
    336.26541      -3.97205
    336.27152      -2.09705
    336.27762      -3.22205
    336.28373      -1.84705
    336.28983      -0.59705
    336.29593       0.40295
    336.30204       2.02795
    336.30814       3.27795
    336.31425       5.02795
    336.32035       7.52795
    336.32646       9.27795
    336.33256       9.15295
    336.33866       8.77795
    336.34477      10.02795
    336.35087       9.02795
    336.35698       9.40295
    336.36308       7.65295
    336.36919       7.15295
    336.37529       7.65295
    336.38139       7.27795
    336.38750       7.02795
    336.39360       9.02795
    336.39971       6.90295
    336.40581       9.15295
    336.41192       8.40295
    336.41802       8.02795
    336.42412       8.52795
    336.43023       6.27795
    336.43633       6.90295
    336.44244       5.27795
    336.44854       6.02795
    336.45465       4.27795
    336.46075       4.52795
    336.46685       3.52795
    336.47296       3.15295
    336.47906       4.40295
    336.48517       3.52795
    336.49127       5.15295
    336.49738       4.27795
    336.50348       5.77795
    336.50958       7.90295
    336.51569       7.15295
    336.52179      11.15295
    336.52790      12.27795
    336.53400      11.52795
    336.54010      15.02795
    336.54621      14.40295
    336.55231      15.77795
    336.55842      14.65295
    336.56452      14.27795
    336.57063      14.15295
    336.57673      13.15295
    336.58283      13.90295
    336.58894      12.90295
    336.59504      13.02795
    336.60115      11.90295
    336.60725       8.15295
    336.61336      12.40295
    336.61946      10.40295
    336.62556      12.27795
    336.63167      12.15295
    336.63777       9.90295
    336.64388      11.15295
    336.64998       9.77795
    336.65609      10.27795
    336.66219      11.52795
    336.66829       9.65295
    336.67440      10.02795
    336.68050       6.77795
    336.68661       8.27795
    336.69271       5.27795
    336.69882       4.77795
    336.70492       5.27795
    336.71102       3.02795
    336.71713       4.65295
    336.72323       4.27795
    336.72934       5.15295
    336.73544       7.15295
    336.74155       5.02795
    336.74765       7.40295
    336.75375       7.77795
    336.75986       6.27795
    336.76596       7.15295
    336.77207       6.02795
    336.77817       6.02795
    336.78428       4.15295
    336.79038       6.02795
    336.79648       4.77795
    336.80259       2.65295
    336.80869       3.02795
    336.81480       1.52795
    336.82090       1.77795
    336.82701      -0.97205
    336.83311      -0.47205
    336.83921      -1.84705
    336.84532      -5.22205
    336.85142      -3.59705
    336.85753      -4.84705
    336.86363      -6.84705
    336.86974      -7.09705
    336.87584      -7.22205
    336.88194      -8.09705
    336.88805      -6.84705
    336.89415      -6.97205
    336.90026      -3.34705
    336.90636      -3.59705
    336.91246      -1.97205
    336.91857       0.77795
    336.92467       1.52795
    336.93078       0.40295
    336.93688      -1.09705
    336.94299       0.02795
    336.94909      -0.72205
    336.95519      -0.72205
    336.96130      -1.22205
    336.96740       0.27795
    336.97351       0.65295
    336.97961      -2.34705
    336.98572       0.40295
    336.99182       0.52795
    336.99792       0.27795
    337.00403      -0.59705
    337.01013      -1.59705
    337.01624      -1.34705
    337.02234      -2.59705
    337.02845      -0.97205
    337.03455      -1.72205
    337.04065      -0.22205
    337.04676      -1.47205
    337.05286      -3.09705
    337.05897      -0.97205
    337.06507      -2.84705
    337.07118      -1.22205
    337.07728      -0.59705
    337.08338       1.15295
    337.08949       3.77795
    337.09559       3.77795
    337.10170       7.40295
    337.10780       4.40295
    337.11391       5.15295
    337.12001       8.02795
    337.12611       8.27795
    337.13222      10.90295
    337.13832      11.02795
    337.14443       9.02795
    337.15053      10.90295
    337.15664       7.77795
    337.16274       9.40295
    337.16884       5.90295
    337.17495       5.40295
    337.18105       4.65295
    337.18716       0.40295
    337.19326       1.02795
    337.19937      -1.09705
    337.20547      -2.34705
    337.21157      -1.97205
    337.21768      -5.72205
    337.22378      -3.09705
    337.22989      -3.59705
    337.23599      -2.22205
    337.24209      -1.84705
    337.24820      -2.97205
    337.25430      -0.22205
    337.26041      -0.97205
    337.26651      -0.84705
    337.27262      -1.84705
    337.27872      -0.84705
    337.28482       0.77795
    337.29093       0.40295
    337.29703       0.77795
    337.30314       0.90295
    337.30924      -0.22205
    337.31535      -0.84705
    337.32145      -0.84705
    337.32755      -2.34705
    337.33366      -3.72205
    337.33976      -4.84705
    337.34587      -5.84705
    337.35197      -8.84705
    337.35808      -8.84705
    337.36418      -9.09705
    337.37028      -9.47205
    337.37639      -8.47205
    337.38249      -7.97205
    337.38860      -7.84705
    337.39470      -5.59705
    337.40081      -6.47205
    337.40691      -7.22205
    337.41301      -6.97205
    337.41912      -8.09705
    337.42522      -6.97205
    337.43133      -5.59705
    337.43743      -6.72205
    337.44354      -6.22205
    337.44964      -6.22205
    337.45574      -5.84705
    337.46185      -3.97205
    337.46795      -5.84705
    337.47406      -4.97205
    337.48016      -4.84705
    337.48627      -5.47205
    337.49237      -5.72205
    337.49847      -7.09705
    337.50458      -7.34705
    337.51068     -10.22205
    337.51679     -10.09705
    337.52289      -8.47205
    337.52900     -11.47205
    337.53510     -11.09705
    337.54120     -11.84705
    337.54731     -11.09705
    337.55341     -13.47205
    337.55952     -14.97205
    337.56562     -14.97205
    337.57173     -16.22205
    337.57783     -18.47205
    337.58393     -17.59705
    337.59004     -15.97205
    337.59614     -14.97205
    337.60225     -12.84705
    337.60835     -12.34705
    337.61445     -12.34705
    337.62056     -10.97205
    337.62666      -8.22205
    337.63277      -8.47205
    337.63887      -6.34705
    337.64498      -4.47205
    337.65108      -3.72205
    337.65718      -0.34705
    337.66329      -3.72205
    337.66939      -0.34705
    337.67550       0.90295
    337.68160      -0.34705
    337.68771       0.52795
    337.69381       0.15295
    337.69991       0.90295
    337.70602       1.02795
    337.71212      -0.09705
    337.71823       2.77795
    337.72433       0.90295
    337.73044       2.27795
    337.73654       0.52795
    337.74264       3.15295
    337.74875       0.77795
    337.75485       0.02795
    337.76096       3.27795
    337.76706       1.15295
    337.77317       2.65295
    337.77927       2.77795
    337.78537       4.90295
    337.79148       7.40295
    337.79758       6.02795
    337.80369      10.77795
    337.80979      11.15295
    337.81590      11.15295
    337.82200      16.52795
    337.82810      13.65295
    337.83421      13.15295
    337.84031      12.65295
    337.84642      12.27795
    337.85252      12.15295
    337.85863      10.77795
    337.86473       8.77795
    337.87083      10.52795
    337.87694       7.77795
    337.88304       5.52795
    337.88915       4.65295
    337.89525       3.15295
    337.90136       1.40295
    337.90746       3.52795
    337.91356       2.02795
    337.91967       1.65295
    337.92577       2.52795
    337.93188       3.02795
    337.93798       3.90295
    337.94408       3.02795
    337.95019       5.02795
    337.95629       4.52795
    337.96240       4.40295
    337.96850       5.77795
    337.97461       4.65295
    337.98071       6.15295
    337.98681       3.02795
    337.99292       6.27795
    337.99902       6.27795
    338.00513       7.02795
    338.01123       8.52795
    338.01734       7.27795
    338.02344       8.90295
    338.02954       9.65295
    338.03565       8.52795
    338.04175      10.40295
    338.04786       7.40295
    338.05396       9.15295
    338.06007       8.15295
    338.06617       6.27795
    338.07227       6.40295
    338.07838       3.90295
    338.08448       5.65295
    338.09059       4.90295
    338.09669       5.65295
    338.10280       5.02795
    338.10890       3.27795
    338.11500       2.65295
    338.12111       2.65295
    338.12721       1.02795
    338.13332       2.40295
    338.13942      -0.34705
    338.14553       2.65295
    338.15163       1.15295
    338.15773       2.15295
    338.16384       1.65295
    338.16994       2.27795
    338.17605       4.90295
    338.18215       2.90295
    338.18826       3.15295
    338.19436       5.02795
    338.20046       3.65295
    338.20657       5.65295
    338.21267       5.52795
    338.21878       5.90295
    338.22488       4.27795
    338.23099       3.90295
    338.23709       4.52795
    338.24319       2.52795
    338.24930       4.27795
    338.25540       4.15295
    338.26151       3.40295
    338.26761       4.27795
    338.27372       3.27795
    338.27982       5.52795
    338.28592       7.52795
    338.29203       5.27795
    338.29813       9.40295
    338.30424       9.15295
    338.31034      12.52795
    338.31644      10.65295
    338.32255      14.02795
    338.32865      11.65295
    338.33476      12.77795
    338.34086      11.77795
    338.34697      12.90295
    338.35307      10.27795
    338.35917      13.15295
    338.36528      11.27795
    338.37138       8.90295
    338.37749       8.15295
    338.38359       9.90295
    338.38970       8.52795
    338.39580       6.90295
    338.40190       6.77795
    338.40801       7.15295
    338.41411       7.02795
    338.42022       5.02795
    338.42632       6.40295
    338.43243       2.90295
    338.43853       3.40295
    338.44463       3.52795
    338.45074       1.52795
    338.45684       0.77795
    338.46295      -1.09705
    338.46905      -1.72205
    338.47516      -1.72205
    338.48126      -5.09705
    338.48736      -6.22205
    338.49347      -8.34705
    338.49957      -9.72205
    338.50568     -11.97205
    338.51178     -12.34705
    338.51789      -9.97205
    338.52399     -12.34705
    338.53009     -12.97205
    338.53620     -11.09705
    338.54230     -12.34705
    338.54841     -10.72205
    338.55451     -11.84705
    338.56062      -8.09705
    338.56672      -7.72205
    338.57282      -7.59705
    338.57893      -6.47205
    338.58503      -6.59705
    338.59114      -4.97205
    338.59724      -4.47205
    338.60335      -4.97205
    338.60945      -4.47205
    338.61555      -5.22205
    338.62166      -2.59705
    338.62776      -2.59705
    338.63387      -3.09705
    338.63997      -1.22205
    338.64607      -5.34705
    338.65218      -1.09705
    338.65828      -3.47205
    338.66439      -2.84705
    338.67049      -2.22205
    338.67660      -7.84705
    338.68270      -4.22205
    338.68880      -7.59705
    338.69491      -7.47205
    338.70101      -6.34705
    338.70712      -9.47205
    338.71322      -6.84705
    338.71933      -9.22205
    338.72543      -7.22205
    338.73153      -8.34705
    338.73764      -9.09705
    338.74374      -6.84705
    338.74985      -8.47205
    338.75595      -7.34705
    338.76206      -6.72205
    338.76816      -4.84705
    338.77426      -3.72205
    338.78037      -4.72205
    338.78647      -3.59705
    338.79258      -4.84705
    338.79868      -4.34705
    338.80479      -4.72205
    338.81089      -7.47205
    338.81699      -7.84705
    338.82310      -6.34705
    338.82920      -7.84705
    338.83531      -8.09705
    338.84141      -9.97205
    338.84752      -8.97205
    338.85362     -11.34705
    338.85972      -9.47205
    338.86583      -9.34705
    338.87193      -8.72205
    338.87804      -9.72205
    338.88414      -8.72205
    338.89025      -7.84705
    338.89635      -7.72205
    338.90245      -6.84705
    338.90856      -4.34705
    338.91466      -2.09705
    338.92077      -0.34705
    338.92687       1.27795
    338.93298       3.15295
    338.93908       3.77795
    338.94518       3.02795
    338.95129       6.65295
    338.95739       3.90295
    338.96350       6.27795
    338.96960       4.02795
    338.97571       3.52795
    338.98181       3.40295
    338.98791       2.02795
    338.99402       4.40295
    339.00012      -0.59705
    339.00623       1.65295
    339.01233      -0.84705
    339.01843      -0.72205
    339.02454      -0.84705
    339.03064      -3.34705
    339.03675      -1.84705
    339.04285      -4.59705
    339.04896      -3.72205
    339.05506      -4.72205
    339.06116      -5.34705
    339.06727      -3.59705
    339.07337      -5.34705
    339.07948      -4.72205
    339.08558      -3.34705
    339.09169      -5.34705
    339.09779      -4.09705
    339.10389      -5.97205
    339.11000      -4.22205
    339.11610      -3.84705
    339.12221      -4.22205
    339.12831      -3.34705
    339.13442      -3.34705
    339.14052      -3.84705
    339.14662      -4.59705
    339.15273      -5.09705
    339.15883      -4.72205
    339.16494      -7.09705
    339.17104      -5.22205
    339.17715      -6.22205
    339.18325      -9.09705
    339.18935      -7.84705
    339.19546      -9.84705
    339.20156      -6.34705
    339.20767      -7.34705
    339.21377      -6.72205
    339.21988      -2.22205
    339.22598      -1.72205
    339.23208      -0.84705
    339.23819      -1.72205
    339.24429      -2.34705
    339.25040       1.02795
    339.25650      -1.72205
    339.26261       1.27795
    339.26871      -1.59705
    339.27481      -0.09705
    339.28092      -1.09705
    339.28702      -0.59705
    339.29313      -1.09705
    339.29923      -3.09705
    339.30534      -4.47205
    339.31144      -2.97205
    339.31754      -5.47205
    339.32365      -6.72205
    339.32975      -4.59705
    339.33586      -5.97205
    339.34196      -5.97205
    339.34806      -6.84705
    339.35417      -5.47205
    339.36027      -6.72205
    339.36638      -5.59705
    339.37248      -6.22205
    339.37859      -4.72205
    339.38469      -2.84705
    339.39079      -2.72205
    339.39690      -1.47205
    339.40300      -1.84705
    339.40911       0.65295
    339.41521       2.52795
    339.42132       1.02795
    339.42742       3.40295
    339.43352       4.40295
    339.43963       5.77795
    339.44573       3.02795
    339.45184       5.65295
    339.45794       3.65295
    339.46405       5.77795
    339.47015       6.40295
    339.47625       6.02795
    339.48236       7.02795
    339.48846       7.90295
    339.49457       9.52795
    339.50067       9.65295
    339.50678      12.40295
    339.51288      13.27795
    339.51898      12.77795
    339.52509      13.52795
    339.53119      11.65295
    339.53730      12.15295
    339.54340      13.15295
    339.54951      11.65295
    339.55561      12.15295
    339.56171       9.40295
    339.56782       8.52795
    339.57392       9.15295
    339.58003       8.02795
    339.58613       7.27795
    339.59224       5.02795
    339.59834       1.77795
    339.60444       2.90295
    339.61055       2.27795
    339.61665       2.27795
    339.62276       0.52795
    339.62886       1.65295
    339.63497       1.52795
    339.64107       0.90295
    339.64717       1.40295
    339.65328       1.52795
    339.65938      -0.09705
    339.66549       0.65295
    339.67159      -1.47205
    339.67770       0.15295
    339.68380      -0.34705
    339.68990      -0.84705
    339.69601       2.27795
    339.70211       3.40295
    339.70822       5.65295
    339.71432       6.15295
    339.72042       6.40295
    339.72653       7.40295
    339.73263       6.52795
    339.73874      10.40295
    339.74484      10.52795
    339.75095      11.40295
    339.75705      11.90295
    339.76315      10.27795
    339.76926      10.52795
    339.77536       7.15295
    339.78147       6.02795
    339.78757       5.52795
    339.79368       3.52795
    339.79978       4.15295
    339.80588       1.90295
    339.81199       0.52795
    339.81809       1.65295
    339.82420       1.90295
    339.83030       1.52795
    339.83641       1.52795
    339.84251       3.65295
    339.84861       2.02795
    339.85472       2.77795
    339.86082       2.40295
    339.86693       2.40295
    339.87303       4.02795
    339.87914       3.27795
    339.88524       4.52795
    339.89134       6.02795
    339.89745       4.15295
    339.90355       4.90295
    339.90966       5.52795
    339.91576       5.27795
    339.92187       4.52795
    339.92797       5.77795
    339.93407       4.40295
    339.94018       4.52795
    339.94628       6.15295
    339.95239       4.02795
    339.95849       4.27795
    339.96460       0.77795
    339.97070       1.90295
    339.97680       0.15295
    339.98291      -0.34705
    339.98901      -1.59705
    339.99512      -0.72205
    340.00122      -3.59705
    340.00733      -4.22205
    340.01343      -2.47205
    340.01953      -4.09705
    340.02564      -5.09705
    340.03174      -3.47205
    340.03785      -5.09705
    340.04395      -5.84705
    340.05005      -3.72205
    340.05616      -3.72205
    340.06226      -3.72205
    340.06837      -3.09705
    340.07447      -4.47205
    340.08058      -2.47205
    340.08668      -3.47205
    340.09278      -2.34705
    340.09889      -2.09705
    340.10499      -3.84705
    340.11110      -2.47205
    340.11720      -4.47205
    340.12331      -1.34705
    340.12941      -2.84705
    340.13551      -5.84705
    340.14162      -3.22205
    340.14772      -5.59705
    340.15383      -0.59705
    340.15993      -3.22205
    340.16604       0.52795
    340.17214       0.77795
    340.17824       0.90295
    340.18435       1.90295
    340.19045       1.65295
    340.19656       3.90295
    340.20266       2.77795
    340.20877       3.15295
    340.21487       4.40295
    340.22097       3.02795
    340.22708       3.77795
    340.23318       4.52795
    340.23929       1.90295
    340.24539       3.65295
    340.25150       1.27795
    340.25760       2.40295
    340.26370      -0.09705
    340.26981      -3.22205
    340.27591      -2.09705
    340.28202      -2.09705
    340.28812      -3.34705
    340.29423      -5.09705
    340.30033      -4.59705
    340.30643      -4.72205
    340.31254      -5.34705
    340.31864      -2.59705
    340.32475      -1.59705
    340.33085      -0.47205
    340.33696      -1.97205
    340.34306      -0.34705
    340.34916      -0.72205
    340.35527      -1.59705
    340.36137      -1.97205
    340.36748      -3.34705
    340.37358      -3.47205
    340.37969      -3.22205
    340.38579      -3.97205
    340.39189      -6.09705
    340.39800      -6.72205
    340.40410      -6.72205
    340.41021      -9.59705
    340.41631      -8.22205
    340.42241      -9.59705
    340.42852     -10.97205
    340.43462     -11.34705
    340.44073     -11.97205
    340.44683     -11.09705
    340.45294      -9.47205
    340.45904     -10.34705
    340.46514      -9.59705
    340.47125      -9.34705
    340.47735      -6.59705
    340.48346      -4.72205
    340.48956      -3.34705
    340.49567      -1.59705
    340.50177      -1.97205
    340.50787       0.02795
    340.51398       0.65295
    340.52008       2.52795
    340.52619       2.27795
    340.53229       1.15295
    340.53840      -0.22205
    340.54450       1.02795
    340.55060      -0.09705
    340.55671       2.15295
    340.56281      -0.34705
    340.56892      -0.09705
    340.57502      -1.97205
    340.58113      -2.09705
    340.58723      -1.09705
    340.59333      -2.72205
    340.59944      -1.84705
    340.60554      -2.59705
    340.61165      -1.72205
    340.61775      -2.34705
    340.62386      -1.84705
    340.62996      -0.97205
    340.63606      -2.59705
    340.64217      -4.34705
    340.64827      -1.84705
    340.65438      -2.09705
    340.66048       2.27795
    340.66659       0.27795
    340.67269       1.27795
    340.67879       3.02795
    340.68490       1.65295
    340.69100       3.02795
    340.69711       2.52795
    340.70321       2.27795
    340.70932       3.65295
    340.71542       0.40295
    340.72152       3.27795
    340.72763       1.52795
    340.73373       1.90295
    340.73984       2.27795
    340.74594       0.65295
    340.75204       1.52795
    340.75815       1.65295
    340.76425       0.40295
    340.77036      -1.97205
    340.77646       0.27795
    340.78257       1.27795
    340.78867       0.77795
    340.79477       3.40295
    340.80088       2.02795
    340.80698       3.52795
    340.81309       5.52795
    340.81919       5.90295
    340.82530       7.15295
    340.83140       5.77795
    340.83750       6.90295
    340.84361       8.65295
    340.84971       6.77795
    340.85582       9.02795
    340.86192       9.27795
    340.86803       7.15295
    340.87413       9.65295
    340.88023       9.02795
    340.88634       9.40295
    340.89244       7.77795
    340.89855       7.65295
    340.90465       4.65295
    340.91076       6.02795
    340.91686       3.15295
    340.92296       5.40295
    340.92907       4.15295
    340.93517       1.65295
    340.94128       2.40295
    340.94738       1.52795
    340.95349      -0.22205
    340.95959      -1.47205
    340.96569      -3.97205
    340.97180      -2.47205
    340.97790      -6.97205
    340.98401      -5.22205
    340.99011      -8.34705
    340.99622      -8.47205
    341.00232      -9.22205
    341.00842      -9.22205
    341.01453      -8.47205
    341.02063     -10.84705
    341.02674      -9.47205
    341.03284      -8.97205
    341.03895      -9.84705
    341.04505      -8.34705
    341.05115      -6.34705
    341.05726      -5.84705
    341.06336      -4.47205
    341.06947      -6.84705
    341.07557      -4.84705
    341.08168      -6.84705
    341.08778      -6.09705
    341.09388      -5.97205
    341.09999      -8.22205
    341.10609      -4.59705
    341.11220      -7.84705
    341.11830      -8.97205
    341.12440      -8.59705
    341.13051     -11.22205
    341.13661      -8.84705
    341.14272     -10.97205
    341.14882      -7.84705
    341.15493      -8.72205
    341.16103      -9.22205
    341.16713      -9.47205
    341.17324     -10.34705
    341.17934     -11.84705
    341.18545     -11.97205
    341.19155     -13.47205
    341.19766     -13.34705
    341.20376     -16.09705
    341.20986     -16.34705
    341.21597     -16.22205
    341.22207     -17.97205
    341.22818     -16.97205
    341.23428     -19.22205
    341.24039     -19.72205
    341.24649     -21.47205
    341.25259     -21.09705
    341.25870     -20.09705
    341.26480     -21.34705
    341.27091     -20.47205
    341.27701     -19.09705
    341.28312     -18.09705
    341.28922     -15.22205
    341.29532     -16.34705
    341.30143     -14.09705
    341.30753     -13.84705
    341.31364     -12.47205
    341.31974      -9.72205
    341.32585     -10.84705
    341.33195      -9.84705
    341.33805     -10.59705
    341.34416      -9.22205
    341.35026      -8.34705
    341.35637      -6.84705
    341.36247      -5.97205
    341.36858      -8.09705
    341.37468      -6.09705
    341.38078      -5.97205
    341.38689      -5.84705
    341.39299      -3.47205
    341.39910      -2.59705
    341.40520      -0.09705
    341.41131       0.02795
    341.41741       2.15295
    341.42351       3.27795
    341.42962       5.02795
    341.43572       4.90295
    341.44183       4.15295
    341.44793       5.52795
    341.45403       4.40295
    341.46014       4.02795
    341.46624       3.40295
    341.47235       3.02795
    341.47845       4.27795
    341.48456       4.27795
    341.49066       5.65295
    341.49676       4.15295
    341.50287       5.77795
    341.50897       7.15295
    341.51508       7.27795
    341.52118       8.77795
    341.52729      11.15295
    341.53339      11.52795
    341.53949      10.90295
    341.54560      10.40295
    341.55170      11.15295
    341.55781      10.02795
    341.56391      11.40295
    341.57002       9.90295
    341.57612      10.27795
    341.58222      10.15295
    341.58833       9.27795
    341.59443       8.52795
    341.60054       8.15295
    341.60664       3.65295
    341.61275       7.65295
    341.61885       7.40295
    341.62495       6.90295
    341.63106       9.40295
    341.63716       8.27795
    341.64327       8.52795
    341.64937       8.15295
    341.65548       9.02795
    341.66158       6.77795
    341.66768       6.15295
    341.67379       6.27795
    341.67989       6.90295
    341.68600       5.15295
    341.69210       4.02795
    341.69821       3.40295
    341.70431       3.90295
    341.71041       3.15295
    341.71652       1.77795
    341.72262       1.65295
    341.72873       0.77795
    341.73483       0.40295
    341.74094      -0.47205
    341.74704      -3.09705
    341.75314      -2.22205
    341.75925      -4.47205
    341.76535      -4.22205
    341.77146      -6.84705
    341.77756      -7.47205
    341.78366      -9.22205
    341.78977      -9.59705
    341.79587     -10.59705
    341.80198     -11.59705
    341.80808     -10.22205
    341.81419     -12.47205
    341.82029     -11.97205
    341.82639     -10.22205
    341.83250     -14.59705
    341.83860     -13.34705
    341.84471     -13.97205
    341.85081     -12.59705
    341.85692     -12.47205
    341.86302     -11.47205
    341.86912     -10.84705
    341.87523      -9.34705
    341.88133      -9.34705
    341.88744      -7.22205
    341.89354      -5.72205
    341.89965      -6.59705
    341.90575      -5.22205
    341.91185      -4.84705
    341.91796      -5.59705
    341.92406      -5.97205
    341.93017      -3.59705
    341.93627      -4.59705
    341.94238      -2.84705
    341.94848      -3.09705
    341.95458      -0.97205
    341.96069      -4.34705
    341.96679      -2.22205
    341.97290      -1.22205
    341.97900       1.40295
    341.98511       2.02795
    341.99121       2.90295
    341.99731       3.02795
    342.00342       3.65295
    342.00952       4.15295
    342.01563       4.90295
    342.02173       3.90295
    342.02784       6.27795
    342.03394       4.90295
    342.04004       7.90295
    342.04615       7.15295
    342.05225       5.02795
    342.05836       6.77795
    342.06446       7.40295
    342.07057       7.27795
    342.07667       5.90295
    342.08277       4.77795
    342.08888       4.90295
    342.09498       4.65295
    342.10109       4.40295
    342.10719       3.65295
    342.11330       4.02795
    342.11940       7.52795
    342.12550       8.65295
    342.13161      10.77795
    342.13771      10.40295
    342.14382       9.15295
    342.14992      10.65295
    342.15602       7.90295
    342.16213       6.02795
    342.16823       5.90295
    342.17434       4.90295
    342.18044       6.15295
    342.18655       3.65295
    342.19265       8.02795
    342.19875       5.40295
    342.20486       6.15295
    342.21096       7.90295
    342.21707       7.65295
    342.22317       6.27795
    342.22928       5.15295
    342.23538       3.40295
    342.24148       3.02795
    342.24759      -0.97205
    342.25369       0.77795
    342.25980      -2.22205
    342.26590      -4.72205
    342.27201      -6.09705
    342.27811      -8.84705
    342.28421      -8.72205
    342.29032      -9.47205
    342.29642     -10.59705
    342.30253     -12.72205
    342.30863     -13.72205
    342.31474     -12.47205
    342.32084     -13.22205
    342.32694     -13.34705
    342.33305     -12.47205
    342.33915     -13.22205
    342.34526     -11.22205
    342.35136     -12.84705
    342.35747     -13.22205
    342.36357     -13.09705
    342.36967     -11.84705
    342.37578     -11.34705
    342.38188     -12.09705
    342.38799      -9.59705
    342.39409      -9.34705
    342.40020      -8.84705
    342.40630      -8.84705
    342.41240      -9.47205
    342.41851      -8.72205
    342.42461      -8.84705
    342.43072      -8.72205
    342.43682     -11.09705
    342.44293      -8.47205
    342.44903     -10.09705
    342.45513      -8.59705
    342.46124      -9.47205
    342.46734      -8.34705
    342.47345      -5.97205
    342.47955      -6.72205
    342.48565      -6.22205
    342.49176      -4.09705
    342.49786      -4.84705
    342.50397      -2.47205
    342.51007      -2.09705
    342.51618      -0.47205
    342.52228      -1.59705
    342.52838      -2.34705
    342.53449       2.02795
    342.54059      -1.09705
    342.54670      -0.72205
    342.55280      -1.72205
    342.55891      -0.97205
    342.56501      -2.34705
    342.57111      -2.09705
    342.57722      -1.97205
    342.58332      -2.47205
    342.58943      -4.72205
    342.59553      -1.59705
    342.60164      -4.47205
    342.60774      -3.47205
    342.61384      -4.34705
    342.61995      -1.97205
    342.62605      -3.09705
    342.63216      -2.59705
    342.63826      -1.47205
    342.64437      -1.72205
    342.65047      -3.72205
    342.65657      -1.72205
    342.66268      -3.84705
    342.66878      -1.97205
    342.67489      -0.84705
    342.68099      -0.72205
    342.68710      -0.72205
    342.69320       1.90295
    342.69930       2.90295
    342.70541       0.15295
    342.71151      -1.34705
    342.71762      -0.84705
    342.72372      -0.84705
    342.72983      -0.22205
    342.73593       0.15295
    342.74203      -0.72205
    342.74814       1.02795
    342.75424      -1.97205
    342.76035       0.15295
    342.76645      -2.09705
    342.77256      -2.59705
    342.77866      -3.34705
    342.78476      -3.22205
    342.79087      -4.09705
    342.79697      -4.72205
    342.80308      -5.97205
    342.80918      -1.97205
    342.81529      -3.84705
    342.82139      -4.22205
    342.82749      -6.84705
    342.83360      -5.47205
    342.83970      -4.72205
    342.84581      -6.59705
    342.85191      -7.84705
    342.85801      -8.47205
    342.86412     -10.97205
    342.87022     -11.97205
    342.87633     -13.97205
    342.88243     -15.22205
    342.88854     -18.47205
    342.89464     -18.34705
    342.90074     -20.34705
    342.90685     -19.84705
    342.91295     -21.59705
    342.91906     -21.09705
    342.92516     -20.72205
    342.93127     -21.47205
    342.93737     -22.84705
    342.94347     -21.97205
    342.94958     -20.84705
    342.95568     -20.09705
    342.96179     -19.97205
    342.96789     -18.59705
    342.97400     -18.59705
    342.98010     -15.47205
    342.98620     -15.84705
    342.99231     -13.84705
    342.99841     -13.84705
    343.00452     -12.47205
    343.01062      -8.22205
    343.01673      -9.34705
    343.02283      -5.47205
    343.02893      -4.84705
    343.03504      -3.72205
    343.04114      -1.22205
    343.04725      -1.47205
    343.05335      -0.47205
    343.05946       0.02795
    343.06556      -2.22205
    343.07166      -0.47205
    343.07777       0.40295
    343.08387       0.90295
    343.08998       1.77795
    343.09608       1.40295
    343.10219       1.15295
    343.10829       1.02795
    343.11439       0.40295
    343.12050      -0.09705
    343.12660      -1.34705
    343.13271      -2.97205
    343.13881      -3.97205
    343.14492      -4.34705
    343.15102      -5.47205
    343.15712      -7.34705
    343.16323      -6.34705
    343.16933      -7.47205
    343.17544      -7.34705
    343.18154      -6.47205
    343.18764      -6.47205
    343.19375      -5.09705
    343.19985      -5.72205
    343.20596      -3.97205
    343.21206      -4.84705
    343.21817      -5.59705
    343.22427      -2.59705
    343.23037      -6.97205
    343.23648      -4.09705
    343.24258      -6.34705
    343.24869      -4.59705
    343.25479      -3.97205
    343.26090      -5.59705
    343.26700      -2.22205
    343.27310      -3.72205
    343.27921      -2.97205
    343.28531      -0.97205
    343.29142       2.15295
    343.29752       1.27795
    343.30363      -1.22205
    343.30973       0.65295
    343.31583      -0.22205
    343.32194      -0.84705
    343.32804      -1.22205
    343.33415       0.65295
    343.34025      -0.22205
    343.34636      -1.47205
    343.35246      -1.22205
    343.35856      -1.72205
    343.36467      -3.09705
    343.37077      -3.72205
    343.37688      -1.72205
    343.38298      -3.34705
    343.38909      -4.47205
    343.39519      -4.59705
    343.40129      -3.72205
    343.40740      -6.84705
    343.41350      -5.22205
    343.41961      -5.34705
    343.42571      -5.09705
    343.43182      -8.22205
    343.43792      -6.47205
    343.44402      -5.47205
    343.45013      -6.09705
    343.45623      -3.72205
    343.46234      -5.22205
    343.46844      -3.97205
    343.47455      -1.47205
    343.48065      -2.47205
    343.48675      -2.84705
    343.49286      -2.84705
    343.49896      -0.97205
    343.50507      -1.09705
    343.51117       1.02795
    343.51728       2.15295
    343.52338       1.02795
    343.52948       3.52795
    343.53559       5.15295
    343.54169       5.77795
    343.54780       6.02795
    343.55390       6.65295
    343.56000       8.90295
    343.56611       6.65295
    343.57221       6.52795
    343.57832       7.02795
    343.58442       5.65295
    343.59053       6.65295
    343.59663       6.65295
    343.60273       5.52795
    343.60884       4.15295
    343.61494       5.27795
    343.62105       4.90295
    343.62715       5.40295
    343.63326       3.90295
    343.63936       6.52795
    343.64546       2.77795
    343.65157       6.52795
    343.65767       3.02795
    343.66378       4.52795
    343.66988       5.52795
    343.67599       4.15295
    343.68209       4.77795
    343.68819       2.77795
    343.69430       1.02795
    343.70040       0.27795
    343.70651      -2.09705
    343.71261      -1.22205
    343.71872      -3.72205
    343.72482      -1.97205
    343.73092      -2.72205
    343.73703      -2.47205
    343.74313      -1.09705
    343.74924      -4.09705
    343.75534      -4.59705
    343.76145      -5.47205
    343.76755      -5.09705
    343.77365      -4.72205
    343.77976      -5.34705
    343.78586      -3.34705
    343.79197      -6.22205
    343.79807      -5.97205
    343.80418      -3.34705
    343.81028      -3.97205
    343.81638      -2.34705
    343.82249      -4.59705
    343.82859      -3.97205
    343.83470      -5.09705
    343.84080      -4.59705
    343.84691      -4.22205
    343.85301      -3.47205
    343.85911      -1.59705
    343.86522      -2.72205
    343.87132      -4.47205
    343.87743      -2.34705
    343.88353      -2.22205
    343.88963      -2.84705
    343.89574      -3.22205
    343.90184      -0.47205
    343.90795      -0.09705
    343.91405       0.15295
    343.92016       2.65295
    343.92626       1.52795
    343.93236       4.15295
    343.93847       5.52795
    343.94457       7.52795
    343.95068       8.52795
    343.95678       8.52795
    343.96289       9.65295
    343.96899       7.27795
    343.97509       8.52795
    343.98120      10.52795
    343.98730       9.40295
    343.99341       9.40295
    343.99951       9.27795
    344.00562      10.02795
    344.01172       8.90295
    344.01782       7.90295
    344.02393       7.15295
    344.03003       3.27795
    344.03614       5.65295
    344.04224       4.15295
    344.04835       3.90295
    344.05445       2.52795
    344.06055       1.65295
    344.06666       0.77795
    344.07276       2.52795
    344.07887       1.15295
    344.08497       4.02795
    344.09108       2.27795
    344.09718       3.90295
    344.10328       1.27795
    344.10939       2.40295
    344.11549       4.27795
    344.12160       0.90295
    344.12770       6.15295
    344.13381       4.90295
    344.13991       5.90295
    344.14601       6.90295
    344.15212       7.65295
    344.15822       6.65295
    344.16433       5.02795
    344.17043       4.40295
    344.17654       5.65295
    344.18264       1.90295
    344.18874       4.15295
    344.19485       3.77795
    344.20095       4.52795
    344.20706       3.90295
    344.21316       3.90295
    344.21927       6.15295
    344.22537       4.27795
    344.23147       4.65295
    344.23758       6.40295
    344.24368       7.15295
    344.24979       7.65295
    344.25589       6.52795
    344.26199       8.15295
    344.26810       8.02795
    344.27420       7.52795
    344.28031      11.15295
    344.28641      10.65295
    344.29252      11.27795
    344.29862       9.27795
    344.30472      10.65295
    344.31083      12.27795
    344.31693       8.27795
    344.32304       9.15295
    344.32914       7.52795
    344.33525       6.52795
    344.34135       5.02795
    344.34745       4.52795
    344.35356       3.65295
    344.35966       2.52795
    344.36577       3.02795
    344.37187       3.77795
    344.37798       4.52795
    344.38408       1.02795
    344.39018       2.40295
    344.39629       2.15295
    344.40239       0.77795
    344.40850       1.02795
    344.41460      -0.59705
    344.42071       3.02795
    344.42681       1.27795
    344.43291       2.02795
    344.43902       2.15295
    344.44512       2.15295
    344.45123      -0.84705
    344.45733       0.77795
    344.46344      -2.22205
    344.46954      -2.09705
    344.47564      -4.22205
    344.48175      -2.09705
    344.48785      -4.47205
    344.49396      -3.84705
    344.50006      -5.59705
    344.50617      -6.34705
    344.51227      -4.97205
    344.51837      -5.59705
    344.52448      -8.34705
    344.53058      -6.22205
    344.53669      -9.47205
    344.54279      -7.34705
    344.54890      -8.47205
    344.55500      -6.72205
    344.56110      -8.84705
    344.56721     -10.34705
    344.57331      -8.84705
    344.57942     -10.72205
    344.58552     -10.22205
    344.59162     -10.47205
    344.59773     -13.47205
    344.60383     -11.22205
    344.60994     -15.72205
    344.61604     -15.97205
    344.62215     -16.09705
    344.62825     -17.97205
    344.63435     -15.34705
    344.64046     -15.72205
    344.64656     -14.22205
    344.65267     -14.72205
    344.65877     -13.84705
    344.66488     -11.72205
    344.67098     -12.34705
    344.67708      -9.09705
    344.68319     -10.22205
    344.68929     -10.09705
    344.69540      -7.09705
    344.70150      -8.22205
    344.70761      -5.47205
    344.71371      -5.22205
    344.71981      -5.47205
    344.72592      -4.34705
    344.73202      -4.34705
    344.73813      -3.34705
    344.74423      -0.97205
    344.75034      -0.22205
    344.75644       2.02795
    344.76254       2.15295
    344.76865       2.77795
    344.77475       4.52795
    344.78086       4.40295
    344.78696       6.27795
    344.79307       5.52795
    344.79917       5.65295
    344.80527       6.27795
    344.81138       6.90295
    344.81748       7.27795
    344.82359       8.15295
    344.82969      11.65295
    344.83580       8.27795
    344.84190      12.02795
    344.84800      11.27795
    344.85411      12.77795
    344.86021      11.52795
    344.86632      11.40295
    344.87242      12.40295
    344.87853      11.77795
    344.88463      13.65295
    344.89073      13.90295
    344.89684      13.40295
    344.90294      13.52795
    344.90905      15.90295
    344.91515      14.27795
    344.92126      15.65295
    344.92736      14.77795
    344.93346      13.02795
    344.93957      14.40295
    344.94567      14.65295
    344.95178      12.40295
    344.95788      12.27795
    344.96398      12.40295
    344.97009      11.15295
    344.97619      12.40295
    344.98230      12.27795
    344.98840      13.77795
    344.99451      11.77795
    345.00061      12.27795
    345.00671      12.65295
    345.01282      12.27795
    345.01892      12.65295
    345.02503      13.02795
    345.03113      13.02795
    345.03724      14.15295
    345.04334      12.40295
    345.04944      16.15295
    345.05555      15.77795
    345.06165      16.15295
    345.06776      14.77795
    345.07386      13.77795
    345.07997      13.52795
    345.08607      12.77795
    345.09217      13.77795
    345.09828      14.77795
    345.10438      15.40295
    345.11049      15.40295
    345.11659      15.27795
    345.12270      15.90295
    345.12880      14.02795
    345.13490      13.77795
    345.14101      15.27795
    345.14711      12.65295
    345.15322      12.65295
    345.15932      11.02795
    345.16543       7.15295
    345.17153       8.90295
    345.17763       6.65295
    345.18374       5.77795
    345.18984       3.27795
    345.19595       3.90295
    345.20205       5.52795
    345.20816       4.15295
    345.21426       4.90295
    345.22036       3.90295
    345.22647       2.02795
    345.23257       1.90295
    345.23868       1.40295
    345.24478       1.40295
    345.25089      -0.09705
    345.25699       2.02795
    345.26309       2.90295
    345.26920       2.02795
    345.27530       2.77795
    345.28141      -0.34705
    345.28751      -0.22205
    345.29361       0.65295
    345.29972      -1.34705
    345.30582      -0.84705
    345.31193      -2.22205
    345.31803      -1.47205
    345.32414      -0.84705
    345.33024      -2.22205
    345.33634       0.27795
    345.34245      -0.59705
    345.34855       0.65295
    345.35466      -0.84705
    345.36076      -1.59705
    345.36687      -3.22205
    345.37297      -2.59705
    345.37907      -5.09705
    345.38518      -4.34705
    345.39128      -3.34705
    345.39739      -3.09705
    345.40349      -3.09705
    345.40960      -4.97205
    345.41570      -5.97205
    345.42180      -7.22205
    345.42791      -7.72205
    345.43401      -8.22205
    345.44012     -10.34705
    345.44622      -9.59705
    345.45233     -10.09705
    345.45843     -10.84705
    345.46453     -10.59705
    345.47064      -9.47205
    345.47674      -8.22205
    345.48285      -4.84705
    345.48895      -5.97205
    345.49506      -4.72205
    345.50116      -3.34705
    345.50726       0.40295
    345.51337       1.02795
    345.51947      -2.09705
    345.52558      -0.47205
    345.53168       1.27795
    345.53779       2.02795
    345.54389       2.15295
    345.54999       3.65295
    345.55610       1.90295
    345.56220       1.77795
    345.56831       2.27795
    345.57441       1.65295
    345.58052      -0.97205
    345.58662       1.27795
    345.59272      -0.72205
    345.59883       1.15295
    345.60493      -0.84705
    345.61104       0.40295
    345.61714       1.52795
    345.62325      -1.72205
    345.62935       0.15295
    345.63545      -4.59705
    345.64156      -4.09705
    345.64766      -3.47205
    345.65377      -5.59705
    345.65987      -3.47205
    345.66597      -4.22205
    345.67208      -0.59705
    345.67818      -1.59705
    345.68429      -0.97205
    345.69039      -0.09705
    345.69650      -2.59705
    345.70260      -0.97205
    345.70870      -1.22205
    345.71481      -1.47205
    345.72091      -1.84705
    345.72702      -3.72205
    345.73312      -3.84705
    345.73923      -2.47205
    345.74533      -3.47205
    345.75143      -3.09705
    345.75754      -1.59705
    345.76364       0.77795
    345.76975      -2.09705
    345.77585      -2.97205
    345.78196      -3.22205
    345.78806      -2.97205
    345.79416      -3.97205
    345.80027      -2.97205
    345.80637      -4.22205
    345.81248      -3.34705
    345.81858      -4.59705
    345.82469      -4.84705
    345.83079      -3.72205
    345.83689      -6.97205
    345.84300      -6.09705
    345.84910      -6.84705
    345.85521      -7.59705
    345.86131      -7.97205
    345.86742     -11.34705
    345.87352     -11.59705
    345.87962     -11.34705
    345.88573     -12.84705
    345.89183     -14.09705
    345.89794     -13.72205
    345.90404     -14.34705
    345.91015     -13.22205
    345.91625     -13.84705
    345.92235     -13.09705
    345.92846     -12.34705
    345.93456     -12.84705
    345.94067     -12.09705
    345.94677     -12.47205
    345.95288     -11.97205
    345.95898      -9.84705
    345.96508      -8.47205
    345.97119      -7.84705
    345.97729      -5.97205
    345.98340      -4.97205
    345.98950      -3.47205
    345.99560      -3.84705
    346.00171       0.15295
    346.00781      -0.84705
    346.01392       2.15295
    346.02002       4.77795
    346.02613       3.27795
    346.03223       6.15295
    346.03833       5.52795
    346.04444       8.52795
    346.05054       8.77795
    346.05665       9.15295
    346.06275      12.90295
    346.06886      11.90295
    346.07496      14.40295
    346.08106      13.15295
    346.08717      14.27795
    346.09327      15.65295
    346.09938      14.65295
    346.10548      18.90295
    346.11159      18.77795
    346.11769      19.90295
    346.12379      21.02795
    346.12990      20.15295
    346.13600      23.02795
    346.14211      22.40295
    346.14821      21.90295
    346.15432      22.40295
    346.16042      21.52795
    346.16652      22.27795
    346.17263      22.65295
    346.17873      23.40295
    346.18484      20.52795
    346.19094      21.40295
    346.19705      23.02795
    346.20315      20.77795
    346.20925      19.02795
    346.21536      18.65295
    346.22146      18.15295
    346.22757      19.15295
    346.23367      17.90295
    346.23978      17.02795
    346.24588      14.27795
    346.25198      14.27795
    346.25809      15.40295
    346.26419      11.65295
    346.27030      10.90295
    346.27640       9.90295
    346.28251       9.02795
    346.28861       8.90295
    346.29471       6.02795
    346.30082       7.27795
    346.30692       8.15295
    346.31303       8.15295
    346.31913       7.90295
    346.32524       8.40295
    346.33134       6.15295
    346.33744       7.27795
    346.34355       6.27795
    346.34965       5.65295
    346.35576       4.15295
    346.36186       3.15295
    346.36796       1.40295
    346.37407       0.65295
    346.38017      -0.47205
    346.38628      -0.72205
    346.39238       0.27795
    346.39849       0.15295
    346.40459       0.52795
    346.41069       0.15295
    346.41680       2.15295
    346.42290      -0.09705
    346.42901      -1.59705
    346.43511       0.02795
    346.44122      -1.59705
    346.44732      -2.72205
    346.45342      -1.72205
    346.45953      -3.09705
    346.46563      -1.97205
    346.47174      -3.97205
    346.47784      -3.84705
    346.48395      -6.22205
    346.49005      -6.84705
    346.49615      -4.84705
    346.50226      -4.97205
    346.50836      -2.72205
    346.51447      -4.97205
    346.52057      -3.47205
    346.52668      -2.47205
    346.53278      -1.97205
    346.53888       0.15295
    346.54499      -0.97205
    346.55109       0.40295
    346.55720       0.15295
    346.56330       1.15295
    346.56941      -0.72205
    346.57551      -2.22205
    346.58161      -0.59705
    346.58772      -2.84705
    346.59382      -0.72205
    346.59993      -1.34705
    346.60603       1.27795
    346.61214       1.52795
    346.61824       0.65295
    346.62434       3.65295
    346.63045       5.02795
    346.63655       4.52795
    346.64266       8.40295
    346.64876       8.15295
    346.65487      10.02795
    346.66097       8.65295
    346.66707       9.40295
    346.67318      10.40295
    346.67928      10.27795
    346.68539       9.52795
    346.69149       8.90295
    346.69759       8.02795
    346.70370       8.77795
    346.70980       8.15295
    346.71591      10.27795
    346.72201       8.27795
    346.72812       8.65295
    346.73422      10.40295
    346.74032      10.52795
    346.74643      10.90295
    346.75253      10.27795
    346.75864       8.90295
    346.76474       9.15295
    346.77085       7.65295
    346.77695       9.52795
    346.78305       7.15295
    346.78916       6.15295
    346.79526       7.27795
    346.80137       4.40295
    346.80747       3.77795
    346.81358       3.52795
    346.81968       4.65295
    346.82578       6.77795
    346.83189       7.90295
    346.83799       9.15295
    346.84410      10.40295
    346.85020      11.52795
    346.85631       9.40295
    346.86241      10.65295
    346.86851      11.02795
    346.87462      11.90295
    346.88072      10.15295
    346.88683       9.65295
    346.89293       9.02795
    346.89904       8.52795
    346.90514       9.77795
    346.91124       9.52795
    346.91735      10.65295
    346.92345       8.52795
    346.92956      10.90295
    346.93566       8.52795
    346.94177      11.02795
    346.94787       7.52795
    346.95397       7.52795
    346.96008       4.77795
    346.96618       3.15295
    346.97229       2.52795
    346.97839       3.52795
    346.98450       4.52795
    346.99060       3.15295
    346.99670       7.02795
    347.00281       6.65295
    347.00891       7.52795
    347.01502       6.90295
    347.02112       7.02795
    347.02723       8.77795
    347.03333       8.27795
    347.03943      10.65295
    347.04554      11.90295
    347.05164       9.40295
    347.05775      12.15295
    347.06385      11.65295
    347.06995      11.77795
    347.07606      13.02795
    347.08216      11.27795
    347.08827      12.15295
    347.09437      10.40295
    347.10048      11.15295
    347.10658      12.77795
    347.11268      13.77795
    347.11879      14.27795
    347.12489      12.40295
    347.13100      13.77795
    347.13710      15.77795
    347.14321      16.02795
    347.14931      17.02795
    347.15541      15.77795
    347.16152      17.15295
    347.16762      15.27795
    347.17373      13.02795
    347.17983      12.77795
    347.18594      11.40295
    347.19204      10.15295
    347.19814       7.52795
    347.20425       8.15295
    347.21035       5.15295
    347.21646       5.02795
    347.22256       5.15295
    347.22867       4.15295
    347.23477       3.02795
    347.24087       2.27795
    347.24698       1.77795
    347.25308       3.90295
    347.25919       2.02795
    347.26529       1.65295
    347.27140       2.77795
    347.27750       3.27795
    347.28360       2.65295
    347.28971       3.77795
    347.29581       4.65295
    347.30192       6.02795
    347.30802       6.15295
    347.31413       6.40295
    347.32023       6.90295
    347.32633       8.27795
    347.33244       6.90295
    347.33854       7.77795
    347.34465      10.02795
    347.35075       9.65295
    347.35686       9.02795
    347.36296      12.77795
    347.36906      12.90295
    347.37517       9.27795
    347.38127      10.40295
    347.38738      12.52795
    347.39348      10.52795
    347.39958      11.27795
    347.40569      10.65295
    347.41179       9.40295
    347.41790      10.52795
    347.42400       9.77795
    347.43011      10.90295
    347.43621      10.02795
    347.44231      11.27795
    347.44842      11.77795
    347.45452      11.52795
    347.46063      14.15295
    347.46673      11.77795
    347.47284      15.65295
    347.47894      13.77795
    347.48504      14.02795
    347.49115      16.65295
    347.49725      15.27795
    347.50336      15.40295
    347.50946      14.02795
    347.51557      12.02795
    347.52167      12.02795
    347.52777       9.40295
    347.53388       8.77795
    347.53998       7.15295
    347.54609       5.40295
    347.55219       3.27795
    347.55830       1.27795
    347.56440       1.15295
    347.57050      -3.09705
    347.57661      -3.22205
    347.58271      -3.34705
    347.58882      -4.59705
    347.59492      -4.34705
    347.60103      -5.34705
    347.60713      -5.09705
    347.61323      -4.84705
    347.61934      -4.22205
    347.62544      -1.47205
    347.63155      -2.97205
    347.63765       1.27795
    347.64376      -1.47205
    347.64986       1.02795
    347.65596       1.40295
    347.66207       1.65295
    347.66817       2.02795
    347.67428       1.40295
    347.68038      -1.09705
    347.68649       2.27795
    347.69259       2.02795
    347.69869       4.77795
    347.70480       5.65295
    347.71090       7.52795
    347.71701       9.02795
    347.72311       8.40295
    347.72921       9.40295
    347.73532       9.02795
    347.74142      10.52795
    347.74753      10.52795
    347.75363       8.90295
    347.75974       7.52795
    347.76584       7.65295
    347.77194       8.52795
    347.77805       8.77795
    347.78415       8.40295
    347.79026       8.40295
    347.79636       8.15295
    347.80247       6.77795
    347.80857       7.40295
    347.81467       6.90295
    347.82078       8.27795
    347.82688       9.27795
    347.83299      10.27795
    347.83909       9.65295
    347.84520      10.15295
    347.85130       9.77795
    347.85740       9.77795
    347.86351      11.02795
    347.86961      11.40295
    347.87572      10.65295
    347.88182      13.40295
    347.88793      11.90295
    347.89403       8.40295
    347.90013       9.52795
    347.90624       8.65295
    347.91234       8.40295
    347.91845       7.02795
    347.92455       6.77795
    347.93066       4.02795
    347.93676       2.77795
    347.94286       1.15295
    347.94897       1.90295
    347.95507      -2.59705
    347.96118      -5.72205
    347.96728      -5.97205
    347.97339      -7.84705
    347.97949      -8.22205
    347.98559     -10.84705
    347.99170     -10.84705
    347.99780     -11.09705
    348.00391     -12.84705
    348.01001     -11.09705
    348.01612     -11.59705
    348.02222     -11.97205
    348.02832     -11.84705
    348.03443     -12.97205
    348.04053     -10.34705
    348.04664     -11.09705
    348.05274     -10.84705
    348.05885      -8.59705
    348.06495      -7.72205
    348.07105      -6.47205
    348.07716      -6.97205
    348.08326      -6.84705
    348.08937      -4.97205
    348.09547      -6.59705
    348.10157      -3.84705
    348.10768      -3.72205
    348.11378      -1.09705
    348.11989      -2.34705
    348.12599      -2.09705
    348.13210       0.27795
    348.13820       2.77795
    348.14430       3.52795
    348.15041       2.77795
    348.15651       2.27795
    348.16262       3.15295
    348.16872       4.02795
    348.17483       4.15295
    348.18093       2.52795
    348.18703       4.15295
    348.19314       6.27795
    348.19924       5.65295
    348.20535       8.27795
    348.21145       8.65295
    348.21756       8.77795
    348.22366      10.77795
    348.22976      11.65295
    348.23587      11.40295
    348.24197       9.15295
    348.24808       9.52795
    348.25418      10.77795
    348.26029       7.65295
    348.26639       8.15295
    348.27249       5.90295
    348.27860       5.90295
    348.28470       5.77795
    348.29081       4.77795
    348.29691       4.40295
    348.30302       3.15295
    348.30912       3.77795
    348.31522       4.15295
    348.32133       3.52795
    348.32743       4.27795
    348.33354       3.65295
    348.33964       6.77795
    348.34575       3.40295
    348.35185       4.52795
    348.35795       4.40295
    348.36406       2.77795
    348.37016       2.65295
    348.37627       2.77795
    348.38237      -0.09705
    348.38848       0.40295
    348.39458       0.27795
    348.40068       0.40295
    348.40679       0.90295
    348.41289       2.77795
    348.41900       2.77795
    348.42510       4.40295
    348.43120       4.27795
    348.43731       5.02795
    348.44341       6.40295
    348.44952       4.52795
    348.45562       3.77795
    348.46173       4.65295
    348.46783       5.52795
    348.47393       3.02795
    348.48004       3.40295
    348.48614       1.52795
    348.49225      -1.22205
    348.49835      -2.34705
    348.50446      -0.84705
    348.51056      -1.59705
    348.51666      -0.72205
    348.52277      -0.47205
    348.52887       1.40295
    348.53498       3.27795
    348.54108       4.65295
    348.54719       5.15295
    348.55329       7.77795
    348.55939      10.52795
    348.56550       9.90295
    348.57160      10.15295
    348.57771      13.02795
    348.58381      12.65295
    348.58992      14.02795
    348.59602      14.27795
    348.60212      13.27795
    348.60823      13.77795
    348.61433      14.15295
    348.62044      14.65295
    348.62654      12.65295
    348.63265      13.90295
    348.63875      16.27795
    348.64485      15.90295
    348.65096      16.02795
    348.65706      15.52795
    348.66317      15.27795
    348.66927      16.90295
    348.67538      15.27795
    348.68148      18.90295
    348.68758      18.02795
    348.69369      18.40295
    348.69979      17.90295
    348.70590      17.02795
    348.71200      17.15295
    348.71811      18.90295
    348.72421      17.65295
    348.73031      17.40295
    348.73642      16.40295
    348.74252      16.40295
    348.74863      13.27795
    348.75473      15.40295
    348.76084      15.15295
    348.76694      15.02795
    348.77304      16.90295
    348.77915      12.40295
    348.78525      15.02795
    348.79136      13.40295
    348.79746      11.90295
    348.80356      13.77795
    348.80967      11.52795
    348.81577      11.40295
    348.82188       9.77795
    348.82798       9.02795
    348.83409       8.65295
    348.84019       5.65295
    348.84629       5.40295
    348.85240       4.77795
    348.85850       4.15295
    348.86461       3.52795
    348.87071       3.77795
    348.87682       1.40295
    348.88292       3.02795
    348.88902       3.15295
    348.89513       2.65295
    348.90123       1.02795
    348.90734       0.90295
    348.91344       2.27795
    348.91955       1.02795
    348.92565       0.90295
    348.93175       2.40295
    348.93786       0.52795
    348.94396       1.02795
    348.95007       0.65295
    348.95617      -0.22205
    348.96228       0.15295
    348.96838       1.77795
    348.97448       2.40295
    348.98059       0.40295
    348.98669       0.90295
    348.99280       2.40295
    348.99890      -0.22205
    349.00501       1.52795
    349.01111       1.65295
    349.01721       0.40295
    349.02332       3.52795
    349.02942       3.27795
    349.03553       5.15295
    349.04163       8.27795
    349.04774       6.77795
    349.05384      12.52795
    349.05994       9.02795
    349.06605      11.90295
    349.07215       8.77795
    349.07826       8.77795
    349.08436       8.27795
    349.09047       5.02795
    349.09657       8.15295
    349.10267       7.02795
    349.10878       8.65295
    349.11488       6.77795
    349.12099       4.27795
    349.12709       4.27795
    349.13319       2.27795
    349.13930       0.40295
    349.14540       0.90295
    349.15151      -0.34705
    349.15761       3.02795
    349.16372       0.27795
    349.16982       1.15295
    349.17592       0.27795
    349.18203      -3.09705
    349.18813      -1.22205
    349.19424      -2.72205
    349.20034      -2.34705
    349.20645      -2.59705
    349.21255      -5.84705
    349.21865      -4.72205
    349.22476      -6.84705
    349.23086      -5.59705
    349.23697      -6.09705
    349.24307      -6.09705
    349.24918      -4.97205
    349.25528      -7.22205
    349.26138      -6.34705
    349.26749      -5.72205
    349.27359      -5.09705
    349.27970      -5.72205
    349.28580      -6.34705
    349.29191      -7.22205
    349.29801      -5.47205
    349.30411      -4.59705
    349.31022      -3.22205
    349.31632      -0.47205
    349.32243      -1.72205
    349.32853      -0.34705
    349.33464       0.65295
    349.34074       0.90295
    349.34684       1.15295
    349.35295       1.65295
    349.35905       3.40295
    349.36516       4.27795
    349.37126       7.52795
    349.37737       5.77795
    349.38347       7.15295
    349.38957       6.52795
    349.39568       6.77795
    349.40178       7.27795
    349.40789       8.52795
    349.41399       6.40295
    349.42010       7.52795
    349.42620       5.27795
    349.43230       8.02795
    349.43841       7.40295
    349.44451       8.65295
    349.45062       8.40295
    349.45672       8.90295
    349.46283      10.27795
    349.46893      11.77795
    349.47503       9.15295
    349.48114       8.65295
    349.48724       8.02795
    349.49335       8.77795
    349.49945       5.77795
    349.50555       4.02795
    349.51166       5.40295
    349.51776       3.15295
    349.52387       1.77795
    349.52997       1.52795
    349.53608       1.40295
    349.54218       2.27795
    349.54828       1.90295
    349.55439       1.15295
    349.56049       1.65295
    349.56660      -1.22205
    349.57270       1.40295
    349.57881      -0.72205
    349.58491      -0.09705
    349.59101       0.52795
    349.59712       3.52795
    349.60322       5.90295
    349.60933       6.40295
    349.61543       9.15295
    349.62154      10.40295
    349.62764      10.15295
    349.63374      15.27795
    349.63985      14.77795
    349.64595      15.52795
    349.65206      16.02795
    349.65816      16.15295
    349.66427      17.02795
    349.67037      16.15295
    349.67647      18.40295
    349.68258      18.40295
    349.68868      15.52795
    349.69479      17.90295
    349.70089      14.77795
    349.70700      16.65295
    349.71310      14.02795
    349.71920      12.40295
    349.72531      14.40295
    349.73141      11.27795
    349.73752      12.77795
    349.74362       9.90295
    349.74973       8.90295
    349.75583       8.90295
    349.76193       6.27795
    349.76804       9.02795
    349.77414       7.15295
    349.78025       5.77795
    349.78635       3.90295
    349.79246       3.15295
    349.79856       3.27795
    349.80466       1.65295
    349.81077       4.15295
    349.81687       1.15295
    349.82298       0.40295
    349.82908       1.02795
    349.83518       1.15295
    349.84129       2.40295
    349.84739       3.52795
    349.85350       2.02795
    349.85960       4.15295
    349.86571       5.15295
    349.87181       5.65295
    349.87791       7.15295
    349.88402       7.02795
    349.89012       8.52795
    349.89623       7.77795
    349.90233       9.15295
    349.90844       8.40295
    349.91454       9.02795
    349.92064      10.52795
    349.92675      10.15295
    349.93285       8.52795
    349.93896       9.77795
    349.94506       8.02795
    349.95117       8.27795
    349.95727       9.02795
    349.96337      10.90295
    349.96948      12.15295
    349.97558      14.02795
    349.98169      13.90295
    349.98779      16.15295
    349.99390      15.02795
    350.00000      17.65295
===== CH2 data Wave No.1 ===== 
mT            Intensity 
    300.00000      -0.96921
    300.00610      -0.46921
    300.01221      -0.34421
    300.01831       0.40579
    300.02442       0.28079
    300.03052       0.78079
    300.03663       1.40579
    300.04273       0.40579
    300.04883       0.40579
    300.05494       0.53079
    300.06104       1.15579
    300.06715       0.15579
    300.07325       0.28079
    300.07936       0.90579
    300.08546       0.15579
    300.09156       0.15579
    300.09767      -1.09421
    300.10377      -0.09421
    300.10988       1.28079
    300.11598      -0.46921
    300.12209       2.03079
    300.12819      -0.46921
    300.13429      -1.59421
    300.14040       1.28079
    300.14650      -0.84421
    300.15261       0.28079
    300.15871      -0.34421
    300.16482       0.53079
    300.17092       0.90579
    300.17702       0.65579
    300.18313       0.53079
    300.18923       1.03079
    300.19534      -1.46921
    300.20144       0.65579
    300.20754      -1.21921
    300.21365       0.90579
    300.21975      -0.09421
    300.22586      -1.46921
    300.23196       0.53079
    300.23807      -1.46921
    300.24417       0.03079
    300.25027       1.28079
    300.25638      -0.71921
    300.26248       1.15579
    300.26859      -1.71921
    300.27469       0.15579
    300.28080      -0.46921
    300.28690      -0.84421
    300.29300       0.03079
    300.29911      -0.71921
    300.30521      -0.71921
    300.31132      -1.21921
    300.31742      -1.46921
    300.32353       1.03079
    300.32963      -0.96921
    300.33573      -0.59421
    300.34184      -0.59421
    300.34794       0.65579
    300.35405       0.40579
    300.36015      -0.46921
    300.36626       0.90579
    300.37236      -0.21921
    300.37846      -0.09421
    300.38457      -0.34421
    300.39067       0.90579
    300.39678       0.65579
    300.40288      -0.46921
    300.40899      -0.46921
    300.41509      -0.59421
    300.42119       0.65579
    300.42730       0.03079
    300.43340      -0.71921
    300.43951       0.78079
    300.44561       0.03079
    300.45172       0.03079
    300.45782       0.03079
    300.46392       0.40579
    300.47003       1.03079
    300.47613       0.78079
    300.48224       2.03079
    300.48834      -0.34421
    300.49445       0.65579
    300.50055       0.28079
    300.50665      -0.34421
    300.51276      -0.21921
    300.51886       1.03079
    300.52497       0.28079
    300.53107       1.03079
    300.53717       0.90579
    300.54328       1.78079
    300.54938      -2.34421
    300.55549       0.90579
    300.56159      -0.59421
    300.56770      -0.21921
    300.57380      -0.46921
    300.57990      -0.46921
    300.58601       1.65579
    300.59211       1.15579
    300.59822       0.15579
    300.60432       1.53079
    300.61043      -1.71921
    300.61653       0.40579
    300.62263      -1.09421
    300.62874       0.15579
    300.63484      -0.21921
    300.64095      -0.09421
    300.64705       1.28079
    300.65316      -0.71921
    300.65926       0.28079
    300.66536       0.53079
    300.67147       0.53079
    300.67757       0.15579
    300.68368      -0.46921
    300.68978       1.65579
    300.69589       0.40579
    300.70199      -1.46921
    300.70809       1.03079
    300.71420      -0.21921
    300.72030       1.90579
    300.72641       0.40579
    300.73251       1.28079
    300.73862       0.40579
    300.74472      -1.34421
    300.75082       1.90579
    300.75693      -0.59421
    300.76303      -0.59421
    300.76914       0.65579
    300.77524      -0.59421
    300.78135       2.15579
    300.78745      -1.96921
    300.79355      -0.34421
    300.79966      -0.34421
    300.80576      -0.59421
    300.81187       1.03079
    300.81797       0.53079
    300.82408       1.15579
    300.83018       0.90579
    300.83628      -0.59421
    300.84239      -0.34421
    300.84849      -0.59421
    300.85460       1.15579
    300.86070       0.28079
    300.86681       0.53079
    300.87291      -0.09421
    300.87901       0.03079
    300.88512      -0.59421
    300.89122       0.65579
    300.89733       0.65579
    300.90343      -1.84421
    300.90953      -0.21921
    300.91564       0.03079
    300.92174       1.15579
    300.92785      -0.71921
    300.93395      -0.34421
    300.94006       0.40579
    300.94616      -0.34421
    300.95226       0.65579
    300.95837       0.65579
    300.96447      -0.34421
    300.97058      -0.21921
    300.97668      -0.96921
    300.98279       0.28079
    300.98889      -0.96921
    300.99499       1.03079
    301.00110       1.03079
    301.00720      -0.09421
    301.01331       0.40579
    301.01941       2.28079
    301.02552      -0.84421
    301.03162       1.78079
    301.03772       0.15579
    301.04383       1.40579
    301.04993       0.40579
    301.05604       1.40579
    301.06214       0.15579
    301.06825      -1.21921
    301.07435       1.53079
    301.08045       2.15579
    301.08656      -0.21921
    301.09266      -0.09421
    301.09877       0.90579
    301.10487       1.65579
    301.11098       1.40579
    301.11708       0.03079
    301.12318       0.78079
    301.12929       1.28079
    301.13539       0.78079
    301.14150      -0.09421
    301.14760       0.90579
    301.15371       0.28079
    301.15981       0.65579
    301.16591      -0.46921
    301.17202       0.03079
    301.17812      -0.09421
    301.18423       1.28079
    301.19033      -1.46921
    301.19644       0.90579
    301.20254       0.15579
    301.20864       0.78079
    301.21475       0.53079
    301.22085      -0.09421
    301.22696       1.78079
    301.23306       0.40579
    301.23916       2.40579
    301.24527      -0.46921
    301.25137       0.78079
    301.25748       1.53079
    301.26358      -0.96921
    301.26969       0.15579
    301.27579      -0.84421
    301.28189       0.15579
    301.28800       1.78079
    301.29410       0.15579
    301.30021       0.78079
    301.30631      -0.34421
    301.31242       0.78079
    301.31852      -0.34421
    301.32462      -0.71921
    301.33073      -0.71921
    301.33683      -0.34421
    301.34294       0.65579
    301.34904       0.90579
    301.35515      -1.09421
    301.36125      -0.71921
    301.36735       0.90579
    301.37346      -0.34421
    301.37956       0.53079
    301.38567      -1.46921
    301.39177      -0.96921
    301.39788      -0.09421
    301.40398      -0.21921
    301.41008      -0.46921
    301.41619      -1.71921
    301.42229       0.40579
    301.42840       0.03079
    301.43450      -0.59421
    301.44061       1.15579
    301.44671       0.03079
    301.45281       0.03079
    301.45892      -0.09421
    301.46502       0.28079
    301.47113       0.65579
    301.47723      -0.84421
    301.48334       0.40579
    301.48944      -0.34421
    301.49554       1.53079
    301.50165       0.40579
    301.50775       0.78079
    301.51386       0.78079
    301.51996       0.40579
    301.52607      -0.34421
    301.53217       0.15579
    301.53827      -0.34421
    301.54438       0.03079
    301.55048       0.15579
    301.55659      -0.84421
    301.56269       0.65579
    301.56880      -0.96921
    301.57490       0.53079
    301.58100       1.40579
    301.58711       0.90579
    301.59321       0.78079
    301.59932       0.78079
    301.60542      -0.34421
    301.61152       1.15579
    301.61763      -1.96921
    301.62373       0.90579
    301.62984       1.28079
    301.63594       0.03079
    301.64205       0.15579
    301.64815       1.53079
    301.65425       0.40579
    301.66036      -0.84421
    301.66646      -1.09421
    301.67257       1.15579
    301.67867      -2.59421
    301.68478      -0.34421
    301.69088      -0.34421
    301.69698      -0.09421
    301.70309       0.03079
    301.70919       0.03079
    301.71530      -0.71921
    301.72140       1.90579
    301.72751      -0.46921
    301.73361      -0.46921
    301.73971      -1.21921
    301.74582       0.03079
    301.75192      -0.46921
    301.75803      -0.34421
    301.76413       0.15579
    301.77024      -1.21921
    301.77634       1.28079
    301.78244      -1.84421
    301.78855      -0.21921
    301.79465       0.40579
    301.80076      -0.84421
    301.80686      -1.71921
    301.81297       0.15579
    301.81907      -0.21921
    301.82517       0.28079
    301.83128      -1.09421
    301.83738       0.28079
    301.84349      -0.96921
    301.84959      -0.46921
    301.85570       0.28079
    301.86180      -0.09421
    301.86790      -0.84421
    301.87401      -0.71921
    301.88011      -0.09421
    301.88622      -0.71921
    301.89232      -1.96921
    301.89843       0.40579
    301.90453      -0.59421
    301.91063      -1.46921
    301.91674      -0.09421
    301.92284      -1.46921
    301.92895       1.03079
    301.93505      -1.21921
    301.94115       1.28079
    301.94726      -0.71921
    301.95336      -0.46921
    301.95947       0.28079
    301.96557       0.40579
    301.97168       1.03079
    301.97778      -0.09421
    301.98388       1.15579
    301.98999       1.03079
    301.99609       0.40579
    302.00220       1.78079
    302.00830       1.15579
    302.01441       0.90579
    302.02051      -0.09421
    302.02661       0.28079
    302.03272       1.03079
    302.03882      -0.46921
    302.04493       0.40579
    302.05103       0.03079
    302.05714       0.53079
    302.06324       0.53079
    302.06934      -0.09421
    302.07545       1.78079
    302.08155      -0.21921
    302.08766       1.03079
    302.09376       0.03079
    302.09987      -0.21921
    302.10597       0.40579
    302.11207       0.53079
    302.11818       0.03079
    302.12428      -0.34421
    302.13039      -0.21921
    302.13649       1.53079
    302.14260      -0.71921
    302.14870       2.15579
    302.15480      -0.09421
    302.16091       1.28079
    302.16701       0.40579
    302.17312      -0.71921
    302.17922       0.53079
    302.18533      -0.71921
    302.19143       1.65579
    302.19753      -0.46921
    302.20364      -1.71921
    302.20974       1.28079
    302.21585      -0.59421
    302.22195       0.40579
    302.22806       0.15579
    302.23416      -2.46921
    302.24026       1.53079
    302.24637      -0.09421
    302.25247       1.78079
    302.25858      -0.96921
    302.26468      -0.09421
    302.27079       2.03079
    302.27689      -0.21921
    302.28299       0.40579
    302.28910       0.40579
    302.29520      -1.34421
    302.30131       0.90579
    302.30741      -1.09421
    302.31351      -0.09421
    302.31962      -0.09421
    302.32572       0.03079
    302.33183       1.03079
    302.33793       0.15579
    302.34404      -0.09421
    302.35014      -0.21921
    302.35624      -0.71921
    302.36235       0.15579
    302.36845      -1.09421
    302.37456       0.53079
    302.38066       0.15579
    302.38677      -2.59421
    302.39287      -0.21921
    302.39897       0.15579
    302.40508       0.65579
    302.41118      -0.21921
    302.41729       0.28079
    302.42339       0.15579
    302.42950      -0.34421
    302.43560      -1.34421
    302.44170      -0.34421
    302.44781      -0.09421
    302.45391       0.03079
    302.46002      -0.59421
    302.46612       0.28079
    302.47223       1.40579
    302.47833       1.15579
    302.48443      -0.09421
    302.49054       1.40579
    302.49664      -1.71921
    302.50275       0.53079
    302.50885      -0.34421
    302.51496      -0.59421
    302.52106      -0.59421
    302.52716       0.90579
    302.53327       0.53079
    302.53937       0.28079
    302.54548       0.28079
    302.55158       1.28079
    302.55769      -0.21921
    302.56379       0.15579
    302.56989       0.90579
    302.57600       0.90579
    302.58210       0.65579
    302.58821      -1.71921
    302.59431      -0.84421
    302.60042       0.78079
    302.60652      -0.09421
    302.61262      -0.34421
    302.61873       0.28079
    302.62483       0.78079
    302.63094       0.78079
    302.63704       0.03079
    302.64314       2.15579
    302.64925      -0.59421
    302.65535       1.40579
    302.66146      -0.34421
    302.66756       1.28079
    302.67367       0.03079
    302.67977       0.03079
    302.68587       2.03079
    302.69198       0.15579
    302.69808       0.65579
    302.70419       0.40579
    302.71029      -0.46921
    302.71640       1.90579
    302.72250      -0.71921
    302.72860       1.15579
    302.73471      -0.34421
    302.74081       0.15579
    302.74692       0.78079
    302.75302      -0.21921
    302.75913      -0.21921
    302.76523       0.78079
    302.77133      -0.21921
    302.77744       0.03079
    302.78354      -0.34421
    302.78965      -0.71921
    302.79575      -0.59421
    302.80186      -0.46921
    302.80796       0.40579
    302.81406      -0.96921
    302.82017       1.40579
    302.82627      -0.46921
    302.83238       0.53079
    302.83848       1.15579
    302.84459       0.78079
    302.85069       1.65579
    302.85679      -0.21921
    302.86290      -0.59421
    302.86900       0.03079
    302.87511       0.53079
    302.88121       0.28079
    302.88732      -1.71921
    302.89342      -0.84421
    302.89952       0.40579
    302.90563       0.28079
    302.91173      -0.71921
    302.91784      -0.59421
    302.92394      -0.34421
    302.93005       0.28079
    302.93615      -1.09421
    302.94225       0.03079
    302.94836      -0.59421
    302.95446      -0.84421
    302.96057       0.40579
    302.96667      -0.09421
    302.97277      -0.59421
    302.97888       2.40579
    302.98498       0.03079
    302.99109      -0.71921
    302.99719       0.53079
    303.00330       0.90579
    303.00940      -0.09421
    303.01550      -0.09421
    303.02161      -0.21921
    303.02771       2.65579
    303.03382       0.28079
    303.03992       2.28079
    303.04603       0.78079
    303.05213       0.53079
    303.05823       0.65579
    303.06434      -1.96921
    303.07044       0.40579
    303.07655      -0.96921
    303.08265       0.03079
    303.08876       0.28079
    303.09486      -0.09421
    303.10096       0.03079
    303.10707       0.53079
    303.11317       0.78079
    303.11928       0.15579
    303.12538      -0.71921
    303.13149       0.65579
    303.13759       1.53079
    303.14369       1.53079
    303.14980      -0.09421
    303.15590      -1.96921
    303.16201       0.65579
    303.16811       1.15579
    303.17422       1.53079
    303.18032       0.78079
    303.18642      -0.59421
    303.19253       0.65579
    303.19863      -2.34421
    303.20474       0.65579
    303.21084       0.03079
    303.21695      -1.21921
    303.22305       2.03079
    303.22915      -1.21921
    303.23526       0.40579
    303.24136       0.65579
    303.24747       0.53079
    303.25357       0.53079
    303.25968      -0.34421
    303.26578       0.40579
    303.27188      -0.84421
    303.27799       0.78079
    303.28409      -0.34421
    303.29020      -1.59421
    303.29630       2.15579
    303.30241      -0.09421
    303.30851       1.28079
    303.31461       1.28079
    303.32072      -0.84421
    303.32682       0.03079
    303.33293      -1.46921
    303.33903       0.78079
    303.34513       0.03079
    303.35124      -0.84421
    303.35734      -0.96921
    303.36345      -1.21921
    303.36955      -0.71921
    303.37566      -0.21921
    303.38176      -0.59421
    303.38786       0.65579
    303.39397      -1.84421
    303.40007      -0.96921
    303.40618      -0.96921
    303.41228      -0.34421
    303.41839      -0.96921
    303.42449       1.03079
    303.43059       0.03079
    303.43670       0.65579
    303.44280       0.53079
    303.44891      -0.21921
    303.45501       0.03079
    303.46112       0.65579
    303.46722      -0.09421
    303.47332      -0.84421
    303.47943       0.28079
    303.48553       0.65579
    303.49164      -0.96921
    303.49774       0.15579
    303.50385       0.15579
    303.50995       0.65579
    303.51605       1.40579
    303.52216      -0.71921
    303.52826      -0.71921
    303.53437       0.53079
    303.54047      -0.84421
    303.54658       2.03079
    303.55268       0.03079
    303.55878      -0.59421
    303.56489       0.65579
    303.57099      -0.09421
    303.57710      -0.21921
    303.58320       1.03079
    303.58931       1.40579
    303.59541      -0.21921
    303.60151      -0.34421
    303.60762       0.65579
    303.61372       0.03079
    303.61983      -0.84421
    303.62593      -0.09421
    303.63204      -0.09421
    303.63814      -0.46921
    303.64424      -0.71921
    303.65035       0.15579
    303.65645       0.03079
    303.66256       0.28079
    303.66866       0.65579
    303.67476       0.03079
    303.68087       2.28079
    303.68697      -0.34421
    303.69308      -0.96921
    303.69918       0.28079
    303.70529       0.15579
    303.71139       1.15579
    303.71749      -0.59421
    303.72360       0.03079
    303.72970       0.28079
    303.73581      -1.96921
    303.74191       1.15579
    303.74802      -0.59421
    303.75412       0.65579
    303.76022       0.78079
    303.76633      -1.21921
    303.77243       0.03079
    303.77854      -0.84421
    303.78464       0.53079
    303.79075      -0.46921
    303.79685      -0.09421
    303.80295      -0.09421
    303.80906      -0.59421
    303.81516      -0.09421
    303.82127      -0.34421
    303.82737      -2.46921
    303.83348       0.53079
    303.83958      -1.84421
    303.84568       0.40579
    303.85179      -0.09421
    303.85789      -0.34421
    303.86400       0.65579
    303.87010      -0.59421
    303.87621       1.28079
    303.88231      -0.71921
    303.88841      -0.96921
    303.89452      -0.71921
    303.90062      -0.21921
    303.90673      -0.46921
    303.91283      -0.71921
    303.91894      -0.96921
    303.92504       0.78079
    303.93114       0.15579
    303.93725       1.03079
    303.94335       0.03079
    303.94946       1.28079
    303.95556       0.28079
    303.96167      -0.96921
    303.96777      -1.84421
    303.97387      -0.59421
    303.97998      -1.46921
    303.98608       0.53079
    303.99219      -0.34421
    303.99829      -0.96921
    304.00440       0.78079
    304.01050       0.78079
    304.01660      -0.09421
    304.02271       1.28079
    304.02881      -0.96921
    304.03492       1.90579
    304.04102       0.28079
    304.04712      -0.09421
    304.05323       0.90579
    304.05933       0.78079
    304.06544      -0.34421
    304.07154       1.28079
    304.07765       1.65579
    304.08375       0.53079
    304.08985      -0.96921
    304.09596       1.53079
    304.10206      -0.34421
    304.10817      -0.96921
    304.11427      -0.21921
    304.12038      -1.84421
    304.12648      -0.46921
    304.13258      -0.46921
    304.13869       1.28079
    304.14479       1.03079
    304.15090      -0.96921
    304.15700       1.03079
    304.16311       2.03079
    304.16921       0.15579
    304.17531       1.65579
    304.18142      -1.46921
    304.18752       0.78079
    304.19363      -1.09421
    304.19973       0.78079
    304.20584       1.53079
    304.21194       0.28079
    304.21804       0.03079
    304.22415      -0.96921
    304.23025      -0.46921
    304.23636       1.28079
    304.24246      -0.21921
    304.24857       1.28079
    304.25467      -0.09421
    304.26077       0.78079
    304.26688       0.28079
    304.27298      -1.84421
    304.27909       1.15579
    304.28519      -0.59421
    304.29130       1.28079
    304.29740      -0.71921
    304.30350       0.78079
    304.30961       2.15579
    304.31571       1.28079
    304.32182      -0.34421
    304.32792      -0.71921
    304.33403      -0.84421
    304.34013       1.78079
    304.34623       0.28079
    304.35234       1.40579
    304.35844       0.15579
    304.36455       0.28079
    304.37065       0.90579
    304.37675       1.65579
    304.38286       0.40579
    304.38896      -0.21921
    304.39507      -0.09421
    304.40117      -0.46921
    304.40728      -0.21921
    304.41338       0.03079
    304.41948      -0.09421
    304.42559       1.65579
    304.43169       0.78079
    304.43780       0.90579
    304.44390       1.15579
    304.45001       1.03079
    304.45611       0.03079
    304.46221       0.53079
    304.46832       1.15579
    304.47442       2.53079
    304.48053       0.03079
    304.48663       0.53079
    304.49274       0.15579
    304.49884       1.40579
    304.50494       0.65579
    304.51105      -0.34421
    304.51715       0.03079
    304.52326      -0.84421
    304.52936      -0.46921
    304.53547      -0.84421
    304.54157      -0.59421
    304.54767       0.78079
    304.55378       0.03079
    304.55988       1.15579
    304.56599      -0.21921
    304.57209       0.65579
    304.57820      -0.21921
    304.58430       0.03079
    304.59040       0.40579
    304.59651      -1.96921
    304.60261       0.40579
    304.60872      -1.46921
    304.61482      -0.46921
    304.62093      -0.46921
    304.62703      -1.59421
    304.63313       1.03079
    304.63924      -0.59421
    304.64534       0.53079
    304.65145       0.40579
    304.65755      -2.09421
    304.66366       0.03079
    304.66976       1.28079
    304.67586      -0.96921
    304.68197       0.03079
    304.68807      -0.96921
    304.69418       0.53079
    304.70028      -0.46921
    304.70639       0.28079
    304.71249       1.15579
    304.71859      -0.59421
    304.72470       1.90579
    304.73080      -2.21921
    304.73691       0.53079
    304.74301      -0.59421
    304.74911      -0.71921
    304.75522       0.03079
    304.76132      -0.71921
    304.76743       1.90579
    304.77353       0.78079
    304.77964       0.53079
    304.78574      -0.84421
    304.79184       0.15579
    304.79795       0.40579
    304.80405       1.15579
    304.81016      -1.96921
    304.81626       0.40579
    304.82237      -1.09421
    304.82847       1.78079
    304.83457       0.03079
    304.84068       0.40579
    304.84678       1.53079
    304.85289       0.53079
    304.85899      -0.59421
    304.86510       0.78079
    304.87120      -0.71921
    304.87730       0.03079
    304.88341      -1.46921
    304.88951      -0.71921
    304.89562       1.65579
    304.90172      -0.34421
    304.90783       0.15579
    304.91393      -0.59421
    304.92003      -0.59421
    304.92614       0.53079
    304.93224       1.03079
    304.93835       0.15579
    304.94445      -0.46921
    304.95056      -1.96921
    304.95666      -0.09421
    304.96276      -1.34421
    304.96887       0.65579
    304.97497      -0.71921
    304.98108      -0.09421
    304.98718       0.40579
    304.99329       0.03079
    304.99939      -0.09421
    305.00549       0.03079
    305.01160      -1.09421
    305.01770       0.40579
    305.02381       0.40579
    305.02991      -0.34421
    305.03602       2.03079
    305.04212      -0.09421
    305.04822       0.90579
    305.05433      -1.34421
    305.06043       0.90579
    305.06654       1.53079
    305.07264      -0.71921
    305.07874       0.53079
    305.08485      -0.84421
    305.09095      -0.09421
    305.09706       0.15579
    305.10316      -0.46921
    305.10927       1.65579
    305.11537      -0.34421
    305.12147       1.65579
    305.12758      -0.96921
    305.13368       0.53079
    305.13979       0.90579
    305.14589       1.28079
    305.15200       0.15579
    305.15810       0.28079
    305.16420      -2.09421
    305.17031       1.28079
    305.17641      -0.09421
    305.18252       1.28079
    305.18862       0.28079
    305.19473      -0.34421
    305.20083       0.15579
    305.20693      -0.84421
    305.21304       1.28079
    305.21914       1.03079
    305.22525      -1.21921
    305.23135       0.78079
    305.23746      -1.71921
    305.24356       0.65579
    305.24966      -0.59421
    305.25577      -0.84421
    305.26187       0.90579
    305.26798       0.03079
    305.27408       0.15579
    305.28019       1.40579
    305.28629       0.28079
    305.29239       1.03079
    305.29850      -1.34421
    305.30460       2.15579
    305.31071      -0.96921
    305.31681       0.28079
    305.32292       0.78079
    305.32902      -0.59421
    305.33512       0.53079
    305.34123      -0.09421
    305.34733       0.78079
    305.35344       1.28079
    305.35954      -0.84421
    305.36565       0.90579
    305.37175       0.28079
    305.37785      -0.59421
    305.38396       1.78079
    305.39006       0.90579
    305.39617       0.78079
    305.40227      -0.21921
    305.40838      -0.09421
    305.41448       1.28079
    305.42058      -1.09421
    305.42669      -0.34421
    305.43279       1.65579
    305.43890       0.78079
    305.44500      -0.34421
    305.45110      -0.96921
    305.45721      -0.09421
    305.46331      -2.09421
    305.46942      -0.09421
    305.47552      -1.21921
    305.48163       1.40579
    305.48773      -0.59421
    305.49383       0.03079
    305.49994      -0.96921
    305.50604      -0.09421
    305.51215      -0.21921
    305.51825      -0.34421
    305.52436      -0.96921
    305.53046      -1.59421
    305.53656      -0.09421
    305.54267       0.53079
    305.54877      -0.21921
    305.55488      -0.34421
    305.56098      -0.71921
    305.56709       0.90579
    305.57319      -0.21921
    305.57929      -1.46921
    305.58540      -0.59421
    305.59150       0.65579
    305.59761       0.53079
    305.60371       1.03079
    305.60982      -0.46921
    305.61592       0.90579
    305.62202      -0.46921
    305.62813      -1.34421
    305.63423       1.28079
    305.64034      -0.46921
    305.64644       1.65579
    305.65255      -0.46921
    305.65865       0.40579
    305.66475      -0.84421
    305.67086      -1.59421
    305.67696       0.90579
    305.68307      -1.71921
    305.68917       0.90579
    305.69528      -0.09421
    305.70138      -0.71921
    305.70748       0.28079
    305.71359      -0.84421
    305.71969       1.40579
    305.72580       0.40579
    305.73190      -0.09421
    305.73801       3.53079
    305.74411       0.65579
    305.75021       0.78079
    305.75632       0.78079
    305.76242       0.28079
    305.76853       1.03079
    305.77463      -2.84421
    305.78073       0.90579
    305.78684       0.15579
    305.79294      -0.09421
    305.79905       0.65579
    305.80515       0.40579
    305.81126       1.40579
    305.81736       0.03079
    305.82346      -0.59421
    305.82957       0.53079
    305.83567       0.65579
    305.84178       1.28079
    305.84788       0.90579
    305.85399      -0.21921
    305.86009       1.03079
    305.86619      -1.46921
    305.87230       0.78079
    305.87840      -0.46921
    305.88451       0.65579
    305.89061       1.15579
    305.89672       1.40579
    305.90282      -0.96921
    305.90892       1.03079
    305.91503      -1.34421
    305.92113       0.15579
    305.92724      -1.34421
    305.93334      -1.21921
    305.93945      -0.71921
    305.94555       1.15579
    305.95165      -1.84421
    305.95776       0.78079
    305.96386       0.15579
    305.96997       0.03079
    305.97607       0.53079
    305.98218      -0.46921
    305.98828      -0.71921
    305.99438      -1.34421
    306.00049       1.78079
    306.00659      -0.09421
    306.01270       0.53079
    306.01880      -0.59421
    306.02491       0.65579
    306.03101      -0.46921
    306.03711       1.28079
    306.04322      -0.96921
    306.04932       1.78079
    306.05543      -1.46921
    306.06153      -0.84421
    306.06764      -0.34421
    306.07374      -0.34421
    306.07984      -1.21921
    306.08595       1.03079
    306.09205      -1.59421
    306.09816      -1.46921
    306.10426      -0.21921
    306.11037       1.65579
    306.11647      -1.21921
    306.12257       1.40579
    306.12868      -2.34421
    306.13478       1.03079
    306.14089      -0.34421
    306.14699      -1.34421
    306.15309       1.28079
    306.15920      -0.84421
    306.16530       0.65579
    306.17141       0.15579
    306.17751      -2.46921
    306.18362      -0.21921
    306.18972      -1.59421
    306.19582      -0.59421
    306.20193      -0.59421
    306.20803      -1.34421
    306.21414       0.03079
    306.22024      -1.59421
    306.22635       0.78079
    306.23245      -0.71921
    306.23855      -0.21921
    306.24466      -0.21921
    306.25076      -0.46921
    306.25687       1.03079
    306.26297      -1.46921
    306.26908       0.15579
    306.27518       0.65579
    306.28128      -2.21921
    306.28739       1.15579
    306.29349      -1.71921
    306.29960       1.03079
    306.30570       0.15579
    306.31181       0.03079
    306.31791      -0.21921
    306.32401       0.65579
    306.33012      -0.21921
    306.33622      -0.34421
    306.34233       0.28079
    306.34843      -0.46921
    306.35454      -0.71921
    306.36064      -0.59421
    306.36674       0.65579
    306.37285       0.03079
    306.37895       0.40579
    306.38506       0.40579
    306.39116      -0.59421
    306.39727       1.40579
    306.40337      -1.09421
    306.40947       0.78079
    306.41558      -0.96921
    306.42168       0.53079
    306.42779       0.15579
    306.43389       1.28079
    306.44000      -0.09421
    306.44610       0.15579
    306.45220       1.40579
    306.45831       0.65579
    306.46441       0.65579
    306.47052      -0.09421
    306.47662       0.15579
    306.48272       0.40579
    306.48883      -0.09421
    306.49493      -0.46921
    306.50104       0.90579
    306.50714       0.40579
    306.51325       0.53079
    306.51935      -1.21921
    306.52545       0.15579
    306.53156      -0.46921
    306.53766       1.15579
    306.54377      -1.21921
    306.54987       0.78079
    306.55598       0.40579
    306.56208      -0.59421
    306.56818       1.15579
    306.57429      -0.96921
    306.58039       0.90579
    306.58650       1.90579
    306.59260      -0.21921
    306.59871       1.03079
    306.60481      -0.59421
    306.61091       1.65579
    306.61702      -0.96921
    306.62312       0.15579
    306.62923       0.28079
    306.63533      -0.84421
    306.64144       1.53079
    306.64754       0.53079
    306.65364       0.03079
    306.65975       0.40579
    306.66585      -1.09421
    306.67196       2.03079
    306.67806      -0.59421
    306.68417      -0.21921
    306.69027       1.40579
    306.69637      -0.59421
    306.70248       2.03079
    306.70858      -1.59421
    306.71469       0.53079
    306.72079       0.78079
    306.72690      -0.46921
    306.73300       1.03079
    306.73910       0.15579
    306.74521       0.28079
    306.75131       1.03079
    306.75742      -1.46921
    306.76352       0.53079
    306.76963      -0.96921
    306.77573      -0.21921
    306.78183       2.28079
    306.78794      -0.34421
    306.79404       1.90579
    306.80015       1.03079
    306.80625       0.28079
    306.81236       0.90579
    306.81846      -1.21921
    306.82456       0.65579
    306.83067       0.03079
    306.83677       0.40579
    306.84288      -0.46921
    306.84898       0.03079
    306.85508       0.15579
    306.86119      -0.71921
    306.86729       0.78079
    306.87340       0.03079
    306.87950       1.03079
    306.88561      -0.09421
    306.89171      -0.09421
    306.89781      -0.59421
    306.90392      -0.46921
    306.91002       0.40579
    306.91613       0.15579
    306.92223       0.78079
    306.92834       0.53079
    306.93444       1.03079
    306.94054       2.28079
    306.94665      -0.34421
    306.95275       0.28079
    306.95886       0.65579
    306.96496      -0.09421
    306.97107       1.28079
    306.97717       0.03079
    306.98327       1.65579
    306.98938      -0.59421
    306.99548       1.28079
    307.00159       1.53079
    307.00769      -0.34421
    307.01380       2.03079
    307.01990       0.40579
    307.02600       1.03079
    307.03211       0.15579
    307.03821      -0.71921
    307.04432       1.15579
    307.05042      -1.46921
    307.05653      -0.59421
    307.06263       0.65579
    307.06873       0.65579
    307.07484       0.78079
    307.08094      -0.34421
    307.08705       0.90579
    307.09315       2.03079
    307.09926      -1.09421
    307.10536       0.40579
    307.11146      -0.96921
    307.11757       0.90579
    307.12367      -0.46921
    307.12978      -0.21921
    307.13588      -1.46921
    307.14199       0.28079
    307.14809       0.78079
    307.15419       0.90579
    307.16030      -0.21921
    307.16640       1.03079
    307.17251      -0.59421
    307.17861       2.28079
    307.18471      -1.34421
    307.19082       0.65579
    307.19692       0.90579
    307.20303      -0.59421
    307.20913       1.28079
    307.21524      -0.34421
    307.22134       0.53079
    307.22744       0.15579
    307.23355      -1.46921
    307.23965       1.03079
    307.24576      -0.09421
    307.25186      -1.21921
    307.25797       1.03079
    307.26407      -0.09421
    307.27017       1.28079
    307.27628       0.40579
    307.28238      -0.09421
    307.28849       1.15579
    307.29459       0.65579
    307.30070       0.78079
    307.30680      -0.59421
    307.31290      -0.46921
    307.31901       0.78079
    307.32511      -1.59421
    307.33122       1.65579
    307.33732      -1.71921
    307.34343       1.15579
    307.34953      -0.59421
    307.35563       0.90579
    307.36174       1.28079
    307.36784      -0.84421
    307.37395      -1.09421
    307.38005      -0.46921
    307.38616       1.65579
    307.39226       0.40579
    307.39836      -0.21921
    307.40447      -0.46921
    307.41057      -0.34421
    307.41668      -0.09421
    307.42278       2.78079
    307.42889       0.90579
    307.43499      -0.34421
    307.44109      -0.96921
    307.44720       0.40579
    307.45330      -0.34421
    307.45941       0.15579
    307.46551      -2.09421
    307.47162       0.40579
    307.47772       0.65579
    307.48382       0.28079
    307.48993       1.15579
    307.49603       1.65579
    307.50214       0.03079
    307.50824       1.15579
    307.51435       0.53079
    307.52045       0.28079
    307.52655      -2.21921
    307.53266      -0.84421
    307.53876      -0.96921
    307.54487       0.40579
    307.55097      -0.96921
    307.55707      -0.21921
    307.56318      -0.09421
    307.56928      -0.34421
    307.57539      -1.96921
    307.58149       0.53079
    307.58760      -1.84421
    307.59370      -0.96921
    307.59980      -0.46921
    307.60591       0.53079
    307.61201       0.28079
    307.61812      -0.59421
    307.62422       0.15579
    307.63033       1.53079
    307.63643      -1.34421
    307.64253       0.03079
    307.64864      -1.96921
    307.65474       1.40579
    307.66085      -2.09421
    307.66695      -0.96921
    307.67306      -2.09421
    307.67916      -1.21921
    307.68526       1.03079
    307.69137      -1.34421
    307.69747      -0.09421
    307.70358       1.53079
    307.70968      -0.84421
    307.71579       1.03079
    307.72189      -1.21921
    307.72799       0.03079
    307.73410      -1.09421
    307.74020      -1.71921
    307.74631       0.03079
    307.75241      -0.96921
    307.75852       0.40579
    307.76462       0.40579
    307.77072      -0.09421
    307.77683       0.40579
    307.78293      -0.96921
    307.78904       1.28079
    307.79514       0.28079
    307.80125       0.03079
    307.80735      -0.09421
    307.81345      -0.84421
    307.81956      -1.59421
    307.82566       0.65579
    307.83177       0.53079
    307.83787       1.03079
    307.84398      -0.09421
    307.85008       0.40579
    307.85618      -0.21921
    307.86229       0.03079
    307.86839       1.28079
    307.87450       0.53079
    307.88060       0.28079
    307.88670       1.65579
    307.89281       0.28079
    307.89891       0.15579
    307.90502      -1.09421
    307.91112       1.28079
    307.91723      -0.71921
    307.92333      -0.71921
    307.92943       0.53079
    307.93554       0.03079
    307.94164      -0.71921
    307.94775       0.15579
    307.95385      -0.96921
    307.95996      -0.21921
    307.96606       0.03079
    307.97216       0.15579
    307.97827       0.28079
    307.98437       0.40579
    307.99048      -0.34421
    307.99658       0.90579
    308.00269      -0.46921
    308.00879       0.40579
    308.01489      -0.71921
    308.02100      -1.09421
    308.02710       0.90579
    308.03321      -1.46921
    308.03931       0.15579
    308.04542       0.53079
    308.05152       0.03079
    308.05762      -0.09421
    308.06373      -0.71921
    308.06983       0.40579
    308.07594       0.28079
    308.08204      -1.09421
    308.08815       0.53079
    308.09425      -1.34421
    308.10035       2.28079
    308.10646      -0.09421
    308.11256      -0.21921
    308.11867       0.40579
    308.12477      -1.59421
    308.13088       0.65579
    308.13698       0.53079
    308.14308      -0.34421
    308.14919      -0.09421
    308.15529       0.03079
    308.16140       0.40579
    308.16750      -0.71921
    308.17361      -0.34421
    308.17971      -0.71921
    308.18581      -0.96921
    308.19192       1.28079
    308.19802      -0.46921
    308.20413       0.40579
    308.21023       1.53079
    308.21634       0.28079
    308.22244       2.03079
    308.22854      -1.84421
    308.23465       2.15579
    308.24075      -0.09421
    308.24686      -0.46921
    308.25296       1.53079
    308.25906       0.03079
    308.26517       0.90579
    308.27127       0.15579
    308.27738      -0.21921
    308.28348       0.15579
    308.28959      -1.21921
    308.29569       0.65579
    308.30179       0.53079
    308.30790      -0.09421
    308.31400       2.15579
    308.32011      -1.21921
    308.32621       2.53079
    308.33232      -0.21921
    308.33842       1.15579
    308.34452       2.15579
    308.35063       0.78079
    308.35673       0.40579
    308.36284       0.28079
    308.36894      -1.59421
    308.37505       1.78079
    308.38115      -1.09421
    308.38725       1.28079
    308.39336      -0.96921
    308.39946       0.90579
    308.40557       1.03079
    308.41167       0.03079
    308.41778      -1.34421
    308.42388       1.40579
    308.42998       0.65579
    308.43609       0.28079
    308.44219       0.03079
    308.44830      -0.46921
    308.45440       1.15579
    308.46051       0.65579
    308.46661       1.15579
    308.47271       1.28079
    308.47882       0.78079
    308.48492      -0.09421
    308.49103      -0.34421
    308.49713      -0.34421
    308.50324      -0.46921
    308.50934      -1.21921
    308.51544      -0.34421
    308.52155      -0.46921
    308.52765      -0.34421
    308.53376       0.53079
    308.53986       0.90579
    308.54597       0.53079
    308.55207       0.65579
    308.55817      -0.46921
    308.56428       0.90579
    308.57038      -1.59421
    308.57649       0.40579
    308.58259      -2.46921
    308.58869      -0.84421
    308.59480      -0.34421
    308.60090      -1.96921
    308.60701      -0.21921
    308.61311      -0.09421
    308.61922      -0.09421
    308.62532       0.78079
    308.63142      -1.21921
    308.63753       2.03079
    308.64363       0.65579
    308.64974      -0.84421
    308.65584      -0.09421
    308.66195      -1.09421
    308.66805       1.90579
    308.67415      -0.59421
    308.68026      -0.21921
    308.68636       1.15579
    308.69247      -0.46921
    308.69857      -0.09421
    308.70468      -0.96921
    308.71078       0.90579
    308.71688       0.28079
    308.72299      -2.84421
    308.72909       3.28079
    308.73520      -1.09421
    308.74130       1.90579
    308.74741      -0.46921
    308.75351      -0.84421
    308.75961       1.15579
    308.76572      -0.46921
    308.77182       1.15579
    308.77793      -0.09421
    308.78403      -0.09421
    308.79014       1.78079
    308.79624       0.15579
    308.80234       2.53079
    308.80845      -0.96921
    308.81455       1.15579
    308.82066       1.28079
    308.82676       0.40579
    308.83287       1.53079
    308.83897      -0.46921
    308.84507      -0.84421
    308.85118       1.03079
    308.85728      -1.59421
    308.86339       1.40579
    308.86949      -0.34421
    308.87560      -0.34421
    308.88170       1.28079
    308.88780       0.40579
    308.89391       0.90579
    308.90001      -0.09421
    308.90612      -0.59421
    308.91222       2.28079
    308.91832      -1.09421
    308.92443      -0.59421
    308.93053      -0.71921
    308.93664      -0.46921
    308.94274       0.40579
    308.94885      -1.59421
    308.95495      -0.21921
    308.96105      -0.96921
    308.96716      -0.71921
    308.97326      -0.34421
    308.97937       0.28079
    308.98547       0.65579
    308.99158       0.03079
    308.99768      -0.46921
    309.00378      -0.09421
    309.00989       0.65579
    309.01599       0.90579
    309.02210       0.15579
    309.02820       1.03079
    309.03431       0.03079
    309.04041       0.28079
    309.04651      -1.21921
    309.05262      -0.21921
    309.05872      -1.09421
    309.06483       0.40579
    309.07093       0.03079
    309.07704      -0.84421
    309.08314      -0.46921
    309.08924       0.03079
    309.09535       0.78079
    309.10145      -0.21921
    309.10756      -0.46921
    309.11366       1.78079
    309.11977      -1.34421
    309.12587       0.78079
    309.13197      -0.84421
    309.13808      -0.21921
    309.14418      -0.59421
    309.15029      -0.59421
    309.15639      -0.21921
    309.16250       0.15579
    309.16860      -1.71921
    309.17470       0.78079
    309.18081      -0.71921
    309.18691       0.78079
    309.19302       0.03079
    309.19912      -2.46921
    309.20523       0.40579
    309.21133      -0.34421
    309.21743      -0.09421
    309.22354      -0.09421
    309.22964      -1.09421
    309.23575       1.40579
    309.24185      -1.84421
    309.24796       0.15579
    309.25406      -0.71921
    309.26016      -0.21921
    309.26627       0.40579
    309.27237      -1.34421
    309.27848      -0.09421
    309.28458      -0.09421
    309.29068      -0.34421
    309.29679       1.65579
    309.30289      -1.21921
    309.30900       1.53079
    309.31510       0.28079
    309.32121       0.28079
    309.32731       0.40579
    309.33341       0.03079
    309.33952       0.28079
    309.34562      -0.59421
    309.35173       0.53079
    309.35783       0.78079
    309.36394      -0.34421
    309.37004      -0.21921
    309.37614      -0.34421
    309.38225       0.03079
    309.38835       0.03079
    309.39446       0.40579
    309.40056       0.53079
    309.40667       0.15579
    309.41277      -0.84421
    309.41887       0.90579
    309.42498       0.40579
    309.43108       0.78079
    309.43719       1.15579
    309.44329      -0.09421
    309.44940      -1.09421
    309.45550       0.65579
    309.46160      -1.46921
    309.46771       0.40579
    309.47381      -0.21921
    309.47992      -0.71921
    309.48602      -0.21921
    309.49213      -1.46921
    309.49823       0.65579
    309.50433       0.15579
    309.51044      -0.34421
    309.51654       0.28079
    309.52265      -0.84421
    309.52875       1.90579
    309.53486       0.28079
    309.54096       0.53079
    309.54706      -0.34421
    309.55317      -0.71921
    309.55927       0.40579
    309.56538      -1.21921
    309.57148       1.03079
    309.57759       0.90579
    309.58369       0.15579
    309.58979       0.28079
    309.59590       0.28079
    309.60200       1.40579
    309.60811      -0.34421
    309.61421      -0.84421
    309.62031       2.28079
    309.62642      -0.71921
    309.63252       1.53079
    309.63863      -0.84421
    309.64473       1.15579
    309.65084       0.90579
    309.65694      -1.46921
    309.66304       0.03079
    309.66915      -0.96921
    309.67525       0.28079
    309.68136       0.40579
    309.68746      -3.09421
    309.69357      -0.09421
    309.69967      -0.34421
    309.70577      -0.09421
    309.71188      -0.21921
    309.71798      -1.46921
    309.72409       0.40579
    309.73019       1.15579
    309.73630       0.15579
    309.74240       1.40579
    309.74850      -0.96921
    309.75461       1.03079
    309.76071      -1.34421
    309.76682       0.15579
    309.77292       2.15579
    309.77903      -0.96921
    309.78513       1.28079
    309.79123      -0.21921
    309.79734       1.40579
    309.80344      -0.21921
    309.80955       0.90579
    309.81565       0.53079
    309.82176      -0.34421
    309.82786      -0.71921
    309.83396       0.28079
    309.84007      -0.34421
    309.84617       0.15579
    309.85228       0.28079
    309.85838       0.65579
    309.86449       0.15579
    309.87059      -0.34421
    309.87669       1.65579
    309.88280       0.78079
    309.88890      -1.59421
    309.89501       0.78079
    309.90111       1.28079
    309.90722      -0.21921
    309.91332      -0.84421
    309.91942       0.03079
    309.92553       0.28079
    309.93163       1.15579
    309.93774      -0.09421
    309.94384       0.28079
    309.94995      -0.34421
    309.95605      -0.71921
    309.96215       1.78079
    309.96826      -1.71921
    309.97436       0.78079
    309.98047      -0.21921
    309.98657       0.65579
    309.99267      -0.21921
    309.99878      -0.21921
    310.00488      -0.59421
    310.01099      -1.59421
    310.01709       0.53079
    310.02320      -0.46921
    310.02930      -0.71921
    310.03540       1.28079
    310.04151      -0.46921
    310.04761       0.65579
    310.05372       1.15579
    310.05982       0.65579
    310.06593       1.40579
    310.07203      -0.59421
    310.07813       1.28079
    310.08424      -0.34421
    310.09034       0.03079
    310.09645       0.65579
    310.10255      -0.96921
    310.10866      -0.71921
    310.11476       0.28079
    310.12086       0.65579
    310.12697       1.28079
    310.13307      -0.59421
    310.13918       1.78079
    310.14528      -1.59421
    310.15139       0.03079
    310.15749       0.53079
    310.16359      -1.21921
    310.16970      -0.09421
    310.17580      -0.34421
    310.18191       0.15579
    310.18801       0.40579
    310.19412       0.28079
    310.20022      -0.21921
    310.20632       0.65579
    310.21243       0.90579
    310.21853      -1.09421
    310.22464      -0.84421
    310.23074       2.53079
    310.23685      -1.59421
    310.24295       0.28079
    310.24905       1.40579
    310.25516      -0.34421
    310.26126       0.78079
    310.26737       0.40579
    310.27347       0.40579
    310.27958       0.40579
    310.28568       0.90579
    310.29178       0.65579
    310.29789       1.03079
    310.30399      -1.96921
    310.31010       0.15579
    310.31620       0.28079
    310.32230       0.15579
    310.32841      -0.59421
    310.33451       0.15579
    310.34062      -0.59421
    310.34672       1.53079
    310.35283       1.15579
    310.35893      -0.09421
    310.36503      -0.21921
    310.37114       0.15579
    310.37724      -0.96921
    310.38335      -0.09421
    310.38945       0.90579
    310.39556       1.03079
    310.40166       0.15579
    310.40776       0.65579
    310.41387      -0.84421
    310.41997       0.28079
    310.42608       0.03079
    310.43218      -0.34421
    310.43829       0.90579
    310.44439       0.53079
    310.45049      -1.21921
    310.45660      -1.34421
    310.46270      -0.09421
    310.46881      -0.46921
    310.47491      -0.71921
    310.48102      -1.09421
    310.48712      -0.46921
    310.49322       0.40579
    310.49933       0.28079
    310.50543       0.40579
    310.51154       0.40579
    310.51764      -0.71921
    310.52375      -0.34421
    310.52985       0.65579
    310.53595      -1.84421
    310.54206      -0.21921
    310.54816      -1.71921
    310.55427       0.03079
    310.56037      -1.46921
    310.56648      -0.09421
    310.57258       0.53079
    310.57868      -2.59421
    310.58479       0.65579
    310.59089       0.53079
    310.59700       1.28079
    310.60310       0.03079
    310.60921      -1.46921
    310.61531       1.65579
    310.62141       0.28079
    310.62752      -0.34421
    310.63362       0.65579
    310.63973       0.90579
    310.64583       1.28079
    310.65194      -0.09421
    310.65804       1.15579
    310.66414       1.53079
    310.67025      -1.09421
    310.67635       1.28079
    310.68246       0.15579
    310.68856       0.28079
    310.69466       0.28079
    310.70077      -0.96921
    310.70687       0.65579
    310.71298       0.03079
    310.71908       0.28079
    310.72519      -0.34421
    310.73129      -1.71921
    310.73739       1.53079
    310.74350      -0.96921
    310.74960      -0.34421
    310.75571       0.53079
    310.76181       1.40579
    310.76792       0.65579
    310.77402      -0.21921
    310.78012       0.53079
    310.78623       0.40579
    310.79233      -0.46921
    310.79844       1.90579
    310.80454      -0.46921
    310.81065       0.90579
    310.81675      -0.46921
    310.82285      -1.09421
    310.82896       1.40579
    310.83506       0.53079
    310.84117       1.53079
    310.84727      -1.09421
    310.85338      -0.09421
    310.85948      -0.59421
    310.86558       0.78079
    310.87169       0.28079
    310.87779       0.90579
    310.88390      -0.96921
    310.89000       1.40579
    310.89611       1.15579
    310.90221       1.90579
    310.90831      -0.34421
    310.91442      -0.21921
    310.92052       1.15579
    310.92663       0.28079
    310.93273      -0.34421
    310.93884      -0.09421
    310.94494       0.78079
    310.95104      -0.84421
    310.95715       1.28079
    310.96325      -0.34421
    310.96936      -0.84421
    310.97546      -0.59421
    310.98157       1.03079
    310.98767      -0.96921
    310.99377       0.40579
    310.99988       0.03079
    311.00598       0.40579
    311.01209       0.03079
    311.01819      -0.96921
    311.02429      -0.71921
    311.03040       0.53079
    311.03650       0.28079
    311.04261       0.40579
    311.04871       0.15579
    311.05482      -0.34421
    311.06092       2.40579
    311.06702       0.40579
    311.07313       2.03079
    311.07923       0.28079
    311.08534       0.15579
    311.09144      -0.46921
    311.09755       1.78079
    311.10365       0.65579
    311.10975       0.53079
    311.11586      -0.09421
    311.12196       0.28079
    311.12807       0.65579
    311.13417      -0.21921
    311.14028       1.40579
    311.14638      -1.46921
    311.15248       0.53079
    311.15859      -1.46921
    311.16469       2.15579
    311.17080      -0.71921
    311.17690      -1.34421
    311.18301      -0.21921
    311.18911       0.78079
    311.19521       0.15579
    311.20132       0.53079
    311.20742      -0.71921
    311.21353       1.53079
    311.21963      -0.21921
    311.22574       0.40579
    311.23184      -0.46921
    311.23794      -0.46921
    311.24405       1.90579
    311.25015       0.78079
    311.25626       0.15579
    311.26236      -0.21921
    311.26847       0.90579
    311.27457       0.78079
    311.28067      -0.84421
    311.28678       1.28079
    311.29288      -0.46921
    311.29899      -0.21921
    311.30509       1.65579
    311.31120       0.03079
    311.31730       0.65579
    311.32340      -0.21921
    311.32951       1.40579
    311.33561       1.90579
    311.34172      -0.84421
    311.34782       0.40579
    311.35393      -0.96921
    311.36003      -0.59421
    311.36613       0.28079
    311.37224       0.40579
    311.37834      -1.34421
    311.38445      -0.71921
    311.39055      -1.46921
    311.39665       0.65579
    311.40276      -0.21921
    311.40886       0.53079
    311.41497       0.65579
    311.42107      -0.59421
    311.42718      -0.96921
    311.43328       0.28079
    311.43938       0.78079
    311.44549      -0.71921
    311.45159       0.78079
    311.45770       0.28079
    311.46380       2.03079
    311.46991       0.28079
    311.47601       1.78079
    311.48211      -0.09421
    311.48822       1.40579
    311.49432      -0.46921
    311.50043      -0.71921
    311.50653      -0.71921
    311.51264      -0.34421
    311.51874       0.90579
    311.52484       1.15579
    311.53095       0.53079
    311.53705       1.15579
    311.54316       0.40579
    311.54926       1.53079
    311.55537       0.40579
    311.56147      -0.21921
    311.56757       1.53079
    311.57368       0.28079
    311.57978       0.90579
    311.58589       0.53079
    311.59199       0.03079
    311.59810       0.65579
    311.60420      -0.21921
    311.61030      -0.96921
    311.61641       1.90579
    311.62251      -0.46921
    311.62862       0.53079
    311.63472      -1.09421
    311.64083       1.03079
    311.64693      -1.96921
    311.65303      -1.21921
    311.65914       1.65579
    311.66524      -0.71921
    311.67135       1.28079
    311.67745       0.40579
    311.68356      -0.71921
    311.68966       1.40579
    311.69576      -0.34421
    311.70187       1.28079
    311.70797      -0.59421
    311.71408      -0.59421
    311.72018       1.28079
    311.72628      -0.34421
    311.73239       1.40579
    311.73849      -0.34421
    311.74460       0.40579
    311.75070      -0.84421
    311.75681      -1.34421
    311.76291       1.78079
    311.76901      -0.84421
    311.77512      -1.34421
    311.78122       0.65579
    311.78733      -2.59421
    311.79343      -0.46921
    311.79954      -0.71921
    311.80564      -0.71921
    311.81174       0.15579
    311.81785      -1.84421
    311.82395       1.03079
    311.83006      -0.09421
    311.83616       0.78079
    311.84227      -0.46921
    311.84837      -0.34421
    311.85447      -0.71921
    311.86058       0.28079
    311.86668       0.78079
    311.87279       1.40579
    311.87889       0.65579
    311.88500       0.40579
    311.89110      -0.46921
    311.89720       0.53079
    311.90331       1.53079
    311.90941      -0.59421
    311.91552       1.03079
    311.92162      -0.09421
    311.92773      -0.84421
    311.93383       1.28079
    311.93993       0.40579
    311.94604       0.90579
    311.95214       0.65579
    311.95825       0.40579
    311.96435       0.53079
    311.97046      -0.59421
    311.97656      -0.09421
    311.98266       1.28079
    311.98877       0.03079
    311.99487       0.53079
    312.00098       1.15579
    312.00708      -0.34421
    312.01319       1.15579
    312.01929       0.03079
    312.02539       0.78079
    312.03150       1.40579
    312.03760      -0.34421
    312.04371       1.40579
    312.04981      -0.34421
    312.05592       1.15579
    312.06202       0.28079
    312.06812       0.03079
    312.07423       0.78079
    312.08033      -0.71921
    312.08644       1.03079
    312.09254       0.28079
    312.09864      -1.21921
    312.10475       0.53079
    312.11085       0.28079
    312.11696      -0.59421
    312.12306      -0.21921
    312.12917      -0.09421
    312.13527       0.78079
    312.14137       0.03079
    312.14748       0.15579
    312.15358      -0.71921
    312.15969      -0.21921
    312.16579       0.40579
    312.17190      -1.46921
    312.17800       0.78079
    312.18410      -0.34421
    312.19021      -0.09421
    312.19631       0.65579
    312.20242      -0.09421
    312.20852       0.53079
    312.21463      -0.21921
    312.22073      -0.96921
    312.22683       1.78079
    312.23294       0.78079
    312.23904       1.90579
    312.24515      -0.21921
    312.25125      -1.21921
    312.25736       0.40579
    312.26346      -0.84421
    312.26956       0.53079
    312.27567      -1.09421
    312.28177       0.03079
    312.28788      -0.71921
    312.29398      -0.09421
    312.30009       0.78079
    312.30619      -0.84421
    312.31229       0.65579
    312.31840       0.53079
    312.32450       0.78079
    312.33061       0.78079
    312.33671      -0.21921
    312.34282      -0.21921
    312.34892      -0.21921
    312.35502       1.03079
    312.36113       0.28079
    312.36723       0.53079
    312.37334       1.03079
    312.37944      -0.21921
    312.38555      -0.71921
    312.39165       1.53079
    312.39775      -1.34421
    312.40386       0.53079
    312.40996      -0.96921
    312.41607       0.65579
    312.42217       0.78079
    312.42827      -1.34421
    312.43438       0.65579
    312.44048      -0.09421
    312.44659       0.65579
    312.45269       1.28079
    312.45880       1.78079
    312.46490       0.15579
    312.47100       1.28079
    312.47711       0.78079
    312.48321      -1.46921
    312.48932       0.78079
    312.49542       0.53079
    312.50153       0.15579
    312.50763      -0.34421
    312.51373       0.15579
    312.51984       0.53079
    312.52594       0.90579
    312.53205       1.40579
    312.53815      -0.09421
    312.54426      -1.09421
    312.55036       0.53079
    312.55646       0.15579
    312.56257       0.03079
    312.56867       0.40579
    312.57478      -0.21921
    312.58088      -0.34421
    312.58699      -1.21921
    312.59309       0.40579
    312.59919      -0.09421
    312.60530      -0.21921
    312.61140      -0.09421
    312.61751      -0.34421
    312.62361       0.40579
    312.62972      -0.84421
    312.63582      -0.59421
    312.64192      -0.34421
    312.64803      -0.96921
    312.65413       1.90579
    312.66024       1.90579
    312.66634      -0.21921
    312.67245       0.28079
    312.67855      -1.46921
    312.68465       1.40579
    312.69076       0.03079
    312.69686       0.15579
    312.70297       0.53079
    312.70907      -0.96921
    312.71518       2.03079
    312.72128      -0.21921
    312.72738      -0.34421
    312.73349      -0.09421
    312.73959      -0.96921
    312.74570      -0.46921
    312.75180      -0.59421
    312.75791       0.53079
    312.76401      -0.46921
    312.77011      -0.09421
    312.77622      -0.09421
    312.78232      -1.71921
    312.78843       1.03079
    312.79453      -0.46921
    312.80063       0.15579
    312.80674       0.28079
    312.81284      -0.59421
    312.81895       0.15579
    312.82505       1.28079
    312.83116      -0.46921
    312.83726       2.15579
    312.84336      -2.46921
    312.84947       2.65579
    312.85557      -0.09421
    312.86168       1.15579
    312.86778       2.03079
    312.87389      -0.96921
    312.87999       0.53079
    312.88609      -1.59421
    312.89220       0.28079
    312.89830      -0.71921
    312.90441      -0.46921
    312.91051       0.65579
    312.91662       1.03079
    312.92272       0.90579
    312.92882      -0.71921
    312.93493       0.65579
    312.94103       1.03079
    312.94714       0.15579
    312.95324       0.65579
    312.95935       1.78079
    312.96545      -1.09421
    312.97155       0.90579
    312.97766      -0.71921
    312.98376       0.40579
    312.98987      -1.59421
    312.99597      -0.84421
    313.00208      -0.34421
    313.00818      -0.09421
    313.01428       1.53079
    313.02039      -1.84421
    313.02649       1.28079
    313.03260      -0.46921
    313.03870      -1.46921
    313.04481       0.15579
    313.05091      -0.09421
    313.05701       1.03079
    313.06312      -1.34421
    313.06922       1.03079
    313.07533       1.03079
    313.08143      -0.71921
    313.08754       1.53079
    313.09364      -0.84421
    313.09974       1.28079
    313.10585      -0.71921
    313.11195      -1.21921
    313.11806       0.15579
    313.12416      -2.59421
    313.13026       0.90579
    313.13637      -0.59421
    313.14247      -1.96921
    313.14858      -0.09421
    313.15468       0.40579
    313.16079       0.78079
    313.16689      -0.34421
    313.17299      -2.34421
    313.17910      -0.09421
    313.18520      -1.84421
    313.19131       0.65579
    313.19741      -0.84421
    313.20352       0.53079
    313.20962       0.53079
    313.21572      -0.96921
    313.22183       1.78079
    313.22793      -1.21921
    313.23404      -0.84421
    313.24014      -0.59421
    313.24625      -0.59421
    313.25235      -1.34421
    313.25845      -1.71921
    313.26456       0.78079
    313.27066      -2.21921
    313.27677      -1.09421
    313.28287       0.65579
    313.28898      -1.34421
    313.29508      -0.71921
    313.30118      -1.71921
    313.30729       0.40579
    313.31339       0.40579
    313.31950       0.03079
    313.32560       0.90579
    313.33171      -0.21921
    313.33781      -1.59421
    313.34391       2.03079
    313.35002       0.40579
    313.35612       0.28079
    313.36223      -0.46921
    313.36833       2.03079
    313.37444       0.03079
    313.38054      -1.34421
    313.38664      -0.09421
    313.39275       0.03079
    313.39885       0.15579
    313.40496       0.65579
    313.41106      -0.71921
    313.41717       0.40579
    313.42327      -0.09421
    313.42937       0.15579
    313.43548       1.40579
    313.44158       0.40579
    313.44769       0.03079
    313.45379       1.28079
    313.45990       1.03079
    313.46600       0.90579
    313.47210       0.65579
    313.47821       0.15579
    313.48431       1.78079
    313.49042      -0.34421
    313.49652      -0.09421
    313.50262       2.15579
    313.50873      -0.59421
    313.51483       0.03079
    313.52094       0.03079
    313.52704       1.03079
    313.53315      -1.21921
    313.53925      -0.59421
    313.54535      -0.34421
    313.55146      -0.34421
    313.55756       0.03079
    313.56367       1.03079
    313.56977       0.65579
    313.57588       0.40579
    313.58198      -0.09421
    313.58808       2.03079
    313.59419       0.65579
    313.60029      -0.34421
    313.60640       0.90579
    313.61250       0.40579
    313.61861       0.40579
    313.62471       0.40579
    313.63081      -1.96921
    313.63692       0.40579
    313.64302      -1.96921
    313.64913       1.15579
    313.65523      -0.21921
    313.66134       0.65579
    313.66744       0.53079
    313.67354       1.28079
    313.67965       0.65579
    313.68575       0.90579
    313.69186      -0.34421
    313.69796       1.90579
    313.70407       0.28079
    313.71017       1.03079
    313.71627       1.90579
    313.72238      -0.46921
    313.72848       1.03079
    313.73459       0.78079
    313.74069       0.53079
    313.74680      -0.21921
    313.75290      -0.84421
    313.75900       1.40579
    313.76511       0.15579
    313.77121       1.78079
    313.77732       0.15579
    313.78342      -0.46921
    313.78953       1.53079
    313.79563      -2.46921
    313.80173      -0.09421
    313.80784       0.53079
    313.81394      -0.96921
    313.82005       0.90579
    313.82615       0.40579
    313.83225       0.53079
    313.83836      -1.09421
    313.84446      -0.09421
    313.85057       0.78079
    313.85667       1.03079
    313.86278       0.28079
    313.86888       1.53079
    313.87498      -1.21921
    313.88109       0.65579
    313.88719       0.78079
    313.89330      -0.46921
    313.89940       0.15579
    313.90551      -0.59421
    313.91161       0.90579
    313.91771       0.90579
    313.92382      -1.59421
    313.92992      -0.59421
    313.93603       0.28079
    313.94213      -1.21921
    313.94824      -0.84421
    313.95434      -0.21921
    313.96044      -0.34421
    313.96655      -0.09421
    313.97265       0.90579
    313.97876       1.28079
    313.98486       0.28079
    313.99097       0.90579
    313.99707      -1.34421
    314.00317       0.78079
    314.00928       1.28079
    314.01538      -0.21921
    314.02149       0.28079
    314.02759       1.65579
    314.03370      -0.21921
    314.03980       0.78079
    314.04590      -0.46921
    314.05201       0.28079
    314.05811       0.65579
    314.06422      -0.59421
    314.07032       0.78079
    314.07643      -0.34421
    314.08253      -0.09421
    314.08863       0.03079
    314.09474      -1.34421
    314.10084       1.40579
    314.10695      -1.71921
    314.11305       0.40579
    314.11916      -0.96921
    314.12526       1.53079
    314.13136       1.15579
    314.13747      -1.96921
    314.14357       0.40579
    314.14968      -0.96921
    314.15578      -0.96921
    314.16188      -0.59421
    314.16799      -1.84421
    314.17409       1.65579
    314.18020      -0.09421
    314.18630       1.28079
    314.19241       0.65579
    314.19851       0.78079
    314.20461       0.28079
    314.21072      -0.59421
    314.21682       1.03079
    314.22293       0.28079
    314.22903      -1.59421
    314.23514       2.40579
    314.24124      -0.84421
    314.24734       1.03079
    314.25345       1.53079
    314.25955       1.15579
    314.26566      -0.21921
    314.27176      -0.71921
    314.27787      -0.21921
    314.28397       0.90579
    314.29007      -0.09421
    314.29618      -0.34421
    314.30228      -0.09421
    314.30839       2.65579
    314.31449      -0.21921
    314.32060       0.28079
    314.32670       1.53079
    314.33280       1.15579
    314.33891       1.28079
    314.34501       0.65579
    314.35112       0.03079
    314.35722       0.65579
    314.36333       0.65579
    314.36943       1.53079
    314.37553       0.03079
    314.38164      -0.71921
    314.38774       1.28079
    314.39385      -0.71921
    314.39995       2.15579
    314.40606      -0.46921
    314.41216      -0.09421
    314.41826      -1.34421
    314.42437       1.15579
    314.43047      -0.59421
    314.43658      -0.21921
    314.44268       0.78079
    314.44879       1.28079
    314.45489       0.15579
    314.46099       0.90579
    314.46710       0.28079
    314.47320      -1.46921
    314.47931       0.28079
    314.48541       0.40579
    314.49152       0.03079
    314.49762       1.65579
    314.50372      -0.46921
    314.50983       1.15579
    314.51593       1.28079
    314.52204       1.90579
    314.52814       0.40579
    314.53424       0.15579
    314.54035       0.90579
    314.54645       0.53079
    314.55256       0.40579
    314.55866      -0.21921
    314.56477      -1.71921
    314.57087       0.78079
    314.57697      -0.96921
    314.58308      -0.46921
    314.58918       1.15579
    314.59529      -0.09421
    314.60139       2.15579
    314.60750       0.53079
    314.61360       0.03079
    314.61970       1.40579
    314.62581       0.03079
    314.63191       0.53079
    314.63802      -1.71921
    314.64412       1.28079
    314.65023       0.03079
    314.65633       1.15579
    314.66243       0.90579
    314.66854       0.28079
    314.67464       0.90579
    314.68075       1.03079
    314.68685       1.15579
    314.69296       1.03079
    314.69906       0.15579
    314.70516      -2.34421
    314.71127       0.28079
    314.71737      -0.59421
    314.72348       1.78079
    314.72958       0.03079
    314.73569       0.15579
    314.74179      -0.09421
    314.74789       0.15579
    314.75400       1.03079
    314.76010      -0.09421
    314.76621      -0.59421
    314.77231      -1.46921
    314.77842      -0.21921
    314.78452      -1.84421
    314.79062      -0.09421
    314.79673      -0.09421
    314.80283       0.03079
    314.80894       0.78079
    314.81504       0.65579
    314.82115       1.03079
    314.82725       0.65579
    314.83335      -0.21921
    314.83946      -0.34421
    314.84556       0.53079
    314.85167      -0.34421
    314.85777       1.03079
    314.86387       1.28079
    314.86998       1.28079
    314.87608      -0.09421
    314.88219      -1.21921
    314.88829       2.15579
    314.89440       0.53079
    314.90050       0.65579
    314.90660      -0.59421
    314.91271       0.78079
    314.91881      -0.84421
    314.92492      -0.96921
    314.93102      -0.46921
    314.93713       0.53079
    314.94323      -0.84421
    314.94933       0.28079
    314.95544      -0.21921
    314.96154       0.90579
    314.96765       0.03079
    314.97375       1.03079
    314.97986      -0.59421
    314.98596      -0.34421
    314.99206      -1.46921
    314.99817      -1.59421
    315.00427      -1.71921
    315.01038      -1.84421
    315.01648       0.40579
    315.02259      -1.46921
    315.02869      -1.09421
    315.03479      -0.21921
    315.04090      -2.46921
    315.04700      -0.96921
    315.05311      -1.84421
    315.05921      -2.34421
    315.06532      -0.71921
    315.07142      -2.84421
    315.07752      -0.46921
    315.08363      -1.96921
    315.08973       0.03079
    315.09584      -0.21921
    315.10194      -0.96921
    315.10805       0.03079
    315.11415       0.78079
    315.12025      -0.84421
    315.12636       1.78079
    315.13246      -2.84421
    315.13857       0.28079
    315.14467      -0.46921
    315.15078      -0.46921
    315.15688       1.40579
    315.16298      -0.46921
    315.16909      -0.21921
    315.17519       0.28079
    315.18130      -1.96921
    315.18740       1.15579
    315.19351      -1.59421
    315.19961       1.03079
    315.20571      -1.09421
    315.21182       1.03079
    315.21792       0.15579
    315.22403       0.03079
    315.23013       1.15579
    315.23623      -1.46921
    315.24234       1.28079
    315.24844       0.78079
    315.25455       0.15579
    315.26065       1.15579
    315.26676       1.03079
    315.27286       0.28079
    315.27896       0.15579
    315.28507      -0.84421
    315.29117       0.53079
    315.29728       0.28079
    315.30338       1.65579
    315.30949      -0.71921
    315.31559       1.65579
    315.32169       0.53079
    315.32780      -0.46921
    315.33390       0.28079
    315.34001       0.40579
    315.34611      -0.59421
    315.35222       1.15579
    315.35832       0.65579
    315.36442       0.40579
    315.37053      -1.46921
    315.37663       0.40579
    315.38274       0.40579
    315.38884       0.15579
    315.39495      -0.09421
    315.40105       0.28079
    315.40715      -1.34421
    315.41326      -1.21921
    315.41936       0.40579
    315.42547      -0.34421
    315.43157      -0.21921
    315.43768       0.15579
    315.44378       1.65579
    315.44988       0.03079
    315.45599      -0.34421
    315.46209       0.90579
    315.46820       0.28079
    315.47430      -0.96921
    315.48041      -1.21921
    315.48651      -0.09421
    315.49261       1.53079
    315.49872       0.53079
    315.50482       0.28079
    315.51093       1.78079
    315.51703      -0.09421
    315.52314       0.15579
    315.52924       1.15579
    315.53534       0.15579
    315.54145       0.15579
    315.54755      -0.71921
    315.55366      -0.09421
    315.55976       0.15579
    315.56586       0.65579
    315.57197       0.03079
    315.57807       0.65579
    315.58418      -0.09421
    315.59028       1.15579
    315.59639      -0.46921
    315.60249       0.65579
    315.60859      -1.84421
    315.61470       0.90579
    315.62080      -0.84421
    315.62691      -1.59421
    315.63301       0.15579
    315.63912      -1.21921
    315.64522      -0.09421
    315.65132       0.65579
    315.65743       1.15579
    315.66353       2.15579
    315.66964      -0.84421
    315.67574       1.40579
    315.68185      -0.34421
    315.68795       0.53079
    315.69405      -0.21921
    315.70016      -1.59421
    315.70626       0.53079
    315.71237      -0.34421
    315.71847       0.40579
    315.72458      -0.84421
    315.73068       0.03079
    315.73678       1.03079
    315.74289      -1.09421
    315.74899       1.28079
    315.75510      -0.21921
    315.76120      -1.34421
    315.76731       1.15579
    315.77341      -0.96921
    315.77951       1.03079
    315.78562      -0.59421
    315.79172       1.03079
    315.79783      -0.96921
    315.80393       1.15579
    315.81004      -0.21921
    315.81614      -0.46921
    315.82224      -0.96921
    315.82835       1.53079
    315.83445      -1.84421
    315.84056      -0.34421
    315.84666      -1.09421
    315.85277      -1.21921
    315.85887       0.03079
    315.86497      -1.71921
    315.87108       0.40579
    315.87718       0.03079
    315.88329       0.40579
    315.88939      -1.34421
    315.89550      -1.84421
    315.90160       1.03079
    315.90770      -0.59421
    315.91381       0.40579
    315.91991       0.65579
    315.92602       0.03079
    315.93212       2.15579
    315.93822      -0.46921
    315.94433       0.28079
    315.95043       1.78079
    315.95654       0.90579
    315.96264       0.28079
    315.96875       0.15579
    315.97485       1.65579
    315.98095      -0.09421
    315.98706       1.65579
    315.99316       0.53079
    315.99927      -0.09421
    316.00537       0.28079
    316.01148       0.53079
    316.01758       2.03079
    316.02368      -0.46921
    316.02979       1.90579
    316.03589       0.90579
    316.04200      -0.09421
    316.04810      -1.09421
    316.05421       0.03079
    316.06031       0.40579
    316.06641       0.15579
    316.07252      -0.96921
    316.07862       0.53079
    316.08473       0.28079
    316.09083       0.28079
    316.09694      -0.34421
    316.10304      -0.71921
    316.10914       1.03079
    316.11525      -1.96921
    316.12135       0.53079
    316.12746      -0.21921
    316.13356       0.28079
    316.13967       0.28079
    316.14577      -0.21921
    316.15187       2.03079
    316.15798       1.28079
    316.16408       0.03079
    316.17019       1.65579
    316.17629       0.28079
    316.18240       1.28079
    316.18850      -0.96921
    316.19460      -0.59421
    316.20071       1.65579
    316.20681      -0.84421
    316.21292       1.15579
    316.21902       0.28079
    316.22513       1.15579
    316.23123       0.90579
    316.23733      -1.96921
    316.24344       2.03079
    316.24954      -1.84421
    316.25565       1.78079
    316.26175      -0.21921
    316.26785      -1.96921
    316.27396       0.15579
    316.28006      -0.21921
    316.28617       0.65579
    316.29227      -0.59421
    316.29838      -0.34421
    316.30448      -0.84421
    316.31058      -1.09421
    316.31669       0.28079
    316.32279      -0.59421
    316.32890      -0.71921
    316.33500       1.03079
    316.34111       0.03079
    316.34721       0.78079
    316.35331       0.28079
    316.35942       0.90579
    316.36552       0.28079
    316.37163      -0.71921
    316.37773      -0.34421
    316.38384       0.40579
    316.38994      -1.09421
    316.39604       1.28079
    316.40215      -0.46921
    316.40825      -0.21921
    316.41436      -1.21921
    316.42046       0.90579
    316.42657       1.15579
    316.43267       1.03079
    316.43877      -1.84421
    316.44488       0.15579
    316.45098      -0.71921
    316.45709      -0.46921
    316.46319       0.03079
    316.46930       0.40579
    316.47540      -0.34421
    316.48150       0.03079
    316.48761      -0.09421
    316.49371       1.28079
    316.49982      -1.84421
    316.50592      -0.71921
    316.51203      -0.34421
    316.51813      -0.46921
    316.52423      -0.46921
    316.53034      -1.09421
    316.53644      -0.59421
    316.54255      -1.96921
    316.54865       0.03079
    316.55476      -1.59421
    316.56086      -1.09421
    316.56696       0.15579
    316.57307      -1.09421
    316.57917      -1.09421
    316.58528      -1.09421
    316.59138      -1.84421
    316.59749      -1.71921
    316.60359      -1.21921
    316.60969      -0.34421
    316.61580      -1.84421
    316.62190       0.65579
    316.62801      -1.46921
    316.63411       0.40579
    316.64021      -0.46921
    316.64632      -1.34421
    316.65242      -0.84421
    316.65853      -1.59421
    316.66463      -0.96921
    316.67074       0.78079
    316.67684      -1.46921
    316.68294      -1.96921
    316.68905       0.65579
    316.69515       0.65579
    316.70126      -0.84421
    316.70736      -0.21921
    316.71347      -2.46921
    316.71957       0.78079
    316.72567      -2.46921
    316.73178      -1.09421
    316.73788      -1.09421
    316.74399      -2.09421
    316.75009      -0.09421
    316.75620      -2.09421
    316.76230      -0.21921
    316.76840      -2.21921
    316.77451      -2.21921
    316.78061       0.03079
    316.78672      -2.46921
    316.79282       0.15579
    316.79893      -1.71921
    316.80503      -1.21921
    316.81113      -0.09421
    316.81724      -1.59421
    316.82334      -0.96921
    316.82945      -0.34421
    316.83555      -0.21921
    316.84166      -0.71921
    316.84776      -0.09421
    316.85386      -0.84421
    316.85997      -0.59421
    316.86607      -1.46921
    316.87218      -1.96921
    316.87828      -1.59421
    316.88439       0.40579
    316.89049      -0.34421
    316.89659      -0.59421
    316.90270      -0.96921
    316.90880       1.78079
    316.91491      -1.21921
    316.92101       1.03079
    316.92712      -1.84421
    316.93322      -1.21921
    316.93932      -1.09421
    316.94543      -1.96921
    316.95153       0.40579
    316.95764      -2.59421
    316.96374      -1.46921
    316.96984      -0.34421
    316.97595      -0.34421
    316.98205       0.78079
    316.98816      -0.84421
    316.99426      -0.96921
    317.00037      -1.09421
    317.00647      -1.46921
    317.01257      -0.71921
    317.01868      -0.84421
    317.02478      -0.21921
    317.03089       0.53079
    317.03699      -0.96921
    317.04310       0.90579
    317.04920      -0.34421
    317.05530       0.65579
    317.06141       0.03079
    317.06751      -2.59421
    317.07362       0.28079
    317.07972      -2.21921
    317.08583      -0.71921
    317.09193      -0.59421
    317.09803      -0.09421
    317.10414       0.28079
    317.11024       1.03079
    317.11635       1.53079
    317.12245      -0.09421
    317.12856      -0.59421
    317.13466       0.90579
    317.14076       0.28079
    317.14687      -0.34421
    317.15297       1.28079
    317.15908       0.40579
    317.16518       2.03079
    317.17129      -0.71921
    317.17739      -0.09421
    317.18349       0.90579
    317.18960       0.03079
    317.19570       0.90579
    317.20181       0.15579
    317.20791       1.28079
    317.21402      -0.09421
    317.22012      -0.59421
    317.22622       1.53079
    317.23233      -2.09421
    317.23843       0.40579
    317.24454      -1.34421
    317.25064       0.28079
    317.25675       0.90579
    317.26285      -2.09421
    317.26895       0.65579
    317.27506      -0.46921
    317.28116      -0.59421
    317.28727       0.28079
    317.29337      -0.34421
    317.29948       0.78079
    317.30558      -0.84421
    317.31168      -0.59421
    317.31779       0.90579
    317.32389      -0.71921
    317.33000      -0.21921
    317.33610      -1.71921
    317.34220      -0.96921
    317.34831       0.03079
    317.35441      -0.34421
    317.36052      -0.21921
    317.36662      -0.71921
    317.37273      -0.96921
    317.37883       0.15579
    317.38493       0.90579
    317.39104       0.53079
    317.39714       0.53079
    317.40325      -0.59421
    317.40935      -0.71921
    317.41546       0.53079
    317.42156      -1.46921
    317.42766      -0.71921
    317.43377      -1.84421
    317.43987       0.53079
    317.44598      -1.21921
    317.45208      -0.34421
    317.45819       0.28079
    317.46429      -1.21921
    317.47039      -2.96921
    317.47650       0.40579
    317.48260      -0.34421
    317.48871      -0.96921
    317.49481      -2.21921
    317.50092      -1.96921
    317.50702      -0.09421
    317.51312      -1.34421
    317.51923      -0.59421
    317.52533      -1.09421
    317.53144       0.53079
    317.53754       0.65579
    317.54365      -1.71921
    317.54975       1.40579
    317.55585      -0.34421
    317.56196       0.03079
    317.56806      -0.84421
    317.57417      -1.84421
    317.58027       0.40579
    317.58638      -0.59421
    317.59248      -0.96921
    317.59858      -0.59421
    317.60469      -1.59421
    317.61079      -0.96921
    317.61690      -2.34421
    317.62300      -1.96921
    317.62911      -1.09421
    317.63521      -2.34421
    317.64131       0.03079
    317.64742      -2.46921
    317.65352       0.28079
    317.65963      -0.09421
    317.66573       0.40579
    317.67183       0.15579
    317.67794      -1.59421
    317.68404       0.53079
    317.69015      -0.09421
    317.69625      -2.59421
    317.70236      -0.46921
    317.70846      -1.96921
    317.71456       0.15579
    317.72067      -1.59421
    317.72677      -0.71921
    317.73288      -0.96921
    317.73898      -1.84421
    317.74509      -0.59421
    317.75119       0.40579
    317.75729      -1.21921
    317.76340      -0.21921
    317.76950      -2.21921
    317.77561       0.53079
    317.78171      -1.84421
    317.78782      -1.21921
    317.79392      -0.21921
    317.80002      -1.71921
    317.80613       0.78079
    317.81223      -0.34421
    317.81834       1.03079
    317.82444       0.53079
    317.83055       0.40579
    317.83665       0.40579
    317.84275      -0.71921
    317.84886       0.03079
    317.85496       0.53079
    317.86107      -0.46921
    317.86717       1.53079
    317.87328      -0.46921
    317.87938       0.90579
    317.88548       1.15579
    317.89159       0.65579
    317.89769       0.65579
    317.90380      -0.21921
    317.90990       0.28079
    317.91601       0.65579
    317.92211       0.28079
    317.92821      -0.09421
    317.93432       0.15579
    317.94042       0.90579
    317.94653       0.53079
    317.95263       0.78079
    317.95874       1.40579
    317.96484       0.40579
    317.97094      -0.34421
    317.97705       0.03079
    317.98315       1.15579
    317.98926      -0.21921
    317.99536       0.53079
    318.00147      -0.21921
    318.00757      -0.46921
    318.01367       0.28079
    318.01978      -0.09421
    318.02588       1.65579
    318.03199       0.65579
    318.03809      -0.96921
    318.04419       0.40579
    318.05030      -0.34421
    318.05640       1.53079
    318.06251      -0.96921
    318.06861       0.53079
    318.07472       0.90579
    318.08082      -0.84421
    318.08692       0.15579
    318.09303      -1.34421
    318.09913       0.15579
    318.10524      -0.59421
    318.11134       0.90579
    318.11745       0.78079
    318.12355      -0.96921
    318.12965       0.65579
    318.13576       0.03079
    318.14186      -0.21921
    318.14797       0.90579
    318.15407      -0.21921
    318.16018       1.15579
    318.16628       0.78079
    318.17238       0.15579
    318.17849       1.65579
    318.18459      -1.71921
    318.19070       1.28079
    318.19680      -0.34421
    318.20291       0.40579
    318.20901      -0.46921
    318.21511       0.78079
    318.22122       2.28079
    318.22732       0.53079
    318.23343       2.78079
    318.23953       0.90579
    318.24564      -1.34421
    318.25174      -0.09421
    318.25784      -0.34421
    318.26395      -0.71921
    318.27005       0.15579
    318.27616      -0.09421
    318.28226       0.40579
    318.28837      -2.46921
    318.29447      -0.09421
    318.30057       0.03079
    318.30668      -0.96921
    318.31278       0.28079
    318.31889      -0.09421
    318.32499      -0.84421
    318.33110      -0.09421
    318.33720      -1.09421
    318.34330       0.03079
    318.34941      -2.21921
    318.35551      -0.34421
    318.36162      -0.71921
    318.36772      -0.84421
    318.37382      -1.21921
    318.37993      -0.21921
    318.38603      -1.96921
    318.39214      -0.96921
    318.39824      -0.59421
    318.40435      -1.71921
    318.41045      -0.96921
    318.41655      -1.59421
    318.42266      -0.84421
    318.42876       0.28079
    318.43487      -0.46921
    318.44097      -0.96921
    318.44708      -1.46921
    318.45318      -0.09421
    318.45928      -0.59421
    318.46539       1.15579
    318.47149      -0.59421
    318.47760      -1.34421
    318.48370      -1.09421
    318.48981      -0.46921
    318.49591      -0.84421
    318.50201      -0.34421
    318.50812       0.28079
    318.51422      -1.59421
    318.52033       0.65579
    318.52643      -1.84421
    318.53254      -0.59421
    318.53864      -2.71921
    318.54474      -0.96921
    318.55085      -0.46921
    318.55695      -0.71921
    318.56306      -0.71921
    318.56916      -0.84421
    318.57527      -0.21921
    318.58137       1.28079
    318.58747      -0.09421
    318.59358       1.15579
    318.59968      -1.71921
    318.60579       0.40579
    318.61189       0.03079
    318.61800       0.03079
    318.62410       1.40579
    318.63020      -1.21921
    318.63631       2.53079
    318.64241      -1.46921
    318.64852       0.90579
    318.65462       1.03079
    318.66073      -1.34421
    318.66683      -0.09421
    318.67293       0.53079
    318.67904       1.28079
    318.68514       1.15579
    318.69125      -1.96921
    318.69735       0.40579
    318.70346      -0.59421
    318.70956      -0.46921
    318.71566      -0.46921
    318.72177      -1.71921
    318.72787       1.65579
    318.73398      -0.21921
    318.74008       0.40579
    318.74618       0.03079
    318.75229      -2.46921
    318.75839       0.15579
    318.76450      -1.21921
    318.77060       1.78079
    318.77671      -0.34421
    318.78281       0.40579
    318.78891       0.65579
    318.79502      -0.59421
    318.80112      -0.21921
    318.80723      -1.21921
    318.81333       0.15579
    318.81944      -1.21921
    318.82554      -0.84421
    318.83164      -0.34421
    318.83775      -0.71921
    318.84385      -0.09421
    318.84996       0.28079
    318.85606      -1.34421
    318.86217      -1.09421
    318.86827      -1.96921
    318.87437      -0.09421
    318.88048      -0.34421
    318.88658      -0.46921
    318.89269      -0.59421
    318.89879      -0.84421
    318.90490       0.53079
    318.91100       0.40579
    318.91710      -0.46921
    318.92321      -0.09421
    318.92931      -0.09421
    318.93542      -0.34421
    318.94152      -0.21921
    318.94763       0.03079
    318.95373       0.53079
    318.95983       0.65579
    318.96594      -0.21921
    318.97204      -0.09421
    318.97815       0.78079
    318.98425       0.03079
    318.99036      -0.09421
    318.99646       1.28079
    319.00256       0.15579
    319.00867       0.90579
    319.01477       0.53079
    319.02088       0.28079
    319.02698      -0.34421
    319.03309      -2.71921
    319.03919       0.78079
    319.04529      -0.96921
    319.05140       0.28079
    319.05750      -0.46921
    319.06361      -1.09421
    319.06971       0.53079
    319.07581      -1.34421
    319.08192       1.03079
    319.08802      -1.34421
    319.09413      -0.09421
    319.10023      -0.21921
    319.10634      -2.21921
    319.11244      -0.34421
    319.11854       0.90579
    319.12465      -1.46921
    319.13075       0.15579
    319.13686      -0.84421
    319.14296       0.03079
    319.14907       0.40579
    319.15517       0.28079
    319.16127      -0.46921
    319.16738      -1.46921
    319.17348      -0.34421
    319.17959      -2.09421
    319.18569       2.15579
    319.19180      -1.21921
    319.19790       0.65579
    319.20400       1.65579
    319.21011       1.90579
    319.21621       0.90579
    319.22232       0.78079
    319.22842      -0.59421
    319.23453      -0.21921
    319.24063      -0.09421
    319.24673      -0.34421
    319.25284       0.53079
    319.25894      -0.84421
    319.26505       2.03079
    319.27115      -1.34421
    319.27726       0.90579
    319.28336      -1.34421
    319.28946      -0.34421
    319.29557      -0.34421
    319.30167      -1.59421
    319.30778       1.28079
    319.31388      -0.34421
    319.31999       0.28079
    319.32609       0.15579
    319.33219      -0.34421
    319.33830       0.90579
    319.34440       0.03079
    319.35051       1.65579
    319.35661      -0.84421
    319.36272      -0.21921
    319.36882      -0.34421
    319.37492      -0.59421
    319.38103       0.78079
    319.38713       1.03079
    319.39324      -0.21921
    319.39934       1.15579
    319.40545       0.03079
    319.41155       0.53079
    319.41765       1.40579
    319.42376       0.90579
    319.42986       1.90579
    319.43597      -1.21921
    319.44207       1.03079
    319.44817      -0.09421
    319.45428      -0.59421
    319.46038      -0.21921
    319.46649       0.65579
    319.47259       1.15579
    319.47870       0.03079
    319.48480       0.90579
    319.49090      -0.34421
    319.49701       0.40579
    319.50311      -0.09421
    319.50922       0.28079
    319.51532       0.15579
    319.52143      -0.59421
    319.52753       1.28079
    319.53363       0.78079
    319.53974      -0.84421
    319.54584       0.03079
    319.55195      -1.21921
    319.55805       0.78079
    319.56416       0.28079
    319.57026       0.03079
    319.57636      -0.71921
    319.58247      -1.71921
    319.58857      -0.21921
    319.59468      -1.96921
    319.60078       0.15579
    319.60689      -0.96921
    319.61299      -0.84421
    319.61909      -0.34421
    319.62520      -0.59421
    319.63130       1.53079
    319.63741       1.90579
    319.64351      -1.46921
    319.64962       1.53079
    319.65572      -1.84421
    319.66182       0.53079
    319.66793      -0.09421
    319.67403       0.15579
    319.68014       1.65579
    319.68624      -0.09421
    319.69235       1.28079
    319.69845      -0.21921
    319.70455      -0.46921
    319.71066      -0.84421
    319.71676       0.03079
    319.72287       1.03079
    319.72897      -0.84421
    319.73508      -0.71921
    319.74118       1.40579
    319.74728      -0.46921
    319.75339       0.53079
    319.75949       0.15579
    319.76560      -0.59421
    319.77170       1.28079
    319.77780      -1.21921
    319.78391       0.03079
    319.79001      -0.09421
    319.79612       0.28079
    319.80222      -0.09421
    319.80833       0.28079
    319.81443       1.15579
    319.82053       0.40579
    319.82664       0.03079
    319.83274       2.28079
    319.83885      -1.09421
    319.84495       0.78079
    319.85106       0.15579
    319.85716       1.28079
    319.86326       1.15579
    319.86937      -0.46921
    319.87547       1.53079
    319.88158      -0.09421
    319.88768      -0.96921
    319.89379       1.53079
    319.89989       0.65579
    319.90599       0.78079
    319.91210      -1.34421
    319.91820       1.15579
    319.92431       0.40579
    319.93041      -1.71921
    319.93652      -0.09421
    319.94262       0.40579
    319.94872      -1.21921
    319.95483      -0.96921
    319.96093      -0.46921
    319.96704       0.15579
    319.97314       0.78079
    319.97925       0.40579
    319.98535      -1.59421
    319.99145       0.40579
    319.99756      -1.84421
    320.00366       1.28079
    320.00977      -0.59421
    320.01587       2.53079
    320.02198       0.40579
    320.02808       0.53079
    320.03418      -1.34421
    320.04029       0.03079
    320.04639       1.03079
    320.05250      -0.34421
    320.05860       0.90579
    320.06471       1.15579
    320.07081       0.15579
    320.07691      -0.46921
    320.08302      -0.46921
    320.08912      -0.34421
    320.09523       0.40579
    320.10133      -1.59421
    320.10743       0.65579
    320.11354       0.40579
    320.11964      -0.21921
    320.12575       0.28079
    320.13185      -1.71921
    320.13796       0.15579
    320.14406      -1.21921
    320.15016      -1.59421
    320.15627       0.53079
    320.16237      -0.59421
    320.16848       0.03079
    320.17458      -0.84421
    320.18069      -0.84421
    320.18679       0.40579
    320.19289      -0.34421
    320.19900       0.90579
    320.20510       0.65579
    320.21121      -0.34421
    320.21731      -0.46921
    320.22342      -1.46921
    320.22952       1.28079
    320.23562       0.40579
    320.24173      -0.21921
    320.24783       0.03079
    320.25394      -0.59421
    320.26004       1.03079
    320.26615      -0.09421
    320.27225      -0.84421
    320.27835      -0.09421
    320.28446      -0.59421
    320.29056      -0.46921
    320.29667      -1.34421
    320.30277      -0.21921
    320.30888       0.90579
    320.31498      -1.96921
    320.32108       1.15579
    320.32719      -0.34421
    320.33329       0.03079
    320.33940      -1.09421
    320.34550       0.03079
    320.35161      -0.09421
    320.35771      -0.71921
    320.36381      -1.21921
    320.36992       1.15579
    320.37602      -0.09421
    320.38213       0.65579
    320.38823      -0.71921
    320.39434      -0.46921
    320.40044       0.53079
    320.40654       0.65579
    320.41265       1.03079
    320.41875       0.28079
    320.42486      -0.21921
    320.43096       1.78079
    320.43707      -0.46921
    320.44317       0.03079
    320.44927      -0.09421
    320.45538       0.15579
    320.46148       1.15579
    320.46759       1.53079
    320.47369      -0.46921
    320.47979       1.65579
    320.48590      -0.21921
    320.49200       0.53079
    320.49811       0.03079
    320.50421      -0.71921
    320.51032      -0.34421
    320.51642      -0.46921
    320.52252       0.65579
    320.52863       0.78079
    320.53473       0.28079
    320.54084       0.90579
    320.54694       1.40579
    320.55305       0.28079
    320.55915       0.78079
    320.56525      -0.71921
    320.57136       0.40579
    320.57746      -0.46921
    320.58357       1.53079
    320.58967       2.53079
    320.59578      -1.21921
    320.60188       1.78079
    320.60798      -0.21921
    320.61409       1.78079
    320.62019       1.53079
    320.62630       0.28079
    320.63240       0.15579
    320.63851      -1.71921
    320.64461       1.53079
    320.65071      -0.71921
    320.65682       0.90579
    320.66292      -0.84421
    320.66903       0.90579
    320.67513      -0.34421
    320.68124       0.28079
    320.68734       0.28079
    320.69344       0.40579
    320.69955      -1.96921
    320.70565       1.15579
    320.71176      -1.09421
    320.71786       0.53079
    320.72397       1.65579
    320.73007      -0.59421
    320.73617       2.03079
    320.74228      -1.21921
    320.74838       0.90579
    320.75449       0.53079
    320.76059      -1.21921
    320.76670       1.53079
    320.77280      -0.34421
    320.77890       0.28079
    320.78501       0.90579
    320.79111      -1.21921
    320.79722       1.40579
    320.80332      -1.09421
    320.80942       0.90579
    320.81553      -0.71921
    320.82163       1.28079
    320.82774      -0.96921
    320.83384      -0.84421
    320.83995      -1.21921
    320.84605       1.78079
    320.85215      -1.46921
    320.85826       0.90579
    320.86436      -0.71921
    320.87047       1.15579
    320.87657       1.03079
    320.88268       0.28079
    320.88878       1.15579
    320.89488       0.40579
    320.90099       0.40579
    320.90709      -0.21921
    320.91320       0.78079
    320.91930       0.15579
    320.92541       0.03079
    320.93151       0.53079
    320.93761       0.40579
    320.94372       0.90579
    320.94982       0.28079
    320.95593       0.40579
    320.96203      -0.09421
    320.96814      -0.59421
    320.97424       0.15579
    320.98034      -1.59421
    320.98645       1.53079
    320.99255      -2.09421
    320.99866       1.90579
    321.00476       0.03079
    321.01087       0.90579
    321.01697       1.53079
    321.02307      -0.96921
    321.02918       1.15579
    321.03528      -0.71921
    321.04139       1.40579
    321.04749       0.28079
    321.05360      -0.59421
    321.05970       0.03079
    321.06580      -0.09421
    321.07191       0.03079
    321.07801       0.03079
    321.08412      -0.84421
    321.09022       1.03079
    321.09633      -1.21921
    321.10243      -0.46921
    321.10853       0.53079
    321.11464      -0.84421
    321.12074       1.03079
    321.12685       0.90579
    321.13295      -1.46921
    321.13906      -0.09421
    321.14516       0.03079
    321.15126       0.65579
    321.15737       0.28079
    321.16347       0.03079
    321.16958      -0.46921
    321.17568      -1.59421
    321.18178       1.15579
    321.18789      -0.21921
    321.19399       1.15579
    321.20010      -0.59421
    321.20620      -0.71921
    321.21231       1.53079
    321.21841      -0.21921
    321.22451       1.65579
    321.23062      -0.09421
    321.23672       0.28079
    321.24283       0.65579
    321.24893       0.53079
    321.25504      -1.09421
    321.26114       0.65579
    321.26724      -2.09421
    321.27335       0.65579
    321.27945      -0.59421
    321.28556       0.53079
    321.29166      -0.71921
    321.29777      -1.46921
    321.30387       0.03079
    321.30997      -0.59421
    321.31608       0.15579
    321.32218       0.65579
    321.32829      -1.59421
    321.33439      -1.09421
    321.34050       0.15579
    321.34660       1.65579
    321.35270      -0.34421
    321.35881       1.15579
    321.36491       1.28079
    321.37102      -1.46921
    321.37712       0.65579
    321.38323       0.15579
    321.38933       0.53079
    321.39543      -0.34421
    321.40154      -0.71921
    321.40764      -1.09421
    321.41375       0.40579
    321.41985       0.78079
    321.42596      -0.09421
    321.43206       0.03079
    321.43816       0.65579
    321.44427      -0.96921
    321.45037      -0.09421
    321.45648      -0.96921
    321.46258      -0.09421
    321.46869      -1.96921
    321.47479      -0.34421
    321.48089       0.40579
    321.48700      -1.59421
    321.49310       0.28079
    321.49921       0.03079
    321.50531       0.03079
    321.51141       0.28079
    321.51752       0.90579
    321.52362       1.65579
    321.52973      -1.34421
    321.53583       0.40579
    321.54194      -1.84421
    321.54804      -0.46921
    321.55414       1.15579
    321.56025      -0.96921
    321.56635      -0.46921
    321.57246       0.90579
    321.57856      -0.71921
    321.58467       1.28079
    321.59077       0.90579
    321.59687       1.03079
    321.60298       0.28079
    321.60908       1.28079
    321.61519      -0.21921
    321.62129      -2.59421
    321.62740       1.78079
    321.63350      -0.09421
    321.63960      -0.21921
    321.64571       1.40579
    321.65181      -1.21921
    321.65792       1.28079
    321.66402      -1.59421
    321.67013       0.40579
    321.67623       1.78079
    321.68233      -1.09421
    321.68844      -0.21921
    321.69454      -0.34421
    321.70065       1.65579
    321.70675      -0.34421
    321.71286       0.40579
    321.71896       1.15579
    321.72506      -1.46921
    321.73117       0.40579
    321.73727       0.15579
    321.74338      -1.34421
    321.74948       0.65579
    321.75559      -1.21921
    321.76169       0.53079
    321.76779      -0.59421
    321.77390      -0.96921
    321.78000      -0.59421
    321.78611      -0.09421
    321.79221      -0.09421
    321.79832       1.53079
    321.80442      -0.71921
    321.81052       1.28079
    321.81663      -0.96921
    321.82273       1.15579
    321.82884      -0.96921
    321.83494      -0.09421
    321.84105       0.90579
    321.84715       0.90579
    321.85325      -1.09421
    321.85936       0.03079
    321.86546      -0.59421
    321.87157       0.40579
    321.87767       0.65579
    321.88377      -0.71921
    321.88988      -2.21921
    321.89598      -0.59421
    321.90209       0.40579
    321.90819       0.03079
    321.91430       0.53079
    321.92040      -0.96921
    321.92650       0.03079
    321.93261      -1.09421
    321.93871       0.28079
    321.94482      -0.09421
    321.95092       0.28079
    321.95703      -0.46921
    321.96313      -0.34421
    321.96923      -0.96921
    321.97534       0.28079
    321.98144       0.40579
    321.98755       0.15579
    321.99365       0.65579
    321.99976       1.90579
    322.00586      -0.21921
    322.01196       2.40579
    322.01807      -0.21921
    322.02417      -0.21921
    322.03028       0.15579
    322.03638      -0.96921
    322.04249       0.65579
    322.04859       0.28079
    322.05469       0.90579
    322.06080      -0.09421
    322.06690       0.53079
    322.07301       0.15579
    322.07911       0.15579
    322.08522      -1.09421
    322.09132       0.03079
    322.09742      -2.96921
    322.10353       0.53079
    322.10963       0.15579
    322.11574      -0.21921
    322.12184      -1.46921
    322.12795      -0.09421
    322.13405      -1.34421
    322.14015      -0.34421
    322.14626       0.40579
    322.15236       0.28079
    322.15847      -2.09421
    322.16457      -0.84421
    322.17068      -1.34421
    322.17678      -0.09421
    322.18288      -1.34421
    322.18899      -0.21921
    322.19509       0.78079
    322.20120       0.65579
    322.20730      -0.09421
    322.21340       1.90579
    322.21951      -0.96921
    322.22561       1.03079
    322.23172      -1.09421
    322.23782       0.90579
    322.24393      -0.09421
    322.25003      -1.46921
    322.25613       1.53079
    322.26224      -0.96921
    322.26834       1.90579
    322.27445       1.03079
    322.28055       0.15579
    322.28666       1.65579
    322.29276      -1.09421
    322.29886       0.03079
    322.30497      -1.09421
    322.31107      -0.71921
    322.31718       0.28079
    322.32328      -0.21921
    322.32939      -0.34421
    322.33549      -0.84421
    322.34159       0.53079
    322.34770       1.28079
    322.35380      -2.46921
    322.35991      -0.71921
    322.36601       0.90579
    322.37212      -0.71921
    322.37822      -0.21921
    322.38432      -1.46921
    322.39043       0.78079
    322.39653      -0.71921
    322.40264      -1.96921
    322.40874      -0.09421
    322.41485       0.15579
    322.42095      -0.46921
    322.42705       0.40579
    322.43316      -0.96921
    322.43926      -0.09421
    322.44537       0.65579
    322.45147      -0.21921
    322.45758       0.03079
    322.46368      -1.34421
    322.46978      -1.09421
    322.47589       1.53079
    322.48199       0.90579
    322.48810       0.28079
    322.49420      -0.09421
    322.50031       0.03079
    322.50641      -1.46921
    322.51251       2.15579
    322.51862      -0.09421
    322.52472      -0.71921
    322.53083      -0.21921
    322.53693       0.53079
    322.54304       0.40579
    322.54914       0.90579
    322.55524       0.15579
    322.56135       0.40579
    322.56745       1.28079
    322.57356      -0.71921
    322.57966       2.15579
    322.58576      -1.71921
    322.59187       0.90579
    322.59797      -0.46921
    322.60408      -0.46921
    322.61018       1.03079
    322.61629      -1.59421
    322.62239       1.90579
    322.62849      -0.09421
    322.63460      -0.46921
    322.64070       0.65579
    322.64681      -0.34421
    322.65291      -0.59421
    322.65902       0.15579
    322.66512      -0.96921
    322.67122       0.28079
    322.67733       0.53079
    322.68343       0.28079
    322.68954      -1.34421
    322.69564      -0.84421
    322.70175      -0.21921
    322.70785      -1.21921
    322.71395       1.15579
    322.72006      -0.21921
    322.72616      -0.96921
    322.73227      -0.46921
    322.73837      -0.34421
    322.74448       0.90579
    322.75058      -0.21921
    322.75668       1.65579
    322.76279      -1.09421
    322.76889       0.28079
    322.77500       2.03079
    322.78110      -0.21921
    322.78721       0.40579
    322.79331      -0.34421
    322.79941      -1.09421
    322.80552       1.15579
    322.81162      -1.34421
    322.81773       0.15579
    322.82383       0.40579
    322.82994      -0.09421
    322.83604       0.28079
    322.84214      -0.59421
    322.84825      -0.71921
    322.85435       0.65579
    322.86046      -1.09421
    322.86656       0.03079
    322.87267      -0.84421
    322.87877       1.15579
    322.88487      -1.21921
    322.89098       0.03079
    322.89708       1.40579
    322.90319      -0.21921
    322.90929       0.78079
    322.91539       0.65579
    322.92150      -0.09421
    322.92760       0.53079
    322.93371       0.53079
    322.93981      -0.09421
    322.94592      -0.34421
    322.95202      -0.59421
    322.95812       0.40579
    322.96423       0.03079
    322.97033      -0.46921
    322.97644       0.53079
    322.98254      -0.34421
    322.98865      -1.46921
    322.99475       1.15579
    323.00085      -1.46921
    323.00696       0.53079
    323.01306      -0.84421
    323.01917       0.03079
    323.02527      -0.34421
    323.03138      -0.96921
    323.03748       0.65579
    323.04358      -0.71921
    323.04969      -0.59421
    323.05579       1.03079
    323.06190      -0.96921
    323.06800       1.15579
    323.07411      -0.09421
    323.08021       0.40579
    323.08631       1.15579
    323.09242      -0.21921
    323.09852       2.03079
    323.10463      -0.46921
    323.11073       0.90579
    323.11684       0.28079
    323.12294      -0.84421
    323.12904       1.03079
    323.13515      -0.46921
    323.14125      -1.21921
    323.14736       0.78079
    323.15346      -1.71921
    323.15957      -0.59421
    323.16567      -0.09421
    323.17177      -0.46921
    323.17788       0.40579
    323.18398      -2.21921
    323.19009       0.78079
    323.19619      -0.46921
    323.20230      -2.09421
    323.20840      -0.21921
    323.21450      -1.34421
    323.22061       0.90579
    323.22671       0.03079
    323.23282       0.40579
    323.23892       0.28079
    323.24503       0.03079
    323.25113       1.65579
    323.25723      -1.84421
    323.26334       0.28079
    323.26944      -0.46921
    323.27555       0.65579
    323.28165      -0.46921
    323.28775       0.28079
    323.29386      -0.96921
    323.29996       0.78079
    323.30607      -1.96921
    323.31217       1.78079
    323.31828      -0.96921
    323.32438       0.40579
    323.33048      -0.09421
    323.33659       0.78079
    323.34269       2.15579
    323.34880       0.03079
    323.35490       0.65579
    323.36101       1.90579
    323.36711      -0.96921
    323.37321       1.40579
    323.37932      -0.59421
    323.38542       0.28079
    323.39153       0.03079
    323.39763       1.15579
    323.40374      -0.46921
    323.40984       0.53079
    323.41594      -0.34421
    323.42205       0.65579
    323.42815      -0.71921
    323.43426      -0.96921
    323.44036      -0.59421
    323.44647       0.03079
    323.45257      -0.71921
    323.45867      -0.34421
    323.46478      -0.46921
    323.47088      -0.21921
    323.47699      -1.34421
    323.48309       0.15579
    323.48920      -0.71921
    323.49530      -1.21921
    323.50140      -0.84421
    323.50751      -1.34421
    323.51361       0.03079
    323.51972      -0.09421
    323.52582      -0.46921
    323.53193       1.65579
    323.53803      -0.21921
    323.54413       0.65579
    323.55024       0.03079
    323.55634      -1.09421
    323.56245      -1.09421
    323.56855      -1.21921
    323.57466      -0.46921
    323.58076       0.65579
    323.58686      -0.09421
    323.59297       0.28079
    323.59907      -0.96921
    323.60518       1.28079
    323.61128      -0.09421
    323.61738       0.65579
    323.62349       0.40579
    323.62959      -2.21921
    323.63570      -0.09421
    323.64180      -0.21921
    323.64791       0.28079
    323.65401       0.40579
    323.66011      -0.21921
    323.66622       1.28079
    323.67232      -0.84421
    323.67843       0.28079
    323.68453       0.15579
    323.69064      -1.09421
    323.69674       2.03079
    323.70284      -1.09421
    323.70895      -0.21921
    323.71505      -0.09421
    323.72116      -0.46921
    323.72726       0.78079
    323.73337      -0.59421
    323.73947      -0.59421
    323.74557      -0.71921
    323.75168      -0.46921
    323.75778       0.65579
    323.76389      -1.84421
    323.76999      -0.09421
    323.77610       0.03079
    323.78220      -1.59421
    323.78830       1.03079
    323.79441      -0.96921
    323.80051      -0.09421
    323.80662      -0.84421
    323.81272       1.03079
    323.81883       1.28079
    323.82493       0.03079
    323.83103       0.90579
    323.83714      -0.46921
    323.84324      -1.34421
    323.84935       0.65579
    323.85545      -0.46921
    323.86156       0.65579
    323.86766      -0.34421
    323.87376       1.15579
    323.87987       0.65579
    323.88597      -0.71921
    323.89208      -1.59421
    323.89818       0.03079
    323.90429      -0.96921
    323.91039       0.15579
    323.91649      -1.09421
    323.92260      -0.59421
    323.92870      -1.59421
    323.93481       0.03079
    323.94091       0.53079
    323.94702      -0.09421
    323.95312      -0.21921
    323.95922      -1.09421
    323.96533      -0.34421
    323.97143      -0.21921
    323.97754       0.65579
    323.98364       0.40579
    323.98974      -0.59421
    323.99585       0.28079
    324.00195      -0.71921
    324.00806       1.53079
    324.01416      -0.84421
    324.02027       0.90579
    324.02637      -1.59421
    324.03247       0.40579
    324.03858      -0.09421
    324.04468      -0.84421
    324.05079       0.15579
    324.05689      -0.34421
    324.06300      -0.71921
    324.06910      -0.84421
    324.07520      -1.09421
    324.08131      -0.21921
    324.08741      -1.09421
    324.09352      -0.34421
    324.09962       0.03079
    324.10573      -0.71921
    324.11183       0.53079
    324.11793      -1.46921
    324.12404       0.15579
    324.13014       0.03079
    324.13625      -0.34421
    324.14235      -0.34421
    324.14846      -0.09421
    324.15456      -0.21921
    324.16066       0.40579
    324.16677      -0.96921
    324.17287       1.53079
    324.17898       0.53079
    324.18508      -0.84421
    324.19119       0.40579
    324.19729      -1.09421
    324.20339       1.03079
    324.20950       0.03079
    324.21560      -0.71921
    324.22171      -0.71921
    324.22781      -1.09421
    324.23392      -0.71921
    324.24002      -0.09421
    324.24612      -1.59421
    324.25223      -0.46921
    324.25833      -1.46921
    324.26444      -0.96921
    324.27054      -1.59421
    324.27665      -0.59421
    324.28275      -0.84421
    324.28885      -1.71921
    324.29496      -0.59421
    324.30106      -1.34421
    324.30717      -0.09421
    324.31327       0.78079
    324.31937      -0.96921
    324.32548      -0.71921
    324.33158      -1.84421
    324.33769      -0.84421
    324.34379      -1.34421
    324.34990      -0.59421
    324.35600       0.03079
    324.36210      -0.96921
    324.36821      -0.34421
    324.37431       0.28079
    324.38042      -1.34421
    324.38652      -0.46921
    324.39263      -1.71921
    324.39873      -1.09421
    324.40483      -1.21921
    324.41094      -0.46921
    324.41704      -1.21921
    324.42315      -0.46921
    324.42925      -0.96921
    324.43536      -1.59421
    324.44146       0.03079
    324.44756       0.53079
    324.45367       0.90579
    324.45977      -0.21921
    324.46588      -0.21921
    324.47198      -0.34421
    324.47809      -0.09421
    324.48419       1.28079
    324.49029      -0.09421
    324.49640      -0.96921
    324.50250       0.03079
    324.50861      -0.09421
    324.51471      -0.21921
    324.52082       0.03079
    324.52692      -0.21921
    324.53302      -1.46921
    324.53913      -1.84421
    324.54523      -0.46921
    324.55134      -0.84421
    324.55744       0.03079
    324.56355      -0.46921
    324.56965      -1.21921
    324.57575      -1.34421
    324.58186      -0.09421
    324.58796       0.78079
    324.59407      -1.71921
    324.60017       0.03079
    324.60628       0.28079
    324.61238      -2.21921
    324.61848       1.65579
    324.62459      -0.84421
    324.63069       0.15579
    324.63680      -0.59421
    324.64290      -1.46921
    324.64901      -0.46921
    324.65511       0.78079
    324.66121       0.03079
    324.66732       0.03079
    324.67342      -2.46921
    324.67953       0.40579
    324.68563      -2.84421
    324.69173      -1.21921
    324.69784      -1.59421
    324.70394      -1.34421
    324.71005       0.90579
    324.71615      -1.21921
    324.72226       0.03079
    324.72836       2.15579
    324.73446      -1.09421
    324.74057       0.03079
    324.74667      -0.96921
    324.75278       0.78079
    324.75888      -0.96921
    324.76499      -0.96921
    324.77109       0.03079
    324.77719      -0.71921
    324.78330      -0.34421
    324.78940      -1.21921
    324.79551       0.03079
    324.80161       0.28079
    324.80772      -1.71921
    324.81382      -0.46921
    324.81992      -0.59421
    324.82603      -2.21921
    324.83213      -0.09421
    324.83824      -1.59421
    324.84434      -0.71921
    324.85045      -0.59421
    324.85655      -2.59421
    324.86265       0.53079
    324.86876      -1.09421
    324.87486      -0.59421
    324.88097      -0.46921
    324.88707      -0.46921
    324.89318      -0.34421
    324.89928      -2.21921
    324.90538      -0.84421
    324.91149      -0.71921
    324.91759       0.03079
    324.92370      -0.71921
    324.92980       0.03079
    324.93591      -0.71921
    324.94201      -0.84421
    324.94811      -1.34421
    324.95422      -1.34421
    324.96032      -0.59421
    324.96643      -1.59421
    324.97253      -0.21921
    324.97864      -0.09421
    324.98474      -1.59421
    324.99084       1.53079
    324.99695      -1.96921
    325.00305       0.28079
    325.00916      -0.59421
    325.01526      -0.71921
    325.02136      -1.71921
    325.02747      -0.34421
    325.03357      -0.09421
    325.03968       0.15579
    325.04578      -1.21921
    325.05189      -1.96921
    325.05799      -1.96921
    325.06409       0.28079
    325.07020      -1.21921
    325.07630       0.53079
    325.08241      -0.09421
    325.08851      -1.84421
    325.09462       1.28079
    325.10072      -3.34421
    325.10682      -1.21921
    325.11293      -0.09421
    325.11903      -0.46921
    325.12514      -0.21921
    325.13124      -1.34421
    325.13735       0.65579
    325.14345      -1.59421
    325.14955      -0.96921
    325.15566       0.03079
    325.16176      -2.46921
    325.16787       0.28079
    325.17397      -1.46921
    325.18008       0.40579
    325.18618       0.15579
    325.19228      -2.46921
    325.19839      -0.71921
    325.20449      -0.34421
    325.21060      -0.34421
    325.21670       0.15579
    325.22281      -2.96921
    325.22891       0.53079
    325.23501      -2.09421
    325.24112      -0.84421
    325.24722      -0.96921
    325.25333      -1.21921
    325.25943      -1.09421
    325.26554      -1.84421
    325.27164      -0.09421
    325.27774      -0.34421
    325.28385      -0.21921
    325.28995       0.28079
    325.29606      -2.21921
    325.30216      -1.46921
    325.30827      -0.96921
    325.31437      -0.21921
    325.32047      -0.59421
    325.32658      -1.21921
    325.33268      -0.21921
    325.33879       0.28079
    325.34489      -2.21921
    325.35099      -0.59421
    325.35710      -0.96921
    325.36320      -0.09421
    325.36931      -0.46921
    325.37541       0.53079
    325.38152      -1.34421
    325.38762      -0.84421
    325.39372      -0.71921
    325.39983      -1.34421
    325.40593       0.28079
    325.41204       0.65579
    325.41814      -1.09421
    325.42425      -0.71921
    325.43035      -0.34421
    325.43645      -0.84421
    325.44256      -1.34421
    325.44866      -0.96921
    325.45477       0.78079
    325.46087       0.40579
    325.46698       0.15579
    325.47308      -0.71921
    325.47918      -0.21921
    325.48529      -0.84421
    325.49139      -0.34421
    325.49750      -0.34421
    325.50360      -0.96921
    325.50971       1.03079
    325.51581      -1.96921
    325.52191      -0.21921
    325.52802      -0.34421
    325.53412      -1.84421
    325.54023       0.53079
    325.54633       0.65579
    325.55244      -1.71921
    325.55854       1.15579
    325.56464      -0.71921
    325.57075       1.15579
    325.57685      -0.59421
    325.58296       0.15579
    325.58906       0.15579
    325.59517      -1.96921
    325.60127       1.15579
    325.60737      -1.09421
    325.61348      -0.21921
    325.61958       0.53079
    325.62569       0.78079
    325.63179       1.15579
    325.63790      -1.59421
    325.64400       2.28079
    325.65010       0.40579
    325.65621       0.15579
    325.66231       1.28079
    325.66842      -0.71921
    325.67452       1.15579
    325.68063       1.78079
    325.68673      -0.59421
    325.69283       0.65579
    325.69894      -1.09421
    325.70504       1.90579
    325.71115      -0.34421
    325.71725      -2.34421
    325.72335      -1.09421
    325.72946      -2.84421
    325.73556      -1.21921
    325.74167      -1.59421
    325.74777      -0.09421
    325.75388      -1.96921
    325.75998      -1.09421
    325.76608       0.03079
    325.77219       0.78079
    325.77829       0.15579
    325.78440       0.53079
    325.79050      -0.59421
    325.79661       0.03079
    325.80271      -2.09421
    325.80881       0.15579
    325.81492      -0.21921
    325.82102      -1.96921
    325.82713       0.53079
    325.83323      -0.71921
    325.83934       0.15579
    325.84544      -1.84421
    325.85154      -0.96921
    325.85765      -0.96921
    325.86375      -1.46921
    325.86986      -0.84421
    325.87596      -1.09421
    325.88207      -0.34421
    325.88817      -1.21921
    325.89427      -3.21921
    325.90038      -1.59421
    325.90648      -0.96921
    325.91259      -0.84421
    325.91869      -0.84421
    325.92480      -1.96921
    325.93090      -2.09421
    325.93700       0.03079
    325.94311       0.15579
    325.94921       0.28079
    325.95532      -1.59421
    325.96142       0.15579
    325.96753       0.03079
    325.97363       1.15579
    325.97973      -1.71921
    325.98584       0.40579
    325.99194      -1.21921
    325.99805      -0.59421
    326.00415      -0.84421
    326.01026       0.65579
    326.01636      -0.34421
    326.02246      -0.96921
    326.02857      -0.84421
    326.03467      -0.46921
    326.04078      -0.96921
    326.04688       0.65579
    326.05298      -3.34421
    326.05909      -1.21921
    326.06519      -1.34421
    326.07130      -0.59421
    326.07740      -0.09421
    326.08351      -2.46921
    326.08961      -1.09421
    326.09571      -2.34421
    326.10182      -1.09421
    326.10792      -0.46921
    326.11403       0.03079
    326.12013      -0.34421
    326.12624      -0.21921
    326.13234      -0.21921
    326.13844      -0.21921
    326.14455      -0.84421
    326.15065       1.15579
    326.15676      -0.59421
    326.16286      -1.34421
    326.16897      -0.21921
    326.17507      -0.96921
    326.18117       0.40579
    326.18728      -0.09421
    326.19338      -1.34421
    326.19949      -0.84421
    326.20559      -2.21921
    326.21170      -0.71921
    326.21780      -0.09421
    326.22390      -0.96921
    326.23001      -1.21921
    326.23611      -1.46921
    326.24222       0.65579
    326.24832      -0.46921
    326.25443      -0.59421
    326.26053       0.28079
    326.26663      -1.96921
    326.27274      -0.59421
    326.27884      -3.46921
    326.28495      -1.09421
    326.29105      -1.84421
    326.29716      -1.59421
    326.30326      -1.71921
    326.30936      -1.21921
    326.31547       0.78079
    326.32157      -1.09421
    326.32768       0.15579
    326.33378      -0.59421
    326.33989      -1.84421
    326.34599       0.90579
    326.35209      -0.84421
    326.35820      -0.71921
    326.36430      -0.59421
    326.37041      -1.09421
    326.37651       0.28079
    326.38262      -1.34421
    326.38872      -1.46921
    326.39482      -0.46921
    326.40093      -0.21921
    326.40703      -1.34421
    326.41314       0.03079
    326.41924      -1.96921
    326.42534      -2.21921
    326.43145      -3.34421
    326.43755      -0.71921
    326.44366      -1.46921
    326.44976      -0.46921
    326.45587      -0.71921
    326.46197       0.03079
    326.46807       0.03079
    326.47418      -0.59421
    326.48028      -0.46921
    326.48639      -2.34421
    326.49249      -0.09421
    326.49860      -1.59421
    326.50470      -0.09421
    326.51080      -0.59421
    326.51691      -0.21921
    326.52301      -0.46921
    326.52912      -1.09421
    326.53522      -0.09421
    326.54133      -0.09421
    326.54743      -1.34421
    326.55353      -0.34421
    326.55964      -1.84421
    326.56574      -0.09421
    326.57185      -0.84421
    326.57795      -1.46921
    326.58406      -0.71921
    326.59016      -0.46921
    326.59626      -1.71921
    326.60237      -0.09421
    326.60847       1.03079
    326.61458       0.03079
    326.62068      -1.21921
    326.62679       0.78079
    326.63289      -1.84421
    326.63899      -1.59421
    326.64510       0.53079
    326.65120      -2.34421
    326.65731       0.53079
    326.66341      -0.96921
    326.66952      -0.34421
    326.67562       0.03079
    326.68172      -1.71921
    326.68783       0.53079
    326.69393      -1.34421
    326.70004      -0.96921
    326.70614       0.28079
    326.71225       0.65579
    326.71835      -0.96921
    326.72445      -1.09421
    326.73056       0.03079
    326.73666      -1.46921
    326.74277       0.65579
    326.74887      -0.34421
    326.75497      -1.96921
    326.76108      -0.71921
    326.76718      -0.46921
    326.77329      -1.46921
    326.77939       0.15579
    326.78550      -2.21921
    326.79160       1.90579
    326.79770      -0.21921
    326.80381      -0.34421
    326.80991       0.78079
    326.81602      -1.09421
    326.82212      -0.21921
    326.82823      -1.09421
    326.83433      -0.71921
    326.84043      -0.46921
    326.84654      -1.09421
    326.85264      -1.96921
    326.85875      -0.84421
    326.86485      -0.71921
    326.87096      -0.96921
    326.87706       0.53079
    326.88316      -0.84421
    326.88927       0.03079
    326.89537      -1.34421
    326.90148      -2.59421
    326.90758      -0.21921
    326.91369      -0.59421
    326.91979      -1.46921
    326.92589      -0.84421
    326.93200      -1.21921
    326.93810      -0.59421
    326.94421       0.28079
    326.95031      -1.34421
    326.95642      -1.59421
    326.96252      -0.84421
    326.96862      -1.71921
    326.97473      -1.21921
    326.98083       0.65579
    326.98694      -0.34421
    326.99304      -0.59421
    326.99915       0.03079
    327.00525      -1.71921
    327.01135       0.40579
    327.01746      -0.71921
    327.02356      -1.21921
    327.02967       0.78079
    327.03577      -1.21921
    327.04188      -1.34421
    327.04798      -0.71921
    327.05408      -2.21921
    327.06019      -1.46921
    327.06629      -0.59421
    327.07240      -1.09421
    327.07850       0.53079
    327.08461      -0.59421
    327.09071       0.40579
    327.09681      -0.96921
    327.10292      -0.09421
    327.10902      -3.09421
    327.11513       0.90579
    327.12123       0.28079
    327.12733      -2.34421
    327.13344       0.28079
    327.13954      -1.09421
    327.14565      -1.21921
    327.15175      -1.09421
    327.15786      -0.96921
    327.16396       0.40579
    327.17006      -0.46921
    327.17617      -0.09421
    327.18227       1.65579
    327.18838      -1.71921
    327.19448      -1.46921
    327.20059      -1.59421
    327.20669      -0.46921
    327.21279      -1.21921
    327.21890      -0.34421
    327.22500       0.28079
    327.23111      -2.21921
    327.23721      -0.84421
    327.24332      -1.09421
    327.24942      -1.71921
    327.25552       0.28079
    327.26163      -1.84421
    327.26773       1.15579
    327.27384      -1.46921
    327.27994      -1.59421
    327.28605      -0.21921
    327.29215      -0.71921
    327.29825      -1.09421
    327.30436       1.15579
    327.31046      -1.71921
    327.31657       0.28079
    327.32267      -0.71921
    327.32878      -0.46921
    327.33488       0.53079
    327.34098      -0.34421
    327.34709       0.78079
    327.35319      -0.96921
    327.35930       1.03079
    327.36540      -1.21921
    327.37151      -0.09421
    327.37761       0.53079
    327.38371      -2.46921
    327.38982      -1.59421
    327.39592      -0.59421
    327.40203      -1.84421
    327.40813      -0.84421
    327.41424      -1.46921
    327.42034      -0.34421
    327.42644      -0.71921
    327.43255       0.65579
    327.43865      -0.34421
    327.44476       1.53079
    327.45086       0.03079
    327.45696       0.40579
    327.46307       0.53079
    327.46917      -0.71921
    327.47528      -0.71921
    327.48138      -1.59421
    327.48749      -1.59421
    327.49359      -0.59421
    327.49969      -0.59421
    327.50580      -0.46921
    327.51190      -1.96921
    327.51801       0.15579
    327.52411      -0.46921
    327.53022      -0.96921
    327.53632      -1.46921
    327.54242      -1.21921
    327.54853      -1.71921
    327.55463      -1.09421
    327.56074      -1.21921
    327.56684      -0.34421
    327.57295      -0.59421
    327.57905      -0.09421
    327.58515      -1.96921
    327.59126      -1.34421
    327.59736      -1.09421
    327.60347      -1.96921
    327.60957       0.40579
    327.61568      -1.46921
    327.62178      -0.09421
    327.62788      -1.09421
    327.63399      -0.59421
    327.64009       1.65579
    327.64620      -0.96921
    327.65230       0.53079
    327.65841       0.40579
    327.66451      -0.59421
    327.67061       1.78079
    327.67672       0.28079
    327.68282       0.40579
    327.68893      -0.59421
    327.69503      -0.46921
    327.70114       0.15579
    327.70724       1.03079
    327.71334       0.15579
    327.71945      -0.34421
    327.72555      -0.96921
    327.73166       0.15579
    327.73776      -0.96921
    327.74387       0.78079
    327.74997      -0.71921
    327.75607      -0.34421
    327.76218       0.28079
    327.76828      -0.71921
    327.77439       1.90579
    327.78049      -0.34421
    327.78660       0.78079
    327.79270       1.03079
    327.79880      -0.21921
    327.80491       1.65579
    327.81101      -0.71921
    327.81712      -0.71921
    327.82322       0.65579
    327.82932      -0.09421
    327.83543      -0.84421
    327.84153       0.40579
    327.84764      -0.96921
    327.85374      -0.34421
    327.85985      -0.46921
    327.86595      -1.96921
    327.87205       0.03079
    327.87816      -2.84421
    327.88426       0.28079
    327.89037      -1.21921
    327.89647      -0.84421
    327.90258      -2.09421
    327.90868       0.53079
    327.91478       0.15579
    327.92089      -1.96921
    327.92699      -1.09421
    327.93310      -0.21921
    327.93920      -1.21921
    327.94531      -0.21921
    327.95141      -0.84421
    327.95751      -1.71921
    327.96362      -0.59421
    327.96972      -1.71921
    327.97583      -0.84421
    327.98193      -0.46921
    327.98804      -1.59421
    327.99414       0.65579
    328.00024       0.40579
    328.00635      -0.96921
    328.01245      -0.71921
    328.01856      -0.46921
    328.02466      -1.46921
    328.03077      -1.09421
    328.03687       0.78079
    328.04297      -1.46921
    328.04908      -0.21921
    328.05518       0.28079
    328.06129      -0.46921
    328.06739      -0.46921
    328.07350      -0.59421
    328.07960      -0.59421
    328.08570      -0.46921
    328.09181      -1.96921
    328.09791      -0.46921
    328.10402      -1.71921
    328.11012      -1.46921
    328.11623      -0.59421
    328.12233      -3.59421
    328.12843      -0.46921
    328.13454      -0.34421
    328.14064      -0.71921
    328.14675       0.03079
    328.15285      -0.84421
    328.15895      -0.34421
    328.16506      -0.71921
    328.17116      -1.09421
    328.17727      -0.96921
    328.18337      -2.09421
    328.18948       1.03079
    328.19558      -0.96921
    328.20168      -0.71921
    328.20779      -0.46921
    328.21389      -0.34421
    328.22000      -1.46921
    328.22610      -0.46921
    328.23221      -0.09421
    328.23831       0.15579
    328.24441      -1.46921
    328.25052       1.15579
    328.25662      -1.21921
    328.26273       0.78079
    328.26883       0.40579
    328.27494      -0.34421
    328.28104      -0.84421
    328.28714      -0.46921
    328.29325      -0.09421
    328.29935      -1.21921
    328.30546      -0.09421
    328.31156      -0.46921
    328.31767      -1.09421
    328.32377      -0.21921
    328.32987       0.40579
    328.33598      -0.84421
    328.34208       0.78079
    328.34819      -2.21921
    328.35429      -2.46921
    328.36040      -0.21921
    328.36650      -2.46921
    328.37260       0.90579
    328.37871      -0.46921
    328.38481      -0.59421
    328.39092      -1.71921
    328.39702      -0.21921
    328.40313      -0.21921
    328.40923       0.03079
    328.41533       0.28079
    328.42144      -1.09421
    328.42754       0.03079
    328.43365      -0.59421
    328.43975       0.15579
    328.44586      -1.46921
    328.45196      -1.09421
    328.45806      -0.84421
    328.46417       0.40579
    328.47027       0.78079
    328.47638      -1.34421
    328.48248       0.15579
    328.48859      -0.34421
    328.49469      -1.96921
    328.50079       0.65579
    328.50690      -1.34421
    328.51300      -0.59421
    328.51911      -2.84421
    328.52521      -1.09421
    328.53131      -1.46921
    328.53742      -1.59421
    328.54352      -0.34421
    328.54963      -0.71921
    328.55573      -2.84421
    328.56184      -0.21921
    328.56794      -1.84421
    328.57404      -0.59421
    328.58015      -0.84421
    328.58625      -1.46921
    328.59236      -1.59421
    328.59846      -1.59421
    328.60457      -0.21921
    328.61067       0.03079
    328.61677      -1.21921
    328.62288      -1.09421
    328.62898      -1.71921
    328.63509      -0.59421
    328.64119       0.03079
    328.64730      -1.21921
    328.65340      -0.34421
    328.65950      -2.59421
    328.66561       0.40579
    328.67171      -0.46921
    328.67782      -0.84421
    328.68392      -0.96921
    328.69003      -0.59421
    328.69613      -0.59421
    328.70223       0.15579
    328.70834      -0.84421
    328.71444      -0.59421
    328.72055      -3.34421
    328.72665       0.40579
    328.73276      -1.59421
    328.73886      -1.46921
    328.74496       0.53079
    328.75107      -1.84421
    328.75717      -0.34421
    328.76328      -0.71921
    328.76938      -0.59421
    328.77549      -0.34421
    328.78159      -0.21921
    328.78769       0.03079
    328.79380      -1.21921
    328.79990      -0.46921
    328.80601       0.15579
    328.81211      -1.21921
    328.81822      -1.34421
    328.82432      -1.21921
    328.83042      -0.09421
    328.83653      -1.84421
    328.84263      -1.21921
    328.84874       0.28079
    328.85484      -1.34421
    328.86094      -2.21921
    328.86705      -0.34421
    328.87315      -0.46921
    328.87926      -1.46921
    328.88536       0.28079
    328.89147       1.03079
    328.89757      -2.46921
    328.90367      -0.21921
    328.90978       0.03079
    328.91588       0.15579
    328.92199      -0.96921
    328.92809      -1.21921
    328.93420      -0.71921
    328.94030      -0.71921
    328.94640      -0.09421
    328.95251       1.03079
    328.95861      -0.71921
    328.96472       0.15579
    328.97082       0.78079
    328.97693       0.40579
    328.98303      -1.71921
    328.98913      -1.21921
    328.99524       1.28079
    329.00134      -0.34421
    329.00745      -1.71921
    329.01355       0.28079
    329.01966      -0.46921
    329.02576       1.28079
    329.03186       0.53079
    329.03797       0.90579
    329.04407      -0.96921
    329.05018       0.53079
    329.05628      -0.46921
    329.06239       0.03079
    329.06849       1.40579
    329.07459      -1.59421
    329.08070       0.28079
    329.08680      -0.84421
    329.09291      -0.46921
    329.09901       0.78079
    329.10512      -0.84421
    329.11122       2.03079
    329.11732       0.53079
    329.12343      -0.09421
    329.12953      -0.34421
    329.13564      -1.21921
    329.14174       0.40579
    329.14785      -0.71921
    329.15395      -1.84421
    329.16005       0.15579
    329.16616       0.03079
    329.17226       0.40579
    329.17837      -0.34421
    329.18447      -1.84421
    329.19058       1.53079
    329.19668      -0.96921
    329.20278       0.53079
    329.20889       0.03079
    329.21499       0.15579
    329.22110      -0.59421
    329.22720      -1.59421
    329.23330      -0.71921
    329.23941      -0.71921
    329.24551      -1.09421
    329.25162      -0.09421
    329.25772      -1.09421
    329.26383      -1.21921
    329.26993      -1.34421
    329.27603      -1.21921
    329.28214      -1.21921
    329.28824      -1.59421
    329.29435      -0.71921
    329.30045      -1.59421
    329.30656      -0.34421
    329.31266      -0.71921
    329.31876      -2.21921
    329.32487       0.65579
    329.33097       0.28079
    329.33708      -2.59421
    329.34318      -0.84421
    329.34929      -0.09421
    329.35539       1.53079
    329.36149       0.78079
    329.36760       1.15579
    329.37370      -1.21921
    329.37981       0.40579
    329.38591       0.03079
    329.39202      -0.21921
    329.39812      -0.71921
    329.40422       0.65579
    329.41033      -0.84421
    329.41643       0.03079
    329.42254      -2.09421
    329.42864      -1.46921
    329.43475      -0.21921
    329.44085       0.15579
    329.44695      -2.09421
    329.45306       0.28079
    329.45916      -1.71921
    329.46527       0.03079
    329.47137      -0.46921
    329.47748      -1.09421
    329.48358      -0.96921
    329.48968      -0.46921
    329.49579      -1.34421
    329.50189       1.90579
    329.50800      -0.96921
    329.51410       1.40579
    329.52021       0.28079
    329.52631       0.90579
    329.53241       0.78079
    329.53852       0.15579
    329.54462       0.53079
    329.55073      -1.96921
    329.55683       1.65579
    329.56293      -0.34421
    329.56904       0.78079
    329.57514       0.40579
    329.58125      -1.59421
    329.58735       0.40579
    329.59346      -0.21921
    329.59956       0.53079
    329.60566       0.53079
    329.61177      -1.71921
    329.61787       1.65579
    329.62398      -0.59421
    329.63008      -0.34421
    329.63619      -0.96921
    329.64229      -1.46921
    329.64839       2.03079
    329.65450       0.40579
    329.66060       1.03079
    329.66671       0.15579
    329.67281      -0.71921
    329.67892       0.78079
    329.68502      -0.21921
    329.69112      -0.71921
    329.69723      -0.46921
    329.70333      -1.59421
    329.70944       0.65579
    329.71554      -0.84421
    329.72165       0.78079
    329.72775      -1.34421
    329.73385       1.15579
    329.73996      -0.21921
    329.74606      -2.09421
    329.75217      -1.46921
    329.75827       0.15579
    329.76438      -2.34421
    329.77048      -0.46921
    329.77658      -2.59421
    329.78269      -0.84421
    329.78879      -1.21921
    329.79490      -1.09421
    329.80100       0.15579
    329.80711      -1.34421
    329.81321      -0.96921
    329.81931      -1.96921
    329.82542      -1.46921
    329.83152      -0.84421
    329.83763      -0.21921
    329.84373      -0.71921
    329.84984      -1.09421
    329.85594       0.15579
    329.86204       0.65579
    329.86815      -0.84421
    329.87425      -0.21921
    329.88036      -1.21921
    329.88646      -1.21921
    329.89257      -2.34421
    329.89867      -0.21921
    329.90477      -0.21921
    329.91088       0.40579
    329.91698      -1.96921
    329.92309       1.40579
    329.92919      -0.71921
    329.93529      -0.84421
    329.94140      -1.21921
    329.94750      -1.21921
    329.95361       0.78079
    329.95971      -1.09421
    329.96582      -1.34421
    329.97192       0.15579
    329.97802      -1.46921
    329.98413      -0.21921
    329.99023       0.53079
    329.99634      -1.34421
    330.00244      -0.21921
    330.00855      -0.59421
    330.01465      -1.59421
    330.02075       0.15579
    330.02686      -0.59421
    330.03296       0.78079
    330.03907      -0.96921
    330.04517      -0.34421
    330.05128      -0.59421
    330.05738      -2.71921
    330.06348       0.53079
    330.06959      -0.09421
    330.07569      -1.09421
    330.08180      -1.09421
    330.08790      -1.59421
    330.09401       1.15579
    330.10011       0.28079
    330.10621      -2.59421
    330.11232       0.28079
    330.11842      -2.71921
    330.12453       0.03079
    330.13063       0.53079
    330.13674      -1.09421
    330.14284      -0.96921
    330.14894      -1.96921
    330.15505      -1.09421
    330.16115      -1.21921
    330.16726      -0.09421
    330.17336      -0.46921
    330.17947      -2.96921
    330.18557       0.90579
    330.19167      -1.59421
    330.19778      -0.21921
    330.20388      -1.84421
    330.20999      -2.34421
    330.21609      -0.34421
    330.22220      -2.21921
    330.22830      -1.34421
    330.23440       0.53079
    330.24051      -1.71921
    330.24661       0.28079
    330.25272      -0.59421
    330.25882      -0.09421
    330.26492      -0.71921
    330.27103       0.15579
    330.27713      -0.84421
    330.28324      -0.59421
    330.28934       1.15579
    330.29545      -0.59421
    330.30155      -0.59421
    330.30765      -1.34421
    330.31376      -0.71921
    330.31986      -0.71921
    330.32597      -0.46921
    330.33207      -1.21921
    330.33818       0.28079
    330.34428       0.03079
    330.35038      -0.46921
    330.35649      -0.59421
    330.36259      -0.34421
    330.36870      -2.09421
    330.37480       0.15579
    330.38091      -2.46921
    330.38701      -1.34421
    330.39311      -1.21921
    330.39922      -1.21921
    330.40532      -0.84421
    330.41143      -0.84421
    330.41753      -0.46921
    330.42364      -0.71921
    330.42974       0.15579
    330.43584       0.40579
    330.44195      -0.09421
    330.44805       0.03079
    330.45416      -1.59421
    330.46026      -0.21921
    330.46637       0.53079
    330.47247      -0.09421
    330.47857      -1.46921
    330.48468      -0.34421
    330.49078       0.15579
    330.49689      -0.09421
    330.50299      -0.21921
    330.50910      -1.84421
    330.51520      -1.71921
    330.52130      -0.71921
    330.52741      -0.46921
    330.53351      -0.09421
    330.53962       0.78079
    330.54572      -2.09421
    330.55183      -0.84421
    330.55793      -1.21921
    330.56403      -0.59421
    330.57014       0.53079
    330.57624      -1.21921
    330.58235      -2.21921
    330.58845      -0.46921
    330.59455      -2.59421
    330.60066       0.78079
    330.60676      -1.59421
    330.61287      -2.34421
    330.61897      -1.71921
    330.62508      -1.09421
    330.63118      -0.71921
    330.63728      -2.21921
    330.64339       0.40579
    330.64949      -0.59421
    330.65560      -2.34421
    330.66170       0.03079
    330.66781      -1.21921
    330.67391       0.03079
    330.68001      -2.71921
    330.68612      -1.71921
    330.69222      -1.21921
    330.69833      -0.71921
    330.70443       0.03079
    330.71054      -0.34421
    330.71664      -0.96921
    330.72274      -0.59421
    330.72885      -0.71921
    330.73495       0.78079
    330.74106      -1.09421
    330.74716      -1.71921
    330.75327      -0.46921
    330.75937      -2.21921
    330.76547       0.90579
    330.77158      -0.34421
    330.77768      -0.84421
    330.78379      -0.71921
    330.78989      -0.21921
    330.79600      -0.34421
    330.80210      -0.46921
    330.80820       0.53079
    330.81431       0.90579
    330.82041      -1.21921
    330.82652       1.78079
    330.83262      -3.09421
    330.83873       0.65579
    330.84483       0.03079
    330.85093      -0.71921
    330.85704       0.65579
    330.86314      -0.59421
    330.86925       1.28079
    330.87535      -0.34421
    330.88146      -0.59421
    330.88756      -0.84421
    330.89366       0.03079
    330.89977      -0.09421
    330.90587      -0.71921
    330.91198       1.03079
    330.91808      -0.84421
    330.92419       0.53079
    330.93029       0.53079
    330.93639       1.28079
    330.94250       0.28079
    330.94860       0.28079
    330.95471       0.78079
    330.96081       0.15579
    330.96691       0.65579
    330.97302       1.03079
    330.97912       0.65579
    330.98523       0.53079
    330.99133       0.90579
    330.99744       2.53079
    331.00354       0.78079
    331.00964       0.40579
    331.01575       0.90579
    331.02185      -1.09421
    331.02796      -0.21921
    331.03406       1.28079
    331.04017      -1.21921
    331.04627       0.28079
    331.05237       0.53079
    331.05848       0.03079
    331.06458       0.78079
    331.07069      -1.59421
    331.07679      -0.09421
    331.08290      -1.96921
    331.08900      -0.71921
    331.09510      -1.71921
    331.10121      -1.59421
    331.10731       0.65579
    331.11342      -0.46921
    331.11952       0.15579
    331.12563       0.28079
    331.13173      -0.34421
    331.13783       0.40579
    331.14394      -0.71921
    331.15004       0.03079
    331.15615      -1.84421
    331.16225      -1.46921
    331.16836      -0.21921
    331.17446      -0.71921
    331.18056       0.28079
    331.18667      -0.46921
    331.19277      -0.71921
    331.19888       0.03079
    331.20498      -1.34421
    331.21109       0.78079
    331.21719      -0.59421
    331.22329      -2.59421
    331.22940       0.78079
    331.23550      -2.21921
    331.24161       0.65579
    331.24771      -2.09421
    331.25382      -1.46921
    331.25992       0.28079
    331.26602      -1.96921
    331.27213       0.15579
    331.27823       0.03079
    331.28434      -0.46921
    331.29044       0.40579
    331.29654      -1.34421
    331.30265       0.03079
    331.30875      -0.59421
    331.31486      -0.21921
    331.32096       0.53079
    331.32707      -1.21921
    331.33317      -0.09421
    331.33927      -0.59421
    331.34538      -0.59421
    331.35148      -1.34421
    331.35759      -0.46921
    331.36369       0.53079
    331.36980      -0.09421
    331.37590      -0.71921
    331.38200      -0.59421
    331.38811      -0.71921
    331.39421       0.78079
    331.40032      -0.71921
    331.40642      -0.09421
    331.41253      -0.96921
    331.41863       1.15579
    331.42473       0.03079
    331.43084       0.40579
    331.43694      -0.09421
    331.44305      -1.21921
    331.44915      -0.96921
    331.45526       0.53079
    331.46136      -0.59421
    331.46746      -0.71921
    331.47357      -0.21921
    331.47967      -0.71921
    331.48578      -0.09421
    331.49188       1.90579
    331.49799      -1.21921
    331.50409       1.28079
    331.51019       0.90579
    331.51630      -0.09421
    331.52240       1.53079
    331.52851      -2.09421
    331.53461      -0.21921
    331.54072       0.78079
    331.54682      -0.96921
    331.55292       1.40579
    331.55903      -0.34421
    331.56513       1.90579
    331.57124      -0.84421
    331.57734      -1.21921
    331.58345      -0.34421
    331.58955      -1.34421
    331.59565       0.90579
    331.60176       0.03079
    331.60786      -0.21921
    331.61397       1.65579
    331.62007      -0.34421
    331.62618       1.40579
    331.63228      -1.96921
    331.63838      -0.46921
    331.64449      -0.84421
    331.65059      -1.96921
    331.65670       0.28079
    331.66280      -0.46921
    331.66890      -0.46921
    331.67501      -0.09421
    331.68111      -1.84421
    331.68722      -0.71921
    331.69332      -1.96921
    331.69943      -0.21921
    331.70553      -0.59421
    331.71163      -2.34421
    331.71774       1.28079
    331.72384      -1.21921
    331.72995       0.28079
    331.73605      -1.71921
    331.74216      -1.09421
    331.74826       0.03079
    331.75436      -1.46921
    331.76047       1.28079
    331.76657       0.03079
    331.77268      -1.21921
    331.77878      -0.34421
    331.78489      -1.09421
    331.79099      -1.46921
    331.79709       1.15579
    331.80320      -1.09421
    331.80930       1.28079
    331.81541      -0.71921
    331.82151       1.65579
    331.82762      -0.46921
    331.83372       1.65579
    331.83982       2.28079
    331.84593      -0.59421
    331.85203       1.03079
    331.85814       0.65579
    331.86424       0.03079
    331.87035       0.53079
    331.87645      -0.21921
    331.88255       1.03079
    331.88866      -1.21921
    331.89476       1.90579
    331.90087       1.03079
    331.90697       0.03079
    331.91308      -0.96921
    331.91918      -0.21921
    331.92528      -0.46921
    331.93139       0.03079
    331.93749      -0.71921
    331.94360       0.53079
    331.94970      -1.84421
    331.95581       0.03079
    331.96191       0.28079
    331.96801       2.03079
    331.97412       1.15579
    331.98022       0.15579
    331.98633      -0.09421
    331.99243      -0.96921
    331.99853       1.40579
    332.00464      -0.09421
    332.01074       1.40579
    332.01685       0.78079
    332.02295      -0.71921
    332.02906       2.40579
    332.03516      -0.09421
    332.04126       1.78079
    332.04737       0.53079
    332.05347      -0.21921
    332.05958       0.53079
    332.06568      -1.46921
    332.07179       0.40579
    332.07789       1.53079
    332.08399       0.65579
    332.09010      -1.09421
    332.09620       0.90579
    332.10231      -0.21921
    332.10841       0.03079
    332.11452      -1.34421
    332.12062       1.03079
    332.12672      -2.59421
    332.13283       0.78079
    332.13893      -1.71921
    332.14504      -0.34421
    332.15114       0.53079
    332.15725      -2.34421
    332.16335       0.40579
    332.16945       0.65579
    332.17556      -1.46921
    332.18166       0.03079
    332.18777      -1.84421
    332.19387      -1.09421
    332.19998      -2.46921
    332.20608      -0.09421
    332.21218      -0.21921
    332.21829      -1.96921
    332.22439       2.03079
    332.23050       0.28079
    332.23660       0.78079
    332.24271      -1.21921
    332.24881      -1.09421
    332.25491       0.40579
    332.26102      -0.34421
    332.26712       0.03079
    332.27323       0.65579
    332.27933      -1.46921
    332.28544       1.03079
    332.29154      -2.46921
    332.29764       1.40579
    332.30375      -1.34421
    332.30985       1.15579
    332.31596      -0.09421
    332.32206      -0.46921
    332.32817       0.65579
    332.33427       0.40579
    332.34037      -0.46921
    332.34648       0.15579
    332.35258      -0.96921
    332.35869       0.53079
    332.36479       1.15579
    332.37089      -1.09421
    332.37700       1.28079
    332.38310       0.03079
    332.38921       0.53079
    332.39531       1.15579
    332.40142       0.15579
    332.40752       0.28079
    332.41362      -1.09421
    332.41973       0.28079
    332.42583       0.78079
    332.43194       1.53079
    332.43804      -0.09421
    332.44415       1.15579
    332.45025      -0.34421
    332.45635      -0.34421
    332.46246      -0.21921
    332.46856       1.78079
    332.47467       1.90579
    332.48077      -0.34421
    332.48688      -0.21921
    332.49298       0.40579
    332.49908       1.78079
    332.50519      -0.09421
    332.51129      -0.09421
    332.51740      -0.09421
    332.52350       2.03079
    332.52961       0.90579
    332.53571       0.90579
    332.54181       0.40579
    332.54792       0.78079
    332.55402       0.40579
    332.56013       0.65579
    332.56623      -0.21921
    332.57234      -0.09421
    332.57844       1.53079
    332.58454       0.78079
    332.59065       0.40579
    332.59675       2.78079
    332.60286      -1.21921
    332.60896       1.15579
    332.61507       0.40579
    332.62117       0.90579
    332.62727       1.15579
    332.63338      -2.09421
    332.63948       0.78079
    332.64559      -0.21921
    332.65169       1.15579
    332.65780       0.78079
    332.66390       1.53079
    332.67000       0.15579
    332.67611      -0.96921
    332.68221       0.28079
    332.68832      -0.34421
    332.69442      -0.21921
    332.70052       1.28079
    332.70663       0.15579
    332.71273       0.53079
    332.71884      -1.71921
    332.72494      -0.34421
    332.73105       1.15579
    332.73715       0.90579
    332.74325      -0.46921
    332.74936       0.15579
    332.75546      -1.09421
    332.76157      -0.59421
    332.76767      -2.84421
    332.77378       0.90579
    332.77988      -2.46921
    332.78598      -0.09421
    332.79209      -1.09421
    332.79819      -0.21921
    332.80430       0.53079
    332.81040      -0.84421
    332.81651      -1.96921
    332.82261      -0.96921
    332.82871      -0.71921
    332.83482       0.03079
    332.84092      -0.84421
    332.84703      -1.21921
    332.85313      -0.21921
    332.85924      -2.34421
    332.86534       1.78079
    332.87144       0.53079
    332.87755      -0.96921
    332.88365      -0.59421
    332.88976      -0.96921
    332.89586       0.15579
    332.90197      -0.71921
    332.90807       0.78079
    332.91417       0.65579
    332.92028      -0.46921
    332.92638       0.65579
    332.93249      -1.09421
    332.93859      -0.71921
    332.94470      -1.21921
    332.95080       0.53079
    332.95690      -1.09421
    332.96301       0.40579
    332.96911      -1.71921
    332.97522      -1.46921
    332.98132      -1.34421
    332.98743      -1.71921
    332.99353      -0.34421
    332.99963      -1.59421
    333.00574      -0.84421
    333.01184       2.03079
    333.01795      -0.21921
    333.02405       1.40579
    333.03016       0.28079
    333.03626       1.15579
    333.04236      -0.96921
    333.04847      -0.34421
    333.05457       0.53079
    333.06068      -0.71921
    333.06678       0.15579
    333.07288       1.78079
    333.07899       0.90579
    333.08509       1.53079
    333.09120       1.03079
    333.09730      -0.34421
    333.10341       0.78079
    333.10951      -1.09421
    333.11561       0.65579
    333.12172      -1.84421
    333.12782       0.90579
    333.13393       0.28079
    333.14003      -0.21921
    333.14614      -0.09421
    333.15224      -2.21921
    333.15834       1.15579
    333.16445       0.15579
    333.17055      -0.84421
    333.17666       1.40579
    333.18276      -1.96921
    333.18887      -0.21921
    333.19497       0.78079
    333.20107       1.15579
    333.20718       0.65579
    333.21328      -0.46921
    333.21939       1.65579
    333.22549       1.03079
    333.23160      -0.21921
    333.23770       0.65579
    333.24380      -2.09421
    333.24991       1.65579
    333.25601      -1.96921
    333.26212       0.65579
    333.26822       1.53079
    333.27433      -1.09421
    333.28043       1.90579
    333.28653      -1.34421
    333.29264       1.03079
    333.29874      -1.46921
    333.30485       0.03079
    333.31095       0.40579
    333.31706      -0.34421
    333.32316       0.53079
    333.32926       0.15579
    333.33537       0.28079
    333.34147       1.15579
    333.34758       0.03079
    333.35368      -0.21921
    333.35979       0.90579
    333.36589       0.15579
    333.37199       0.40579
    333.37810      -0.34421
    333.38420       0.65579
    333.39031       1.40579
    333.39641       0.65579
    333.40251       0.40579
    333.40862      -0.46921
    333.41472       0.03079
    333.42083      -0.59421
    333.42693       0.03079
    333.43304       1.03079
    333.43914       0.15579
    333.44524       0.53079
    333.45135      -0.34421
    333.45745       0.40579
    333.46356      -0.21921
    333.46966       0.40579
    333.47577       0.78079
    333.48187      -0.09421
    333.48797       0.65579
    333.49408       0.15579
    333.50018       1.53079
    333.50629      -0.59421
    333.51239       2.15579
    333.51850       1.03079
    333.52460       1.15579
    333.53070       2.28079
    333.53681      -0.59421
    333.54291       0.65579
    333.54902      -0.96921
    333.55512       0.90579
    333.56123       0.40579
    333.56733      -0.09421
    333.57343       0.53079
    333.57954       2.15579
    333.58564       0.65579
    333.59175       1.28079
    333.59785      -0.34421
    333.60396      -0.71921
    333.61006      -0.59421
    333.61616      -0.84421
    333.62227       2.15579
    333.62837      -0.46921
    333.63448       1.40579
    333.64058       0.03079
    333.64669       0.40579
    333.65279       1.53079
    333.65889      -0.71921
    333.66500       1.53079
    333.67110       0.03079
    333.67721       0.15579
    333.68331       0.53079
    333.68942       0.03079
    333.69552       0.90579
    333.70162       1.03079
    333.70773       0.03079
    333.71383       1.40579
    333.71994      -0.59421
    333.72604       1.28079
    333.73215      -0.71921
    333.73825      -0.84421
    333.74435      -0.21921
    333.75046      -1.84421
    333.75656       1.40579
    333.76267      -0.59421
    333.76877       0.53079
    333.77487       0.78079
    333.78098       0.53079
    333.78708       1.40579
    333.79319      -0.59421
    333.79929       0.03079
    333.80540       0.03079
    333.81150       0.15579
    333.81760      -0.09421
    333.82371      -0.96921
    333.82981       0.90579
    333.83592      -0.59421
    333.84202       0.03079
    333.84813       1.78079
    333.85423      -0.46921
    333.86033       1.53079
    333.86644       0.53079
    333.87254      -0.34421
    333.87865      -0.34421
    333.88475       0.78079
    333.89086      -1.09421
    333.89696       0.90579
    333.90306       1.28079
    333.90917      -0.84421
    333.91527      -0.96921
    333.92138       0.15579
    333.92748       0.53079
    333.93359      -0.09421
    333.93969       1.90579
    333.94579      -0.21921
    333.95190      -0.09421
    333.95800      -0.09421
    333.96411       1.03079
    333.97021       1.03079
    333.97632      -0.34421
    333.98242       1.53079
    333.98852       0.40579
    333.99463       1.15579
    334.00073       0.53079
    334.00684       0.65579
    334.01294      -0.46921
    334.01905       0.40579
    334.02515       0.28079
    334.03125      -0.34421
    334.03736       0.90579
    334.04346      -0.84421
    334.04957       0.78079
    334.05567      -0.96921
    334.06178      -1.09421
    334.06788       2.28079
    334.07398      -1.71921
    334.08009       1.78079
    334.08619       0.40579
    334.09230      -0.84421
    334.09840       1.15579
    334.10450      -0.21921
    334.11061       1.03079
    334.11671      -0.21921
    334.12282       0.15579
    334.12892       1.03079
    334.13503       0.28079
    334.14113      -0.71921
    334.14723      -0.21921
    334.15334      -0.84421
    334.15944      -0.09421
    334.16555      -0.59421
    334.17165       1.78079
    334.17776      -0.59421
    334.18386      -0.09421
    334.18996       1.90579
    334.19607      -1.09421
    334.20217       2.28079
    334.20828      -0.46921
    334.21438       0.15579
    334.22049       0.40579
    334.22659      -0.84421
    334.23269       0.53079
    334.23880      -2.21921
    334.24490       1.65579
    334.25101       0.03079
    334.25711      -1.09421
    334.26322      -0.34421
    334.26932       1.03079
    334.27542      -0.34421
    334.28153       1.40579
    334.28763      -0.34421
    334.29374       1.65579
    334.29984      -0.84421
    334.30595       0.28079
    334.31205       1.28079
    334.31815      -0.71921
    334.32426       1.15579
    334.33036       0.53079
    334.33647       1.15579
    334.34257       0.03079
    334.34868       0.40579
    334.35478       0.15579
    334.36088      -1.21921
    334.36699      -1.21921
    334.37309      -0.46921
    334.37920       0.65579
    334.38530      -1.09421
    334.39141       0.40579
    334.39751       0.40579
    334.40361      -1.09421
    334.40972      -0.71921
    334.41582       0.65579
    334.42193       1.28079
    334.42803       0.40579
    334.43414       0.65579
    334.44024       0.90579
    334.44634       0.28079
    334.45245       0.15579
    334.45855       0.65579
    334.46466       0.15579
    334.47076       1.40579
    334.47686      -1.59421
    334.48297       1.65579
    334.48907      -0.59421
    334.49518       0.53079
    334.50128      -0.59421
    334.50739       0.40579
    334.51349      -0.59421
    334.51959      -0.84421
    334.52570       0.03079
    334.53180      -0.09421
    334.53791      -0.96921
    334.54401       0.78079
    334.55012      -1.46921
    334.55622       1.15579
    334.56232       2.28079
    334.56843       1.28079
    334.57453       0.65579
    334.58064      -0.84421
    334.58674       2.03079
    334.59285      -0.21921
    334.59895       0.53079
    334.60505      -0.09421
    334.61116      -0.46921
    334.61726       0.78079
    334.62337      -0.46921
    334.62947       1.28079
    334.63558      -0.09421
    334.64168      -2.09421
    334.64778       1.65579
    334.65389       0.15579
    334.65999      -0.09421
    334.66610      -0.09421
    334.67220       0.40579
    334.67831       1.15579
    334.68441       0.65579
    334.69051       0.65579
    334.69662       0.40579
    334.70272       0.15579
    334.70883      -0.96921
    334.71493      -0.09421
    334.72104      -0.21921
    334.72714       0.90579
    334.73324       0.53079
    334.73935       0.65579
    334.74545      -0.59421
    334.75156      -0.84421
    334.75766      -0.84421
    334.76377      -1.59421
    334.76987       1.90579
    334.77597      -1.21921
    334.78208      -0.21921
    334.78818      -0.34421
    334.79429       0.03079
    334.80039       2.15579
    334.80649      -0.84421
    334.81260       0.28079
    334.81870      -1.09421
    334.82481       0.03079
    334.83091       1.53079
    334.83702       0.28079
    334.84312       2.28079
    334.84922       0.15579
    334.85533       1.28079
    334.86143       1.78079
    334.86754      -0.84421
    334.87364      -0.96921
    334.87975      -0.59421
    334.88585       1.65579
    334.89195       0.78079
    334.89806      -0.09421
    334.90416      -0.46921
    334.91027      -0.71921
    334.91637      -0.34421
    334.92248      -0.09421
    334.92858      -0.09421
    334.93468      -0.84421
    334.94079      -0.96921
    334.94689       0.78079
    334.95300       0.28079
    334.95910       1.28079
    334.96521      -0.09421
    334.97131       0.53079
    334.97741       0.78079
    334.98352      -1.96921
    334.98962       0.78079
    334.99573      -0.46921
    335.00183       2.53079
    335.00794      -0.46921
    335.01404       0.15579
    335.02014       1.65579
    335.02625      -0.34421
    335.03235       0.65579
    335.03846      -0.21921
    335.04456      -0.21921
    335.05067       1.03079
    335.05677      -0.71921
    335.06287       0.65579
    335.06898      -1.46921
    335.07508      -0.34421
    335.08119       0.65579
    335.08729       0.40579
    335.09340       0.53079
    335.09950       0.15579
    335.10560      -0.96921
    335.11171      -0.09421
    335.11781      -1.46921
    335.12392       1.28079
    335.13002       0.40579
    335.13613       1.15579
    335.14223       1.28079
    335.14833      -1.59421
    335.15444       2.78079
    335.16054      -0.71921
    335.16665       1.53079
    335.17275       1.03079
    335.17885       0.03079
    335.18496      -1.46921
    335.19106       2.03079
    335.19717       0.40579
    335.20327       1.28079
    335.20938       0.28079
    335.21548       0.65579
    335.22158      -0.71921
    335.22769       2.28079
    335.23379       1.40579
    335.23990      -0.59421
    335.24600       0.53079
    335.25211       1.03079
    335.25821       0.90579
    335.26431      -1.84421
    335.27042       0.03079
    335.27652      -0.46921
    335.28263      -1.46921
    335.28873       1.15579
    335.29484       2.28079
    335.30094      -0.46921
    335.30704       0.78079
    335.31315       0.28079
    335.31925       0.90579
    335.32536       1.78079
    335.33146      -1.21921
    335.33757       0.15579
    335.34367       0.15579
    335.34977      -0.09421
    335.35588       0.28079
    335.36198       0.03079
    335.36809       0.78079
    335.37419       0.65579
    335.38030       1.40579
    335.38640      -0.46921
    335.39250       1.40579
    335.39861      -0.46921
    335.40471      -1.59421
    335.41082      -1.09421
    335.41692      -0.21921
    335.42303      -0.34421
    335.42913       0.90579
    335.43523       0.65579
    335.44134      -0.71921
    335.44744       1.40579
    335.45355      -0.34421
    335.45965       1.03079
    335.46576       1.40579
    335.47186      -0.96921
    335.47796      -0.09421
    335.48407      -0.46921
    335.49017       1.15579
    335.49628       1.53079
    335.50238       1.03079
    335.50848       0.65579
    335.51459      -0.34421
    335.52069       0.15579
    335.52680       0.15579
    335.53290      -0.21921
    335.53901       1.28079
    335.54511      -0.46921
    335.55121      -0.34421
    335.55732      -1.34421
    335.56342       0.28079
    335.56953       1.03079
    335.57563      -0.46921
    335.58174       0.78079
    335.58784       0.40579
    335.59394      -0.59421
    335.60005       0.40579
    335.60615       0.40579
    335.61226       0.03079
    335.61836       0.65579
    335.62447      -0.84421
    335.63057       0.40579
    335.63667       0.15579
    335.64278      -0.96921
    335.64888       0.65579
    335.65499      -0.59421
    335.66109       0.78079
    335.66720       0.78079
    335.67330       1.15579
    335.67940       1.15579
    335.68551      -1.46921
    335.69161       1.28079
    335.69772      -0.71921
    335.70382       1.15579
    335.70993      -1.71921
    335.71603      -1.09421
    335.72213       2.40579
    335.72824      -0.46921
    335.73434       0.65579
    335.74045       0.03079
    335.74655       0.90579
    335.75266      -0.84421
    335.75876      -1.21921
    335.76486       0.28079
    335.77097      -1.21921
    335.77707       0.03079
    335.78318      -0.59421
    335.78928      -0.71921
    335.79539       2.03079
    335.80149       1.03079
    335.80759      -0.21921
    335.81370      -0.21921
    335.81980       0.03079
    335.82591       1.03079
    335.83201      -0.96921
    335.83812       0.65579
    335.84422      -0.46921
    335.85032      -0.71921
    335.85643       1.15579
    335.86253       0.28079
    335.86864       1.15579
    335.87474       0.40579
    335.88084       0.90579
    335.88695       0.15579
    335.89305       1.03079
    335.89916      -0.34421
    335.90526       0.53079
    335.91137       1.28079
    335.91747       0.78079
    335.92357       0.78079
    335.92968      -0.84421
    335.93578       1.28079
    335.94189       1.28079
    335.94799       0.03079
    335.95410       0.28079
    335.96020       0.90579
    335.96630       0.90579
    335.97241       0.53079
    335.97851       0.53079
    335.98462      -0.71921
    335.99072      -0.84421
    335.99683       0.78079
    336.00293       0.78079
    336.00903      -0.34421
    336.01514       1.65579
    336.02124      -1.34421
    336.02735      -0.96921
    336.03345       0.28079
    336.03956      -0.46921
    336.04566       1.28079
    336.05176      -1.34421
    336.05787       1.53079
    336.06397       0.40579
    336.07008      -1.59421
    336.07618       1.53079
    336.08229      -1.09421
    336.08839      -0.46921
    336.09449      -0.71921
    336.10060      -1.46921
    336.10670       1.65579
    336.11281      -1.59421
    336.11891       1.78079
    336.12502       1.15579
    336.13112       1.03079
    336.13722       0.28079
    336.14333      -0.84421
    336.14943       1.28079
    336.15554       0.03079
    336.16164      -0.71921
    336.16775       0.90579
    336.17385       0.53079
    336.17995       1.15579
    336.18606      -0.96921
    336.19216      -1.59421
    336.19827       1.15579
    336.20437      -2.09421
    336.21047       2.28079
    336.21658       0.28079
    336.22268       0.78079
    336.22879       1.78079
    336.23489      -0.96921
    336.24100       1.28079
    336.24710       1.15579
    336.25320       0.28079
    336.25931      -0.09421
    336.26541      -0.84421
    336.27152       0.03079
    336.27762      -0.71921
    336.28373      -0.34421
    336.28983       0.65579
    336.29593      -0.09421
    336.30204      -0.09421
    336.30814      -1.59421
    336.31425       0.03079
    336.32035      -0.21921
    336.32646       0.15579
    336.33256      -0.34421
    336.33866      -1.46921
    336.34477       1.03079
    336.35087      -0.21921
    336.35698       1.15579
    336.36308       0.78079
    336.36919       2.53079
    336.37529      -0.71921
    336.38139      -0.59421
    336.38750      -0.34421
    336.39360       0.15579
    336.39971      -0.96921
    336.40581       0.90579
    336.41192       0.53079
    336.41802       0.90579
    336.42412       0.28079
    336.43023       1.53079
    336.43633      -1.59421
    336.44244       0.53079
    336.44854       0.03079
    336.45465      -0.21921
    336.46075       0.65579
    336.46685      -1.34421
    336.47296       0.40579
    336.47906       0.90579
    336.48517       0.15579
    336.49127      -0.71921
    336.49738      -0.71921
    336.50348      -0.21921
    336.50958      -0.96921
    336.51569       0.15579
    336.52179       0.03079
    336.52790      -0.84421
    336.53400       1.40579
    336.54010      -0.21921
    336.54621       0.03079
    336.55231      -0.46921
    336.55842      -1.34421
    336.56452      -1.59421
    336.57063       2.03079
    336.57673      -0.21921
    336.58283       0.78079
    336.58894      -0.46921
    336.59504      -0.71921
    336.60115      -0.59421
    336.60725       0.15579
    336.61336       0.40579
    336.61946      -0.09421
    336.62556       0.78079
    336.63167       0.40579
    336.63777      -0.59421
    336.64388       0.03079
    336.64998      -1.21921
    336.65609       0.53079
    336.66219       0.03079
    336.66829       0.28079
    336.67440      -0.09421
    336.68050      -0.46921
    336.68661       1.28079
    336.69271      -0.21921
    336.69882       0.28079
    336.70492      -0.09421
    336.71102      -0.96921
    336.71713       0.65579
    336.72323       0.28079
    336.72934       1.03079
    336.73544       1.28079
    336.74155      -3.09421
    336.74765       1.28079
    336.75375      -0.34421
    336.75986       0.15579
    336.76596       0.53079
    336.77207       0.40579
    336.77817       1.78079
    336.78428       0.28079
    336.79038      -0.46921
    336.79648       0.15579
    336.80259      -0.71921
    336.80869       1.03079
    336.81480      -2.21921
    336.82090       1.28079
    336.82701      -0.09421
    336.83311      -0.59421
    336.83921       1.15579
    336.84532      -0.34421
    336.85142      -0.09421
    336.85753       2.40579
    336.86363       0.65579
    336.86974       0.40579
    336.87584      -0.96921
    336.88194       0.28079
    336.88805       0.53079
    336.89415       0.03079
    336.90026       0.65579
    336.90636      -0.21921
    336.91246       0.03079
    336.91857      -1.21921
    336.92467       0.78079
    336.93078       0.40579
    336.93688      -0.71921
    336.94299       1.15579
    336.94909       0.78079
    336.95519      -0.59421
    336.96130       0.15579
    336.96740       0.28079
    336.97351      -1.34421
    336.97961       1.03079
    336.98572       0.40579
    336.99182       0.15579
    336.99792       1.78079
    337.00403      -1.34421
    337.01013       0.65579
    337.01624      -0.34421
    337.02234       0.28079
    337.02845       0.65579
    337.03455       0.65579
    337.04065      -0.34421
    337.04676       1.28079
    337.05286      -0.46921
    337.05897       1.15579
    337.06507       0.40579
    337.07118       1.15579
    337.07728      -0.09421
    337.08338       0.03079
    337.08949      -1.21921
    337.09559      -0.71921
[truncated: 27,132,389 more chars]
