# Supplementary material for: Solvent Controlled Generation of Spin Active Polarons in Two-Dimensional Material under UV Light Irradiation
Source: J Am Chem Soc. 2024 May 2;146(22):15010–8. doi: 10.1021/jacs.3c13296 (PMC11157526; doi:10.1021/jacs.3c13296)
Supplement: Supplementary file 1 — ja3c13296_si_001.zip [file ja3c13296_si_001.zip › Data_archive/Finite-size-models-xyz-coordinates/ovalene-allF-ACE.txt]

wB97XD/6-31++G(d,p) 
SCF=(conver=8,novaracc) integral=(grid=ultrafine) CPHF=(grid=fine) 
SCRF=(SMD,solvent=acetone)

78
symmetry cs
C        1.496022000     -0.191559000      3.874253000
C       -1.496005000      0.191737000      3.874229000
C       -2.977069000     -0.288188000      1.291273000
C        1.498607000     -0.192672000     -1.291119000
C       -3.730880000      0.112264000      0.000000000
H       -4.684705000     -0.423759000      0.000000000
C       -2.977069000     -0.288188000     -1.291273000
C        2.977938000      0.242626000      3.869468000
H        3.467442000     -0.271846000      4.700634000
C        3.726847000     -0.123070000      2.580017000
H        4.682708000      0.407546000      2.577583000
C       -0.741638000     -0.242741000     -2.585818000
C        0.741665000      0.242788000     -2.585792000
C        2.977105000      0.287990000     -1.291262000
C        3.730879000     -0.112560000      0.000000000
H        4.684762000      0.423361000      0.000000000
C       -3.726852000      0.122887000      2.580004000
H       -4.682632000     -0.407875000      2.577634000
C       -2.977893000     -0.242540000      3.869510000
H       -3.467425000      0.272034000      4.700597000
C       -0.740737000     -0.200779000      5.162765000
H       -1.232594000      0.313492000      5.992945000
C        0.740767000      0.201163000      5.162732000
H        1.232628000     -0.312981000      5.992989000
C        2.977105000      0.287990000      1.291262000
F        1.545509000     -1.577667000      3.915953000
F       -3.986251000      1.463773000      0.000000000
F       -3.982248000      1.480310000      2.612050000
F       -1.545570000      1.577847000      3.915755000
F        0.811524000      1.562968000      5.391226000
F        3.104172000      1.604769000      4.067676000
F        2.999097000      1.672205000      1.319834000
F        2.999097000      1.672205000     -1.319834000
F        0.729113000      1.619228000     -2.621675000
F        3.982006000     -1.480534000      2.612224000
F        3.986091000     -1.464098000      0.000000000
F        1.562988000     -1.566938000     -1.293901000
F       -0.729067000     -1.619177000     -2.621864000
F       -2.998976000     -1.672403000     -1.319903000
F       -2.998976000     -1.672403000      1.319903000
F       -3.104028000     -1.604656000      4.067966000
F       -0.811496000     -1.562549000      5.391472000
C        0.741665000      0.242788000      2.585792000
C       -0.741638000     -0.242741000      2.585818000
C       -0.738916000     -0.252323000      0.000000000
C       -1.498599000      0.192562000      1.291097000
F       -0.729067000     -1.619177000      2.621864000
F       -0.707847000     -1.624060000      0.000000000
F       -1.563063000      1.566826000      1.293735000
F        0.729113000      1.619228000      2.621675000
C       -3.726852000      0.122887000     -2.580004000
H       -4.682632000     -0.407875000     -2.577634000
C       -2.977893000     -0.242540000     -3.869510000
F       -3.982248000      1.480310000     -2.612050000
F       -3.104028000     -1.604656000     -4.067966000
C        1.496022000     -0.191559000     -3.874253000
C        3.726847000     -0.123070000     -2.580017000
H        4.682708000      0.407546000     -2.577583000
C        0.740767000      0.201163000     -5.162732000
C       -0.740737000     -0.200779000     -5.162765000
C        2.977938000      0.242626000     -3.869468000
F        1.545509000     -1.577667000     -3.915953000
F       -0.811496000     -1.562549000     -5.391472000
F        3.982006000     -1.480534000     -2.612224000
F        3.104172000      1.604769000     -4.067676000
F        0.811524000      1.562968000     -5.391226000
C       -1.498599000      0.192562000     -1.291097000
F       -1.563063000      1.566826000     -1.293735000
H       -3.467425000      0.272034000     -4.700597000
H       -1.232594000      0.313492000     -5.992945000
H        1.232628000     -0.312981000     -5.992989000
H        3.467442000     -0.271846000     -4.700634000
C       -1.496005000      0.191737000     -3.874229000
C        1.498607000     -0.192672000      1.291119000
F        1.562988000     -1.566938000      1.293901000
F       -1.545570000      1.577847000     -3.915755000
C        0.738931000      0.252175000      0.000000000
F        0.707833000      1.623911000      0.000000000
