# Supplementary material for: Solvent Controlled Generation of Spin Active Polarons in Two-Dimensional Material under UV Light Irradiation
Source: J Am Chem Soc. 2024 May 2;146(22):15010–8. doi: 10.1021/jacs.3c13296 (PMC11157526; doi:10.1021/jacs.3c13296)
Supplement: Supplementary file 1 — ja3c13296_si_001.zip [file ja3c13296_si_001.zip › Data_archive/Finite-size-models-xyz-coordinates/ovalene-allF-ACE-expl.txt]

wB97XD/6-31++G(d,p) 
SCF=(conver=8,novaracc) integral=(grid=ultrafine) CPHF=(grid=fine) 
SCRF=(SMD,solvent=acetone)

88
symmetry c1
C        4.020205000      1.473659000     -0.141528000
C        3.945342000     -1.532553000      0.088793000
C        1.376408000     -2.938553000     -0.630567000
C       -1.131049000      1.579002000     -0.491664000
C        0.047855000     -3.682855000     -0.354293000
H        0.070188000     -4.613051000     -0.930417000
C       -1.198079000     -2.886203000     -0.811503000
C        4.010999000      2.931044000      0.369288000
H        4.884055000      3.428046000     -0.062560000
C        2.762064000      3.724646000     -0.040975000
H        2.738469000      4.649510000      0.541945000
C       -2.455336000     -0.629328000     -0.745865000
C       -2.463849000      0.826685000     -0.183870000
C       -1.139609000      3.031414000      0.062694000
C        0.188026000      3.778288000     -0.211646000
H        0.165873000      4.705293000      0.369632000
C        2.621041000     -3.731407000     -0.167849000
H        2.638374000     -4.662979000     -0.739922000
C        3.944110000     -2.992315000     -0.413650000
H        4.733161000     -3.520216000      0.128418000
C        5.268017000     -0.784762000     -0.186742000
H        6.058630000     -1.318339000      0.347885000
C        5.267670000      0.673562000      0.292522000
H        6.137857000      1.173952000     -0.141229000
C        1.435686000      2.980343000      0.238982000
F        4.152998000      1.593055000     -1.517207000
F       -0.052029000     -3.995215000      0.981415000
F        2.556714000     -4.046527000      1.175798000
F        3.895996000     -1.646073000      1.470990000
F        5.408489000      0.668702000      1.667953000
F        4.117392000      2.982526000      1.746441000
F        1.367551000      2.932645000      1.621312000
F       -1.261205000      2.985799000      1.441262000
F       -2.591354000      0.744354000      1.184306000
F        2.890688000      4.054008000     -1.376356000
F        0.285721000      4.098213000     -1.545623000
F       -1.038518000      1.712040000     -1.858054000
F       -2.395192000     -0.546775000     -2.119024000
F       -1.126176000     -2.843463000     -2.193639000
F        1.500483000     -2.899389000     -2.009040000
F        4.227450000     -3.058558000     -1.764978000
F        5.574872000     -0.789248000     -1.534770000
C        2.693309000      0.724375000      0.166951000
C        2.701387000     -0.733069000     -0.391801000
C        0.124000000     -0.678292000     -0.577295000
C        1.368267000     -1.483887000     -0.082464000
F        2.829954000     -0.653927000     -1.760395000
F        0.221467000     -0.580267000     -1.942222000
F        1.276239000     -1.612478000      1.283828000
F        2.634847000      0.644011000      1.540443000
C       -2.525070000     -3.629385000     -0.532120000
H       -2.500274000     -4.555849000     -1.112463000
C       -3.772516000     -2.836310000     -0.947541000
F       -2.656228000     -3.954654000      0.803815000
F       -3.875320000     -2.889017000     -2.325069000
C       -3.708472000      1.627138000     -0.659843000
C       -2.385533000      3.825569000     -0.393884000
H       -2.402654000      4.754210000      0.182982000
C       -5.030474000      0.877509000     -0.386130000
C       -5.029378000     -0.578961000     -0.870988000
C       -3.707486000      3.084198000     -0.149417000
F       -3.660438000      1.747604000     -2.041371000
F       -5.168818000     -0.569145000     -2.246645000
F       -2.323132000      4.147413000     -1.735920000
F       -3.987527000      3.143273000      1.202964000
F       -5.336309000      0.877200000      0.961921000
C       -1.207342000     -1.432356000     -0.260904000
F       -1.306296000     -1.562447000      1.104429000
H       -4.646872000     -3.332522000     -0.517515000
H       -5.899692000     -1.081319000     -0.439850000
H       -5.821385000      1.412882000     -0.918559000
H       -4.498110000      3.614349000     -0.686994000
C       -3.781917000     -1.378962000     -0.437990000
C        1.444792000      1.528081000     -0.316967000
F        1.544513000      1.662465000     -1.682496000
F       -3.913429000     -1.498027000      0.936736000
C        0.114089000      0.772872000     -0.001347000
F        0.023054000      0.675533000      1.364670000
C       -2.004184000     -0.796943000      4.413003000
O       -3.136300000     -1.255629000      4.447213000
C       -1.746917000      0.686068000      4.449416000
H       -1.210282000      0.984718000      3.544192000
H       -2.682334000      1.242995000      4.524843000
H       -1.096953000      0.925858000      5.298812000
C       -0.791697000     -1.691003000      4.368445000
H       -0.382015000     -1.757352000      5.384388000
H       -1.060312000     -2.692969000      4.029194000
H       -0.009548000     -1.268694000      3.732724000
