# Supplementary material for: Solvent Controlled Generation of Spin Active Polarons in Two-Dimensional Material under UV Light Irradiation
Source: J Am Chem Soc. 2024 May 2;146(22):15010–8. doi: 10.1021/jacs.3c13296 (PMC11157526; doi:10.1021/jacs.3c13296)
Supplement: Supplementary file 1 — ja3c13296_si_001.zip [file ja3c13296_si_001.zip › Data_archive/Finite-size-models-xyz-coordinates/ovalene-allF-BEN.txt]

wB97XD/6-31++G(d,p) 
SCF=(conver=8,novaracc) integral=(grid=ultrafine) CPHF=(grid=fine) 
SCRF=(SMD,solvent=benzene)

78
symmetry cs
C       -1.491540000      0.199599000      3.865254000
C        1.491521000     -0.199971000      3.865187000
C        2.968419000      0.292243000      1.289356000
C       -1.495231000      0.192911000     -1.288768000
C        3.723286000     -0.100885000      0.000000000
H        4.667375000      0.453552000      0.000000000
C        2.968419000      0.292243000     -1.289356000
C       -2.970420000     -0.231880000      3.863482000
H       -3.461087000      0.300373000      4.683601000
C       -3.719359000      0.119486000      2.573382000
H       -4.666866000     -0.427403000      2.578678000
C        0.740338000      0.240766000     -2.581276000
C       -0.740387000     -0.240830000     -2.581220000
C       -2.968506000     -0.291784000     -1.289317000
C       -3.723283000      0.101618000      0.000000000
H       -4.667539000     -0.452535000      0.000000000
C        3.719352000     -0.119140000      2.573337000
H        4.666728000      0.427976000      2.578770000
C        2.970343000      0.231699000      3.863547000
H        3.461078000     -0.300749000      4.683498000
C        0.741251000      0.192490000      5.152366000
H        1.222490000     -0.340449000      5.977916000
C       -0.741295000     -0.193357000      5.152292000
H       -1.222536000      0.339272000      5.978039000
C       -2.968506000     -0.291784000      1.289317000
F       -1.539977000      1.585610000      3.910242000
F        4.002855000     -1.445365000      0.000000000
F        3.994092000     -1.471119000      2.600791000
F        1.540134000     -1.585989000      3.909729000
F       -0.828082000     -1.549676000      5.396044000
F       -3.103154000     -1.588547000      4.082221000
F       -2.992256000     -1.676623000      1.321897000
F       -2.992256000     -1.676623000     -1.321897000
F       -0.732166000     -1.617237000     -2.625030000
F       -3.993745000      1.471530000      2.601206000
F       -4.002406000      1.446190000      0.000000000
F       -1.566608000      1.567046000     -1.294510000
F        0.732108000      1.617162000     -2.625431000
F        2.991965000      1.677079000     -1.322173000
F        2.991965000      1.677079000      1.322173000
F        3.102881000      1.588310000      4.082742000
F        0.828037000      1.548715000      5.396638000
C       -0.740387000     -0.240830000      2.581220000
C        0.740338000      0.240766000      2.581276000
C        0.737481000      0.251158000      0.000000000
C        1.495218000     -0.192671000      1.288740000
F        0.732108000      1.617162000      2.625431000
F        0.709298000      1.623973000      0.000000000
F        1.566814000     -1.566796000      1.294292000
F       -0.732166000     -1.617237000      2.625030000
C        3.719352000     -0.119140000     -2.573337000
H        4.666728000      0.427976000     -2.578770000
C        2.970343000      0.231699000     -3.863547000
F        3.994092000     -1.471119000     -2.600791000
F        3.102881000      1.588310000     -4.082742000
C       -1.491540000      0.199599000     -3.865254000
C       -3.719359000      0.119486000     -2.573382000
H       -4.666866000     -0.427403000     -2.578678000
C       -0.741295000     -0.193357000     -5.152292000
C        0.741251000      0.192490000     -5.152366000
C       -2.970420000     -0.231880000     -3.863482000
F       -1.539977000      1.585610000     -3.910242000
F        0.828037000      1.548715000     -5.396638000
F       -3.993745000      1.471530000     -2.601206000
F       -3.103154000     -1.588547000     -4.082221000
F       -0.828082000     -1.549676000     -5.396044000
C        1.495218000     -0.192671000     -1.288740000
F        1.566814000     -1.566796000     -1.294292000
H        3.461078000     -0.300749000     -4.683498000
H        1.222490000     -0.340449000     -5.977916000
H       -1.222536000      0.339272000     -5.978039000
H       -3.461087000      0.300373000     -4.683601000
C        1.491521000     -0.199971000     -3.865187000
C       -1.495231000      0.192911000      1.288768000
F       -1.566608000      1.567046000      1.294510000
F        1.540134000     -1.585989000     -3.909729000
C       -0.737527000     -0.250891000      0.000000000
F       -0.709342000     -1.623705000      0.000000000
