# Supplementary material for: Solvent Controlled Generation of Spin Active Polarons in Two-Dimensional Material under UV Light Irradiation
Source: J Am Chem Soc. 2024 May 2;146(22):15010–8. doi: 10.1021/jacs.3c13296 (PMC11157526; doi:10.1021/jacs.3c13296)
Supplement: Supplementary file 1 — ja3c13296_si_001.zip [file ja3c13296_si_001.zip › Data_archive/Finite-size-models-xyz-coordinates/ovalene-allF-BEN-expl.txt]

wB97XD/6-31++G(d,p) 
SCF=(conver=8,novaracc) integral=(grid=ultrafine) CPHF=(grid=fine) 
SCRF=(SMD,solvent=benzene)

90
symmetry c1
C        3.832929000      1.686424000     -0.379172000
C        3.853362000     -1.323186000     -0.377628000
C        1.286865000     -2.747467000     -1.066984000
C       -1.327007000      1.646839000     -0.329236000
C        0.004211000     -3.560981000     -0.773480000
H        0.006731000     -4.413545000     -1.461831000
C       -1.296894000     -2.767729000     -1.045344000
C        3.825325000      3.099003000      0.243360000
H        4.635916000      3.658438000     -0.234121000
C        2.523954000      3.879387000      0.004335000
H        2.526371000      4.743407000      0.676424000
C       -2.603989000     -0.576027000     -0.669923000
C       -2.606856000      0.823942000      0.018831000
C       -1.331232000      3.038139000      0.363203000
C       -0.052832000      3.856190000      0.056390000
H       -0.052476000      4.716517000      0.735002000
C        2.576980000     -3.536781000     -0.740547000
H        2.591071000     -4.406606000     -1.404495000
C        3.865426000     -2.738291000     -0.993599000
H        4.690247000     -3.283530000     -0.524541000
C        5.138958000     -0.520393000     -0.671138000
H        5.965875000     -1.063420000     -0.202869000
C        5.128625000      0.899558000     -0.085832000
H        5.949262000      1.455601000     -0.549641000
C        1.249364000      3.064372000      0.327276000
F        3.874634000      1.915365000     -1.744505000
F        0.020663000     -4.041579000      0.510165000
F        2.608456000     -3.986926000      0.562828000
F        3.899951000     -1.541573000      0.988595000
F        5.373351000      0.803540000      1.267156000
F        4.062165000      3.060513000      1.600572000
F        1.303687000      2.902979000      1.699894000
F       -1.342781000      2.870713000      1.735950000
F       -2.627307000      0.624166000      1.378141000
F        2.537219000      4.338345000     -1.293824000
F       -0.074124000      4.317787000     -1.233787000
F       -1.353786000      1.913165000     -1.675824000
F       -2.673850000     -0.375475000     -2.027554000
F       -1.353919000     -2.608690000     -2.417400000
F        1.322413000     -2.602051000     -2.441117000
F        4.087303000     -2.702737000     -2.353155000
F        5.388904000     -0.426715000     -2.023100000
C        2.554619000      0.872693000     -0.039918000
C        2.563230000     -0.531356000     -0.722841000
C       -0.021125000     -0.544931000     -0.724491000
C        1.273959000     -1.346271000     -0.394052000
F        2.605311000     -0.338531000     -2.082504000
F       -0.039982000     -0.325464000     -2.076796000
F        1.268243000     -1.601284000      0.950676000
F        2.602272000      0.677680000      1.319619000
C       -2.569561000     -3.582881000     -0.713489000
H       -2.576341000     -4.445789000     -1.387164000
C       -3.873979000     -2.804181000     -0.940187000
F       -2.573757000     -4.044617000      0.584182000
F       -4.120450000     -2.761067000     -2.294966000
C       -3.905696000      1.617883000     -0.292063000
C       -2.629004000      3.830857000      0.080423000
H       -2.630508000      4.688481000      0.760581000
C       -5.182547000      0.806944000      0.016230000
C       -5.178131000     -0.609342000     -0.577362000
C       -3.910673000      3.025549000      0.342774000
F       -3.975633000      1.859492000     -1.654029000
F       -5.449722000     -0.508736000     -1.924520000
F       -2.680579000      4.302884000     -1.212236000
F       -4.116334000      2.974483000      1.704377000
F       -5.408132000      0.702683000      1.371716000
C       -1.297492000     -1.371832000     -0.364328000
F       -1.274972000     -1.632531000      0.981909000
H       -4.681083000     -3.366643000     -0.460499000
H       -5.988284000     -1.170758000     -0.101742000
H       -6.019436000      1.350466000     -0.433453000
H       -4.741975000      3.573959000     -0.111201000
C       -3.875475000     -1.393718000     -0.311405000
C        1.253092000      1.671058000     -0.361425000
F        1.241680000      1.935283000     -1.708702000
F       -3.895193000     -1.627991000      1.053608000
C       -0.025795000      0.845058000     -0.012749000
F       -0.008548000      0.623036000      1.337626000
C        1.641921000     -1.500449000      3.890011000
C        1.115766000     -2.777638000      3.698667000
C        0.809972000     -0.452015000      4.278841000
H        1.761666000     -3.575037000      3.342498000
H        1.217672000      0.547389000      4.398540000
C       -0.244932000     -3.005265000      3.901621000
C       -0.551173000     -0.679229000      4.476726000
H       -0.662211000     -3.993492000      3.731259000
H       -1.204531000      0.142088000      4.756043000
C       -1.078214000     -1.956837000      4.289510000
H       -2.141598000     -2.130489000      4.425240000
H        2.693259000     -1.314919000      3.692964000

 Cartesian Forces:  Max     0.002292819 RMS     0.000368615
         Item               Value     Threshold  Converged?
 Maximum Force            0.001023     0.000450     NO 
 RMS     Force            0.000150     0.000300     YES
 Maximum Displacement     0.000102     0.001800     YES
 RMS     Displacement     0.000015     0.001200     YES
 Predicted change in Energy=-4.811295D-08
