# Supplementary material for: Solvent Controlled Generation of Spin Active Polarons in Two-Dimensional Material under UV Light Irradiation
Source: J Am Chem Soc. 2024 May 2;146(22):15010–8. doi: 10.1021/jacs.3c13296 (PMC11157526; doi:10.1021/jacs.3c13296)
Supplement: Supplementary file 1 — ja3c13296_si_001.zip [file ja3c13296_si_001.zip › Data_archive/Finite-size-models-xyz-coordinates/ovalene-allF-CHX.txt]

wB97XD/6-31++G(d,p) 
SCF=(conver=8,novaracc) integral=(grid=ultrafine) CPHF=(grid=fine) 
SCRF=(SMD,solvent=cyclohexane)

78
symmetry cs
C        1.493343000     -0.200344000      3.869795000
C       -1.493365000      0.200060000      3.869844000
C       -2.972333000     -0.293354000      1.291233000
C        1.497231000     -0.194112000     -1.289972000
C       -3.728797000      0.103077000      0.000000000
H       -4.672037000     -0.454477000      0.000000000
C       -2.972333000     -0.293354000     -1.291233000
C        2.975343000      0.233339000      3.869097000
H        3.463289000     -0.302563000      4.689243000
C        3.725204000     -0.122848000      2.576542000
H        4.672257000      0.425989000      2.580191000
C       -0.741283000     -0.242907000     -2.584150000
C        0.741245000      0.242864000     -2.584193000
C        2.972280000      0.293697000     -1.291264000
C        3.728809000     -0.102532000      0.000000000
H        4.671929000      0.455224000      0.000000000
C       -3.725212000      0.123070000      2.576578000
H       -4.672352000     -0.425617000      2.580114000
C       -2.975399000     -0.233512000      3.869046000
H       -3.463303000      0.302226000      4.689323000
C       -0.742423000     -0.196182000      5.159711000
H       -1.225254000      0.338904000      5.983675000
C        0.742388000      0.195557000      5.159762000
H        1.225220000     -0.339742000      5.983587000
C        2.972280000      0.293697000      1.291264000
F        1.542277000     -1.583479000      3.916807000
F       -4.011367000      1.443294000      0.000000000
F       -4.001313000      1.471277000      2.605971000
F       -1.542203000      1.583189000      3.917166000
F        0.827917000      1.547693000      5.408134000
F        3.113430000      1.585721000      4.089777000
F        2.999411000      1.675515000      1.325994000
F        2.999411000      1.675515000     -1.325994000
F        0.733589000      1.615992000     -2.628655000
F        4.001547000     -1.471012000      2.605640000
F        4.011698000     -1.442682000      0.000000000
F        1.569809000     -1.564909000     -1.294363000
F       -0.733640000     -1.616045000     -2.628334000
F       -2.999577000     -1.675177000     -1.325763000
F       -2.999577000     -1.675177000      1.325763000
F       -3.113603000     -1.585940000      4.089368000
F       -0.827952000     -1.548383000      5.407729000
C        0.741245000      0.242864000      2.584193000
C       -0.741283000     -0.242907000      2.584150000
C       -0.738149000     -0.253255000      0.000000000
C       -1.497242000      0.194323000      1.290006000
F       -0.733640000     -1.616045000      2.628334000
F       -0.709167000     -1.622688000      0.000000000
F       -1.569687000      1.565126000      1.294608000
F        0.733589000      1.615992000      2.628655000
C       -3.725212000      0.123070000     -2.576578000
H       -4.672352000     -0.425617000     -2.580114000
C       -2.975399000     -0.233512000     -3.869046000
F       -4.001313000      1.471277000     -2.605971000
F       -3.113603000     -1.585940000     -4.089368000
C        1.493343000     -0.200344000     -3.869795000
C        3.725204000     -0.122848000     -2.576542000
H        4.672257000      0.425989000     -2.580191000
C        0.742388000      0.195557000     -5.159762000
C       -0.742423000     -0.196182000     -5.159711000
C        2.975343000      0.233339000     -3.869097000
F        1.542277000     -1.583479000     -3.916807000
F       -0.827952000     -1.548383000     -5.407729000
F        4.001547000     -1.471012000     -2.605640000
F        3.113430000      1.585721000     -4.089777000
F        0.827917000      1.547693000     -5.408134000
C       -1.497242000      0.194323000     -1.290006000
F       -1.569687000      1.565126000     -1.294608000
H       -3.463303000      0.302226000     -4.689323000
H       -1.225254000      0.338904000     -5.983675000
H        1.225220000     -0.339742000     -5.983587000
H        3.463289000     -0.302563000     -4.689243000
C       -1.493365000      0.200060000     -3.869844000
C        1.497231000     -0.194112000      1.289972000
F        1.569809000     -1.564909000      1.294363000
F       -1.542203000      1.583189000     -3.917166000
C        0.738124000      0.253526000      0.000000000
F        0.709174000      1.622961000      0.000000000
