# Supplementary material for: Solvent Controlled Generation of Spin Active Polarons in Two-Dimensional Material under UV Light Irradiation
Source: J Am Chem Soc. 2024 May 2;146(22):15010–8. doi: 10.1021/jacs.3c13296 (PMC11157526; doi:10.1021/jacs.3c13296)
Supplement: Supplementary file 1 — ja3c13296_si_001.zip [file ja3c13296_si_001.zip › Data_archive/Finite-size-models-xyz-coordinates/ovalene-allF-CHX-expl.txt]

wB97XD/6-31++G(d,p) 
SCF=(conver=8,novaracc) integral=(grid=ultrafine) CPHF=(grid=fine) 
SCRF=(SMD,solvent=cyclohexane)

96
symmetry c1
C        3.861718000      1.657211000     -0.420262000
C        3.864176000     -1.355360000     -0.454936000
C        1.289002000     -2.750639000     -1.162895000
C       -1.297169000      1.652151000     -0.397361000
C       -0.000950000     -3.559700000     -0.882928000
H       -0.001922000     -4.405537000     -1.579870000
C       -1.295970000     -2.755368000     -1.152986000
C        3.862271000      3.060292000      0.224468000
H        4.677125000      3.621725000     -0.243363000
C        2.566117000      3.851711000     -0.006868000
H        2.571167000      4.704463000      0.679750000
C       -2.589689000     -0.557096000     -0.770815000
C       -2.588625000      0.838081000     -0.072078000
C       -1.298490000      3.036930000      0.307373000
C       -0.009787000      3.846877000      0.026322000
H       -0.009212000      4.694695000      0.720913000
C        2.574216000     -3.554706000     -0.854120000
H        2.580397000     -4.412648000     -1.534230000
C        3.867752000     -2.761338000     -1.092863000
H        4.685228000     -3.318512000     -0.624504000
C        5.153763000     -0.555032000     -0.738314000
H        5.976780000     -1.109281000     -0.276135000
C        5.152911000      0.858549000     -0.138185000
H        5.974382000      1.414449000     -0.601160000
C        1.283917000      3.041725000      0.298079000
F        3.905616000      1.906838000     -1.781280000
F        0.004718000     -4.048086000      0.396506000
F        2.598784000     -4.023373000      0.440037000
F        3.907302000     -1.598957000      0.907505000
F        5.404997000      0.749901000      1.211467000
F        4.095742000      3.001554000      1.580415000
F        1.325590000      2.860029000      1.667984000
F       -1.329229000      2.854808000      1.677452000
F       -2.627915000      0.629109000      1.284799000
F        2.587017000      4.330903000     -1.297193000
F       -0.015196000      4.330589000     -1.255068000
F       -1.306859000      1.928909000     -1.741747000
F       -2.643217000     -0.348487000     -2.127461000
F       -1.343823000     -2.582833000     -2.523575000
F        1.325824000     -2.577155000     -2.533849000
F        4.097438000     -2.708053000     -2.449788000
F        5.403614000     -0.446578000     -2.088524000
C        2.577942000      0.846842000     -0.090147000
C        2.578746000     -0.548623000     -0.788313000
C       -0.005898000     -0.547646000     -0.794945000
C        1.285793000     -1.362145000     -0.467397000
F        2.623861000     -0.340408000     -2.145303000
F       -0.012227000     -0.317654000     -2.144871000
F        1.292672000     -1.635917000      0.877674000
F        2.627073000      0.638438000      1.266673000
C       -2.576050000     -3.563420000     -0.834346000
H       -2.583655000     -4.422343000     -1.513229000
C       -3.873760000     -2.774633000     -1.065605000
F       -2.590526000     -4.030384000      0.460583000
F       -4.113523000     -2.723989000     -2.420896000
C       -3.876490000      1.644579000     -0.394613000
C       -2.585359000      3.842868000      0.011605000
H       -2.588824000      4.695141000      0.698785000
C       -5.164306000      0.842190000     -0.107632000
C       -5.163806000     -0.571303000     -0.708193000
C       -3.877656000      3.047412000      0.250636000
F       -3.926954000      1.894546000     -1.755424000
F       -5.419304000     -0.462454000     -2.057352000
F       -2.616037000      4.322951000     -1.278259000
F       -4.102324000      2.987307000      1.608027000
F       -5.411002000      0.733040000      1.243007000
C       -1.292634000     -1.366524000     -0.458117000
F       -1.290449000     -1.639203000      0.887822000
H       -4.685986000     -3.333732000     -0.590427000
H       -5.983382000     -1.128248000     -0.243240000
H       -5.988780000      1.396160000     -0.567638000
H       -4.697239000      3.606550000     -0.211592000
C       -3.870606000     -1.367654000     -0.430122000
C        1.282438000      1.657222000     -0.406856000
F        1.283299000      1.934767000     -1.750908000
F       -3.906214000     -1.609551000      0.932732000
C       -0.004527000      0.837276000     -0.074466000
C        1.373300000     -0.822129000      4.310414000
C        0.156915000     -0.096237000      4.892655000
C       -1.147182000     -0.627852000      4.290003000
C       -1.269041000     -2.144962000      4.455159000
C       -0.046806000     -2.870959000      3.882820000
C        1.258772000     -2.339180000      4.482176000
H        2.294785000     -0.455540000      4.778115000
H        1.448813000     -0.589582000      3.242108000
H        0.242167000      0.981765000      4.712037000
H        0.137011000     -0.237084000      5.983590000
H       -2.008838000     -0.126777000      4.746982000
H       -1.170700000     -0.381401000      3.223824000
H       -2.182438000     -2.502969000      3.965725000
H       -1.364543000     -2.386048000      5.524368000
H       -0.132213000     -3.950224000      4.057694000
H       -0.022807000     -2.729605000      2.795835000
H        2.116617000     -2.835351000      4.013075000
H        1.293452000     -2.586382000      5.553655000
F        0.003802000      0.604929000      1.274467000
