# Supplementary material for: Solvent Controlled Generation of Spin Active Polarons in Two-Dimensional Material under UV Light Irradiation
Source: J Am Chem Soc. 2024 May 2;146(22):15010–8. doi: 10.1021/jacs.3c13296 (PMC11157526; doi:10.1021/jacs.3c13296)
Supplement: Supplementary file 1 — ja3c13296_si_001.zip [file ja3c13296_si_001.zip › Data_archive/Finite-size-models-xyz-coordinates/ovalene-allF-gas.txt]

wB97XD/6-31++G(d,p) 
SCF=(conver=8,novaracc) integral=(grid=ultrafine) CPHF=(grid=fine) 

78
symmetry c1
C        3.867756000     -1.492670000      0.202966000
C        3.867845000      1.492620000     -0.202724000
C        1.291217000      2.970669000      0.294777000
C       -1.289773000     -1.496693000      0.194565000
C        0.000000000      3.727417000     -0.102612000
H        0.000000000      4.666814000      0.463895000
C       -1.291217000      2.970669000      0.294777000
C        3.869855000     -2.975390000     -0.229746000
H        4.684960000     -3.460521000      0.318262000
C        2.575149000     -3.726284000      0.121255000
H        2.579974000     -4.666923000     -0.440377000
C       -2.583628000      0.741178000      0.243369000
C       -2.583661000     -0.741157000     -0.243473000
C       -1.291089000     -2.970629000     -0.295078000
C        0.000000000     -3.727397000      0.102518000
H        0.000000000     -4.666939000     -0.463756000
C        2.575309000      3.726234000     -0.121510000
H        2.580109000      4.666953000      0.439987000
C        3.869965000      2.975401000      0.229819000
H        4.685222000      3.460413000     -0.318093000
C        5.158799000      0.743392000      0.194727000
H        5.980022000      1.223195000     -0.348866000
C        5.158863000     -0.743402000     -0.194062000
H        5.979940000     -1.223136000      0.349812000
C        1.291089000     -2.970629000     -0.295077000
F        3.916359000     -1.542778000      1.584684000
F        0.000000000      4.024503000     -1.436502000
F        2.604356000      4.022420000     -1.462367000
F        3.916846000      1.542630000     -1.584441000
F        5.419555000     -0.835766000     -1.540460000
F        4.105825000     -3.123471000     -1.575454000
F        1.326112000     -3.002543000     -1.675722000
F       -1.326111000     -3.002543000     -1.675723000
F       -2.631090000     -0.735296000     -1.615111000
F        2.604050000     -4.022611000      1.462062000
F       -0.000001000     -4.023872000      1.436491000
F       -1.295323000     -1.571937000      1.564114000
F       -2.630597000      0.735322000      1.615057000
F       -1.326504000      3.002488000      1.675432000
F        1.326504000      3.002488000      1.675432000
F        4.105579000      3.123591000      1.575530000
F        5.418913000      0.835808000      1.541213000
C        2.583661000     -0.741157000     -0.243473000
C        2.583628000      0.741178000      0.243369000
C        0.000000000      0.737901000      0.253623000
C        1.289874000      1.496740000     -0.194953000
F        2.630598000      0.735323000      1.615057000
F        0.000000000      0.709596000      1.622132000
F        1.295766000      1.571893000     -1.564381000
F        2.631090000     -0.735297000     -1.615111000
C       -2.575309000      3.726234000     -0.121509000
H       -2.580109000      4.666953000      0.439990000
C       -3.869965000      2.975401000      0.229818000
F       -2.604356000      4.022422000     -1.462365000
F       -4.105582000      3.123591000      1.575529000
C       -3.867756000     -1.492669000      0.202966000
C       -2.575149000     -3.726284000      0.121254000
H       -2.579974000     -4.666922000     -0.440379000
C       -5.158863000     -0.743402000     -0.194062000
C       -5.158799000      0.743393000      0.194728000
C       -3.869855000     -2.975390000     -0.229746000
F       -3.916360000     -1.542777000      1.584684000
F       -5.418911000      0.835808000      1.541214000
F       -2.604050000     -4.022613000      1.462061000
F       -4.105828000     -3.123471000     -1.575453000
F       -5.419555000     -0.835765000     -1.540460000
C       -1.289874000      1.496740000     -0.194953000
F       -1.295766000      1.571892000     -1.564381000
H       -4.685221000      3.460412000     -0.318095000
H       -5.980022000      1.223195000     -0.348865000
H       -5.979939000     -1.223135000      0.349812000
H       -4.684960000     -3.460521000      0.318264000
C       -3.867844000      1.492620000     -0.202724000
C        1.289773000     -1.496693000      0.194566000
F        1.295323000     -1.571937000      1.564115000
F       -3.916846000      1.542630000     -1.584441000
C        0.000000000     -0.737872000     -0.253854000
F        0.000001000     -0.709755000     -1.622304000
