# Supplementary material for: Solvent Controlled Generation of Spin Active Polarons in Two-Dimensional Material under UV Light Irradiation
Source: J Am Chem Soc. 2024 May 2;146(22):15010–8. doi: 10.1021/jacs.3c13296 (PMC11157526; doi:10.1021/jacs.3c13296)
Supplement: Supplementary file 1 — ja3c13296_si_001.zip [file ja3c13296_si_001.zip › Data_archive/Finite-size-models-xyz-coordinates/ovalene-allF-rad-ACE.txt]

wB97XD/6-31++G(d,p) 
SCF=(conver=8,novaracc) integral=(grid=ultrafine) CPHF=(grid=fine) 
SCRF=(SMD,solvent=acetone)

77
symmetry c1
C        3.871569000      1.510354000     -0.113505000
C        3.860406000     -1.479267000      0.226977000
C        1.292250000     -2.963497000     -0.279627000
C       -1.290811000      1.509970000     -0.246286000
C        0.000000000     -3.711489000      0.125548000
H        0.000000000     -4.671016000     -0.400317000
C       -1.292250000     -2.963497000     -0.279627000
C        3.852469000      2.981718000      0.353417000
H        4.699085000      3.481701000     -0.124655000
C        2.573884000      3.738704000     -0.029400000
H        2.543677000      4.668108000      0.546032000
C       -2.585434000     -0.726551000     -0.249348000
C       -2.561451000      0.750000000      0.241303000
C       -1.276851000      2.965056000      0.293214000
C        0.000000000      3.732948000     -0.107748000
H        0.000000000      4.685810000      0.430161000
C        2.575931000     -3.706269000      0.159344000
H        2.579414000     -4.669987000     -0.356970000
C        3.869014000     -2.961243000     -0.199289000
H        4.695149000     -3.446879000      0.326764000
C        5.159436000     -0.724330000     -0.121117000
H        5.977321000     -1.225938000      0.403164000
C        5.145917000      0.748647000      0.309703000
H        5.992498000      1.251736000     -0.165874000
C        1.276851000      2.965056000      0.293214000
F        3.972708000      1.589577000     -1.495740000
F        0.000000000     -3.953109000      1.479781000
F        2.592619000     -3.941366000      1.520683000
F        3.856318000     -1.524649000      1.614369000
F        5.327238000      0.792100000      1.679775000
F        4.009825000      3.076225000      1.723820000
F        1.257069000      2.910985000      1.677597000
F       -1.257069000      2.910985000      1.677597000
F       -2.508115000      0.721992000      1.618163000
F        2.653052000      4.061312000     -1.370946000
F        0.000000000      3.990204000     -1.459444000
F       -1.393805000      1.638710000     -1.633195000
F       -2.654051000     -0.713135000     -1.624410000
F       -1.338015000     -3.018264000     -1.663072000
F        1.338015000     -3.018264000     -1.663072000
F        4.083918000     -3.091195000     -1.558588000
F        5.417673000     -0.773084000     -1.478538000
C        2.561451000      0.750000000      0.241303000
C        2.585434000     -0.726551000     -0.249348000
C        0.000000000      0.752896000     -0.001659000
C        0.000000000     -0.725429000     -0.329810000
C        1.281028000     -1.471858000      0.160144000
F        2.654051000     -0.713135000     -1.624410000
F        0.000000000     -0.792800000     -1.720916000
F        1.244208000     -1.489304000      1.536419000
F        2.508115000      0.721992000      1.618163000
C       -2.575931000     -3.706269000      0.159344000
H       -2.579414000     -4.669987000     -0.356970000
C       -3.869014000     -2.961243000     -0.199289000
F       -2.592619000     -3.941366000      1.520683000
F       -4.083918000     -3.091195000     -1.558588000
C       -3.871569000      1.510354000     -0.113505000
C       -2.573884000      3.738704000     -0.029400000
H       -2.543677000      4.668108000      0.546032000
C       -5.145917000      0.748647000      0.309703000
C       -5.159436000     -0.724330000     -0.121117000
C       -3.852469000      2.981718000      0.353417000
F       -3.972708000      1.589577000     -1.495740000
F       -5.417673000     -0.773084000     -1.478538000
F       -2.653052000      4.061312000     -1.370946000
F       -4.009825000      3.076225000      1.723820000
F       -5.327238000      0.792100000      1.679775000
C       -1.281028000     -1.471858000      0.160144000
F       -1.244208000     -1.489304000      1.536419000
H       -4.695149000     -3.446879000      0.326764000
H       -5.977321000     -1.225938000      0.403164000
H       -5.992498000      1.251736000     -0.165874000
H       -4.699085000      3.481701000     -0.124655000
C       -3.860406000     -1.479267000      0.226977000
C        1.290811000      1.509970000     -0.246286000
F        1.393805000      1.638710000     -1.633195000
F       -3.856318000     -1.524649000      1.614369000
