# Supplementary material for: Solvent Controlled Generation of Spin Active Polarons in Two-Dimensional Material under UV Light Irradiation
Source: J Am Chem Soc. 2024 May 2;146(22):15010–8. doi: 10.1021/jacs.3c13296 (PMC11157526; doi:10.1021/jacs.3c13296)
Supplement: Supplementary file 1 — ja3c13296_si_001.zip [file ja3c13296_si_001.zip › Data_archive/Finite-size-models-xyz-coordinates/ovalene-allF-rad-ACE-anion.txt]

wB97XD/6-31++G(d,p) 
SCF=(conver=8,novaracc) integral=(grid=ultrafine) CPHF=(grid=fine) 
SCRF=(SMD,solvent=acetone)

Charge = -1 Multiplicity = 1

77
symmetry cs
C        1.506140000     -0.117609000      3.863062000
C       -1.476292000      0.238932000      3.853501000
C       -2.953361000     -0.295842000      1.292164000
C        1.485767000     -0.233550000     -1.250267000
C       -3.706398000      0.093790000      0.000000000
H       -4.657211000     -0.448002000      0.000000000
C       -2.953361000     -0.295842000     -1.292164000
C        2.981039000      0.333106000      3.846024000
H        3.478888000     -0.158910000      4.685998000
C        3.733202000     -0.030916000      2.560771000
H        4.650237000      0.564432000      2.530004000
C       -0.723428000     -0.248281000     -2.581435000
C        0.751812000      0.230826000     -2.545248000
C        2.947614000      0.283269000     -1.268244000
C        3.727447000     -0.101659000      0.000000000
H        4.673516000      0.449351000      0.000000000
C       -3.700191000      0.159818000      2.569663000
H       -4.665247000     -0.354133000      2.577783000
C       -2.958498000     -0.184405000      3.868526000
H       -3.444480000      0.351055000      4.688502000
C       -0.724229000     -0.093120000      5.157819000
H       -1.222531000      0.445387000      5.968524000
C        0.751102000      0.329727000      5.135213000
H        1.253533000     -0.135550000      5.987801000
C        2.947614000      0.283269000      1.268244000
F        1.575643000     -1.498289000      4.014787000
F       -3.986847000      1.443154000      0.000000000
F       -3.945139000      1.521692000      2.583109000
F       -1.530898000      1.628682000      3.852521000
F        0.797173000      1.702059000      5.314390000
F        3.093978000      1.701957000      4.033985000
F        2.929166000      1.679183000      1.266236000
F        2.929166000      1.679183000     -1.266236000
F        0.723352000      1.616911000     -2.536824000
F        4.107664000     -1.361480000      2.651332000
F        4.026095000     -1.449155000      0.000000000
F        1.689816000     -1.661164000     -1.470993000
F       -0.723250000     -1.624733000     -2.682328000
F       -3.042651000     -1.679063000     -1.363615000
F       -3.042651000     -1.679063000      1.363615000
F       -3.098438000     -1.540784000      4.106420000
F       -0.782859000     -1.445674000      5.447802000
C        0.751812000      0.230826000      2.545248000
C       -0.723428000     -0.248281000      2.581435000
C        0.749142000      0.027107000      0.000000000
C       -0.680362000     -0.325589000      0.000000000
C       -1.458836000      0.141666000      1.271393000
F       -0.723250000     -1.624733000      2.682328000
F       -0.881149000     -1.762121000      0.000000000
F       -1.516951000      1.525250000      1.253880000
F        0.723352000      1.616911000      2.536824000
C       -3.700191000      0.159818000     -2.569663000
H       -4.665247000     -0.354133000     -2.577783000
C       -2.958498000     -0.184405000     -3.868526000
F       -3.945139000      1.521692000     -2.583109000
F       -3.098438000     -1.540784000     -4.106420000
C        1.506140000     -0.117609000     -3.863062000
C        3.733202000     -0.030916000     -2.560771000
H        4.650237000      0.564432000     -2.530004000
C        0.751102000      0.329727000     -5.135213000
C       -0.724229000     -0.093120000     -5.157819000
C        2.981039000      0.333106000     -3.846024000
F        1.575643000     -1.498289000     -4.014787000
F       -0.782859000     -1.445674000     -5.447802000
F        4.107664000     -1.361480000     -2.651332000
F        3.093978000      1.701957000     -4.033985000
F        0.797173000      1.702059000     -5.314390000
C       -1.458836000      0.141666000     -1.271393000
F       -1.516951000      1.525250000     -1.253880000
H       -3.444480000      0.351055000     -4.688502000
H       -1.222531000      0.445387000     -5.968524000
H        1.253533000     -0.135550000     -5.987801000
H        3.478888000     -0.158910000     -4.685998000
C       -1.476292000      0.238932000     -3.853501000
C        1.485767000     -0.233550000      1.250267000
F        1.689816000     -1.661164000      1.470993000
F       -1.530898000      1.628682000     -3.852521000
