# Supplementary material for: Solvent Controlled Generation of Spin Active Polarons in Two-Dimensional Material under UV Light Irradiation
Source: J Am Chem Soc. 2024 May 2;146(22):15010–8. doi: 10.1021/jacs.3c13296 (PMC11157526; doi:10.1021/jacs.3c13296)
Supplement: Supplementary file 1 — ja3c13296_si_001.zip [file ja3c13296_si_001.zip › Data_archive/Finite-size-models-xyz-coordinates/ovalene-allF-rad-ACE-expl.txt]

wB97XD/6-31++G(d,p) 
SCF=(conver=8,novaracc) integral=(grid=ultrafine) CPHF=(grid=fine) 
SCRF=(SMD,solvent=acetone)

87
symmetry c1
C        3.813940000      1.601986000     -0.405895000
C        3.828948000     -1.401051000     -0.240988000
C        1.258679000     -2.874065000     -0.764389000
C       -1.348840000      1.571701000     -0.408474000
C       -0.017882000     -3.651805000     -0.366027000
H       -0.026290000     -4.581458000     -0.943181000
C       -1.324256000     -2.893437000     -0.697918000
C        3.798446000      3.043469000      0.146678000
H        4.628285000      3.576668000     -0.324992000
C        2.505359000      3.812462000     -0.153666000
H        2.484381000      4.703471000      0.480153000
C       -2.629987000     -0.670672000     -0.519651000
C       -2.604466000      0.773995000      0.058031000
C       -1.329854000      2.988796000      0.223648000
C       -0.068889000      3.792062000     -0.156946000
H       -0.060337000      4.704635000      0.447548000
C        2.557382000     -3.629350000     -0.396890000
H        2.553522000     -4.564953000     -0.962581000
C        3.836523000     -2.857345000     -0.747708000
H        4.679035000     -3.363513000     -0.268972000
C        5.114821000     -0.618688000     -0.575046000
H        5.947175000     -1.143139000     -0.097845000
C        5.102736000      0.826206000     -0.058612000
H        5.934546000      1.362494000     -0.523561000
C        1.222968000      3.009621000      0.156201000
F        3.880164000      1.761217000     -1.783353000
F        0.018568000     -3.967315000      0.972337000
F        2.609115000     -3.935054000      0.949838000
F        3.858759000     -1.523076000      1.141397000
F        5.316108000      0.789290000      1.306890000
F        3.994548000      3.058399000      1.515466000
F        1.244268000      2.868658000      1.533396000
F       -1.272963000      2.843049000      1.599802000
F       -2.523764000      0.662187000      1.428503000
F        2.546740000      4.220051000     -1.473736000
F       -0.106224000      4.143238000     -1.486704000
F       -1.484266000      1.788150000     -1.781955000
F       -2.730049000     -0.578717000     -1.889565000
F       -1.404629000     -2.879098000     -2.081131000
F        1.269203000     -2.857041000     -2.149796000
F        4.017235000     -2.912778000     -2.116797000
F        5.342132000     -0.588721000     -1.938519000
C        2.517830000      0.812493000     -0.064439000
C        2.538318000     -0.631830000     -0.643045000
C       -0.047945000     -0.645212000     -0.660842000
C        1.248801000     -1.408316000     -0.245921000
F        2.572423000     -0.538780000     -2.016188000
F       -0.082095000     -0.633275000     -2.052804000
F        1.243185000     -1.501778000      1.127384000
F        2.500010000      0.700705000      1.308477000
C       -2.591327000     -3.667256000     -0.264369000
H       -2.600427000     -4.606042000     -0.824614000
C       -3.897465000     -2.916459000     -0.556973000
F       -2.573802000     -3.965018000      1.084777000
F       -4.142715000     -2.979968000     -1.916012000
C       -3.925602000      1.545568000     -0.222185000
C       -2.638365000      3.772810000     -0.016553000
H       -2.601106000      4.660882000      0.620443000
C       -5.187319000      0.749581000      0.176179000
C       -5.199006000     -0.695157000     -0.341057000
C       -3.904595000      2.983474000      0.339698000
F       -4.054145000      1.712585000     -1.594407000
F       -5.478658000     -0.666642000     -1.694921000
F       -2.747500000      4.186950000     -1.331005000
F       -4.032917000      2.986892000      1.716387000
F       -5.345024000      0.708588000      1.549018000
C       -1.311712000     -1.426889000     -0.182192000
F       -1.242330000     -1.515137000      1.189166000
H       -4.708488000     -3.433820000     -0.037661000
H       -6.005525000     -1.231679000      0.166022000
H       -6.045647000      1.273346000     -0.253521000
H       -4.763844000      3.507931000     -0.087501000
C       -3.889295000     -1.458163000     -0.057350000
C        1.230895000      1.591000000     -0.473079000
F        1.297397000      1.806368000     -1.851694000
F       -3.857038000     -1.574259000      1.325583000
C       -0.048249000      0.810367000     -0.243259000
C        0.586408000     -0.739797000      4.278011000
O        0.058926000      0.361246000      4.240041000
C        2.081695000     -0.900553000      4.367896000
H        2.439949000     -1.571377000      3.581509000
H        2.583137000      0.065610000      4.294759000
H        2.331298000     -1.370611000      5.326635000
C       -0.226154000     -2.008691000      4.272220000
H       -0.094502000     -2.518522000      5.234141000
H       -1.283988000     -1.791833000      4.116719000
H        0.136565000     -2.690230000      3.497143000
