# Supplementary material for: Solvent Controlled Generation of Spin Active Polarons in Two-Dimensional Material under UV Light Irradiation
Source: J Am Chem Soc. 2024 May 2;146(22):15010–8. doi: 10.1021/jacs.3c13296 (PMC11157526; doi:10.1021/jacs.3c13296)
Supplement: Supplementary file 1 — ja3c13296_si_001.zip [file ja3c13296_si_001.zip › Data_archive/Finite-size-models-xyz-coordinates/ovalene-allF-rad-BEN.txt]

wB97XD/6-31++G(d,p) 
SCF=(conver=8,novaracc) integral=(grid=ultrafine) CPHF=(grid=fine) 
SCRF=(SMD,solvent=benzene)

77
symmetry c1
C        3.867989000      1.507827000     -0.125082000
C        3.857393000     -1.477203000      0.231031000
C        1.292377000     -2.960004000     -0.281583000
C       -1.290351000      1.508835000     -0.246275000
C        0.000000000     -3.710421000      0.119734000
H        0.000000000     -4.660129000     -0.426553000
C       -1.292377000     -2.960004000     -0.281583000
C        3.853703000      2.978103000      0.344403000
H        4.689577000      3.478699000     -0.154009000
C        2.571202000      3.737739000     -0.023295000
H        2.547737000      4.653946000      0.575314000
C       -2.584122000     -0.726804000     -0.251150000
C       -2.561038000      0.748999000      0.240437000
C       -1.276650000      2.960176000      0.300721000
C        0.000000000      3.730253000     -0.098300000
H        0.000000000      4.674380000      0.457866000
C        2.572900000     -3.704510000      0.163825000
H        2.581093000     -4.662995000     -0.364689000
C        3.868386000     -2.960343000     -0.190792000
H        4.684944000     -3.443481000      0.354661000
C        5.156710000     -0.726849000     -0.125643000
H        5.970646000     -1.219588000      0.415437000
C        5.145112000      0.749378000      0.295660000
H        5.984614000      1.244905000     -0.202611000
C        1.276650000      2.960176000      0.300721000
F        3.968636000      1.588841000     -1.504399000
F        0.000000000     -3.978229000      1.463866000
F        2.588397000     -3.952376000      1.518273000
F        3.862250000     -1.518596000      1.616060000
F        5.350261000      0.805958000      1.657134000
F        4.034865000      3.080002000      1.707020000
F        1.259350000      2.909477000      1.683924000
F       -1.259350000      2.909477000      1.683924000
F       -2.517292000      0.725213000      1.615220000
F        2.644657000      4.090074000     -1.352757000
F        0.000000000      4.009952000     -1.439463000
F       -1.391850000      1.645390000     -1.627851000
F       -2.657912000     -0.717168000     -1.622656000
F       -1.343922000     -3.020156000     -1.662478000
F        1.343922000     -3.020156000     -1.662478000
F        4.101554000     -3.105110000     -1.540731000
F        5.428524000     -0.790233000     -1.474843000
C        2.561038000      0.748999000      0.240437000
C        2.584122000     -0.726804000     -0.251150000
C        0.000000000      0.751520000      0.002915000
C        0.000000000     -0.725885000     -0.330567000
C        1.280344000     -1.470741000      0.162198000
F        2.657912000     -0.717168000     -1.622656000
F        0.000000000     -0.793475000     -1.717602000
F        1.245580000     -1.491844000      1.536033000
F        2.517292000      0.725213000      1.615220000
C       -2.572900000     -3.704510000      0.163825000
H       -2.581093000     -4.662995000     -0.364689000
C       -3.868386000     -2.960343000     -0.190791000
F       -2.588397000     -3.952376000      1.518273000
F       -4.101554000     -3.105110000     -1.540730000
C       -3.867989000      1.507827000     -0.125082000
C       -2.571202000      3.737739000     -0.023295000
H       -2.547737000      4.653946000      0.575314000
C       -5.145112000      0.749378000      0.295660000
C       -5.156710000     -0.726849000     -0.125642000
C       -3.853703000      2.978103000      0.344403000
F       -3.968636000      1.588841000     -1.504399000
F       -5.428524000     -0.790233000     -1.474842000
F       -2.644657000      4.090074000     -1.352757000
F       -4.034865000      3.080002000      1.707020000
F       -5.350261000      0.805958000      1.657134000
C       -1.280343000     -1.470741000      0.162198000
F       -1.245580000     -1.491844000      1.536033000
H       -4.684944000     -3.443481000      0.354661000
H       -5.970646000     -1.219588000      0.415437000
H       -5.984614000      1.244905000     -0.202611000
H       -4.689577000      3.478699000     -0.154009000
C       -3.857393000     -1.477203000      0.231031000
C        1.290351000      1.508835000     -0.246275000
F        1.391850000      1.645390000     -1.627851000
F       -3.862250000     -1.518596000      1.616060000
