# Supplementary material for: Solvent Controlled Generation of Spin Active Polarons in Two-Dimensional Material under UV Light Irradiation
Source: J Am Chem Soc. 2024 May 2;146(22):15010–8. doi: 10.1021/jacs.3c13296 (PMC11157526; doi:10.1021/jacs.3c13296)
Supplement: Supplementary file 1 — ja3c13296_si_001.zip [file ja3c13296_si_001.zip › Data_archive/Finite-size-models-xyz-coordinates/ovalene-allF-rad-BEN-expl.txt]

wB97XD/6-31++G(d,p) 
SCF=(conver=8,novaracc) integral=(grid=ultrafine) CPHF=(grid=fine) 
SCRF=(SMD,solvent=benzene)

89
symmetry c1
C        3.897174000      1.496961000     -0.445231000
C        3.882851000     -1.482461000     -0.034311000
C        1.332373000     -2.980790000     -0.578029000
C       -1.256724000      1.485811000     -0.661734000
C        0.032712000     -3.725998000     -0.190606000
H        0.043169000     -4.682555000     -0.724877000
C       -1.252950000     -2.982898000     -0.627318000
C        3.869987000      2.973761000      0.002658000
H        4.717609000      3.468877000     -0.481162000
C        2.595661000      3.723685000     -0.410582000
H        2.556842000      4.652363000      0.167625000
C       -2.547191000     -0.750409000     -0.652417000
C       -2.532815000      0.732527000     -0.182642000
C       -1.252371000      2.947363000     -0.141060000
C        0.027089000      3.710539000     -0.542862000
H        0.019365000      4.667893000     -0.009923000
C        2.603710000     -3.712954000     -0.086404000
H        2.625574000     -4.683348000     -0.592360000
C        3.905359000     -2.973308000     -0.427247000
H        4.711067000     -3.444307000      0.144553000
C        5.187899000     -0.736642000     -0.378583000
H        5.991696000     -1.218082000      0.187254000
C        5.166215000      0.747124000      0.014227000
H        6.014554000      1.234194000     -0.477312000
C        1.295343000      2.950538000     -0.103108000
F        4.028600000      1.560559000     -1.822727000
F        0.008922000     -3.978849000      1.156700000
F        2.589911000     -3.931560000      1.273702000
F        3.860783000     -1.498707000      1.351633000
F        5.346762000      0.830367000      1.378404000
F        4.015580000      3.096856000      1.368300000
F        1.242686000      2.928060000      1.278396000
F       -1.248808000      2.926330000      1.242869000
F       -2.506886000      0.730633000      1.190913000
F        2.700220000      4.048030000     -1.745213000
F        0.046685000      3.958493000     -1.890278000
F       -1.337105000      1.598777000     -2.047575000
F       -2.601471000     -0.762792000     -2.024981000
F       -1.278852000     -3.067146000     -2.007994000
F        1.416220000     -3.070243000     -1.955685000
F        4.167292000     -3.143495000     -1.768929000
F        5.486495000     -0.824511000     -1.720736000
C        2.584018000      0.741067000     -0.095794000
C        2.618730000     -0.743957000     -0.558199000
C        0.037862000     -0.749114000     -0.687751000
C        1.309457000     -1.484682000     -0.160322000
F        2.723929000     -0.761279000     -1.927564000
F        0.067208000     -0.841529000     -2.073619000
F        1.255825000     -1.494623000      1.211808000
F        2.514256000      0.740871000      1.278401000
C       -2.540405000     -3.721890000     -0.192626000
H       -2.540674000     -4.687474000     -0.708072000
C       -3.830737000     -2.983362000     -0.576208000
F       -2.576552000     -3.952663000      1.165017000
F       -4.043719000     -3.147783000     -1.927313000
C       -3.835779000      1.484098000     -0.574915000
C       -2.544026000      3.715221000     -0.496564000
H       -2.528385000      4.646081000      0.078963000
C       -5.116729000      0.730344000     -0.157889000
C       -5.121767000     -0.751267000     -0.559072000
C       -3.827813000      2.960349000     -0.124629000
F       -3.921722000      1.547159000     -1.956301000
F       -5.376308000     -0.832897000     -1.910740000
F       -2.605149000      4.034436000     -1.835042000
F       -4.016664000      3.080399000      1.235887000
F       -5.336669000      0.805675000      1.200916000
C       -1.249793000     -1.487099000     -0.207711000
F       -1.236713000     -1.488070000      1.164649000
H       -4.655041000     -3.459165000     -0.035936000
H       -5.941908000     -1.238517000     -0.022409000
H       -5.951414000      1.218194000     -0.671299000
H       -4.661684000      3.453643000     -0.633455000
C       -3.826193000     -1.494609000     -0.176030000
C        1.322567000      1.488913000     -0.620593000
F        1.453868000      1.598325000     -2.002641000
F       -3.849711000     -1.516880000      1.209574000
C        0.030023000      0.734046000     -0.379150000
C       -0.497695000     -1.187672000      4.226157000
C       -1.627382000     -0.374382000      4.297135000
C        0.770141000     -0.613956000      4.148416000
H       -2.616490000     -0.820939000      4.334265000
H        1.645986000     -1.247447000      4.056147000
C       -1.488855000      1.012431000      4.286844000
C        0.910281000      0.772959000      4.144384000
H       -2.370316000      1.645971000      4.316628000
H        1.896901000      1.218677000      4.061548000
C       -0.219860000      1.584887000      4.211062000
H       -0.112844000      2.665293000      4.188637000
H       -0.606409000     -2.267882000      4.204930000
