# Supplementary material for: Solvent Controlled Generation of Spin Active Polarons in Two-Dimensional Material under UV Light Irradiation
Source: J Am Chem Soc. 2024 May 2;146(22):15010–8. doi: 10.1021/jacs.3c13296 (PMC11157526; doi:10.1021/jacs.3c13296)
Supplement: Supplementary file 1 — ja3c13296_si_001.zip [file ja3c13296_si_001.zip › Data_archive/Finite-size-models-xyz-coordinates/ovalene-allF-rad-CHX.txt]

wB97XD/6-31++G(d,p) 
SCF=(conver=8,novaracc) integral=(grid=ultrafine) CPHF=(grid=fine) 
SCRF=(SMD,solvent=cyclohexane)

77
symmetry c1
C        3.867687000      1.507507000     -0.126161000
C        3.856868000     -1.477075000      0.231096000
C        1.292244000     -2.959718000     -0.281325000
C       -1.290314000      1.508849000     -0.246594000
C        0.000000000     -3.709881000      0.120839000
H        0.000000000     -4.659392000     -0.426085000
C       -1.292244000     -2.959718000     -0.281325000
C        3.853776000      2.977808000      0.343255000
H        4.688457000      3.478187000     -0.157563000
C        2.570859000      3.737610000     -0.022892000
H        2.547928000      4.652418000      0.578035000
C       -2.583887000     -0.726795000     -0.251684000
C       -2.560927000      0.748928000      0.239987000
C       -1.276615000      2.959706000      0.301424000
C        0.000000000      3.730141000     -0.096937000
H        0.000000000      4.673004000      0.461670000
C        2.572588000     -3.704445000      0.164020000
H        2.580824000     -4.662059000     -0.366278000
C        3.868194000     -2.960268000     -0.190430000
H        4.683945000     -3.442822000      0.356952000
C        5.156392000     -0.727150000     -0.125619000
H        5.969418000     -1.219372000      0.417481000
C        5.144790000      0.749288000      0.295144000
H        5.983815000      1.244273000     -0.204610000
C        1.276615000      2.959706000      0.301424000
F        3.968913000      1.588368000     -1.505219000
F        0.000000000     -3.978059000      1.464397000
F        2.588299000     -3.954275000      1.517622000
F        3.861952000     -1.518499000      1.615898000
F        5.351188000      0.806780000      1.655900000
F        4.037582000      3.080719000      1.704984000
F        1.259660000      2.908939000      1.684472000
F       -1.259660000      2.908939000      1.684472000
F       -2.517874000      0.725453000      1.614590000
F        2.643574000      4.092712000     -1.351159000
F        0.000000000      4.012746000     -1.436917000
F       -1.391907000      1.646480000     -1.627698000
F       -2.657947000     -0.717553000     -1.622911000
F       -1.343650000     -3.020992000     -1.661985000
F        1.343650000     -3.020992000     -1.661985000
F        4.102923000     -3.106406000     -1.539450000
F        5.430114000     -0.791732000     -1.473877000
C        2.560927000      0.748928000      0.239987000
C        2.583887000     -0.726795000     -0.251684000
C        0.000000000      0.751455000      0.002726000
C        0.000000000     -0.725915000     -0.331026000
C        1.280241000     -1.470492000      0.162177000
F        2.657947000     -0.717553000     -1.622911000
F        0.000000000     -0.793759000     -1.717708000
F        1.245564000     -1.491274000      1.535834000
F        2.517874000      0.725453000      1.614590000
C       -2.572588000     -3.704445000      0.164020000
H       -2.580824000     -4.662059000     -0.366278000
C       -3.868194000     -2.960268000     -0.190430000
F       -2.588299000     -3.954275000      1.517623000
F       -4.102923000     -3.106406000     -1.539450000
C       -3.867687000      1.507507000     -0.126161000
C       -2.570859000      3.737610000     -0.022892000
H       -2.547928000      4.652418000      0.578035000
C       -5.144790000      0.749288000      0.295144000
C       -5.156392000     -0.727150000     -0.125619000
C       -3.853776000      2.977808000      0.343255000
F       -3.968913000      1.588368000     -1.505219000
F       -5.430115000     -0.791732000     -1.473876000
F       -2.643574000      4.092712000     -1.351159000
F       -4.037582000      3.080719000      1.704984000
F       -5.351188000      0.806780000      1.655900000
C       -1.280241000     -1.470492000      0.162177000
F       -1.245564000     -1.491274000      1.535834000
H       -4.683945000     -3.442822000      0.356952000
H       -5.969418000     -1.219372000      0.417482000
H       -5.983815000      1.244273000     -0.204610000
H       -4.688457000      3.478187000     -0.157563000
C       -3.856868000     -1.477075000      0.231096000
C        1.290314000      1.508849000     -0.246594000
F        1.391907000      1.646480000     -1.627698000
F       -3.861952000     -1.518499000      1.615898000
