# Supplementary material for: Solvent Controlled Generation of Spin Active Polarons in Two-Dimensional Material under UV Light Irradiation
Source: J Am Chem Soc. 2024 May 2;146(22):15010–8. doi: 10.1021/jacs.3c13296 (PMC11157526; doi:10.1021/jacs.3c13296)
Supplement: Supplementary file 1 — ja3c13296_si_001.zip [file ja3c13296_si_001.zip › Data_archive/Finite-size-models-xyz-coordinates/ovalene-allF-rad-CHX-expl.txt]

wB97XD/6-31++G(d,p) 
SCF=(conver=8,novaracc) integral=(grid=ultrafine) CPHF=(grid=fine) 
SCRF=(SMD,solvent=cyclohexane)

95
symmetry c1
C        3.786652000      1.609081000     -0.583113000
C        3.805639000     -1.393183000     -0.448062000
C        1.232561000     -2.859688000     -0.960345000
C       -1.371128000      1.574254000     -0.517284000
C       -0.035784000     -3.643562000     -0.545651000
H       -0.053836000     -4.559912000     -1.146276000
C       -1.348359000     -2.882416000     -0.847946000
C        3.780662000      3.039048000     -0.001779000
H        4.593547000      3.583574000     -0.492406000
C        2.481267000      3.813594000     -0.261306000
H        2.473483000      4.677402000      0.411317000
C       -2.651796000     -0.666928000     -0.624987000
C       -2.618888000      0.773848000     -0.038210000
C       -1.347760000      2.986678000      0.122798000
C       -0.088528000      3.791403000     -0.259007000
H       -0.075705000      4.690734000      0.367735000
C        2.535834000     -3.622087000     -0.623891000
H        2.527548000     -4.537127000     -1.224555000
C        3.811294000     -2.842182000     -0.974397000
H        4.651523000     -3.353070000     -0.493734000
C        5.087490000     -0.608954000     -0.792490000
H        5.920954000     -1.132781000     -0.313614000
C        5.081450000      0.831974000     -0.262716000
H        5.900532000      1.369335000     -0.751272000
C        1.203139000      3.002222000      0.043193000
F        3.838290000      1.794390000     -1.954562000
F        0.024158000     -3.989172000      0.778792000
F        2.609108000     -3.973951000      0.705175000
F        3.859456000     -1.533691000      0.929049000
F        5.332214000      0.789385000      1.091111000
F        4.012727000      3.038968000      1.356706000
F        1.227650000      2.845534000      1.417909000
F       -1.287107000      2.848115000      1.497153000
F       -2.527648000      0.660396000      1.328915000
F        2.505059000      4.274652000     -1.558632000
F       -0.132946000      4.171850000     -1.573547000
F       -1.523881000      1.801637000     -1.881913000
F       -2.782644000     -0.570764000     -1.988363000
F       -1.455562000     -2.860326000     -2.226613000
F        1.220732000     -2.832535000     -2.342953000
F        3.993508000     -2.890323000     -2.338477000
F        5.315420000     -0.572784000     -2.150231000
C        2.498747000      0.814403000     -0.229922000
C        2.511734000     -0.621231000     -0.829238000
C       -0.073415000     -0.637739000     -0.805491000
C        1.230224000     -1.403524000     -0.419735000
F        2.532651000     -0.513891000     -2.197874000
F       -0.130555000     -0.610178000     -2.192051000
F        1.251014000     -1.521054000      0.949280000
F        2.507349000      0.689072000      1.139308000
C       -2.604077000     -3.665004000     -0.397603000
H       -2.627214000     -4.587938000     -0.985662000
C       -3.917854000     -2.911805000     -0.652693000
F       -2.561128000     -3.998920000      0.937113000
F       -4.204761000     -2.974901000     -1.998132000
C       -3.943015000      1.542957000     -0.306391000
C       -2.655808000      3.773298000     -0.111643000
H       -2.618689000      4.650367000      0.542397000
C       -5.195869000      0.747595000      0.120084000
C       -5.216293000     -0.698588000     -0.395025000
C       -3.921288000      2.982729000      0.249575000
F       -4.099426000      1.706390000     -1.672877000
F       -5.545022000     -0.679322000     -1.732509000
F       -2.773714000      4.207891000     -1.412732000
F       -4.061167000      3.003530000      1.620445000
F       -5.341310000      0.713575000      1.489533000
C       -1.328227000     -1.423849000     -0.313333000
F       -1.240300000     -1.530979000      1.053402000
H       -4.708598000     -3.434074000     -0.105074000
H       -6.003702000     -1.231198000      0.147811000
H       -6.060489000      1.265067000     -0.307430000
H       -4.775257000      3.504748000     -0.193909000
C       -3.898803000     -1.458278000     -0.139343000
C        1.206518000      1.596323000     -0.610415000
F        1.254336000      1.834192000     -1.980657000
F       -3.847368000     -1.588017000      1.239176000
C       -0.068305000      0.811878000     -0.365111000
C        2.130850000     -0.652753000      4.298516000
C        1.350558000      0.665478000      4.279174000
C       -0.005745000      0.506376000      3.585617000
C       -0.825632000     -0.627444000      4.209046000
C       -0.043167000     -1.944314000      4.228919000
C        1.309121000     -1.781059000      4.929942000
H        3.076536000     -0.523291000      4.838307000
H        2.390587000     -0.931912000      3.270257000
H        1.939946000      1.445006000      3.784390000
H        1.185369000      0.999793000      5.314157000
H       -0.567168000      1.445306000      3.627549000
H        0.159654000      0.287874000      2.521706000
H       -1.768300000     -0.754935000      3.666603000
H       -1.088884000     -0.350898000      5.240734000
H       -0.633845000     -2.726448000      4.720522000
H        0.125764000     -2.279142000      3.198367000
H        1.869753000     -2.722601000      4.892179000
H        1.140315000     -1.554085000      5.992966000
