# Supplementary material for: Solvent Controlled Generation of Spin Active Polarons in Two-Dimensional Material under UV Light Irradiation
Source: J Am Chem Soc. 2024 May 2;146(22):15010–8. doi: 10.1021/jacs.3c13296 (PMC11157526; doi:10.1021/jacs.3c13296)
Supplement: Supplementary file 1 — ja3c13296_si_001.zip [file ja3c13296_si_001.zip › Data_archive/XRD/FG.xy]

5.009866440 149043.0
5.031599320 147827.0
5.053332200 147202.0
5.075065080 146243.0
5.096797960 144635.0
5.118530840 144789.0
5.140263720 144004.0
5.161996600 143819.0
5.183729480 143037.0
5.205462360 141926.0
5.227195240 140746.0
5.248928120 140646.0
5.270661000 139955.0
5.292393880 139053.0
5.314126760 138425.0
5.335859640 137376.0
5.357592520 135799.0
5.379325400 136294.0
5.401058280 136684.0
5.422791160 134832.0
5.444524040 134539.0
5.466256920 133423.0
5.487989800 132821.0
5.509722680 132719.0
5.531455560 131359.0
5.553188440 130676.0
5.574921320 130129.0
5.596654200 129549.0
5.618387080 128726.0
5.640119960 128604.0
5.661852840 127686.0
5.683585720 127205.0
5.705318600 125883.0
5.727051480 126703.0
5.748784360 125944.0
5.770517240 125065.0
5.792250120 124606.0
5.813983000 123927.0
5.835715880 123738.0
5.857448760 123275.0
5.879181640 122393.0
5.900914520 121634.0
5.922647400 121354.0
5.944380280 121193.0
5.966113160 121521.0
5.987846040 120338.0
6.009578920 119749.0
6.031311800 119277.0
6.053044680 118895.0
6.074777560 118458.0
6.096510440 117699.0
6.118243320 116965.0
6.139976200 116966.0
6.161709080 116195.0
6.183441960 116198.0
6.205174840 115611.0
6.226907720 114321.0
6.248640600 114607.0
6.270373480 113874.0
6.292106360 113256.0
6.313839240 113220.0
6.335572120 112873.0
6.357305000 112562.0
6.379037880 112232.0
6.400770760 112601.0
6.422503640 111154.0
6.444236520 111387.0
6.465969400 111083.0
6.487702280 109891.0
6.509435160 110164.0
6.531168040 110106.0
6.552900920 108698.0
6.574633800 108870.0
6.596366680 108438.0
6.618099560 108172.0
6.639832440 107647.0
6.661565320 106749.0
6.683298200 106805.0
6.705031080 106800.0
6.726763960 106449.0
6.748496840 105842.0
6.770229720 105073.0
6.791962600 104751.0
6.813695480 105118.0
6.835428360 104650.0
6.857161240 103901.0
6.878894120 103154.0
6.900627000 103015.0
6.922359880 102849.0
6.944092760 102389.0
6.965825640 101708.0
6.987558520 101817.0
7.009291400 101389.0
7.031024280 101561.0
7.052757160 100898.0
7.074490040 101000.0
7.096222920 100458.0
7.117955800 99770.0
7.139688680 98718.0
7.161421560 99020.0
7.183154440 98466.0
7.204887320 98138.0
7.226620200 97304.0
7.248353080 97238.0
7.270085960 96911.0
7.291818840 96736.0
7.313551720 96701.0
7.335284600 96852.0
7.357017480 95449.0
7.378750360 95343.0
7.400483240 95139.0
7.422216120 94883.0
7.443949000 94868.0
7.465681880 93869.0
7.487414760 93283.0
7.509147640 93671.0
7.530880520 92848.0
7.552613400 92147.0
7.574346280 92538.0
7.596079160 92487.0
7.617812040 92192.0
7.639544920 90956.0
7.661277800 90531.0
7.683010680 90873.0
7.704743560 90298.0
7.726476440 89907.0
7.748209320 89730.0
7.769942200 88824.0
7.791675080 89047.0
7.813407960 88680.0
7.835140840 88383.0
7.856873720 88871.0
7.878606600 88016.0
7.900339480 88013.0
7.922072360 87691.0
7.943805240 87396.0
7.965538120 87047.0
7.987271000 86235.0
8.009003880 86358.0
8.030736760 85763.0
8.052469640 85693.0
8.074202520 84920.0
8.095935400 85302.0
8.117668280 84647.0
8.139401160 85063.0
8.161134040 84578.0
8.182866920 83674.0
8.204599800 84016.0
8.226332680 83735.0
8.248065560 82730.0
8.269798440 82748.0
8.291531320 82221.0
8.313264200 82232.0
8.334997080 81106.0
8.356729960 81417.0
8.378462840 81605.0
8.400195720 80855.0
8.421928600 80374.0
8.443661480 80732.0
8.465394360 80408.0
8.487127240 79940.0
8.508860120 79799.0
8.530593000 79937.0
8.552325880 78637.0
8.574058760 78571.0
8.595791640 78964.0
8.617524520 78448.0
8.639257400 77883.0
8.660990280 77854.0
8.682723160 77398.0
8.704456040 77144.0
8.726188920 77128.0
8.747921800 77123.0
8.769654680 76437.0
8.791387560 76718.0
8.813120440 76001.0
8.834853320 75900.0
8.856586200 75575.0
8.878319080 75122.0
8.900051960 74833.0
8.921784840 75134.0
8.943517720 74834.0
8.965250600 74402.0
8.986983480 74387.0
9.008716360 73905.0
9.030449240 74301.0
9.052182120 73303.0
9.073915000 73489.0
9.095647880 73216.0
9.117380760 72017.0
9.139113640 73221.0
9.160846520 72590.0
9.182579400 72139.0
9.204312280 71825.0
9.226045160 71540.0
9.247778040 72091.0
9.269510920 71226.0
9.291243800 71322.0
9.312976680 71346.0
9.334709560 70864.0
9.356442440 70749.0
9.378175320 70883.0
9.399908200 70118.0
9.421641080 70051.0
9.443373960 69922.0
9.465106840 69880.0
9.486839720 69635.0
9.508572600 69283.0
9.530305480 69543.0
9.552038360 68934.0
9.573771240 69228.0
9.595504120 68803.0
9.617237000 68434.0
9.638969880 68808.0
9.660702760 68393.0
9.682435640 67847.0
9.704168520 68248.0
9.725901400 67477.0
9.747634280 68047.0
9.769367160 67728.0
9.791100040 67309.0
9.812832920 67012.0
9.834565800 67227.0
9.856298680 66942.0
9.878031560 66550.0
9.899764440 66751.0
9.921497320 66595.0
9.943230200 66321.0
9.964963080 66583.0
9.986695960 66041.0
10.008428840 66087.0
10.030161720 65986.0
10.051894600 65475.0
10.073627480 65524.0
10.095360360 65773.0
10.117093240 65425.0
10.138826120 65078.0
10.160559000 65231.0
10.182291880 64980.0
10.204024760 64633.0
10.225757640 64719.0
10.247490520 64391.0
10.269223400 64264.0
10.290956280 64512.0
10.312689160 64642.0
10.334422040 64352.0
10.356154920 64414.0
10.377887800 63602.0
10.399620680 63874.0
10.421353560 64183.0
10.443086440 63992.0
10.464819320 63980.0
10.486552200 63576.0
10.508285080 62979.0
10.530017960 62974.0
10.551750840 63228.0
10.573483720 63253.0
10.595216600 62785.0
10.616949480 62436.0
10.638682360 62786.0
10.660415240 62501.0
10.682148120 62610.0
10.703881000 62821.0
10.725613880 62886.0
10.747346760 62288.0
10.769079640 62059.0
10.790812520 62691.0
10.812545400 62195.0
10.834278280 61811.0
10.856011160 62145.0
10.877744040 62092.0
10.899476920 61847.0
10.921209800 62503.0
10.942942680 62450.0
10.964675560 62147.0
10.986408440 61778.0
11.008141320 62057.0
11.029874200 61930.0
11.051607080 61705.0
11.073339960 61904.0
11.095072840 62015.0
11.116805720 61960.0
11.138538600 61415.0
11.160271480 61571.0
11.182004360 61892.0
11.203737240 61600.0
11.225470120 61966.0
11.247203000 61628.0
11.268935880 61696.0
11.290668760 61529.0
11.312401640 61553.0
11.334134520 61598.0
11.355867400 61411.0
11.377600280 61438.0
11.399333160 61520.0
11.421066040 61659.0
11.442798920 61391.0
11.464531800 61482.0
11.486264680 61802.0
11.507997560 61611.0
11.529730440 61474.0
11.551463320 61950.0
11.573196200 61897.0
11.594929080 61317.0
11.616661960 61841.0
11.638394840 62078.0
11.660127720 61706.0
11.681860600 61605.0
11.703593480 62014.0
11.725326360 61669.0
11.747059240 61943.0
11.768792120 61665.0
11.790525000 61893.0
11.812257880 61530.0
11.833990760 61997.0
11.855723640 61685.0
11.877456520 61726.0
11.899189400 62497.0
11.920922280 62727.0
11.942655160 62296.0
11.964388040 62327.0
11.986120920 62568.0
12.007853800 62455.0
12.029586680 62421.0
12.051319560 62426.0
12.073052440 62681.0
12.094785320 62871.0
12.116518200 62726.0
12.138251080 62826.0
12.159983960 63236.0
12.181716840 63137.0
12.203449720 63190.0
12.225182600 63287.0
12.246915480 63817.0
12.268648360 63896.0
12.290381240 63755.0
12.312114120 63736.0
12.333847000 63843.0
12.355579880 63982.0
12.377312760 64066.0
12.399045640 64180.0
12.420778520 64958.0
12.442511400 64436.0
12.464244280 63979.0
12.485977160 64632.0
12.507710040 65050.0
12.529442920 64977.0
12.551175800 64607.0
12.572908680 65556.0
12.594641560 65559.0
12.616374440 66099.0
12.638107320 66303.0
12.659840200 66004.0
12.681573080 66535.0
12.703305960 65669.0
12.725038840 66273.0
12.746771720 66575.0
12.768504600 67239.0
12.790237480 67464.0
12.811970360 67337.0
12.833703240 67307.0
12.855436120 68002.0
12.877169000 68270.0
12.898901880 68393.0
12.920634760 68656.0
12.942367640 68690.0
12.964100520 68209.0
12.985833400 68563.0
13.007566280 68984.0
13.029299160 69865.0
13.051032040 69969.0
13.072764920 70158.0
13.094497800 70075.0
13.116230680 70495.0
13.137963560 70886.0
13.159696440 70349.0
13.181429320 70847.0
13.203162200 71423.0
13.224895080 71596.0
13.246627960 71575.0
13.268360840 72258.0
13.290093720 72205.0
13.311826600 72151.0
13.333559480 72895.0
13.355292360 73213.0
13.377025240 73442.0
13.398758120 73730.0
13.420491000 73714.0
13.442223880 74253.0
13.463956760 74797.0
13.485689640 74473.0
13.507422520 74085.0
13.529155400 75105.0
13.550888280 75672.0
13.572621160 75526.0
13.594354040 75898.0
13.616086920 76564.0
13.637819800 76383.0
13.659552680 77282.0
13.681285560 77255.0
13.703018440 76932.0
13.724751320 76994.0
13.746484200 77484.0
13.768217080 77827.0
13.789949960 78232.0
13.811682840 78182.0
13.833415720 79026.0
13.855148600 79248.0
13.876881480 79564.0
13.898614360 79175.0
13.920347240 79755.0
13.942080120 79963.0
13.963813000 80537.0
13.985545880 80861.0
14.007278760 81039.0
14.029011640 80402.0
14.050744520 80731.0
14.072477400 80645.0
14.094210280 81429.0
14.115943160 81905.0
14.137676040 81779.0
14.159408920 82349.0
14.181141800 82234.0
14.202874680 82731.0
14.224607560 82591.0
14.246340440 83016.0
14.268073320 83371.0
14.289806200 83528.0
14.311539080 83765.0
14.333271960 83831.0
14.355004840 83939.0
14.376737720 83895.0
14.398470600 83735.0
14.420203480 84471.0
14.441936360 84447.0
14.463669240 84651.0
14.485402120 84807.0
14.507135000 84911.0
14.528867880 85126.0
14.550600760 85200.0
14.572333640 85721.0
14.594066520 85460.0
14.615799400 86033.0
14.637532280 85689.0
14.659265160 86296.0
14.680998040 85282.0
14.702730920 86325.0
14.724463800 86105.0
14.746196680 86455.0
14.767929560 86770.0
14.789662440 86321.0
14.811395320 86371.0
14.833128200 86221.0
14.854861080 86250.0
14.876593960 86715.0
14.898326840 86657.0
14.920059720 86702.0
14.941792600 86835.0
14.963525480 86608.0
14.985258360 86771.0
15.006991240 86458.0
15.028724120 86659.0
15.050457000 86784.0
15.072189880 86500.0
15.093922760 86981.0
15.115655640 86637.0
15.137388520 86683.0
15.159121400 86228.0
15.180854280 85766.0
15.202587160 86495.0
15.224320040 86533.0
15.246052920 86529.0
15.267785800 86028.0
15.289518680 86694.0
15.311251560 85818.0
15.332984440 85105.0
15.354717320 85378.0
15.376450200 85610.0
15.398183080 85127.0
15.419915960 85019.0
15.441648840 84658.0
15.463381720 84830.0
15.485114600 84858.0
15.506847480 84900.0
15.528580360 84668.0
15.550313240 83544.0
15.572046120 83846.0
15.593779000 83699.0
15.615511880 83248.0
15.637244760 83202.0
15.658977640 82884.0
15.680710520 82650.0
15.702443400 82812.0
15.724176280 82017.0
15.745909160 81291.0
15.767642040 81775.0
15.789374920 81362.0
15.811107800 80666.0
15.832840680 80368.0
15.854573560 80239.0
15.876306440 80241.0
15.898039320 79686.0
15.919772200 78703.0
15.941505080 78982.0
15.963237960 78246.0
15.984970840 77852.0
16.006703720 77230.0
16.028436600 77133.0
16.050169480 76687.0
16.071902360 76708.0
16.093635240 75929.0
16.115368120 74995.0
16.137101000 75060.0
16.158833880 74996.0
16.180566760 74181.0
16.202299640 73472.0
16.224032520 73021.0
16.245765400 72686.0
16.267498280 72322.0
16.289231160 71555.0
16.310964040 71062.0
16.332696920 70163.0
16.354429800 69945.0
16.376162680 69534.0
16.397895560 69280.0
16.419628440 68077.0
16.441361320 67392.0
16.463094200 67277.0
16.484827080 66899.0
16.506559960 65855.0
16.528292840 65351.0
16.550025720 65057.0
16.571758600 64686.0
16.593491480 63987.0
16.615224360 63380.0
16.636957240 62643.0
16.658690120 62177.0
16.680423000 62030.0
16.702155880 61141.0
16.723888760 60907.0
16.745621640 60549.0
16.767354520 59962.0
16.789087400 58955.0
16.810820280 58767.0
16.832553160 58323.0
16.854286040 57645.0
16.876018920 57038.0
16.897751800 56089.0
16.919484680 55560.0
16.941217560 55103.0
16.962950440 54378.0
16.984683320 53950.0
17.006416200 53380.0
17.028149080 53014.0
17.049881960 52489.0
17.071614840 51561.0
17.093347720 51523.0
17.115080600 51126.0
17.136813480 50401.0
17.158546360 49418.0
17.180279240 49289.0
17.202012120 48646.0
17.223745000 48198.0
17.245477880 47420.0
17.267210760 47157.0
17.288943640 46690.0
17.310676520 46214.0
17.332409400 45407.0
17.354142280 44928.0
17.375875160 44374.0
17.397608040 44381.0
17.419340920 43954.0
17.441073800 43033.0
17.462806680 42692.0
17.484539560 42028.0
17.506272440 42074.0
17.528005320 41753.0
17.549738200 41029.0
17.571471080 40623.0
17.593203960 40223.0
17.614936840 39595.0
17.636669720 38734.0
17.658402600 38434.0
17.680135480 38652.0
17.701868360 37657.0
17.723601240 37537.0
17.745334120 37286.0
17.767067000 36851.0
17.788799880 36185.0
17.810532760 36079.0
17.832265640 35419.0
17.853998520 35445.0
17.875731400 34722.0
17.897464280 34734.0
17.919197160 34234.0
17.940930040 33847.0
17.962662920 33727.0
17.984395800 33263.0
18.006128680 33022.0
18.027861560 32733.0
18.049594440 32073.0
18.071327320 31684.0
18.093060200 31612.0
18.114793080 31355.0
18.136525960 30964.0
18.158258840 30775.0
18.179991720 30446.0
18.201724600 30028.0
18.223457480 29773.0
18.245190360 29425.0
18.266923240 29022.0
18.288656120 29125.0
18.310389000 28635.0
18.332121880 28549.0
18.353854760 28238.0
18.375587640 28166.0
18.397320520 27273.0
18.419053400 27237.0
18.440786280 27091.0
18.462519160 26630.0
18.484252040 26866.0
18.505984920 26348.0
18.527717800 26234.0
18.549450680 25800.0
18.571183560 25759.0
18.592916440 25762.0
18.614649320 25606.0
18.636382200 25320.0
18.658115080 25296.0
18.679847960 24723.0
18.701580840 24656.0
18.723313720 24600.0
18.745046600 24454.0
18.766779480 24003.0
18.788512360 23803.0
18.810245240 23639.0
18.831978120 23504.0
18.853711000 23114.0
18.875443880 23277.0
18.897176760 22878.0
18.918909640 22791.0
18.940642520 22319.0
18.962375400 22165.0
18.984108280 22344.0
19.005841160 22279.0
19.027574040 21801.0
19.049306920 21698.0
19.071039800 21350.0
19.092772680 21488.0
19.114505560 20963.0
19.136238440 21068.0
19.157971320 20994.0
19.179704200 20736.0
19.201437080 20753.0
19.223169960 20174.0
19.244902840 20302.0
19.266635720 20018.0
19.288368600 19964.0
19.310101480 19776.0
19.331834360 19726.0
19.353567240 19471.0
19.375300120 19627.0
19.397033000 19494.0
19.418765880 19421.0
19.440498760 19038.0
19.462231640 19308.0
19.483964520 18986.0
19.505697400 18829.0
19.527430280 18714.0
19.549163160 18490.0
19.570896040 18329.0
19.592628920 18459.0
19.614361800 18287.0
19.636094680 18561.0
19.657827560 18244.0
19.679560440 17859.0
19.701293320 17910.0
19.723026200 17841.0
19.744759080 17764.0
19.766491960 17661.0
19.788224840 17374.0
19.809957720 17517.0
19.831690600 17545.0
19.853423480 17539.0
19.875156360 17338.0
19.896889240 17177.0
19.918622120 17101.0
19.940355000 16879.0
19.962087880 16888.0
19.983820760 16657.0
20.005553640 16468.0
20.027286520 16599.0
20.049019400 16405.0
20.070752280 16333.0
20.092485160 16427.0
20.114218040 16012.0
20.135950920 16209.0
20.157683800 16230.0
20.179416680 16146.0
20.201149560 16150.0
20.222882440 15710.0
20.244615320 15430.0
20.266348200 15612.0
20.288081080 15776.0
20.309813960 15589.0
20.331546840 15640.0
20.353279720 15791.0
20.375012600 15350.0
20.396745480 15372.0
20.418478360 15334.0
20.440211240 15183.0
20.461944120 15202.0
20.483677000 15440.0
20.505409880 15098.0
20.527142760 15051.0
20.548875640 14811.0
20.570608520 14832.0
20.592341400 14821.0
20.614074280 14957.0
20.635807160 14727.0
20.657540040 14537.0
20.679272920 14477.0
20.701005800 14771.0
20.722738680 14698.0
20.744471560 14733.0
20.766204440 14530.0
20.787937320 14407.0
20.809670200 14315.0
20.831403080 14333.0
20.853135960 14181.0
20.874868840 14335.0
20.896601720 14221.0
20.918334600 14216.0
20.940067480 14089.0
20.961800360 13992.0
20.983533240 14082.0
21.005266120 14002.0
21.026999000 14003.0
21.048731880 14074.0
21.070464760 13975.0
21.092197640 13861.0
21.113930520 13804.0
21.135663400 13986.0
21.157396280 13688.0
21.179129160 13781.0
21.200862040 13598.0
21.222594920 13701.0
21.244327800 13658.0
21.266060680 13383.0
21.287793560 13807.0
21.309526440 13508.0
21.331259320 13635.0
21.352992200 13590.0
21.374725080 13298.0
21.396457960 13468.0
21.418190840 13406.0
21.439923720 13001.0
21.461656600 13295.0
21.483389480 13229.0
21.505122360 13177.0
21.526855240 13143.0
21.548588120 13035.0
21.570321000 13251.0
21.592053880 13178.0
21.613786760 13201.0
21.635519640 13016.0
21.657252520 12796.0
21.678985400 13013.0
21.700718280 13247.0
21.722451160 13016.0
21.744184040 12793.0
21.765916920 12986.0
21.787649800 12713.0
21.809382680 12877.0
21.831115560 12760.0
21.852848440 12575.0
21.874581320 12633.0
21.896314200 12786.0
21.918047080 12655.0
21.939779960 12464.0
21.961512840 12394.0
21.983245720 12322.0
22.004978600 12531.0
22.026711480 12376.0
22.048444360 12494.0
22.070177240 12137.0
22.091910120 12345.0
22.113643000 12392.0
22.135375880 12215.0
22.157108760 12262.0
22.178841640 12040.0
22.200574520 12458.0
22.222307400 12257.0
22.244040280 12119.0
22.265773160 12127.0
22.287506040 12183.0
22.309238920 12283.0
22.330971800 12102.0
22.352704680 12129.0
22.374437560 11910.0
22.396170440 11994.0
22.417903320 11957.0
22.439636200 11949.0
22.461369080 12041.0
22.483101960 11865.0
22.504834840 12003.0
22.526567720 12002.0
22.548300600 11972.0
22.570033480 11873.0
22.591766360 11835.0
22.613499240 11769.0
22.635232120 11851.0
22.656965000 11893.0
22.678697880 11803.0
22.700430760 11977.0
22.722163640 11689.0
22.743896520 11555.0
22.765629400 11781.0
22.787362280 11747.0
22.809095160 11607.0
22.830828040 11445.0
22.852560920 11604.0
22.874293800 11869.0
22.896026680 11839.0
22.917759560 11483.0
22.939492440 11778.0
22.961225320 11717.0
22.982958200 11729.0
23.004691080 11395.0
23.026423960 11444.0
23.048156840 11431.0
23.069889720 11279.0
23.091622600 11406.0
23.113355480 11335.0
23.135088360 11498.0
23.156821240 11152.0
23.178554120 11223.0
23.200287000 11252.0
23.222019880 11115.0
23.243752760 11075.0
23.265485640 11436.0
23.287218520 11370.0
23.308951400 11160.0
23.330684280 11270.0
23.352417160 11223.0
23.374150040 11186.0
23.395882920 11190.0
23.417615800 11129.0
23.439348680 11102.0
23.461081560 11071.0
23.482814440 11139.0
23.504547320 10849.0
23.526280200 11229.0
23.548013080 11282.0
23.569745960 11192.0
23.591478840 11199.0
23.613211720 10954.0
23.634944600 11134.0
23.656677480 11087.0
23.678410360 11017.0
23.700143240 10998.0
23.721876120 10947.0
23.743609000 11003.0
23.765341880 11157.0
23.787074760 10947.0
23.808807640 10951.0
23.830540520 10786.0
23.852273400 10980.0
23.874006280 10961.0
23.895739160 10816.0
23.917472040 10864.0
23.939204920 10997.0
23.960937800 11054.0
23.982670680 10831.0
24.004403560 10888.0
24.026136440 10781.0
24.047869320 11055.0
24.069602200 11062.0
24.091335080 10682.0
24.113067960 10758.0
24.134800840 11011.0
24.156533720 10985.0
24.178266600 11126.0
24.199999480 10567.0
24.221732360 10461.0
24.243465240 10803.0
24.265198120 10697.0
24.286931000 10818.0
24.308663880 10514.0
24.330396760 10698.0
24.352129640 10929.0
24.373862520 10532.0
24.395595400 10529.0
24.417328280 10598.0
24.439061160 10637.0
24.460794040 10563.0
24.482526920 10674.0
24.504259800 10498.0
24.525992680 10527.0
24.547725560 10568.0
24.569458440 10681.0
24.591191320 10495.0
24.612924200 10773.0
24.634657080 10728.0
24.656389960 10656.0
24.678122840 10561.0
24.699855720 10367.0
24.721588600 10544.0
24.743321480 10578.0
24.765054360 10458.0
24.786787240 10527.0
24.808520120 10575.0
24.830253000 10634.0
24.851985880 10527.0
24.873718760 10487.0
24.895451640 10529.0
24.917184520 10362.0
24.938917400 10488.0
24.960650280 10409.0
24.982383160 10420.0
25.004116040 10467.0
25.025848920 10672.0
25.047581800 10226.0
25.069314680 10542.0
25.091047560 10507.0
25.112780440 10544.0
25.134513320 10386.0
25.156246200 10617.0
25.177979080 10757.0
25.199711960 10252.0
25.221444840 10403.0
25.243177720 10251.0
25.264910600 10307.0
25.286643480 10388.0
25.308376360 10383.0
25.330109240 10452.0
25.351842120 10281.0
25.373575000 10325.0
25.395307880 10334.0
25.417040760 10276.0
25.438773640 10327.0
25.460506520 10285.0
25.482239400 10207.0
25.503972280 10425.0
25.525705160 10254.0
25.547438040 10438.0
25.569170920 10609.0
25.590903800 10233.0
25.612636680 10273.0
25.634369560 10295.0
25.656102440 10410.0
25.677835320 10266.0
25.699568200 10040.0
25.721301080 10102.0
25.743033960 10217.0
25.764766840 10240.0
25.786499720 10273.0
25.808232600 10371.0
25.829965480 10296.0
25.851698360 10281.0
25.873431240 10286.0
25.895164120 10401.0
25.916897000 10235.0
25.938629880 10286.0
25.960362760 10362.0
25.982095640 10265.0
26.003828520 10232.0
26.025561400 10289.0
26.047294280 10192.0
26.069027160 10280.0
26.090760040 10178.0
26.112492920 10159.0
26.134225800 10233.0
26.155958680 9934.0
26.177691560 10318.0
26.199424440 10162.0
26.221157320 10435.0
26.242890200 10177.0
26.264623080 10153.0
26.286355960 10265.0
26.308088840 10244.0
26.329821720 10488.0
26.351554600 10359.0
26.373287480 10397.0
26.395020360 10326.0
26.416753240 10407.0
26.438486120 10198.0
26.460219000 10272.0
26.481951880 10339.0
26.503684760 10305.0
26.525417640 10306.0
26.547150520 10269.0
26.568883400 10281.0
26.590616280 10279.0
26.612349160 10347.0
26.634082040 10350.0
26.655814920 10268.0
26.677547800 10306.0
26.699280680 10405.0
26.721013560 10367.0
26.742746440 10246.0
26.764479320 10296.0
26.786212200 10276.0
26.807945080 10238.0
26.829677960 10358.0
26.851410840 10173.0
26.873143720 10416.0
26.894876600 10397.0
26.916609480 10169.0
26.938342360 10046.0
26.960075240 10206.0
26.981808120 10137.0
27.003541000 10121.0
27.025273880 10396.0
27.047006760 10343.0
27.068739640 10302.0
27.090472520 10211.0
27.112205400 10374.0
27.133938280 10229.0
27.155671160 10292.0
27.177404040 10351.0
27.199136920 10404.0
27.220869800 10139.0
27.242602680 10083.0
27.264335560 10161.0
27.286068440 10187.0
27.307801320 10207.0
27.329534200 10305.0
27.351267080 10527.0
27.372999960 10227.0
27.394732840 9990.0
27.416465720 10273.0
27.438198600 10339.0
27.459931480 10171.0
27.481664360 10121.0
27.503397240 10195.0
27.525130120 10261.0
27.546863000 10221.0
27.568595880 10430.0
27.590328760 10442.0
27.612061640 10389.0
27.633794520 10411.0
27.655527400 10474.0
27.677260280 10179.0
27.698993160 10303.0
27.720726040 10444.0
27.742458920 10363.0
27.764191800 10316.0
27.785924680 10443.0
27.807657560 10448.0
27.829390440 10532.0
27.851123320 10319.0
27.872856200 10342.0
27.894589080 10408.0
27.916321960 10423.0
27.938054840 10509.0
27.959787720 10468.0
27.981520600 10281.0
28.003253480 10306.0
28.024986360 10547.0
28.046719240 10405.0
28.068452120 10093.0
28.090185000 10321.0
28.111917880 10525.0
28.133650760 10385.0
28.155383640 10450.0
28.177116520 10575.0
28.198849400 10359.0
28.220582280 10705.0
28.242315160 10610.0
28.264048040 10244.0
28.285780920 10653.0
28.307513800 10660.0
28.329246680 10356.0
28.350979560 10705.0
28.372712440 10491.0
28.394445320 10570.0
28.416178200 10654.0
28.437911080 10543.0
28.459643960 10644.0
28.481376840 10695.0
28.503109720 10718.0
28.524842600 10763.0
28.546575480 10768.0
28.568308360 10543.0
28.590041240 10508.0
28.611774120 10645.0
28.633507000 10673.0
28.655239880 10750.0
28.676972760 10594.0
28.698705640 10655.0
28.720438520 10556.0
28.742171400 10686.0
28.763904280 10755.0
28.785637160 10772.0
28.807370040 10746.0
28.829102920 10414.0
28.850835800 10711.0
28.872568680 10807.0
28.894301560 10883.0
28.916034440 10575.0
28.937767320 10704.0
28.959500200 10773.0
28.981233080 10746.0
29.002965960 10762.0
29.024698840 10942.0
29.046431720 10989.0
29.068164600 10832.0
29.089897480 10929.0
29.111630360 10891.0
29.133363240 10765.0
29.155096120 11038.0
29.176829000 10883.0
29.198561880 10730.0
29.220294760 10847.0
29.242027640 10957.0
29.263760520 10794.0
29.285493400 10893.0
29.307226280 10914.0
29.328959160 11045.0
29.350692040 10951.0
29.372424920 10958.0
29.394157800 10899.0
29.415890680 11147.0
29.437623560 11100.0
29.459356440 10970.0
29.481089320 11095.0
29.502822200 11142.0
29.524555080 11347.0
29.546287960 11324.0
29.568020840 11066.0
29.589753720 11070.0
29.611486600 10976.0
29.633219480 11136.0
29.654952360 11195.0
29.676685240 11204.0
29.698418120 11108.0
29.720151000 11183.0
29.741883880 11265.0
29.763616760 11316.0
29.785349640 11236.0
29.807082520 11245.0
29.828815400 11432.0
29.850548280 11257.0
29.872281160 11296.0
29.894014040 11412.0
29.915746920 11500.0
29.937479800 11640.0
29.959212680 11626.0
29.980945560 11516.0
30.002678440 11274.0
30.024411320 11514.0
30.046144200 11763.0
30.067877080 11507.0
30.089609960 11321.0
30.111342840 11562.0
30.133075720 11300.0
30.154808600 11547.0
30.176541480 11626.0
30.198274360 11375.0
30.220007240 11409.0
30.241740120 11610.0
30.263473000 11824.0
30.285205880 11347.0
30.306938760 11640.0
30.328671640 11498.0
30.350404520 11633.0
30.372137400 11679.0
30.393870280 11750.0
30.415603160 11696.0
30.437336040 11868.0
30.459068920 11759.0
30.480801800 11758.0
30.502534680 11591.0
30.524267560 11586.0
30.546000440 11678.0
30.567733320 11727.0
30.589466200 11532.0
30.611199080 11813.0
30.632931960 11755.0
30.654664840 11712.0
30.676397720 11686.0
30.698130600 11836.0
30.719863480 11695.0
30.741596360 11636.0
30.763329240 11727.0
30.785062120 11715.0
30.806795000 11898.0
30.828527880 11810.0
30.850260760 12269.0
30.871993640 11813.0
30.893726520 11955.0
30.915459400 11857.0
30.937192280 11766.0
30.958925160 11923.0
30.980658040 11781.0
31.002390920 11657.0
31.024123800 11819.0
31.045856680 11765.0
31.067589560 11997.0
31.089322440 11835.0
31.111055320 12042.0
31.132788200 11959.0
31.154521080 12098.0
31.176253960 11966.0
31.197986840 11662.0
31.219719720 11901.0
31.241452600 11939.0
31.263185480 12291.0
31.284918360 12067.0
31.306651240 11946.0
31.328384120 12144.0
31.350117000 12152.0
31.371849880 12180.0
31.393582760 11789.0
31.415315640 11895.0
31.437048520 12015.0
31.458781400 11946.0
31.480514280 11981.0
31.502247160 12030.0
31.523980040 12330.0
31.545712920 12209.0
31.567445800 12349.0
31.589178680 12271.0
31.610911560 12045.0
31.632644440 12112.0
31.654377320 12165.0
31.676110200 12077.0
31.697843080 12207.0
31.719575960 12306.0
31.741308840 12220.0
31.763041720 12110.0
31.784774600 12088.0
31.806507480 12099.0
31.828240360 12097.0
31.849973240 12262.0
31.871706120 12262.0
31.893439000 11992.0
31.915171880 12100.0
31.936904760 12336.0
31.958637640 12148.0
31.980370520 12408.0
32.002103400 12179.0
32.023836280 12175.0
32.045569160 12012.0
32.067302040 12145.0
32.089034920 12265.0
32.110767800 12243.0
32.132500680 12286.0
32.154233560 12191.0
32.175966440 11945.0
32.197699320 12147.0
32.219432200 12252.0
32.241165080 12127.0
32.262897960 12379.0
32.284630840 12365.0
32.306363720 12338.0
32.328096600 12159.0
32.349829480 12415.0
32.371562360 12414.0
32.393295240 12268.0
32.415028120 12304.0
32.436761000 12139.0
32.458493880 12198.0
32.480226760 12372.0
32.501959640 12400.0
32.523692520 12228.0
32.545425400 12209.0
32.567158280 12251.0
32.588891160 12341.0
32.610624040 12222.0
32.632356920 12267.0
32.654089800 12376.0
32.675822680 12391.0
32.697555560 12178.0
32.719288440 12313.0
32.741021320 12233.0
32.762754200 12420.0
32.784487080 12047.0
32.806219960 12510.0
32.827952840 12356.0
32.849685720 12419.0
32.871418600 12180.0
32.893151480 12413.0
32.914884360 12442.0
32.936617240 12529.0
32.958350120 12440.0
32.980083000 12635.0
33.001815880 12544.0
33.023548760 12605.0
33.045281640 12500.0
33.067014520 12627.0
33.088747400 12579.0
33.110480280 12352.0
33.132213160 12682.0
33.153946040 12518.0
33.175678920 12445.0
33.197411800 12477.0
33.219144680 12356.0
33.240877560 12247.0
33.262610440 12452.0
33.284343320 12207.0
33.306076200 12246.0
33.327809080 12046.0
33.349541960 12109.0
33.371274840 12130.0
33.393007720 12089.0
33.414740600 11702.0
33.436473480 12123.0
33.458206360 12103.0
33.479939240 11849.0
33.501672120 11900.0
33.523405000 11860.0
33.545137880 11843.0
33.566870760 11739.0
33.588603640 11991.0
33.610336520 11659.0
33.632069400 11710.0
33.653802280 11696.0
33.675535160 11905.0
33.697268040 11725.0
33.719000920 11831.0
33.740733800 11854.0
33.762466680 11764.0
33.784199560 11497.0
33.805932440 11506.0
33.827665320 11501.0
33.849398200 11668.0
33.871131080 11341.0
33.892863960 11464.0
33.914596840 11491.0
33.936329720 11489.0
33.958062600 11435.0
33.979795480 11718.0
34.001528360 11414.0
34.023261240 11424.0
34.044994120 11508.0
34.066727000 11493.0
34.088459880 11453.0
34.110192760 11333.0
34.131925640 11443.0
34.153658520 11269.0
34.175391400 11214.0
34.197124280 10973.0
34.218857160 11114.0
34.240590040 11205.0
34.262322920 11042.0
34.284055800 11055.0
34.305788680 11136.0
34.327521560 11223.0
34.349254440 11068.0
34.370987320 11276.0
34.392720200 11179.0
34.414453080 11169.0
34.436185960 11002.0
34.457918840 11069.0
34.479651720 11005.0
34.501384600 11151.0
34.523117480 11214.0
34.544850360 10828.0
34.566583240 10673.0
34.588316120 10772.0
34.610049000 10779.0
34.631781880 10936.0
34.653514760 10726.0
34.675247640 10780.0
34.696980520 10813.0
34.718713400 10708.0
34.740446280 10788.0
34.762179160 10594.0
34.783912040 10736.0
34.805644920 10653.0
34.827377800 10735.0
34.849110680 10501.0
34.870843560 10696.0
34.892576440 10675.0
34.914309320 10578.0
34.936042200 10579.0
34.957775080 10644.0
34.979507960 10308.0
35.001240840 10389.0
35.022973720 10290.0
35.044706600 10449.0
35.066439480 10262.0
35.088172360 10416.0
35.109905240 10415.0
35.131638120 10217.0
35.153371000 10309.0
35.175103880 10268.0
35.196836760 10464.0
35.218569640 10128.0
35.240302520 10260.0
35.262035400 10491.0
35.283768280 10301.0
35.305501160 10204.0
35.327234040 10168.0
35.348966920 10076.0
35.370699800 10205.0
35.392432680 10028.0
35.414165560 10182.0
35.435898440 10180.0
35.457631320 10326.0
35.479364200 10238.0
35.501097080 10098.0
35.522829960 10037.0
35.544562840 10081.0
35.566295720 9659.0
35.588028600 10029.0
35.609761480 9934.0
35.631494360 9899.0
35.653227240 9712.0
35.674960120 9746.0
35.696693000 9722.0
35.718425880 9839.0
35.740158760 9777.0
35.761891640 9802.0
35.783624520 9905.0
35.805357400 9729.0
35.827090280 9548.0
35.848823160 9808.0
35.870556040 9690.0
35.892288920 9600.0
35.914021800 9773.0
35.935754680 9514.0
35.957487560 9786.0
35.979220440 9463.0
36.000953320 9489.0
36.022686200 9558.0
36.044419080 9511.0
36.066151960 9316.0
36.087884840 9309.0
36.109617720 9615.0
36.131350600 9501.0
36.153083480 9410.0
36.174816360 9599.0
36.196549240 9514.0
36.218282120 9494.0
36.240015000 9414.0
36.261747880 9380.0
36.283480760 9520.0
36.305213640 9565.0
36.326946520 9449.0
36.348679400 9579.0
36.370412280 9468.0
36.392145160 9499.0
36.413878040 9330.0
36.435610920 9391.0
36.457343800 9421.0
36.479076680 9429.0
36.500809560 9264.0
36.522542440 9329.0
36.544275320 9231.0
36.566008200 9316.0
36.587741080 9128.0
36.609473960 9026.0
36.631206840 9412.0
36.652939720 9171.0
36.674672600 9283.0
36.696405480 9169.0
36.718138360 9112.0
36.739871240 8957.0
36.761604120 9061.0
36.783337000 9132.0
36.805069880 9109.0
36.826802760 9137.0
36.848535640 9453.0
36.870268520 9013.0
36.892001400 9018.0
36.913734280 9122.0
36.935467160 9150.0
36.957200040 9083.0
36.978932920 9105.0
37.000665800 9022.0
37.022398680 9031.0
37.044131560 8969.0
37.065864440 8768.0
37.087597320 9066.0
37.109330200 9101.0
37.131063080 8984.0
37.152795960 9143.0
37.174528840 9070.0
37.196261720 9040.0
37.217994600 8897.0
37.239727480 9008.0
37.261460360 8944.0
37.283193240 9066.0
37.304926120 9206.0
37.326659000 9045.0
37.348391880 9018.0
37.370124760 8933.0
37.391857640 9066.0
37.413590520 8873.0
37.435323400 8986.0
37.457056280 9037.0
37.478789160 8948.0
37.500522040 9047.0
37.522254920 8956.0
37.543987800 8866.0
37.565720680 9040.0
37.587453560 9070.0
37.609186440 8963.0
37.630919320 9007.0
37.652652200 9041.0
37.674385080 8831.0
37.696117960 8867.0
37.717850840 8817.0
37.739583720 8874.0
37.761316600 8858.0
37.783049480 8891.0
37.804782360 9012.0
37.826515240 8982.0
37.848248120 8940.0
37.869981000 8558.0
37.891713880 8908.0
37.913446760 8861.0
37.935179640 9040.0
37.956912520 8771.0
37.978645400 9078.0
38.000378280 8878.0
38.022111160 8974.0
38.043844040 9027.0
38.065576920 8943.0
38.087309800 8719.0
38.109042680 8822.0
38.130775560 8879.0
38.152508440 8951.0
38.174241320 8806.0
38.195974200 8829.0
38.217707080 8752.0
38.239439960 8878.0
38.261172840 8740.0
38.282905720 8830.0
38.304638600 8784.0
38.326371480 8957.0
38.348104360 8769.0
38.369837240 8927.0
38.391570120 8913.0
38.413303000 8818.0
38.435035880 8832.0
38.456768760 8784.0
38.478501640 8734.0
38.500234520 8781.0
38.521967400 8830.0
38.543700280 8717.0
38.565433160 8913.0
38.587166040 9027.0
38.608898920 9045.0
38.630631800 8739.0
38.652364680 8884.0
38.674097560 8819.0
38.695830440 8934.0
38.717563320 8967.0
38.739296200 8817.0
38.761029080 9028.0
38.782761960 8933.0
38.804494840 8990.0
38.826227720 8994.0
38.847960600 8956.0
38.869693480 8866.0
38.891426360 8954.0
38.913159240 9000.0
38.934892120 8803.0
38.956625000 8965.0
38.978357880 8918.0
39.000090760 8917.0
39.021823640 9153.0
39.043556520 9025.0
39.065289400 8940.0
39.087022280 8959.0
39.108755160 8986.0
39.130488040 8905.0
39.152220920 9063.0
39.173953800 9192.0
39.195686680 8926.0
39.217419560 9009.0
39.239152440 8926.0
39.260885320 8902.0
39.282618200 8975.0
39.304351080 8972.0
39.326083960 9096.0
39.347816840 9015.0
39.369549720 9104.0
39.391282600 8909.0
39.413015480 9111.0
39.434748360 9261.0
39.456481240 9345.0
39.478214120 9179.0
39.499947000 9339.0
39.521679880 9117.0
39.543412760 9222.0
39.565145640 8887.0
39.586878520 8979.0
39.608611400 9130.0
39.630344280 9277.0
39.652077160 9064.0
39.673810040 9040.0
39.695542920 9047.0
39.717275800 9099.0
39.739008680 9248.0
39.760741560 9151.0
39.782474440 9132.0
39.804207320 9086.0
39.825940200 9006.0
39.847673080 9121.0
39.869405960 9207.0
39.891138840 9064.0
39.912871720 9575.0
39.934604600 9295.0
39.956337480 9275.0
39.978070360 9346.0
39.999803240 9416.0
40.021536120 9361.0
40.043269000 9289.0
40.065001880 9293.0
40.086734760 9407.0
40.108467640 9311.0
40.130200520 9363.0
40.151933400 9433.0
40.173666280 9409.0
40.195399160 9326.0
40.217132040 9641.0
40.238864920 9625.0
40.260597800 9751.0
40.282330680 9680.0
40.304063560 9541.0
40.325796440 9540.0
40.347529320 9546.0
40.369262200 9525.0
40.390995080 9577.0
40.412727960 9663.0
40.434460840 9436.0
40.456193720 9582.0
40.477926600 9618.0
40.499659480 9729.0
40.521392360 9745.0
40.543125240 9801.0
40.564858120 9671.0
40.586591000 9854.0
40.608323880 9711.0
40.630056760 9908.0
40.651789640 9898.0
40.673522520 9542.0
40.695255400 9743.0
40.716988280 9749.0
40.738721160 9853.0
40.760454040 9877.0
40.782186920 9723.0
40.803919800 9900.0
40.825652680 10056.0
40.847385560 10147.0
40.869118440 9933.0
40.890851320 9977.0
40.912584200 9934.0
40.934317080 10013.0
40.956049960 9837.0
40.977782840 9906.0
40.999515720 10059.0
41.021248600 10017.0
41.042981480 10008.0
41.064714360 10133.0
41.086447240 10232.0
41.108180120 9999.0
41.129913000 10097.0
41.151645880 10154.0
41.173378760 10118.0
41.195111640 10238.0
41.216844520 10126.0
41.238577400 10340.0
41.260310280 10198.0
41.282043160 10378.0
41.303776040 10433.0
41.325508920 10245.0
41.347241800 10147.0
41.368974680 10485.0
41.390707560 10616.0
41.412440440 10313.0
41.434173320 10426.0
41.455906200 10407.0
41.477639080 10481.0
41.499371960 10609.0
41.521104840 10570.0
41.542837720 10649.0
41.564570600 10404.0
41.586303480 10410.0
41.608036360 10687.0
41.629769240 10510.0
41.651502120 10644.0
41.673235000 10637.0
41.694967880 10765.0
41.716700760 10766.0
41.738433640 10514.0
41.760166520 10510.0
41.781899400 10774.0
41.803632280 10678.0
41.825365160 10791.0
41.847098040 10756.0
41.868830920 10686.0
41.890563800 10873.0
41.912296680 10723.0
41.934029560 10933.0
41.955762440 10888.0
41.977495320 10839.0
41.999228200 10860.0
42.020961080 10918.0
42.042693960 10958.0
42.064426840 11255.0
42.086159720 10853.0
42.107892600 11098.0
42.129625480 10923.0
42.151358360 11116.0
42.173091240 11097.0
42.194824120 11336.0
42.216557000 11360.0
42.238289880 11348.0
42.260022760 11299.0
42.281755640 11213.0
42.303488520 11515.0
42.325221400 11428.0
42.346954280 11466.0
42.368687160 11300.0
42.390420040 11412.0
42.412152920 11714.0
42.433885800 11608.0
42.455618680 11489.0
42.477351560 11532.0
42.499084440 11862.0
42.520817320 11701.0
42.542550200 11730.0
42.564283080 11872.0
42.586015960 11550.0
42.607748840 11857.0
42.629481720 11597.0
42.651214600 11788.0
42.672947480 11751.0
42.694680360 11917.0
42.716413240 11872.0
42.738146120 11986.0
42.759879000 11986.0
42.781611880 11903.0
42.803344760 12102.0
42.825077640 12044.0
42.846810520 12089.0
42.868543400 12134.0
42.890276280 12449.0
42.912009160 12284.0
42.933742040 12375.0
42.955474920 12200.0
42.977207800 12376.0
42.998940680 12346.0
43.020673560 12337.0
43.042406440 12318.0
43.064139320 12407.0
43.085872200 12470.0
43.107605080 12345.0
43.129337960 12552.0
43.151070840 12765.0
43.172803720 12681.0
43.194536600 12632.0
43.216269480 12716.0
43.238002360 12710.0
43.259735240 12768.0
43.281468120 12767.0
43.303201000 12832.0
43.324933880 12963.0
43.346666760 12749.0
43.368399640 13012.0
43.390132520 12982.0
43.411865400 13291.0
43.433598280 13019.0
43.455331160 13220.0
43.477064040 13183.0
43.498796920 12895.0
43.520529800 13140.0
43.542262680 13082.0
43.563995560 13208.0
43.585728440 13330.0
43.607461320 13638.0
43.629194200 13317.0
43.650927080 13496.0
43.672659960 13606.0
43.694392840 13544.0
43.716125720 13665.0
43.737858600 13573.0
43.759591480 14006.0
43.781324360 13558.0
43.803057240 13599.0
43.824790120 13916.0
43.846523000 13861.0
43.868255880 13833.0
43.889988760 14020.0
43.911721640 14418.0
43.933454520 14051.0
43.955187400 14113.0
43.976920280 14137.0
43.998653160 14107.0
44.020386040 14183.0
44.042118920 14054.0
44.063851800 14112.0
44.085584680 14448.0
44.107317560 14498.0
44.129050440 14498.0
44.150783320 14730.0
44.172516200 14478.0
44.194249080 14600.0
44.215981960 14465.0
44.237714840 14569.0
44.259447720 14660.0
44.281180600 14686.0
44.302913480 14624.0
44.324646360 14820.0
44.346379240 15183.0
44.368112120 14973.0
44.389845000 15060.0
44.411577880 14880.0
44.433310760 15147.0
44.455043640 14970.0
44.476776520 15037.0
44.498509400 15278.0
44.520242280 15293.0
44.541975160 15705.0
44.563708040 15262.0
44.585440920 15336.0
44.607173800 15588.0
44.628906680 15555.0
44.650639560 15466.0
44.672372440 15736.0
44.694105320 15564.0
44.715838200 15738.0
44.737571080 16096.0
44.759303960 15770.0
44.781036840 15830.0
44.802769720 15821.0
44.824502600 15879.0
44.846235480 16154.0
44.867968360 16024.0
44.889701240 16269.0
44.911434120 16455.0
44.933167000 16067.0
44.954899880 16242.0
44.976632760 16576.0
44.998365640 16649.0
45.020098520 16757.0
45.041831400 16694.0
45.063564280 16790.0
45.085297160 16762.0
45.107030040 16837.0
45.128762920 16831.0
45.150495800 16837.0
45.172228680 16714.0
45.193961560 17157.0
45.215694440 17222.0
45.237427320 17268.0
45.259160200 17222.0
45.280893080 17366.0
45.302625960 17379.0
45.324358840 17624.0
45.346091720 17632.0
45.367824600 17784.0
45.389557480 17921.0
45.411290360 17895.0
45.433023240 17956.0
45.454756120 17932.0
45.476489000 18393.0
45.498221880 18006.0
45.519954760 18010.0
45.541687640 18060.0
45.563420520 18260.0
45.585153400 18331.0
45.606886280 18242.0
45.628619160 18178.0
45.650352040 18501.0
45.672084920 18712.0
45.693817800 18690.0
45.715550680 18575.0
45.737283560 18625.0
45.759016440 18636.0
45.780749320 18779.0
45.802482200 18687.0
45.824215080 19068.0
45.845947960 19225.0
45.867680840 18801.0
45.889413720 19291.0
45.911146600 19179.0
45.932879480 19478.0
45.954612360 19461.0
45.976345240 19567.0
45.998078120 19576.0
46.019811000 19769.0
46.041543880 19896.0
46.063276760 20027.0
46.085009640 19891.0
46.106742520 20244.0
46.128475400 20000.0
46.150208280 19969.0
46.171941160 20144.0
46.193674040 20378.0
46.215406920 20326.0
46.237139800 20521.0
46.258872680 20588.0
46.280605560 20728.0
46.302338440 20736.0
46.324071320 20527.0
46.345804200 20815.0
46.367537080 20959.0
46.389269960 20870.0
46.411002840 20758.0
46.432735720 20970.0
46.454468600 21113.0
46.476201480 21019.0
46.497934360 21343.0
46.519667240 21363.0
46.541400120 21321.0
46.563133000 21569.0
46.584865880 21624.0
46.606598760 21915.0
46.628331640 21739.0
46.650064520 21899.0
46.671797400 21785.0
46.693530280 21797.0
46.715263160 22025.0
46.736996040 22288.0
46.758728920 22113.0
46.780461800 22254.0
46.802194680 22591.0
46.823927560 22318.0
46.845660440 22357.0
46.867393320 22433.0
46.889126200 22685.0
46.910859080 22511.0
46.932591960 22969.0
46.954324840 23121.0
46.976057720 23017.0
46.997790600 22732.0
47.019523480 22941.0
47.041256360 23191.0
47.062989240 23146.0
47.084722120 23220.0
47.106455000 23345.0
47.128187880 23425.0
47.149920760 23521.0
47.171653640 23609.0
47.193386520 23938.0
47.215119400 23606.0
47.236852280 23741.0
47.258585160 23781.0
47.280318040 23431.0
47.302050920 24124.0
47.323783800 24516.0
47.345516680 24094.0
47.367249560 24026.0
47.388982440 24327.0
47.410715320 24017.0
47.432448200 24055.0
47.454181080 24157.0
47.475913960 24251.0
47.497646840 24425.0
47.519379720 24554.0
47.541112600 24526.0
47.562845480 24310.0
47.584578360 24847.0
47.606311240 24408.0
47.628044120 24193.0
47.649777000 24610.0
47.671509880 24490.0
47.693242760 24793.0
47.714975640 24919.0
47.736708520 24721.0
47.758441400 24619.0
47.780174280 24774.0
47.801907160 24929.0
47.823640040 24816.0
47.845372920 24509.0
47.867105800 24834.0
47.888838680 24938.0
47.910571560 24659.0
47.932304440 24826.0
47.954037320 25131.0
47.975770200 25028.0
47.997503080 24746.0
48.019235960 24992.0
48.040968840 25099.0
48.062701720 25097.0
48.084434600 24807.0
48.106167480 25142.0
48.127900360 25286.0
48.149633240 25054.0
48.171366120 25154.0
48.193099000 25068.0
48.214831880 25035.0
48.236564760 25095.0
48.258297640 25094.0
48.280030520 24947.0
48.301763400 25451.0
48.323496280 24954.0
48.345229160 25275.0
48.366962040 24799.0
48.388694920 24552.0
48.410427800 24906.0
48.432160680 24886.0
48.453893560 24892.0
48.475626440 24918.0
48.497359320 24864.0
48.519092200 24721.0
48.540825080 24658.0
48.562557960 24679.0
48.584290840 24686.0
48.606023720 24643.0
48.627756600 24467.0
48.649489480 24286.0
48.671222360 24429.0
48.692955240 24596.0
48.714688120 24285.0
48.736421000 24076.0
48.758153880 24164.0
48.779886760 24273.0
48.801619640 24059.0
48.823352520 24088.0
48.845085400 24241.0
48.866818280 24327.0
48.888551160 23967.0
48.910284040 23872.0
48.932016920 24012.0
48.953749800 24139.0
48.975482680 23970.0
48.997215560 23872.0
49.018948440 23759.0
49.040681320 23815.0
49.062414200 23628.0
49.084147080 23685.0
49.105879960 23560.0
49.127612840 23187.0
49.149345720 23519.0
49.171078600 23504.0
49.192811480 23513.0
49.214544360 23646.0
49.236277240 23124.0
49.258010120 23472.0
49.279743000 23234.0
49.301475880 23442.0
49.323208760 23250.0
49.344941640 22929.0
49.366674520 22757.0
49.388407400 22847.0
49.410140280 22980.0
49.431873160 22805.0
49.453606040 22701.0
49.475338920 22713.0
49.497071800 22662.0
49.518804680 22488.0
49.540537560 22460.0
49.562270440 22391.0
49.584003320 22180.0
49.605736200 22242.0
49.627469080 22166.0
49.649201960 22023.0
49.670934840 22237.0
49.692667720 22010.0
49.714400600 22083.0
49.736133480 21988.0
49.757866360 22149.0
49.779599240 22058.0
49.801332120 21900.0
49.823065000 21473.0
49.844797880 21780.0
49.866530760 21508.0
49.888263640 21478.0
49.909996520 21604.0
49.931729400 21488.0
49.953462280 21321.0
49.975195160 21553.0
49.996928040 21306.0
50.018660920 21174.0
50.040393800 21224.0
50.062126680 21234.0
50.083859560 20987.0
50.105592440 21024.0
50.127325320 20937.0
50.149058200 21062.0
50.170791080 20767.0
50.192523960 20607.0
50.214256840 20372.0
50.235989720 20455.0
50.257722600 20818.0
50.279455480 20606.0
50.301188360 20344.0
50.322921240 20297.0
50.344654120 20531.0
50.366387000 20057.0
50.388119880 20385.0
50.409852760 20258.0
50.431585640 20324.0
50.453318520 20027.0
50.475051400 20337.0
50.496784280 19926.0
50.518517160 20156.0
50.540250040 19739.0
50.561982920 19806.0
50.583715800 19920.0
50.605448680 19621.0
50.627181560 19923.0
50.648914440 19574.0
50.670647320 19745.0
50.692380200 19669.0
50.714113080 19858.0
50.735845960 19630.0
50.757578840 19515.0
50.779311720 19631.0
50.801044600 19572.0
50.822777480 19229.0
50.844510360 19251.0
50.866243240 19125.0
50.887976120 19251.0
50.909709000 19331.0
50.931441880 19494.0
50.953174760 19153.0
50.974907640 19282.0
50.996640520 19081.0
51.018373400 19020.0
51.040106280 19057.0
51.061839160 19010.0
51.083572040 18761.0
51.105304920 18857.0
51.127037800 18753.0
51.148770680 18683.0
51.170503560 18708.0
51.192236440 18612.0
51.213969320 18565.0
51.235702200 18806.0
51.257435080 18573.0
51.279167960 18492.0
51.300900840 18267.0
51.322633720 18256.0
51.344366600 18628.0
51.366099480 18457.0
51.387832360 18349.0
51.409565240 18265.0
51.431298120 18043.0
51.453031000 18020.0
51.474763880 18186.0
51.496496760 18267.0
51.518229640 18122.0
51.539962520 17841.0
51.561695400 17807.0
51.583428280 17924.0
51.605161160 17729.0
51.626894040 17722.0
51.648626920 17534.0
51.670359800 17820.0
51.692092680 17562.0
51.713825560 17564.0
51.735558440 17733.0
51.757291320 17576.0
51.779024200 17675.0
51.800757080 17686.0
51.822489960 17582.0
51.844222840 17475.0
51.865955720 17513.0
51.887688600 17334.0
51.909421480 17243.0
51.931154360 16989.0
51.952887240 17146.0
51.974620120 17468.0
51.996353000 17225.0
52.018085880 17056.0
52.039818760 17248.0
52.061551640 17042.0
52.083284520 17012.0
52.105017400 16800.0
52.126750280 17069.0
52.148483160 16898.0
52.170216040 16927.0
52.191948920 16837.0
52.213681800 16964.0
52.235414680 16996.0
52.257147560 16878.0
52.278880440 16863.0
52.300613320 16621.0
52.322346200 16593.0
52.344079080 16617.0
52.365811960 16640.0
52.387544840 16583.0
52.409277720 16379.0
52.431010600 16417.0
52.452743480 16508.0
52.474476360 16297.0
52.496209240 16347.0
52.517942120 16210.0
52.539675000 16379.0
52.561407880 16284.0
52.583140760 16147.0
52.604873640 16087.0
52.626606520 15948.0
52.648339400 15925.0
52.670072280 16129.0
52.691805160 16176.0
52.713538040 16031.0
52.735270920 16112.0
52.757003800 15886.0
52.778736680 15912.0
52.800469560 15766.0
52.822202440 15829.0
52.843935320 15903.0
52.865668200 15769.0
52.887401080 15970.0
52.909133960 15685.0
52.930866840 15770.0
52.952599720 15698.0
52.974332600 15831.0
52.996065480 15685.0
53.017798360 15707.0
53.039531240 15722.0
53.061264120 15596.0
53.082997000 15621.0
53.104729880 15612.0
53.126462760 15595.0
53.148195640 15373.0
53.169928520 15458.0
53.191661400 15218.0
53.213394280 15266.0
53.235127160 15229.0
53.256860040 15330.0
53.278592920 15414.0
53.300325800 15051.0
53.322058680 15005.0
53.343791560 15074.0
53.365524440 15033.0
53.387257320 15006.0
53.408990200 14907.0
53.430723080 15118.0
53.452455960 14852.0
53.474188840 15037.0
53.495921720 14746.0
53.517654600 14832.0
53.539387480 14677.0
53.561120360 14642.0
53.582853240 14785.0
53.604586120 14675.0
53.626319000 14644.0
53.648051880 14591.0
53.669784760 14749.0
53.691517640 14503.0
53.713250520 14849.0
53.734983400 14674.0
53.756716280 14564.0
53.778449160 14663.0
53.800182040 14545.0
53.821914920 14637.0
53.843647800 14534.0
53.865380680 14458.0
53.887113560 14344.0
53.908846440 14401.0
53.930579320 14436.0
53.952312200 14333.0
53.974045080 14333.0
53.995777960 14492.0
54.017510840 14424.0
54.039243720 14046.0
54.060976600 14180.0
54.082709480 14118.0
54.104442360 14175.0
54.126175240 13939.0
54.147908120 14190.0
54.169641000 14133.0
54.191373880 13936.0
54.213106760 14082.0
54.234839640 13886.0
54.256572520 13987.0
54.278305400 14013.0
54.300038280 13902.0
54.321771160 14028.0
54.343504040 14010.0
54.365236920 13871.0
54.386969800 13731.0
54.408702680 13866.0
54.430435560 13642.0
54.452168440 13542.0
54.473901320 13433.0
54.495634200 13510.0
54.517367080 13659.0
54.539099960 13555.0
54.560832840 13653.0
54.582565720 13508.0
54.604298600 13528.0
54.626031480 13383.0
54.647764360 13348.0
54.669497240 13402.0
54.691230120 13300.0
54.712963000 13368.0
54.734695880 13483.0
54.756428760 13113.0
54.778161640 13394.0
54.799894520 13347.0
54.821627400 13430.0
54.843360280 13098.0
54.865093160 13244.0
54.886826040 13588.0
54.908558920 13042.0
54.930291800 13229.0
54.952024680 13109.0
54.973757560 13255.0
54.995490440 13306.0
55.017223320 13287.0
55.038956200 13189.0
55.060689080 13295.0
55.082421960 13078.0
55.104154840 13269.0
55.125887720 12934.0
55.147620600 13031.0
55.169353480 13047.0
55.191086360 13194.0
55.212819240 13225.0
55.234552120 13251.0
55.256285000 13094.0
55.278017880 12883.0
55.299750760 13009.0
55.321483640 13049.0
55.343216520 13048.0
55.364949400 13081.0
55.386682280 12813.0
55.408415160 12777.0
55.430148040 12683.0
55.451880920 12515.0
55.473613800 12846.0
55.495346680 12671.0
55.517079560 12630.0
55.538812440 12709.0
55.560545320 12435.0
55.582278200 12377.0
55.604011080 12446.0
55.625743960 12211.0
55.647476840 12340.0
55.669209720 12536.0
55.690942600 12375.0
55.712675480 12344.0
55.734408360 12449.0
55.756141240 12297.0
55.777874120 12273.0
55.799607000 12004.0
55.821339880 12313.0
55.843072760 12151.0
55.864805640 12187.0
55.886538520 12096.0
55.908271400 12061.0
55.930004280 12037.0
55.951737160 12039.0
55.973470040 12026.0
55.995202920 11740.0
56.016935800 11881.0
56.038668680 11811.0
56.060401560 11769.0
56.082134440 11750.0
56.103867320 11628.0
56.125600200 11696.0
56.147333080 11839.0
56.169065960 11888.0
56.190798840 11807.0
56.212531720 11698.0
56.234264600 11656.0
56.255997480 11599.0
56.277730360 11610.0
56.299463240 11552.0
56.321196120 11415.0
56.342929000 11316.0
56.364661880 11505.0
56.386394760 11400.0
56.408127640 11518.0
56.429860520 11466.0
56.451593400 11231.0
56.473326280 11362.0
56.495059160 11380.0
56.516792040 11252.0
56.538524920 11382.0
56.560257800 11164.0
56.581990680 11218.0
56.603723560 11184.0
56.625456440 11302.0
56.647189320 11106.0
56.668922200 10945.0
56.690655080 11241.0
56.712387960 11238.0
56.734120840 11000.0
56.755853720 10821.0
56.777586600 11016.0
56.799319480 10987.0
56.821052360 11076.0
56.842785240 10929.0
56.864518120 10810.0
56.886251000 10988.0
56.907983880 11048.0
56.929716760 11098.0
56.951449640 11025.0
56.973182520 11015.0
56.994915400 10834.0
57.016648280 10823.0
57.038381160 11072.0
57.060114040 10944.0
57.081846920 10820.0
57.103579800 10674.0
57.125312680 10725.0
57.147045560 10951.0
57.168778440 10847.0
57.190511320 10556.0
57.212244200 10850.0
57.233977080 10676.0
57.255709960 10834.0
57.277442840 10822.0
57.299175720 10635.0
57.320908600 10619.0
57.342641480 10582.0
57.364374360 10726.0
57.386107240 10598.0
57.407840120 10497.0
57.429573000 10668.0
57.451305880 10568.0
57.473038760 10635.0
57.494771640 10452.0
57.516504520 10406.0
57.538237400 10314.0
57.559970280 10301.0
57.581703160 10530.0
57.603436040 10362.0
57.625168920 10125.0
57.646901800 10190.0
57.668634680 10293.0
57.690367560 10252.0
57.712100440 10332.0
57.733833320 10233.0
57.755566200 10015.0
57.777299080 10081.0
57.799031960 10203.0
57.820764840 10204.0
57.842497720 10225.0
57.864230600 10388.0
57.885963480 9911.0
57.907696360 9841.0
57.929429240 10060.0
57.951162120 10121.0
57.972895000 10211.0
57.994627880 9848.0
58.016360760 9794.0
58.038093640 10056.0
58.059826520 9916.0
58.081559400 9743.0
58.103292280 10067.0
58.125025160 10077.0
58.146758040 9916.0
58.168490920 9899.0
58.190223800 9848.0
58.211956680 10043.0
58.233689560 9838.0
58.255422440 9677.0
58.277155320 9573.0
58.298888200 9721.0
58.320621080 9597.0
58.342353960 9848.0
58.364086840 9982.0
58.385819720 9586.0
58.407552600 9707.0
58.429285480 9746.0
58.451018360 9472.0
58.472751240 9722.0
58.494484120 9592.0
58.516217000 9717.0
58.537949880 9336.0
58.559682760 9589.0
58.581415640 9467.0
58.603148520 9637.0
58.624881400 9420.0
58.646614280 9393.0
58.668347160 9521.0
58.690080040 9479.0
58.711812920 9476.0
58.733545800 9327.0
58.755278680 9369.0
58.777011560 9426.0
58.798744440 9338.0
58.820477320 9454.0
58.842210200 9152.0
58.863943080 9387.0
58.885675960 9502.0
58.907408840 9200.0
58.929141720 9316.0
58.950874600 9415.0
58.972607480 9176.0
58.994340360 9308.0
59.016073240 9236.0
59.037806120 8960.0
59.059539000 9090.0
59.081271880 9114.0
59.103004760 9198.0
59.124737640 9041.0
59.146470520 9153.0
59.168203400 9158.0
59.189936280 9074.0
59.211669160 9030.0
59.233402040 9050.0
59.255134920 9233.0
59.276867800 9168.0
59.298600680 8981.0
59.320333560 8967.0
59.342066440 9064.0
59.363799320 9005.0
59.385532200 8927.0
59.407265080 8862.0
59.428997960 9076.0
59.450730840 9003.0
59.472463720 9023.0
59.494196600 8954.0
59.515929480 8839.0
59.537662360 8773.0
59.559395240 8900.0
59.581128120 8838.0
59.602861000 8876.0
59.624593880 8992.0
59.646326760 8760.0
59.668059640 8711.0
59.689792520 8945.0
59.711525400 8925.0
59.733258280 8730.0
59.754991160 8690.0
59.776724040 8742.0
59.798456920 9022.0
59.820189800 8816.0
59.841922680 8629.0
59.863655560 8804.0
59.885388440 8742.0
59.907121320 8664.0
59.928854200 8887.0
59.950587080 8662.0
59.972319960 8627.0
59.994052840 8550.0
60.015785720 8613.0
60.037518600 8549.0
60.059251480 8627.0
60.080984360 8625.0
60.102717240 8610.0
60.124450120 8596.0
60.146183000 8530.0
60.167915880 8623.0
60.189648760 8568.0
60.211381640 8452.0
60.233114520 8555.0
60.254847400 8534.0
60.276580280 8366.0
60.298313160 8413.0
60.320046040 8539.0
60.341778920 8400.0
60.363511800 8355.0
60.385244680 8347.0
60.406977560 8275.0
60.428710440 8435.0
60.450443320 8305.0
60.472176200 8111.0
60.493909080 8490.0
60.515641960 8326.0
60.537374840 8381.0
60.559107720 8352.0
60.580840600 8320.0
60.602573480 8232.0
60.624306360 8160.0
60.646039240 8261.0
60.667772120 8473.0
60.689505000 8341.0
60.711237880 8271.0
60.732970760 8171.0
60.754703640 8266.0
60.776436520 8291.0
60.798169400 8410.0
60.819902280 8189.0
60.841635160 8362.0
60.863368040 8142.0
60.885100920 8321.0
60.906833800 8215.0
60.928566680 8182.0
60.950299560 8261.0
60.972032440 8137.0
60.993765320 8196.0
61.015498200 8024.0
61.037231080 8097.0
61.058963960 8288.0
61.080696840 8148.0
61.102429720 8159.0
61.124162600 8000.0
61.145895480 8023.0
61.167628360 7790.0
61.189361240 7932.0
61.211094120 8087.0
61.232827000 8095.0
61.254559880 8057.0
61.276292760 7925.0
61.298025640 7763.0
61.319758520 7881.0
61.341491400 7891.0
61.363224280 7867.0
61.384957160 7881.0
61.406690040 7841.0
61.428422920 7982.0
61.450155800 7946.0
61.471888680 8032.0
61.493621560 7845.0
61.515354440 8042.0
61.537087320 7855.0
61.558820200 8013.0
61.580553080 7930.0
61.602285960 7925.0
61.624018840 7919.0
61.645751720 7981.0
61.667484600 7950.0
61.689217480 7922.0
61.710950360 7761.0
61.732683240 7673.0
61.754416120 7791.0
61.776149000 7846.0
61.797881880 7803.0
61.819614760 7708.0
61.841347640 7841.0
61.863080520 7763.0
61.884813400 7744.0
61.906546280 7698.0
61.928279160 7671.0
61.950012040 7753.0
61.971744920 7615.0
61.993477800 7801.0
62.015210680 7695.0
62.036943560 7601.0
62.058676440 7706.0
62.080409320 7838.0
62.102142200 7629.0
62.123875080 7615.0
62.145607960 7723.0
62.167340840 7474.0
62.189073720 7625.0
62.210806600 7510.0
62.232539480 7523.0
62.254272360 7698.0
62.276005240 7542.0
62.297738120 7603.0
62.319471000 7660.0
62.341203880 7581.0
62.362936760 7483.0
62.384669640 7326.0
62.406402520 7662.0
62.428135400 7584.0
62.449868280 7474.0
62.471601160 7491.0
62.493334040 7446.0
62.515066920 7317.0
62.536799800 7431.0
62.558532680 7714.0
62.580265560 7458.0
62.601998440 7496.0
62.623731320 7298.0
62.645464200 7387.0
62.667197080 7518.0
62.688929960 7353.0
62.710662840 7605.0
62.732395720 7516.0
62.754128600 7473.0
62.775861480 7416.0
62.797594360 7459.0
62.819327240 7405.0
62.841060120 7443.0
62.862793000 7268.0
62.884525880 7173.0
62.906258760 7601.0
62.927991640 7283.0
62.949724520 7280.0
62.971457400 7334.0
62.993190280 7325.0
63.014923160 7569.0
63.036656040 7299.0
63.058388920 7271.0
63.080121800 7412.0
63.101854680 7238.0
63.123587560 7258.0
63.145320440 7396.0
63.167053320 7316.0
63.188786200 7292.0
63.210519080 7219.0
63.232251960 7226.0
63.253984840 7163.0
63.275717720 7380.0
63.297450600 7259.0
63.319183480 7178.0
63.340916360 7135.0
63.362649240 7306.0
63.384382120 7182.0
63.406115000 7275.0
63.427847880 7240.0
63.449580760 7334.0
63.471313640 7149.0
63.493046520 7133.0
63.514779400 7135.0
63.536512280 7120.0
63.558245160 7183.0
63.579978040 7151.0
63.601710920 7109.0
63.623443800 7043.0
63.645176680 7002.0
63.666909560 7200.0
63.688642440 7095.0
63.710375320 7131.0
63.732108200 7087.0
63.753841080 7152.0
63.775573960 7059.0
63.797306840 7232.0
63.819039720 7190.0
63.840772600 7126.0
63.862505480 7000.0
63.884238360 7166.0
63.905971240 7045.0
63.927704120 6939.0
63.949437000 6837.0
63.971169880 7128.0
63.992902760 7121.0
64.014635640 7107.0
64.036368520 6954.0
64.058101400 6865.0
64.079834280 6983.0
64.101567160 7137.0
64.123300040 6857.0
64.145032920 7043.0
64.166765800 7007.0
64.188498680 6923.0
64.210231560 6827.0
64.231964440 7123.0
64.253697320 6751.0
64.275430200 6929.0
64.297163080 6928.0
64.318895960 6871.0
64.340628840 6942.0
64.362361720 6954.0
64.384094600 6933.0
64.405827480 6955.0
64.427560360 6824.0
64.449293240 6916.0
64.471026120 6834.0
64.492759000 6827.0
64.514491880 6894.0
64.536224760 6806.0
64.557957640 6889.0
64.579690520 7059.0
64.601423400 6849.0
64.623156280 6765.0
64.644889160 6964.0
64.666622040 6926.0
64.688354920 6763.0
64.710087800 6853.0
64.731820680 6729.0
64.753553560 6889.0
64.775286440 6801.0
64.797019320 6795.0
64.818752200 6777.0
64.840485080 6845.0
64.862217960 6849.0
64.883950840 6760.0
64.905683720 6916.0
64.927416600 6829.0
64.949149480 6874.0
64.970882360 6925.0
64.992615240 6783.0
65.014348120 6854.0
65.036081000 6909.0
65.057813880 6781.0
65.079546760 6707.0
65.101279640 6671.0
65.123012520 6746.0
65.144745400 6853.0
65.166478280 6683.0
65.188211160 6661.0
65.209944040 6797.0
65.231676920 6876.0
65.253409800 6723.0
65.275142680 6613.0
65.296875560 6727.0
65.318608440 6887.0
65.340341320 6682.0
65.362074200 6630.0
65.383807080 6684.0
65.405539960 6677.0
65.427272840 6692.0
65.449005720 6733.0
65.470738600 6791.0
65.492471480 6705.0
65.514204360 6674.0
65.535937240 6590.0
65.557670120 6649.0
65.579403000 6803.0
65.601135880 6725.0
65.622868760 6856.0
65.644601640 6616.0
65.666334520 6582.0
65.688067400 6756.0
65.709800280 6742.0
65.731533160 6677.0
65.753266040 6945.0
65.774998920 6709.0
65.796731800 6727.0
65.818464680 6657.0
65.840197560 6707.0
65.861930440 6751.0
65.883663320 6763.0
65.905396200 6700.0
65.927129080 6752.0
65.948861960 6480.0
65.970594840 6640.0
65.992327720 6645.0
66.014060600 6504.0
66.035793480 6566.0
66.057526360 6636.0
66.079259240 6636.0
66.100992120 6623.0
66.122725000 6585.0
66.144457880 6684.0
66.166190760 6491.0
66.187923640 6576.0
66.209656520 6483.0
66.231389400 6482.0
66.253122280 6459.0
66.274855160 6568.0
66.296588040 6546.0
66.318320920 6448.0
66.340053800 6560.0
66.361786680 6552.0
66.383519560 6663.0
66.405252440 6638.0
66.426985320 6486.0
66.448718200 6476.0
66.470451080 6586.0
66.492183960 6504.0
66.513916840 6509.0
66.535649720 6375.0
66.557382600 6539.0
66.579115480 6423.0
66.600848360 6592.0
66.622581240 6552.0
66.644314120 6590.0
66.666047000 6456.0
66.687779880 6412.0
66.709512760 6397.0
66.731245640 6488.0
66.752978520 6516.0
66.774711400 6558.0
66.796444280 6358.0
66.818177160 6622.0
66.839910040 6274.0
66.861642920 6447.0
66.883375800 6352.0
66.905108680 6366.0
66.926841560 6551.0
66.948574440 6312.0
66.970307320 6390.0
66.992040200 6419.0
67.013773080 6365.0
67.035505960 6371.0
67.057238840 6453.0
67.078971720 6289.0
67.100704600 6340.0
67.122437480 6293.0
67.144170360 6393.0
67.165903240 6371.0
67.187636120 6243.0
67.209369000 6185.0
67.231101880 6303.0
67.252834760 6278.0
67.274567640 6269.0
67.296300520 6505.0
67.318033400 6359.0
67.339766280 6211.0
67.361499160 6358.0
67.383232040 6263.0
67.404964920 6469.0
67.426697800 6316.0
67.448430680 6361.0
67.470163560 6380.0
67.491896440 6337.0
67.513629320 6393.0
67.535362200 6341.0
67.557095080 6382.0
67.578827960 6306.0
67.600560840 6318.0
67.622293720 6432.0
67.644026600 6249.0
67.665759480 6343.0
67.687492360 6240.0
67.709225240 6159.0
67.730958120 6250.0
67.752691000 6263.0
67.774423880 6385.0
67.796156760 6157.0
67.817889640 6215.0
67.839622520 6195.0
67.861355400 6221.0
67.883088280 6225.0
67.904821160 6292.0
67.926554040 6270.0
67.948286920 6157.0
67.970019800 6228.0
67.991752680 6099.0
68.013485560 6413.0
68.035218440 6248.0
68.056951320 6236.0
68.078684200 6281.0
68.100417080 6502.0
68.122149960 6263.0
68.143882840 6211.0
68.165615720 6150.0
68.187348600 6241.0
68.209081480 6197.0
68.230814360 6309.0
68.252547240 6294.0
68.274280120 6219.0
68.296013000 6152.0
68.317745880 6304.0
68.339478760 6163.0
68.361211640 6282.0
68.382944520 6096.0
68.404677400 6283.0
68.426410280 6191.0
68.448143160 6170.0
68.469876040 6155.0
68.491608920 6324.0
68.513341800 6113.0
68.535074680 6280.0
68.556807560 6147.0
68.578540440 6172.0
68.600273320 6298.0
68.622006200 6092.0
68.643739080 6197.0
68.665471960 6140.0
68.687204840 6079.0
68.708937720 6090.0
68.730670600 6109.0
68.752403480 6054.0
68.774136360 6070.0
68.795869240 5989.0
68.817602120 6193.0
68.839335000 6023.0
68.861067880 6026.0
68.882800760 6004.0
68.904533640 6092.0
68.926266520 6095.0
68.947999400 5996.0
68.969732280 5994.0
68.991465160 5996.0
69.013198040 6087.0
69.034930920 6105.0
69.056663800 6043.0
69.078396680 6142.0
69.100129560 6069.0
69.121862440 6243.0
69.143595320 6018.0
69.165328200 6053.0
69.187061080 6072.0
69.208793960 5914.0
69.230526840 6047.0
69.252259720 5983.0
69.273992600 6083.0
69.295725480 5905.0
69.317458360 6066.0
69.339191240 6091.0
69.360924120 6125.0
69.382657000 6067.0
69.404389880 6058.0
69.426122760 6012.0
69.447855640 6125.0
69.469588520 6235.0
69.491321400 5882.0
69.513054280 5965.0
69.534787160 5943.0
69.556520040 5976.0
69.578252920 6031.0
69.599985800 6012.0
69.621718680 5849.0
69.643451560 6076.0
69.665184440 5975.0
69.686917320 6075.0
69.708650200 6071.0
69.730383080 5924.0
69.752115960 6065.0
69.773848840 5940.0
69.795581720 6061.0
69.817314600 6021.0
69.839047480 6079.0
69.860780360 6238.0
69.882513240 5936.0
69.904246120 5867.0
69.925979000 6079.0
69.947711880 6124.0
69.969444760 6028.0
69.991177640 5905.0
70.012910520 5999.0
70.034643400 5939.0
70.056376280 5949.0
70.078109160 6004.0
70.099842040 5902.0
70.121574920 6042.0
70.143307800 5949.0
70.165040680 6015.0
70.186773560 5942.0
70.208506440 5822.0
70.230239320 5929.0
70.251972200 6086.0
70.273705080 5834.0
70.295437960 5962.0
70.317170840 5900.0
70.338903720 5974.0
70.360636600 6029.0
70.382369480 5827.0
70.404102360 5932.0
70.425835240 5833.0
70.447568120 5945.0
70.469301000 6001.0
70.491033880 5940.0
70.512766760 5853.0
70.534499640 5960.0
70.556232520 5754.0
70.577965400 5935.0
70.599698280 5815.0
70.621431160 5920.0
70.643164040 5858.0
70.664896920 5849.0
70.686629800 5975.0
70.708362680 5889.0
70.730095560 5891.0
70.751828440 5797.0
70.773561320 5975.0
70.795294200 5788.0
70.817027080 5843.0
70.838759960 5851.0
70.860492840 5955.0
70.882225720 5862.0
70.903958600 5789.0
70.925691480 5895.0
70.947424360 5908.0
70.969157240 5698.0
70.990890120 5845.0
71.012623000 5686.0
71.034355880 5740.0
71.056088760 5721.0
71.077821640 5951.0
71.099554520 5695.0
71.121287400 5820.0
71.143020280 5827.0
71.164753160 5977.0
71.186486040 5836.0
71.208218920 5863.0
71.229951800 5881.0
71.251684680 5706.0
71.273417560 5876.0
71.295150440 5863.0
71.316883320 5798.0
71.338616200 5707.0
71.360349080 5789.0
71.382081960 5798.0
71.403814840 5835.0
71.425547720 5769.0
71.447280600 5871.0
71.469013480 5836.0
71.490746360 5791.0
71.512479240 5786.0
71.534212120 5652.0
71.555945000 5734.0
71.577677880 5823.0
71.599410760 5686.0
71.621143640 5830.0
71.642876520 5653.0
71.664609400 5826.0
71.686342280 5890.0
71.708075160 5635.0
71.729808040 5588.0
71.751540920 5867.0
71.773273800 5783.0
71.795006680 5905.0
71.816739560 5645.0
71.838472440 5863.0
71.860205320 5723.0
71.881938200 5523.0
71.903671080 5577.0
71.925403960 5669.0
71.947136840 5615.0
71.968869720 5677.0
71.990602600 5535.0
72.012335480 5690.0
72.034068360 5664.0
72.055801240 5735.0
72.077534120 5686.0
72.099267000 5584.0
72.120999880 5639.0
72.142732760 5685.0
72.164465640 5814.0
72.186198520 5670.0
72.207931400 5635.0
72.229664280 5698.0
72.251397160 5681.0
72.273130040 5601.0
72.294862920 5639.0
72.316595800 5623.0
72.338328680 5523.0
72.360061560 5710.0
72.381794440 5582.0
72.403527320 5574.0
72.425260200 5768.0
72.446993080 5702.0
72.468725960 5635.0
72.490458840 5732.0
72.512191720 5482.0
72.533924600 5602.0
72.555657480 5868.0
72.577390360 5737.0
72.599123240 5678.0
72.620856120 5637.0
72.642589000 5743.0
72.664321880 5608.0
72.686054760 5657.0
72.707787640 5621.0
72.729520520 5625.0
72.751253400 5617.0
72.772986280 5747.0
72.794719160 5702.0
72.816452040 5505.0
72.838184920 5588.0
72.859917800 5556.0
72.881650680 5530.0
72.903383560 5449.0
72.925116440 5612.0
72.946849320 5611.0
72.968582200 5539.0
72.990315080 5519.0
73.012047960 5404.0
73.033780840 5571.0
73.055513720 5531.0
73.077246600 5475.0
73.098979480 5519.0
73.120712360 5711.0
73.142445240 5655.0
73.164178120 5517.0
73.185911000 5545.0
73.207643880 5566.0
73.229376760 5544.0
73.251109640 5642.0
73.272842520 5713.0
73.294575400 5527.0
73.316308280 5354.0
73.338041160 5500.0
73.359774040 5679.0
73.381506920 5561.0
73.403239800 5667.0
73.424972680 5641.0
73.446705560 5449.0
73.468438440 5543.0
73.490171320 5399.0
73.511904200 5473.0
73.533637080 5574.0
73.555369960 5358.0
73.577102840 5566.0
73.598835720 5589.0
73.620568600 5561.0
73.642301480 5467.0
73.664034360 5484.0
73.685767240 5475.0
73.707500120 5444.0
73.729233000 5393.0
73.750965880 5566.0
73.772698760 5520.0
73.794431640 5376.0
73.816164520 5492.0
73.837897400 5371.0
73.859630280 5439.0
73.881363160 5496.0
73.903096040 5455.0
73.924828920 5440.0
73.946561800 5366.0
73.968294680 5415.0
73.990027560 5394.0
74.011760440 5444.0
74.033493320 5286.0
74.055226200 5491.0
74.076959080 5343.0
74.098691960 5408.0
74.120424840 5294.0
74.142157720 5397.0
74.163890600 5369.0
74.185623480 5407.0
74.207356360 5346.0
74.229089240 5298.0
74.250822120 5283.0
74.272555000 5565.0
74.294287880 5462.0
74.316020760 5516.0
74.337753640 5333.0
74.359486520 5411.0
74.381219400 5388.0
74.402952280 5456.0
74.424685160 5462.0
74.446418040 5312.0
74.468150920 5325.0
74.489883800 5442.0
74.511616680 5402.0
74.533349560 5359.0
74.555082440 5457.0
74.576815320 5353.0
74.598548200 5536.0
74.620281080 5371.0
74.642013960 5346.0
74.663746840 5334.0
74.685479720 5357.0
74.707212600 5445.0
74.728945480 5310.0
74.750678360 5308.0
74.772411240 5167.0
74.794144120 5238.0
74.815877000 5276.0
74.837609880 5414.0
74.859342760 5286.0
74.881075640 5322.0
74.902808520 5170.0
74.924541400 5241.0
74.946274280 5256.0
74.968007160 5195.0
74.989740040 5385.0
75.011472920 5236.0
75.033205800 5302.0
75.054938680 5185.0
75.076671560 5231.0
75.098404440 5318.0
75.120137320 5345.0
75.141870200 5254.0
75.163603080 5197.0
75.185335960 5330.0
75.207068840 5212.0
75.228801720 5288.0
75.250534600 5291.0
75.272267480 5192.0
75.294000360 5219.0
75.315733240 5248.0
75.337466120 5091.0
75.359199000 5168.0
75.380931880 5274.0
75.402664760 5251.0
75.424397640 5295.0
75.446130520 5217.0
75.467863400 5232.0
75.489596280 5338.0
75.511329160 5232.0
75.533062040 5281.0
75.554794920 5228.0
75.576527800 5403.0
75.598260680 5276.0
75.619993560 5155.0
75.641726440 5363.0
75.663459320 5227.0
75.685192200 5086.0
75.706925080 5185.0
75.728657960 5321.0
75.750390840 5178.0
75.772123720 5136.0
75.793856600 5141.0
75.815589480 5143.0
75.837322360 5188.0
75.859055240 5153.0
75.880788120 5275.0
75.902521000 5216.0
75.924253880 5061.0
75.945986760 5236.0
75.967719640 5261.0
75.989452520 5113.0
76.011185400 5164.0
76.032918280 5274.0
76.054651160 5139.0
76.076384040 5191.0
76.098116920 5208.0
76.119849800 5123.0
76.141582680 5208.0
76.163315560 5094.0
76.185048440 4917.0
76.206781320 5230.0
76.228514200 5170.0
76.250247080 5042.0
76.271979960 5170.0
76.293712840 5160.0
76.315445720 5098.0
76.337178600 5105.0
76.358911480 5218.0
76.380644360 5091.0
76.402377240 5153.0
76.424110120 5188.0
76.445843000 5205.0
76.467575880 5201.0
76.489308760 5137.0
76.511041640 5201.0
76.532774520 5114.0
76.554507400 5064.0
76.576240280 5134.0
76.597973160 5154.0
76.619706040 5185.0
76.641438920 5183.0
76.663171800 5190.0
76.684904680 5230.0
76.706637560 5318.0
76.728370440 4850.0
76.750103320 5094.0
76.771836200 5126.0
76.793569080 5001.0
76.815301960 4972.0
76.837034840 5055.0
76.858767720 5143.0
76.880500600 5157.0
76.902233480 5017.0
76.923966360 5120.0
76.945699240 5134.0
76.967432120 5145.0
76.989165000 4862.0
77.010897880 5073.0
77.032630760 5019.0
77.054363640 5103.0
77.076096520 4972.0
77.097829400 4969.0
77.119562280 5128.0
77.141295160 5168.0
77.163028040 5065.0
77.184760920 5085.0
77.206493800 5119.0
77.228226680 5027.0
77.249959560 5123.0
77.271692440 5015.0
77.293425320 4980.0
77.315158200 4915.0
77.336891080 4972.0
77.358623960 5083.0
77.380356840 5088.0
77.402089720 5101.0
77.423822600 5011.0
77.445555480 4947.0
77.467288360 5035.0
77.489021240 5037.0
77.510754120 4935.0
77.532487000 5043.0
77.554219880 5030.0
77.575952760 5039.0
77.597685640 4928.0
77.619418520 5106.0
77.641151400 5054.0
77.662884280 5087.0
77.684617160 4965.0
77.706350040 4864.0
77.728082920 5113.0
77.749815800 4941.0
77.771548680 4999.0
77.793281560 4980.0
77.815014440 5055.0
77.836747320 5077.0
77.858480200 5090.0
77.880213080 4984.0
77.901945960 4941.0
77.923678840 4823.0
77.945411720 4925.0
77.967144600 4982.0
77.988877480 4943.0
78.010610360 4822.0
78.032343240 4895.0
78.054076120 4817.0
78.075809000 4871.0
78.097541880 4801.0
78.119274760 4888.0
78.141007640 5034.0
78.162740520 5100.0
78.184473400 4962.0
78.206206280 4937.0
78.227939160 4961.0
78.249672040 4942.0
78.271404920 4959.0
78.293137800 4868.0
78.314870680 5005.0
78.336603560 4974.0
78.358336440 4853.0
78.380069320 4887.0
78.401802200 4932.0
78.423535080 4964.0
78.445267960 4962.0
78.467000840 5041.0
78.488733720 4842.0
78.510466600 4803.0
78.532199480 5026.0
78.553932360 4919.0
78.575665240 4955.0
78.597398120 4911.0
78.619131000 4775.0
78.640863880 4973.0
78.662596760 5067.0
78.684329640 4875.0
78.706062520 4935.0
78.727795400 4908.0
78.749528280 5058.0
78.771261160 4817.0
78.792994040 4841.0
78.814726920 4861.0
78.836459800 4882.0
78.858192680 4857.0
78.879925560 4821.0
78.901658440 4864.0
78.923391320 4989.0
78.945124200 5000.0
78.966857080 4851.0
78.988589960 4927.0
79.010322840 4820.0
79.032055720 4920.0
79.053788600 4920.0
79.075521480 4875.0
79.097254360 4889.0
79.118987240 4925.0
79.140720120 4953.0
79.162453000 4804.0
79.184185880 4914.0
79.205918760 4853.0
79.227651640 5006.0
79.249384520 4987.0
79.271117400 4792.0
79.292850280 4847.0
79.314583160 4955.0
79.336316040 4794.0
79.358048920 4667.0
79.379781800 4866.0
79.401514680 4797.0
79.423247560 4835.0
79.444980440 4915.0
79.466713320 5066.0
79.488446200 4984.0
79.510179080 4849.0
79.531911960 4752.0
79.553644840 4870.0
79.575377720 4867.0
79.597110600 4861.0
79.618843480 4856.0
79.640576360 4912.0
79.662309240 5035.0
79.684042120 4845.0
79.705775000 5011.0
79.727507880 4785.0
79.749240760 4981.0
79.770973640 4885.0
79.792706520 4877.0
79.814439400 4884.0
79.836172280 4837.0
79.857905160 4829.0
79.879638040 4885.0
79.901370920 4808.0
79.923103800 4915.0
79.944836680 4815.0
79.966569560 4800.0
79.988302440 4733.0
80.010035320 4927.0
80.031768200 4824.0
80.053501080 4814.0
80.075233960 4773.0
80.096966840 4875.0
80.118699720 4798.0
80.140432600 4796.0
80.162165480 4740.0
80.183898360 4872.0
80.205631240 4791.0
80.227364120 4820.0
80.249097000 4791.0
80.270829880 4792.0
80.292562760 4757.0
80.314295640 4832.0
80.336028520 4695.0
80.357761400 4938.0
80.379494280 4732.0
80.401227160 4863.0
80.422960040 4802.0
80.444692920 4791.0
80.466425800 4958.0
80.488158680 4885.0
80.509891560 4837.0
80.531624440 4916.0
80.553357320 4750.0
80.575090200 4786.0
80.596823080 4800.0
80.618555960 4723.0
80.640288840 4759.0
80.662021720 4813.0
80.683754600 4849.0
80.705487480 4891.0
80.727220360 4912.0
80.748953240 4757.0
80.770686120 4935.0
80.792419000 4718.0
80.814151880 4690.0
80.835884760 4777.0
80.857617640 4785.0
80.879350520 4832.0
80.901083400 4695.0
80.922816280 4830.0
80.944549160 4781.0
80.966282040 4857.0
80.988014920 4663.0
81.009747800 4780.0
81.031480680 4816.0
81.053213560 4796.0
81.074946440 4871.0
81.096679320 4777.0
81.118412200 4804.0
81.140145080 4817.0
81.161877960 4749.0
81.183610840 4901.0
81.205343720 4847.0
81.227076600 4921.0
81.248809480 4923.0
81.270542360 4896.0
81.292275240 4816.0
81.314008120 4786.0
81.335741000 4796.0
81.357473880 4892.0
81.379206760 4835.0
81.400939640 4861.0
81.422672520 4788.0
81.444405400 4791.0
81.466138280 4823.0
81.487871160 4761.0
81.509604040 4793.0
81.531336920 4819.0
81.553069800 4866.0
81.574802680 4775.0
81.596535560 4949.0
81.618268440 4802.0
81.640001320 5050.0
81.661734200 4945.0
81.683467080 4762.0
81.705199960 4871.0
81.726932840 4944.0
81.748665720 4828.0
81.770398600 4883.0
81.792131480 4846.0
81.813864360 4832.0
81.835597240 4939.0
81.857330120 4732.0
81.879063000 4756.0
81.900795880 4825.0
81.922528760 4745.0
81.944261640 4845.0
81.965994520 5009.0
81.987727400 4808.0
82.009460280 4690.0
82.031193160 4802.0
82.052926040 4973.0
82.074658920 4857.0
82.096391800 4849.0
82.118124680 4850.0
82.139857560 4971.0
82.161590440 4856.0
82.183323320 4967.0
82.205056200 4990.0
82.226789080 4779.0
82.248521960 4882.0
82.270254840 4867.0
82.291987720 4987.0
82.313720600 4835.0
82.335453480 4868.0
82.357186360 4800.0
82.378919240 4835.0
82.400652120 4772.0
82.422385000 4929.0
82.444117880 4821.0
82.465850760 4719.0
82.487583640 4828.0
82.509316520 4900.0
82.531049400 4821.0
82.552782280 4811.0
82.574515160 4884.0
82.596248040 4876.0
82.617980920 4841.0
82.639713800 4826.0
82.661446680 4850.0
82.683179560 4746.0
82.704912440 4801.0
82.726645320 4964.0
82.748378200 4921.0
82.770111080 4820.0
82.791843960 4848.0
82.813576840 4748.0
82.835309720 4762.0
82.857042600 4988.0
82.878775480 4851.0
82.900508360 4798.0
82.922241240 4862.0
82.943974120 4761.0
82.965707000 4844.0
82.987439880 4793.0
83.009172760 4922.0
83.030905640 4910.0
83.052638520 4826.0
83.074371400 4843.0
83.096104280 4903.0
83.117837160 4818.0
83.139570040 4824.0
83.161302920 4877.0
83.183035800 5042.0
83.204768680 4965.0
83.226501560 4829.0
83.248234440 4790.0
83.269967320 4822.0
83.291700200 4868.0
83.313433080 4878.0
83.335165960 4824.0
83.356898840 4892.0
83.378631720 4804.0
83.400364600 4879.0
83.422097480 4789.0
83.443830360 4931.0
83.465563240 4890.0
83.487296120 4853.0
83.509029000 4691.0
83.530761880 4727.0
83.552494760 4832.0
83.574227640 4866.0
83.595960520 4779.0
83.617693400 4930.0
83.639426280 4900.0
83.661159160 4863.0
83.682892040 4878.0
83.704624920 4872.0
83.726357800 4802.0
83.748090680 4781.0
83.769823560 4961.0
83.791556440 4810.0
83.813289320 4951.0
83.835022200 4791.0
83.856755080 4856.0
83.878487960 4718.0
83.900220840 4793.0
83.921953720 4859.0
83.943686600 4918.0
83.965419480 4807.0
83.987152360 4922.0
84.008885240 4943.0
84.030618120 4876.0
84.052351000 4919.0
84.074083880 4819.0
84.095816760 4824.0
84.117549640 4817.0
84.139282520 4932.0
84.161015400 4870.0
84.182748280 4769.0
84.204481160 4787.0
84.226214040 4882.0
84.247946920 4938.0
84.269679800 4825.0
84.291412680 4886.0
84.313145560 4907.0
84.334878440 5023.0
84.356611320 4853.0
84.378344200 4845.0
84.400077080 4893.0
84.421809960 4888.0
84.443542840 5001.0
84.465275720 4918.0
84.487008600 4992.0
84.508741480 4821.0
84.530474360 5016.0
84.552207240 4894.0
84.573940120 4911.0
84.595673000 4841.0
84.617405880 4988.0
84.639138760 4995.0
84.660871640 4855.0
84.682604520 4882.0
84.704337400 4925.0
84.726070280 4837.0
84.747803160 4983.0
84.769536040 5083.0
84.791268920 5017.0
84.813001800 4848.0
84.834734680 4997.0
84.856467560 4877.0
84.878200440 4870.0
84.899933320 4950.0
84.921666200 4877.0
84.943399080 4940.0
84.965131960 4888.0
84.986864840 4930.0
85.008597720 4869.0
85.030330600 4946.0
85.052063480 4989.0
85.073796360 4923.0
85.095529240 5054.0
85.117262120 5044.0
85.138995000 5141.0
85.160727880 5069.0
85.182460760 4870.0
85.204193640 5143.0
85.225926520 4951.0
85.247659400 5103.0
85.269392280 5105.0
85.291125160 5081.0
85.312858040 5037.0
85.334590920 4891.0
85.356323800 5045.0
85.378056680 5010.0
85.399789560 4969.0
85.421522440 5035.0
85.443255320 5001.0
85.464988200 5005.0
85.486721080 5103.0
85.508453960 4891.0
85.530186840 4905.0
85.551919720 5023.0
85.573652600 5047.0
85.595385480 5059.0
85.617118360 5063.0
85.638851240 4900.0
85.660584120 5060.0
85.682317000 5072.0
85.704049880 4927.0
85.725782760 5042.0
85.747515640 5028.0
85.769248520 5049.0
85.790981400 5042.0
85.812714280 5044.0
85.834447160 4961.0
85.856180040 5091.0
85.877912920 5173.0
85.899645800 5015.0
85.921378680 4934.0
85.943111560 5090.0
85.964844440 5094.0
85.986577320 5060.0
86.008310200 5198.0
86.030043080 5149.0
86.051775960 4998.0
86.073508840 5068.0
86.095241720 5126.0
86.116974600 5032.0
86.138707480 5108.0
86.160440360 5171.0
86.182173240 5146.0
86.203906120 5164.0
86.225639000 5088.0
86.247371880 5195.0
86.269104760 5138.0
86.290837640 5098.0
86.312570520 5061.0
86.334303400 5110.0
86.356036280 5067.0
86.377769160 5068.0
86.399502040 5104.0
86.421234920 5271.0
86.442967800 5153.0
86.464700680 5126.0
86.486433560 5109.0
86.508166440 5179.0
86.529899320 5095.0
86.551632200 5210.0
86.573365080 5221.0
86.595097960 5234.0
86.616830840 5195.0
86.638563720 5216.0
86.660296600 5183.0
86.682029480 5179.0
86.703762360 5135.0
86.725495240 5182.0
86.747228120 5204.0
86.768961000 5138.0
86.790693880 5092.0
86.812426760 5312.0
86.834159640 5104.0
86.855892520 5221.0
86.877625400 5273.0
86.899358280 5209.0
86.921091160 5006.0
86.942824040 5180.0
86.964556920 5100.0
86.986289800 5296.0
87.008022680 5138.0
87.029755560 5201.0
87.051488440 5250.0
87.073221320 5359.0
87.094954200 5167.0
87.116687080 5203.0
87.138419960 5268.0
87.160152840 5321.0
87.181885720 5339.0
87.203618600 5371.0
87.225351480 5218.0
87.247084360 5373.0
87.268817240 5234.0
87.290550120 5315.0
87.312283000 5285.0
87.334015880 5443.0
87.355748760 5387.0
87.377481640 5363.0
87.399214520 5385.0
87.420947400 5252.0
87.442680280 5387.0
87.464413160 5220.0
87.486146040 5312.0
87.507878920 5259.0
87.529611800 5270.0
87.551344680 5218.0
87.573077560 5223.0
87.594810440 5311.0
87.616543320 5260.0
87.638276200 5175.0
87.660009080 5212.0
87.681741960 5337.0
87.703474840 5198.0
87.725207720 5282.0
87.746940600 5281.0
87.768673480 5370.0
87.790406360 5337.0
87.812139240 5339.0
87.833872120 5337.0
87.855605000 5255.0
87.877337880 5313.0
87.899070760 5234.0
87.920803640 5216.0
87.942536520 5458.0
87.964269400 5330.0
87.986002280 5247.0
88.007735160 5336.0
88.029468040 5258.0
88.051200920 5389.0
88.072933800 5450.0
88.094666680 5346.0
88.116399560 5465.0
88.138132440 5325.0
88.159865320 5393.0
88.181598200 5399.0
88.203331080 5266.0
88.225063960 5265.0
88.246796840 5289.0
88.268529720 5413.0
88.290262600 5263.0
88.311995480 5337.0
88.333728360 5384.0
88.355461240 5406.0
88.377194120 5349.0
88.398927000 5261.0
88.420659880 5311.0
88.442392760 5359.0
88.464125640 5455.0
88.485858520 5345.0
88.507591400 5359.0
88.529324280 5310.0
88.551057160 5371.0
88.572790040 5412.0
88.594522920 5445.0
88.616255800 5262.0
88.637988680 5545.0
88.659721560 5479.0
88.681454440 5360.0
88.703187320 5329.0
88.724920200 5387.0
88.746653080 5306.0
88.768385960 5423.0
88.790118840 5251.0
88.811851720 5239.0
88.833584600 5280.0
88.855317480 5422.0
88.877050360 5402.0
88.898783240 5463.0
88.920516120 5374.0
88.942249000 5167.0
88.963981880 5379.0
88.985714760 5422.0
89.007447640 5259.0
89.029180520 5251.0
89.050913400 5531.0
89.072646280 5374.0
89.094379160 5447.0
89.116112040 5454.0
89.137844920 5411.0
89.159577800 5484.0
89.181310680 5405.0
89.203043560 5252.0
89.224776440 5369.0
89.246509320 5353.0
89.268242200 5308.0
89.289975080 5253.0
89.311707960 5305.0
89.333440840 5211.0
89.355173720 5309.0
89.376906600 5197.0
89.398639480 5397.0
89.420372360 5236.0
89.442105240 5328.0
89.463838120 5318.0
89.485571000 5247.0
89.507303880 5176.0
89.529036760 5363.0
89.550769640 5457.0
89.572502520 5230.0
89.594235400 5171.0
89.615968280 5148.0
89.637701160 5310.0
89.659434040 5294.0
89.681166920 5361.0
89.702899800 5238.0
89.724632680 5208.0
89.746365560 5289.0
89.768098440 5297.0
89.789831320 5368.0
89.811564200 5299.0
89.833297080 5306.0
89.855029960 5334.0
89.876762840 5311.0
89.898495720 5340.0
89.920228600 5228.0
89.941961480 5356.0
89.963694360 5306.0
89.985427240 5335.0
90.007160120 5277.0
90.028893000 5336.0
90.050625880 5319.0
90.072358760 5247.0
90.094091640 5231.0
90.115824520 5194.0
90.137557400 5285.0
90.159290280 5338.0
90.181023160 5268.0
90.202756040 5309.0
90.224488920 5294.0
90.246221800 5103.0
90.267954680 5221.0
90.289687560 5265.0
90.311420440 5163.0
90.333153320 5330.0
90.354886200 5209.0
90.376619080 5165.0
90.398351960 5233.0
90.420084840 5202.0
90.441817720 5226.0
90.463550600 5315.0
90.485283480 5248.0
90.507016360 5340.0
90.528749240 5328.0
90.550482120 5361.0
90.572215000 5239.0
90.593947880 5120.0
90.615680760 5177.0
90.637413640 5122.0
90.659146520 5175.0
90.680879400 5175.0
90.702612280 5240.0
90.724345160 5206.0
90.746078040 5196.0
90.767810920 5313.0
90.789543800 5205.0
90.811276680 5266.0
90.833009560 5252.0
90.854742440 5164.0
90.876475320 5261.0
90.898208200 5227.0
90.919941080 5157.0
90.941673960 5198.0
90.963406840 5259.0
90.985139720 5072.0
91.006872600 5168.0
91.028605480 5021.0
91.050338360 5144.0
91.072071240 5104.0
91.093804120 5116.0
91.115537000 5159.0
91.137269880 5117.0
91.159002760 5188.0
91.180735640 5139.0
91.202468520 5070.0
91.224201400 5195.0
91.245934280 5126.0
91.267667160 5208.0
91.289400040 4976.0
91.311132920 5135.0
91.332865800 5152.0
91.354598680 5124.0
91.376331560 5124.0
91.398064440 5157.0
91.419797320 4897.0
91.441530200 5123.0
91.463263080 5112.0
91.484995960 5113.0
91.506728840 5047.0
91.528461720 5089.0
91.550194600 5166.0
91.571927480 5202.0
91.593660360 5012.0
91.615393240 5044.0
91.637126120 5038.0
91.658859000 5082.0
91.680591880 5047.0
91.702324760 5080.0
91.724057640 5157.0
91.745790520 5071.0
91.767523400 4911.0
91.789256280 5093.0
91.810989160 5102.0
91.832722040 5024.0
91.854454920 5068.0
91.876187800 5075.0
91.897920680 5003.0
91.919653560 4958.0
91.941386440 4959.0
91.963119320 4875.0
91.984852200 5014.0
92.006585080 5011.0
92.028317960 5289.0
92.050050840 5028.0
92.071783720 5068.0
92.093516600 5076.0
92.115249480 5030.0
92.136982360 5073.0
92.158715240 5193.0
92.180448120 4945.0
92.202181000 5137.0
92.223913880 5055.0
92.245646760 4918.0
92.267379640 4813.0
92.289112520 4923.0
92.310845400 4888.0
92.332578280 5005.0
92.354311160 4985.0
92.376044040 5011.0
92.397776920 5110.0
92.419509800 5019.0
92.441242680 5014.0
92.462975560 5037.0
92.484708440 5003.0
92.506441320 4935.0
92.528174200 4996.0
92.549907080 5086.0
92.571639960 5011.0
92.593372840 4849.0
92.615105720 4883.0
92.636838600 5081.0
92.658571480 5023.0
92.680304360 5017.0
92.702037240 5006.0
92.723770120 5007.0
92.745503000 4972.0
92.767235880 5051.0
92.788968760 4959.0
92.810701640 4910.0
92.832434520 4892.0
92.854167400 4979.0
92.875900280 5127.0
92.897633160 4979.0
92.919366040 4973.0
92.941098920 5006.0
92.962831800 4976.0
92.984564680 4877.0
93.006297560 5007.0
93.028030440 4885.0
93.049763320 4999.0
93.071496200 4901.0
93.093229080 5001.0
93.114961960 4913.0
93.136694840 4938.0
93.158427720 4988.0
93.180160600 5110.0
93.201893480 5048.0
93.223626360 4916.0
93.245359240 4882.0
93.267092120 4835.0
93.288825000 5022.0
93.310557880 4886.0
93.332290760 4900.0
93.354023640 4945.0
93.375756520 5002.0
93.397489400 4910.0
93.419222280 4872.0
93.440955160 4922.0
93.462688040 4884.0
93.484420920 4760.0
93.506153800 4942.0
93.527886680 4905.0
93.549619560 4833.0
93.571352440 4880.0
93.593085320 4954.0
93.614818200 4897.0
93.636551080 4916.0
93.658283960 4870.0
93.680016840 4989.0
93.701749720 4944.0
93.723482600 5040.0
93.745215480 4869.0
93.766948360 4886.0
93.788681240 4970.0
93.810414120 4913.0
93.832147000 4942.0
93.853879880 4934.0
93.875612760 4926.0
93.897345640 4842.0
93.919078520 4935.0
93.940811400 4802.0
93.962544280 4746.0
93.984277160 4874.0
94.006010040 5014.0
94.027742920 4948.0
94.049475800 4842.0
94.071208680 4928.0
94.092941560 5015.0
94.114674440 4820.0
94.136407320 4933.0
94.158140200 4908.0
94.179873080 4920.0
94.201605960 4973.0
94.223338840 4956.0
94.245071720 4882.0
94.266804600 4824.0
94.288537480 4945.0
94.310270360 4845.0
94.332003240 4796.0
94.353736120 4797.0
94.375469000 4816.0
94.397201880 4969.0
94.418934760 4867.0
94.440667640 4825.0
94.462400520 4842.0
94.484133400 4975.0
94.505866280 4814.0
94.527599160 4790.0
94.549332040 4901.0
94.571064920 4779.0
94.592797800 4754.0
94.614530680 4807.0
94.636263560 4925.0
94.657996440 4797.0
94.679729320 4868.0
94.701462200 4874.0
94.723195080 4842.0
94.744927960 4870.0
94.766660840 4903.0
94.788393720 4882.0
94.810126600 4850.0
94.831859480 4900.0
94.853592360 4888.0
94.875325240 4989.0
94.897058120 4878.0
94.918791000 4864.0
94.940523880 4826.0
94.962256760 4807.0
94.983989640 4848.0
95.005722520 4882.0
95.027455400 4858.0
95.049188280 4939.0
95.070921160 4776.0
95.092654040 4809.0
95.114386920 4903.0
95.136119800 4963.0
95.157852680 4948.0
95.179585560 4809.0
95.201318440 4903.0
95.223051320 4865.0
95.244784200 4914.0
95.266517080 4811.0
95.288249960 4957.0
95.309982840 4763.0
95.331715720 4831.0
95.353448600 4819.0
95.375181480 4869.0
95.396914360 4874.0
95.418647240 4911.0
95.440380120 4905.0
95.462113000 4925.0
95.483845880 4966.0
95.505578760 4911.0
95.527311640 4945.0
95.549044520 4843.0
95.570777400 4926.0
95.592510280 4956.0
95.614243160 4949.0
95.635976040 4939.0
95.657708920 4921.0
95.679441800 4898.0
95.701174680 4885.0
95.722907560 4831.0
95.744640440 4760.0
95.766373320 4935.0
95.788106200 4958.0
95.809839080 4834.0
95.831571960 4917.0
95.853304840 4923.0
95.875037720 4909.0
95.896770600 4943.0
95.918503480 4853.0
95.940236360 4888.0
95.961969240 4858.0
95.983702120 4922.0
96.005435000 4987.0
96.027167880 4909.0
96.048900760 4878.0
96.070633640 4852.0
96.092366520 4940.0
96.114099400 4876.0
96.135832280 4797.0
96.157565160 4935.0
96.179298040 4924.0
96.201030920 4848.0
96.222763800 4891.0
96.244496680 4860.0
96.266229560 4840.0
96.287962440 4909.0
96.309695320 4861.0
96.331428200 4895.0
96.353161080 4883.0
96.374893960 4787.0
96.396626840 4867.0
96.418359720 4909.0
96.440092600 4946.0
96.461825480 4905.0
96.483558360 4855.0
96.505291240 4866.0
96.527024120 5004.0
96.548757000 4920.0
96.570489880 4967.0
96.592222760 4881.0
96.613955640 4907.0
96.635688520 4784.0
96.657421400 5034.0
96.679154280 4894.0
96.700887160 4835.0
96.722620040 5072.0
96.744352920 4892.0
96.766085800 4869.0
96.787818680 4778.0
96.809551560 4730.0
96.831284440 4826.0
96.853017320 4935.0
96.874750200 4847.0
96.896483080 4910.0
96.918215960 4932.0
96.939948840 4849.0
96.961681720 5017.0
96.983414600 4816.0
97.005147480 5006.0
97.026880360 4906.0
97.048613240 4877.0
97.070346120 4933.0
97.092079000 4935.0
97.113811880 4980.0
97.135544760 4877.0
97.157277640 4826.0
97.179010520 4880.0
97.200743400 4914.0
97.222476280 4868.0
97.244209160 4981.0
97.265942040 4874.0
97.287674920 4874.0
97.309407800 4835.0
97.331140680 4913.0
97.352873560 4839.0
97.374606440 4895.0
97.396339320 4903.0
97.418072200 4865.0
97.439805080 4763.0
97.461537960 4909.0
97.483270840 4899.0
97.505003720 4806.0
97.526736600 4937.0
97.548469480 4917.0
97.570202360 4897.0
97.591935240 4967.0
97.613668120 4917.0
97.635401000 4911.0
97.657133880 5026.0
97.678866760 4826.0
97.700599640 4859.0
97.722332520 4967.0
97.744065400 4872.0
97.765798280 5007.0
97.787531160 5009.0
97.809264040 4953.0
97.830996920 4804.0
97.852729800 4944.0
97.874462680 4775.0
97.896195560 4839.0
97.917928440 4997.0
97.939661320 4776.0
97.961394200 4844.0
97.983127080 4884.0
98.004859960 4923.0
98.026592840 4920.0
98.048325720 4926.0
98.070058600 4982.0
98.091791480 5033.0
98.113524360 4851.0
98.135257240 4944.0
98.156990120 4838.0
98.178723000 4880.0
98.200455880 4954.0
98.222188760 4895.0
98.243921640 4849.0
98.265654520 4856.0
98.287387400 4895.0
98.309120280 4958.0
98.330853160 4851.0
98.352586040 5032.0
98.374318920 4842.0
98.396051800 4959.0
98.417784680 4894.0
98.439517560 4929.0
98.461250440 4920.0
98.482983320 4977.0
98.504716200 4864.0
98.526449080 4782.0
98.548181960 4886.0
98.569914840 5047.0
98.591647720 4823.0
98.613380600 4928.0
98.635113480 4904.0
98.656846360 4943.0
98.678579240 5019.0
98.700312120 5057.0
98.722045000 4879.0
98.743777880 4931.0
98.765510760 5007.0
98.787243640 4924.0
98.808976520 4823.0
98.830709400 4696.0
98.852442280 4874.0
98.874175160 4842.0
98.895908040 4851.0
98.917640920 4821.0
98.939373800 4902.0
98.961106680 4979.0
98.982839560 5070.0
99.004572440 4864.0
99.026305320 4947.0
99.048038200 4915.0
99.069771080 4836.0
99.091503960 4992.0
99.113236840 4965.0
99.134969720 4798.0
99.156702600 4907.0
99.178435480 4891.0
99.200168360 4921.0
99.221901240 4819.0
99.243634120 4936.0
99.265367000 4741.0
99.287099880 4955.0
99.308832760 4896.0
99.330565640 4821.0
99.352298520 4908.0
99.374031400 5021.0
99.395764280 4935.0
99.417497160 4983.0
99.439230040 4890.0
99.460962920 4848.0
99.482695800 4861.0
99.504428680 4924.0
99.526161560 4957.0
99.547894440 4899.0
99.569627320 4922.0
99.591360200 4894.0
99.613093080 4986.0
99.634825960 4801.0
99.656558840 4847.0
99.678291720 4827.0
99.700024600 5017.0
99.721757480 4888.0
99.743490360 4940.0
99.765223240 4953.0
99.786956120 5007.0
99.808689000 5071.0
99.830421880 4961.0
99.852154760 4866.0
99.873887640 4981.0
99.895620520 4976.0
99.917353400 4996.0
99.939086280 4994.0
99.960819160 4930.0
99.982552040 4865.0
100.004284920 4948.0
100.026017800 4916.0
100.047750680 4922.0
100.069483560 4957.0
100.091216440 4942.0
100.112949320 4817.0
100.134682200 4819.0
100.156415080 5046.0
100.178147960 5036.0
100.199880840 4917.0
100.221613720 4922.0
100.243346600 4989.0
100.265079480 4988.0
100.286812360 4902.0
100.308545240 4871.0
100.330278120 4993.0
100.352011000 4989.0
100.373743880 4903.0
100.395476760 4895.0
100.417209640 4906.0
100.438942520 5023.0
100.460675400 4813.0
100.482408280 4889.0
100.504141160 4872.0
100.525874040 5031.0
100.547606920 4942.0
100.569339800 4975.0
100.591072680 5082.0
100.612805560 4954.0
100.634538440 4983.0
100.656271320 4942.0
100.678004200 4958.0
100.699737080 4827.0
100.721469960 4949.0
100.743202840 4974.0
100.764935720 4949.0
100.786668600 4885.0
100.808401480 4880.0
100.830134360 5011.0
100.851867240 4888.0
100.873600120 4890.0
100.895333000 4905.0
100.917065880 4873.0
100.938798760 4993.0
100.960531640 4981.0
100.982264520 4994.0
101.003997400 4872.0
101.025730280 4913.0
101.047463160 4859.0
101.069196040 4898.0
101.090928920 4903.0
101.112661800 5044.0
101.134394680 5020.0
101.156127560 4925.0
101.177860440 4867.0
101.199593320 5044.0
101.221326200 4966.0
101.243059080 4866.0
101.264791960 4892.0
101.286524840 4973.0
101.308257720 4807.0
101.329990600 4981.0
101.351723480 4896.0
101.373456360 4953.0
101.395189240 5034.0
101.416922120 5047.0
101.438655000 4938.0
101.460387880 4973.0
101.482120760 5037.0
101.503853640 4998.0
101.525586520 5019.0
101.547319400 4890.0
101.569052280 4942.0
101.590785160 5081.0
101.612518040 4990.0
101.634250920 4942.0
101.655983800 4969.0
101.677716680 5031.0
101.699449560 4892.0
101.721182440 4952.0
101.742915320 4958.0
101.764648200 4986.0
101.786381080 4913.0
101.808113960 4922.0
101.829846840 5050.0
101.851579720 4913.0
101.873312600 5050.0
101.895045480 4960.0
101.916778360 4963.0
101.938511240 5081.0
101.960244120 5112.0
101.981977000 5007.0
102.003709880 5006.0
102.025442760 5101.0
102.047175640 5050.0
102.068908520 4875.0
102.090641400 4984.0
102.112374280 5069.0
102.134107160 4863.0
102.155840040 4920.0
102.177572920 4934.0
102.199305800 4922.0
102.221038680 4994.0
102.242771560 5011.0
102.264504440 5132.0
102.286237320 4943.0
102.307970200 4961.0
102.329703080 4912.0
102.351435960 4966.0
102.373168840 4964.0
102.394901720 4863.0
102.416634600 4954.0
102.438367480 4902.0
102.460100360 5111.0
102.481833240 4968.0
102.503566120 4966.0
102.525299000 4980.0
102.547031880 5180.0
102.568764760 5127.0
102.590497640 5099.0
102.612230520 5007.0
102.633963400 5055.0
102.655696280 5050.0
102.677429160 4943.0
102.699162040 4934.0
102.720894920 4989.0
102.742627800 4882.0
102.764360680 5010.0
102.786093560 5030.0
102.807826440 4976.0
102.829559320 5007.0
102.851292200 5023.0
102.873025080 4992.0
102.894757960 5043.0
102.916490840 4970.0
102.938223720 5003.0
102.959956600 4991.0
102.981689480 5004.0
103.003422360 5119.0
103.025155240 4892.0
103.046888120 4923.0
103.068621000 4824.0
103.090353880 4940.0
103.112086760 5088.0
103.133819640 4898.0
103.155552520 5090.0
103.177285400 4897.0
103.199018280 5068.0
103.220751160 4986.0
103.242484040 4940.0
103.264216920 5065.0
103.285949800 5169.0
103.307682680 5062.0
103.329415560 4986.0
103.351148440 5000.0
103.372881320 4883.0
103.394614200 4960.0
103.416347080 5037.0
103.438079960 4897.0
103.459812840 5040.0
103.481545720 5111.0
103.503278600 4960.0
103.525011480 5031.0
103.546744360 5020.0
103.568477240 4994.0
103.590210120 4972.0
103.611943000 5082.0
103.633675880 5129.0
103.655408760 5048.0
103.677141640 5000.0
103.698874520 4983.0
103.720607400 4984.0
103.742340280 5025.0
103.764073160 4931.0
103.785806040 4981.0
103.807538920 4992.0
103.829271800 5025.0
103.851004680 5116.0
103.872737560 5012.0
103.894470440 5056.0
103.916203320 5010.0
103.937936200 5064.0
103.959669080 5113.0
103.981401960 5112.0
104.003134840 5101.0
104.024867720 5029.0
104.046600600 5027.0
104.068333480 5151.0
104.090066360 5070.0
104.111799240 5064.0
104.133532120 5070.0
104.155265000 5112.0
104.176997880 5051.0
104.198730760 5006.0
104.220463640 5001.0
104.242196520 5045.0
104.263929400 4997.0
104.285662280 4962.0
104.307395160 5066.0
104.329128040 5102.0
104.350860920 4947.0
104.372593800 5029.0
104.394326680 4935.0
104.416059560 5088.0
104.437792440 5053.0
104.459525320 5006.0
104.481258200 4897.0
104.502991080 4934.0
104.524723960 4980.0
104.546456840 5089.0
104.568189720 5163.0
104.589922600 4935.0
104.611655480 5024.0
104.633388360 5105.0
104.655121240 5037.0
104.676854120 4990.0
104.698587000 5004.0
104.720319880 5147.0
104.742052760 5069.0
104.763785640 5101.0
104.785518520 4922.0
104.807251400 4976.0
104.828984280 5080.0
104.850717160 5003.0
104.872450040 5081.0
104.894182920 5076.0
104.915915800 4992.0
104.937648680 5131.0
104.959381560 4955.0
104.981114440 4986.0
